# Supplementary material for: Identification of MYC intron 2 regions that modulate expression
Source: PLoS One. 2024 Jan 18;19(1):e0296889. doi: 10.1371/journal.pone.0296889 (PMC10795982; doi:10.1371/journal.pone.0296889)
Supplement: S1 File — (ZIP) [file pone.0296889.s005.zip]

Archive with 417 entries (396 files):
- S1_File_ScanFold2 data for species/Suppl_File_3_ScanFold2 data for species/
- S1_File_ScanFold2 data for species/Suppl_File_3_ScanFold2 data for species/African Green Monkey/
- S1_File_ScanFold2 data for species/Suppl_File_3_ScanFold2 data for species/African Green Monkey/GreenMonkey.Zavg_-1.dbn
- S1_File_ScanFold2 data for species/Suppl_File_3_ScanFold2 data for species/African Green Monkey/MYCi2_green_monkey.tar
- S1_File_ScanFold2 data for species/Suppl_File_3_ScanFold2 data for species/African Green Monkey/MYCi2_green_monkey.tar.gz
- S1_File_ScanFold2 data for species/Suppl_File_3_ScanFold2 data for species/African Green Monkey/tmpc_jxmw_3.ALL.bp
- S1_File_ScanFold2 data for species/Suppl_File_3_ScanFold2 data for species/African Green Monkey/tmpc_jxmw_3.AllDBN.txt
- S1_File_ScanFold2 data for species/Suppl_File_3_ScanFold2 data for species/African Green Monkey/tmpc_jxmw_3.bp
- S1_File_ScanFold2 data for species/Suppl_File_3_ScanFold2 data for species/African Green Monkey/tmpc_jxmw_3.ed_avgs.wig
- S1_File_ScanFold2 data for species/Suppl_File_3_ScanFold2 data for species/African Green Monkey/tmpc_jxmw_3.fa
- S1_File_ScanFold2 data for species/Suppl_File_3_ScanFold2 data for species/African Green Monkey/tmpc_jxmw_3.fai
- S1_File_ScanFold2 data for species/Suppl_File_3_ScanFold2 data for species/African Green Monkey/tmpc_jxmw_3.mfe_avgs.wig
- S1_File_ScanFold2 data for species/Suppl_File_3_ScanFold2 data for species/African Green Monkey/tmpc_jxmw_3.NoFilter.ct
- S1_File_ScanFold2 data for species/Suppl_File_3_ScanFold2 data for species/African Green Monkey/tmpc_jxmw_3.NoFilter.dbn
- S1_File_ScanFold2 data for species/Suppl_File_3_ScanFold2 data for species/African Green Monkey/tmpc_jxmw_3.ScanFold.FinalPartners.txt
- S1_File_ScanFold2 data for species/Suppl_File_3_ScanFold2 data for species/African Green Monkey/tmpc_jxmw_3.ScanFold.log
- S1_File_ScanFold2 data for species/Suppl_File_3_ScanFold2 data for species/African Green Monkey/tmpc_jxmw_3.structure_extracts.txt
- S1_File_ScanFold2 data for species/Suppl_File_3_ScanFold2 data for species/African Green Monkey/tmpc_jxmw_3.Zavg_-1.ct
- S1_File_ScanFold2 data for species/Suppl_File_3_ScanFold2 data for species/African Green Monkey/tmpc_jxmw_3.Zavg_-2.ct
- S1_File_ScanFold2 data for species/Suppl_File_3_ScanFold2 data for species/African Green Monkey/tmpc_jxmw_3.Zavg_-2.dbn
- S1_File_ScanFold2 data for species/Suppl_File_3_ScanFold2 data for species/African Green Monkey/tmpc_jxmw_3.zavgs.wig
- S1_File_ScanFold2 data for species/Suppl_File_3_ScanFold2 data for species/Baboon/
- S1_File_ScanFold2 data for species/Suppl_File_3_ScanFold2 data for species/Baboon/@PaxHeader
- S1_File_ScanFold2 data for species/Suppl_File_3_ScanFold2 data for species/Baboon/Baboon.tar.gz
- S1_File_ScanFold2 data for species/Suppl_File_3_ScanFold2 data for species/Baboon/Baboon_Zavg_-1.dbn
- S1_File_ScanFold2 data for species/Suppl_File_3_ScanFold2 data for species/Baboon/output.tar
- S1_File_ScanFold2 data for species/Suppl_File_3_ScanFold2 data for species/Baboon/tmpz2cob_nj.ALL.bp
- S1_File_ScanFold2 data for species/Suppl_File_3_ScanFold2 data for species/Baboon/tmpz2cob_nj.AllDBN.txt
- S1_File_ScanFold2 data for species/Suppl_File_3_ScanFold2 data for species/Baboon/tmpz2cob_nj.bp
- S1_File_ScanFold2 data for species/Suppl_File_3_ScanFold2 data for species/Baboon/tmpz2cob_nj.ed_avgs.wig
- S1_File_ScanFold2 data for species/Suppl_File_3_ScanFold2 data for species/Baboon/tmpz2cob_nj.fa
- S1_File_ScanFold2 data for species/Suppl_File_3_ScanFold2 data for species/Baboon/tmpz2cob_nj.fai
- S1_File_ScanFold2 data for species/Suppl_File_3_ScanFold2 data for species/Baboon/tmpz2cob_nj.mfe_avgs.wig
- S1_File_ScanFold2 data for species/Suppl_File_3_ScanFold2 data for species/Baboon/tmpz2cob_nj.NoFilter.ct
- S1_File_ScanFold2 data for species/Suppl_File_3_ScanFold2 data for species/Baboon/tmpz2cob_nj.NoFilter.dbn
- S1_File_ScanFold2 data for species/Suppl_File_3_ScanFold2 data for species/Baboon/tmpz2cob_nj.ScanFold.FinalPartners.txt
- S1_File_ScanFold2 data for species/Suppl_File_3_ScanFold2 data for species/Baboon/tmpz2cob_nj.ScanFold.log
- S1_File_ScanFold2 data for species/Suppl_File_3_ScanFold2 data for species/Baboon/tmpz2cob_nj.structure_extracts.txt
- S1_File_ScanFold2 data for species/Suppl_File_3_ScanFold2 data for species/Baboon/tmpz2cob_nj.Zavg_-1.ct
- S1_File_ScanFold2 data for species/Suppl_File_3_ScanFold2 data for species/Baboon/tmpz2cob_nj.Zavg_-2.ct
- S1_File_ScanFold2 data for species/Suppl_File_3_ScanFold2 data for species/Baboon/tmpz2cob_nj.Zavg_-2.dbn
- S1_File_ScanFold2 data for species/Suppl_File_3_ScanFold2 data for species/Baboon/tmpz2cob_nj.zavgs.wig
- S1_File_ScanFold2 data for species/Suppl_File_3_ScanFold2 data for species/Bonobo/
- S1_File_ScanFold2 data for species/Suppl_File_3_ScanFold2 data for species/Bonobo/@PaxHeader
- S1_File_ScanFold2 data for species/Suppl_File_3_ScanFold2 data for species/Bonobo/Bonobo.tar.gz
- S1_File_ScanFold2 data for species/Suppl_File_3_ScanFold2 data for species/Bonobo/Bonobo.Zavg_-1.dbn
- S1_File_ScanFold2 data for species/Suppl_File_3_ScanFold2 data for species/Bonobo/output.tar
- S1_File_ScanFold2 data for species/Suppl_File_3_ScanFold2 data for species/Bonobo/tmpfiuju0lp.ALL.bp
- S1_File_ScanFold2 data for species/Suppl_File_3_ScanFold2 data for species/Bonobo/tmpfiuju0lp.AllDBN.txt
- S1_File_ScanFold2 data for species/Suppl_File_3_ScanFold2 data for species/Bonobo/tmpfiuju0lp.bp
- S1_File_ScanFold2 data for species/Suppl_File_3_ScanFold2 data for species/Bonobo/tmpfiuju0lp.ed_avgs.wig
- S1_File_ScanFold2 data for species/Suppl_File_3_ScanFold2 data for species/Bonobo/tmpfiuju0lp.fa
- S1_File_ScanFold2 data for species/Suppl_File_3_ScanFold2 data for species/Bonobo/tmpfiuju0lp.fai
- S1_File_ScanFold2 data for species/Suppl_File_3_ScanFold2 data for species/Bonobo/tmpfiuju0lp.mfe_avgs.wig
- S1_File_ScanFold2 data for species/Suppl_File_3_ScanFold2 data for species/Bonobo/tmpfiuju0lp.NoFilter.ct
- S1_File_ScanFold2 data for species/Suppl_File_3_ScanFold2 data for species/Bonobo/tmpfiuju0lp.NoFilter.dbn
- S1_File_ScanFold2 data for species/Suppl_File_3_ScanFold2 data for species/Bonobo/tmpfiuju0lp.ScanFold.FinalPartners.txt
- S1_File_ScanFold2 data for species/Suppl_File_3_ScanFold2 data for species/Bonobo/tmpfiuju0lp.ScanFold.log
- S1_File_ScanFold2 data for species/Suppl_File_3_ScanFold2 data for species/Bonobo/tmpfiuju0lp.structure_extracts.txt
- S1_File_ScanFold2 data for species/Suppl_File_3_ScanFold2 data for species/Bonobo/tmpfiuju0lp.Zavg_-1.ct
- S1_File_ScanFold2 data for species/Suppl_File_3_ScanFold2 data for species/Bonobo/tmpfiuju0lp.Zavg_-2.ct
- S1_File_ScanFold2 data for species/Suppl_File_3_ScanFold2 data for species/Bonobo/tmpfiuju0lp.Zavg_-2.dbn
- S1_File_ScanFold2 data for species/Suppl_File_3_ScanFold2 data for species/Bonobo/tmpfiuju0lp.zavgs.wig
- S1_File_ScanFold2 data for species/Suppl_File_3_ScanFold2 data for species/Capuchin/
- S1_File_ScanFold2 data for species/Suppl_File_3_ScanFold2 data for species/Capuchin/@PaxHeader
- S1_File_ScanFold2 data for species/Suppl_File_3_ScanFold2 data for species/Capuchin/capuchin.tar.gz
- S1_File_ScanFold2 data for species/Suppl_File_3_ScanFold2 data for species/Capuchin/Capuchin_Zavg_-1.dbn
- S1_File_ScanFold2 data for species/Suppl_File_3_ScanFold2 data for species/Capuchin/output.tar
- S1_File_ScanFold2 data for species/Suppl_File_3_ScanFold2 data for species/Capuchin/tmpzk8x0971.ALL.bp
- S1_File_ScanFold2 data for species/Suppl_File_3_ScanFold2 data for species/Capuchin/tmpzk8x0971.AllDBN.txt
- S1_File_ScanFold2 data for species/Suppl_File_3_ScanFold2 data for species/Capuchin/tmpzk8x0971.bp
- S1_File_ScanFold2 data for species/Suppl_File_3_ScanFold2 data for species/Capuchin/tmpzk8x0971.ed_avgs.wig
- S1_File_ScanFold2 data for species/Suppl_File_3_ScanFold2 data for species/Capuchin/tmpzk8x0971.fa
- S1_File_ScanFold2 data for species/Suppl_File_3_ScanFold2 data for species/Capuchin/tmpzk8x0971.fai
- S1_File_ScanFold2 data for species/Suppl_File_3_ScanFold2 data for species/Capuchin/tmpzk8x0971.mfe_avgs.wig
- S1_File_ScanFold2 data for species/Suppl_File_3_ScanFold2 data for species/Capuchin/tmpzk8x0971.NoFilter.ct
- S1_File_ScanFold2 data for species/Suppl_File_3_ScanFold2 data for species/Capuchin/tmpzk8x0971.NoFilter.dbn
- S1_File_ScanFold2 data for species/Suppl_File_3_ScanFold2 data for species/Capuchin/tmpzk8x0971.ScanFold.FinalPartners.txt
- S1_File_ScanFold2 data for species/Suppl_File_3_ScanFold2 data for species/Capuchin/tmpzk8x0971.ScanFold.log
- S1_File_ScanFold2 data for species/Suppl_File_3_ScanFold2 data for species/Capuchin/tmpzk8x0971.structure_extracts.txt
- S1_File_ScanFold2 data for species/Suppl_File_3_ScanFold2 data for species/Capuchin/tmpzk8x0971.Zavg_-1.ct
- S1_File_ScanFold2 data for species/Suppl_File_3_ScanFold2 data for species/Capuchin/tmpzk8x0971.Zavg_-2.ct
- S1_File_ScanFold2 data for species/Suppl_File_3_ScanFold2 data for species/Capuchin/tmpzk8x0971.Zavg_-2.dbn
- S1_File_ScanFold2 data for species/Suppl_File_3_ScanFold2 data for species/Capuchin/tmpzk8x0971.zavgs.wig
- S1_File_ScanFold2 data for species/Suppl_File_3_ScanFold2 data for species/Cobra/
- S1_File_ScanFold2 data for species/Suppl_File_3_ScanFold2 data for species/Cobra/@PaxHeader
- S1_File_ScanFold2 data for species/Suppl_File_3_ScanFold2 data for species/Cobra/Cobra.Zavg_-1.dbn
- S1_File_ScanFold2 data for species/Suppl_File_3_ScanFold2 data for species/Cobra/CobraMYCi2.tar.gz
- S1_File_ScanFold2 data for species/Suppl_File_3_ScanFold2 data for species/Cobra/output.tar
- S1_File_ScanFold2 data for species/Suppl_File_3_ScanFold2 data for species/Cobra/tmpv2kmg79_.ALL.bp
- S1_File_ScanFold2 data for species/Suppl_File_3_ScanFold2 data for species/Cobra/tmpv2kmg79_.AllDBN.txt
- S1_File_ScanFold2 data for species/Suppl_File_3_ScanFold2 data for species/Cobra/tmpv2kmg79_.bp
- S1_File_ScanFold2 data for species/Suppl_File_3_ScanFold2 data for species/Cobra/tmpv2kmg79_.ed_avgs.wig
- S1_File_ScanFold2 data for species/Suppl_File_3_ScanFold2 data for species/Cobra/tmpv2kmg79_.fa
- S1_File_ScanFold2 data for species/Suppl_File_3_ScanFold2 data for species/Cobra/tmpv2kmg79_.fai
- S1_File_ScanFold2 data for species/Suppl_File_3_ScanFold2 data for species/Cobra/tmpv2kmg79_.mfe_avgs.wig
- S1_File_ScanFold2 data for species/Suppl_File_3_ScanFold2 data for species/Cobra/tmpv2kmg79_.NoFilter.ct
- S1_File_ScanFold2 data for species/Suppl_File_3_ScanFold2 data for species/Cobra/tmpv2kmg79_.NoFilter.dbn
- S1_File_ScanFold2 data for species/Suppl_File_3_ScanFold2 data for species/Cobra/tmpv2kmg79_.ScanFold.FinalPartners.txt
- S1_File_ScanFold2 data for species/Suppl_File_3_ScanFold2 data for species/Cobra/tmpv2kmg79_.ScanFold.log
- S1_File_ScanFold2 data for species/Suppl_File_3_ScanFold2 data for species/Cobra/tmpv2kmg79_.structure_extracts.txt
- S1_File_ScanFold2 data for species/Suppl_File_3_ScanFold2 data for species/Cobra/tmpv2kmg79_.Zavg_-1.ct
- S1_File_ScanFold2 data for species/Suppl_File_3_ScanFold2 data for species/Cobra/tmpv2kmg79_.Zavg_-2.ct
- S1_File_ScanFold2 data for species/Suppl_File_3_ScanFold2 data for species/Cobra/tmpv2kmg79_.Zavg_-2.dbn
- S1_File_ScanFold2 data for species/Suppl_File_3_ScanFold2 data for species/Cobra/tmpv2kmg79_.zavgs.wig
- S1_File_ScanFold2 data for species/Suppl_File_3_ScanFold2 data for species/Gorilla/
- S1_File_ScanFold2 data for species/Suppl_File_3_ScanFold2 data for species/Gorilla/@PaxHeader
- S1_File_ScanFold2 data for species/Suppl_File_3_ScanFold2 data for species/Gorilla/Gorilla.tar.gz
- S1_File_ScanFold2 data for species/Suppl_File_3_ScanFold2 data for species/Gorilla/Gorilla.Zavg_-1.dbn
- S1_File_ScanFold2 data for species/Suppl_File_3_ScanFold2 data for species/Gorilla/output.tar
- S1_File_ScanFold2 data for species/Suppl_File_3_ScanFold2 data for species/Gorilla/tmpj_ogjfua.ALL.bp
- S1_File_ScanFold2 data for species/Suppl_File_3_ScanFold2 data for species/Gorilla/tmpj_ogjfua.AllDBN.txt
- S1_File_ScanFold2 data for species/Suppl_File_3_ScanFold2 data for species/Gorilla/tmpj_ogjfua.bp
- S1_File_ScanFold2 data for species/Suppl_File_3_ScanFold2 data for species/Gorilla/tmpj_ogjfua.ed_avgs.wig
- S1_File_ScanFold2 data for species/Suppl_File_3_ScanFold2 data for species/Gorilla/tmpj_ogjfua.fa
- S1_File_ScanFold2 data for species/Suppl_File_3_ScanFold2 data for species/Gorilla/tmpj_ogjfua.fai
- S1_File_ScanFold2 data for species/Suppl_File_3_ScanFold2 data for species/Gorilla/tmpj_ogjfua.mfe_avgs.wig
- S1_File_ScanFold2 data for species/Suppl_File_3_ScanFold2 data for species/Gorilla/tmpj_ogjfua.NoFilter.ct
- S1_File_ScanFold2 data for species/Suppl_File_3_ScanFold2 data for species/Gorilla/tmpj_ogjfua.NoFilter.dbn
- S1_File_ScanFold2 data for species/Suppl_File_3_ScanFold2 data for species/Gorilla/tmpj_ogjfua.ScanFold.FinalPartners.txt
- S1_File_ScanFold2 data for species/Suppl_File_3_ScanFold2 data for species/Gorilla/tmpj_ogjfua.ScanFold.log
- S1_File_ScanFold2 data for species/Suppl_File_3_ScanFold2 data for species/Gorilla/tmpj_ogjfua.structure_extracts.txt
- S1_File_ScanFold2 data for species/Suppl_File_3_ScanFold2 data for species/Gorilla/tmpj_ogjfua.Zavg_-1.ct
- S1_File_ScanFold2 data for species/Suppl_File_3_ScanFold2 data for species/Gorilla/tmpj_ogjfua.Zavg_-2.ct
- S1_File_ScanFold2 data for species/Suppl_File_3_ScanFold2 data for species/Gorilla/tmpj_ogjfua.Zavg_-2.dbn
- S1_File_ScanFold2 data for species/Suppl_File_3_ScanFold2 data for species/Gorilla/tmpj_ogjfua.zavgs.wig
- S1_File_ScanFold2 data for species/Suppl_File_3_ScanFold2 data for species/GrayMouseLemur/
- S1_File_ScanFold2 data for species/Suppl_File_3_ScanFold2 data for species/GrayMouseLemur/@PaxHeader
- S1_File_ScanFold2 data for species/Suppl_File_3_ScanFold2 data for species/GrayMouseLemur/GrayMouseLemur.tar.gz
- S1_File_ScanFold2 data for species/Suppl_File_3_ScanFold2 data for species/GrayMouseLemur/GrayMouseLemur_Zavg_-1.dbn
- S1_File_ScanFold2 data for species/Suppl_File_3_ScanFold2 data for species/GrayMouseLemur/output.tar
- S1_File_ScanFold2 data for species/Suppl_File_3_ScanFold2 data for species/GrayMouseLemur/tmpn3we3ftu.ALL.bp
- S1_File_ScanFold2 data for species/Suppl_File_3_ScanFold2 data for species/GrayMouseLemur/tmpn3we3ftu.AllDBN.txt
- S1_File_ScanFold2 data for species/Suppl_File_3_ScanFold2 data for species/GrayMouseLemur/tmpn3we3ftu.bp
- S1_File_ScanFold2 data for species/Suppl_File_3_ScanFold2 data for species/GrayMouseLemur/tmpn3we3ftu.ed_avgs.wig
- S1_File_ScanFold2 data for species/Suppl_File_3_ScanFold2 data for species/GrayMouseLemur/tmpn3we3ftu.fa
- S1_File_ScanFold2 data for species/Suppl_File_3_ScanFold2 data for species/GrayMouseLemur/tmpn3we3ftu.fai
- S1_File_ScanFold2 data for species/Suppl_File_3_ScanFold2 data for species/GrayMouseLemur/tmpn3we3ftu.mfe_avgs.wig
- S1_File_ScanFold2 data for species/Suppl_File_3_ScanFold2 data for species/GrayMouseLemur/tmpn3we3ftu.NoFilter.ct
- S1_File_ScanFold2 data for species/Suppl_File_3_ScanFold2 data for species/GrayMouseLemur/tmpn3we3ftu.NoFilter.dbn
- S1_File_ScanFold2 data for species/Suppl_File_3_ScanFold2 data for species/GrayMouseLemur/tmpn3we3ftu.ScanFold.FinalPartners.txt
- S1_File_ScanFold2 data for species/Suppl_File_3_ScanFold2 data for species/GrayMouseLemur/tmpn3we3ftu.ScanFold.log
- S1_File_ScanFold2 data for species/Suppl_File_3_ScanFold2 data for species/GrayMouseLemur/tmpn3we3ftu.structure_extracts.txt
- S1_File_ScanFold2 data for species/Suppl_File_3_ScanFold2 data for species/GrayMouseLemur/tmpn3we3ftu.Zavg_-1.ct
- S1_File_ScanFold2 data for species/Suppl_File_3_ScanFold2 data for species/GrayMouseLemur/tmpn3we3ftu.Zavg_-2.ct
- S1_File_ScanFold2 data for species/Suppl_File_3_ScanFold2 data for species/GrayMouseLemur/tmpn3we3ftu.Zavg_-2.dbn
- S1_File_ScanFold2 data for species/Suppl_File_3_ScanFold2 data for species/GrayMouseLemur/tmpn3we3ftu.zavgs.wig
- S1_File_ScanFold2 data for species/Suppl_File_3_ScanFold2 data for species/Koala/
- S1_File_ScanFold2 data for species/Suppl_File_3_ScanFold2 data for species/Koala/@PaxHeader
- S1_File_ScanFold2 data for species/Suppl_File_3_ScanFold2 data for species/Koala/Koala.Zavg_-1.dbn
- S1_File_ScanFold2 data for species/Suppl_File_3_ScanFold2 data for species/Koala/KoalaMYCi2.tar.gz
- S1_File_ScanFold2 data for species/Suppl_File_3_ScanFold2 data for species/Koala/output.tar
- S1_File_ScanFold2 data for species/Suppl_File_3_ScanFold2 data for species/Koala/tmptm77e849.ALL.bp
- S1_File_ScanFold2 data for species/Suppl_File_3_ScanFold2 data for species/Koala/tmptm77e849.AllDBN.txt
- S1_File_ScanFold2 data for species/Suppl_File_3_ScanFold2 data for species/Koala/tmptm77e849.bp
- S1_File_ScanFold2 data for species/Suppl_File_3_ScanFold2 data for species/Koala/tmptm77e849.ed_avgs.wig
- S1_File_ScanFold2 data for species/Suppl_File_3_ScanFold2 data for species/Koala/tmptm77e849.fa
- S1_File_ScanFold2 data for species/Suppl_File_3_ScanFold2 data for species/Koala/tmptm77e849.fai
- S1_File_ScanFold2 data for species/Suppl_File_3_ScanFold2 data for species/Koala/tmptm77e849.mfe_avgs.wig
- S1_File_ScanFold2 data for species/Suppl_File_3_ScanFold2 data for species/Koala/tmptm77e849.NoFilter.ct
- S1_File_ScanFold2 data for species/Suppl_File_3_ScanFold2 data for species/Koala/tmptm77e849.NoFilter.dbn
- S1_File_ScanFold2 data for species/Suppl_File_3_ScanFold2 data for species/Koala/tmptm77e849.ScanFold.FinalPartners.txt
- S1_File_ScanFold2 data for species/Suppl_File_3_ScanFold2 data for species/Koala/tmptm77e849.ScanFold.log
- S1_File_ScanFold2 data for species/Suppl_File_3_ScanFold2 data for species/Koala/tmptm77e849.structure_extracts.txt
- S1_File_ScanFold2 data for species/Suppl_File_3_ScanFold2 data for species/Koala/tmptm77e849.Zavg_-1.ct
- S1_File_ScanFold2 data for species/Suppl_File_3_ScanFold2 data for species/Koala/tmptm77e849.Zavg_-2.ct
- S1_File_ScanFold2 data for species/Suppl_File_3_ScanFold2 data for species/Koala/tmptm77e849.Zavg_-2.dbn
- S1_File_ScanFold2 data for species/Suppl_File_3_ScanFold2 data for species/Koala/tmptm77e849.zavgs.wig
- S1_File_ScanFold2 data for species/Suppl_File_3_ScanFold2 data for species/Marmoset/
- S1_File_ScanFold2 data for species/Suppl_File_3_ScanFold2 data for species/Marmoset/@PaxHeader
- S1_File_ScanFold2 data for species/Suppl_File_3_ScanFold2 data for species/Marmoset/Marmoset.Zavg_-1.dbn
- S1_File_ScanFold2 data for species/Suppl_File_3_ScanFold2 data for species/Marmoset/MarmosetMYCi2.tar.gz
- S1_File_ScanFold2 data for species/Suppl_File_3_ScanFold2 data for species/Marmoset/output.tar
- S1_File_ScanFold2 data for species/Suppl_File_3_ScanFold2 data for species/Marmoset/tmpdcnd2e9z.ALL.bp
- S1_File_ScanFold2 data for species/Suppl_File_3_ScanFold2 data for species/Marmoset/tmpdcnd2e9z.AllDBN.txt
- S1_File_ScanFold2 data for species/Suppl_File_3_ScanFold2 data for species/Marmoset/tmpdcnd2e9z.bp
- S1_File_ScanFold2 data for species/Suppl_File_3_ScanFold2 data for species/Marmoset/tmpdcnd2e9z.ed_avgs.wig
- S1_File_ScanFold2 data for species/Suppl_File_3_ScanFold2 data for species/Marmoset/tmpdcnd2e9z.fa
- S1_File_ScanFold2 data for species/Suppl_File_3_ScanFold2 data for species/Marmoset/tmpdcnd2e9z.fai
- S1_File_ScanFold2 data for species/Suppl_File_3_ScanFold2 data for species/Marmoset/tmpdcnd2e9z.mfe_avgs.wig
- S1_File_ScanFold2 data for species/Suppl_File_3_ScanFold2 data for species/Marmoset/tmpdcnd2e9z.NoFilter.ct
- S1_File_ScanFold2 data for species/Suppl_File_3_ScanFold2 data for species/Marmoset/tmpdcnd2e9z.NoFilter.dbn
- S1_File_ScanFold2 data for species/Suppl_File_3_ScanFold2 data for species/Marmoset/tmpdcnd2e9z.ScanFold.FinalPartners.txt
- S1_File_ScanFold2 data for species/Suppl_File_3_ScanFold2 data for species/Marmoset/tmpdcnd2e9z.ScanFold.log
- S1_File_ScanFold2 data for species/Suppl_File_3_ScanFold2 data for species/Marmoset/tmpdcnd2e9z.structure_extracts.txt
- S1_File_ScanFold2 data for species/Suppl_File_3_ScanFold2 data for species/Marmoset/tmpdcnd2e9z.Zavg_-1.ct
- S1_File_ScanFold2 data for species/Suppl_File_3_ScanFold2 data for species/Marmoset/tmpdcnd2e9z.Zavg_-2.ct
- S1_File_ScanFold2 data for species/Suppl_File_3_ScanFold2 data for species/Marmoset/tmpdcnd2e9z.Zavg_-2.dbn
- S1_File_ScanFold2 data for species/Suppl_File_3_ScanFold2 data for species/Marmoset/tmpdcnd2e9z.zavgs.wig
- S1_File_ScanFold2 data for species/Suppl_File_3_ScanFold2 data for species/Mouse/
- S1_File_ScanFold2 data for species/Suppl_File_3_ScanFold2 data for species/Mouse/@PaxHeader
- S1_File_ScanFold2 data for species/Suppl_File_3_ScanFold2 data for species/Mouse/Mouse.Zavg_-1.dbn
- S1_File_ScanFold2 data for species/Suppl_File_3_ScanFold2 data for species/Mouse/MouseMYCi2.tar.gz
- S1_File_ScanFold2 data for species/Suppl_File_3_ScanFold2 data for species/Mouse/output.tar
- S1_File_ScanFold2 data for species/Suppl_File_3_ScanFold2 data for species/Mouse/tmpzoj__93i.ALL.bp
- S1_File_ScanFold2 data for species/Suppl_File_3_ScanFold2 data for species/Mouse/tmpzoj__93i.AllDBN.txt
- S1_File_ScanFold2 data for species/Suppl_File_3_ScanFold2 data for species/Mouse/tmpzoj__93i.bp
- S1_File_ScanFold2 data for species/Suppl_File_3_ScanFold2 data for species/Mouse/tmpzoj__93i.ed_avgs.wig
- S1_File_ScanFold2 data for species/Suppl_File_3_ScanFold2 data for species/Mouse/tmpzoj__93i.fa
- S1_File_ScanFold2 data for species/Suppl_File_3_ScanFold2 data for species/Mouse/tmpzoj__93i.fai
- S1_File_ScanFold2 data for species/Suppl_File_3_ScanFold2 data for species/Mouse/tmpzoj__93i.mfe_avgs.wig
- S1_File_ScanFold2 data for species/Suppl_File_3_ScanFold2 data for species/Mouse/tmpzoj__93i.NoFilter.ct
- S1_File_ScanFold2 data for species/Suppl_File_3_ScanFold2 data for species/Mouse/tmpzoj__93i.NoFilter.dbn
- S1_File_ScanFold2 data for species/Suppl_File_3_ScanFold2 data for species/Mouse/tmpzoj__93i.ScanFold.FinalPartners.txt
- S1_File_ScanFold2 data for species/Suppl_File_3_ScanFold2 data for species/Mouse/tmpzoj__93i.ScanFold.log
- S1_File_ScanFold2 data for species/Suppl_File_3_ScanFold2 data for species/Mouse/tmpzoj__93i.structure_extracts.txt
- S1_File_ScanFold2 data for species/Suppl_File_3_ScanFold2 data for species/Mouse/tmpzoj__93i.Zavg_-1.ct
- S1_File_ScanFold2 data for species/Suppl_File_3_ScanFold2 data for species/Mouse/tmpzoj__93i.Zavg_-2.ct
- S1_File_ScanFold2 data for species/Suppl_File_3_ScanFold2 data for species/Mouse/tmpzoj__93i.Zavg_-2.dbn
- S1_File_ScanFold2 data for species/Suppl_File_3_ScanFold2 data for species/Mouse/tmpzoj__93i.zavgs.wig
- S1_File_ScanFold2 data for species/Suppl_File_3_ScanFold2 data for species/MYCi2/
- S1_File_ScanFold2 data for species/Suppl_File_3_ScanFold2 data for species/MYCi2/@PaxHeader
- S1_File_ScanFold2 data for species/Suppl_File_3_ScanFold2 data for species/MYCi2/MYCi2.tar
- S1_File_ScanFold2 data for species/Suppl_File_3_ScanFold2 data for species/MYCi2/MYCi2.Zavg_-1.dbn
- S1_File_ScanFold2 data for species/Suppl_File_3_ScanFold2 data for species/MYCi2/tmpcl6z3mzi.ALL.bp
- S1_File_ScanFold2 data for species/Suppl_File_3_ScanFold2 data for species/MYCi2/tmpcl6z3mzi.AllDBN.txt
- S1_File_ScanFold2 data for species/Suppl_File_3_ScanFold2 data for species/MYCi2/tmpcl6z3mzi.bp
- S1_File_ScanFold2 data for species/Suppl_File_3_ScanFold2 data for species/MYCi2/tmpcl6z3mzi.ed_avgs.wig
- S1_File_ScanFold2 data for species/Suppl_File_3_ScanFold2 data for species/MYCi2/tmpcl6z3mzi.fa
- S1_File_ScanFold2 data for species/Suppl_File_3_ScanFold2 data for species/MYCi2/tmpcl6z3mzi.fai
- S1_File_ScanFold2 data for species/Suppl_File_3_ScanFold2 data for species/MYCi2/tmpcl6z3mzi.mfe_avgs.wig
- S1_File_ScanFold2 data for species/Suppl_File_3_ScanFold2 data for species/MYCi2/tmpcl6z3mzi.NoFilter.ct
- S1_File_ScanFold2 data for species/Suppl_File_3_ScanFold2 data for species/MYCi2/tmpcl6z3mzi.NoFilter.dbn
- S1_File_ScanFold2 data for species/Suppl_File_3_ScanFold2 data for species/MYCi2/tmpcl6z3mzi.ScanFold.FinalPartners.txt
- S1_File_ScanFold2 data for species/Suppl_File_3_ScanFold2 data for species/MYCi2/tmpcl6z3mzi.ScanFold.log
- S1_File_ScanFold2 data for species/Suppl_File_3_ScanFold2 data for species/MYCi2/tmpcl6z3mzi.structure_extracts.txt
- S1_File_ScanFold2 data for species/Suppl_File_3_ScanFold2 data for species/MYCi2/tmpcl6z3mzi.Zavg_-1.ct
- S1_File_ScanFold2 data for species/Suppl_File_3_ScanFold2 data for species/MYCi2/tmpcl6z3mzi.Zavg_-2.ct
- S1_File_ScanFold2 data for species/Suppl_File_3_ScanFold2 data for species/MYCi2/tmpcl6z3mzi.Zavg_-2.dbn
- S1_File_ScanFold2 data for species/Suppl_File_3_ScanFold2 data for species/MYCi2/tmpcl6z3mzi.zavgs.wig
- S1_File_ScanFold2 data for species/Suppl_File_3_ScanFold2 data for species/MYCLi2/
- S1_File_ScanFold2 data for species/Suppl_File_3_ScanFold2 data for species/MYCLi2/@PaxHeader
- S1_File_ScanFold2 data for species/Suppl_File_3_ScanFold2 data for species/MYCLi2/MYCLi2.tar
- S1_File_ScanFold2 data for species/Suppl_File_3_ScanFold2 data for species/MYCLi2/MYCLi2_Zavg_-1.dbn
- S1_File_ScanFold2 data for species/Suppl_File_3_ScanFold2 data for species/MYCLi2/tmppt92ju_g.ALL.bp
- S1_File_ScanFold2 data for species/Suppl_File_3_ScanFold2 data for species/MYCLi2/tmppt92ju_g.AllDBN.txt
- S1_File_ScanFold2 data for species/Suppl_File_3_ScanFold2 data for species/MYCLi2/tmppt92ju_g.bp
- S1_File_ScanFold2 data for species/Suppl_File_3_ScanFold2 data for species/MYCLi2/tmppt92ju_g.ed_avgs.wig
- S1_File_ScanFold2 data for species/Suppl_File_3_ScanFold2 data for species/MYCLi2/tmppt92ju_g.fa
- S1_File_ScanFold2 data for species/Suppl_File_3_ScanFold2 data for species/MYCLi2/tmppt92ju_g.fai
- S1_File_ScanFold2 data for species/Suppl_File_3_ScanFold2 data for species/MYCLi2/tmppt92ju_g.mfe_avgs.wig
- S1_File_ScanFold2 data for species/Suppl_File_3_ScanFold2 data for species/MYCLi2/tmppt92ju_g.NoFilter.ct
- S1_File_ScanFold2 data for species/Suppl_File_3_ScanFold2 data for species/MYCLi2/tmppt92ju_g.NoFilter.dbn
- S1_File_ScanFold2 data for species/Suppl_File_3_ScanFold2 data for species/MYCLi2/tmppt92ju_g.ScanFold.FinalPartners.txt
- S1_File_ScanFold2 data for species/Suppl_File_3_ScanFold2 data for species/MYCLi2/tmppt92ju_g.ScanFold.log
- S1_File_ScanFold2 data for species/Suppl_File_3_ScanFold2 data for species/MYCLi2/tmppt92ju_g.structure_extracts.txt
- S1_File_ScanFold2 data for species/Suppl_File_3_ScanFold2 data for species/MYCLi2/tmppt92ju_g.Zavg_-1.ct
- S1_File_ScanFold2 data for species/Suppl_File_3_ScanFold2 data for species/MYCLi2/tmppt92ju_g.Zavg_-2.ct
- S1_File_ScanFold2 data for species/Suppl_File_3_ScanFold2 data for species/MYCLi2/tmppt92ju_g.Zavg_-2.dbn
- S1_File_ScanFold2 data for species/Suppl_File_3_ScanFold2 data for species/MYCLi2/tmppt92ju_g.zavgs.wig
- S1_File_ScanFold2 data for species/Suppl_File_3_ScanFold2 data for species/MYCNi2/
- S1_File_ScanFold2 data for species/Suppl_File_3_ScanFold2 data for species/MYCNi2/@PaxHeader
- S1_File_ScanFold2 data for species/Suppl_File_3_ScanFold2 data for species/MYCNi2/MYCNi2.tar
- S1_File_ScanFold2 data for species/Suppl_File_3_ScanFold2 data for species/MYCNi2/MYCNi2_Zavg_-1.dbn
- S1_File_ScanFold2 data for species/Suppl_File_3_ScanFold2 data for species/MYCNi2/tmpzm7mxpld.ALL.bp
- S1_File_ScanFold2 data for species/Suppl_File_3_ScanFold2 data for species/MYCNi2/tmpzm7mxpld.AllDBN.txt
- S1_File_ScanFold2 data for species/Suppl_File_3_ScanFold2 data for species/MYCNi2/tmpzm7mxpld.bp
- S1_File_ScanFold2 data for species/Suppl_File_3_ScanFold2 data for species/MYCNi2/tmpzm7mxpld.ed_avgs.wig
- S1_File_ScanFold2 data for species/Suppl_File_3_ScanFold2 data for species/MYCNi2/tmpzm7mxpld.fa
- S1_File_ScanFold2 data for species/Suppl_File_3_ScanFold2 data for species/MYCNi2/tmpzm7mxpld.fai
- S1_File_ScanFold2 data for species/Suppl_File_3_ScanFold2 data for species/MYCNi2/tmpzm7mxpld.mfe_avgs.wig
- S1_File_ScanFold2 data for species/Suppl_File_3_ScanFold2 data for species/MYCNi2/tmpzm7mxpld.NoFilter.ct
- S1_File_ScanFold2 data for species/Suppl_File_3_ScanFold2 data for species/MYCNi2/tmpzm7mxpld.NoFilter.dbn
- S1_File_ScanFold2 data for species/Suppl_File_3_ScanFold2 data for species/MYCNi2/tmpzm7mxpld.ScanFold.FinalPartners.txt
- S1_File_ScanFold2 data for species/Suppl_File_3_ScanFold2 data for species/MYCNi2/tmpzm7mxpld.ScanFold.log
- S1_File_ScanFold2 data for species/Suppl_File_3_ScanFold2 data for species/MYCNi2/tmpzm7mxpld.structure_extracts.txt
- S1_File_ScanFold2 data for species/Suppl_File_3_ScanFold2 data for species/MYCNi2/tmpzm7mxpld.Zavg_-1.ct
- S1_File_ScanFold2 data for species/Suppl_File_3_ScanFold2 data for species/MYCNi2/tmpzm7mxpld.Zavg_-2.ct
- S1_File_ScanFold2 data for species/Suppl_File_3_ScanFold2 data for species/MYCNi2/tmpzm7mxpld.Zavg_-2.dbn
- S1_File_ScanFold2 data for species/Suppl_File_3_ScanFold2 data for species/MYCNi2/tmpzm7mxpld.zavgs.wig
- S1_File_ScanFold2 data for species/Suppl_File_3_ScanFold2 data for species/NightMonkey/
- S1_File_ScanFold2 data for species/Suppl_File_3_ScanFold2 data for species/NightMonkey/@PaxHeader
- S1_File_ScanFold2 data for species/Suppl_File_3_ScanFold2 data for species/NightMonkey/NightMonkey.tar.gz
- S1_File_ScanFold2 data for species/Suppl_File_3_ScanFold2 data for species/NightMonkey/NightMonkey_Zavg_-1.dbn
- S1_File_ScanFold2 data for species/Suppl_File_3_ScanFold2 data for species/NightMonkey/output.tar
- S1_File_ScanFold2 data for species/Suppl_File_3_ScanFold2 data for species/NightMonkey/tmp5kdioz23.ALL.bp
- S1_File_ScanFold2 data for species/Suppl_File_3_ScanFold2 data for species/NightMonkey/tmp5kdioz23.AllDBN.txt
- S1_File_ScanFold2 data for species/Suppl_File_3_ScanFold2 data for species/NightMonkey/tmp5kdioz23.bp
- S1_File_ScanFold2 data for species/Suppl_File_3_ScanFold2 data for species/NightMonkey/tmp5kdioz23.ed_avgs.wig
- S1_File_ScanFold2 data for species/Suppl_File_3_ScanFold2 data for species/NightMonkey/tmp5kdioz23.fa
- S1_File_ScanFold2 data for species/Suppl_File_3_ScanFold2 data for species/NightMonkey/tmp5kdioz23.fai
- S1_File_ScanFold2 data for species/Suppl_File_3_ScanFold2 data for species/NightMonkey/tmp5kdioz23.mfe_avgs.wig
- S1_File_ScanFold2 data for species/Suppl_File_3_ScanFold2 data for species/NightMonkey/tmp5kdioz23.NoFilter.ct
- S1_File_ScanFold2 data for species/Suppl_File_3_ScanFold2 data for species/NightMonkey/tmp5kdioz23.NoFilter.dbn
- S1_File_ScanFold2 data for species/Suppl_File_3_ScanFold2 data for species/NightMonkey/tmp5kdioz23.ScanFold.FinalPartners.txt
- S1_File_ScanFold2 data for species/Suppl_File_3_ScanFold2 data for species/NightMonkey/tmp5kdioz23.ScanFold.log
- S1_File_ScanFold2 data for species/Suppl_File_3_ScanFold2 data for species/NightMonkey/tmp5kdioz23.structure_extracts.txt
- S1_File_ScanFold2 data for species/Suppl_File_3_ScanFold2 data for species/NightMonkey/tmp5kdioz23.Zavg_-1.ct
- S1_File_ScanFold2 data for species/Suppl_File_3_ScanFold2 data for species/NightMonkey/tmp5kdioz23.Zavg_-2.ct
- S1_File_ScanFold2 data for species/Suppl_File_3_ScanFold2 data for species/NightMonkey/tmp5kdioz23.Zavg_-2.dbn
- S1_File_ScanFold2 data for species/Suppl_File_3_ScanFold2 data for species/NightMonkey/tmp5kdioz23.zavgs.wig
- S1_File_ScanFold2 data for species/Suppl_File_3_ScanFold2 data for species/Platypus/
- S1_File_ScanFold2 data for species/Suppl_File_3_ScanFold2 data for species/Platypus/@PaxHeader
- S1_File_ScanFold2 data for species/Suppl_File_3_ScanFold2 data for species/Platypus/output.tar
- S1_File_ScanFold2 data for species/Suppl_File_3_ScanFold2 data for species/Platypus/Platypus.Zavg_-1.dbn
- S1_File_ScanFold2 data for species/Suppl_File_3_ScanFold2 data for species/Platypus/PlatypusMYCi2.tar.gz
- S1_File_ScanFold2 data for species/Suppl_File_3_ScanFold2 data for species/Platypus/tmp9r8r0lb_.ALL.bp
- S1_File_ScanFold2 data for species/Suppl_File_3_ScanFold2 data for species/Platypus/tmp9r8r0lb_.AllDBN.txt
- S1_File_ScanFold2 data for species/Suppl_File_3_ScanFold2 data for species/Platypus/tmp9r8r0lb_.bp
- S1_File_ScanFold2 data for species/Suppl_File_3_ScanFold2 data for species/Platypus/tmp9r8r0lb_.ed_avgs.wig
[truncated: 117 more entries]
