# Supplementary material for: Identification of MYC intron 2 regions that modulate expression
Source: PLoS One. 2024 Jan 18;19(1):e0296889. doi: 10.1371/journal.pone.0296889 (PMC10795982; doi:10.1371/journal.pone.0296889)
Supplement: S1 File — (ZIP) [file pone.0296889.s005.zip › S1_File_ScanFold2 data for species/Suppl_File_3_ScanFold2 data for species/African Green Monkey/tmpc_jxmw_3.ALL.bp]

color:	55	129	255	Less than -2 -4.11
color:	89	222	111	-1 to -2
color:	236	236	136	0 to -1
color:	199	199	199	0
color:	228	228	228	0 to 1
color:	243	243	243	1 to 2
color:	247	247	247	Greater than 2
GrMonkey	1	1	1	1	4
GrMonkey	2	2	2	2	4
GrMonkey	3	3	3	3	4
GrMonkey	4	4	4	4	4
GrMonkey	5	5	5	5	4
GrMonkey	6	6	6	6	4
GrMonkey	7	7	7	7	4
GrMonkey	8	8	8	8	4
GrMonkey	9	9	9	9	4
GrMonkey	10	10	82	82	4
GrMonkey	11	11	81	81	4
GrMonkey	12	12	80	80	4
GrMonkey	13	13	13	13	2
GrMonkey	14	14	82	82	2
GrMonkey	15	15	81	81	2
GrMonkey	16	16	80	80	2
GrMonkey	17	17	17	17	2
GrMonkey	18	18	18	18	2
GrMonkey	19	19	83	83	2
GrMonkey	20	20	82	82	2
GrMonkey	21	21	81	81	2
GrMonkey	22	22	80	80	2
GrMonkey	23	23	79	79	2
GrMonkey	24	24	78	78	2
GrMonkey	25	25	77	77	2
GrMonkey	26	26	26	26	2
GrMonkey	27	27	27	27	2
GrMonkey	28	28	28	28	2
GrMonkey	29	29	29	29	2
GrMonkey	30	30	30	30	2
GrMonkey	31	31	87	87	2
GrMonkey	32	32	32	32	2
GrMonkey	33	33	33	33	2
GrMonkey	34	34	71	71	2
GrMonkey	35	35	70	70	2
GrMonkey	36	36	69	69	2
GrMonkey	37	37	68	68	2
GrMonkey	38	38	67	67	2
GrMonkey	39	39	66	66	2
GrMonkey	40	40	65	65	2
GrMonkey	41	41	64	64	2
GrMonkey	42	42	60	60	2
GrMonkey	43	43	59	59	2
GrMonkey	44	44	58	58	2
GrMonkey	45	45	45	45	2
GrMonkey	46	46	46	46	2
GrMonkey	47	47	47	47	2
GrMonkey	48	48	48	48	2
GrMonkey	49	49	49	49	2
GrMonkey	50	50	50	50	2
GrMonkey	51	51	51	51	2
GrMonkey	52	52	52	52	2
GrMonkey	53	53	42	42	2
GrMonkey	54	54	39	39	2
GrMonkey	55	55	38	38	2
GrMonkey	56	56	56	56	2
GrMonkey	57	57	36	36	2
GrMonkey	58	58	44	44	2
GrMonkey	59	59	43	43	2
GrMonkey	60	60	42	42	2
GrMonkey	61	61	32	32	2
GrMonkey	62	62	62	62	2
GrMonkey	63	63	63	63	2
GrMonkey	64	64	41	41	2
GrMonkey	65	65	40	40	2
GrMonkey	66	66	39	39	2
GrMonkey	67	67	38	38	2
GrMonkey	68	68	37	37	2
GrMonkey	69	69	36	36	2
GrMonkey	70	70	35	35	2
GrMonkey	71	71	34	34	2
GrMonkey	72	72	72	72	2
GrMonkey	73	73	73	73	2
GrMonkey	74	74	74	74	2
GrMonkey	75	75	186	186	2
GrMonkey	76	76	185	185	2
GrMonkey	77	77	184	184	2
GrMonkey	78	78	183	183	2
GrMonkey	79	79	180	180	2
GrMonkey	80	80	179	179	2
GrMonkey	81	81	178	178	2
GrMonkey	82	82	177	177	2
GrMonkey	83	83	19	19	2
GrMonkey	84	84	34	34	2
GrMonkey	85	85	103	103	2
GrMonkey	86	86	174	174	2
GrMonkey	87	87	173	173	2
GrMonkey	88	88	172	172	2
GrMonkey	89	89	89	89	2
GrMonkey	90	90	90	90	2
GrMonkey	91	91	91	91	2
GrMonkey	92	92	92	92	2
GrMonkey	93	93	93	93	2
GrMonkey	94	94	94	94	2
GrMonkey	95	95	95	95	2
GrMonkey	96	96	164	164	2
GrMonkey	97	97	163	163	2
GrMonkey	98	98	162	162	2
GrMonkey	99	99	161	161	2
GrMonkey	100	100	160	160	2
GrMonkey	101	101	156	156	2
GrMonkey	102	102	155	155	2
GrMonkey	103	103	154	154	2
GrMonkey	104	104	130	130	2
GrMonkey	105	105	129	129	2
GrMonkey	106	106	128	128	2
GrMonkey	107	107	127	127	2
GrMonkey	108	108	108	108	2
GrMonkey	109	109	109	109	2
GrMonkey	110	110	123	123	2
GrMonkey	111	111	122	122	2
GrMonkey	112	112	121	121	2
GrMonkey	113	113	120	120	2
GrMonkey	114	114	119	119	2
GrMonkey	115	115	115	115	2
GrMonkey	116	116	116	116	2
GrMonkey	117	117	117	117	2
GrMonkey	118	118	118	118	2
GrMonkey	119	119	114	114	2
GrMonkey	120	120	113	113	2
GrMonkey	121	121	112	112	2
GrMonkey	122	122	111	111	2
GrMonkey	123	123	110	110	2
GrMonkey	124	124	124	124	2
GrMonkey	125	125	125	125	2
GrMonkey	126	126	126	126	2
GrMonkey	127	127	107	107	2
GrMonkey	128	128	106	106	2
GrMonkey	129	129	105	105	2
GrMonkey	130	130	104	104	2
GrMonkey	131	131	131	131	2
GrMonkey	132	132	132	132	2
GrMonkey	133	133	133	133	2
GrMonkey	134	134	236	236	1
GrMonkey	135	135	135	135	2
GrMonkey	136	136	234	234	1
GrMonkey	137	137	233	233	1
GrMonkey	138	138	138	138	2
GrMonkey	139	139	195	195	2
GrMonkey	140	140	194	194	2
GrMonkey	141	141	193	193	2
GrMonkey	142	142	142	142	2
GrMonkey	143	143	143	143	2
GrMonkey	144	144	190	190	2
GrMonkey	145	145	189	189	2
GrMonkey	146	146	188	188	2
GrMonkey	147	147	187	187	2
GrMonkey	148	148	186	186	2
GrMonkey	149	149	185	185	2
GrMonkey	150	150	150	150	2
GrMonkey	151	151	151	151	2
GrMonkey	152	152	152	152	2
GrMonkey	153	153	153	153	2
GrMonkey	154	154	154	154	2
GrMonkey	155	155	155	155	2
GrMonkey	156	156	156	156	2
GrMonkey	157	157	157	157	2
GrMonkey	158	158	158	158	2
GrMonkey	159	159	159	159	2
GrMonkey	160	160	160	160	2
GrMonkey	161	161	161	161	2
GrMonkey	162	162	162	162	2
GrMonkey	163	163	163	163	2
GrMonkey	164	164	164	164	2
GrMonkey	165	165	165	165	2
GrMonkey	166	166	166	166	2
GrMonkey	167	167	167	167	2
GrMonkey	168	168	168	168	2
GrMonkey	169	169	169	169	2
GrMonkey	170	170	170	170	2
GrMonkey	171	171	171	171	2
GrMonkey	172	172	172	172	2
GrMonkey	173	173	173	173	2
GrMonkey	174	174	174	174	2
GrMonkey	175	175	175	175	2
GrMonkey	176	176	176	176	2
GrMonkey	177	177	177	177	2
GrMonkey	178	178	178	178	2
GrMonkey	179	179	179	179	2
GrMonkey	180	180	180	180	2
GrMonkey	181	181	181	181	2
GrMonkey	182	182	182	182	2
GrMonkey	183	183	183	183	2
GrMonkey	184	184	184	184	2
GrMonkey	185	185	295	295	0
GrMonkey	186	186	294	294	0
GrMonkey	187	187	293	293	0
GrMonkey	188	188	292	292	0
GrMonkey	189	189	291	291	0
GrMonkey	190	190	290	290	0
GrMonkey	191	191	191	191	2
GrMonkey	192	192	192	192	2
GrMonkey	193	193	193	193	2
GrMonkey	194	194	194	194	2
GrMonkey	195	195	195	195	2
GrMonkey	196	196	196	196	2
GrMonkey	197	197	223	223	2
GrMonkey	198	198	222	222	2
GrMonkey	199	199	221	221	2
GrMonkey	200	200	200	200	2
GrMonkey	201	201	201	201	2
GrMonkey	202	202	202	202	2
GrMonkey	203	203	203	203	2
GrMonkey	204	204	204	204	2
GrMonkey	205	205	215	215	2
GrMonkey	206	206	214	214	2
GrMonkey	207	207	213	213	2
GrMonkey	208	208	208	208	2
GrMonkey	209	209	209	209	2
GrMonkey	210	210	210	210	2
GrMonkey	211	211	211	211	2
GrMonkey	212	212	212	212	2
GrMonkey	213	213	207	207	2
GrMonkey	214	214	206	206	2
GrMonkey	215	215	205	205	2
GrMonkey	216	216	216	216	2
GrMonkey	217	217	217	217	2
GrMonkey	218	218	218	218	2
GrMonkey	219	219	219	219	2
GrMonkey	220	220	220	220	2
GrMonkey	221	221	199	199	2
GrMonkey	222	222	198	198	2
GrMonkey	223	223	197	197	2
GrMonkey	224	224	224	224	2
GrMonkey	225	225	225	225	2
GrMonkey	226	226	226	226	2
GrMonkey	227	227	251	251	1
GrMonkey	228	228	250	250	1
GrMonkey	229	229	249	249	1
GrMonkey	230	230	230	230	2
GrMonkey	231	231	231	231	2
GrMonkey	232	232	232	232	2
GrMonkey	233	233	246	246	2
GrMonkey	234	234	245	245	2
GrMonkey	235	235	244	244	2
GrMonkey	236	236	243	243	2
GrMonkey	237	237	242	242	2
GrMonkey	238	238	238	238	2
GrMonkey	239	239	239	239	2
GrMonkey	240	240	240	240	2
GrMonkey	241	241	241	241	2
GrMonkey	242	242	237	237	2
GrMonkey	243	243	236	236	2
GrMonkey	244	244	235	235	2
GrMonkey	245	245	234	234	2
GrMonkey	246	246	233	233	2
GrMonkey	247	247	247	247	2
GrMonkey	248	248	248	248	2
GrMonkey	249	249	229	229	1
GrMonkey	250	250	250	250	1
GrMonkey	251	251	251	251	1
GrMonkey	252	252	252	252	2
GrMonkey	253	253	253	253	2
GrMonkey	254	254	254	254	2
GrMonkey	255	255	255	255	2
GrMonkey	256	256	256	256	2
GrMonkey	257	257	257	257	2
GrMonkey	258	258	258	258	2
GrMonkey	259	259	259	259	2
GrMonkey	260	260	260	260	2
GrMonkey	261	261	261	261	1
GrMonkey	262	262	262	262	1
GrMonkey	263	263	263	263	1
GrMonkey	264	264	339	339	1
GrMonkey	265	265	338	338	1
GrMonkey	266	266	337	337	1
GrMonkey	267	267	336	336	1
GrMonkey	268	268	268	268	1
GrMonkey	269	269	334	334	1
GrMonkey	270	270	333	333	1
GrMonkey	271	271	331	331	1
GrMonkey	272	272	330	330	1
GrMonkey	273	273	329	329	1
GrMonkey	274	274	328	328	1
GrMonkey	275	275	327	327	1
GrMonkey	276	276	324	324	1
GrMonkey	277	277	323	323	1
GrMonkey	278	278	322	322	1
GrMonkey	279	279	321	321	1
GrMonkey	280	280	320	320	1
GrMonkey	281	281	319	319	1
GrMonkey	282	282	318	318	1
GrMonkey	283	283	317	317	1
GrMonkey	284	284	316	316	1
GrMonkey	285	285	315	315	1
GrMonkey	286	286	314	314	1
GrMonkey	287	287	312	312	1
GrMonkey	288	288	311	311	1
GrMonkey	289	289	289	289	1
GrMonkey	290	290	309	309	1
GrMonkey	291	291	308	308	1
GrMonkey	292	292	292	292	2
GrMonkey	293	293	305	305	1
GrMonkey	294	294	304	304	1
GrMonkey	295	295	303	303	1
GrMonkey	296	296	296	296	1
GrMonkey	297	297	297	297	1
GrMonkey	298	298	298	298	1
GrMonkey	299	299	299	299	1
GrMonkey	300	300	300	300	1
GrMonkey	301	301	301	301	1
GrMonkey	302	302	302	302	1
GrMonkey	303	303	295	295	1
GrMonkey	304	304	294	294	1
GrMonkey	305	305	293	293	1
GrMonkey	306	306	306	306	1
GrMonkey	307	307	307	307	1
GrMonkey	308	308	291	291	1
GrMonkey	309	309	290	290	1
GrMonkey	310	310	310	310	2
GrMonkey	311	311	288	288	1
GrMonkey	312	312	287	287	1
GrMonkey	313	313	313	313	1
GrMonkey	314	314	286	286	1
GrMonkey	315	315	285	285	1
GrMonkey	316	316	284	284	1
GrMonkey	317	317	283	283	1
GrMonkey	318	318	282	282	1
GrMonkey	319	319	281	281	1
GrMonkey	320	320	280	280	1
GrMonkey	321	321	279	279	1
GrMonkey	322	322	278	278	1
GrMonkey	323	323	277	277	1
GrMonkey	324	324	276	276	1
GrMonkey	325	325	325	325	1
GrMonkey	326	326	326	326	1
GrMonkey	327	327	275	275	1
GrMonkey	328	328	274	274	1
GrMonkey	329	329	273	273	1
GrMonkey	330	330	272	272	1
GrMonkey	331	331	271	271	1
GrMonkey	332	332	332	332	2
GrMonkey	333	333	270	270	1
GrMonkey	334	334	269	269	1
GrMonkey	335	335	335	335	2
GrMonkey	336	336	267	267	1
GrMonkey	337	337	266	266	1
GrMonkey	338	338	265	265	1
GrMonkey	339	339	264	264	1
GrMonkey	340	340	340	340	2
GrMonkey	341	341	256	256	0
GrMonkey	342	342	255	255	0
GrMonkey	343	343	254	254	0
GrMonkey	344	344	253	253	0
GrMonkey	345	345	252	252	0
GrMonkey	346	346	249	249	0
GrMonkey	347	347	347	347	2
GrMonkey	348	348	247	247	0
GrMonkey	349	349	246	246	0
GrMonkey	350	350	245	245	0
GrMonkey	351	351	351	351	2
GrMonkey	352	352	352	352	2
GrMonkey	353	353	353	353	2
GrMonkey	354	354	354	354	2
GrMonkey	355	355	355	355	2
GrMonkey	356	356	356	356	2
GrMonkey	357	357	357	357	2
GrMonkey	358	358	358	358	1
GrMonkey	359	359	359	359	1
GrMonkey	360	360	349	349	2
GrMonkey	361	361	361	361	2
GrMonkey	362	362	362	362	2
GrMonkey	363	363	363	363	2
GrMonkey	364	364	364	364	2
GrMonkey	365	365	254	254	1
GrMonkey	366	366	253	253	1
GrMonkey	367	367	252	252	1
GrMonkey	368	368	368	368	2
GrMonkey	369	369	377	377	2
GrMonkey	370	370	376	376	2
GrMonkey	371	371	356	356	2
GrMonkey	372	372	355	355	2
GrMonkey	373	373	373	373	2
GrMonkey	374	374	374	374	2
GrMonkey	375	375	352	352	2
GrMonkey	376	376	351	351	2
GrMonkey	377	377	350	350	2
GrMonkey	378	378	368	368	2
GrMonkey	379	379	367	367	2
GrMonkey	380	380	366	366	2
GrMonkey	381	381	365	365	2
GrMonkey	382	382	382	382	2
GrMonkey	383	383	383	383	2
GrMonkey	384	384	322	322	2
GrMonkey	385	385	321	321	2
GrMonkey	386	386	320	320	2
GrMonkey	387	387	319	319	2
GrMonkey	388	388	413	413	2
GrMonkey	389	389	412	412	2
GrMonkey	390	390	318	318	2
GrMonkey	391	391	317	317	2
GrMonkey	392	392	392	392	2
GrMonkey	393	393	316	316	2
GrMonkey	394	394	315	315	2
GrMonkey	395	395	314	314	2
GrMonkey	396	396	313	313	2
GrMonkey	397	397	405	405	2
GrMonkey	398	398	299	299	4
GrMonkey	399	399	298	298	4
GrMonkey	400	400	297	297	4
GrMonkey	401	401	401	401	2
GrMonkey	402	402	308	308	2
GrMonkey	403	403	307	307	2
GrMonkey	404	404	306	306	2
GrMonkey	405	405	405	405	2
GrMonkey	406	406	305	305	2
GrMonkey	407	407	407	407	2
GrMonkey	408	408	303	303	2
GrMonkey	409	409	302	302	2
GrMonkey	410	410	301	301	2
GrMonkey	411	411	300	300	2
GrMonkey	412	412	389	389	2
GrMonkey	413	413	388	388	2
GrMonkey	414	414	387	387	2
GrMonkey	415	415	415	415	4
GrMonkey	416	416	416	416	4
GrMonkey	417	417	417	417	4
GrMonkey	418	418	418	418	2
GrMonkey	419	419	506	506	2
GrMonkey	420	420	505	505	2
GrMonkey	421	421	504	504	2
GrMonkey	422	422	503	503	2
GrMonkey	423	423	502	502	2
GrMonkey	424	424	501	501	2
GrMonkey	425	425	500	500	2
GrMonkey	426	426	499	499	2
GrMonkey	427	427	538	538	2
GrMonkey	428	428	537	537	2
GrMonkey	429	429	536	536	2
GrMonkey	430	430	535	535	2
GrMonkey	431	431	431	431	2
GrMonkey	432	432	495	495	2
GrMonkey	433	433	494	494	2
GrMonkey	434	434	493	493	2
GrMonkey	435	435	492	492	2
GrMonkey	436	436	490	490	2
GrMonkey	437	437	489	489	2
GrMonkey	438	438	488	488	2
GrMonkey	439	439	483	483	2
GrMonkey	440	440	482	482	2
GrMonkey	441	441	481	481	2
GrMonkey	442	442	442	442	2
GrMonkey	443	443	480	480	2
GrMonkey	444	444	479	479	2
GrMonkey	445	445	478	478	2
GrMonkey	446	446	477	477	2
GrMonkey	447	447	447	447	2
GrMonkey	448	448	448	448	2
GrMonkey	449	449	449	449	2
GrMonkey	450	450	450	450	2
GrMonkey	451	451	472	472	2
GrMonkey	452	452	471	471	2
GrMonkey	453	453	469	469	2
GrMonkey	454	454	468	468	2
GrMonkey	455	455	467	467	2
GrMonkey	456	456	466	466	2
GrMonkey	457	457	465	465	2
GrMonkey	458	458	464	464	2
GrMonkey	459	459	463	463	2
GrMonkey	460	460	460	460	2
GrMonkey	461	461	461	461	2
GrMonkey	462	462	462	462	2
GrMonkey	463	463	459	459	2
GrMonkey	464	464	458	458	2
GrMonkey	465	465	457	457	2
GrMonkey	466	466	456	456	2
GrMonkey	467	467	455	455	2
GrMonkey	468	468	454	454	2
GrMonkey	469	469	453	453	2
GrMonkey	470	470	470	470	2
GrMonkey	471	471	452	452	2
GrMonkey	472	472	451	451	2
GrMonkey	473	473	473	473	2
GrMonkey	474	474	474	474	2
GrMonkey	475	475	475	475	2
GrMonkey	476	476	476	476	2
GrMonkey	477	477	446	446	2
GrMonkey	478	478	445	445	2
GrMonkey	479	479	444	444	2
GrMonkey	480	480	443	443	2
GrMonkey	481	481	441	441	2
GrMonkey	482	482	440	440	2
GrMonkey	483	483	439	439	2
GrMonkey	484	484	484	484	2
GrMonkey	485	485	485	485	2
GrMonkey	486	486	486	486	2
GrMonkey	487	487	487	487	2
GrMonkey	488	488	438	438	2
GrMonkey	489	489	489	489	2
GrMonkey	490	490	490	490	2
GrMonkey	491	491	491	491	2
GrMonkey	492	492	492	492	0
GrMonkey	493	493	493	493	2
GrMonkey	494	494	494	494	1
GrMonkey	495	495	495	495	2
GrMonkey	496	496	496	496	2
GrMonkey	497	497	497	497	2
GrMonkey	498	498	498	498	2
GrMonkey	499	499	607	607	0
GrMonkey	500	500	500	500	1
GrMonkey	501	501	605	605	0
GrMonkey	502	502	604	604	0
GrMonkey	503	503	603	603	0
GrMonkey	504	504	602	602	0
GrMonkey	505	505	601	601	0
GrMonkey	506	506	600	600	0
GrMonkey	507	507	507	507	2
GrMonkey	508	508	508	508	1
GrMonkey	509	509	509	509	1
GrMonkey	510	510	596	596	0
GrMonkey	511	511	595	595	0
GrMonkey	512	512	594	594	0
GrMonkey	513	513	593	593	0
GrMonkey	514	514	592	592	0
GrMonkey	515	515	531	531	2
GrMonkey	516	516	530	530	2
GrMonkey	517	517	529	529	2
GrMonkey	518	518	528	528	2
GrMonkey	519	519	527	527	2
GrMonkey	520	520	526	526	2
GrMonkey	521	521	525	525	2
GrMonkey	522	522	522	522	2
GrMonkey	523	523	523	523	2
GrMonkey	524	524	524	524	2
GrMonkey	525	525	521	521	2
GrMonkey	526	526	520	520	2
GrMonkey	527	527	519	519	2
GrMonkey	528	528	518	518	2
GrMonkey	529	529	517	517	2
GrMonkey	530	530	516	516	2
GrMonkey	531	531	515	515	2
GrMonkey	532	532	532	532	1
GrMonkey	533	533	543	543	1
GrMonkey	534	534	542	542	1
GrMonkey	535	535	541	541	1
GrMonkey	536	536	540	540	1
GrMonkey	537	537	537	537	1
GrMonkey	538	538	538	538	1
GrMonkey	539	539	539	539	2
GrMonkey	540	540	536	536	1
GrMonkey	541	541	535	535	1
GrMonkey	542	542	534	534	1
GrMonkey	543	543	533	533	1
GrMonkey	544	544	544	544	1
GrMonkey	545	545	545	545	1
GrMonkey	546	546	546	546	2
GrMonkey	547	547	547	547	2
GrMonkey	548	548	548	548	1
GrMonkey	549	549	549	549	2
GrMonkey	550	550	550	550	1
GrMonkey	551	551	562	562	1
GrMonkey	552	552	561	561	1
GrMonkey	553	553	560	560	1
GrMonkey	554	554	554	554	2
GrMonkey	555	555	555	555	2
GrMonkey	556	556	556	556	1
GrMonkey	557	557	557	557	1
GrMonkey	558	558	558	558	1
GrMonkey	559	559	622	622	1
GrMonkey	560	560	621	621	1
GrMonkey	561	561	620	620	1
GrMonkey	562	562	619	619	1
GrMonkey	563	563	618	618	1
GrMonkey	564	564	617	617	1
GrMonkey	565	565	615	615	1
GrMonkey	566	566	614	614	1
GrMonkey	567	567	613	613	1
GrMonkey	568	568	612	612	1
GrMonkey	569	569	611	611	1
GrMonkey	570	570	570	570	1
GrMonkey	571	571	609	609	1
GrMonkey	572	572	608	608	1
GrMonkey	573	573	573	573	1
GrMonkey	574	574	574	574	1
GrMonkey	575	575	575	575	1
GrMonkey	576	576	576	576	1
GrMonkey	577	577	577	577	1
GrMonkey	578	578	578	578	1
GrMonkey	579	579	579	579	1
GrMonkey	580	580	580	580	1
GrMonkey	581	581	581	581	1
GrMonkey	582	582	582	582	1
GrMonkey	583	583	583	583	1
GrMonkey	584	584	584	584	1
GrMonkey	585	585	585	585	1
GrMonkey	586	586	586	586	1
GrMonkey	587	587	587	587	1
GrMonkey	588	588	588	588	1
GrMonkey	589	589	589	589	1
GrMonkey	590	590	590	590	1
GrMonkey	591	591	591	591	1
GrMonkey	592	592	592	592	1
GrMonkey	593	593	593	593	1
GrMonkey	594	594	594	594	1
GrMonkey	595	595	595	595	1
GrMonkey	596	596	596	596	1
GrMonkey	597	597	597	597	1
GrMonkey	598	598	598	598	1
GrMonkey	599	599	599	599	1
GrMonkey	600	600	600	600	1
GrMonkey	601	601	601	601	1
GrMonkey	602	602	602	602	1
GrMonkey	603	603	603	603	1
GrMonkey	604	604	604	604	1
GrMonkey	605	605	605	605	1
GrMonkey	606	606	606	606	1
GrMonkey	607	607	607	607	1
GrMonkey	608	608	572	572	1
GrMonkey	609	609	571	571	1
GrMonkey	610	610	610	610	1
GrMonkey	611	611	569	569	1
GrMonkey	612	612	677	677	1
GrMonkey	613	613	676	676	1
GrMonkey	614	614	675	675	1
GrMonkey	615	615	674	674	1
GrMonkey	616	616	616	616	1
GrMonkey	617	617	673	673	1
GrMonkey	618	618	672	672	1
GrMonkey	619	619	671	671	1
GrMonkey	620	620	670	670	1
GrMonkey	621	621	669	669	1
GrMonkey	622	622	622	622	1
GrMonkey	623	623	623	623	1
GrMonkey	624	624	668	668	1
GrMonkey	625	625	667	667	1
GrMonkey	626	626	666	666	1
GrMonkey	627	627	665	665	1
GrMonkey	628	628	664	664	1
GrMonkey	629	629	629	629	1
GrMonkey	630	630	661	661	1
GrMonkey	631	631	660	660	1
GrMonkey	632	632	659	659	1
GrMonkey	633	633	658	658	1
GrMonkey	634	634	657	657	1
GrMonkey	635	635	635	635	1
GrMonkey	636	636	636	636	1
GrMonkey	637	637	637	637	1
GrMonkey	638	638	638	638	1
GrMonkey	639	639	639	639	1
GrMonkey	640	640	640	640	1
GrMonkey	641	641	641	641	1
GrMonkey	642	642	642	642	1
GrMonkey	643	643	643	643	1
GrMonkey	644	644	644	644	1
GrMonkey	645	645	645	645	1
GrMonkey	646	646	646	646	1
GrMonkey	647	647	647	647	1
GrMonkey	648	648	648	648	1
GrMonkey	649	649	649	649	1
GrMonkey	650	650	650	650	1
GrMonkey	651	651	651	651	1
GrMonkey	652	652	652	652	1
GrMonkey	653	653	653	653	1
GrMonkey	654	654	654	654	1
GrMonkey	655	655	655	655	1
GrMonkey	656	656	656	656	1
GrMonkey	657	657	634	634	1
GrMonkey	658	658	633	633	1
GrMonkey	659	659	632	632	1
GrMonkey	660	660	631	631	1
GrMonkey	661	661	630	630	1
GrMonkey	662	662	662	662	1
GrMonkey	663	663	663	663	1
GrMonkey	664	664	628	628	1
GrMonkey	665	665	627	627	1
GrMonkey	666	666	626	626	1
GrMonkey	667	667	625	625	1
GrMonkey	668	668	624	624	1
GrMonkey	669	669	621	621	1
GrMonkey	670	670	620	620	1
GrMonkey	671	671	619	619	1
GrMonkey	672	672	672	672	1
GrMonkey	673	673	673	673	1
GrMonkey	674	674	674	674	1
GrMonkey	675	675	675	675	1
GrMonkey	676	676	613	613	1
GrMonkey	677	677	612	612	1
GrMonkey	678	678	678	678	1
GrMonkey	679	679	679	679	1
GrMonkey	680	680	680	680	1
GrMonkey	681	681	681	681	1
GrMonkey	682	682	682	682	1
GrMonkey	683	683	683	683	1
GrMonkey	684	684	684	684	1
GrMonkey	685	685	685	685	1
GrMonkey	686	686	686	686	1
GrMonkey	687	687	687	687	1
GrMonkey	688	688	688	688	1
GrMonkey	689	689	689	689	1
GrMonkey	690	690	690	690	1
GrMonkey	691	691	691	691	1
GrMonkey	692	692	692	692	1
GrMonkey	693	693	693	693	1
GrMonkey	694	694	694	694	1
GrMonkey	695	695	669	669	1
GrMonkey	696	696	668	668	1
GrMonkey	697	697	667	667	1
GrMonkey	698	698	698	698	1
GrMonkey	699	699	699	699	1
GrMonkey	700	700	700	700	1
GrMonkey	701	701	663	663	1
GrMonkey	702	702	702	702	1
GrMonkey	703	703	703	703	1
GrMonkey	704	704	704	704	1
GrMonkey	705	705	705	705	1
GrMonkey	706	706	706	706	1
GrMonkey	707	707	655	655	1
GrMonkey	708	708	708	708	1
GrMonkey	709	709	709	709	1
GrMonkey	710	710	729	729	1
GrMonkey	711	711	728	728	1
GrMonkey	712	712	727	727	1
GrMonkey	713	713	726	726	1
GrMonkey	714	714	714	714	1
GrMonkey	715	715	723	723	1
GrMonkey	716	716	722	722	1
GrMonkey	717	717	721	721	1
GrMonkey	718	718	718	718	1
GrMonkey	719	719	719	719	1
GrMonkey	720	720	720	720	1
GrMonkey	721	721	717	717	1
GrMonkey	722	722	716	716	1
GrMonkey	723	723	715	715	1
GrMonkey	724	724	724	724	1
GrMonkey	725	725	725	725	1
GrMonkey	726	726	713	713	1
GrMonkey	727	727	712	712	1
GrMonkey	728	728	711	711	1
GrMonkey	729	729	710	710	1
GrMonkey	730	730	730	730	1
GrMonkey	731	731	754	754	1
GrMonkey	732	732	753	753	1
GrMonkey	733	733	752	752	1
GrMonkey	734	734	751	751	1
GrMonkey	735	735	750	750	1
GrMonkey	736	736	749	749	1
GrMonkey	737	737	748	748	1
GrMonkey	738	738	747	747	1
GrMonkey	739	739	739	739	1
GrMonkey	740	740	740	740	1
GrMonkey	741	741	741	741	1
GrMonkey	742	742	742	742	1
GrMonkey	743	743	743	743	1
GrMonkey	744	744	744	744	1
GrMonkey	745	745	745	745	1
GrMonkey	746	746	746	746	1
GrMonkey	747	747	738	738	1
GrMonkey	748	748	737	737	1
GrMonkey	749	749	736	736	1
GrMonkey	750	750	735	735	1
GrMonkey	751	751	734	734	1
GrMonkey	752	752	733	733	1
GrMonkey	753	753	732	732	1
GrMonkey	754	754	731	731	1
GrMonkey	755	755	708	708	1
GrMonkey	756	756	707	707	1
GrMonkey	757	757	757	757	1
GrMonkey	758	758	705	705	1
GrMonkey	759	759	704	704	1
GrMonkey	760	760	703	703	1
GrMonkey	761	761	702	702	1
GrMonkey	762	762	762	762	2
GrMonkey	763	763	763	763	1
GrMonkey	764	764	764	764	1
GrMonkey	765	765	765	765	2
GrMonkey	766	766	766	766	2
GrMonkey	767	767	767	767	2
GrMonkey	768	768	768	768	2
GrMonkey	769	769	788	788	2
GrMonkey	770	770	787	787	2
GrMonkey	771	771	786	786	2
GrMonkey	772	772	785	785	2
GrMonkey	773	773	784	784	2
GrMonkey	774	774	783	783	2
GrMonkey	775	775	782	782	2
GrMonkey	776	776	776	776	2
GrMonkey	777	777	777	777	2
GrMonkey	778	778	778	778	2
GrMonkey	779	779	779	779	2
GrMonkey	780	780	780	780	2
GrMonkey	781	781	781	781	2
GrMonkey	782	782	775	775	2
GrMonkey	783	783	774	774	2
GrMonkey	784	784	773	773	2
GrMonkey	785	785	772	772	2
GrMonkey	786	786	771	771	2
GrMonkey	787	787	770	770	2
GrMonkey	788	788	769	769	2
GrMonkey	789	789	789	789	2
GrMonkey	790	790	790	790	2
GrMonkey	791	791	791	791	2
GrMonkey	792	792	792	792	2
GrMonkey	793	793	793	793	2
GrMonkey	794	794	794	794	2
GrMonkey	795	795	795	795	2
GrMonkey	796	796	796	796	2
GrMonkey	797	797	797	797	2
GrMonkey	798	798	798	798	2
GrMonkey	799	799	834	834	2
GrMonkey	800	800	833	833	2
GrMonkey	801	801	832	832	2
GrMonkey	802	802	831	831	2
GrMonkey	803	803	803	803	2
GrMonkey	804	804	829	829	2
GrMonkey	805	805	805	805	2
GrMonkey	806	806	806	806	2
GrMonkey	807	807	807	807	2
GrMonkey	808	808	808	808	2
GrMonkey	809	809	809	809	2
GrMonkey	810	810	810	810	2
GrMonkey	811	811	811	811	2
GrMonkey	812	812	825	825	2
GrMonkey	813	813	824	824	2
GrMonkey	814	814	823	823	2
GrMonkey	815	815	822	822	2
GrMonkey	816	816	821	821	2
GrMonkey	817	817	817	817	2
GrMonkey	818	818	818	818	2
GrMonkey	819	819	819	819	2
GrMonkey	820	820	820	820	2
GrMonkey	821	821	816	816	2
GrMonkey	822	822	815	815	2
GrMonkey	823	823	823	823	2
GrMonkey	824	824	813	813	2
GrMonkey	825	825	812	812	2
GrMonkey	826	826	826	826	2
GrMonkey	827	827	827	827	2
GrMonkey	828	828	828	828	2
GrMonkey	829	829	829	829	2
GrMonkey	830	830	803	803	2
GrMonkey	831	831	831	831	2
GrMonkey	832	832	801	801	2
GrMonkey	833	833	848	848	2
GrMonkey	834	834	847	847	2
GrMonkey	835	835	846	846	2
GrMonkey	836	836	845	845	2
GrMonkey	837	837	844	844	2
GrMonkey	838	838	838	838	2
GrMonkey	839	839	839	839	2
GrMonkey	840	840	840	840	2
GrMonkey	841	841	841	841	2
GrMonkey	842	842	842	842	2
GrMonkey	843	843	843	843	2
GrMonkey	844	844	844	844	2
GrMonkey	845	845	845	845	1
GrMonkey	846	846	846	846	2
GrMonkey	847	847	847	847	2
GrMonkey	848	848	848	848	2
GrMonkey	849	849	849	849	2
GrMonkey	850	850	850	850	2
GrMonkey	851	851	851	851	2
GrMonkey	852	852	852	852	2
GrMonkey	853	853	853	853	2
GrMonkey	854	854	854	854	1
GrMonkey	855	855	939	939	0
GrMonkey	856	856	856	856	1
GrMonkey	857	857	937	937	0
GrMonkey	858	858	936	936	0
GrMonkey	859	859	935	935	0
GrMonkey	860	860	934	934	0
GrMonkey	861	861	861	861	1
GrMonkey	862	862	862	862	2
GrMonkey	863	863	863	863	1
GrMonkey	864	864	864	864	1
GrMonkey	865	865	931	931	0
GrMonkey	866	866	866	866	1
GrMonkey	867	867	929	929	1
GrMonkey	868	868	928	928	1
GrMonkey	869	869	927	927	1
GrMonkey	870	870	926	926	1
GrMonkey	871	871	925	925	1
GrMonkey	872	872	872	872	1
GrMonkey	873	873	923	923	1
GrMonkey	874	874	922	922	1
GrMonkey	875	875	875	875	1
GrMonkey	876	876	876	876	1
GrMonkey	877	877	920	920	1
GrMonkey	878	878	919	919	1
GrMonkey	879	879	918	918	1
GrMonkey	880	880	880	880	1
GrMonkey	881	881	881	881	1
GrMonkey	882	882	882	882	1
GrMonkey	883	883	917	917	1
GrMonkey	884	884	916	916	1
GrMonkey	885	885	915	915	1
GrMonkey	886	886	914	914	1
GrMonkey	887	887	887	887	1
GrMonkey	888	888	888	888	1
GrMonkey	889	889	889	889	1
GrMonkey	890	890	890	890	1
GrMonkey	891	891	911	911	1
GrMonkey	892	892	910	910	1
GrMonkey	893	893	909	909	1
GrMonkey	894	894	908	908	1
GrMonkey	895	895	907	907	1
GrMonkey	896	896	906	906	1
GrMonkey	897	897	905	905	1
GrMonkey	898	898	904	904	1
GrMonkey	899	899	899	899	1
GrMonkey	900	900	900	900	1
GrMonkey	901	901	901	901	1
GrMonkey	902	902	902	902	1
GrMonkey	903	903	903	903	1
GrMonkey	904	904	898	898	1
GrMonkey	905	905	897	897	1
GrMonkey	906	906	896	896	1
GrMonkey	907	907	895	895	1
GrMonkey	908	908	894	894	1
GrMonkey	909	909	893	893	1
GrMonkey	910	910	892	892	1
GrMonkey	911	911	891	891	1
GrMonkey	912	912	912	912	1
GrMonkey	913	913	913	913	1
GrMonkey	914	914	886	886	1
GrMonkey	915	915	915	915	1
GrMonkey	916	916	884	884	1
GrMonkey	917	917	883	883	1
GrMonkey	918	918	879	879	1
GrMonkey	919	919	878	878	1
GrMonkey	920	920	877	877	1
GrMonkey	921	921	921	921	1
GrMonkey	922	922	874	874	1
GrMonkey	923	923	873	873	1
GrMonkey	924	924	924	924	1
GrMonkey	925	925	871	871	1
GrMonkey	926	926	870	870	1
GrMonkey	927	927	869	869	1
GrMonkey	928	928	928	928	0
GrMonkey	929	929	929	929	0
GrMonkey	930	930	930	930	1
GrMonkey	931	931	931	931	1
GrMonkey	932	932	932	932	1
GrMonkey	933	933	933	933	1
GrMonkey	934	934	926	926	0
GrMonkey	935	935	925	925	0
GrMonkey	936	936	924	924	0
GrMonkey	937	937	923	923	0
GrMonkey	938	938	938	938	1
GrMonkey	939	939	920	920	0
GrMonkey	940	940	940	940	1
GrMonkey	941	941	941	941	1
GrMonkey	942	942	942	942	1
GrMonkey	943	943	943	943	0
GrMonkey	944	944	944	944	0
GrMonkey	945	945	945	945	0
GrMonkey	946	946	946	946	0
GrMonkey	947	947	947	947	0
GrMonkey	948	948	948	948	0
GrMonkey	949	949	949	949	0
GrMonkey	950	950	950	950	0
GrMonkey	951	951	951	951	0
GrMonkey	952	952	952	952	0
GrMonkey	953	953	953	953	0
GrMonkey	954	954	954	954	0
GrMonkey	955	955	955	955	0
GrMonkey	956	956	956	956	0
GrMonkey	957	957	957	957	0
GrMonkey	958	958	958	958	0
GrMonkey	959	959	959	959	0
GrMonkey	960	960	960	960	0
GrMonkey	961	961	961	961	0
GrMonkey	962	962	962	962	0
GrMonkey	963	963	963	963	0
GrMonkey	964	964	964	964	0
GrMonkey	965	965	965	965	0
GrMonkey	966	966	966	966	0
GrMonkey	967	967	967	967	0
GrMonkey	968	968	968	968	0
GrMonkey	969	969	969	969	0
GrMonkey	970	970	970	970	0
GrMonkey	971	971	971	971	0
GrMonkey	972	972	972	972	0
GrMonkey	973	973	973	973	0
GrMonkey	974	974	974	974	0
GrMonkey	975	975	993	993	0
GrMonkey	976	976	992	992	0
GrMonkey	977	977	991	991	0
GrMonkey	978	978	990	990	0
GrMonkey	979	979	989	989	0
GrMonkey	980	980	988	988	0
GrMonkey	981	981	987	987	0
GrMonkey	982	982	986	986	0
GrMonkey	983	983	983	983	0
GrMonkey	984	984	984	984	0
GrMonkey	985	985	985	985	0
GrMonkey	986	986	982	982	0
GrMonkey	987	987	981	981	0
GrMonkey	988	988	980	980	0
GrMonkey	989	989	979	979	0
GrMonkey	990	990	978	978	0
GrMonkey	991	991	977	977	0
GrMonkey	992	992	976	976	0
GrMonkey	993	993	975	975	0
GrMonkey	994	994	994	994	0
GrMonkey	995	995	995	995	0
GrMonkey	996	996	996	996	0
GrMonkey	997	997	997	997	1
GrMonkey	998	998	1062	1062	0
GrMonkey	999	999	1061	1061	0
GrMonkey	1000	1000	1060	1060	0
GrMonkey	1001	1001	1059	1059	0
GrMonkey	1002	1002	1058	1058	0
GrMonkey	1003	1003	1003	1003	0
GrMonkey	1004	1004	1057	1057	0
GrMonkey	1005	1005	1056	1056	0
GrMonkey	1006	1006	1006	1006	0
GrMonkey	1007	1007	1055	1055	0
GrMonkey	1008	1008	1054	1054	0
GrMonkey	1009	1009	1053	1053	0
GrMonkey	1010	1010	1052	1052	0
GrMonkey	1011	1011	1011	1011	0
GrMonkey	1012	1012	1051	1051	0
GrMonkey	1013	1013	1050	1050	0
GrMonkey	1014	1014	1014	1014	0
GrMonkey	1015	1015	1049	1049	0
GrMonkey	1016	1016	1016	1016	0
GrMonkey	1017	1017	1048	1048	0
GrMonkey	1018	1018	1018	1018	1
GrMonkey	1019	1019	1019	1019	1
GrMonkey	1020	1020	1020	1020	1
GrMonkey	1021	1021	1021	1021	1
GrMonkey	1022	1022	1022	1022	1
GrMonkey	1023	1023	1023	1023	1
GrMonkey	1024	1024	1043	1043	0
GrMonkey	1025	1025	1042	1042	0
GrMonkey	1026	1026	1026	1026	0
GrMonkey	1027	1027	1027	1027	1
GrMonkey	1028	1028	1039	1039	0
GrMonkey	1029	1029	1038	1038	0
GrMonkey	1030	1030	1037	1037	0
GrMonkey	1031	1031	1036	1036	0
GrMonkey	1032	1032	1032	1032	1
GrMonkey	1033	1033	1033	1033	1
GrMonkey	1034	1034	1034	1034	1
GrMonkey	1035	1035	1035	1035	1
GrMonkey	1036	1036	1031	1031	0
GrMonkey	1037	1037	1030	1030	0
GrMonkey	1038	1038	1029	1029	0
GrMonkey	1039	1039	1028	1028	0
GrMonkey	1040	1040	1040	1040	1
GrMonkey	1041	1041	1041	1041	1
GrMonkey	1042	1042	1025	1025	0
GrMonkey	1043	1043	1024	1024	0
GrMonkey	1044	1044	1044	1044	0
GrMonkey	1045	1045	1020	1020	0
GrMonkey	1046	1046	1019	1019	0
GrMonkey	1047	1047	1047	1047	1
GrMonkey	1048	1048	1017	1017	0
GrMonkey	1049	1049	1015	1015	0
GrMonkey	1050	1050	1013	1013	0
GrMonkey	1051	1051	1012	1012	0
GrMonkey	1052	1052	1010	1010	0
GrMonkey	1053	1053	1009	1009	0
GrMonkey	1054	1054	1008	1008	0
GrMonkey	1055	1055	1007	1007	0
GrMonkey	1056	1056	1005	1005	0
GrMonkey	1057	1057	1004	1004	0
GrMonkey	1058	1058	1002	1002	0
GrMonkey	1059	1059	1001	1001	0
GrMonkey	1060	1060	1000	1000	0
GrMonkey	1061	1061	999	999	0
GrMonkey	1062	1062	998	998	0
GrMonkey	1063	1063	1063	1063	1
GrMonkey	1064	1064	1069	1069	1
GrMonkey	1065	1065	1065	1065	1
GrMonkey	1066	1066	1066	1066	1
GrMonkey	1067	1067	1067	1067	1
GrMonkey	1068	1068	1068	1068	1
GrMonkey	1069	1069	1069	1069	1
GrMonkey	1070	1070	1070	1070	1
GrMonkey	1071	1071	1071	1071	1
GrMonkey	1072	1072	1072	1072	1
GrMonkey	1073	1073	1073	1073	1
GrMonkey	1074	1074	1059	1059	1
GrMonkey	1075	1075	1058	1058	1
GrMonkey	1076	1076	1065	1065	1
GrMonkey	1077	1077	1064	1064	1
GrMonkey	1078	1078	1078	1078	2
GrMonkey	1079	1079	1079	1079	1
GrMonkey	1080	1080	1080	1080	1
GrMonkey	1081	1081	1081	1081	1
GrMonkey	1082	1082	1054	1054	1
GrMonkey	1083	1083	1053	1053	1
GrMonkey	1084	1084	1052	1052	1
GrMonkey	1085	1085	1051	1051	1
GrMonkey	1086	1086	1086	1086	1
GrMonkey	1087	1087	1049	1049	1
GrMonkey	1088	1088	1088	1088	2
GrMonkey	1089	1089	1089	1089	2
GrMonkey	1090	1090	1090	1090	2
GrMonkey	1091	1091	1014	1014	1
GrMonkey	1092	1092	1013	1013	1
GrMonkey	1093	1093	1012	1012	1
GrMonkey	1094	1094	1094	1094	2
GrMonkey	1095	1095	1010	1010	1
GrMonkey	1096	1096	1131	1131	2
GrMonkey	1097	1097	1130	1130	2
GrMonkey	1098	1098	1129	1129	2
GrMonkey	1099	1099	1099	1099	2
GrMonkey	1100	1100	1100	1100	2
GrMonkey	1101	1101	1126	1126	2
GrMonkey	1102	1102	1102	1102	2
GrMonkey	1103	1103	1103	1103	2
GrMonkey	1104	1104	1124	1124	2
GrMonkey	1105	1105	1123	1123	2
GrMonkey	1106	1106	1122	1122	2
GrMonkey	1107	1107	1121	1121	2
GrMonkey	1108	1108	1120	1120	2
GrMonkey	1109	1109	1109	1109	2
GrMonkey	1110	1110	1110	1110	2
GrMonkey	1111	1111	1111	1111	2
GrMonkey	1112	1112	1112	1112	2
GrMonkey	1113	1113	1113	1113	2
GrMonkey	1114	1114	1114	1114	2
GrMonkey	1115	1115	1115	1115	2
GrMonkey	1116	1116	1116	1116	2
GrMonkey	1117	1117	1117	1117	2
GrMonkey	1118	1118	1118	1118	2
GrMonkey	1119	1119	1119	1119	2
GrMonkey	1120	1120	1108	1108	2
GrMonkey	1121	1121	1107	1107	2
GrMonkey	1122	1122	1106	1106	2
GrMonkey	1123	1123	1105	1105	2
GrMonkey	1124	1124	1104	1104	2
GrMonkey	1125	1125	1125	1125	2
GrMonkey	1126	1126	1101	1101	2
GrMonkey	1127	1127	1127	1127	2
GrMonkey	1128	1128	1128	1128	2
GrMonkey	1129	1129	1098	1098	2
GrMonkey	1130	1130	1097	1097	2
GrMonkey	1131	1131	1096	1096	2
GrMonkey	1132	1132	1095	1095	2
GrMonkey	1133	1133	1093	1093	2
GrMonkey	1134	1134	1092	1092	2
GrMonkey	1135	1135	1091	1091	2
GrMonkey	1136	1136	1136	1136	2
GrMonkey	1137	1137	1137	1137	2
GrMonkey	1138	1138	1138	1138	2
GrMonkey	1139	1139	1086	1086	2
GrMonkey	1140	1140	1085	1085	2
GrMonkey	1141	1141	1084	1084	2
GrMonkey	1142	1142	1142	1142	2
GrMonkey	1143	1143	1083	1083	2
GrMonkey	1144	1144	1144	1144	2
GrMonkey	1145	1145	1145	1145	2
GrMonkey	1146	1146	1146	1146	2
GrMonkey	1147	1147	1173	1173	2
GrMonkey	1148	1148	1172	1172	2
GrMonkey	1149	1149	1149	1149	2
GrMonkey	1150	1150	1170	1170	2
GrMonkey	1151	1151	1169	1169	2
GrMonkey	1152	1152	1168	1168	2
GrMonkey	1153	1153	1153	1153	1
GrMonkey	1154	1154	1154	1154	1
GrMonkey	1155	1155	1155	1155	2
GrMonkey	1156	1156	1165	1165	2
GrMonkey	1157	1157	1164	1164	2
GrMonkey	1158	1158	1158	1158	2
GrMonkey	1159	1159	1159	1159	2
GrMonkey	1160	1160	1160	1160	2
GrMonkey	1161	1161	1161	1161	2
GrMonkey	1162	1162	1162	1162	2
GrMonkey	1163	1163	1163	1163	2
GrMonkey	1164	1164	1157	1157	2
GrMonkey	1165	1165	1156	1156	2
GrMonkey	1166	1166	1166	1166	2
GrMonkey	1167	1167	1167	1167	2
GrMonkey	1168	1168	1168	1168	1
GrMonkey	1169	1169	1220	1220	1
GrMonkey	1170	1170	1219	1219	1
GrMonkey	1171	1171	1171	1171	1
GrMonkey	1172	1172	1218	1218	1
GrMonkey	1173	1173	1217	1217	1
GrMonkey	1174	1174	1216	1216	1
GrMonkey	1175	1175	1175	1175	1
GrMonkey	1176	1176	1215	1215	1
GrMonkey	1177	1177	1214	1214	1
GrMonkey	1178	1178	1213	1213	1
GrMonkey	1179	1179	1212	1212	1
GrMonkey	1180	1180	1211	1211	1
GrMonkey	1181	1181	1210	1210	1
GrMonkey	1182	1182	1209	1209	1
GrMonkey	1183	1183	1183	1183	1
GrMonkey	1184	1184	1184	1184	1
GrMonkey	1185	1185	1185	1185	1
GrMonkey	1186	1186	1205	1205	1
GrMonkey	1187	1187	1204	1204	1
GrMonkey	1188	1188	1203	1203	1
GrMonkey	1189	1189	1189	1189	1
GrMonkey	1190	1190	1201	1201	1
GrMonkey	1191	1191	1200	1200	1
GrMonkey	1192	1192	1199	1199	1
GrMonkey	1193	1193	1198	1198	1
GrMonkey	1194	1194	1194	1194	1
GrMonkey	1195	1195	1195	1195	1
GrMonkey	1196	1196	1196	1196	1
GrMonkey	1197	1197	1197	1197	1
GrMonkey	1198	1198	1193	1193	1
GrMonkey	1199	1199	1192	1192	1
GrMonkey	1200	1200	1191	1191	1
GrMonkey	1201	1201	1190	1190	1
GrMonkey	1202	1202	1202	1202	1
GrMonkey	1203	1203	1188	1188	1
GrMonkey	1204	1204	1187	1187	1
GrMonkey	1205	1205	1186	1186	1
GrMonkey	1206	1206	1206	1206	1
GrMonkey	1207	1207	1207	1207	1
GrMonkey	1208	1208	1208	1208	1
GrMonkey	1209	1209	1182	1182	1
GrMonkey	1210	1210	1181	1181	1
GrMonkey	1211	1211	1180	1180	1
GrMonkey	1212	1212	1179	1179	1
GrMonkey	1213	1213	1178	1178	1
GrMonkey	1214	1214	1177	1177	1
GrMonkey	1215	1215	1176	1176	1
GrMonkey	1216	1216	1216	1216	1
GrMonkey	1217	1217	1226	1226	1
GrMonkey	1218	1218	1225	1225	1
GrMonkey	1219	1219	1224	1224	1
GrMonkey	1220	1220	1220	1220	1
GrMonkey	1221	1221	1221	1221	1
GrMonkey	1222	1222	1222	1222	1
GrMonkey	1223	1223	1223	1223	1
GrMonkey	1224	1224	1249	1249	1
GrMonkey	1225	1225	1248	1248	1
GrMonkey	1226	1226	1247	1247	1
GrMonkey	1227	1227	1227	1227	1
GrMonkey	1228	1228	1228	1228	1
GrMonkey	1229	1229	1239	1239	1
GrMonkey	1230	1230	1238	1238	1
GrMonkey	1231	1231	1237	1237	1
GrMonkey	1232	1232	1232	1232	1
GrMonkey	1233	1233	1233	1233	1
GrMonkey	1234	1234	1234	1234	1
GrMonkey	1235	1235	1235	1235	1
GrMonkey	1236	1236	1236	1236	1
GrMonkey	1237	1237	1231	1231	1
GrMonkey	1238	1238	1230	1230	1
GrMonkey	1239	1239	1229	1229	1
GrMonkey	1240	1240	1240	1240	1
GrMonkey	1241	1241	1241	1241	1
GrMonkey	1242	1242	1242	1242	1
GrMonkey	1243	1243	1243	1243	1
GrMonkey	1244	1244	1244	1244	1
GrMonkey	1245	1245	1245	1245	1
GrMonkey	1246	1246	1246	1246	1
GrMonkey	1247	1247	1226	1226	1
GrMonkey	1248	1248	1225	1225	1
GrMonkey	1249	1249	1224	1224	1
GrMonkey	1250	1250	1223	1223	1
GrMonkey	1251	1251	1222	1222	1
GrMonkey	1252	1252	1275	1275	1
GrMonkey	1253	1253	1274	1274	1
GrMonkey	1254	1254	1254	1254	1
GrMonkey	1255	1255	1255	1255	1
GrMonkey	1256	1256	1273	1273	1
GrMonkey	1257	1257	1272	1272	1
GrMonkey	1258	1258	1271	1271	1
GrMonkey	1259	1259	1270	1270	1
GrMonkey	1260	1260	1260	1260	1
GrMonkey	1261	1261	1268	1268	1
GrMonkey	1262	1262	1262	1262	1
GrMonkey	1263	1263	1263	1263	1
GrMonkey	1264	1264	1264	1264	1
GrMonkey	1265	1265	1265	1265	1
GrMonkey	1266	1266	1266	1266	1
GrMonkey	1267	1267	1267	1267	1
GrMonkey	1268	1268	1261	1261	1
GrMonkey	1269	1269	1269	1269	1
GrMonkey	1270	1270	1259	1259	1
GrMonkey	1271	1271	1258	1258	1
GrMonkey	1272	1272	1257	1257	1
GrMonkey	1273	1273	1256	1256	1
GrMonkey	1274	1274	1253	1253	1
GrMonkey	1275	1275	1252	1252	1
GrMonkey	1276	1276	1251	1251	1
GrMonkey	1277	1277	1250	1250	1
GrMonkey	1278	1278	1248	1248	1
GrMonkey	1279	1279	1247	1247	1
GrMonkey	1280	1280	1280	1280	1
GrMonkey	1281	1281	1281	1281	1
GrMonkey	1282	1282	1243	1243	1
GrMonkey	1283	1283	1242	1242	1
GrMonkey	1284	1284	1241	1241	1
GrMonkey	1285	1285	1240	1240	1
GrMonkey	1286	1286	1286	1286	1
GrMonkey	1287	1287	1287	1287	1
GrMonkey	1288	1288	1288	1288	1
GrMonkey	1289	1289	1289	1289	1
GrMonkey	1290	1290	1290	1290	1
GrMonkey	1291	1291	1318	1318	1
GrMonkey	1292	1292	1317	1317	1
GrMonkey	1293	1293	1316	1316	1
GrMonkey	1294	1294	1315	1315	1
GrMonkey	1295	1295	1314	1314	1
GrMonkey	1296	1296	1313	1313	1
GrMonkey	1297	1297	1312	1312	1
GrMonkey	1298	1298	1298	1298	1
GrMonkey	1299	1299	1299	1299	1
GrMonkey	1300	1300	1311	1311	1
GrMonkey	1301	1301	1310	1310	1
GrMonkey	1302	1302	1309	1309	1
GrMonkey	1303	1303	1308	1308	1
GrMonkey	1304	1304	1304	1304	1
GrMonkey	1305	1305	1305	1305	1
GrMonkey	1306	1306	1306	1306	1
GrMonkey	1307	1307	1307	1307	1
GrMonkey	1308	1308	1303	1303	1
GrMonkey	1309	1309	1302	1302	1
GrMonkey	1310	1310	1301	1301	1
GrMonkey	1311	1311	1300	1300	1
GrMonkey	1312	1312	1297	1297	1
GrMonkey	1313	1313	1296	1296	1
GrMonkey	1314	1314	1295	1295	1
GrMonkey	1315	1315	1294	1294	1
GrMonkey	1316	1316	1293	1293	1
GrMonkey	1317	1317	1292	1292	1
GrMonkey	1318	1318	1291	1291	1
GrMonkey	1319	1319	1290	1290	1
GrMonkey	1320	1320	1320	1320	1
GrMonkey	1321	1321	1288	1288	1
GrMonkey	1322	1322	1287	1287	1
GrMonkey	1323	1323	1323	1323	1
GrMonkey	1324	1324	1324	1324	2
GrMonkey	1325	1325	1325	1325	2
GrMonkey	1326	1326	1326	1326	2
GrMonkey	1327	1327	1327	1327	2
GrMonkey	1328	1328	1328	1328	2
GrMonkey	1329	1329	1337	1337	2
GrMonkey	1330	1330	1336	1336	2
GrMonkey	1331	1331	1331	1331	1
GrMonkey	1332	1332	1332	1332	1
GrMonkey	1333	1333	1333	1333	2
GrMonkey	1334	1334	1334	1334	2
GrMonkey	1335	1335	1335	1335	2
GrMonkey	1336	1336	1330	1330	2
GrMonkey	1337	1337	1329	1329	2
GrMonkey	1338	1338	1328	1328	2
GrMonkey	1339	1339	1327	1327	2
GrMonkey	1340	1340	1326	1326	2
GrMonkey	1341	1341	1341	1341	2
GrMonkey	1342	1342	1342	1342	2
GrMonkey	1343	1343	1343	1343	2
GrMonkey	1344	1344	1344	1344	2
GrMonkey	1345	1345	1345	1345	2
GrMonkey	1346	1346	1346	1346	2
GrMonkey	1347	1347	1347	1347	2
GrMonkey	1348	1348	1348	1348	2
GrMonkey	1349	1349	1349	1349	2
GrMonkey	1350	1350	1237	1237	1
GrMonkey	1351	1351	1236	1236	1
GrMonkey	1352	1352	1235	1235	1
GrMonkey	1353	1353	1353	1353	2
GrMonkey	1354	1354	1271	1271	2
GrMonkey	1355	1355	1355	1355	2
GrMonkey	1356	1356	1356	1356	2
GrMonkey	1357	1357	1357	1357	2
GrMonkey	1358	1358	1358	1358	2
GrMonkey	1359	1359	1359	1359	2
GrMonkey	1360	1360	1360	1360	2
GrMonkey	1361	1361	1264	1264	2
GrMonkey	1362	1362	1263	1263	2
GrMonkey	1363	1363	1262	1262	2
GrMonkey	1364	1364	1261	1261	2
GrMonkey	1365	1365	1260	1260	2
GrMonkey	1366	1366	1259	1259	2
GrMonkey	1367	1367	1258	1258	2
GrMonkey	1368	1368	1257	1257	2
GrMonkey	1369	1369	1369	1369	2
GrMonkey	1370	1370	1370	1370	2
GrMonkey	1371	1371	1371	1371	2
GrMonkey	1372	1372	1372	1372	2
GrMonkey	1373	1373	1373	1373	2
GrMonkey	1374	1374	1374	1374	2
GrMonkey	1375	1375	1375	1375	2
GrMonkey	1376	1376	1376	1376	2
GrMonkey	1377	1377	1377	1377	2
GrMonkey	1378	1378	1346	1346	4
