# Supplementary material for: Identification of MYC intron 2 regions that modulate expression
Source: PLoS One. 2024 Jan 18;19(1):e0296889. doi: 10.1371/journal.pone.0296889 (PMC10795982; doi:10.1371/journal.pone.0296889)
Supplement: S1 File — (ZIP) [file pone.0296889.s005.zip › S1_File_ScanFold2 data for species/Suppl_File_3_ScanFold2 data for species/African Green Monkey/tmpc_jxmw_3.ed_avgs.wig]

fixedStep chrom=GrMonkey start=1 step=1 span=1
37.710000
38.180000
38.893333
38.892500
39.990000
41.070000
41.923333
39.265000
38.452222
26.648333
26.648333
21.786667
42.793333
26.648333
26.648333
21.786667
33.145556
27.245000
26.974000
26.648333
26.648333
21.786667
21.585196
21.496852
21.494636
27.364375
27.419412
31.428571
35.047500
35.152857
21.810918
28.550455
29.268000
28.750000
28.358333
28.047692
28.047692
28.047692
28.047692
28.047692
28.047692
28.047692
28.047692
28.047692
34.203667
34.301613
32.408222
33.189032
32.772813
31.729167
29.531081
29.273421
28.047692
28.047692
28.047692
31.242500
28.047692
28.047692
28.047692
28.047692
28.550455
29.227187
28.560000
28.047692
28.047692
28.047692
28.047692
28.047692
28.047692
28.358333
28.750000
31.405088
31.423276
32.241282
28.666591
28.666591
21.494636
21.496852
21.585196
21.786667
26.648333
26.648333
26.974000
28.750000
22.461842
22.128911
21.810918
21.822143
31.729868
31.102444
30.814458
30.728333
28.653662
29.607872
33.244545
22.704752
22.738283
22.949899
22.009136
22.337590
22.360921
22.413158
22.461842
29.609355
29.609355
29.609355
29.609355
30.619365
30.507969
30.619365
30.619365
30.619365
30.619365
30.619365
30.068391
30.438769
30.296711
29.904211
30.619365
30.619365
30.619365
30.619365
30.619365
29.790725
30.078356
27.218791
29.609355
29.609355
29.609355
29.609355
27.993056
26.076444
25.315636
20.783200
23.307021
20.783200
20.667755
25.780500
20.252742
20.458361
20.653279
26.166071
25.011264
30.369275
30.369275
29.206154
28.666591
28.666591
28.666591
23.115000
22.899583
22.277733
22.157333
22.461842
22.413158
22.360921
24.062842
24.286701
24.903167
22.337590
22.009136
22.949899
22.738283
22.704752
22.556139
23.966333
23.801583
23.761000
23.762750
23.627647
23.624454
21.822143
21.810918
22.128911
23.428017
23.544958
26.648333
26.648333
21.786667
21.585196
22.850169
22.678136
21.496852
21.494636
28.666591
28.666591
28.666591
29.206154
30.369275
30.369275
22.541944
21.516750
20.653279
20.458361
20.252742
20.533922
19.325000
19.325000
19.325000
20.035962
20.371215
20.294100
20.259895
20.176327
19.619146
19.619146
19.619146
20.118041
20.045052
19.830106
19.671398
19.662500
19.619146
19.619146
19.619146
20.072182
20.192342
19.903673
19.789381
19.739895
19.325000
19.325000
19.325000
20.529138
20.587193
20.578421
27.525714
28.563667
18.355263
20.773917
20.805833
20.842000
20.667755
20.783200
20.783200
20.783200
20.783200
21.029174
21.177547
21.203162
21.278889
20.783200
20.783200
20.783200
20.783200
20.667755
19.896588
19.949383
18.355263
28.563667
27.525714
20.317541
20.583263
20.771579
22.058515
20.164118
20.182262
21.615253
21.733800
21.902913
23.625776
23.716724
23.326410
29.091667
29.008837
29.008837
29.008837
23.636087
29.509130
29.509130
29.509130
29.509130
29.509130
29.509130
29.509130
30.250000
30.250000
30.250000
30.369275
30.369275
30.369275
30.369275
30.369275
30.369275
30.369275
30.369275
30.369275
30.369275
28.450816
30.369275
30.369275
29.206154
28.666591
28.666591
28.666591
27.055701
27.427500
27.574135
27.997156
28.599074
28.655849
28.190294
28.666591
28.666591
28.666591
28.666591
28.927732
30.369275
30.369275
31.113333
30.369275
30.369275
29.530761
30.369275
30.369275
30.369275
30.369275
30.369275
30.369275
30.369275
30.369275
30.250000
30.250000
30.250000
30.129032
30.032830
29.509130
29.509130
29.509130
29.509130
29.509130
31.497292
29.509130
29.509130
31.703125
29.008837
29.008837
29.008837
29.091667
33.051562
20.164118
22.058515
20.771579
20.583263
20.317541
18.355263
32.569538
19.896588
20.667755
20.783200
31.939200
32.220978
31.967685
32.176754
32.342130
33.123671
33.041429
34.508400
37.053810
20.667755
32.683394
33.052371
33.084062
33.021354
20.771579
20.583263
20.317541
32.952333
29.647273
31.939200
33.123671
32.342130
33.213951
33.202027
32.220978
31.939200
20.783200
32.952333
20.317541
20.583263
20.771579
36.431667
39.108000
30.250000
30.369275
30.369275
30.369275
27.160000
27.160000
30.369275
30.369275
31.291200
30.369275
30.369275
30.369275
29.530761
32.733654
27.997156
27.574135
27.427500
29.678846
30.369275
28.927732
28.666591
32.733654
28.666591
31.313333
28.666591
28.190294
28.655849
28.599074
27.160000
27.160000
30.369275
30.732222
31.295833
31.267667
31.165098
21.360612
21.440000
21.675100
21.669400
21.750098
21.724563
32.431579
22.910116
32.132143
29.662623
25.456571
25.456571
32.549500
37.840400
33.471818
38.669756
30.586667
38.027826
37.798364
26.139200
30.218542
30.218542
30.218542
33.344556
30.541224
30.541224
30.541224
30.541224
32.036703
33.398155
33.726500
32.693467
31.363208
31.363208
34.034156
34.066282
34.066282
34.066282
34.066282
34.066282
34.066282
33.822561
34.234000
34.066282
34.066282
34.066282
34.066282
34.066282
34.066282
34.066282
34.034156
36.164224
31.363208
31.363208
34.734444
35.859184
33.474412
32.948406
30.541224
30.541224
30.541224
30.541224
30.218542
30.218542
30.218542
34.376441
34.595476
34.855980
35.018878
26.139200
37.798364
38.027826
27.656216
30.586667
38.669756
33.471818
37.840400
34.667677
35.076374
35.808515
22.910116
32.431579
21.724563
21.750098
21.669400
21.675100
21.440000
21.360612
33.546053
28.560667
31.993962
21.556837
21.510612
21.629574
21.949894
22.126277
32.506912
33.974267
33.974267
33.974267
33.974267
33.974267
33.974267
34.531351
33.282375
32.979375
33.974267
33.974267
33.974267
33.974267
33.974267
33.974267
32.506912
29.361053
25.456571
25.456571
25.456571
25.456571
29.662623
32.132143
32.186186
25.456571
25.456571
25.456571
25.456571
32.455946
32.786875
34.362651
33.350842
31.188784
31.604143
30.916324
19.868000
19.868000
19.868000
30.583059
31.352845
30.940303
28.939059
28.875294
20.882778
19.868000
19.868000
19.868000
23.547619
23.384677
23.587097
23.646290
19.868000
19.497037
23.761273
25.914058
23.761273
23.761273
26.380531
26.167699
25.957699
26.135826
26.523917
26.240750
25.983917
25.702917
23.502821
23.238846
22.984744
22.626026
22.268077
21.965000
21.637692
21.324872
21.323125
23.640336
23.620508
22.126277
21.949894
21.629574
21.510612
21.556837
22.750000
22.605431
22.569224
21.360612
21.440000
21.675100
21.669400
21.750098
21.724563
22.509741
22.910116
23.761273
23.761273
22.851630
23.761273
19.497037
19.868000
23.646290
23.587097
22.418333
23.384677
23.547619
19.868000
19.868000
19.868000
20.882778
21.819459
20.508154
20.508154
20.508154
20.508154
20.508154
22.326667
20.508154
20.508154
20.508154
20.508154
20.508154
22.801750
22.756500
22.364737
22.364912
22.357281
22.307193
22.269298
22.631000
22.575083
22.522167
22.049035
21.992105
22.415505
22.869204
22.744818
22.622150
22.345000
22.454455
22.588614
23.162952
23.024235
23.034706
20.508154
20.508154
20.508154
20.508154
20.508154
21.355000
20.829429
20.508154
20.508154
20.508154
20.508154
20.508154
19.868000
19.868000
19.868000
23.547619
23.384677
23.587097
23.646290
19.868000
19.497037
21.898133
21.334381
20.589381
20.395895
20.864853
21.042647
20.278387
21.013654
20.664651
21.302368
21.140116
21.625056
23.136216
23.327297
23.266703
26.774138
26.149483
19.868000
20.508154
20.508154
28.680448
27.531039
27.897949
20.829429
23.691548
25.294151
25.475909
25.297073
28.362500
23.024235
23.570172
25.911061
25.990508
25.990508
25.990508
25.990508
26.122870
25.990508
25.990508
25.990508
26.508906
26.417344
26.310323
25.990508
25.990508
25.990508
25.374605
25.198267
25.990508
25.990508
25.990508
25.990508
25.425349
25.177222
24.627083
24.697629
24.798081
24.798081
24.798081
24.798081
24.798081
25.272667
25.364250
25.466583
25.576500
25.595439
25.623153
25.640455
25.353486
24.798081
24.798081
24.798081
24.798081
24.798081
24.697629
24.627083
25.177222
23.570172
23.024235
27.957447
25.297073
25.475909
25.294151
23.691548
26.803774
26.427027
24.957353
26.332800
26.674545
27.280119
27.761978
26.621266
26.610750
26.783704
26.783704
26.783704
26.783704
26.783704
26.830488
26.991429
27.009412
27.126395
27.433511
28.432101
26.783704
26.783704
26.783704
26.783704
26.783704
26.610750
26.621266
30.021279
30.347727
30.913091
31.080000
31.263818
31.219146
29.532157
29.669109
29.647353
33.854783
26.967358
26.840943
26.453636
30.750000
29.936452
31.341481
29.688364
29.433861
27.291026
26.790704
29.188750
29.459911
27.532529
27.060806
27.060806
30.214400
27.060806
27.060806
29.848962
29.162316
29.001579
27.136364
27.060806
27.060806
30.214400
27.060806
27.060806
27.116377
26.989867
28.293960
31.341481
29.936452
30.750000
26.453636
26.840943
26.967358
24.754186
21.650294
23.649524
28.809242
29.602632
28.057797
27.418866
28.680513
28.261194
23.649524
21.650294
24.754186
26.967358
26.840943
24.599423
27.586571
25.330152
27.383019
27.823889
23.761724
20.122931
24.424127
20.122931
21.769275
19.883509
19.883509
22.095172
26.724272
25.582921
26.725647
26.779649
22.633333
28.251132
28.287885
19.883509
19.883509
19.883509
26.588609
20.122931
20.122931
23.289524
24.522247
20.122931
20.122931
20.122931
26.100541
24.690105
25.662596
20.122931
20.122931
29.352581
20.122931
20.778387
22.650571
20.778387
22.939167
23.773544
23.773544
24.037439
24.281205
24.488452
25.210463
25.244495
25.244495
25.287364
26.063277
26.005042
25.956807
25.677414
25.244495
25.244495
25.210463
24.488452
24.281205
24.037439
23.773544
23.773544
23.024143
22.918714
20.122931
29.352581
20.122931
20.122931
20.122931
20.122931
20.122931
24.270000
20.122931
20.122931
21.769275
19.883509
19.883509
19.883509
28.287885
28.251132
23.314356
26.779649
23.691161
20.976176
19.883509
19.883509
21.769275
20.122931
21.715088
20.122931
22.027465
21.975205
21.951486
21.722568
23.283070
23.151228
20.754324
20.548919
20.306622
21.135529
20.250253
19.983924
19.715063
19.461392
21.743826
21.884661
21.965000
22.012250
21.964083
21.925583
21.889583
21.821345
21.790252
21.662712
21.670252
20.189773
20.160227
20.142841
20.125795
21.549483
21.544741
21.678583
21.678917
20.087222
20.104778
20.355778
20.401538
20.401538
20.401538
20.401538
20.401538
20.401538
20.401538
20.976465
21.118300
20.492717
20.401538
20.401538
20.401538
20.401538
20.401538
20.401538
20.401538
20.355778
21.080000
20.946087
20.287647
22.494259
10.298485
10.298485
10.298485
10.298485
10.298485
16.730600
10.973235
10.973235
17.180189
10.973235
10.973235
10.973235
10.973235
17.853000
10.973235
10.973235
11.555143
10.973235
17.197895
10.973235
23.477284
22.716056
22.636620
19.616822
19.413900
18.827935
10.973235
10.973235
15.335116
18.982577
16.968861
16.968861
16.968861
16.968861
18.010909
19.659905
18.573163
18.317245
16.968861
16.968861
16.968861
16.968861
19.216441
18.875182
10.973235
10.973235
14.025957
22.636620
22.716056
22.017746
10.973235
10.973235
10.973235
10.973235
10.973235
10.973235
10.973235
10.973235
10.973235
10.973235
10.298485
10.298485
10.298485
10.298485
10.298485
25.286780
17.158525
22.727746
22.942535
23.393803
20.932417
17.158525
21.052393
21.283846
17.621897
16.513269
10.298485
10.298485
22.727746
17.158525
25.848108
22.488083
22.540917
22.632639
10.973235
10.973235
10.973235
10.973235
23.582381
10.973235
23.533544
23.139863
23.935195
11.555143
10.973235
10.973235
24.147794
10.973235
23.792759
23.792759
23.792759
23.541000
23.646709
23.792759
24.589500
23.357746
22.775070
22.775070
22.775070
22.775070
22.775070
22.523407
22.591868
22.537253
22.495714
22.499780
22.645900
22.666800
23.598750
23.611083
23.619833
23.776417
22.775070
22.775070
22.775070
22.775070
22.775070
24.088100
23.792759
23.785806
25.554328
23.792759
23.792759
23.792759
10.973235
10.973235
10.973235
11.555143
26.372087
26.276387
29.217460
23.582381
10.973235
10.973235
25.494426
10.973235
29.026591
32.942000
27.318750
30.663276
30.663276
24.326575
30.663276
28.716567
27.502083
26.020000
32.670588
27.077018
30.782121
30.782121
28.041915
30.191915
30.189551
29.975495
29.629103
29.022553
30.782121
30.782121
29.550889
28.981951
27.502083
28.716567
25.141860
26.508841
25.141860
25.141860
29.724571
25.391910
21.997321
21.953684
22.014483
22.227966
22.222000
22.222000
22.222000
26.684653
26.531100
24.320972
22.916406
22.916406
22.916406
25.344359
22.916406
22.916406
23.652239
23.652239
24.005072
25.912989
26.843163
27.030404
23.652239
23.652239
22.916406
22.916406
24.945474
22.916406
22.916406
22.916406
26.016163
22.299032
22.266066
22.222000
22.222000
22.222000
22.227966
22.014483
21.953684
21.997321
29.724571
23.936087
23.936087
25.141860
28.716567
27.090645
29.182429
28.723699
25.141860
23.936087
23.936087
29.839420
27.906842
26.323919
26.323919
26.323919
27.886364
26.271899
26.304878
26.391807
26.308312
26.323919
26.323919
26.323919
28.271803
30.310800
29.892338
29.578571
26.241346
26.144904
26.675574
23.936087
23.936087
25.141860
28.723699
29.182429
23.936087
23.936087
26.752410
25.445000
24.650833
24.650833
24.650833
24.650833
24.874595
24.650833
24.456711
24.498571
24.830581
24.763548
24.601196
24.920364
24.650833
25.190667
24.650833
24.650833
24.650833
24.650833
23.936087
23.936087
29.182429
28.723699
23.936087
23.936087
24.987253
24.946000
29.578571
29.892338
30.310800
28.271803
25.286237
26.803492
27.059355
25.765667
21.756750
23.135246
23.070484
23.205397
23.205397
23.205397
23.205397
23.205397
23.205397
25.592113
23.957015
23.957015
23.957015
23.957015
26.136267
25.892162
25.645342
25.391389
23.957015
23.957015
23.957015
23.957015
23.205397
23.205397
23.205397
23.205397
23.205397
23.070484
23.135246
21.756750
21.996154
27.059355
26.803492
21.926667
24.437750
24.447234
25.082143
25.897419
25.712581
23.903333
23.903333
23.108333
23.221304
23.345000
23.466190
23.563500
23.903333
23.903333
25.712581
25.897419
25.082143
24.884737
25.141111
25.019412
28.801905
27.883929
28.415769
27.766957
28.205455
27.871579
26.323919
26.308312
26.391807
25.308182
24.650833
26.540000
28.326471
28.024375
27.060588
26.675625
27.217895
24.830581
24.498571
24.456711
24.650833
24.874595
24.650833
24.650833
24.650833
25.288889
25.435714
24.458571
23.605000
22.835000
22.656000
22.465000
23.145000
23.160000
28.415769
