# Supplementary material for: Identification of MYC intron 2 regions that modulate expression
Source: PLoS One. 2024 Jan 18;19(1):e0296889. doi: 10.1371/journal.pone.0296889 (PMC10795982; doi:10.1371/journal.pone.0296889)
Supplement: S1 File — (ZIP) [file pone.0296889.s005.zip › S1_File_ScanFold2 data for species/Suppl_File_3_ScanFold2 data for species/African Green Monkey/tmpc_jxmw_3.mfe_avgs.wig]

fixedStep chrom=GrMonkey start=1 step=1 span=1
-33.800000
-33.800000
-33.800000
-33.800000
-33.800000
-33.800000
-33.800000
-33.800000
-33.800000
-34.866667
-34.866667
-16.585797
-35.733333
-34.866667
-34.866667
-16.585797
-34.411111
-35.000000
-35.040000
-34.866667
-34.866667
-16.585797
-13.939412
-14.340926
-14.457455
-33.937500
-33.888235
-34.171429
-34.600000
-34.471429
-14.528776
-33.559091
-33.830000
-33.700000
-33.500000
-33.292308
-33.292308
-33.292308
-33.292308
-33.292308
-33.292308
-33.292308
-33.292308
-33.292308
-32.090000
-31.870968
-32.180000
-31.825806
-31.621875
-31.750000
-31.008108
-30.857895
-33.292308
-33.292308
-33.292308
-30.853571
-33.292308
-33.292308
-33.292308
-33.292308
-33.559091
-32.156250
-31.711111
-33.292308
-33.292308
-33.292308
-33.292308
-33.292308
-33.292308
-33.500000
-33.700000
-29.764912
-29.770690
-31.943590
-31.827273
-31.827273
-14.457455
-14.340926
-13.939412
-16.585797
-34.866667
-34.866667
-35.040000
-33.700000
-16.130526
-14.690297
-14.528776
-14.714490
-28.862105
-29.456222
-28.922892
-28.873095
-29.027606
-31.119574
-33.578182
-16.492277
-16.451717
-16.635556
-14.986667
-15.532771
-15.500263
-15.812105
-16.130526
-28.703871
-28.703871
-28.703871
-28.703871
-30.530794
-30.277813
-30.530794
-30.530794
-30.530794
-30.530794
-30.530794
-29.049195
-30.020308
-28.767105
-29.888158
-30.530794
-30.530794
-30.530794
-30.530794
-30.530794
-29.062029
-28.305479
-24.138462
-28.703871
-28.703871
-28.703871
-28.703871
-30.645556
-28.729778
-25.663273
-17.495200
-20.496170
-17.495200
-17.025714
-20.998500
-10.235968
-10.529344
-10.812951
-22.293750
-21.025747
-35.413043
-35.413043
-30.912500
-31.827273
-31.827273
-31.827273
-16.562778
-16.218333
-16.668267
-16.325600
-16.130526
-15.812105
-15.500263
-18.019158
-17.992990
-19.299333
-15.532771
-14.986667
-16.635556
-16.451717
-16.492277
-16.312079
-18.190167
-18.038500
-17.886833
-17.735167
-17.538824
-17.385882
-14.714490
-14.528776
-14.690297
-16.530345
-16.650588
-34.866667
-34.866667
-16.585797
-13.939412
-15.897627
-15.754407
-14.340926
-14.457455
-31.827273
-31.827273
-31.827273
-30.912500
-35.413043
-35.413043
-14.780093
-14.277083
-10.812951
-10.529344
-10.235968
-12.317941
-9.975000
-9.975000
-9.975000
-12.208750
-12.481589
-11.529100
-11.187263
-11.262755
-10.170854
-10.170854
-10.170854
-11.676392
-11.729588
-11.387553
-11.636022
-11.667065
-10.170854
-10.170854
-10.170854
-12.682273
-12.873964
-11.375612
-11.292474
-10.991895
-9.975000
-9.975000
-9.975000
-14.759224
-14.932895
-15.120263
-36.944286
-36.379333
-14.856316
-15.833250
-16.046250
-16.263417
-17.025714
-17.495200
-17.495200
-17.495200
-17.495200
-17.925046
-18.476038
-18.246667
-18.463419
-17.495200
-17.495200
-17.495200
-17.495200
-17.025714
-13.670706
-13.880741
-14.856316
-36.379333
-36.944286
-20.336721
-15.856526
-16.104526
-17.598911
-14.371176
-14.389405
-18.652222
-19.022300
-19.651359
-21.811638
-22.044914
-22.199744
-37.126190
-37.016279
-37.016279
-37.016279
-23.154174
-36.767391
-36.767391
-36.767391
-36.767391
-36.767391
-36.767391
-36.767391
-35.489706
-35.489706
-35.489706
-35.413043
-35.413043
-35.413043
-35.413043
-35.413043
-35.413043
-35.413043
-35.413043
-35.413043
-35.413043
-30.480612
-35.413043
-35.413043
-30.912500
-31.827273
-31.827273
-31.827273
-28.913364
-29.684615
-29.824038
-29.972477
-30.271296
-30.495283
-30.080686
-31.827273
-31.827273
-31.827273
-31.827273
-31.073505
-35.413043
-35.413043
-32.537255
-35.413043
-35.413043
-32.459783
-35.413043
-35.413043
-35.413043
-35.413043
-35.413043
-35.413043
-35.413043
-35.413043
-35.489706
-35.489706
-35.489706
-33.935484
-35.339623
-36.767391
-36.767391
-36.767391
-36.767391
-36.767391
-30.846875
-36.767391
-36.767391
-30.118750
-37.016279
-37.016279
-37.016279
-37.126190
-29.334375
-14.371176
-17.598911
-16.104526
-15.856526
-20.336721
-14.856316
-28.927692
-13.670706
-17.025714
-17.495200
-28.284000
-27.243478
-27.659259
-27.815789
-27.375926
-29.405063
-27.379592
-34.536000
-34.914286
-17.025714
-27.286239
-27.408247
-27.286458
-27.215625
-16.104526
-15.856526
-20.336721
-26.573333
-39.063636
-28.284000
-29.405063
-27.375926
-27.953086
-27.379730
-27.243478
-28.284000
-17.495200
-26.573333
-20.336721
-15.856526
-16.104526
-32.766667
-32.860000
-35.489706
-35.413043
-35.413043
-35.413043
-32.433333
-32.433333
-35.413043
-35.413043
-24.952000
-35.413043
-35.413043
-35.413043
-32.459783
-28.390385
-29.972477
-29.824038
-29.684615
-27.657692
-35.413043
-31.073505
-31.827273
-28.390385
-31.827273
-26.873333
-31.827273
-30.080686
-30.495283
-30.271296
-32.433333
-32.433333
-35.413043
-27.547778
-27.960833
-28.073333
-28.362745
-16.125510
-16.061224
-16.189000
-16.118000
-16.280392
-16.287379
-32.378947
-16.827907
-26.843143
-25.963607
-25.086286
-25.086286
-29.712500
-32.640000
-28.654545
-33.512195
-30.366667
-33.995652
-32.396364
-35.804000
-35.029167
-35.029167
-35.029167
-31.838889
-35.071429
-35.071429
-35.071429
-35.071429
-31.334066
-32.269903
-32.605000
-33.410667
-34.681132
-34.681132
-34.489610
-34.401282
-34.401282
-34.401282
-34.401282
-34.401282
-34.401282
-34.025610
-34.180000
-34.401282
-34.401282
-34.401282
-34.401282
-34.401282
-34.401282
-34.401282
-34.489610
-34.241379
-34.681132
-34.681132
-34.176543
-34.945918
-35.016176
-35.047826
-35.071429
-35.071429
-35.071429
-35.071429
-35.029167
-35.029167
-35.029167
-34.735593
-34.490476
-33.287255
-33.487755
-35.804000
-32.396364
-33.995652
-33.975676
-30.366667
-33.512195
-28.654545
-32.640000
-33.183838
-33.424176
-33.797030
-16.827907
-32.378947
-16.287379
-16.280392
-16.118000
-16.189000
-16.061224
-16.125510
-34.162632
-31.729333
-32.150189
-16.398980
-16.487755
-16.390426
-16.463830
-16.555319
-30.405882
-30.846667
-30.846667
-30.846667
-30.846667
-30.846667
-30.846667
-31.911712
-30.053250
-29.852500
-30.846667
-30.846667
-30.846667
-30.846667
-30.846667
-30.846667
-30.405882
-26.006316
-25.086286
-25.086286
-25.086286
-25.086286
-25.963607
-26.843143
-27.649485
-25.086286
-25.086286
-25.086286
-25.086286
-26.936757
-27.482000
-29.173012
-28.022526
-25.997027
-26.078000
-25.322059
-17.309091
-17.309091
-17.309091
-23.221647
-25.034655
-24.587677
-22.308471
-22.019529
-18.181667
-17.309091
-17.309091
-17.309091
-25.483175
-25.703226
-25.992903
-26.282581
-17.309091
-17.283333
-15.800000
-18.650725
-15.800000
-15.800000
-20.975221
-20.774336
-20.571681
-20.498261
-20.745833
-20.615000
-20.487500
-20.363333
-16.734615
-16.558974
-16.389744
-16.248718
-16.108974
-15.973077
-15.851282
-15.729487
-15.735000
-19.373109
-19.216102
-16.555319
-16.463830
-16.390426
-16.487755
-16.398980
-18.727193
-18.600000
-18.542241
-16.125510
-16.061224
-16.189000
-16.118000
-16.280392
-16.287379
-17.814655
-16.827907
-15.800000
-15.800000
-17.602174
-15.800000
-17.283333
-17.309091
-26.282581
-25.992903
-17.395000
-25.703226
-25.483175
-17.309091
-17.309091
-17.309091
-18.181667
-17.024685
-16.921538
-16.921538
-16.921538
-16.921538
-16.921538
-16.183889
-16.921538
-16.921538
-16.921538
-16.921538
-16.921538
-16.562667
-16.625667
-16.921053
-16.991754
-17.072982
-17.191930
-17.318772
-17.199500
-17.346667
-17.498833
-17.934035
-18.094211
-17.576147
-17.215929
-17.120545
-17.029159
-17.035385
-16.883564
-17.033663
-17.272000
-16.669647
-16.856235
-16.921538
-16.921538
-16.921538
-16.921538
-16.921538
-20.186552
-16.558571
-16.921538
-16.921538
-16.921538
-16.921538
-16.921538
-17.309091
-17.309091
-17.309091
-25.483175
-25.703226
-25.992903
-26.282581
-17.309091
-17.283333
-22.756000
-21.436190
-21.302062
-21.909474
-23.363235
-23.575000
-23.106452
-24.732692
-26.127907
-22.785526
-22.182558
-22.731461
-23.654955
-23.790991
-24.996703
-25.548276
-23.956897
-17.309091
-16.921538
-16.921538
-26.067164
-24.967532
-25.225641
-16.558571
-24.680952
-23.569811
-24.686364
-24.407317
-30.610000
-16.669647
-26.515517
-29.403030
-29.689831
-29.689831
-29.689831
-29.689831
-26.681481
-29.689831
-29.689831
-29.689831
-29.025000
-29.234375
-29.364516
-29.689831
-29.689831
-29.689831
-27.827632
-27.964000
-29.689831
-29.689831
-29.689831
-29.689831
-29.958140
-30.948889
-30.932292
-30.827835
-30.782828
-30.782828
-30.782828
-30.782828
-30.782828
-29.440833
-29.503333
-29.570000
-29.636667
-29.808772
-29.781982
-29.990909
-30.593578
-30.782828
-30.782828
-30.782828
-30.782828
-30.782828
-30.827835
-30.932292
-30.948889
-26.515517
-16.669647
-30.844681
-24.407317
-24.686364
-23.569811
-24.680952
-29.775472
-30.439189
-29.561765
-29.782000
-29.413636
-29.380952
-29.425275
-30.183544
-30.115000
-30.035802
-30.035802
-30.035802
-30.035802
-30.035802
-29.918293
-29.702381
-29.592941
-29.486047
-29.543617
-29.073109
-30.035802
-30.035802
-30.035802
-30.035802
-30.035802
-30.115000
-30.183544
-28.790698
-28.812500
-29.347273
-29.207273
-29.080000
-28.365854
-28.458824
-28.369307
-28.331373
-26.286957
-25.150943
-25.043396
-28.209091
-26.057627
-30.412903
-25.809259
-27.901818
-27.667327
-28.667949
-28.812676
-27.706250
-27.849107
-28.779310
-28.051613
-28.051613
-27.260000
-28.051613
-28.051613
-26.904717
-27.236842
-27.234737
-28.165152
-28.051613
-28.051613
-27.260000
-28.051613
-28.051613
-28.204348
-28.358667
-27.457426
-25.809259
-30.412903
-26.057627
-28.209091
-25.043396
-25.150943
-26.151163
-27.402941
-27.766667
-27.078788
-26.397368
-26.657627
-26.832990
-26.175641
-26.576119
-27.766667
-27.402941
-26.151163
-25.150943
-25.043396
-26.132692
-26.305714
-26.321212
-26.237736
-25.762963
-26.217241
-26.525345
-25.176190
-26.525345
-26.331449
-26.548596
-26.548596
-26.581034
-25.956311
-26.312360
-25.532941
-27.933333
-26.084500
-27.401887
-27.492308
-26.548596
-26.548596
-26.548596
-25.404087
-26.525345
-26.525345
-26.024643
-25.560337
-26.525345
-26.525345
-26.525345
-25.876306
-26.329158
-26.027596
-26.525345
-26.525345
-27.738710
-26.525345
-26.559194
-26.015286
-26.559194
-25.952361
-26.637595
-26.637595
-26.676463
-26.638193
-26.591310
-26.971944
-26.987798
-26.987798
-27.000636
-26.735882
-26.793866
-26.856050
-26.907500
-26.987798
-26.987798
-26.971944
-26.591310
-26.638193
-26.676463
-26.637595
-26.637595
-26.538143
-26.491000
-26.525345
-27.738710
-26.525345
-26.525345
-26.525345
-26.525345
-26.525345
-27.189304
-26.525345
-26.525345
-26.331449
-26.548596
-26.548596
-26.548596
-27.492308
-27.401887
-27.090099
-27.933333
-26.902679
-25.975000
-26.548596
-26.548596
-26.331449
-26.525345
-25.384211
-26.525345
-25.556338
-25.472603
-25.440135
-25.453649
-26.396228
-26.425175
-25.349595
-25.394189
-25.438784
-25.666706
-25.623671
-25.665443
-25.712278
-25.765443
-26.698000
-26.771780
-26.813083
-26.867250
-26.947250
-27.038917
-27.132250
-27.255210
-27.349328
-27.430254
-27.493025
-27.975795
-28.103068
-28.232614
-28.367841
-28.167845
-28.270431
-28.183917
-28.283083
-28.816667
-28.948889
-29.140000
-29.209890
-29.209890
-29.209890
-29.209890
-29.209890
-29.209890
-29.209890
-29.580808
-29.712000
-29.276087
-29.209890
-29.209890
-29.209890
-29.209890
-29.209890
-29.209890
-29.209890
-29.140000
-30.147312
-30.255435
-30.337647
-30.737037
-34.321212
-34.321212
-34.321212
-34.321212
-34.321212
-31.958000
-34.167647
-34.167647
-31.847170
-34.167647
-34.167647
-34.167647
-34.167647
-29.700000
-34.167647
-34.167647
-33.885714
-34.167647
-30.519298
-34.167647
-29.308642
-29.678873
-29.684507
-30.867290
-31.545000
-32.003261
-34.167647
-34.167647
-32.341860
-31.497938
-33.150633
-33.150633
-33.150633
-33.150633
-32.413636
-31.495238
-31.554082
-31.630612
-33.150633
-33.150633
-33.150633
-33.150633
-31.055932
-31.747273
-34.167647
-34.167647
-32.740426
-29.684507
-29.678873
-30.542254
-34.167647
-34.167647
-34.167647
-34.167647
-34.167647
-34.167647
-34.167647
-34.167647
-34.167647
-34.167647
-34.321212
-34.321212
-34.321212
-34.321212
-34.321212
-31.972881
-33.565574
-31.818310
-31.811268
-31.804225
-32.780833
-33.565574
-32.822222
-32.817949
-33.668966
-34.013462
-34.321212
-34.321212
-31.818310
-33.565574
-31.906757
-32.764167
-32.744167
-33.131944
-34.167647
-34.167647
-34.167647
-34.167647
-33.459524
-34.167647
-32.091139
-31.920548
-31.675325
-33.885714
-34.167647
-34.167647
-31.747059
-34.167647
-31.770690
-31.770690
-31.770690
-32.220000
-31.275949
-31.770690
-31.516250
-31.552113
-31.761972
-31.761972
-31.761972
-31.761972
-31.761972
-32.394505
-32.370330
-32.359341
-32.348352
-32.337363
-31.909000
-31.909000
-31.904167
-31.911667
-31.928333
-31.962500
-31.761972
-31.761972
-31.761972
-31.761972
-31.761972
-32.495000
-31.770690
-31.701613
-32.397015
-31.770690
-31.770690
-31.770690
-34.167647
-34.167647
-34.167647
-33.885714
-33.594783
-33.510084
-35.069841
-33.459524
-34.167647
-34.167647
-32.381967
-34.167647
-36.343182
-35.282500
-33.719318
-34.956897
-34.956897
-34.539726
-34.956897
-35.000000
-35.445833
-37.058065
-37.176471
-33.736842
-33.909091
-33.909091
-34.412766
-33.993617
-35.044944
-35.105495
-34.651282
-33.378723
-33.909091
-33.909091
-34.817778
-34.982927
-35.445833
-35.000000
-35.913953
-35.872464
-35.913953
-35.913953
-35.218571
-36.512360
-37.253571
-37.191228
-37.115517
-37.037288
-36.978333
-36.978333
-36.978333
-36.176238
-36.226000
-36.047222
-36.620312
-36.620312
-36.620312
-36.410256
-36.620312
-36.620312
-36.417910
-36.417910
-36.284058
-35.426437
-36.480612
-36.398990
-36.417910
-36.417910
-36.620312
-36.620312
-35.247368
-36.620312
-36.620312
-36.620312
-35.500000
-36.775806
-36.875410
-36.978333
-36.978333
-36.978333
-37.037288
-37.115517
-37.191228
-37.253571
-35.218571
-30.658696
-30.658696
-35.913953
-35.000000
-35.759140
-35.234286
-35.298630
-35.913953
-30.658696
-30.658696
-35.150725
-35.214912
-33.977027
-33.977027
-33.977027
-34.696364
-33.502532
-33.396341
-33.730120
-34.137662
-33.977027
-33.977027
-33.977027
-34.126230
-34.901333
-34.811688
-35.797143
-33.778846
-33.601923
-31.672131
-30.658696
-30.658696
-35.913953
-35.298630
-35.234286
-30.658696
-30.658696
-32.566265
-32.249000
-31.805556
-31.805556
-31.805556
-31.805556
-32.043243
-31.805556
-32.182895
-32.264935
-33.012791
-31.769892
-31.657609
-30.026364
-31.805556
-29.615238
-31.805556
-31.805556
-31.805556
-31.805556
-30.658696
-30.658696
-35.234286
-35.298630
-30.658696
-30.658696
-29.903297
-29.796667
-35.797143
-34.811688
-34.901333
-34.126230
-28.493548
-29.225397
-29.103226
-28.218889
-26.970000
-25.959016
-26.072581
-26.161905
-26.161905
-26.161905
-26.161905
-26.161905
-26.161905
-26.785915
-26.495522
-26.495522
-26.495522
-26.495522
-27.050667
-26.986486
-26.920548
-26.852778
-26.495522
-26.495522
-26.495522
-26.495522
-26.161905
-26.161905
-26.161905
-26.161905
-26.161905
-26.072581
-25.959016
-26.970000
-26.764103
-29.103226
-29.225397
-26.661905
-24.837500
-24.631915
-25.503571
-24.664516
-24.645161
-22.794444
-22.794444
-24.654167
-24.413043
-24.150000
-23.861905
-23.545000
-22.794444
-22.794444
-24.645161
-24.664516
-25.503571
-23.373684
-23.083333
-22.864706
-21.938095
-21.164286
-21.211538
-22.443478
-22.268182
-20.142105
-33.977027
-34.137662
-33.730120
-21.018182
-31.805556
-19.433333
-20.923529
-20.818750
-20.182353
-20.031250
-19.973684
-33.012791
-32.264935
-32.182895
-31.805556
-32.043243
-31.805556
-31.805556
-31.805556
-19.222222
-19.700000
-19.342857
-19.283333
-18.566667
-18.340000
-18.000000
-18.450000
-17.200000
-21.211538
