# Supplementary material for: Identification of MYC intron 2 regions that modulate expression
Source: PLoS One. 2024 Jan 18;19(1):e0296889. doi: 10.1371/journal.pone.0296889 (PMC10795982; doi:10.1371/journal.pone.0296889)
Supplement: S1 File — (ZIP) [file pone.0296889.s005.zip › S1_File_ScanFold2 data for species/Suppl_File_3_ScanFold2 data for species/African Green Monkey/tmpc_jxmw_3.ScanFold.FinalPartners.txt]

i	bp(i)	bp(j)	avgMFE	avgZ	avgED	*Indicates most favorable bp has competition; bp(j) has more favorable partner or is more likely to be unpaired
nt-1:	1	1	-33.8	0.34	37.71
nt-2:	2	2	-33.8	0.3	38.18
nt-3:	3	3	-33.8	0.28	38.89
nt-4:	4	4	-33.8	0.29	38.89
nt-5:	5	5	-33.8	0.32	39.99
nt-6:	6	6	-33.8	0.21	41.07
nt-7:	7	7	-33.8	0.14	41.92
nt-8:	8	8	-33.8	0.2	39.26
nt-9:	9	9	-33.8	0.19	38.45
nt-10*:	10	82	-34.12	0.02	35.88
nt-11*:	11	81	-34.12	0.02	35.88
nt-12*:	12	80	-34.12	0.02	35.88
nt-13:	13	13	-35.73	-0.54	42.79
nt-14*:	14	82	-35.72	-0.59	42.56
nt-15*:	15	81	-35.72	-0.59	42.56
nt-16*:	16	80	-35.72	-0.59	42.56
nt-17:	17	17	-34.41	-0.29	33.15
nt-18:	18	18	-35.0	-0.91	27.24
nt-19:	19	83	-35.04	-0.93	26.97
nt-20:	20	82	-34.87	-0.9	26.65
nt-21:	21	81	-34.87	-0.9	26.65
nt-22*:	22	80	-34.87	-0.9	26.65
nt-23*:	23	79	-34.87	-0.9	26.65
nt-24*:	24	78	-34.87	-0.9	26.65
nt-25*:	25	77	-34.87	-0.9	26.65
nt-26:	26	26	-33.94	-0.41	27.36
nt-27:	27	27	-33.89	-0.42	27.42
nt-28:	28	28	-34.17	-0.35	31.43
nt-29:	29	29	-34.6	-0.32	35.05
nt-30:	30	30	-34.47	-0.29	35.15
nt-31*:	31	87	-33.07	-0.39	23.24
nt-32:	32	32	-33.56	-0.31	28.55
nt-33:	33	33	-33.83	-0.45	29.27
nt-34:	34	71	-33.7	-0.42	28.75
nt-35:	35	70	-33.5	-0.39	28.36
nt-36:	36	69	-33.29	-0.38	28.05
nt-37:	37	68	-33.29	-0.38	28.05
nt-38:	38	67	-33.29	-0.38	28.05
nt-39:	39	66	-33.29	-0.38	28.05
nt-40:	40	65	-33.29	-0.38	28.05
nt-41:	41	64	-33.29	-0.38	28.05
nt-42:	42	60	-33.29	-0.38	28.05
nt-43:	43	59	-33.29	-0.38	28.05
nt-44:	44	58	-33.29	-0.38	28.05
nt-45:	45	45	-32.09	-0.12	34.2
nt-46:	46	46	-31.87	-0.11	34.3
nt-47:	47	47	-32.18	-0.14	32.41
nt-48:	48	48	-31.83	-0.15	33.19
nt-49:	49	49	-31.62	-0.13	32.77
nt-50:	50	50	-31.75	-0.11	31.73
nt-51:	51	51	-31.01	-0.08	29.53
nt-52:	52	52	-30.86	-0.07	29.27
nt-53*:	53	42	-33.5	-0.14	37.51
nt-54*:	54	39	-34.76	-0.22	38.55
nt-55*:	55	38	-34.76	-0.22	38.55
nt-56:	56	56	-30.85	-0.01	31.24
nt-57*:	57	36	-34.76	-0.22	38.55
nt-58:	44	58	-33.29	-0.38	28.05
nt-59:	43	59	-33.29	-0.38	28.05
nt-60:	42	60	-33.29	-0.38	28.05
nt-61*:	61	32	-34.76	-0.22	38.55
nt-62:	62	62	-32.16	-0.16	29.23
nt-63:	63	63	-31.71	-0.2	28.56
nt-64:	41	64	-33.29	-0.38	28.05
nt-65:	40	65	-33.29	-0.38	28.05
nt-66:	39	66	-33.29	-0.38	28.05
nt-67:	38	67	-33.29	-0.38	28.05
nt-68:	37	68	-33.29	-0.38	28.05
nt-69:	36	69	-33.29	-0.38	28.05
nt-70:	35	70	-33.5	-0.39	28.36
nt-71:	34	71	-33.7	-0.42	28.75
nt-72:	72	72	-29.76	-0.05	31.41
nt-73:	73	73	-29.77	-0.06	31.42
nt-74:	74	74	-31.94	-0.34	32.24
nt-75*:	75	186	-30.04	-0.81	32.71
nt-76*:	76	185	-30.04	-0.81	32.71
nt-77*:	77	184	-30.04	-0.81	32.71
nt-78*:	78	183	-30.04	-0.81	32.71
nt-79*:	79	180	-29.38	-0.52	32.26
nt-80*:	80	179	-29.13	-0.47	32.36
nt-81:	21	81	-29.13	-0.47	32.36
nt-82:	20	82	-29.13	-0.47	32.36
nt-83:	19	83	-35.04	-0.93	26.97
nt-84*:	84	34	-33.07	-0.39	23.24
nt-85*:	85	103	-35.0	-0.91	27.24
nt-86*:	86	174	-29.13	-0.47	32.36
nt-87*:	87	173	-29.13	-0.47	32.36
nt-88*:	88	172	-29.13	-0.47	32.36
nt-89:	89	89	-28.86	-0.09	31.73
nt-90:	90	90	-29.46	-0.1	31.1
nt-91:	91	91	-28.92	-0.08	30.81
nt-92:	92	92	-28.87	-0.09	30.73
nt-93:	93	93	-29.03	-0.16	28.65
nt-94:	94	94	-31.12	-0.38	29.61
nt-95:	95	95	-33.58	-0.42	33.24
nt-96*:	96	164	-29.13	-0.47	32.36
nt-97*:	97	163	-29.13	-0.47	32.36
nt-98*:	98	162	-29.13	-0.47	32.36
nt-99*:	99	161	-29.13	-0.47	32.36
nt-100*:	100	160	-29.13	-0.47	32.36
nt-101*:	101	156	-29.13	-0.47	32.36
nt-102*:	102	155	-29.13	-0.47	32.36
nt-103*:	103	154	-29.13	-0.47	32.36
nt-104:	104	130	-28.7	-0.49	29.61
nt-105:	105	129	-28.7	-0.49	29.61
nt-106:	106	128	-28.7	-0.49	29.61
nt-107:	107	127	-28.7	-0.49	29.61
nt-108:	108	108	-30.53	-0.34	30.62
nt-109:	109	109	-30.28	-0.33	30.51
nt-110:	110	123	-30.53	-0.34	30.62
nt-111:	111	122	-30.53	-0.34	30.62
nt-112:	112	121	-30.53	-0.34	30.62
nt-113:	113	120	-30.53	-0.34	30.62
nt-114:	114	119	-30.53	-0.34	30.62
nt-115:	115	115	-29.05	-0.14	30.07
nt-116:	116	116	-30.02	-0.32	30.44
nt-117:	117	117	-28.77	-0.24	30.3
nt-118:	118	118	-29.89	-0.37	29.9
nt-119:	114	119	-30.53	-0.34	30.62
nt-120:	113	120	-30.53	-0.34	30.62
nt-121:	112	121	-30.53	-0.34	30.62
nt-122:	111	122	-30.53	-0.34	30.62
nt-123:	110	123	-30.53	-0.34	30.62
nt-124:	124	124	-29.06	-0.4	29.79
nt-125:	125	125	-28.31	-0.35	30.08
nt-126:	126	126	-24.14	-0.18	27.22
nt-127:	107	127	-28.7	-0.49	29.61
nt-128:	106	128	-28.7	-0.49	29.61
nt-129:	105	129	-28.7	-0.49	29.61
nt-130:	104	130	-28.7	-0.49	29.61
nt-131:	131	131	-30.65	-0.36	27.99
nt-132:	132	132	-28.73	-0.45	26.08
nt-133:	133	133	-25.66	-0.33	25.32
nt-134*:	134	236	-13.7	-1.17	20.67
nt-135:	135	135	-20.5	-0.28	23.31
nt-136*:	136	234	-13.7	-1.17	20.67
nt-137*:	137	233	-13.7	-1.17	20.67
nt-138:	138	138	-21.0	-0.38	25.78
nt-139*:	139	195	-17.7	-0.41	22.29
nt-140*:	140	194	-17.56	-0.4	22.24
nt-141*:	141	193	-17.56	-0.4	22.24
nt-142:	142	142	-22.29	-0.21	26.17
nt-143:	143	143	-21.03	-0.39	25.01
nt-144*:	144	190	-16.92	-0.37	22.16
nt-145*:	145	189	-16.92	-0.37	22.16
nt-146*:	146	188	-16.92	-0.37	22.16
nt-147*:	147	187	-16.92	-0.37	22.16
nt-148*:	148	186	-16.92	-0.37	22.16
nt-149*:	149	185	-16.92	-0.37	22.16
nt-150:	150	150	-16.56	-0.3	23.12
nt-151:	151	151	-16.22	-0.31	22.9
nt-152:	152	152	-16.67	-0.34	22.28
nt-153:	153	153	-16.33	-0.34	22.16
nt-154:	154	154	-16.13	-0.33	22.46
nt-155:	155	155	-15.81	-0.33	22.41
nt-156:	156	156	-15.5	-0.33	22.36
nt-157:	157	157	-18.02	-0.37	24.06
nt-158:	158	158	-17.99	-0.36	24.29
nt-159:	159	159	-19.3	-0.23	24.9
nt-160:	160	160	-15.53	-0.32	22.34
nt-161:	161	161	-14.99	-0.34	22.01
nt-162:	162	162	-16.64	-0.21	22.95
nt-163:	163	163	-16.45	-0.22	22.74
nt-164:	164	164	-16.49	-0.21	22.7
nt-165:	165	165	-16.31	-0.22	22.56
nt-166:	166	166	-18.19	-0.27	23.97
nt-167:	167	167	-18.04	-0.27	23.8
nt-168:	168	168	-17.89	-0.28	23.76
nt-169:	169	169	-17.74	-0.28	23.76
nt-170:	170	170	-17.54	-0.29	23.63
nt-171:	171	171	-17.39	-0.29	23.62
nt-172:	172	172	-14.71	-0.27	21.82
nt-173:	173	173	-14.53	-0.28	21.81
nt-174:	174	174	-14.69	-0.27	22.13
nt-175:	175	175	-16.53	-0.34	23.43
nt-176:	176	176	-16.65	-0.34	23.54
nt-177*:	177	177	-16.76	-0.42	21.83
nt-178*:	178	178	-16.7	-0.45	21.7
nt-179:	179	179	-16.59	-0.49	21.79
nt-180:	180	180	-13.94	-0.43	21.59
nt-181:	181	181	-15.9	-0.46	22.85
nt-182:	182	182	-15.75	-0.48	22.68
nt-183:	183	183	-14.34	-0.49	21.5
nt-184:	184	184	-14.46	-0.51	21.49
nt-185*:	185	295	-11.62	-2.47	13.36
nt-186*:	186	294	-11.38	-2.33	13.33
nt-187*:	187	293	-11.38	-2.33	13.33
nt-188*:	188	292	-11.38	-2.33	13.33
nt-189*:	189	291	-11.38	-2.33	13.33
nt-190*:	190	290	-11.38	-2.33	13.33
nt-191:	191	191	-14.78	-0.34	22.54
nt-192:	192	192	-14.28	-0.54	21.52
nt-193:	193	193	-10.81	-0.67	20.65
nt-194:	194	194	-10.53	-0.66	20.46
nt-195:	195	195	-10.24	-0.64	20.25
nt-196:	196	196	-12.32	-0.59	20.53
nt-197:	197	223	-9.98	-0.68	19.33
nt-198:	198	222	-9.98	-0.68	19.33
nt-199:	199	221	-9.98	-0.68	19.33
nt-200:	200	200	-12.21	-0.56	20.04
nt-201:	201	201	-12.48	-0.55	20.37
nt-202:	202	202	-11.53	-0.5	20.29
nt-203:	203	203	-11.19	-0.53	20.26
nt-204:	204	204	-11.26	-0.53	20.18
nt-205:	205	215	-10.17	-0.64	19.62
nt-206:	206	214	-10.17	-0.64	19.62
nt-207:	207	213	-10.17	-0.64	19.62
nt-208:	208	208	-11.68	-0.55	20.12
nt-209:	209	209	-11.73	-0.55	20.05
nt-210:	210	210	-11.39	-0.57	19.83
nt-211:	211	211	-11.64	-0.58	19.67
nt-212:	212	212	-11.67	-0.6	19.66
nt-213:	207	213	-10.17	-0.64	19.62
nt-214:	206	214	-10.17	-0.64	19.62
nt-215:	205	215	-10.17	-0.64	19.62
nt-216:	216	216	-12.68	-0.52	20.07
nt-217:	217	217	-12.87	-0.51	20.19
nt-218:	218	218	-11.38	-0.54	19.9
nt-219:	219	219	-11.29	-0.54	19.79
nt-220:	220	220	-10.99	-0.54	19.74
nt-221:	199	221	-9.98	-0.68	19.33
nt-222:	198	222	-9.98	-0.68	19.33
nt-223:	197	223	-9.98	-0.68	19.33
nt-224:	224	224	-14.76	-0.58	20.53
nt-225:	225	225	-14.93	-0.6	20.59
nt-226:	226	226	-15.12	-0.62	20.58
nt-227*:	227	251	-14.86	-1.04	18.36
nt-228*:	228	250	-14.86	-1.04	18.36
nt-229:	229	249	-14.86	-1.04	18.36
nt-230:	230	230	-15.83	-0.68	20.77
nt-231:	231	231	-16.05	-0.7	20.81
nt-232:	232	232	-16.26	-0.72	20.84
nt-233:	233	246	-17.03	-0.74	20.67
nt-234:	234	245	-17.5	-0.78	20.78
nt-235:	235	244	-17.5	-0.78	20.78
nt-236:	236	243	-17.5	-0.78	20.78
nt-237:	237	242	-17.5	-0.78	20.78
nt-238:	238	238	-17.93	-0.83	21.03
nt-239:	239	239	-18.48	-0.86	21.18
nt-240:	240	240	-18.25	-0.9	21.2
nt-241:	241	241	-18.46	-0.91	21.28
nt-242:	237	242	-17.5	-0.78	20.78
nt-243:	236	243	-17.5	-0.78	20.78
nt-244:	235	244	-17.5	-0.78	20.78
nt-245:	234	245	-17.5	-0.78	20.78
nt-246:	233	246	-17.03	-0.74	20.67
nt-247:	247	247	-13.67	-0.79	19.9
nt-248:	248	248	-13.88	-0.78	19.95
nt-249:	229	249	-14.86	-1.04	18.36
nt-250:	250	250	-36.38	-1.94	28.56
nt-251:	251	251	-36.94	-1.95	27.53
nt-252:	252	252	-20.34	-0.86	20.32
nt-253:	253	253	-15.86	-0.67	20.58
nt-254:	254	254	-16.1	-0.69	20.77
nt-255:	255	255	-17.6	-0.77	22.06
nt-256:	256	256	-14.37	-0.62	20.16
nt-257:	257	257	-14.39	-0.62	20.18
nt-258:	258	258	-18.65	-0.96	21.62
nt-259:	259	259	-19.02	-0.97	21.73
nt-260:	260	260	-19.65	-0.98	21.9
nt-261:	261	261	-21.81	-1.1	23.63
nt-262:	262	262	-22.04	-1.11	23.72
nt-263:	263	263	-22.2	-1.08	23.33
nt-264:	264	339	-37.13	-1.94	29.09
nt-265:	265	338	-37.02	-1.92	29.01
nt-266:	266	337	-37.02	-1.92	29.01
nt-267:	267	336	-37.02	-1.92	29.01
nt-268:	268	268	-23.15	-1.12	23.64
nt-269:	269	334	-36.77	-1.81	29.51
nt-270:	270	333	-36.77	-1.81	29.51
nt-271:	271	331	-36.77	-1.81	29.51
nt-272:	272	330	-36.77	-1.81	29.51
nt-273:	273	329	-36.77	-1.81	29.51
nt-274:	274	328	-36.77	-1.81	29.51
nt-275:	275	327	-36.77	-1.81	29.51
nt-276:	276	324	-35.49	-1.45	30.25
nt-277:	277	323	-35.49	-1.45	30.25
nt-278:	278	322	-35.49	-1.45	30.25
nt-279:	279	321	-35.41	-1.43	30.37
nt-280:	280	320	-35.41	-1.43	30.37
nt-281:	281	319	-35.41	-1.43	30.37
nt-282:	282	318	-35.41	-1.43	30.37
nt-283:	283	317	-35.41	-1.43	30.37
nt-284:	284	316	-35.41	-1.43	30.37
nt-285:	285	315	-35.41	-1.43	30.37
nt-286:	286	314	-35.41	-1.43	30.37
nt-287:	287	312	-35.41	-1.43	30.37
nt-288:	288	311	-35.41	-1.43	30.37
nt-289:	289	289	-30.48	-1.04	28.45
nt-290:	290	309	-35.41	-1.43	30.37
nt-291:	291	308	-35.41	-1.43	30.37
nt-292:	292	292	-30.91	-0.98	29.21
nt-293:	293	305	-31.83	-1.17	28.67
nt-294:	294	304	-31.83	-1.17	28.67
nt-295:	295	303	-31.83	-1.17	28.67
nt-296:	296	296	-28.91	-1.22	27.06
nt-297:	297	297	-29.68	-1.23	27.43
nt-298:	298	298	-29.82	-1.21	27.57
nt-299:	299	299	-29.97	-1.12	28.0
nt-300:	300	300	-30.27	-1.07	28.6
nt-301:	301	301	-30.5	-1.07	28.66
nt-302:	302	302	-30.08	-1.1	28.19
nt-303:	295	303	-31.83	-1.17	28.67
nt-304:	294	304	-31.83	-1.17	28.67
nt-305:	293	305	-31.83	-1.17	28.67
nt-306:	306	306	-31.83	-1.17	28.67
nt-307:	307	307	-31.07	-1.05	28.93
nt-308:	291	308	-35.41	-1.43	30.37
nt-309:	290	309	-35.41	-1.43	30.37
nt-310:	310	310	-32.54	-0.98	31.11
nt-311:	288	311	-35.41	-1.43	30.37
nt-312:	287	312	-35.41	-1.43	30.37
nt-313:	313	313	-32.46	-1.09	29.53
nt-314:	286	314	-35.41	-1.43	30.37
nt-315:	285	315	-35.41	-1.43	30.37
nt-316:	284	316	-35.41	-1.43	30.37
nt-317:	283	317	-35.41	-1.43	30.37
nt-318:	282	318	-35.41	-1.43	30.37
nt-319:	281	319	-35.41	-1.43	30.37
nt-320:	280	320	-35.41	-1.43	30.37
nt-321:	279	321	-35.41	-1.43	30.37
nt-322:	278	322	-35.49	-1.45	30.25
nt-323:	277	323	-35.49	-1.45	30.25
nt-324:	276	324	-35.49	-1.45	30.25
nt-325:	325	325	-33.94	-1.27	30.13
nt-326:	326	326	-35.34	-1.53	30.03
nt-327:	275	327	-36.77	-1.81	29.51
nt-328:	274	328	-36.77	-1.81	29.51
nt-329:	273	329	-36.77	-1.81	29.51
nt-330:	272	330	-36.77	-1.81	29.51
nt-331:	271	331	-36.77	-1.81	29.51
nt-332:	332	332	-30.85	-0.85	31.5
nt-333:	270	333	-36.77	-1.81	29.51
nt-334:	269	334	-36.77	-1.81	29.51
nt-335:	335	335	-30.12	-0.72	31.7
nt-336:	267	336	-37.02	-1.92	29.01
nt-337:	266	337	-37.02	-1.92	29.01
nt-338:	265	338	-37.02	-1.92	29.01
nt-339:	264	339	-37.13	-1.94	29.09
nt-340:	340	340	-29.33	-0.7	33.05
nt-341*:	341	256	-39.1	-2.3	28.48
nt-342*:	342	255	-39.1	-2.3	28.48
nt-343*:	343	254	-39.1	-2.3	28.48
nt-344*:	344	253	-39.1	-2.3	28.48
nt-345*:	345	252	-39.1	-2.3	28.48
nt-346*:	346	249	-39.02	-2.23	29.43
nt-347:	347	347	-28.93	-0.66	32.57
nt-348*:	348	247	-39.02	-2.23	29.43
nt-349*:	349	246	-39.06	-2.22	29.65
nt-350*:	350	245	-39.06	-2.22	29.65
nt-351:	351	351	-28.28	-0.62	31.94
nt-352:	352	352	-27.24	-0.23	32.22
nt-353:	353	353	-27.66	-0.27	31.97
nt-354:	354	354	-27.82	-0.26	32.18
nt-355:	355	355	-27.38	-0.2	32.34
nt-356:	356	356	-29.41	-0.34	33.12
nt-357:	357	357	-27.38	-0.14	33.04
nt-358:	358	358	-34.54	-1.03	34.51
nt-359:	359	359	-34.91	-1.13	37.05
nt-360*:	360	349	-31.07	-0.78	29.41
nt-361:	361	361	-27.29	-0.15	32.68
nt-362:	362	362	-27.41	-0.19	33.05
nt-363:	363	363	-27.29	-0.17	33.08
nt-364:	364	364	-27.22	-0.16	33.02
nt-365*:	365	254	-37.53	-1.85	47.06
nt-366*:	366	253	-37.53	-1.85	47.06
nt-367*:	367	252	-37.53	-1.85	47.06
nt-368:	368	368	-26.57	-0.06	32.95
nt-369*:	369	377	-33.08	-0.65	35.54
nt-370*:	370	376	-33.08	-0.65	35.54
nt-371*:	371	356	-33.49	-0.76	33.32
nt-372*:	372	355	-33.49	-0.76	33.32
nt-373:	373	373	-27.95	-0.19	33.21
nt-374:	374	374	-27.38	-0.11	33.2
nt-375*:	375	352	-33.49	-0.76	33.32
nt-376*:	376	351	-33.49	-0.76	33.32
nt-377*:	377	350	-33.49	-0.76	33.32
nt-378*:	378	368	-33.08	-0.65	35.54
nt-379*:	379	367	-33.08	-0.65	35.54
nt-380*:	380	366	-33.08	-0.65	35.54
nt-381*:	381	365	-33.08	-0.65	35.54
nt-382:	382	382	-32.77	-0.45	36.43
nt-383:	383	383	-32.86	-0.36	39.11
nt-384*:	384	322	-23.94	-0.05	32.06
nt-385*:	385	321	-23.94	-0.05	32.06
nt-386*:	386	320	-23.94	-0.05	32.06
nt-387*:	387	319	-24.08	-0.07	32.04
nt-388:	388	413	-32.43	-0.35	27.16
nt-389:	389	412	-32.43	-0.35	27.16
nt-390*:	390	318	-24.82	-0.17	31.45
nt-391*:	391	317	-24.82	-0.17	31.45
nt-392:	392	392	-24.95	-0.12	31.29
nt-393*:	393	316	-24.93	-0.19	31.08
nt-394*:	394	315	-24.93	-0.19	31.08
nt-395*:	395	314	-24.93	-0.19	31.08
nt-396*:	396	313	-24.93	-0.19	31.08
nt-397*:	397	405	-32.3	-0.27	22.02
nt-398*:	398	299	-25.2	0.09	39.57
nt-399*:	399	298	-25.2	0.09	39.57
nt-400*:	400	297	-25.2	0.09	39.57
nt-401:	401	401	-27.66	-0.15	29.68
nt-402*:	402	308	-25.69	-0.28	29.99
nt-403*:	403	307	-25.69	-0.28	29.99
nt-404*:	404	306	-25.69	-0.28	29.99
nt-405:	405	405	-28.39	-0.03	32.73
nt-406*:	406	305	-25.92	-0.35	29.59
nt-407:	407	407	-26.87	-0.3	31.31
nt-408*:	408	303	-25.92	-0.35	29.59
nt-409*:	409	302	-25.92	-0.35	29.59
nt-410*:	410	301	-25.92	-0.35	29.59
nt-411*:	411	300	-26.12	-0.46	28.48
nt-412:	389	412	-32.43	-0.35	27.16
nt-413:	388	413	-32.43	-0.35	27.16
nt-414*:	414	387	-32.0	-0.2	30.08
nt-415:	415	415	-27.55	0.0	30.73
nt-416:	416	416	-27.96	0.03	31.3
nt-417:	417	417	-28.07	0.02	31.27
nt-418:	418	418	-28.36	-0.02	31.17
nt-419*:	419	506	-36.04	-0.69	22.52
nt-420*:	420	505	-35.79	-0.64	23.32
nt-421*:	421	504	-35.8	-0.6	26.14
nt-422*:	422	503	-35.8	-0.6	26.14
nt-423*:	423	502	-35.8	-0.6	26.14
nt-424*:	424	501	-35.8	-0.6	26.14
nt-425*:	425	500	-35.8	-0.6	26.14
nt-426*:	426	499	-35.8	-0.6	26.14
nt-427*:	427	538	-37.9	-0.49	42.11
nt-428*:	428	537	-37.9	-0.49	42.11
nt-429*:	429	536	-37.9	-0.49	42.11
nt-430*:	430	535	-37.9	-0.49	42.11
nt-431:	431	431	-29.71	-0.03	32.55
nt-432*:	432	495	-35.8	-0.6	26.14
nt-433*:	433	494	-35.8	-0.6	26.14
nt-434*:	434	493	-35.8	-0.6	26.14
nt-435*:	435	492	-35.8	-0.6	26.14
nt-436*:	436	490	-35.8	-0.6	26.14
nt-437*:	437	489	-35.8	-0.6	26.14
nt-438:	438	488	-35.8	-0.6	26.14
nt-439:	439	483	-35.03	-0.54	30.22
nt-440:	440	482	-35.03	-0.54	30.22
nt-441:	441	481	-35.03	-0.54	30.22
nt-442:	442	442	-31.84	-0.17	33.34
nt-443:	443	480	-35.07	-0.52	30.54
nt-444:	444	479	-35.07	-0.52	30.54
nt-445:	445	478	-35.07	-0.52	30.54
nt-446:	446	477	-35.07	-0.52	30.54
nt-447:	447	447	-31.33	-0.14	32.04
nt-448:	448	448	-32.27	-0.19	33.4
nt-449:	449	449	-32.6	-0.21	33.73
nt-450:	450	450	-33.41	-0.28	32.69
nt-451:	451	472	-34.68	-0.45	31.36
nt-452:	452	471	-34.68	-0.45	31.36
nt-453:	453	469	-34.49	-0.37	34.03
nt-454:	454	468	-34.4	-0.36	34.07
nt-455:	455	467	-34.4	-0.36	34.07
nt-456:	456	466	-34.4	-0.36	34.07
nt-457:	457	465	-34.4	-0.36	34.07
nt-458:	458	464	-34.4	-0.36	34.07
nt-459:	459	463	-34.4	-0.36	34.07
nt-460:	460	460	-34.03	-0.33	33.82
nt-461:	461	461	-34.18	-0.33	34.23
nt-462:	462	462	-34.4	-0.36	34.07
nt-463:	459	463	-34.4	-0.36	34.07
nt-464:	458	464	-34.4	-0.36	34.07
nt-465:	457	465	-34.4	-0.36	34.07
nt-466:	456	466	-34.4	-0.36	34.07
nt-467:	455	467	-34.4	-0.36	34.07
nt-468:	454	468	-34.4	-0.36	34.07
nt-469:	453	469	-34.49	-0.37	34.03
nt-470:	470	470	-34.24	-0.23	36.16
nt-471:	452	471	-34.68	-0.45	31.36
nt-472:	451	472	-34.68	-0.45	31.36
nt-473:	473	473	-34.18	-0.34	34.73
nt-474:	474	474	-34.95	-0.3	35.86
nt-475:	475	475	-35.02	-0.44	33.47
nt-476:	476	476	-35.05	-0.46	32.95
nt-477:	446	477	-35.07	-0.52	30.54
nt-478:	445	478	-35.07	-0.52	30.54
nt-479:	444	479	-35.07	-0.52	30.54
nt-480:	443	480	-35.07	-0.52	30.54
nt-481:	441	481	-35.03	-0.54	30.22
nt-482:	440	482	-35.03	-0.54	30.22
nt-483:	439	483	-35.03	-0.54	30.22
nt-484:	484	484	-34.74	-0.28	34.38
nt-485:	485	485	-34.49	-0.34	34.6
nt-486:	486	486	-33.29	-0.27	34.86
nt-487:	487	487	-33.49	-0.24	35.02
nt-488:	438	488	-35.8	-0.6	26.14
nt-489:	489	489	-32.4	-0.32	37.8
nt-490:	490	490	-34.0	-0.74	38.03
nt-491:	491	491	-33.98	-0.98	27.66
nt-492:	492	492	-30.37	-2.01	30.59
nt-493:	493	493	-33.51	-0.54	38.67
nt-494:	494	494	-28.65	-1.42	33.47
nt-495:	495	495	-32.64	-0.9	37.84
nt-496:	496	496	-33.18	-0.44	34.67
nt-497:	497	497	-33.42	-0.33	35.08
nt-498:	498	498	-33.8	-0.26	35.81
nt-499*:	499	607	-31.84	-2.49	29.0
nt-500:	500	500	-32.38	-1.83	32.43
nt-501*:	501	605	-32.04	-2.54	29.46
nt-502*:	502	604	-31.72	-2.45	29.21
nt-503*:	503	603	-31.33	-2.35	29.65
nt-504*:	504	602	-31.33	-2.35	29.65
nt-505*:	505	601	-31.33	-2.35	29.65
nt-506*:	506	600	-31.33	-2.35	29.65
nt-507:	507	507	-34.16	-0.8	33.55
nt-508:	508	508	-31.73	-1.23	28.56
nt-509:	509	509	-32.15	-1.05	31.99
nt-510*:	510	596	-31.33	-2.35	29.65
nt-511*:	511	595	-30.58	-2.13	29.47
nt-512*:	512	594	-30.58	-2.13	29.47
nt-513*:	513	593	-30.58	-2.13	29.47
nt-514*:	514	592	-30.58	-2.13	29.47
nt-515:	515	531	-30.41	-0.91	32.51
nt-516:	516	530	-30.85	-0.83	33.97
nt-517:	517	529	-30.85	-0.83	33.97
nt-518:	518	528	-30.85	-0.83	33.97
nt-519:	519	527	-30.85	-0.83	33.97
nt-520:	520	526	-30.85	-0.83	33.97
nt-521:	521	525	-30.85	-0.83	33.97
nt-522:	522	522	-31.91	-0.7	34.53
nt-523:	523	523	-30.05	-0.86	33.28
nt-524:	524	524	-29.85	-0.89	32.98
nt-525:	521	525	-30.85	-0.83	33.97
nt-526:	520	526	-30.85	-0.83	33.97
nt-527:	519	527	-30.85	-0.83	33.97
nt-528:	518	528	-30.85	-0.83	33.97
nt-529:	517	529	-30.85	-0.83	33.97
nt-530:	516	530	-30.85	-0.83	33.97
nt-531:	515	531	-30.41	-0.91	32.51
nt-532:	532	532	-26.01	-1.1	29.36
nt-533:	533	543	-25.09	-1.94	25.46
nt-534:	534	542	-25.09	-1.94	25.46
nt-535:	535	541	-25.09	-1.94	25.46
nt-536:	536	540	-25.09	-1.94	25.46
nt-537:	537	537	-25.96	-1.19	29.66
nt-538:	538	538	-26.84	-1.05	32.13
nt-539:	539	539	-27.65	-0.88	32.19
nt-540:	536	540	-25.09	-1.94	25.46
nt-541:	535	541	-25.09	-1.94	25.46
nt-542:	534	542	-25.09	-1.94	25.46
nt-543:	533	543	-25.09	-1.94	25.46
nt-544:	544	544	-26.94	-1.06	32.46
nt-545:	545	545	-27.48	-1.01	32.79
nt-546:	546	546	-29.17	-0.9	34.36
nt-547:	547	547	-28.02	-0.77	33.35
nt-548:	548	548	-26.0	-1.0	31.19
nt-549:	549	549	-26.08	-0.99	31.6
nt-550:	550	550	-25.32	-1.01	30.92
nt-551*:	551	562	-29.35	-1.26	32.17
nt-552*:	552	561	-29.35	-1.26	32.17
nt-553*:	553	560	-29.35	-1.26	32.17
nt-554:	554	554	-23.22	-0.74	30.58
nt-555:	555	555	-25.03	-0.89	31.35
nt-556:	556	556	-24.59	-1.03	30.94
nt-557:	557	557	-22.31	-1.2	28.94
nt-558:	558	558	-22.02	-1.21	28.88
nt-559*:	559	622	-14.99	-1.34	24.06
nt-560*:	560	621	-15.12	-1.34	23.89
nt-561*:	561	620	-15.8	-1.3	23.76
nt-562*:	562	619	-15.8	-1.3	23.76
nt-563*:	563	618	-15.8	-1.3	23.76
nt-564*:	564	617	-15.8	-1.3	23.76
nt-565*:	565	615	-15.8	-1.3	23.76
nt-566*:	566	614	-15.8	-1.3	23.76
nt-567*:	567	613	-15.8	-1.3	23.76
nt-568*:	568	612	-15.8	-1.3	23.76
nt-569:	569	611	-15.8	-1.3	23.76
nt-570:	570	570	-18.65	-1.07	25.91
nt-571:	571	609	-15.8	-1.3	23.76
nt-572:	572	608	-15.8	-1.3	23.76
nt-573:	573	573	-20.98	-1.25	26.38
nt-574:	574	574	-20.77	-1.26	26.17
nt-575:	575	575	-20.57	-1.28	25.96
nt-576:	576	576	-20.5	-1.26	26.14
nt-577:	577	577	-20.75	-1.2	26.52
nt-578:	578	578	-20.62	-1.22	26.24
nt-579:	579	579	-20.49	-1.24	25.98
nt-580:	580	580	-20.36	-1.26	25.7
nt-581:	581	581	-16.73	-1.21	23.5
nt-582:	582	582	-16.56	-1.24	23.24
nt-583:	583	583	-16.39	-1.27	22.98
nt-584:	584	584	-16.25	-1.3	22.63
nt-585:	585	585	-16.11	-1.33	22.27
nt-586:	586	586	-15.97	-1.36	21.96
nt-587:	587	587	-15.85	-1.39	21.64
nt-588:	588	588	-15.73	-1.42	21.32
nt-589:	589	589	-15.73	-1.42	21.32
nt-590:	590	590	-19.37	-1.45	23.64
nt-591:	591	591	-19.22	-1.48	23.62
nt-592:	592	592	-16.56	-1.34	22.13
nt-593:	593	593	-16.46	-1.36	21.95
nt-594:	594	594	-16.39	-1.38	21.63
nt-595:	595	595	-16.49	-1.37	21.51
nt-596:	596	596	-16.4	-1.38	21.56
nt-597:	597	597	-18.73	-1.55	22.75
nt-598:	598	598	-18.6	-1.55	22.61
nt-599:	599	599	-18.54	-1.56	22.57
nt-600:	600	600	-16.13	-1.41	21.36
nt-601:	601	601	-16.06	-1.41	21.44
nt-602:	602	602	-16.19	-1.4	21.68
nt-603:	603	603	-16.12	-1.39	21.67
nt-604:	604	604	-16.28	-1.39	21.75
nt-605:	605	605	-16.29	-1.37	21.72
nt-606:	606	606	-17.81	-1.46	22.51
nt-607:	607	607	-16.83	-1.34	22.91
nt-608:	572	608	-15.8	-1.3	23.76
nt-609:	571	609	-15.8	-1.3	23.76
nt-610:	610	610	-17.6	-1.37	22.85
nt-611:	569	611	-15.8	-1.3	23.76
nt-612:	612	677	-17.28	-1.39	19.5
nt-613:	613	676	-17.31	-1.37	19.87
nt-614*:	614	675	-17.31	-1.37	19.87
nt-615*:	615	674	-17.31	-1.37	19.87
nt-616:	616	616	-17.39	-1.33	22.42
nt-617*:	617	673	-17.31	-1.37	19.87
nt-618*:	618	672	-17.31	-1.37	19.87
nt-619:	619	671	-17.31	-1.37	19.87
nt-620:	620	670	-17.31	-1.37	19.87
nt-621:	621	669	-17.31	-1.37	19.87
nt-622:	622	622	-18.18	-1.21	20.88
nt-623:	623	623	-17.02	-1.23	21.82
nt-624:	624	668	-16.92	-1.41	20.51
nt-625:	625	667	-16.92	-1.41	20.51
nt-626:	626	666	-16.92	-1.41	20.51
nt-627:	627	665	-16.92	-1.41	20.51
nt-628:	628	664	-16.92	-1.41	20.51
nt-629:	629	629	-16.18	-1.28	22.33
nt-630:	630	661	-16.92	-1.41	20.51
nt-631:	631	660	-16.92	-1.41	20.51
nt-632:	632	659	-16.92	-1.41	20.51
nt-633:	633	658	-16.92	-1.41	20.51
nt-634:	634	657	-16.92	-1.41	20.51
nt-635:	635	635	-16.56	-1.16	22.8
nt-636:	636	636	-16.63	-1.16	22.76
nt-637:	637	637	-16.92	-1.16	22.36
nt-638:	638	638	-16.99	-1.16	22.36
nt-639:	639	639	-17.07	-1.15	22.36
nt-640:	640	640	-17.19	-1.15	22.31
nt-641:	641	641	-17.32	-1.15	22.27
nt-642:	642	642	-17.2	-1.16	22.63
nt-643:	643	643	-17.35	-1.16	22.58
nt-644:	644	644	-17.5	-1.17	22.52
nt-645:	645	645	-17.93	-1.18	22.05
nt-646:	646	646	-18.09	-1.19	21.99
nt-647:	647	647	-17.58	-1.12	22.42
nt-648:	648	648	-17.22	-1.11	22.87
nt-649:	649	649	-17.12	-1.12	22.74
nt-650:	650	650	-17.03	-1.13	22.62
nt-651:	651	651	-17.04	-1.15	22.35
nt-652:	652	652	-16.88	-1.15	22.45
nt-653:	653	653	-17.03	-1.15	22.59
nt-654:	654	654	-17.27	-1.09	23.16
nt-655:	655	655	-16.67	-1.23	23.02
nt-656:	656	656	-16.86	-1.23	23.03
nt-657:	634	657	-16.92	-1.41	20.51
nt-658:	633	658	-16.92	-1.41	20.51
nt-659:	632	659	-16.92	-1.41	20.51
nt-660:	631	660	-16.92	-1.41	20.51
nt-661:	630	661	-16.92	-1.41	20.51
nt-662:	662	662	-20.19	-1.27	21.35
nt-663:	663	663	-16.56	-1.34	20.83
nt-664:	628	664	-16.92	-1.41	20.51
nt-665:	627	665	-16.92	-1.41	20.51
nt-666:	626	666	-16.92	-1.41	20.51
nt-667:	625	667	-16.92	-1.41	20.51
nt-668:	624	668	-16.92	-1.41	20.51
nt-669:	621	669	-17.31	-1.37	19.87
nt-670:	620	670	-17.31	-1.37	19.87
nt-671:	619	671	-17.31	-1.37	19.87
nt-672:	672	672	-25.48	-1.22	23.55
nt-673:	673	673	-25.7	-1.22	23.38
nt-674:	674	674	-25.99	-1.22	23.59
nt-675:	675	675	-26.28	-1.22	23.65
nt-676:	613	676	-17.31	-1.37	19.87
nt-677:	612	677	-17.28	-1.39	19.5
nt-678:	678	678	-22.76	-1.17	21.9
nt-679:	679	679	-21.44	-1.22	21.33
nt-680:	680	680	-21.3	-1.24	20.59
nt-681:	681	681	-21.91	-1.32	20.4
nt-682:	682	682	-23.36	-1.23	20.86
nt-683:	683	683	-23.58	-1.22	21.04
nt-684:	684	684	-23.11	-1.21	20.28
nt-685:	685	685	-24.73	-1.13	21.01
nt-686:	686	686	-26.13	-1.18	20.66
nt-687:	687	687	-22.79	-1.17	21.3
nt-688:	688	688	-22.18	-1.2	21.14
nt-689:	689	689	-22.73	-1.22	21.63
nt-690:	690	690	-23.65	-1.22	23.14
nt-691:	691	691	-23.79	-1.21	23.33
nt-692:	692	692	-25.0	-1.25	23.27
nt-693:	693	693	-25.55	-1.29	26.77
nt-694:	694	694	-23.96	-1.17	26.15
nt-695*:	695	669	-26.04	-1.19	20.34
nt-696*:	696	668	-26.04	-1.19	20.34
nt-697*:	697	667	-26.04	-1.19	20.34
nt-698:	698	698	-26.07	-1.07	28.68
nt-699:	699	699	-24.97	-1.12	27.53
nt-700:	700	700	-25.23	-1.1	27.9
nt-701*:	701	663	-26.04	-1.19	20.34
nt-702:	702	702	-24.68	-1.1	23.69
nt-703:	703	703	-23.57	-1.1	25.29
nt-704:	704	704	-24.69	-1.14	25.48
nt-705:	705	705	-24.41	-1.07	25.3
nt-706:	706	706	-30.61	-1.33	28.36
nt-707*:	707	655	-24.73	-1.07	20.29
nt-708:	708	708	-26.52	-1.27	23.57
nt-709:	709	709	-29.4	-1.33	25.91
nt-710:	710	729	-29.69	-1.34	25.99
nt-711:	711	728	-29.69	-1.34	25.99
nt-712:	712	727	-29.69	-1.34	25.99
nt-713:	713	726	-29.69	-1.34	25.99
nt-714:	714	714	-26.68	-1.05	26.12
nt-715:	715	723	-29.69	-1.34	25.99
nt-716:	716	722	-29.69	-1.34	25.99
nt-717:	717	721	-29.69	-1.34	25.99
nt-718:	718	718	-29.02	-1.28	26.51
nt-719:	719	719	-29.23	-1.29	26.42
nt-720:	720	720	-29.36	-1.3	26.31
nt-721:	717	721	-29.69	-1.34	25.99
nt-722:	716	722	-29.69	-1.34	25.99
nt-723:	715	723	-29.69	-1.34	25.99
nt-724:	724	724	-27.83	-1.18	25.37
nt-725:	725	725	-27.96	-1.2	25.2
nt-726:	713	726	-29.69	-1.34	25.99
nt-727:	712	727	-29.69	-1.34	25.99
nt-728:	711	728	-29.69	-1.34	25.99
nt-729:	710	729	-29.69	-1.34	25.99
nt-730:	730	730	-29.96	-1.31	25.43
nt-731:	731	754	-30.95	-1.35	25.18
nt-732:	732	753	-30.93	-1.35	24.63
nt-733:	733	752	-30.83	-1.34	24.7
nt-734:	734	751	-30.78	-1.32	24.8
nt-735:	735	750	-30.78	-1.32	24.8
nt-736:	736	749	-30.78	-1.32	24.8
nt-737:	737	748	-30.78	-1.32	24.8
nt-738:	738	747	-30.78	-1.32	24.8
nt-739:	739	739	-29.44	-1.17	25.27
nt-740:	740	740	-29.5	-1.17	25.36
nt-741:	741	741	-29.57	-1.16	25.47
nt-742:	742	742	-29.64	-1.16	25.58
nt-743:	743	743	-29.81	-1.19	25.6
nt-744:	744	744	-29.78	-1.17	25.62
nt-745:	745	745	-29.99	-1.18	25.64
nt-746:	746	746	-30.59	-1.26	25.35
nt-747:	738	747	-30.78	-1.32	24.8
nt-748:	737	748	-30.78	-1.32	24.8
nt-749:	736	749	-30.78	-1.32	24.8
nt-750:	735	750	-30.78	-1.32	24.8
nt-751:	734	751	-30.78	-1.32	24.8
nt-752:	733	752	-30.83	-1.34	24.7
nt-753:	732	753	-30.93	-1.35	24.63
nt-754:	731	754	-30.95	-1.35	25.18
nt-755*:	755	708	-31.2	-1.32	31.08
nt-756*:	756	707	-31.2	-1.32	31.08
nt-757:	757	757	-30.84	-1.18	27.96
nt-758*:	758	705	-31.2	-1.32	31.08
nt-759*:	759	704	-31.2	-1.32	31.08
nt-760*:	760	703	-31.2	-1.32	31.08
nt-761*:	761	702	-31.2	-1.32	31.08
nt-762:	762	762	-29.78	-0.89	26.8
nt-763:	763	763	-30.44	-1.15	26.43
nt-764:	764	764	-29.56	-1.04	24.96
nt-765:	765	765	-29.78	-0.95	26.33
nt-766:	766	766	-29.41	-0.75	26.67
nt-767:	767	767	-29.38	-0.73	27.28
nt-768:	768	768	-29.43	-0.74	27.76
nt-769:	769	788	-30.18	-0.85	26.62
nt-770:	770	787	-30.12	-0.84	26.61
nt-771:	771	786	-30.04	-0.83	26.78
nt-772:	772	785	-30.04	-0.83	26.78
nt-773:	773	784	-30.04	-0.83	26.78
nt-774:	774	783	-30.04	-0.83	26.78
nt-775:	775	782	-30.04	-0.83	26.78
nt-776:	776	776	-29.92	-0.81	26.83
nt-777:	777	777	-29.7	-0.78	26.99
nt-778:	778	778	-29.59	-0.77	27.01
nt-779:	779	779	-29.49	-0.76	27.13
nt-780:	780	780	-29.54	-0.78	27.43
nt-781:	781	781	-29.07	-0.74	28.43
nt-782:	775	782	-30.04	-0.83	26.78
nt-783:	774	783	-30.04	-0.83	26.78
nt-784:	773	784	-30.04	-0.83	26.78
nt-785:	772	785	-30.04	-0.83	26.78
nt-786:	771	786	-30.04	-0.83	26.78
nt-787:	770	787	-30.12	-0.84	26.61
nt-788:	769	788	-30.18	-0.85	26.62
nt-789:	789	789	-28.79	-0.73	30.02
nt-790:	790	790	-28.81	-0.72	30.35
nt-791:	791	791	-29.35	-0.89	30.91
nt-792:	792	792	-29.21	-0.86	31.08
nt-793:	793	793	-29.08	-0.84	31.26
nt-794:	794	794	-28.37	-0.71	31.22
nt-795:	795	795	-28.46	-0.62	29.53
nt-796:	796	796	-28.37	-0.61	29.67
nt-797:	797	797	-28.33	-0.6	29.65
nt-798:	798	798	-26.29	-0.58	33.85
nt-799*:	799	834	-28.21	-0.46	26.45
nt-800*:	800	833	-28.21	-0.46	26.45
nt-801:	801	832	-28.21	-0.46	26.45
nt-802*:	802	831	-28.21	-0.46	26.45
nt-803:	803	803	-30.41	-0.88	29.94
nt-804*:	804	829	-28.21	-0.46	26.45
nt-805:	805	805	-27.9	-0.5	29.69
nt-806:	806	806	-27.67	-0.47	29.43
nt-807:	807	807	-28.67	-0.55	27.29
nt-808:	808	808	-28.81	-0.57	26.79
nt-809:	809	809	-27.71	-0.48	29.19
nt-810:	810	810	-27.85	-0.49	29.46
nt-811:	811	811	-28.78	-0.57	27.53
nt-812:	812	825	-28.05	-0.44	27.06
nt-813:	813	824	-28.05	-0.44	27.06
nt-814*:	814	823	-28.05	-0.44	27.06
nt-815:	815	822	-28.05	-0.44	27.06
nt-816:	816	821	-28.05	-0.44	27.06
nt-817:	817	817	-26.9	-0.42	29.85
nt-818:	818	818	-27.24	-0.41	29.16
nt-819:	819	819	-27.23	-0.41	29.0
nt-820:	820	820	-28.17	-0.46	27.14
nt-821:	816	821	-28.05	-0.44	27.06
nt-822:	815	822	-28.05	-0.44	27.06
nt-823:	823	823	-27.26	-0.56	30.21
nt-824:	813	824	-28.05	-0.44	27.06
nt-825:	812	825	-28.05	-0.44	27.06
nt-826:	826	826	-28.2	-0.48	27.12
nt-827:	827	827	-28.36	-0.51	26.99
nt-828:	828	828	-27.46	-0.47	28.29
nt-829:	829	829	-25.81	-0.47	31.34
nt-830*:	830	803	-28.21	-0.46	26.45
nt-831:	831	831	-26.06	-0.51	30.75
nt-832:	801	832	-28.21	-0.46	26.45
nt-833*:	833	848	-26.51	-0.53	30.19
nt-834*:	834	847	-26.51	-0.53	30.19
nt-835*:	835	846	-26.51	-0.53	30.19
nt-836*:	836	845	-26.51	-0.53	30.19
nt-837*:	837	844	-26.51	-0.53	30.19
nt-838:	838	838	-27.08	-0.6	28.81
nt-839:	839	839	-26.4	-0.6	29.6
nt-840:	840	840	-26.66	-0.72	28.06
nt-841:	841	841	-26.83	-0.59	27.42
nt-842:	842	842	-26.18	-0.6	28.68
nt-843:	843	843	-26.58	-0.72	28.26
nt-844:	844	844	-27.77	-0.83	23.65
nt-845:	845	845	-27.4	-1.05	21.65
nt-846:	846	846	-26.15	-0.95	24.75
nt-847:	847	847	-25.15	-0.68	26.97
nt-848:	848	848	-25.04	-0.71	26.84
nt-849:	849	849	-26.13	-0.89	24.6
nt-850:	850	850	-26.31	-0.68	27.59
nt-851:	851	851	-26.32	-0.85	25.33
nt-852:	852	852	-26.24	-0.72	27.38
nt-853:	853	853	-25.76	-0.74	27.82
nt-854:	854	854	-26.22	-1.27	23.76
nt-855*:	855	939	-26.07	-2.25	17.58
nt-856:	856	856	-25.18	-1.16	24.42
nt-857*:	857	937	-26.0	-2.3	17.37
nt-858*:	858	936	-26.05	-2.23	17.81
nt-859*:	859	935	-26.05	-2.23	17.81
nt-860*:	860	934	-26.05	-2.23	17.81
nt-861:	861	861	-26.58	-1.59	22.1
nt-862:	862	862	-25.96	-0.89	26.72
nt-863:	863	863	-26.31	-1.1	25.58
nt-864:	864	864	-25.53	-1.17	26.73
nt-865*:	865	931	-26.05	-2.23	17.81
nt-866:	866	866	-26.08	-1.61	22.63
nt-867*:	867	929	-26.52	-1.88	19.64
nt-868*:	868	928	-26.55	-1.86	19.88
nt-869:	869	927	-26.55	-1.86	19.88
nt-870:	870	926	-26.55	-1.86	19.88
nt-871:	871	925	-26.55	-1.86	19.88
nt-872:	872	872	-25.4	-1.15	26.59
nt-873:	873	923	-26.53	-1.82	20.12
nt-874:	874	922	-26.53	-1.82	20.12
nt-875:	875	875	-26.02	-1.59	23.29
nt-876:	876	876	-25.56	-1.42	24.52
nt-877:	877	920	-26.53	-1.82	20.12
nt-878:	878	919	-26.53	-1.82	20.12
nt-879:	879	918	-26.53	-1.82	20.12
nt-880:	880	880	-25.88	-1.42	26.1
nt-881:	881	881	-26.33	-1.7	24.69
nt-882:	882	882	-26.03	-1.61	25.66
nt-883:	883	917	-26.53	-1.82	20.12
nt-884:	884	916	-26.53	-1.82	20.12
nt-885*:	885	915	-26.53	-1.82	20.12
nt-886:	886	914	-26.53	-1.82	20.12
nt-887:	887	887	-26.56	-1.72	20.78
nt-888:	888	888	-26.02	-1.57	22.65
nt-889:	889	889	-26.56	-1.72	20.78
nt-890:	890	890	-25.95	-1.51	22.94
nt-891:	891	911	-26.64	-1.64	23.77
nt-892:	892	910	-26.64	-1.64	23.77
nt-893:	893	909	-26.68	-1.63	24.04
nt-894:	894	908	-26.64	-1.62	24.28
nt-895:	895	907	-26.59	-1.6	24.49
nt-896:	896	906	-26.97	-1.83	25.21
nt-897:	897	905	-26.99	-1.82	25.24
nt-898:	898	904	-26.99	-1.82	25.24
nt-899:	899	899	-27.0	-1.82	25.29
nt-900:	900	900	-26.74	-1.73	26.06
nt-901:	901	901	-26.79	-1.74	26.01
nt-902:	902	902	-26.86	-1.74	25.96
nt-903:	903	903	-26.91	-1.77	25.68
nt-904:	898	904	-26.99	-1.82	25.24
nt-905:	897	905	-26.99	-1.82	25.24
nt-906:	896	906	-26.97	-1.83	25.21
nt-907:	895	907	-26.59	-1.6	24.49
nt-908:	894	908	-26.64	-1.62	24.28
nt-909:	893	909	-26.68	-1.63	24.04
nt-910:	892	910	-26.64	-1.64	23.77
nt-911:	891	911	-26.64	-1.64	23.77
nt-912:	912	912	-26.54	-1.61	23.02
nt-913:	913	913	-26.49	-1.6	22.92
nt-914:	886	914	-26.53	-1.82	20.12
nt-915:	915	915	-27.74	-1.76	29.35
nt-916:	884	916	-26.53	-1.82	20.12
nt-917:	883	917	-26.53	-1.82	20.12
nt-918:	879	918	-26.53	-1.82	20.12
nt-919:	878	919	-26.53	-1.82	20.12
nt-920:	877	920	-26.53	-1.82	20.12
nt-921:	921	921	-27.19	-1.87	24.27
nt-922:	874	922	-26.53	-1.82	20.12
nt-923:	873	923	-26.53	-1.82	20.12
nt-924:	924	924	-26.33	-1.71	21.77
nt-925:	871	925	-26.55	-1.86	19.88
nt-926:	870	926	-26.55	-1.86	19.88
nt-927:	869	927	-26.55	-1.86	19.88
nt-928:	928	928	-27.49	-2.08	28.29
nt-929:	929	929	-27.4	-2.06	28.25
nt-930:	930	930	-27.09	-1.99	23.31
nt-931:	931	931	-27.93	-1.97	26.78
nt-932:	932	932	-26.9	-1.99	23.69
nt-933:	933	933	-25.98	-1.82	20.98
nt-934*:	934	926	-28.39	-2.32	27.48
nt-935*:	935	925	-28.39	-2.32	27.48
nt-936*:	936	924	-28.39	-2.32	27.48
nt-937*:	937	923	-28.39	-2.32	27.48
nt-938:	938	938	-25.38	-1.96	21.72
nt-939*:	939	920	-28.39	-2.32	27.48
nt-940:	940	940	-25.56	-1.91	22.03
nt-941:	941	941	-25.47	-1.94	21.98
nt-942:	942	942	-25.44	-1.97	21.95
nt-943:	943	943	-25.45	-2.01	21.72
nt-944:	944	944	-26.4	-2.21	23.28
nt-945:	945	945	-26.43	-2.24	23.15
nt-946:	946	946	-25.35	-2.21	20.75
nt-947:	947	947	-25.39	-2.26	20.55
nt-948:	948	948	-25.44	-2.3	20.31
nt-949:	949	949	-25.67	-2.29	21.14
nt-950:	950	950	-25.62	-2.41	20.25
nt-951:	951	951	-25.67	-2.44	19.98
nt-952:	952	952	-25.71	-2.47	19.72
nt-953:	953	953	-25.77	-2.49	19.46
nt-954:	954	954	-26.7	-2.42	21.74
nt-955:	955	955	-26.77	-2.41	21.88
nt-956:	956	956	-26.81	-2.39	21.96
nt-957:	957	957	-26.87	-2.39	22.01
nt-958:	958	958	-26.95	-2.4	21.96
nt-959:	959	959	-27.04	-2.4	21.93
nt-960:	960	960	-27.13	-2.41	21.89
nt-961:	961	961	-27.26	-2.41	21.82
nt-962:	962	962	-27.35	-2.41	21.79
nt-963:	963	963	-27.43	-2.42	21.66
nt-964:	964	964	-27.49	-2.41	21.67
nt-965:	965	965	-27.98	-2.34	20.19
nt-966:	966	966	-28.1	-2.33	20.16
nt-967:	967	967	-28.23	-2.31	20.14
nt-968:	968	968	-28.37	-2.3	20.13
nt-969:	969	969	-28.17	-2.38	21.55
nt-970:	970	970	-28.27	-2.37	21.54
nt-971:	971	971	-28.18	-2.32	21.68
nt-972:	972	972	-28.28	-2.3	21.68
nt-973:	973	973	-28.82	-2.15	20.09
nt-974:	974	974	-28.95	-2.13	20.1
nt-975:	975	993	-29.14	-2.1	20.36
nt-976:	976	992	-29.21	-2.08	20.4
nt-977:	977	991	-29.21	-2.08	20.4
nt-978:	978	990	-29.21	-2.08	20.4
nt-979:	979	989	-29.21	-2.08	20.4
nt-980:	980	988	-29.21	-2.08	20.4
nt-981:	981	987	-29.21	-2.08	20.4
nt-982:	982	986	-29.21	-2.08	20.4
nt-983:	983	983	-29.58	-2.03	20.98
nt-984:	984	984	-29.71	-2.03	21.12
nt-985:	985	985	-29.28	-2.07	20.49
nt-986:	982	986	-29.21	-2.08	20.4
nt-987:	981	987	-29.21	-2.08	20.4
nt-988:	980	988	-29.21	-2.08	20.4
nt-989:	979	989	-29.21	-2.08	20.4
nt-990:	978	990	-29.21	-2.08	20.4
nt-991:	977	991	-29.21	-2.08	20.4
nt-992:	976	992	-29.21	-2.08	20.4
nt-993:	975	993	-29.14	-2.1	20.36
nt-994:	994	994	-30.15	-2.22	21.08
nt-995:	995	995	-30.26	-2.21	20.95
nt-996:	996	996	-30.34	-2.2	20.29
nt-997:	997	997	-30.74	-1.82	22.49
nt-998:	998	1062	-34.32	-2.66	10.3
nt-999:	999	1061	-34.32	-2.66	10.3
nt-1000:	1000	1060	-34.32	-2.66	10.3
nt-1001:	1001	1059	-34.32	-2.66	10.3
nt-1002:	1002	1058	-34.32	-2.66	10.3
nt-1003:	1003	1003	-31.96	-2.17	16.73
nt-1004:	1004	1057	-34.17	-2.62	10.97
nt-1005:	1005	1056	-34.17	-2.62	10.97
nt-1006:	1006	1006	-31.85	-2.13	17.18
nt-1007:	1007	1055	-34.17	-2.62	10.97
nt-1008:	1008	1054	-34.17	-2.62	10.97
nt-1009:	1009	1053	-34.17	-2.62	10.97
nt-1010:	1010	1052	-34.17	-2.62	10.97
nt-1011:	1011	1011	-29.7	-2.18	17.85
nt-1012:	1012	1051	-34.17	-2.62	10.97
nt-1013:	1013	1050	-34.17	-2.62	10.97
nt-1014:	1014	1014	-33.89	-2.53	11.56
nt-1015:	1015	1049	-34.17	-2.62	10.97
nt-1016:	1016	1016	-30.52	-2.08	17.2
nt-1017:	1017	1048	-34.17	-2.62	10.97
nt-1018:	1018	1018	-29.31	-1.46	23.48
nt-1019:	1019	1019	-29.68	-1.45	22.72
nt-1020:	1020	1020	-29.68	-1.45	22.64
nt-1021:	1021	1021	-30.87	-1.81	19.62
nt-1022:	1022	1022	-31.55	-1.82	19.41
nt-1023:	1023	1023	-32.0	-1.83	18.83
nt-1024:	1024	1043	-34.17	-2.62	10.97
nt-1025:	1025	1042	-34.17	-2.62	10.97
nt-1026:	1026	1026	-32.34	-2.21	15.34
nt-1027:	1027	1027	-31.5	-1.91	18.98
nt-1028:	1028	1039	-33.15	-2.04	16.97
nt-1029:	1029	1038	-33.15	-2.04	16.97
nt-1030:	1030	1037	-33.15	-2.04	16.97
nt-1031:	1031	1036	-33.15	-2.04	16.97
nt-1032:	1032	1032	-32.41	-1.92	18.01
nt-1033:	1033	1033	-31.5	-1.69	19.66
nt-1034:	1034	1034	-31.55	-1.84	18.57
nt-1035:	1035	1035	-31.63	-1.84	18.32
nt-1036:	1031	1036	-33.15	-2.04	16.97
nt-1037:	1030	1037	-33.15	-2.04	16.97
nt-1038:	1029	1038	-33.15	-2.04	16.97
nt-1039:	1028	1039	-33.15	-2.04	16.97
nt-1040:	1040	1040	-31.06	-1.68	19.22
nt-1041:	1041	1041	-31.75	-1.65	18.88
nt-1042:	1025	1042	-34.17	-2.62	10.97
nt-1043:	1024	1043	-34.17	-2.62	10.97
nt-1044:	1044	1044	-32.74	-2.09	14.03
nt-1045*:	1045	1020	-34.17	-2.62	10.97
nt-1046*:	1046	1019	-34.17	-2.62	10.97
nt-1047:	1047	1047	-30.54	-1.31	22.02
nt-1048:	1017	1048	-34.17	-2.62	10.97
nt-1049:	1015	1049	-34.17	-2.62	10.97
nt-1050:	1013	1050	-34.17	-2.62	10.97
nt-1051:	1012	1051	-34.17	-2.62	10.97
nt-1052:	1010	1052	-34.17	-2.62	10.97
nt-1053:	1009	1053	-34.17	-2.62	10.97
nt-1054:	1008	1054	-34.17	-2.62	10.97
nt-1055:	1007	1055	-34.17	-2.62	10.97
nt-1056:	1005	1056	-34.17	-2.62	10.97
nt-1057:	1004	1057	-34.17	-2.62	10.97
nt-1058:	1002	1058	-34.32	-2.66	10.3
nt-1059:	1001	1059	-34.32	-2.66	10.3
nt-1060:	1000	1060	-34.32	-2.66	10.3
nt-1061:	999	1061	-34.32	-2.66	10.3
nt-1062:	998	1062	-34.32	-2.66	10.3
nt-1063:	1063	1063	-31.97	-1.04	25.29
nt-1064*:	1064	1069	-31.97	-1.04	25.29
nt-1065:	1065	1065	-31.82	-1.39	22.73
nt-1066:	1066	1066	-31.81	-1.34	22.94
nt-1067:	1067	1067	-31.8	-1.28	23.39
nt-1068:	1068	1068	-32.78	-1.24	20.93
nt-1069:	1069	1069	-33.57	-1.37	17.16
nt-1070:	1070	1070	-32.82	-1.21	21.05
nt-1071:	1071	1071	-32.82	-1.18	21.28
nt-1072:	1072	1072	-33.67	-1.27	17.62
nt-1073:	1073	1073	-34.01	-1.34	16.51
nt-1074*:	1074	1059	-31.97	-1.04	25.29
nt-1075*:	1075	1058	-31.97	-1.04	25.29
nt-1076*:	1076	1065	-34.19	-1.25	16.86
nt-1077*:	1077	1064	-34.19	-1.25	16.86
nt-1078:	1078	1078	-31.91	-0.93	25.85
nt-1079:	1079	1079	-32.76	-1.03	22.49
nt-1080:	1080	1080	-32.74	-1.02	22.54
nt-1081:	1081	1081	-33.13	-1.21	22.63
nt-1082*:	1082	1054	-33.57	-1.35	22.24
nt-1083*:	1083	1053	-33.57	-1.35	22.24
nt-1084*:	1084	1052	-33.57	-1.35	22.24
nt-1085*:	1085	1051	-33.57	-1.35	22.24
nt-1086:	1086	1086	-33.46	-1.26	23.58
nt-1087*:	1087	1049	-33.57	-1.35	22.24
nt-1088:	1088	1088	-32.09	-0.76	23.53
nt-1089:	1089	1089	-31.92	-0.74	23.14
nt-1090:	1090	1090	-31.68	-0.73	23.94
nt-1091*:	1091	1014	-33.57	-1.35	22.24
nt-1092*:	1092	1013	-33.57	-1.35	22.24
nt-1093*:	1093	1012	-33.82	-1.39	22.2
nt-1094:	1094	1094	-31.75	-0.75	24.15
nt-1095*:	1095	1010	-34.31	-1.45	21.91
nt-1096:	1096	1131	-31.77	-0.72	23.79
nt-1097:	1097	1130	-31.77	-0.72	23.79
nt-1098:	1098	1129	-31.77	-0.72	23.79
nt-1099:	1099	1099	-32.22	-0.9	23.54
nt-1100:	1100	1100	-31.28	-0.76	23.65
nt-1101:	1101	1126	-31.77	-0.72	23.79
nt-1102:	1102	1102	-31.52	-0.77	24.59
nt-1103:	1103	1103	-31.55	-0.79	23.36
nt-1104:	1104	1124	-31.76	-0.81	22.78
nt-1105:	1105	1123	-31.76	-0.81	22.78
nt-1106:	1106	1122	-31.76	-0.81	22.78
nt-1107:	1107	1121	-31.76	-0.81	22.78
nt-1108:	1108	1120	-31.76	-0.81	22.78
nt-1109:	1109	1109	-32.39	-0.96	22.52
nt-1110:	1110	1110	-32.37	-0.96	22.59
nt-1111:	1111	1111	-32.36	-0.95	22.54
nt-1112:	1112	1112	-32.35	-0.94	22.5
nt-1113:	1113	1113	-32.34	-0.92	22.5
nt-1114:	1114	1114	-31.91	-0.87	22.65
nt-1115:	1115	1115	-31.91	-0.86	22.67
nt-1116:	1116	1116	-31.9	-0.83	23.6
nt-1117:	1117	1117	-31.91	-0.82	23.61
nt-1118:	1118	1118	-31.93	-0.81	23.62
nt-1119:	1119	1119	-31.96	-0.8	23.78
nt-1120:	1108	1120	-31.76	-0.81	22.78
nt-1121:	1107	1121	-31.76	-0.81	22.78
nt-1122:	1106	1122	-31.76	-0.81	22.78
nt-1123:	1105	1123	-31.76	-0.81	22.78
nt-1124:	1104	1124	-31.76	-0.81	22.78
nt-1125:	1125	1125	-32.49	-0.76	24.09
nt-1126:	1101	1126	-31.77	-0.72	23.79
nt-1127:	1127	1127	-31.7	-0.73	23.79
nt-1128:	1128	1128	-32.4	-0.7	25.55
nt-1129:	1098	1129	-31.77	-0.72	23.79
nt-1130:	1097	1130	-31.77	-0.72	23.79
nt-1131:	1096	1131	-31.77	-0.72	23.79
nt-1132*:	1132	1095	-31.77	-0.72	23.79
nt-1133*:	1133	1093	-31.89	-0.73	23.79
nt-1134*:	1134	1092	-31.89	-0.73	23.79
nt-1135*:	1135	1091	-31.89	-0.73	23.79
nt-1136:	1136	1136	-33.59	-0.75	26.37
nt-1137:	1137	1137	-33.51	-0.75	26.28
nt-1138:	1138	1138	-35.07	-0.76	29.22
nt-1139*:	1139	1086	-32.01	-0.73	23.18
nt-1140*:	1140	1085	-32.01	-0.73	23.18
nt-1141*:	1141	1084	-32.01	-0.73	23.18
nt-1142:	1142	1142	-32.38	-0.71	25.49
nt-1143*:	1143	1083	-32.1	-0.7	22.57
nt-1144:	1144	1144	-36.34	-0.8	29.03
nt-1145:	1145	1145	-35.28	-0.85	32.94
nt-1146:	1146	1146	-33.72	-0.79	27.32
nt-1147*:	1147	1173	-33.91	-0.81	30.78
nt-1148*:	1148	1172	-33.91	-0.81	30.78
nt-1149:	1149	1149	-34.54	-0.87	24.33
nt-1150*:	1150	1170	-33.91	-0.81	30.78
nt-1151*:	1151	1169	-33.91	-0.81	30.78
nt-1152*:	1152	1168	-33.91	-0.81	30.78
nt-1153:	1153	1153	-37.06	-1.02	26.02
nt-1154:	1154	1154	-37.18	-1.06	32.67
nt-1155:	1155	1155	-33.74	-0.81	27.08
nt-1156:	1156	1165	-33.91	-0.81	30.78
nt-1157:	1157	1164	-33.91	-0.81	30.78
nt-1158:	1158	1158	-34.41	-0.89	28.04
nt-1159:	1159	1159	-33.99	-0.77	30.19
nt-1160:	1160	1160	-35.04	-0.88	30.19
nt-1161:	1161	1161	-35.11	-0.9	29.98
nt-1162:	1162	1162	-34.65	-0.85	29.63
nt-1163:	1163	1163	-33.38	-0.7	29.02
nt-1164:	1157	1164	-33.91	-0.81	30.78
nt-1165:	1156	1165	-33.91	-0.81	30.78
nt-1166:	1166	1166	-34.82	-0.81	29.55
nt-1167:	1167	1167	-34.98	-0.86	28.98
