# Supplementary material for: Identification of MYC intron 2 regions that modulate expression
Source: PLoS One. 2024 Jan 18;19(1):e0296889. doi: 10.1371/journal.pone.0296889 (PMC10795982; doi:10.1371/journal.pone.0296889)
Supplement: S1 File — (ZIP) [file pone.0296889.s005.zip › S1_File_ScanFold2 data for species/Suppl_File_3_ScanFold2 data for species/African Green Monkey/tmpc_jxmw_3.ScanFold.log]

i-nuc	BP(j)	Nuc	#BP_Win	avgMFE	avgZ	avgED	SumZ	SumZ/#TotalWindows	BPs= 0
nt-1	-	G	1	-	-	-	-	-
1	NoBP	G	1	-33.8	0.34	37.71	0.34	0.34

i-nuc	BP(j)	Nuc	#BP_Win	avgMFE	avgZ	avgED	SumZ	SumZ/#TotalWindows	BPs= 0
nt-2	-	U	2	-	-	-	-	-
2	NoBP	U	2	-33.8	0.3	38.18	0.59	0.3

i-nuc	BP(j)	Nuc	#BP_Win	avgMFE	avgZ	avgED	SumZ	SumZ/#TotalWindows	BPs= 0
nt-3	-	A	3	-	-	-	-	-
3	NoBP	A	3	-33.8	0.28	38.89	0.84	0.28

i-nuc	BP(j)	Nuc	#BP_Win	avgMFE	avgZ	avgED	SumZ	SumZ/#TotalWindows	BPs= 0
nt-4	-	A	4	-	-	-	-	-
4	NoBP	A	4	-33.8	0.29	38.89	1.17	0.29

i-nuc	BP(j)	Nuc	#BP_Win	avgMFE	avgZ	avgED	SumZ	SumZ/#TotalWindows	BPs= 1
nt-5	-	G	5	-	-	-	-	-
5	15	C	4	-33.8	0.29	38.89	1.17	0.23
5	NoBP	G	1	-33.8	0.32	39.99	0.32	0.06

i-nuc	BP(j)	Nuc	#BP_Win	avgMFE	avgZ	avgED	SumZ	SumZ/#TotalWindows	BPs= 1
nt-6	-	C	6	-	-	-	-	-
6	14	G	4	-33.8	0.29	38.89	1.17	0.2
6	NoBP	C	2	-33.8	0.21	41.07	0.42	0.07

i-nuc	BP(j)	Nuc	#BP_Win	avgMFE	avgZ	avgED	SumZ	SumZ/#TotalWindows	BPs= 1
nt-7	-	G	7	-	-	-	-	-
7	13	C	4	-33.8	0.29	38.89	1.17	0.17
7	NoBP	G	3	-33.8	0.14	41.92	0.42	0.06

i-nuc	BP(j)	Nuc	#BP_Win	avgMFE	avgZ	avgED	SumZ	SumZ/#TotalWindows	BPs= 0
nt-8	-	A	8	-	-	-	-	-
8	NoBP	A	8	-33.8	0.2	39.26	1.57	0.2

i-nuc	BP(j)	Nuc	#BP_Win	avgMFE	avgZ	avgED	SumZ	SumZ/#TotalWindows	BPs= 0
nt-9	-	A	9	-	-	-	-	-
9	NoBP	A	9	-33.8	0.19	38.45	1.73	0.19

i-nuc	BP(j)	Nuc	#BP_Win	avgMFE	avgZ	avgED	SumZ	SumZ/#TotalWindows	BPs= 1
nt-10	-	G	10	-	-	-	-	-
10	NoBP	G	4	-33.8	0.29	38.89	1.17	0.12
10	82	C	6	-34.12	0.02	35.88	0.14	0.01

i-nuc	BP(j)	Nuc	#BP_Win	avgMFE	avgZ	avgED	SumZ	SumZ/#TotalWindows	BPs= 1
nt-11	-	C	11	-	-	-	-	-
11	NoBP	C	5	-34.08	0.15	39.65	0.75	0.07
11	81	G	6	-34.12	0.02	35.88	0.14	0.01

i-nuc	BP(j)	Nuc	#BP_Win	avgMFE	avgZ	avgED	SumZ	SumZ/#TotalWindows	BPs= 1
nt-12	-	C	12	-	-	-	-	-
12	NoBP	C	6	-34.4	0.03	40.08	0.18	0.02
12	80	G	6	-34.12	0.02	35.88	0.14	0.01

i-nuc	BP(j)	Nuc	#BP_Win	avgMFE	avgZ	avgED	SumZ	SumZ/#TotalWindows	BPs= 2
nt-13	-	C	13	-	-	-	-	-
13	7	G	4	-33.8	0.29	38.89	1.17	0.09
13	79	G	6	-34.12	0.02	35.88	0.14	0.01
13	NoBP	C	3	-35.73	-0.54	42.79	-1.62	-0.12

i-nuc	BP(j)	Nuc	#BP_Win	avgMFE	avgZ	avgED	SumZ	SumZ/#TotalWindows	BPs= 3
nt-14	-	G	14	-	-	-	-	-
14	6	C	4	-33.8	0.29	38.89	1.17	0.08
14	78	C	6	-34.12	0.02	35.88	0.14	0.01
14	82	C	4	-35.72	-0.59	42.56	-2.37	-0.17

i-nuc	BP(j)	Nuc	#BP_Win	avgMFE	avgZ	avgED	SumZ	SumZ/#TotalWindows	BPs= 2
nt-15	-	C	15	-	-	-	-	-
15	5	G	4	-33.8	0.29	38.89	1.17	0.08
15	NoBP	C	7	-34.24	-0.1	35.01	-0.7	-0.05
15	81	G	4	-35.72	-0.59	42.56	-2.37	-0.16

i-nuc	BP(j)	Nuc	#BP_Win	avgMFE	avgZ	avgED	SumZ	SumZ/#TotalWindows	BPs= 2
nt-16	-	C	16	-	-	-	-	-
16	116	G	4	-33.8	0.29	38.89	1.17	0.07
16	NoBP	C	8	-34.34	-0.21	34.11	-1.66	-0.1
16	80	G	4	-35.72	-0.59	42.56	-2.37	-0.15

i-nuc	BP(j)	Nuc	#BP_Win	avgMFE	avgZ	avgED	SumZ	SumZ/#TotalWindows	BPs= 2
nt-17	-	C	17	-	-	-	-	-
17	115	G	4	-33.8	0.29	38.89	1.17	0.07
17	NoBP	C	9	-34.41	-0.29	33.15	-2.62	-0.15
17	79	G	4	-35.72	-0.59	42.56	-2.37	-0.14

i-nuc	BP(j)	Nuc	#BP_Win	avgMFE	avgZ	avgED	SumZ	SumZ/#TotalWindows	BPs= 2
nt-18	-	A	18	-	-	-	-	-
18	114	U	4	-33.8	0.29	38.89	1.17	0.07
18	71	U	10	-34.76	-0.22	38.55	-2.23	-0.12
18	NoBP	A	4	-35.0	-0.91	27.24	-3.64	-0.2

i-nuc	BP(j)	Nuc	#BP_Win	avgMFE	avgZ	avgED	SumZ	SumZ/#TotalWindows	BPs= 3
nt-19	-	G	19	-	-	-	-	-
19	113	C	4	-33.8	0.29	38.89	1.17	0.06
19	70	U	10	-34.76	-0.22	38.55	-2.23	-0.12
19	83	C	5	-35.04	-0.93	26.97	-4.63	-0.24

i-nuc	BP(j)	Nuc	#BP_Win	avgMFE	avgZ	avgED	SumZ	SumZ/#TotalWindows	BPs= 3
nt-20	-	G	20	-	-	-	-	-
20	112	U	4	-33.8	0.29	38.89	1.17	0.06
20	69	C	10	-34.76	-0.22	38.55	-2.23	-0.11
20	82	C	6	-34.87	-0.9	26.65	-5.43	-0.27

i-nuc	BP(j)	Nuc	#BP_Win	avgMFE	avgZ	avgED	SumZ	SumZ/#TotalWindows	BPs= 2
nt-21	-	C	21	-	-	-	-	-
21	NoBP	C	5	-33.66	0.14	35.14	0.7	0.03
21	68	G	10	-34.76	-0.22	38.55	-2.23	-0.11
21	81	G	6	-34.87	-0.9	26.65	-5.43	-0.26

i-nuc	BP(j)	Nuc	#BP_Win	avgMFE	avgZ	avgED	SumZ	SumZ/#TotalWindows	BPs= 2
nt-22	-	C	22	-	-	-	-	-
22	110	G	4	-33.8	0.29	38.89	1.17	0.05
22	NoBP	C	12	-34.48	-0.26	35.09	-3.07	-0.14
22	80	G	6	-34.87	-0.9	26.65	-5.43	-0.25

i-nuc	BP(j)	Nuc	#BP_Win	avgMFE	avgZ	avgED	SumZ	SumZ/#TotalWindows	BPs= 3
nt-23	-	U	23	-	-	-	-	-
23	109	A	4	-33.8	0.29	38.89	1.17	0.05
23	67	A	10	-34.76	-0.22	38.55	-2.23	-0.1
23	79	G	6	-34.87	-0.9	26.65	-5.43	-0.24
23	NoBP	U	3	-33.1	-0.38	16.58	-1.13	-0.05

i-nuc	BP(j)	Nuc	#BP_Win	avgMFE	avgZ	avgED	SumZ	SumZ/#TotalWindows	BPs= 3
nt-24	-	G	24	-	-	-	-	-
24	108	C	4	-33.8	0.29	38.89	1.17	0.05
24	66	C	10	-34.76	-0.22	38.55	-2.23	-0.09
24	78	C	6	-34.87	-0.9	26.65	-5.43	-0.23
24	NoBP	G	4	-33.1	-0.36	17.19	-1.42	-0.06

i-nuc	BP(j)	Nuc	#BP_Win	avgMFE	avgZ	avgED	SumZ	SumZ/#TotalWindows	BPs= 3
nt-25	-	U	25	-	-	-	-	-
25	107	G	4	-33.8	0.29	38.89	1.17	0.05
25	65	G	10	-34.76	-0.22	38.55	-2.23	-0.09
25	77	A	6	-34.87	-0.9	26.65	-5.43	-0.22
25	NoBP	U	5	-33.1	-0.37	18.87	-1.83	-0.07

i-nuc	BP(j)	Nuc	#BP_Win	avgMFE	avgZ	avgED	SumZ	SumZ/#TotalWindows	BPs= 1
nt-26	-	C	26	-	-	-	-	-
26	NoBP	C	16	-33.94	-0.41	27.36	-6.6	-0.25
26	64	G	10	-34.76	-0.22	38.55	-2.23	-0.09

i-nuc	BP(j)	Nuc	#BP_Win	avgMFE	avgZ	avgED	SumZ	SumZ/#TotalWindows	BPs= 1
nt-27	-	A	27	-	-	-	-	-
27	NoBP	A	17	-33.89	-0.42	27.42	-7.22	-0.27
27	63	U	10	-34.76	-0.22	38.55	-2.23	-0.08

i-nuc	BP(j)	Nuc	#BP_Win	avgMFE	avgZ	avgED	SumZ	SumZ/#TotalWindows	BPs= 0
nt-28	-	A	28	-	-	-	-	-
28	NoBP	A	28	-34.17	-0.35	31.43	-9.9	-0.35

i-nuc	BP(j)	Nuc	#BP_Win	avgMFE	avgZ	avgED	SumZ	SumZ/#TotalWindows	BPs= 1
nt-29	-	A	29	-	-	-	-	-
29	NoBP	A	20	-34.6	-0.32	35.05	-6.49	-0.22
29	89	U	9	-33.07	-0.39	23.24	-3.52	-0.12

i-nuc	BP(j)	Nuc	#BP_Win	avgMFE	avgZ	avgED	SumZ	SumZ/#TotalWindows	BPs= 1
nt-30	-	A	30	-	-	-	-	-
30	NoBP	A	21	-34.47	-0.29	35.15	-6.08	-0.2
30	88	U	9	-33.07	-0.39	23.24	-3.52	-0.12

i-nuc	BP(j)	Nuc	#BP_Win	avgMFE	avgZ	avgED	SumZ	SumZ/#TotalWindows	BPs= 2
nt-31	-	G	31	-	-	-	-	-
31	NoBP	G	12	-34.02	-0.28	32.38	-3.4	-0.11
31	62	U	10	-34.76	-0.22	38.55	-2.23	-0.07
31	87	C	9	-33.07	-0.39	23.24	-3.52	-0.11

i-nuc	BP(j)	Nuc	#BP_Win	avgMFE	avgZ	avgED	SumZ	SumZ/#TotalWindows	BPs= 1
nt-32	-	U	32	-	-	-	-	-
32	NoBP	U	22	-33.56	-0.31	28.55	-6.77	-0.21
32	61	A	10	-34.76	-0.22	38.55	-2.23	-0.07

i-nuc	BP(j)	Nuc	#BP_Win	avgMFE	avgZ	avgED	SumZ	SumZ/#TotalWindows	BPs= 3
nt-33	-	G	33	-	-	-	-	-
33	84	C	4	-33.8	0.29	38.89	1.17	0.04
33	60	C	10	-34.76	-0.22	38.55	-2.23	-0.07
33	NoBP	G	10	-33.83	-0.45	29.27	-4.48	-0.14
33	85	C	9	-33.07	-0.39	23.24	-3.52	-0.11

i-nuc	BP(j)	Nuc	#BP_Win	avgMFE	avgZ	avgED	SumZ	SumZ/#TotalWindows	BPs= 4
nt-34	-	G	34	-	-	-	-	-
34	83	C	4	-33.8	0.29	38.89	1.17	0.03
34	59	C	10	-34.76	-0.22	38.55	-2.23	-0.07
34	71	U	11	-33.7	-0.42	28.75	-4.65	-0.14
34	84	C	9	-33.07	-0.39	23.24	-3.52	-0.1

i-nuc	BP(j)	Nuc	#BP_Win	avgMFE	avgZ	avgED	SumZ	SumZ/#TotalWindows	BPs= 4
nt-35	-	G	35	-	-	-	-	-
35	82	C	4	-33.8	0.29	38.89	1.17	0.03
35	58	U	10	-34.76	-0.22	38.55	-2.23	-0.06
35	70	U	12	-33.5	-0.39	28.36	-4.71	-0.13
35	83	C	9	-33.07	-0.39	23.24	-3.52	-0.1

i-nuc	BP(j)	Nuc	#BP_Win	avgMFE	avgZ	avgED	SumZ	SumZ/#TotalWindows	BPs= 3
nt-36	-	G	36	-	-	-	-	-
36	NoBP	G	4	-33.8	0.29	38.89	1.17	0.03
36	57	U	10	-34.76	-0.22	38.55	-2.23	-0.06
36	69	C	13	-33.29	-0.38	28.05	-4.9	-0.14
36	82	C	9	-33.07	-0.39	23.24	-3.52	-0.1

i-nuc	BP(j)	Nuc	#BP_Win	avgMFE	avgZ	avgED	SumZ	SumZ/#TotalWindows	BPs= 3
nt-37	-	C	37	-	-	-	-	-
37	80	G	5	-32.4	0.38	40.82	1.88	0.05
37	NoBP	C	10	-34.76	-0.22	38.55	-2.23	-0.06
37	68	G	13	-33.29	-0.38	28.05	-4.9	-0.13
37	81	G	9	-33.07	-0.39	23.24	-3.52	-0.1

i-nuc	BP(j)	Nuc	#BP_Win	avgMFE	avgZ	avgED	SumZ	SumZ/#TotalWindows	BPs= 4
nt-38	-	U	38	-	-	-	-	-
38	79	G	5	-32.4	0.38	40.82	1.88	0.05
38	55	A	10	-34.76	-0.22	38.55	-2.23	-0.06
38	67	A	13	-33.29	-0.38	28.05	-4.9	-0.13
38	80	G	9	-33.07	-0.39	23.24	-3.52	-0.09
38	NoBP	U	1	-25.6	1.08	49.97	1.08	0.03

i-nuc	BP(j)	Nuc	#BP_Win	avgMFE	avgZ	avgED	SumZ	SumZ/#TotalWindows	BPs= 3
nt-39	-	G	39	-	-	-	-	-
39	78	C	5	-32.4	0.38	40.82	1.88	0.05
39	54	C	10	-34.76	-0.22	38.55	-2.23	-0.06
39	66	C	13	-33.29	-0.38	28.05	-4.9	-0.13
39	NoBP	G	11	-31.78	-0.15	28.06	-1.66	-0.04

i-nuc	BP(j)	Nuc	#BP_Win	avgMFE	avgZ	avgED	SumZ	SumZ/#TotalWindows	BPs= 2
nt-40	-	C	40	-	-	-	-	-
40	NoBP	C	25	-33.38	-0.14	33.6	-3.55	-0.09
40	65	G	13	-33.29	-0.38	28.05	-4.9	-0.12
40	110	G	2	-26.0	0.93	49.74	1.86	0.05

i-nuc	BP(j)	Nuc	#BP_Win	avgMFE	avgZ	avgED	SumZ	SumZ/#TotalWindows	BPs= 3
nt-41	-	U	41	-	-	-	-	-
41	76	A	15	-32.45	-0.09	30.3	-1.32	-0.03
41	NoBP	U	11	-34.07	-0.18	38.19	-1.93	-0.05
41	64	G	13	-33.29	-0.38	28.05	-4.9	-0.12
41	109	A	2	-26.0	0.93	49.74	1.86	0.05

i-nuc	BP(j)	Nuc	#BP_Win	avgMFE	avgZ	avgED	SumZ	SumZ/#TotalWindows	BPs= 4
nt-42	-	G	42	-	-	-	-	-
42	75	C	15	-32.45	-0.09	30.3	-1.32	-0.03
42	53	C	12	-33.5	-0.14	37.51	-1.74	-0.04
42	60	C	13	-33.29	-0.38	28.05	-4.9	-0.12
42	108	C	2	-26.0	0.93	49.74	1.86	0.04

i-nuc	BP(j)	Nuc	#BP_Win	avgMFE	avgZ	avgED	SumZ	SumZ/#TotalWindows	BPs= 3
nt-43	-	G	43	-	-	-	-	-
43	74	U	15	-32.45	-0.09	30.3	-1.32	-0.03
43	52	C	12	-33.5	-0.14	37.51	-1.74	-0.04
43	59	C	13	-33.29	-0.38	28.05	-4.9	-0.11
43	NoBP	G	3	-25.77	0.76	46.94	2.28	0.05

i-nuc	BP(j)	Nuc	#BP_Win	avgMFE	avgZ	avgED	SumZ	SumZ/#TotalWindows	BPs= 3
nt-44	-	A	44	-	-	-	-	-
44	73	U	15	-32.45	-0.09	30.3	-1.32	-0.03
44	51	U	12	-33.5	-0.14	37.51	-1.74	-0.04
44	58	U	13	-33.29	-0.38	28.05	-4.9	-0.11
44	NoBP	A	4	-25.65	0.64	44.03	2.57	0.06

i-nuc	BP(j)	Nuc	#BP_Win	avgMFE	avgZ	avgED	SumZ	SumZ/#TotalWindows	BPs= 1
nt-45	-	U	45	-	-	-	-	-
45	72	A	15	-32.45	-0.09	30.3	-1.32	-0.03
45	NoBP	U	30	-32.09	-0.12	34.2	-3.71	-0.08

i-nuc	BP(j)	Nuc	#BP_Win	avgMFE	avgZ	avgED	SumZ	SumZ/#TotalWindows	BPs= 1
nt-46	-	A	46	-	-	-	-	-
46	71	U	15	-32.45	-0.09	30.3	-1.32	-0.03
46	NoBP	A	31	-31.87	-0.11	34.3	-3.37	-0.07

i-nuc	BP(j)	Nuc	#BP_Win	avgMFE	avgZ	avgED	SumZ	SumZ/#TotalWindows	BPs= 1
nt-47	-	U	47	-	-	-	-	-
47	NoBP	U	45	-32.18	-0.14	32.41	-6.21	-0.13
47	104	A	2	-26.0	0.93	49.74	1.86	0.04

i-nuc	BP(j)	Nuc	#BP_Win	avgMFE	avgZ	avgED	SumZ	SumZ/#TotalWindows	BPs= 2
nt-48	-	C	48	-	-	-	-	-
48	68	G	15	-32.45	-0.09	30.3	-1.32	-0.03
48	NoBP	C	31	-31.83	-0.15	33.19	-4.57	-0.1
48	103	G	2	-26.0	0.93	49.74	1.86	0.04

i-nuc	BP(j)	Nuc	#BP_Win	avgMFE	avgZ	avgED	SumZ	SumZ/#TotalWindows	BPs= 2
nt-49	-	U	49	-	-	-	-	-
49	67	A	15	-32.45	-0.09	30.3	-1.32	-0.03
49	NoBP	U	32	-31.62	-0.13	32.77	-4.27	-0.09
49	102	A	2	-26.0	0.93	49.74	1.86	0.04

i-nuc	BP(j)	Nuc	#BP_Win	avgMFE	avgZ	avgED	SumZ	SumZ/#TotalWindows	BPs= 1
nt-50	-	U	50	-	-	-	-	-
50	NoBP	U	48	-31.75	-0.11	31.73	-5.25	-0.1
50	101	G	2	-26.0	0.93	49.74	1.86	0.04

i-nuc	BP(j)	Nuc	#BP_Win	avgMFE	avgZ	avgED	SumZ	SumZ/#TotalWindows	BPs= 2
nt-51	-	U	51	-	-	-	-	-
51	NoBP	U	37	-31.01	-0.08	29.53	-3.11	-0.06
51	44	A	12	-33.5	-0.14	37.51	-1.74	-0.03
51	100	A	2	-26.0	0.93	49.74	1.86	0.04

i-nuc	BP(j)	Nuc	#BP_Win	avgMFE	avgZ	avgED	SumZ	SumZ/#TotalWindows	BPs= 2
nt-52	-	C	52	-	-	-	-	-
52	NoBP	C	38	-30.86	-0.07	29.27	-2.75	-0.05
52	43	G	12	-33.5	-0.14	37.51	-1.74	-0.03
52	99	G	2	-26.0	0.93	49.74	1.86	0.04

i-nuc	BP(j)	Nuc	#BP_Win	avgMFE	avgZ	avgED	SumZ	SumZ/#TotalWindows	BPs= 3
nt-53	-	C	53	-	-	-	-	-
53	65	G	15	-32.45	-0.09	30.3	-1.32	-0.02
53	42	G	12	-33.5	-0.14	37.51	-1.74	-0.03
53	NoBP	C	24	-29.63	-0.05	28.22	-1.12	-0.02
53	98	G	2	-26.0	0.93	49.74	1.86	0.04

i-nuc	BP(j)	Nuc	#BP_Win	avgMFE	avgZ	avgED	SumZ	SumZ/#TotalWindows	BPs= 3
nt-54	-	C	54	-	-	-	-	-
54	64	G	15	-32.45	-0.09	30.3	-1.32	-0.02
54	39	G	10	-34.76	-0.22	38.55	-2.23	-0.04
54	NoBP	C	27	-29.29	-0.01	28.17	-0.17	-0.0
54	97	G	2	-26.0	0.93	49.74	1.86	0.03

i-nuc	BP(j)	Nuc	#BP_Win	avgMFE	avgZ	avgED	SumZ	SumZ/#TotalWindows	BPs= 2
nt-55	-	A	55	-	-	-	-	-
55	63	U	15	-32.45	-0.09	30.3	-1.32	-0.02
55	38	U	10	-34.76	-0.22	38.55	-2.23	-0.04
55	NoBP	A	30	-28.94	0.07	29.44	2.18	0.04

i-nuc	BP(j)	Nuc	#BP_Win	avgMFE	avgZ	avgED	SumZ	SumZ/#TotalWindows	BPs= 0
nt-56	-	U	56	-	-	-	-	-
56	NoBP	U	56	-30.85	-0.01	31.24	-0.84	-0.01

i-nuc	BP(j)	Nuc	#BP_Win	avgMFE	avgZ	avgED	SumZ	SumZ/#TotalWindows	BPs= 1
nt-57	-	U	57	-	-	-	-	-
57	NoBP	U	47	-29.9	0.04	29.58	1.97	0.03
57	36	G	10	-34.76	-0.22	38.55	-2.23	-0.04

i-nuc	BP(j)	Nuc	#BP_Win	avgMFE	avgZ	avgED	SumZ	SumZ/#TotalWindows	BPs= 3
nt-58	-	U	58	-	-	-	-	-
58	NoBP	U	16	-31.99	-0.03	30.04	-0.49	-0.01
58	35	G	10	-34.76	-0.22	38.55	-2.23	-0.04
58	44	A	13	-33.29	-0.38	28.05	-4.9	-0.08
58	81	G	19	-25.57	0.43	30.07	8.19	0.14

i-nuc	BP(j)	Nuc	#BP_Win	avgMFE	avgZ	avgED	SumZ	SumZ/#TotalWindows	BPs= 3
nt-59	-	C	59	-	-	-	-	-
59	NoBP	C	16	-32.03	-0.03	29.99	-0.55	-0.01
59	34	G	10	-34.76	-0.22	38.55	-2.23	-0.04
59	43	G	13	-33.29	-0.38	28.05	-4.9	-0.08
59	80	G	20	-25.55	0.45	29.88	9.02	0.15

i-nuc	BP(j)	Nuc	#BP_Win	avgMFE	avgZ	avgED	SumZ	SumZ/#TotalWindows	BPs= 3
nt-60	-	C	60	-	-	-	-	-
60	NoBP	C	17	-31.74	-0.01	29.42	-0.24	-0.0
60	33	G	10	-34.76	-0.22	38.55	-2.23	-0.04
60	42	G	13	-33.29	-0.38	28.05	-4.9	-0.08
60	79	G	20	-25.55	0.45	29.88	9.02	0.15

i-nuc	BP(j)	Nuc	#BP_Win	avgMFE	avgZ	avgED	SumZ	SumZ/#TotalWindows	BPs= 1
nt-61	-	A	61	-	-	-	-	-
61	NoBP	A	51	-29.64	0.08	29.39	3.98	0.07
61	32	U	10	-34.76	-0.22	38.55	-2.23	-0.04

i-nuc	BP(j)	Nuc	#BP_Win	avgMFE	avgZ	avgED	SumZ	SumZ/#TotalWindows	BPs= 2
nt-62	-	U	62	-	-	-	-	-
62	NoBP	U	32	-32.16	-0.16	29.23	-5.01	-0.08
62	31	G	10	-34.76	-0.22	38.55	-2.23	-0.04
62	77	A	20	-25.55	0.45	29.88	9.02	0.15

i-nuc	BP(j)	Nuc	#BP_Win	avgMFE	avgZ	avgED	SumZ	SumZ/#TotalWindows	BPs= 3
nt-63	-	U	63	-	-	-	-	-
63	55	A	15	-32.45	-0.09	30.3	-1.32	-0.02
63	27	A	10	-34.76	-0.22	38.55	-2.23	-0.04
63	NoBP	U	18	-31.71	-0.2	28.56	-3.66	-0.06
63	76	A	20	-25.55	0.45	29.88	9.02	0.14

i-nuc	BP(j)	Nuc	#BP_Win	avgMFE	avgZ	avgED	SumZ	SumZ/#TotalWindows	BPs= 5
nt-64	-	G	64	-	-	-	-	-
64	54	C	15	-32.45	-0.09	30.3	-1.32	-0.02
64	26	C	10	-34.76	-0.22	38.55	-2.23	-0.03
64	41	U	13	-33.29	-0.38	28.05	-4.9	-0.08
64	75	C	20	-25.55	0.45	29.88	9.02	0.14
64	NoBP	G	4	-27.85	0.24	31.39	0.94	0.01
64	179	C	2	-27.6	0.2	28.53	0.41	0.01

i-nuc	BP(j)	Nuc	#BP_Win	avgMFE	avgZ	avgED	SumZ	SumZ/#TotalWindows	BPs= 5
nt-65	-	G	65	-	-	-	-	-
65	53	C	15	-32.45	-0.09	30.3	-1.32	-0.02
65	25	U	10	-34.76	-0.22	38.55	-2.23	-0.03
65	40	C	13	-33.29	-0.38	28.05	-4.9	-0.08
65	74	U	20	-25.55	0.45	29.88	9.02	0.14
65	NoBP	G	5	-28.12	0.11	31.36	0.57	0.01
65	178	C	2	-27.6	0.2	28.53	0.41	0.01

i-nuc	BP(j)	Nuc	#BP_Win	avgMFE	avgZ	avgED	SumZ	SumZ/#TotalWindows	BPs= 3
nt-66	-	C	66	-	-	-	-	-
66	NoBP	C	41	-28.48	0.19	30.25	7.65	0.12
66	24	G	10	-34.76	-0.22	38.55	-2.23	-0.03
66	39	G	13	-33.29	-0.38	28.05	-4.9	-0.07
66	177	G	2	-27.6	0.2	28.53	0.41	0.01

i-nuc	BP(j)	Nuc	#BP_Win	avgMFE	avgZ	avgED	SumZ	SumZ/#TotalWindows	BPs= 3
nt-67	-	A	67	-	-	-	-	-
67	49	U	15	-32.45	-0.09	30.3	-1.32	-0.02
67	23	U	10	-34.76	-0.22	38.55	-2.23	-0.03
67	38	U	13	-33.29	-0.38	28.05	-4.9	-0.07
67	NoBP	A	29	-26.4	0.3	30.21	8.79	0.13

i-nuc	BP(j)	Nuc	#BP_Win	avgMFE	avgZ	avgED	SumZ	SumZ/#TotalWindows	BPs= 4
nt-68	-	G	68	-	-	-	-	-
68	48	C	15	-32.45	-0.09	30.3	-1.32	-0.02
68	21	C	10	-34.76	-0.22	38.55	-2.23	-0.03
68	37	C	13	-33.29	-0.38	28.05	-4.9	-0.07
68	NoBP	G	28	-26.45	0.28	30.45	7.71	0.11
68	175	C	2	-27.6	0.2	28.53	0.41	0.01

i-nuc	BP(j)	Nuc	#BP_Win	avgMFE	avgZ	avgED	SumZ	SumZ/#TotalWindows	BPs= 3
nt-69	-	C	69	-	-	-	-	-
69	NoBP	C	44	-28.58	0.13	30.45	5.53	0.08
69	20	G	10	-34.76	-0.22	38.55	-2.23	-0.03
69	36	G	13	-33.29	-0.38	28.05	-4.9	-0.07
69	173	G	2	-27.6	0.2	28.53	0.41	0.01

i-nuc	BP(j)	Nuc	#BP_Win	avgMFE	avgZ	avgED	SumZ	SumZ/#TotalWindows	BPs= 3
nt-70	-	U	70	-	-	-	-	-
70	NoBP	U	46	-28.66	0.1	30.36	4.45	0.06
70	19	G	10	-34.76	-0.22	38.55	-2.23	-0.03
70	35	G	12	-33.5	-0.39	28.36	-4.71	-0.07
70	172	A	2	-27.6	0.2	28.53	0.41	0.01

i-nuc	BP(j)	Nuc	#BP_Win	avgMFE	avgZ	avgED	SumZ	SumZ/#TotalWindows	BPs= 3
nt-71	-	U	71	-	-	-	-	-
71	46	A	15	-32.45	-0.09	30.3	-1.32	-0.02
71	18	A	10	-34.76	-0.22	38.55	-2.23	-0.03
71	34	G	11	-33.7	-0.42	28.75	-4.65	-0.07
71	NoBP	U	35	-27.09	0.15	30.17	5.21	0.07

i-nuc	BP(j)	Nuc	#BP_Win	avgMFE	avgZ	avgED	SumZ	SumZ/#TotalWindows	BPs= 1
nt-72	-	A	72	-	-	-	-	-
72	45	U	15	-32.45	-0.09	30.3	-1.32	-0.02
72	NoBP	A	57	-29.76	-0.05	31.41	-2.58	-0.04

i-nuc	BP(j)	Nuc	#BP_Win	avgMFE	avgZ	avgED	SumZ	SumZ/#TotalWindows	BPs= 1
nt-73	-	U	73	-	-	-	-	-
73	44	A	15	-32.45	-0.09	30.3	-1.32	-0.02
73	NoBP	U	58	-29.77	-0.06	31.42	-3.44	-0.05

i-nuc	BP(j)	Nuc	#BP_Win	avgMFE	avgZ	avgED	SumZ	SumZ/#TotalWindows	BPs= 2
nt-74	-	U	74	-	-	-	-	-
74	43	G	15	-32.45	-0.09	30.3	-1.32	-0.02
74	NoBP	U	39	-31.94	-0.34	32.24	-13.28	-0.18
74	65	G	20	-25.55	0.45	29.88	9.02	0.12

i-nuc	BP(j)	Nuc	#BP_Win	avgMFE	avgZ	avgED	SumZ	SumZ/#TotalWindows	BPs= 4
nt-75	-	C	75	-	-	-	-	-
75	42	G	15	-32.45	-0.09	30.3	-1.32	-0.02
75	NoBP	C	29	-32.66	-0.2	32.16	-5.78	-0.08
75	64	G	20	-25.55	0.45	29.88	9.02	0.12
75	183	G	2	-29.2	-0.5	31.36	-0.99	-0.01
75	186	G	9	-30.04	-0.81	32.71	-7.3	-0.1

i-nuc	BP(j)	Nuc	#BP_Win	avgMFE	avgZ	avgED	SumZ	SumZ/#TotalWindows	BPs= 5
nt-76	-	A	76	-	-	-	-	-
76	41	U	15	-32.45	-0.09	30.3	-1.32	-0.02
76	NoBP	A	25	-32.63	-0.23	33.31	-5.82	-0.08
76	151	U	5	-31.96	-0.07	26.32	-0.33	-0.0
76	63	U	20	-25.55	0.45	29.88	9.02	0.12
76	182	U	2	-29.2	-0.5	31.36	-0.99	-0.01
76	185	U	9	-30.04	-0.81	32.71	-7.3	-0.1

i-nuc	BP(j)	Nuc	#BP_Win	avgMFE	avgZ	avgED	SumZ	SumZ/#TotalWindows	BPs= 5
nt-77	-	A	77	-	-	-	-	-
77	NoBP	A	35	-32.06	-0.06	33.08	-1.99	-0.03
77	25	U	6	-34.87	-0.9	26.65	-5.43	-0.07
77	150	U	5	-31.96	-0.07	26.32	-0.33	-0.0
77	62	U	20	-25.55	0.45	29.88	9.02	0.12
77	181	U	2	-29.2	-0.5	31.36	-0.99	-0.01
77	184	U	9	-30.04	-0.81	32.71	-7.3	-0.09

i-nuc	BP(j)	Nuc	#BP_Win	avgMFE	avgZ	avgED	SumZ	SumZ/#TotalWindows	BPs= 6
nt-78	-	C	78	-	-	-	-	-
78	39	G	5	-32.4	0.38	40.82	1.88	0.02
78	14	G	6	-34.12	0.02	35.88	0.14	0.0
78	NoBP	C	46	-28.86	0.07	30.52	3.02	0.04
78	24	G	6	-34.87	-0.9	26.65	-5.43	-0.07
78	149	G	5	-31.96	-0.07	26.32	-0.33	-0.0
78	177	G	1	-25.6	0.77	25.38	0.77	0.01
78	183	G	9	-30.04	-0.81	32.71	-7.3	-0.09

i-nuc	BP(j)	Nuc	#BP_Win	avgMFE	avgZ	avgED	SumZ	SumZ/#TotalWindows	BPs= 10
nt-79	-	G	79	-	-	-	-	-
79	38	U	5	-32.4	0.38	40.82	1.88	0.02
79	13	C	6	-34.12	0.02	35.88	0.14	0.0
79	17	C	4	-35.72	-0.59	42.56	-2.37	-0.03
79	23	U	6	-34.87	-0.9	26.65	-5.43	-0.07
79	NoBP	G	10	-32.48	-0.32	25.04	-3.2	-0.04
79	144	U	2	-31.9	0.43	36.57	0.86	0.01
79	148	C	5	-31.96	-0.07	26.32	-0.33	-0.0
79	60	C	20	-25.55	0.45	29.88	9.02	0.11
79	176	C	1	-25.6	0.77	25.38	0.77	0.01
79	163	C	2	-27.6	0.2	28.53	0.41	0.01
79	180	C	18	-29.38	-0.52	32.26	-9.29	-0.12

i-nuc	BP(j)	Nuc	#BP_Win	avgMFE	avgZ	avgED	SumZ	SumZ/#TotalWindows	BPs= 10
nt-80	-	G	80	-	-	-	-	-
80	37	C	5	-32.4	0.38	40.82	1.88	0.02
80	12	C	6	-34.12	0.02	35.88	0.14	0.0
80	16	C	4	-35.72	-0.59	42.56	-2.37	-0.03
80	22	C	6	-34.87	-0.9	26.65	-5.43	-0.07
80	38	U	9	-33.07	-0.39	23.24	-3.52	-0.04
80	143	U	7	-31.94	0.08	29.25	0.53	0.01
80	59	C	20	-25.55	0.45	29.88	9.02	0.11
80	NoBP	G	1	-27.2	0.32	41.16	0.32	0.0
80	175	C	1	-25.6	0.77	25.38	0.77	0.01
80	162	C	2	-27.6	0.2	28.53	0.41	0.01
80	179	C	19	-29.13	-0.47	32.36	-8.99	-0.11

i-nuc	BP(j)	Nuc	#BP_Win	avgMFE	avgZ	avgED	SumZ	SumZ/#TotalWindows	BPs= 8
nt-81	-	G	81	-	-	-	-	-
81	NoBP	G	9	-29.2	0.45	37.42	4.06	0.05
81	11	C	6	-34.12	0.02	35.88	0.14	0.0
81	15	C	4	-35.72	-0.59	42.56	-2.37	-0.03
81	21	C	6	-34.87	-0.9	26.65	-5.43	-0.07
81	37	C	9	-33.07	-0.39	23.24	-3.52	-0.04
81	142	C	7	-31.94	0.08	29.25	0.53	0.01
81	58	U	19	-25.57	0.43	30.07	8.19	0.1
81	161	C	2	-27.6	0.2	28.53	0.41	0.01
81	178	C	19	-29.13	-0.47	32.36	-8.99	-0.11

i-nuc	BP(j)	Nuc	#BP_Win	avgMFE	avgZ	avgED	SumZ	SumZ/#TotalWindows	BPs= 8
nt-82	-	C	82	-	-	-	-	-
82	35	G	4	-33.8	0.29	38.89	1.17	0.01
82	10	G	6	-34.12	0.02	35.88	0.14	0.0
82	14	G	4	-35.72	-0.59	42.56	-2.37	-0.03
82	20	G	6	-34.87	-0.9	26.65	-5.43	-0.07
82	36	G	9	-33.07	-0.39	23.24	-3.52	-0.04
82	141	G	7	-31.94	0.08	29.25	0.53	0.01
82	99	G	1	-26.8	0.71	48.54	0.71	0.01
82	NoBP	C	26	-25.57	0.41	30.71	10.69	0.13
82	177	G	19	-29.13	-0.47	32.36	-8.99	-0.11

i-nuc	BP(j)	Nuc	#BP_Win	avgMFE	avgZ	avgED	SumZ	SumZ/#TotalWindows	BPs= 6
nt-83	-	C	83	-	-	-	-	-
83	34	G	4	-33.8	0.29	38.89	1.17	0.01
83	99	G	11	-34.69	-0.28	37.32	-3.03	-0.04
83	19	G	5	-35.04	-0.93	26.97	-4.63	-0.06
83	35	G	9	-33.07	-0.39	23.24	-3.52	-0.04
83	140	G	7	-31.94	0.08	29.25	0.53	0.01
83	98	G	1	-26.8	0.71	48.54	0.71	0.01
83	NoBP	C	46	-26.98	0.03	31.54	1.61	0.02

i-nuc	BP(j)	Nuc	#BP_Win	avgMFE	avgZ	avgED	SumZ	SumZ/#TotalWindows	BPs= 5
nt-84	-	C	84	-	-	-	-	-
84	33	G	4	-33.8	0.29	38.89	1.17	0.01
84	98	G	11	-34.69	-0.28	37.32	-3.03	-0.04
84	NoBP	C	52	-27.68	-0.06	31.21	-3.08	-0.04
84	34	G	9	-33.07	-0.39	23.24	-3.52	-0.04
84	139	G	7	-31.94	0.08	29.25	0.53	0.01
84	97	G	1	-26.8	0.71	48.54	0.71	0.01

i-nuc	BP(j)	Nuc	#BP_Win	avgMFE	avgZ	avgED	SumZ	SumZ/#TotalWindows	BPs= 4
nt-85	-	C	85	-	-	-	-	-
85	105	G	4	-33.8	0.29	38.89	1.17	0.01
85	97	G	11	-34.69	-0.28	37.32	-3.03	-0.04
85	103	G	4	-35.0	-0.91	27.24	-3.64	-0.04
85	NoBP	C	57	-27.6	0.03	31.58	1.58	0.02
85	33	G	9	-33.07	-0.39	23.24	-3.52	-0.04

i-nuc	BP(j)	Nuc	#BP_Win	avgMFE	avgZ	avgED	SumZ	SumZ/#TotalWindows	BPs= 5
nt-86	-	U	86	-	-	-	-	-
86	104	A	4	-33.8	0.29	38.89	1.17	0.01
86	96	A	11	-34.69	-0.28	37.32	-3.03	-0.04
86	102	A	4	-35.0	-0.91	27.24	-3.64	-0.04
86	NoBP	U	37	-28.58	0.08	26.91	2.86	0.03
86	95	A	11	-25.86	0.32	38.46	3.55	0.04
86	174	A	19	-29.13	-0.47	32.36	-8.99	-0.1

i-nuc	BP(j)	Nuc	#BP_Win	avgMFE	avgZ	avgED	SumZ	SumZ/#TotalWindows	BPs= 5
nt-87	-	C	87	-	-	-	-	-
87	103	G	4	-33.8	0.29	38.89	1.17	0.01
87	94	G	22	-30.27	0.02	37.89	0.52	0.01
87	101	G	4	-35.0	-0.91	27.24	-3.64	-0.04
87	NoBP	C	29	-27.05	0.21	27.88	5.97	0.07
87	31	G	9	-33.07	-0.39	23.24	-3.52	-0.04
87	173	G	19	-29.13	-0.47	32.36	-8.99	-0.1

i-nuc	BP(j)	Nuc	#BP_Win	avgMFE	avgZ	avgED	SumZ	SumZ/#TotalWindows	BPs= 5
nt-88	-	U	88	-	-	-	-	-
88	102	A	4	-33.8	0.29	38.89	1.17	0.01
88	93	A	22	-30.27	0.02	37.89	0.52	0.01
88	100	A	4	-35.0	-0.91	27.24	-3.64	-0.04
88	NoBP	U	30	-26.98	0.19	27.71	5.69	0.06
88	30	A	9	-33.07	-0.39	23.24	-3.52	-0.04
88	172	A	19	-29.13	-0.47	32.36	-8.99	-0.1

i-nuc	BP(j)	Nuc	#BP_Win	avgMFE	avgZ	avgED	SumZ	SumZ/#TotalWindows	BPs= 2
nt-89	-	U	89	-	-	-	-	-
89	101	G	4	-33.8	0.29	38.89	1.17	0.01
89	NoBP	U	76	-28.86	-0.09	31.73	-6.68	-0.08
89	29	A	9	-33.07	-0.39	23.24	-3.52	-0.04

i-nuc	BP(j)	Nuc	#BP_Win	avgMFE	avgZ	avgED	SumZ	SumZ/#TotalWindows	BPs= 0
nt-90	-	A	90	-	-	-	-	-
90	NoBP	A	90	-29.46	-0.1	31.1	-9.25	-0.1

i-nuc	BP(j)	Nuc	#BP_Win	avgMFE	avgZ	avgED	SumZ	SumZ/#TotalWindows	BPs= 2
nt-91	-	C	91	-	-	-	-	-
91	99	G	4	-33.8	0.29	38.89	1.17	0.01
91	NoBP	C	83	-28.92	-0.08	30.81	-7.03	-0.08
91	97	G	4	-35.0	-0.91	27.24	-3.64	-0.04

i-nuc	BP(j)	Nuc	#BP_Win	avgMFE	avgZ	avgED	SumZ	SumZ/#TotalWindows	BPs= 2
nt-92	-	U	92	-	-	-	-	-
92	98	G	4	-33.8	0.29	38.89	1.17	0.01
92	NoBP	U	84	-28.87	-0.09	30.73	-7.28	-0.08
92	96	A	4	-35.0	-0.91	27.24	-3.64	-0.04

i-nuc	BP(j)	Nuc	#BP_Win	avgMFE	avgZ	avgED	SumZ	SumZ/#TotalWindows	BPs= 1
nt-93	-	A	93	-	-	-	-	-
93	NoBP	A	71	-29.03	-0.16	28.65	-11.04	-0.12
93	88	U	22	-30.27	0.02	37.89	0.52	0.01

i-nuc	BP(j)	Nuc	#BP_Win	avgMFE	avgZ	avgED	SumZ	SumZ/#TotalWindows	BPs= 3
nt-94	-	G	94	-	-	-	-	-
94	NoBP	G	47	-31.12	-0.38	29.61	-17.72	-0.19
94	87	C	22	-30.27	0.02	37.89	0.52	0.01
94	161	C	18	-25.17	0.43	27.71	7.7	0.08
94	205	U	7	-24.71	-0.33	23.07	-2.31	-0.02

i-nuc	BP(j)	Nuc	#BP_Win	avgMFE	avgZ	avgED	SumZ	SumZ/#TotalWindows	BPs= 5
nt-95	-	A	95	-	-	-	-	-
95	NoBP	A	22	-33.58	-0.42	33.24	-9.14	-0.1
95	138	U	17	-32.73	-0.23	25.87	-3.98	-0.04
95	86	U	11	-25.86	0.32	38.46	3.55	0.04
95	160	U	18	-25.17	0.43	27.71	7.7	0.08
95	165	U	19	-29.13	-0.47	32.36	-8.99	-0.09
95	204	U	8	-24.54	-0.32	24.27	-2.53	-0.03

i-nuc	BP(j)	Nuc	#BP_Win	avgMFE	avgZ	avgED	SumZ	SumZ/#TotalWindows	BPs= 5
nt-96	-	A	96	-	-	-	-	-
96	NoBP	A	37	-26.55	0.2	31.09	7.27	0.08
96	86	U	11	-34.69	-0.28	37.32	-3.03	-0.03
96	92	U	4	-35.0	-0.91	27.24	-3.64	-0.04
96	137	U	17	-32.73	-0.23	25.87	-3.98	-0.04
96	164	U	19	-29.13	-0.47	32.36	-8.99	-0.09
96	203	U	8	-24.54	-0.32	24.27	-2.53	-0.03

i-nuc	BP(j)	Nuc	#BP_Win	avgMFE	avgZ	avgED	SumZ	SumZ/#TotalWindows	BPs= 10
nt-97	-	G	97	-	-	-	-	-
97	NoBP	G	4	-33.8	0.29	38.89	1.17	0.01
97	85	C	11	-34.69	-0.28	37.32	-3.03	-0.03
97	91	C	4	-35.0	-0.91	27.24	-3.64	-0.04
97	136	C	17	-32.73	-0.23	25.87	-3.98	-0.04
97	84	C	1	-26.8	0.71	48.54	0.71	0.01
97	54	C	2	-26.0	0.93	49.74	1.86	0.02
97	158	C	23	-25.65	0.39	28.77	8.92	0.09
97	163	C	19	-29.13	-0.47	32.36	-8.99	-0.09
97	200	C	3	-22.94	-0.08	37.42	-0.24	-0.0
97	202	C	8	-24.54	-0.32	24.27	-2.53	-0.03
97	212	C	5	-27.52	-1.37	17.84	-6.85	-0.07

i-nuc	BP(j)	Nuc	#BP_Win	avgMFE	avgZ	avgED	SumZ	SumZ/#TotalWindows	BPs= 10
nt-98	-	G	98	-	-	-	-	-
98	92	U	4	-33.8	0.29	38.89	1.17	0.01
98	84	C	11	-34.69	-0.28	37.32	-3.03	-0.03
98	NoBP	G	4	-35.0	-0.91	27.24	-3.64	-0.04
98	135	C	17	-32.73	-0.23	25.87	-3.98	-0.04
98	83	C	1	-26.8	0.71	48.54	0.71	0.01
98	53	C	2	-26.0	0.93	49.74	1.86	0.02
98	157	C	23	-25.65	0.39	28.77	8.92	0.09
98	162	C	19	-29.13	-0.47	32.36	-8.99	-0.09
98	199	C	3	-22.94	-0.08	37.42	-0.24	-0.0
98	201	C	8	-24.54	-0.32	24.27	-2.53	-0.03
98	211	C	6	-26.89	-1.3	17.95	-7.83	-0.08

i-nuc	BP(j)	Nuc	#BP_Win	avgMFE	avgZ	avgED	SumZ	SumZ/#TotalWindows	BPs= 9
nt-99	-	G	99	-	-	-	-	-
99	91	C	4	-33.8	0.29	38.89	1.17	0.01
99	83	C	11	-34.69	-0.28	37.32	-3.03	-0.03
99	NoBP	G	21	-33.16	-0.36	26.13	-7.62	-0.08
99	82	C	1	-26.8	0.71	48.54	0.71	0.01
99	52	C	2	-26.0	0.93	49.74	1.86	0.02
99	156	C	23	-25.65	0.39	28.77	8.92	0.09
99	161	C	19	-29.13	-0.47	32.36	-8.99	-0.09
99	198	C	3	-22.94	-0.08	37.42	-0.24	-0.0
99	200	C	8	-24.54	-0.32	24.27	-2.53	-0.03
99	210	C	7	-25.97	-1.18	19.45	-8.29	-0.08

i-nuc	BP(j)	Nuc	#BP_Win	avgMFE	avgZ	avgED	SumZ	SumZ/#TotalWindows	BPs= 6
nt-100	-	A	100	-	-	-	-	-
100	NoBP	A	42	-31.31	-0.19	30.17	-7.86	-0.08
100	88	U	4	-35.0	-0.91	27.24	-3.64	-0.04
100	51	U	2	-26.0	0.93	49.74	1.86	0.02
100	155	U	23	-25.65	0.39	28.77	8.92	0.09
100	160	U	19	-29.13	-0.47	32.36	-8.99	-0.09
100	197	U	3	-22.94	-0.08	37.42	-0.24	-0.0
100	209	U	7	-25.97	-1.18	19.45	-8.29	-0.08

i-nuc	BP(j)	Nuc	#BP_Win	avgMFE	avgZ	avgED	SumZ	SumZ/#TotalWindows	BPs= 9
nt-101	-	G	101	-	-	-	-	-
101	89	U	4	-33.8	0.29	38.89	1.17	0.01
101	NoBP	G	29	-33.27	-0.22	31.0	-6.3	-0.06
101	87	C	4	-35.0	-0.91	27.24	-3.64	-0.04
101	50	U	2	-26.0	0.93	49.74	1.86	0.02
101	154	C	23	-25.65	0.39	28.77	8.92	0.09
101	156	C	19	-29.13	-0.47	32.36	-8.99	-0.09
101	196	C	3	-22.94	-0.08	37.42	-0.24	-0.0
101	198	C	8	-24.54	-0.32	24.27	-2.53	-0.03
101	208	C	7	-25.97	-1.18	19.45	-8.29	-0.08
101	212	C	2	-18.84	-0.3	18.84	-0.59	-0.01

i-nuc	BP(j)	Nuc	#BP_Win	avgMFE	avgZ	avgED	SumZ	SumZ/#TotalWindows	BPs= 7
nt-102	-	A	102	-	-	-	-	-
102	88	U	4	-33.8	0.29	38.89	1.17	0.01
102	NoBP	A	32	-26.59	0.26	29.15	8.24	0.08
102	130	U	26	-31.88	-0.26	30.61	-6.68	-0.07
102	86	U	4	-35.0	-0.91	27.24	-3.64	-0.04
102	49	U	2	-26.0	0.93	49.74	1.86	0.02
102	155	U	19	-29.13	-0.47	32.36	-8.99	-0.09
102	197	U	8	-24.54	-0.32	24.27	-2.53	-0.02
102	207	U	7	-25.97	-1.18	19.45	-8.29	-0.08

i-nuc	BP(j)	Nuc	#BP_Win	avgMFE	avgZ	avgED	SumZ	SumZ/#TotalWindows	BPs= 8
nt-103	-	G	103	-	-	-	-	-
103	87	C	4	-33.8	0.29	38.89	1.17	0.01
103	NoBP	G	12	-29.23	-0.64	27.22	-7.73	-0.08
103	129	C	27	-32.02	-0.26	30.39	-7.1	-0.07
103	85	C	4	-35.0	-0.91	27.24	-3.64	-0.04
103	48	C	2	-26.0	0.93	49.74	1.86	0.02
103	153	C	23	-25.65	0.39	28.77	8.92	0.09
103	154	C	19	-29.13	-0.47	32.36	-8.99	-0.09
103	196	C	8	-24.54	-0.32	24.27	-2.53	-0.02
103	210	C	4	-18.64	-0.12	18.88	-0.49	-0.0

i-nuc	BP(j)	Nuc	#BP_Win	avgMFE	avgZ	avgED	SumZ	SumZ/#TotalWindows	BPs= 7
nt-104	-	A	104	-	-	-	-	-
104	86	U	4	-33.8	0.29	38.89	1.17	0.01
104	NoBP	A	6	-31.19	0.13	34.69	0.78	0.01
104	128	U	27	-32.02	-0.26	30.39	-7.1	-0.07
104	130	U	31	-28.7	-0.49	29.61	-15.16	-0.15
104	47	U	2	-26.0	0.93	49.74	1.86	0.02
104	152	U	23	-25.65	0.39	28.77	8.92	0.09
104	205	U	7	-25.97	-1.18	19.45	-8.29	-0.08
104	209	U	4	-18.64	-0.12	18.88	-0.49	-0.0

i-nuc	BP(j)	Nuc	#BP_Win	avgMFE	avgZ	avgED	SumZ	SumZ/#TotalWindows	BPs= 7
nt-105	-	G	105	-	-	-	-	-
105	85	C	4	-33.8	0.29	38.89	1.17	0.01
105	NoBP	G	7	-31.57	0.35	41.43	2.42	0.02
105	127	C	27	-32.02	-0.26	30.39	-7.1	-0.07
105	129	C	31	-28.7	-0.49	29.61	-15.16	-0.14
105	151	U	23	-25.65	0.39	28.77	8.92	0.08
105	204	U	7	-25.97	-1.18	19.45	-8.29	-0.08
105	208	C	4	-18.64	-0.12	18.88	-0.49	-0.0
105	210	C	2	-18.04	0.18	18.01	0.36	0.0

i-nuc	BP(j)	Nuc	#BP_Win	avgMFE	avgZ	avgED	SumZ	SumZ/#TotalWindows	BPs= 5
nt-106	-	A	106	-	-	-	-	-
106	NoBP	A	39	-31.71	-0.07	33.08	-2.92	-0.03
106	128	U	31	-28.7	-0.49	29.61	-15.16	-0.14
106	150	U	23	-25.65	0.39	28.77	8.92	0.08
106	203	U	7	-25.97	-1.18	19.45	-8.29	-0.08
106	207	U	4	-18.64	-0.12	18.88	-0.49	-0.0
106	209	U	2	-18.04	0.18	18.01	0.36	0.0

i-nuc	BP(j)	Nuc	#BP_Win	avgMFE	avgZ	avgED	SumZ	SumZ/#TotalWindows	BPs= 7
nt-107	-	G	107	-	-	-	-	-
107	25	U	4	-33.8	0.29	38.89	1.17	0.01
107	NoBP	G	12	-25.93	0.2	32.64	2.38	0.02
107	126	C	27	-32.02	-0.26	30.39	-7.1	-0.07
107	127	C	31	-28.7	-0.49	29.61	-15.16	-0.14
107	148	C	23	-25.65	0.39	28.77	8.92	0.08
107	202	C	7	-25.97	-1.18	19.45	-8.29	-0.08
107	208	C	2	-18.04	0.18	18.01	0.36	0.0
107	207	U	1	-15.74	0.59	24.08	0.59	0.01

i-nuc	BP(j)	Nuc	#BP_Win	avgMFE	avgZ	avgED	SumZ	SumZ/#TotalWindows	BPs= 5
nt-108	-	C	108	-	-	-	-	-
108	24	G	4	-33.8	0.29	38.89	1.17	0.01
108	NoBP	C	63	-30.53	-0.34	30.62	-21.7	-0.2
108	42	G	2	-26.0	0.93	49.74	1.86	0.02
108	147	G	23	-25.65	0.39	28.77	8.92	0.08
108	131	G	9	-23.65	-0.85	20.9	-7.69	-0.07
108	206	G	7	-18.05	0.07	19.38	0.46	0.0

i-nuc	BP(j)	Nuc	#BP_Win	avgMFE	avgZ	avgED	SumZ	SumZ/#TotalWindows	BPs= 5
nt-109	-	A	109	-	-	-	-	-
109	23	U	4	-33.8	0.29	38.89	1.17	0.01
109	NoBP	A	64	-30.28	-0.33	30.51	-21.18	-0.19
109	41	U	2	-26.0	0.93	49.74	1.86	0.02
109	145	U	23	-25.65	0.39	28.77	8.92	0.08
109	130	U	9	-23.65	-0.85	20.9	-7.69	-0.07
109	205	U	7	-18.05	0.07	19.38	0.46	0.0

i-nuc	BP(j)	Nuc	#BP_Win	avgMFE	avgZ	avgED	SumZ	SumZ/#TotalWindows	BPs= 6
nt-110	-	G	110	-	-	-	-	-
110	22	C	4	-33.8	0.29	38.89	1.17	0.01
110	123	U	63	-30.53	-0.34	30.62	-21.7	-0.2
110	40	C	2	-26.0	0.93	49.74	1.86	0.02
110	144	U	23	-25.65	0.39	28.77	8.92	0.08
110	129	C	9	-23.65	-0.85	20.9	-7.69	-0.07
110	204	U	7	-18.05	0.07	19.38	0.46	0.0
110	NoBP	G	2	-14.34	0.46	23.78	0.92	0.01

i-nuc	BP(j)	Nuc	#BP_Win	avgMFE	avgZ	avgED	SumZ	SumZ/#TotalWindows	BPs= 4
nt-111	-	A	111	-	-	-	-	-
111	NoBP	A	9	-25.58	0.44	36.22	4.0	0.04
111	122	U	63	-30.53	-0.34	30.62	-21.7	-0.2
111	143	U	23	-25.65	0.39	28.77	8.92	0.08
111	128	U	9	-23.65	-0.85	20.9	-7.69	-0.07
111	203	U	7	-18.05	0.07	19.38	0.46	0.0

i-nuc	BP(j)	Nuc	#BP_Win	avgMFE	avgZ	avgED	SumZ	SumZ/#TotalWindows	BPs= 2
nt-112	-	U	112	-	-	-	-	-
112	20	G	4	-33.8	0.29	38.89	1.17	0.01
112	121	A	63	-30.53	-0.34	30.62	-21.7	-0.19
112	NoBP	U	45	-23.08	0.1	26.21	4.53	0.04

i-nuc	BP(j)	Nuc	#BP_Win	avgMFE	avgZ	avgED	SumZ	SumZ/#TotalWindows	BPs= 3
nt-113	-	C	113	-	-	-	-	-
113	19	G	4	-33.8	0.29	38.89	1.17	0.01
113	120	G	63	-30.53	-0.34	30.62	-21.7	-0.19
113	NoBP	C	23	-20.13	-0.19	23.52	-4.39	-0.04
113	141	G	23	-25.65	0.39	28.77	8.92	0.08

i-nuc	BP(j)	Nuc	#BP_Win	avgMFE	avgZ	avgED	SumZ	SumZ/#TotalWindows	BPs= 5
nt-114	-	U	114	-	-	-	-	-
114	18	A	4	-33.8	0.29	38.89	1.17	0.01
114	119	A	63	-30.53	-0.34	30.62	-21.7	-0.19
114	NoBP	U	9	-19.82	0.26	26.12	2.32	0.02
114	140	G	23	-25.65	0.39	28.77	8.92	0.08
114	125	A	9	-23.65	-0.85	20.9	-7.69	-0.07
114	213	A	6	-14.31	0.18	23.71	1.07	0.01

i-nuc	BP(j)	Nuc	#BP_Win	avgMFE	avgZ	avgED	SumZ	SumZ/#TotalWindows	BPs= 5
nt-115	-	G	115	-	-	-	-	-
115	17	C	4	-33.8	0.29	38.89	1.17	0.01
115	NoBP	G	87	-29.05	-0.14	30.07	-12.41	-0.11
115	157	C	2	-26.0	0.93	49.74	1.86	0.02
115	124	C	9	-23.65	-0.85	20.9	-7.69	-0.07
115	199	C	7	-18.05	0.07	19.38	0.46	0.0
115	212	C	6	-14.31	0.18	23.71	1.07	0.01

i-nuc	BP(j)	Nuc	#BP_Win	avgMFE	avgZ	avgED	SumZ	SumZ/#TotalWindows	BPs= 6
nt-116	-	G	116	-	-	-	-	-
116	16	C	4	-33.8	0.29	38.89	1.17	0.01
116	NoBP	G	65	-30.02	-0.32	30.44	-20.96	-0.18
116	156	C	2	-26.0	0.93	49.74	1.86	0.02
116	138	U	23	-25.65	0.39	28.77	8.92	0.08
116	123	U	9	-23.65	-0.85	20.9	-7.69	-0.07
116	198	C	7	-18.05	0.07	19.38	0.46	0.0
116	211	C	6	-14.31	0.18	23.71	1.07	0.01

i-nuc	BP(j)	Nuc	#BP_Win	avgMFE	avgZ	avgED	SumZ	SumZ/#TotalWindows	BPs= 4
nt-117	-	A	117	-	-	-	-	-
117	NoBP	A	76	-28.77	-0.24	30.3	-18.56	-0.16
117	155	U	2	-26.0	0.93	49.74	1.86	0.02
117	137	U	23	-25.65	0.39	28.77	8.92	0.08
117	122	U	9	-23.65	-0.85	20.9	-7.69	-0.07
117	197	U	7	-18.05	0.07	19.38	0.46	0.0

i-nuc	BP(j)	Nuc	#BP_Win	avgMFE	avgZ	avgED	SumZ	SumZ/#TotalWindows	BPs= 5
nt-118	-	G	118	-	-	-	-	-
118	NoBP	G	76	-29.89	-0.37	29.9	-28.22	-0.24
118	154	C	2	-26.0	0.93	49.74	1.86	0.02
118	136	C	23	-25.65	0.39	28.77	8.92	0.08
118	196	C	7	-18.05	0.07	19.38	0.46	0.0
118	210	C	6	-14.31	0.18	23.71	1.07	0.01
118	228	C	4	-13.99	0.2	25.36	0.8	0.01

i-nuc	BP(j)	Nuc	#BP_Win	avgMFE	avgZ	avgED	SumZ	SumZ/#TotalWindows	BPs= 3
nt-119	-	A	119	-	-	-	-	-
119	NoBP	A	46	-24.56	0.1	27.39	4.42	0.04
119	114	U	63	-30.53	-0.34	30.62	-21.7	-0.18
119	209	U	6	-14.31	0.18	23.71	1.07	0.01
119	227	U	4	-13.99	0.2	25.36	0.8	0.01

i-nuc	BP(j)	Nuc	#BP_Win	avgMFE	avgZ	avgED	SumZ	SumZ/#TotalWindows	BPs= 5
nt-120	-	G	120	-	-	-	-	-
120	NoBP	G	22	-22.79	-0.32	23.66	-6.94	-0.06
120	113	C	63	-30.53	-0.34	30.62	-21.7	-0.18
120	153	C	2	-26.0	0.93	49.74	1.86	0.02
120	135	C	23	-25.65	0.39	28.77	8.92	0.07
120	208	C	6	-14.31	0.18	23.71	1.07	0.01
120	226	U	4	-13.99	0.2	25.36	0.8	0.01

i-nuc	BP(j)	Nuc	#BP_Win	avgMFE	avgZ	avgED	SumZ	SumZ/#TotalWindows	BPs= 4
nt-121	-	A	120	-	-	-	-	-
121	NoBP	A	45	-23.8	0.01	25.9	0.37	0.0
121	112	U	63	-30.53	-0.34	30.62	-21.7	-0.18
121	152	U	2	-26.0	0.93	49.74	1.86	0.02
121	207	U	6	-14.31	0.18	23.71	1.07	0.01
121	225	U	4	-13.99	0.2	25.36	0.8	0.01

i-nuc	BP(j)	Nuc	#BP_Win	avgMFE	avgZ	avgED	SumZ	SumZ/#TotalWindows	BPs= 5
nt-122	-	U	120	-	-	-	-	-
122	NoBP	U	8	-21.74	-0.12	32.81	-1.0	-0.01
122	111	A	63	-30.53	-0.34	30.62	-21.7	-0.18
122	133	A	30	-23.88	0.31	26.58	9.38	0.08
122	117	A	9	-23.65	-0.85	20.9	-7.69	-0.06
122	206	G	6	-14.31	0.18	23.71	1.07	0.01
122	224	A	4	-13.99	0.2	25.36	0.8	0.01

i-nuc	BP(j)	Nuc	#BP_Win	avgMFE	avgZ	avgED	SumZ	SumZ/#TotalWindows	BPs= 4
nt-123	-	U	120	-	-	-	-	-
123	NoBP	U	8	-19.24	-0.3	30.44	-2.43	-0.02
123	110	G	63	-30.53	-0.34	30.62	-21.7	-0.18
123	132	A	36	-22.28	0.29	26.1	10.45	0.09
123	116	G	9	-23.65	-0.85	20.9	-7.69	-0.06
123	223	A	4	-13.99	0.2	25.36	0.8	0.01

i-nuc	BP(j)	Nuc	#BP_Win	avgMFE	avgZ	avgED	SumZ	SumZ/#TotalWindows	BPs= 4
nt-124	-	C	120	-	-	-	-	-
124	NoBP	C	69	-29.06	-0.4	29.79	-27.41	-0.23
124	149	G	2	-26.0	0.93	49.74	1.86	0.02
124	131	G	36	-22.28	0.29	26.1	10.45	0.09
124	115	G	9	-23.65	-0.85	20.9	-7.69	-0.06
124	222	G	4	-13.99	0.2	25.36	0.8	0.01

i-nuc	BP(j)	Nuc	#BP_Win	avgMFE	avgZ	avgED	SumZ	SumZ/#TotalWindows	BPs= 3
nt-125	-	A	120	-	-	-	-	-
125	NoBP	A	73	-28.31	-0.35	30.08	-25.28	-0.21
125	130	U	36	-22.28	0.29	26.1	10.45	0.09
125	114	U	9	-23.65	-0.85	20.9	-7.69	-0.06
125	236	U	2	-13.44	-0.44	20.55	-0.88	-0.01

i-nuc	BP(j)	Nuc	#BP_Win	avgMFE	avgZ	avgED	SumZ	SumZ/#TotalWindows	BPs= 2
nt-126	-	C	120	-	-	-	-	-
126	NoBP	C	91	-24.14	-0.18	27.22	-16.72	-0.14
126	107	G	27	-32.02	-0.26	30.39	-7.1	-0.06
126	235	G	2	-13.44	-0.44	20.55	-0.88	-0.01

i-nuc	BP(j)	Nuc	#BP_Win	avgMFE	avgZ	avgED	SumZ	SumZ/#TotalWindows	BPs= 3
nt-127	-	C	120	-	-	-	-	-
127	NoBP	C	60	-21.45	-0.05	25.61	-2.74	-0.02
127	105	G	27	-32.02	-0.26	30.39	-7.1	-0.06
127	107	G	31	-28.7	-0.49	29.61	-15.16	-0.13
127	234	G	2	-13.44	-0.44	20.55	-0.88	-0.01

i-nuc	BP(j)	Nuc	#BP_Win	avgMFE	avgZ	avgED	SumZ	SumZ/#TotalWindows	BPs= 4
nt-128	-	U	120	-	-	-	-	-
128	NoBP	U	51	-20.66	0.07	26.22	3.71	0.03
128	104	A	27	-32.02	-0.26	30.39	-7.1	-0.06
128	106	A	31	-28.7	-0.49	29.61	-15.16	-0.13
128	111	A	9	-23.65	-0.85	20.9	-7.69	-0.06
128	233	A	2	-13.44	-0.44	20.55	-0.88	-0.01

i-nuc	BP(j)	Nuc	#BP_Win	avgMFE	avgZ	avgED	SumZ	SumZ/#TotalWindows	BPs= 5
nt-129	-	C	120	-	-	-	-	-
129	103	G	27	-32.02	-0.26	30.39	-7.1	-0.06
129	105	G	31	-28.7	-0.49	29.61	-15.16	-0.13
129	147	G	2	-26.0	0.93	49.74	1.86	0.02
129	NoBP	C	47	-20.27	-0.03	24.83	-1.21	-0.01
129	110	G	9	-23.65	-0.85	20.9	-7.69	-0.06
129	221	G	4	-13.99	0.2	25.36	0.8	0.01

i-nuc	BP(j)	Nuc	#BP_Win	avgMFE	avgZ	avgED	SumZ	SumZ/#TotalWindows	BPs= 7
nt-130	-	U	120	-	-	-	-	-
130	102	A	26	-31.88	-0.26	30.61	-6.68	-0.06
130	104	A	31	-28.7	-0.49	29.61	-15.16	-0.13
130	146	A	2	-26.0	0.93	49.74	1.86	0.02
130	125	A	36	-22.28	0.29	26.1	10.45	0.09
130	109	A	9	-23.65	-0.85	20.9	-7.69	-0.06
130	220	A	4	-13.99	0.2	25.36	0.8	0.01
130	229	A	2	-13.44	-0.44	20.55	-0.88	-0.01
130	NoBP	U	10	-13.74	-1.2	20.73	-12.04	-0.1

i-nuc	BP(j)	Nuc	#BP_Win	avgMFE	avgZ	avgED	SumZ	SumZ/#TotalWindows	BPs= 7
nt-131	-	G	120	-	-	-	-	-
131	NoBP	G	36	-30.65	-0.36	27.99	-13.14	-0.11
131	153	C	20	-29.02	-0.41	33.17	-8.28	-0.07
131	145	U	2	-26.0	0.93	49.74	1.86	0.02
131	124	C	36	-22.28	0.29	26.1	10.45	0.09
131	108	C	9	-23.65	-0.85	20.9	-7.69	-0.06
131	219	C	4	-13.99	0.2	25.36	0.8	0.01
131	228	C	2	-13.44	-0.44	20.55	-0.88	-0.01
131	239	U	11	-13.7	-1.17	20.67	-12.84	-0.11

i-nuc	BP(j)	Nuc	#BP_Win	avgMFE	avgZ	avgED	SumZ	SumZ/#TotalWindows	BPs= 6
nt-132	-	A	120	-	-	-	-	-
132	NoBP	A	45	-28.73	-0.45	26.08	-20.45	-0.17
132	152	U	20	-29.02	-0.41	33.17	-8.28	-0.07
132	144	U	2	-26.0	0.93	49.74	1.86	0.02
132	123	U	36	-22.28	0.29	26.1	10.45	0.09
132	218	U	4	-13.99	0.2	25.36	0.8	0.01
132	227	U	2	-13.44	-0.44	20.55	-0.88	-0.01
132	238	U	11	-13.7	-1.17	20.67	-12.84	-0.11

i-nuc	BP(j)	Nuc	#BP_Win	avgMFE	avgZ	avgED	SumZ	SumZ/#TotalWindows	BPs= 5
nt-133	-	A	120	-	-	-	-	-
133	NoBP	A	55	-25.66	-0.33	25.32	-18.04	-0.15
133	151	U	20	-29.02	-0.41	33.17	-8.28	-0.07
133	143	U	2	-26.0	0.93	49.74	1.86	0.02
133	122	U	30	-23.88	0.31	26.58	9.38	0.08
133	226	U	2	-13.44	-0.44	20.55	-0.88	-0.01
133	237	U	11	-13.7	-1.17	20.67	-12.84	-0.11

i-nuc	BP(j)	Nuc	#BP_Win	avgMFE	avgZ	avgED	SumZ	SumZ/#TotalWindows	BPs= 3
nt-134	-	A	120	-	-	-	-	-
134	NoBP	A	87	-24.79	-0.07	26.05	-6.21	-0.05
134	150	U	20	-29.02	-0.41	33.17	-8.28	-0.07
134	225	U	2	-13.44	-0.44	20.55	-0.88	-0.01
134	236	U	11	-13.7	-1.17	20.67	-12.84	-0.11

i-nuc	BP(j)	Nuc	#BP_Win	avgMFE	avgZ	avgED	SumZ	SumZ/#TotalWindows	BPs= 5
nt-135	-	C	120	-	-	-	-	-
135	NoBP	C	47	-20.5	-0.28	23.31	-13.36	-0.11
135	98	G	17	-32.73	-0.23	25.87	-3.98	-0.03
135	149	G	20	-29.02	-0.41	33.17	-8.28	-0.07
135	141	G	2	-26.0	0.93	49.74	1.86	0.02
135	120	G	23	-25.65	0.39	28.77	8.92	0.07
135	235	G	11	-13.7	-1.17	20.67	-12.84	-0.11

i-nuc	BP(j)	Nuc	#BP_Win	avgMFE	avgZ	avgED	SumZ	SumZ/#TotalWindows	BPs= 5
nt-136	-	C	120	-	-	-	-	-
136	NoBP	C	47	-20.02	-0.27	23.11	-12.62	-0.11
136	97	G	17	-32.73	-0.23	25.87	-3.98	-0.03
136	147	G	20	-29.02	-0.41	33.17	-8.28	-0.07
136	140	G	2	-26.0	0.93	49.74	1.86	0.02
136	118	G	23	-25.65	0.39	28.77	8.92	0.07
136	234	G	11	-13.7	-1.17	20.67	-12.84	-0.11

i-nuc	BP(j)	Nuc	#BP_Win	avgMFE	avgZ	avgED	SumZ	SumZ/#TotalWindows	BPs= 4
nt-137	-	U	120	-	-	-	-	-
137	NoBP	U	49	-19.82	-0.2	24.06	-10.01	-0.08
137	96	A	17	-32.73	-0.23	25.87	-3.98	-0.03
137	146	A	20	-29.02	-0.41	33.17	-8.28	-0.07
137	117	A	23	-25.65	0.39	28.77	8.92	0.07
137	233	A	11	-13.7	-1.17	20.67	-12.84	-0.11

i-nuc	BP(j)	Nuc	#BP_Win	avgMFE	avgZ	avgED	SumZ	SumZ/#TotalWindows	BPs= 2
nt-138	-	U	120	-	-	-	-	-
138	95	A	17	-32.73	-0.23	25.87	-3.98	-0.03
138	NoBP	U	80	-21.0	-0.38	25.78	-30.42	-0.25
138	116	G	23	-25.65	0.39	28.77	8.92	0.07

i-nuc	BP(j)	Nuc	#BP_Win	avgMFE	avgZ	avgED	SumZ	SumZ/#TotalWindows	BPs= 2
nt-139	-	G	120	-	-	-	-	-
139	NoBP	G	55	-28.25	-0.03	30.16	-1.82	-0.02
139	84	C	7	-31.94	0.08	29.25	0.53	0.0
139	195	C	58	-17.7	-0.41	22.29	-23.56	-0.2

i-nuc	BP(j)	Nuc	#BP_Win	avgMFE	avgZ	avgED	SumZ	SumZ/#TotalWindows	BPs= 4
nt-140	-	G	120	-	-	-	-	-
140	NoBP	G	29	-30.27	-0.41	30.09	-11.8	-0.1
140	83	C	7	-31.94	0.08	29.25	0.53	0.0
140	136	C	2	-26.0	0.93	49.74	1.86	0.02
140	114	U	23	-25.65	0.39	28.77	8.92	0.07
140	194	C	59	-17.56	-0.4	22.24	-23.51	-0.2

i-nuc	BP(j)	Nuc	#BP_Win	avgMFE	avgZ	avgED	SumZ	SumZ/#TotalWindows	BPs= 5
nt-141	-	G	120	-	-	-	-	-
141	NoBP	G	28	-30.17	-0.4	30.44	-11.33	-0.09
141	82	C	7	-31.94	0.08	29.25	0.53	0.0
141	135	C	2	-26.0	0.93	49.74	1.86	0.02
141	113	C	23	-25.65	0.39	28.77	8.92	0.07
141	193	C	59	-17.56	-0.4	22.24	-23.51	-0.2
141	252	C	1	-8.24	-0.2	21.46	-0.2	-0.0

i-nuc	BP(j)	Nuc	#BP_Win	avgMFE	avgZ	avgED	SumZ	SumZ/#TotalWindows	BPs= 2
nt-142	-	C	120	-	-	-	-	-
142	NoBP	C	112	-22.29	-0.21	26.17	-23.76	-0.2
142	81	G	7	-31.94	0.08	29.25	0.53	0.0
142	251	G	1	-8.24	-0.2	21.46	-0.2	-0.0

i-nuc	BP(j)	Nuc	#BP_Win	avgMFE	avgZ	avgED	SumZ	SumZ/#TotalWindows	BPs= 4
nt-143	-	U	120	-	-	-	-	-
143	NoBP	U	87	-21.03	-0.39	25.01	-34.22	-0.29
143	80	G	7	-31.94	0.08	29.25	0.53	0.0
143	133	A	2	-26.0	0.93	49.74	1.86	0.02
143	111	A	23	-25.65	0.39	28.77	8.92	0.07
143	250	G	1	-8.24	-0.2	21.46	-0.2	-0.0

i-nuc	BP(j)	Nuc	#BP_Win	avgMFE	avgZ	avgED	SumZ	SumZ/#TotalWindows	BPs= 4
nt-144	-	U	120	-	-	-	-	-
144	NoBP	U	30	-30.18	-0.36	31.18	-10.71	-0.09
144	79	G	2	-31.9	0.43	36.57	0.86	0.01
144	132	A	2	-26.0	0.93	49.74	1.86	0.02
144	110	G	23	-25.65	0.39	28.77	8.92	0.07
144	190	A	63	-16.92	-0.37	22.16	-23.52	-0.2

i-nuc	BP(j)	Nuc	#BP_Win	avgMFE	avgZ	avgED	SumZ	SumZ/#TotalWindows	BPs= 3
nt-145	-	U	120	-	-	-	-	-
145	NoBP	U	32	-29.47	-0.28	31.45	-9.07	-0.08
145	131	G	2	-26.0	0.93	49.74	1.86	0.02
145	109	A	23	-25.65	0.39	28.77	8.92	0.07
145	189	A	63	-16.92	-0.37	22.16	-23.52	-0.2

i-nuc	BP(j)	Nuc	#BP_Win	avgMFE	avgZ	avgED	SumZ	SumZ/#TotalWindows	BPs= 3
nt-146	-	A	120	-	-	-	-	-
146	NoBP	A	35	-26.48	0.26	28.58	8.97	0.07
146	137	U	20	-29.02	-0.41	33.17	-8.28	-0.07
146	130	U	2	-26.0	0.93	49.74	1.86	0.02
146	188	U	63	-16.92	-0.37	22.16	-23.52	-0.2

i-nuc	BP(j)	Nuc	#BP_Win	avgMFE	avgZ	avgED	SumZ	SumZ/#TotalWindows	BPs= 4
nt-147	-	G	120	-	-	-	-	-
147	NoBP	G	12	-25.9	0.06	27.81	0.76	0.01
147	136	C	20	-29.02	-0.41	33.17	-8.28	-0.07
147	129	C	2	-26.0	0.93	49.74	1.86	0.02
147	108	C	23	-25.65	0.39	28.77	8.92	0.07
147	187	C	63	-16.92	-0.37	22.16	-23.52	-0.2

i-nuc	BP(j)	Nuc	#BP_Win	avgMFE	avgZ	avgED	SumZ	SumZ/#TotalWindows	BPs= 3
nt-148	-	C	120	-	-	-	-	-
148	NoBP	C	29	-26.11	-0.17	33.02	-5.07	-0.04
148	79	G	5	-31.96	-0.07	26.32	-0.33	-0.0
148	107	G	23	-25.65	0.39	28.77	8.92	0.07
148	186	G	63	-16.92	-0.37	22.16	-23.52	-0.2

i-nuc	BP(j)	Nuc	#BP_Win	avgMFE	avgZ	avgED	SumZ	SumZ/#TotalWindows	BPs= 4
nt-149	-	G	120	-	-	-	-	-
149	NoBP	G	30	-22.97	0.34	28.23	10.13	0.08
149	78	C	5	-31.96	-0.07	26.32	-0.33	-0.0
149	135	C	20	-29.02	-0.41	33.17	-8.28	-0.07
149	124	C	2	-26.0	0.93	49.74	1.86	0.02
149	185	U	63	-16.92	-0.37	22.16	-23.52	-0.2

i-nuc	BP(j)	Nuc	#BP_Win	avgMFE	avgZ	avgED	SumZ	SumZ/#TotalWindows	BPs= 3
nt-150	-	U	120	-	-	-	-	-
150	NoBP	U	72	-16.56	-0.3	23.12	-21.41	-0.18
150	77	A	5	-31.96	-0.07	26.32	-0.33	-0.0
150	134	A	20	-29.02	-0.41	33.17	-8.28	-0.07
150	106	A	23	-25.65	0.39	28.77	8.92	0.07

i-nuc	BP(j)	Nuc	#BP_Win	avgMFE	avgZ	avgED	SumZ	SumZ/#TotalWindows	BPs= 3
nt-151	-	U	120	-	-	-	-	-
151	76	A	5	-31.96	-0.07	26.32	-0.33	-0.0
151	133	A	20	-29.02	-0.41	33.17	-8.28	-0.07
151	NoBP	U	72	-16.22	-0.31	22.9	-22.39	-0.19
151	105	G	23	-25.65	0.39	28.77	8.92	0.07

i-nuc	BP(j)	Nuc	#BP_Win	avgMFE	avgZ	avgED	SumZ	SumZ/#TotalWindows	BPs= 3
nt-152	-	U	120	-	-	-	-	-
152	NoBP	U	75	-16.67	-0.34	22.28	-25.23	-0.21
152	132	A	20	-29.02	-0.41	33.17	-8.28	-0.07
152	121	A	2	-26.0	0.93	49.74	1.86	0.02
152	104	A	23	-25.65	0.39	28.77	8.92	0.07

i-nuc	BP(j)	Nuc	#BP_Win	avgMFE	avgZ	avgED	SumZ	SumZ/#TotalWindows	BPs= 3
nt-153	-	C	120	-	-	-	-	-
153	NoBP	C	75	-16.33	-0.34	22.16	-25.56	-0.21
153	131	G	20	-29.02	-0.41	33.17	-8.28	-0.07
153	120	G	2	-26.0	0.93	49.74	1.86	0.02
153	103	G	23	-25.65	0.39	28.77	8.92	0.07

i-nuc	BP(j)	Nuc	#BP_Win	avgMFE	avgZ	avgED	SumZ	SumZ/#TotalWindows	BPs= 3
nt-154	-	C	120	-	-	-	-	-
154	NoBP	C	76	-16.13	-0.33	22.46	-24.98	-0.21
154	118	G	2	-26.0	0.93	49.74	1.86	0.02
154	101	G	23	-25.65	0.39	28.77	8.92	0.07
154	103	G	19	-29.13	-0.47	32.36	-8.99	-0.07

i-nuc	BP(j)	Nuc	#BP_Win	avgMFE	avgZ	avgED	SumZ	SumZ/#TotalWindows	BPs= 3
nt-155	-	U	120	-	-	-	-	-
155	NoBP	U	76	-15.81	-0.33	22.41	-25.26	-0.21
155	117	A	2	-26.0	0.93	49.74	1.86	0.02
155	100	A	23	-25.65	0.39	28.77	8.92	0.07
155	102	A	19	-29.13	-0.47	32.36	-8.99	-0.07

i-nuc	BP(j)	Nuc	#BP_Win	avgMFE	avgZ	avgED	SumZ	SumZ/#TotalWindows	BPs= 3
nt-156	-	C	120	-	-	-	-	-
156	NoBP	C	76	-15.5	-0.33	22.36	-25.4	-0.21
156	116	G	2	-26.0	0.93	49.74	1.86	0.02
156	99	G	23	-25.65	0.39	28.77	8.92	0.07
156	101	G	19	-29.13	-0.47	32.36	-8.99	-0.07

i-nuc	BP(j)	Nuc	#BP_Win	avgMFE	avgZ	avgED	SumZ	SumZ/#TotalWindows	BPs= 2
nt-157	-	C	120	-	-	-	-	-
157	115	G	2	-26.0	0.93	49.74	1.86	0.02
157	98	G	23	-25.65	0.39	28.77	8.92	0.07
157	NoBP	C	95	-18.02	-0.37	24.06	-35.38	-0.29

i-nuc	BP(j)	Nuc	#BP_Win	avgMFE	avgZ	avgED	SumZ	SumZ/#TotalWindows	BPs= 1
nt-158	-	C	120	-	-	-	-	-
158	NoBP	C	97	-17.99	-0.36	24.29	-34.88	-0.29
158	97	G	23	-25.65	0.39	28.77	8.92	0.07

i-nuc	BP(j)	Nuc	#BP_Win	avgMFE	avgZ	avgED	SumZ	SumZ/#TotalWindows	BPs= 0
nt-159	-	A	120	-	-	-	-	-
159	NoBP	A	120	-19.3	-0.23	24.9	-27.12	-0.23

i-nuc	BP(j)	Nuc	#BP_Win	avgMFE	avgZ	avgED	SumZ	SumZ/#TotalWindows	BPs= 2
nt-160	-	U	120	-	-	-	-	-
160	NoBP	U	83	-15.53	-0.32	22.34	-26.61	-0.22
160	95	A	18	-25.17	0.43	27.71	7.7	0.06
160	100	A	19	-29.13	-0.47	32.36	-8.99	-0.07

i-nuc	BP(j)	Nuc	#BP_Win	avgMFE	avgZ	avgED	SumZ	SumZ/#TotalWindows	BPs= 3
nt-161	-	C	120	-	-	-	-	-
161	NoBP	C	81	-14.99	-0.34	22.01	-27.76	-0.23
161	94	G	18	-25.17	0.43	27.71	7.7	0.06
161	81	G	2	-27.6	0.2	28.53	0.41	0.0
161	99	G	19	-29.13	-0.47	32.36	-8.99	-0.07

i-nuc	BP(j)	Nuc	#BP_Win	avgMFE	avgZ	avgED	SumZ	SumZ/#TotalWindows	BPs= 2
nt-162	-	C	120	-	-	-	-	-
162	NoBP	C	99	-16.64	-0.21	22.95	-20.7	-0.17
162	80	G	2	-27.6	0.2	28.53	0.41	0.0
162	98	G	19	-29.13	-0.47	32.36	-8.99	-0.07

i-nuc	BP(j)	Nuc	#BP_Win	avgMFE	avgZ	avgED	SumZ	SumZ/#TotalWindows	BPs= 2
nt-163	-	C	120	-	-	-	-	-
163	NoBP	C	99	-16.45	-0.22	22.74	-21.44	-0.18
163	79	G	2	-27.6	0.2	28.53	0.41	0.0
163	97	G	19	-29.13	-0.47	32.36	-8.99	-0.07

i-nuc	BP(j)	Nuc	#BP_Win	avgMFE	avgZ	avgED	SumZ	SumZ/#TotalWindows	BPs= 1
nt-164	-	U	120	-	-	-	-	-
164	NoBP	U	101	-16.49	-0.21	22.7	-21.56	-0.18
164	96	A	19	-29.13	-0.47	32.36	-8.99	-0.07

i-nuc	BP(j)	Nuc	#BP_Win	avgMFE	avgZ	avgED	SumZ	SumZ/#TotalWindows	BPs= 1
nt-165	-	U	120	-	-	-	-	-
165	NoBP	U	101	-16.31	-0.22	22.56	-22.19	-0.18
165	95	A	19	-29.13	-0.47	32.36	-8.99	-0.07

i-nuc	BP(j)	Nuc	#BP_Win	avgMFE	avgZ	avgED	SumZ	SumZ/#TotalWindows	BPs= 0
nt-166	-	A	120	-	-	-	-	-
166	NoBP	A	120	-18.19	-0.27	23.97	-31.85	-0.27

i-nuc	BP(j)	Nuc	#BP_Win	avgMFE	avgZ	avgED	SumZ	SumZ/#TotalWindows	BPs= 0
nt-167	-	U	120	-	-	-	-	-
167	NoBP	U	120	-18.04	-0.27	23.8	-32.6	-0.27

i-nuc	BP(j)	Nuc	#BP_Win	avgMFE	avgZ	avgED	SumZ	SumZ/#TotalWindows	BPs= 0
nt-168	-	C	120	-	-	-	-	-
168	NoBP	C	120	-17.89	-0.28	23.76	-33.31	-0.28

i-nuc	BP(j)	Nuc	#BP_Win	avgMFE	avgZ	avgED	SumZ	SumZ/#TotalWindows	BPs= 0
nt-169	-	C	120	-	-	-	-	-
169	NoBP	C	120	-17.74	-0.28	23.76	-34.0	-0.28

i-nuc	BP(j)	Nuc	#BP_Win	avgMFE	avgZ	avgED	SumZ	SumZ/#TotalWindows	BPs= 1
nt-170	-	U	120	-	-	-	-	-
170	NoBP	U	119	-17.54	-0.29	23.63	-34.67	-0.29
170	190	A	1	-22.9	0.26	39.96	0.26	0.0

i-nuc	BP(j)	Nuc	#BP_Win	avgMFE	avgZ	avgED	SumZ	SumZ/#TotalWindows	BPs= 1
nt-171	-	U	120	-	-	-	-	-
171	NoBP	U	119	-17.39	-0.29	23.62	-35.01	-0.29
171	189	A	1	-22.9	0.26	39.96	0.26	0.0

i-nuc	BP(j)	Nuc	#BP_Win	avgMFE	avgZ	avgED	SumZ	SumZ/#TotalWindows	BPs= 3
nt-172	-	A	120	-	-	-	-	-
172	NoBP	A	98	-14.71	-0.27	21.82	-26.79	-0.22
172	70	U	2	-27.6	0.2	28.53	0.41	0.0
172	88	U	19	-29.13	-0.47	32.36	-8.99	-0.07
172	188	U	1	-22.9	0.26	39.96	0.26	0.0

i-nuc	BP(j)	Nuc	#BP_Win	avgMFE	avgZ	avgED	SumZ	SumZ/#TotalWindows	BPs= 3
nt-173	-	G	120	-	-	-	-	-
173	NoBP	G	98	-14.53	-0.28	21.81	-27.27	-0.23
173	69	C	2	-27.6	0.2	28.53	0.41	0.0
173	87	C	19	-29.13	-0.47	32.36	-8.99	-0.07
173	187	C	1	-22.9	0.26	39.96	0.26	0.0

i-nuc	BP(j)	Nuc	#BP_Win	avgMFE	avgZ	avgED	SumZ	SumZ/#TotalWindows	BPs= 1
nt-174	-	A	120	-	-	-	-	-
174	NoBP	A	101	-14.69	-0.27	22.13	-27.24	-0.23
174	86	U	19	-29.13	-0.47	32.36	-8.99	-0.07

i-nuc	BP(j)	Nuc	#BP_Win	avgMFE	avgZ	avgED	SumZ	SumZ/#TotalWindows	BPs= 3
nt-175	-	C	120	-	-	-	-	-
175	NoBP	C	116	-16.53	-0.34	23.43	-39.3	-0.33
175	80	G	1	-25.6	0.77	25.38	0.77	0.01
175	68	G	2	-27.6	0.2	28.53	0.41	0.0
175	186	G	1	-22.9	0.26	39.96	0.26	0.0

i-nuc	BP(j)	Nuc	#BP_Win	avgMFE	avgZ	avgED	SumZ	SumZ/#TotalWindows	BPs= 1
nt-176	-	C	120	-	-	-	-	-
176	NoBP	C	119	-16.65	-0.34	23.54	-40.98	-0.34
176	79	G	1	-25.6	0.77	25.38	0.77	0.01

i-nuc	BP(j)	Nuc	#BP_Win	avgMFE	avgZ	avgED	SumZ	SumZ/#TotalWindows	BPs= 5
nt-177	-	G	120	-	-	-	-	-
177	NoBP	G	67	-16.76	-0.42	21.83	-27.87	-0.23
177	78	C	1	-25.6	0.77	25.38	0.77	0.01
177	66	C	2	-27.6	0.2	28.53	0.41	0.0
177	82	C	19	-29.13	-0.47	32.36	-8.99	-0.07
177	184	U	1	-22.9	0.26	39.96	0.26	0.0
177	252	C	30	-7.1	-0.25	20.47	-7.59	-0.06

i-nuc	BP(j)	Nuc	#BP_Win	avgMFE	avgZ	avgED	SumZ	SumZ/#TotalWindows	BPs= 4
nt-178	-	C	120	-	-	-	-	-
178	NoBP	C	68	-16.7	-0.45	21.7	-30.63	-0.26
178	65	G	2	-27.6	0.2	28.53	0.41	0.0
178	81	G	19	-29.13	-0.47	32.36	-8.99	-0.07
178	183	G	1	-22.9	0.26	39.96	0.26	0.0
178	251	G	30	-7.1	-0.25	20.47	-7.59	-0.06

i-nuc	BP(j)	Nuc	#BP_Win	avgMFE	avgZ	avgED	SumZ	SumZ/#TotalWindows	BPs= 3
nt-179	-	C	120	-	-	-	-	-
179	64	G	2	-27.6	0.2	28.53	0.41	0.0
179	80	G	19	-29.13	-0.47	32.36	-8.99	-0.07
179	NoBP	C	69	-16.59	-0.49	21.79	-33.82	-0.28
179	250	G	30	-7.1	-0.25	20.47	-7.59	-0.06

i-nuc	BP(j)	Nuc	#BP_Win	avgMFE	avgZ	avgED	SumZ	SumZ/#TotalWindows	BPs= 1
nt-180	-	C	120	-	-	-	-	-
180	NoBP	C	102	-13.94	-0.43	21.59	-43.64	-0.36
180	79	G	18	-29.38	-0.52	32.26	-9.29	-0.08

i-nuc	BP(j)	Nuc	#BP_Win	avgMFE	avgZ	avgED	SumZ	SumZ/#TotalWindows	BPs= 1
nt-181	-	U	120	-	-	-	-	-
181	NoBP	U	118	-15.9	-0.46	22.85	-54.54	-0.45
181	77	A	2	-29.2	-0.5	31.36	-0.99	-0.01

i-nuc	BP(j)	Nuc	#BP_Win	avgMFE	avgZ	avgED	SumZ	SumZ/#TotalWindows	BPs= 1
nt-182	-	U	120	-	-	-	-	-
182	NoBP	U	118	-15.75	-0.48	22.68	-56.94	-0.47
182	76	A	2	-29.2	-0.5	31.36	-0.99	-0.01

i-nuc	BP(j)	Nuc	#BP_Win	avgMFE	avgZ	avgED	SumZ	SumZ/#TotalWindows	BPs= 3
nt-183	-	G	120	-	-	-	-	-
183	NoBP	G	108	-14.34	-0.49	21.5	-52.39	-0.44
183	75	C	2	-29.2	-0.5	31.36	-0.99	-0.01
183	78	C	9	-30.04	-0.81	32.71	-7.3	-0.06
183	178	C	1	-22.9	0.26	39.96	0.26	0.0

i-nuc	BP(j)	Nuc	#BP_Win	avgMFE	avgZ	avgED	SumZ	SumZ/#TotalWindows	BPs= 2
nt-184	-	U	120	-	-	-	-	-
184	NoBP	U	110	-14.46	-0.51	21.49	-56.43	-0.47
184	77	A	9	-30.04	-0.81	32.71	-7.3	-0.06
184	177	G	1	-22.9	0.26	39.96	0.26	0.0

i-nuc	BP(j)	Nuc	#BP_Win	avgMFE	avgZ	avgED	SumZ	SumZ/#TotalWindows	BPs= 3
nt-185	-	U	120	-	-	-	-	-
185	NoBP	U	38	-10.88	-0.26	22.54	-9.96	-0.08
185	76	A	9	-30.04	-0.81	32.71	-7.3	-0.06
185	149	G	63	-16.92	-0.37	22.16	-23.52	-0.2
185	295	A	10	-11.62	-2.47	13.36	-24.66	-0.21

i-nuc	BP(j)	Nuc	#BP_Win	avgMFE	avgZ	avgED	SumZ	SumZ/#TotalWindows	BPs= 4
nt-186	-	G	120	-	-	-	-	-
186	75	C	9	-30.04	-0.81	32.71	-7.3	-0.06
186	NoBP	G	35	-10.05	-0.24	22.05	-8.46	-0.07
186	175	C	1	-22.9	0.26	39.96	0.26	0.0
186	148	C	63	-16.92	-0.37	22.16	-23.52	-0.2
186	294	C	12	-11.38	-2.33	13.33	-27.91	-0.23

i-nuc	BP(j)	Nuc	#BP_Win	avgMFE	avgZ	avgED	SumZ	SumZ/#TotalWindows	BPs= 3
nt-187	-	C	120	-	-	-	-	-
187	NoBP	C	44	-13.62	-0.35	23.9	-15.54	-0.13
187	173	G	1	-22.9	0.26	39.96	0.26	0.0
187	147	G	63	-16.92	-0.37	22.16	-23.52	-0.2
187	293	G	12	-11.38	-2.33	13.33	-27.91	-0.23

i-nuc	BP(j)	Nuc	#BP_Win	avgMFE	avgZ	avgED	SumZ	SumZ/#TotalWindows	BPs= 3
nt-188	-	U	120	-	-	-	-	-
188	NoBP	U	44	-13.09	-0.35	23.57	-15.52	-0.13
188	172	A	1	-22.9	0.26	39.96	0.26	0.0
188	146	A	63	-16.92	-0.37	22.16	-23.52	-0.2
188	292	A	12	-11.38	-2.33	13.33	-27.91	-0.23

i-nuc	BP(j)	Nuc	#BP_Win	avgMFE	avgZ	avgED	SumZ	SumZ/#TotalWindows	BPs= 3
nt-189	-	A	120	-	-	-	-	-
189	NoBP	A	44	-12.57	-0.35	23.26	-15.28	-0.13
189	171	U	1	-22.9	0.26	39.96	0.26	0.0
189	145	U	63	-16.92	-0.37	22.16	-23.52	-0.2
189	291	U	12	-11.38	-2.33	13.33	-27.91	-0.23

i-nuc	BP(j)	Nuc	#BP_Win	avgMFE	avgZ	avgED	SumZ	SumZ/#TotalWindows	BPs= 3
nt-190	-	A	120	-	-	-	-	-
190	NoBP	A	44	-12.04	-0.33	22.97	-14.67	-0.12
190	170	U	1	-22.9	0.26	39.96	0.26	0.0
190	144	U	63	-16.92	-0.37	22.16	-23.52	-0.2
190	290	U	12	-11.38	-2.33	13.33	-27.91	-0.23

i-nuc	BP(j)	Nuc	#BP_Win	avgMFE	avgZ	avgED	SumZ	SumZ/#TotalWindows	BPs= 1
nt-191	-	C	120	-	-	-	-	-
191	NoBP	C	108	-14.78	-0.34	22.54	-36.96	-0.31
191	289	G	12	-11.38	-2.33	13.33	-27.91	-0.23

i-nuc	BP(j)	Nuc	#BP_Win	avgMFE	avgZ	avgED	SumZ	SumZ/#TotalWindows	BPs= 0
nt-192	-	C	120	-	-	-	-	-
192	NoBP	C	120	-14.28	-0.54	21.52	-64.48	-0.54

i-nuc	BP(j)	Nuc	#BP_Win	avgMFE	avgZ	avgED	SumZ	SumZ/#TotalWindows	BPs= 1
nt-193	-	C	120	-	-	-	-	-
193	NoBP	C	61	-10.81	-0.67	20.65	-40.59	-0.34
193	141	G	59	-17.56	-0.4	22.24	-23.51	-0.2

i-nuc	BP(j)	Nuc	#BP_Win	avgMFE	avgZ	avgED	SumZ	SumZ/#TotalWindows	BPs= 1
nt-194	-	C	120	-	-	-	-	-
194	NoBP	C	61	-10.53	-0.66	20.46	-40.23	-0.34
194	140	G	59	-17.56	-0.4	22.24	-23.51	-0.2

i-nuc	BP(j)	Nuc	#BP_Win	avgMFE	avgZ	avgED	SumZ	SumZ/#TotalWindows	BPs= 1
nt-195	-	C	120	-	-	-	-	-
195	NoBP	C	62	-10.24	-0.64	20.25	-39.46	-0.33
195	139	G	58	-17.7	-0.41	22.29	-23.56	-0.2

i-nuc	BP(j)	Nuc	#BP_Win	avgMFE	avgZ	avgED	SumZ	SumZ/#TotalWindows	BPs= 3
nt-196	-	C	120	-	-	-	-	-
196	NoBP	C	102	-12.32	-0.59	20.53	-60.67	-0.51
196	101	G	3	-22.94	-0.08	37.42	-0.24	-0.0
196	103	G	8	-24.54	-0.32	24.27	-2.53	-0.02
196	118	G	7	-18.05	0.07	19.38	0.46	0.0

i-nuc	BP(j)	Nuc	#BP_Win	avgMFE	avgZ	avgED	SumZ	SumZ/#TotalWindows	BPs= 4
nt-197	-	U	120	-	-	-	-	-
197	NoBP	U	24	-19.42	-0.31	24.13	-7.39	-0.06
197	100	A	3	-22.94	-0.08	37.42	-0.24	-0.0
197	102	A	8	-24.54	-0.32	24.27	-2.53	-0.02
197	117	A	7	-18.05	0.07	19.38	0.46	0.0
197	223	A	78	-9.98	-0.68	19.33	-53.01	-0.44

i-nuc	BP(j)	Nuc	#BP_Win	avgMFE	avgZ	avgED	SumZ	SumZ/#TotalWindows	BPs= 4
nt-198	-	C	120	-	-	-	-	-
198	NoBP	C	24	-18.95	-0.29	23.84	-6.87	-0.06
198	99	G	3	-22.94	-0.08	37.42	-0.24	-0.0
198	101	G	8	-24.54	-0.32	24.27	-2.53	-0.02
198	116	G	7	-18.05	0.07	19.38	0.46	0.0
198	222	G	78	-9.98	-0.68	19.33	-53.01	-0.44

i-nuc	BP(j)	Nuc	#BP_Win	avgMFE	avgZ	avgED	SumZ	SumZ/#TotalWindows	BPs= 5
nt-199	-	C	120	-	-	-	-	-
199	NoBP	C	27	-21.02	-0.31	24.0	-8.39	-0.07
199	98	G	3	-22.94	-0.08	37.42	-0.24	-0.0
199	115	G	7	-18.05	0.07	19.38	0.46	0.0
199	221	G	78	-9.98	-0.68	19.33	-53.01	-0.44
199	312	G	3	-12.67	-0.34	21.35	-1.01	-0.01
199	317	G	2	-17.35	0.29	22.38	0.57	0.0

i-nuc	BP(j)	Nuc	#BP_Win	avgMFE	avgZ	avgED	SumZ	SumZ/#TotalWindows	BPs= 4
nt-200	-	C	120	-	-	-	-	-
200	NoBP	C	104	-12.21	-0.56	20.04	-58.63	-0.49
200	97	G	3	-22.94	-0.08	37.42	-0.24	-0.0
200	99	G	8	-24.54	-0.32	24.27	-2.53	-0.02
200	311	G	3	-12.67	-0.34	21.35	-1.01	-0.01
200	316	G	2	-17.35	0.29	22.38	0.57	0.0

i-nuc	BP(j)	Nuc	#BP_Win	avgMFE	avgZ	avgED	SumZ	SumZ/#TotalWindows	BPs= 3
nt-201	-	C	120	-	-	-	-	-
201	NoBP	C	107	-12.48	-0.55	20.37	-58.89	-0.49
201	98	G	8	-24.54	-0.32	24.27	-2.53	-0.02
201	310	G	3	-12.67	-0.34	21.35	-1.01	-0.01
201	315	G	2	-17.35	0.29	22.38	0.57	0.0

i-nuc	BP(j)	Nuc	#BP_Win	avgMFE	avgZ	avgED	SumZ	SumZ/#TotalWindows	BPs= 4
nt-202	-	C	120	-	-	-	-	-
202	NoBP	C	100	-11.53	-0.5	20.29	-50.5	-0.42
202	97	G	8	-24.54	-0.32	24.27	-2.53	-0.02
202	107	G	7	-25.97	-1.18	19.45	-8.29	-0.07
202	309	G	3	-12.67	-0.34	21.35	-1.01	-0.01
202	314	G	2	-17.35	0.29	22.38	0.57	0.0

i-nuc	BP(j)	Nuc	#BP_Win	avgMFE	avgZ	avgED	SumZ	SumZ/#TotalWindows	BPs= 4
nt-203	-	U	120	-	-	-	-	-
203	NoBP	U	95	-11.19	-0.53	20.26	-50.58	-0.42
203	96	A	8	-24.54	-0.32	24.27	-2.53	-0.02
203	106	A	7	-25.97	-1.18	19.45	-8.29	-0.07
203	111	A	7	-18.05	0.07	19.38	0.46	0.0
203	308	A	3	-12.67	-0.34	21.35	-1.01	-0.01

i-nuc	BP(j)	Nuc	#BP_Win	avgMFE	avgZ	avgED	SumZ	SumZ/#TotalWindows	BPs= 3
nt-204	-	U	120	-	-	-	-	-
204	95	A	8	-24.54	-0.32	24.27	-2.53	-0.02
204	105	G	7	-25.97	-1.18	19.45	-8.29	-0.07
204	110	G	7	-18.05	0.07	19.38	0.46	0.0
204	NoBP	U	98	-11.26	-0.53	20.18	-51.76	-0.43

i-nuc	BP(j)	Nuc	#BP_Win	avgMFE	avgZ	avgED	SumZ	SumZ/#TotalWindows	BPs= 4
nt-205	-	U	120	-	-	-	-	-
205	94	G	7	-24.71	-0.33	23.07	-2.31	-0.02
205	104	A	7	-25.97	-1.18	19.45	-8.29	-0.07
205	109	A	7	-18.05	0.07	19.38	0.46	0.0
205	215	A	82	-10.17	-0.64	19.62	-52.21	-0.44
205	NoBP	U	17	-17.52	-0.0	23.18	-0.01	-0.0

i-nuc	BP(j)	Nuc	#BP_Win	avgMFE	avgZ	avgED	SumZ	SumZ/#TotalWindows	BPs= 3
nt-206	-	G	120	-	-	-	-	-
206	NoBP	G	25	-22.87	-0.46	21.82	-11.62	-0.1
206	108	C	7	-18.05	0.07	19.38	0.46	0.0
206	214	C	82	-10.17	-0.64	19.62	-52.21	-0.44
206	122	U	6	-14.31	0.18	23.71	1.07	0.01

i-nuc	BP(j)	Nuc	#BP_Win	avgMFE	avgZ	avgED	SumZ	SumZ/#TotalWindows	BPs= 6
nt-207	-	U	120	-	-	-	-	-
207	NoBP	U	19	-21.12	-0.13	22.27	-2.56	-0.02
207	102	A	7	-25.97	-1.18	19.45	-8.29	-0.07
207	106	A	4	-18.64	-0.12	18.88	-0.49	-0.0
207	107	G	1	-15.74	0.59	24.08	0.59	0.0
207	213	A	82	-10.17	-0.64	19.62	-52.21	-0.44
207	121	A	6	-14.31	0.18	23.71	1.07	0.01
207	326	A	1	-29.9	-0.76	23.16	-0.76	-0.01

i-nuc	BP(j)	Nuc	#BP_Win	avgMFE	avgZ	avgED	SumZ	SumZ/#TotalWindows	BPs= 6
nt-208	-	C	120	-	-	-	-	-
208	NoBP	C	97	-11.68	-0.55	20.12	-53.22	-0.44
208	101	G	7	-25.97	-1.18	19.45	-8.29	-0.07
208	105	G	4	-18.64	-0.12	18.88	-0.49	-0.0
208	107	G	2	-18.04	0.18	18.01	0.36	0.0
208	120	G	6	-14.31	0.18	23.71	1.07	0.01
208	324	G	3	-28.97	-0.48	25.63	-1.44	-0.01
208	325	G	1	-29.9	-0.76	23.16	-0.76	-0.01

i-nuc	BP(j)	Nuc	#BP_Win	avgMFE	avgZ	avgED	SumZ	SumZ/#TotalWindows	BPs= 6
nt-209	-	U	120	-	-	-	-	-
209	NoBP	U	97	-11.73	-0.55	20.05	-53.48	-0.45
209	100	A	7	-25.97	-1.18	19.45	-8.29	-0.07
209	104	A	4	-18.64	-0.12	18.88	-0.49	-0.0
209	106	A	2	-18.04	0.18	18.01	0.36	0.0
209	119	A	6	-14.31	0.18	23.71	1.07	0.01
209	323	G	3	-28.97	-0.48	25.63	-1.44	-0.01
209	324	G	1	-29.9	-0.76	23.16	-0.76	-0.01

i-nuc	BP(j)	Nuc	#BP_Win	avgMFE	avgZ	avgED	SumZ	SumZ/#TotalWindows	BPs= 7
nt-210	-	C	120	-	-	-	-	-
210	NoBP	C	94	-11.39	-0.57	19.83	-53.13	-0.44
210	99	G	7	-25.97	-1.18	19.45	-8.29	-0.07
210	103	G	4	-18.64	-0.12	18.88	-0.49	-0.0
210	105	G	2	-18.04	0.18	18.01	0.36	0.0
210	118	G	6	-14.31	0.18	23.71	1.07	0.01
210	321	G	1	-22.1	0.01	23.2	0.01	0.0
210	322	G	5	-27.46	-0.39	25.29	-1.95	-0.02
210	323	G	1	-29.9	-0.76	23.16	-0.76	-0.01

i-nuc	BP(j)	Nuc	#BP_Win	avgMFE	avgZ	avgED	SumZ	SumZ/#TotalWindows	BPs= 6
nt-211	-	C	120	-	-	-	-	-
211	NoBP	C	93	-11.64	-0.58	19.67	-54.34	-0.45
211	98	G	6	-26.89	-1.3	17.95	-7.83	-0.07
211	222	G	8	-15.57	0.06	21.11	0.51	0.0
211	116	G	6	-14.31	0.18	23.71	1.07	0.01
211	320	G	1	-22.1	0.01	23.2	0.01	0.0
211	321	G	5	-27.46	-0.39	25.29	-1.95	-0.02
211	322	G	1	-29.9	-0.76	23.16	-0.76	-0.01

i-nuc	BP(j)	Nuc	#BP_Win	avgMFE	avgZ	avgED	SumZ	SumZ/#TotalWindows	BPs= 7
nt-212	-	C	120	-	-	-	-	-
212	97	G	5	-27.52	-1.37	17.84	-6.85	-0.06
212	NoBP	C	92	-11.67	-0.6	19.66	-54.75	-0.46
212	101	G	2	-18.84	-0.3	18.84	-0.59	-0.0
212	221	G	8	-15.57	0.06	21.11	0.51	0.0
212	115	G	6	-14.31	0.18	23.71	1.07	0.01
212	319	G	1	-22.1	0.01	23.2	0.01	0.0
212	320	G	5	-27.46	-0.39	25.29	-1.95	-0.02
212	321	G	1	-29.9	-0.76	23.16	-0.76	-0.01

i-nuc	BP(j)	Nuc	#BP_Win	avgMFE	avgZ	avgED	SumZ	SumZ/#TotalWindows	BPs= 4
nt-213	-	A	120	-	-	-	-	-
213	NoBP	A	30	-22.66	-0.38	20.78	-11.41	-0.1
213	207	U	82	-10.17	-0.64	19.62	-52.21	-0.44
213	114	U	6	-14.31	0.18	23.71	1.07	0.01
213	318	U	1	-22.1	0.01	23.2	0.01	0.0
213	332	U	1	-30.3	-0.34	23.24	-0.34	-0.0

i-nuc	BP(j)	Nuc	#BP_Win	avgMFE	avgZ	avgED	SumZ	SumZ/#TotalWindows	BPs= 5
nt-214	-	C	120	-	-	-	-	-
214	NoBP	C	27	-19.71	-0.25	20.51	-6.66	-0.06
214	206	G	82	-10.17	-0.64	19.62	-52.21	-0.44
214	319	G	8	-25.74	-0.3	24.29	-2.39	-0.02
214	317	G	1	-22.1	0.01	23.2	0.01	0.0
214	331	G	1	-30.3	-0.34	23.24	-0.34	-0.0
214	333	G	1	-30.4	-0.25	27.11	-0.25	-0.0

i-nuc	BP(j)	Nuc	#BP_Win	avgMFE	avgZ	avgED	SumZ	SumZ/#TotalWindows	BPs= 4
nt-215	-	A	120	-	-	-	-	-
215	NoBP	A	28	-19.9	-0.19	21.03	-5.38	-0.04
215	205	U	82	-10.17	-0.64	19.62	-52.21	-0.44
215	318	U	8	-25.74	-0.3	24.29	-2.39	-0.02
215	330	U	1	-30.3	-0.34	23.24	-0.34	-0.0
215	332	U	1	-30.4	-0.25	27.11	-0.25	-0.0

i-nuc	BP(j)	Nuc	#BP_Win	avgMFE	avgZ	avgED	SumZ	SumZ/#TotalWindows	BPs= 3
nt-216	-	C	120	-	-	-	-	-
216	NoBP	C	110	-12.68	-0.52	20.07	-56.71	-0.47
216	317	G	8	-25.74	-0.3	24.29	-2.39	-0.02
216	329	G	1	-30.3	-0.34	23.24	-0.34	-0.0
216	331	G	1	-30.4	-0.25	27.11	-0.25	-0.0

i-nuc	BP(j)	Nuc	#BP_Win	avgMFE	avgZ	avgED	SumZ	SumZ/#TotalWindows	BPs= 2
nt-217	-	C	120	-	-	-	-	-
217	NoBP	C	111	-12.87	-0.51	20.19	-56.06	-0.47
217	316	G	8	-25.74	-0.3	24.29	-2.39	-0.02
217	329	G	1	-30.4	-0.25	27.11	-0.25	-0.0

i-nuc	BP(j)	Nuc	#BP_Win	avgMFE	avgZ	avgED	SumZ	SumZ/#TotalWindows	BPs= 3
nt-218	-	U	120	-	-	-	-	-
218	NoBP	U	98	-11.38	-0.54	19.9	-52.94	-0.44
218	132	A	4	-13.99	0.2	25.36	0.8	0.01
218	251	G	17	-27.75	-0.35	23.13	-5.89	-0.05
218	328	A	1	-30.4	-0.25	27.11	-0.25	-0.0

i-nuc	BP(j)	Nuc	#BP_Win	avgMFE	avgZ	avgED	SumZ	SumZ/#TotalWindows	BPs= 3
nt-219	-	C	120	-	-	-	-	-
219	NoBP	C	97	-11.29	-0.54	19.79	-52.76	-0.44
219	131	G	4	-13.99	0.2	25.36	0.8	0.01
219	250	G	18	-27.96	-0.36	23.41	-6.45	-0.05
219	327	G	1	-30.4	-0.25	27.11	-0.25	-0.0

i-nuc	BP(j)	Nuc	#BP_Win	avgMFE	avgZ	avgED	SumZ	SumZ/#TotalWindows	BPs= 3
nt-220	-	A	120	-	-	-	-	-
220	NoBP	A	95	-10.99	-0.54	19.74	-51.72	-0.43
220	130	U	4	-13.99	0.2	25.36	0.8	0.01
220	249	U	18	-27.96	-0.36	23.41	-6.45	-0.05
220	259	U	3	-32.7	-0.9	23.71	-2.69	-0.02

i-nuc	BP(j)	Nuc	#BP_Win	avgMFE	avgZ	avgED	SumZ	SumZ/#TotalWindows	BPs= 5
nt-221	-	G	120	-	-	-	-	-
221	NoBP	G	8	-15.34	0.15	22.51	1.17	0.01
221	212	C	8	-15.57	0.06	21.11	0.51	0.0
221	199	C	78	-9.98	-0.68	19.33	-53.01	-0.44
221	129	C	4	-13.99	0.2	25.36	0.8	0.01
221	248	C	18	-27.96	-0.36	23.41	-6.45	-0.05
221	258	U	4	-33.33	-1.02	23.05	-4.1	-0.03

i-nuc	BP(j)	Nuc	#BP_Win	avgMFE	avgZ	avgED	SumZ	SumZ/#TotalWindows	BPs= 5
nt-222	-	G	120	-	-	-	-	-
222	NoBP	G	8	-17.41	-0.02	22.92	-0.15	-0.0
222	211	C	8	-15.57	0.06	21.11	0.51	0.0
222	198	C	78	-9.98	-0.68	19.33	-53.01	-0.44
222	124	C	4	-13.99	0.2	25.36	0.8	0.01
222	247	U	18	-27.96	-0.36	23.41	-6.45	-0.05
222	257	C	4	-33.33	-1.02	23.05	-4.1	-0.03

i-nuc	BP(j)	Nuc	#BP_Win	avgMFE	avgZ	avgED	SumZ	SumZ/#TotalWindows	BPs= 3
nt-223	-	A	120	-	-	-	-	-
223	NoBP	A	34	-23.05	-0.24	22.83	-8.08	-0.07
223	197	U	78	-9.98	-0.68	19.33	-53.01	-0.44
223	123	U	4	-13.99	0.2	25.36	0.8	0.01
223	256	U	4	-33.33	-1.02	23.05	-4.1	-0.03

i-nuc	BP(j)	Nuc	#BP_Win	avgMFE	avgZ	avgED	SumZ	SumZ/#TotalWindows	BPs= 1
nt-224	-	A	120	-	-	-	-	-
224	NoBP	A	116	-14.76	-0.58	20.53	-67.06	-0.56
224	122	U	4	-13.99	0.2	25.36	0.8	0.01

i-nuc	BP(j)	Nuc	#BP_Win	avgMFE	avgZ	avgED	SumZ	SumZ/#TotalWindows	BPs= 2
nt-225	-	U	120	-	-	-	-	-
225	NoBP	U	114	-14.93	-0.6	20.59	-67.98	-0.57
225	121	A	4	-13.99	0.2	25.36	0.8	0.01
225	134	A	2	-13.44	-0.44	20.55	-0.88	-0.01

i-nuc	BP(j)	Nuc	#BP_Win	avgMFE	avgZ	avgED	SumZ	SumZ/#TotalWindows	BPs= 2
nt-226	-	U	120	-	-	-	-	-
226	NoBP	U	114	-15.12	-0.62	20.58	-70.66	-0.59
226	120	G	4	-13.99	0.2	25.36	0.8	0.01
226	133	A	2	-13.44	-0.44	20.55	-0.88	-0.01

i-nuc	BP(j)	Nuc	#BP_Win	avgMFE	avgZ	avgED	SumZ	SumZ/#TotalWindows	BPs= 3
nt-227	-	U	120	-	-	-	-	-
227	NoBP	U	76	-15.55	-0.45	21.68	-34.02	-0.28
227	119	A	4	-13.99	0.2	25.36	0.8	0.01
227	132	A	2	-13.44	-0.44	20.55	-0.88	-0.01
227	251	G	38	-14.86	-1.04	18.36	-39.41	-0.33

i-nuc	BP(j)	Nuc	#BP_Win	avgMFE	avgZ	avgED	SumZ	SumZ/#TotalWindows	BPs= 3
nt-228	-	C	120	-	-	-	-	-
228	NoBP	C	76	-15.85	-0.48	21.67	-36.52	-0.3
228	118	G	4	-13.99	0.2	25.36	0.8	0.01
228	131	G	2	-13.44	-0.44	20.55	-0.88	-0.01
228	250	G	38	-14.86	-1.04	18.36	-39.41	-0.33

i-nuc	BP(j)	Nuc	#BP_Win	avgMFE	avgZ	avgED	SumZ	SumZ/#TotalWindows	BPs= 2
nt-229	-	A	120	-	-	-	-	-
229	NoBP	A	80	-16.06	-0.48	21.89	-38.61	-0.32
229	130	U	2	-13.44	-0.44	20.55	-0.88	-0.01
229	249	U	38	-14.86	-1.04	18.36	-39.41	-0.33

i-nuc	BP(j)	Nuc	#BP_Win	avgMFE	avgZ	avgED	SumZ	SumZ/#TotalWindows	BPs= 0
nt-230	-	U	120	-	-	-	-	-
230	NoBP	U	120	-15.83	-0.68	20.77	-81.62	-0.68

i-nuc	BP(j)	Nuc	#BP_Win	avgMFE	avgZ	avgED	SumZ	SumZ/#TotalWindows	BPs= 0
nt-231	-	U	120	-	-	-	-	-
231	NoBP	U	120	-16.05	-0.7	20.81	-84.25	-0.7

i-nuc	BP(j)	Nuc	#BP_Win	avgMFE	avgZ	avgED	SumZ	SumZ/#TotalWindows	BPs= 0
nt-232	-	U	120	-	-	-	-	-
232	NoBP	U	120	-16.26	-0.72	20.84	-86.97	-0.72

i-nuc	BP(j)	Nuc	#BP_Win	avgMFE	avgZ	avgED	SumZ	SumZ/#TotalWindows	BPs= 3
nt-233	-	A	120	-	-	-	-	-
233	NoBP	A	9	-14.61	-0.37	23.48	-3.37	-0.03
233	128	U	2	-13.44	-0.44	20.55	-0.88	-0.01
233	137	U	11	-13.7	-1.17	20.67	-12.84	-0.11
233	246	U	98	-17.03	-0.74	20.67	-72.59	-0.6

i-nuc	BP(j)	Nuc	#BP_Win	avgMFE	avgZ	avgED	SumZ	SumZ/#TotalWindows	BPs= 4
nt-234	-	G	120	-	-	-	-	-
234	NoBP	G	4	-13.99	0.2	25.36	0.8	0.01
234	127	C	2	-13.44	-0.44	20.55	-0.88	-0.01
234	136	C	11	-13.7	-1.17	20.67	-12.84	-0.11
234	245	C	100	-17.5	-0.78	20.78	-78.08	-0.65
234	306	C	3	-7.01	-0.52	19.29	-1.55	-0.01

i-nuc	BP(j)	Nuc	#BP_Win	avgMFE	avgZ	avgED	SumZ	SumZ/#TotalWindows	BPs= 4
nt-235	-	G	120	-	-	-	-	-
235	NoBP	G	4	-20.28	-0.5	25.91	-2.0	-0.02
235	126	C	2	-13.44	-0.44	20.55	-0.88	-0.01
235	135	C	11	-13.7	-1.17	20.67	-12.84	-0.11
235	244	C	100	-17.5	-0.78	20.78	-78.08	-0.65
235	305	C	3	-7.01	-0.52	19.29	-1.55	-0.01

i-nuc	BP(j)	Nuc	#BP_Win	avgMFE	avgZ	avgED	SumZ	SumZ/#TotalWindows	BPs= 4
nt-236	-	U	120	-	-	-	-	-
236	NoBP	U	4	-26.57	-1.21	27.1	-4.85	-0.04
236	125	A	2	-13.44	-0.44	20.55	-0.88	-0.01
236	134	A	11	-13.7	-1.17	20.67	-12.84	-0.11
236	243	A	100	-17.5	-0.78	20.78	-78.08	-0.65
236	304	G	3	-7.01	-0.52	19.29	-1.55	-0.01

i-nuc	BP(j)	Nuc	#BP_Win	avgMFE	avgZ	avgED	SumZ	SumZ/#TotalWindows	BPs= 2
nt-237	-	U	120	-	-	-	-	-
237	NoBP	U	9	-19.93	-1.1	23.36	-9.91	-0.08
237	133	A	11	-13.7	-1.17	20.67	-12.84	-0.11
237	242	A	100	-17.5	-0.78	20.78	-78.08	-0.65

i-nuc	BP(j)	Nuc	#BP_Win	avgMFE	avgZ	avgED	SumZ	SumZ/#TotalWindows	BPs= 1
nt-238	-	U	120	-	-	-	-	-
238	NoBP	U	109	-17.93	-0.83	21.03	-90.29	-0.75
238	132	A	11	-13.7	-1.17	20.67	-12.84	-0.11

i-nuc	BP(j)	Nuc	#BP_Win	avgMFE	avgZ	avgED	SumZ	SumZ/#TotalWindows	BPs= 2
nt-239	-	U	120	-	-	-	-	-
239	NoBP	U	106	-18.48	-0.86	21.18	-90.77	-0.76
239	131	G	11	-13.7	-1.17	20.67	-12.84	-0.11
239	301	A	3	-7.01	-0.52	19.29	-1.55	-0.01

i-nuc	BP(j)	Nuc	#BP_Win	avgMFE	avgZ	avgED	SumZ	SumZ/#TotalWindows	BPs= 1
nt-240	-	U	120	-	-	-	-	-
240	NoBP	U	117	-18.25	-0.9	21.2	-105.29	-0.88
240	300	A	3	-7.01	-0.52	19.29	-1.55	-0.01

i-nuc	BP(j)	Nuc	#BP_Win	avgMFE	avgZ	avgED	SumZ	SumZ/#TotalWindows	BPs= 1
nt-241	-	A	120	-	-	-	-	-
241	NoBP	A	117	-18.46	-0.91	21.28	-106.19	-0.88
241	299	U	3	-7.01	-0.52	19.29	-1.55	-0.01

i-nuc	BP(j)	Nuc	#BP_Win	avgMFE	avgZ	avgED	SumZ	SumZ/#TotalWindows	BPs= 2
nt-242	-	A	120	-	-	-	-	-
242	NoBP	A	17	-25.65	-1.7	24.71	-28.87	-0.24
242	237	U	100	-17.5	-0.78	20.78	-78.08	-0.65
242	298	U	3	-7.01	-0.52	19.29	-1.55	-0.01

i-nuc	BP(j)	Nuc	#BP_Win	avgMFE	avgZ	avgED	SumZ	SumZ/#TotalWindows	BPs= 2
nt-243	-	A	120	-	-	-	-	-
243	NoBP	A	17	-27.14	-1.74	25.22	-29.66	-0.25
243	236	U	100	-17.5	-0.78	20.78	-78.08	-0.65
243	297	U	3	-7.01	-0.52	19.29	-1.55	-0.01

i-nuc	BP(j)	Nuc	#BP_Win	avgMFE	avgZ	avgED	SumZ	SumZ/#TotalWindows	BPs= 1
nt-244	-	C	120	-	-	-	-	-
244	NoBP	C	20	-25.39	-1.6	24.74	-32.03	-0.27
244	235	G	100	-17.5	-0.78	20.78	-78.08	-0.65

i-nuc	BP(j)	Nuc	#BP_Win	avgMFE	avgZ	avgED	SumZ	SumZ/#TotalWindows	BPs= 2
nt-245	-	C	120	-	-	-	-	-
245	NoBP	C	9	-11.45	-0.94	19.94	-8.47	-0.07
245	234	G	100	-17.5	-0.78	20.78	-78.08	-0.65
245	350	G	11	-39.06	-2.22	29.65	-24.42	-0.2

i-nuc	BP(j)	Nuc	#BP_Win	avgMFE	avgZ	avgED	SumZ	SumZ/#TotalWindows	BPs= 3
nt-246	-	U	120	-	-	-	-	-
246	NoBP	U	8	-11.17	-0.91	20.4	-7.27	-0.06
246	233	A	98	-17.03	-0.74	20.67	-72.59	-0.6
246	351	A	3	-39.73	-2.45	28.09	-7.35	-0.06
246	349	G	11	-39.06	-2.22	29.65	-24.42	-0.2

i-nuc	BP(j)	Nuc	#BP_Win	avgMFE	avgZ	avgED	SumZ	SumZ/#TotalWindows	BPs= 4
nt-247	-	U	120	-	-	-	-	-
247	NoBP	U	85	-13.67	-0.79	19.9	-67.2	-0.56
247	222	G	18	-27.96	-0.36	23.41	-6.45	-0.05
247	348	A	12	-39.02	-2.23	29.43	-26.74	-0.22
247	350	G	4	-39.9	-2.51	28.04	-10.06	-0.08
247	355	A	1	-37.6	-1.68	29.81	-1.68	-0.01

i-nuc	BP(j)	Nuc	#BP_Win	avgMFE	avgZ	avgED	SumZ	SumZ/#TotalWindows	BPs= 5
nt-248	-	C	120	-	-	-	-	-
248	NoBP	C	81	-13.88	-0.78	19.95	-63.38	-0.53
248	293	G	3	-7.01	-0.52	19.29	-1.55	-0.01
248	221	G	18	-27.96	-0.36	23.41	-6.45	-0.05
248	347	G	12	-39.02	-2.23	29.43	-26.74	-0.22
248	349	G	5	-39.9	-2.53	27.87	-12.64	-0.11
248	354	G	1	-37.6	-1.68	29.81	-1.68	-0.01

i-nuc	BP(j)	Nuc	#BP_Win	avgMFE	avgZ	avgED	SumZ	SumZ/#TotalWindows	BPs= 5
nt-249	-	U	120	-	-	-	-	-
249	NoBP	U	44	-14.11	-0.59	22.14	-26.14	-0.22
249	229	A	38	-14.86	-1.04	18.36	-39.41	-0.33
249	292	A	3	-7.01	-0.52	19.29	-1.55	-0.01
249	220	A	18	-27.96	-0.36	23.41	-6.45	-0.05
249	346	A	12	-39.02	-2.23	29.43	-26.74	-0.22
249	348	A	5	-39.9	-2.53	27.87	-12.64	-0.11

i-nuc	BP(j)	Nuc	#BP_Win	avgMFE	avgZ	avgED	SumZ	SumZ/#TotalWindows	BPs= 5
nt-250	-	G	120	-	-	-	-	-
250	NoBP	G	30	-36.38	-1.94	28.56	-58.33	-0.49
250	228	C	38	-14.86	-1.04	18.36	-39.41	-0.33
250	143	U	1	-8.24	-0.2	21.46	-0.2	-0.0
250	179	C	30	-7.1	-0.25	20.47	-7.59	-0.06
250	291	U	3	-7.01	-0.52	19.29	-1.55	-0.01
250	219	C	18	-27.96	-0.36	23.41	-6.45	-0.05

i-nuc	BP(j)	Nuc	#BP_Win	avgMFE	avgZ	avgED	SumZ	SumZ/#TotalWindows	BPs= 6
nt-251	-	G	120	-	-	-	-	-
251	NoBP	G	28	-36.94	-1.95	27.53	-54.52	-0.45
251	227	U	38	-14.86	-1.04	18.36	-39.41	-0.33
251	142	C	1	-8.24	-0.2	21.46	-0.2	-0.0
251	178	C	30	-7.1	-0.25	20.47	-7.59	-0.06
251	290	U	3	-7.01	-0.52	19.29	-1.55	-0.01
251	218	U	17	-27.75	-0.35	23.13	-5.89	-0.05
251	368	U	3	-37.53	-1.85	47.06	-5.55	-0.05

i-nuc	BP(j)	Nuc	#BP_Win	avgMFE	avgZ	avgED	SumZ	SumZ/#TotalWindows	BPs= 6
nt-252	-	C	120	-	-	-	-	-
252	NoBP	C	61	-20.34	-0.86	20.32	-52.59	-0.44
252	141	G	1	-8.24	-0.2	21.46	-0.2	-0.0
252	177	G	30	-7.1	-0.25	20.47	-7.59	-0.06
252	289	G	3	-7.01	-0.52	19.29	-1.55	-0.01
252	345	G	19	-39.1	-2.3	28.48	-43.79	-0.36
252	350	G	3	-37.13	-1.75	31.96	-5.24	-0.04
252	367	G	3	-37.53	-1.85	47.06	-5.55	-0.05

i-nuc	BP(j)	Nuc	#BP_Win	avgMFE	avgZ	avgED	SumZ	SumZ/#TotalWindows	BPs= 3
nt-253	-	U	120	-	-	-	-	-
253	NoBP	U	95	-15.86	-0.67	20.58	-63.88	-0.53
253	344	A	19	-39.1	-2.3	28.48	-43.79	-0.36
253	349	G	3	-37.13	-1.75	31.96	-5.24	-0.04
253	366	A	3	-37.53	-1.85	47.06	-5.55	-0.05

i-nuc	BP(j)	Nuc	#BP_Win	avgMFE	avgZ	avgED	SumZ	SumZ/#TotalWindows	BPs= 3
nt-254	-	U	120	-	-	-	-	-
254	NoBP	U	95	-16.1	-0.69	20.77	-65.7	-0.55
254	343	A	19	-39.1	-2.3	28.48	-43.79	-0.36
254	348	A	3	-37.13	-1.75	31.96	-5.24	-0.04
254	365	G	3	-37.53	-1.85	47.06	-5.55	-0.05

i-nuc	BP(j)	Nuc	#BP_Win	avgMFE	avgZ	avgED	SumZ	SumZ/#TotalWindows	BPs= 1
nt-255	-	A	120	-	-	-	-	-
255	NoBP	A	101	-17.6	-0.77	22.06	-78.19	-0.65
255	342	U	19	-39.1	-2.3	28.48	-43.79	-0.36

i-nuc	BP(j)	Nuc	#BP_Win	avgMFE	avgZ	avgED	SumZ	SumZ/#TotalWindows	BPs= 4
nt-256	-	U	120	-	-	-	-	-
256	NoBP	U	85	-14.37	-0.62	20.16	-52.33	-0.44
256	223	A	4	-33.33	-1.02	23.05	-4.1	-0.03
256	341	A	19	-39.1	-2.3	28.48	-43.79	-0.36
256	346	A	9	-37.07	-2.0	33.13	-18.03	-0.15
256	364	A	3	-37.53	-1.85	47.06	-5.55	-0.05

i-nuc	BP(j)	Nuc	#BP_Win	avgMFE	avgZ	avgED	SumZ	SumZ/#TotalWindows	BPs= 4
nt-257	-	C	120	-	-	-	-	-
257	NoBP	C	84	-14.39	-0.62	20.18	-52.12	-0.43
257	222	G	4	-33.33	-1.02	23.05	-4.1	-0.03
257	340	G	19	-39.1	-2.3	28.48	-43.79	-0.36
257	345	G	10	-36.84	-1.97	33.3	-19.73	-0.16
257	363	G	3	-37.53	-1.85	47.06	-5.55	-0.05

i-nuc	BP(j)	Nuc	#BP_Win	avgMFE	avgZ	avgED	SumZ	SumZ/#TotalWindows	BPs= 4
nt-258	-	U	120	-	-	-	-	-
258	NoBP	U	99	-18.65	-0.96	21.62	-94.91	-0.79
258	221	G	4	-33.33	-1.02	23.05	-4.1	-0.03
258	334	A	4	-31.33	-0.55	27.47	-2.21	-0.02
258	344	A	10	-36.84	-1.97	33.3	-19.73	-0.16
258	362	A	3	-37.53	-1.85	47.06	-5.55	-0.05

i-nuc	BP(j)	Nuc	#BP_Win	avgMFE	avgZ	avgED	SumZ	SumZ/#TotalWindows	BPs= 4
nt-259	-	U	120	-	-	-	-	-
259	NoBP	U	100	-19.02	-0.97	21.73	-97.34	-0.81
259	220	A	3	-32.7	-0.9	23.71	-2.69	-0.02
259	333	G	4	-31.33	-0.55	27.47	-2.21	-0.02
259	343	A	10	-36.84	-1.97	33.3	-19.73	-0.16
259	361	G	3	-37.53	-1.85	47.06	-5.55	-0.05

i-nuc	BP(j)	Nuc	#BP_Win	avgMFE	avgZ	avgED	SumZ	SumZ/#TotalWindows	BPs= 3
nt-260	-	A	120	-	-	-	-	-
260	NoBP	A	103	-19.65	-0.98	21.9	-101.25	-0.84
260	332	U	4	-31.33	-0.55	27.47	-2.21	-0.02
260	342	U	10	-36.84	-1.97	33.3	-19.73	-0.16
260	360	U	3	-37.53	-1.85	47.06	-5.55	-0.05

i-nuc	BP(j)	Nuc	#BP_Win	avgMFE	avgZ	avgED	SumZ	SumZ/#TotalWindows	BPs= 1
nt-261	-	C	120	-	-	-	-	-
261	NoBP	C	116	-21.81	-1.1	23.63	-127.31	-1.06
261	331	G	4	-31.33	-0.55	27.47	-2.21	-0.02

i-nuc	BP(j)	Nuc	#BP_Win	avgMFE	avgZ	avgED	SumZ	SumZ/#TotalWindows	BPs= 1
nt-262	-	A	120	-	-	-	-	-
262	NoBP	A	116	-22.04	-1.11	23.72	-128.63	-1.07
262	330	U	4	-31.33	-0.55	27.47	-2.21	-0.02

i-nuc	BP(j)	Nuc	#BP_Win	avgMFE	avgZ	avgED	SumZ	SumZ/#TotalWindows	BPs= 1
nt-263	-	A	120	-	-	-	-	-
263	NoBP	A	117	-22.2	-1.08	23.33	-126.58	-1.05
263	358	U	3	-37.53	-1.85	47.06	-5.55	-0.05

i-nuc	BP(j)	Nuc	#BP_Win	avgMFE	avgZ	avgED	SumZ	SumZ/#TotalWindows	BPs= 3
nt-264	-	C	120	-	-	-	-	-
264	NoBP	C	71	-13.25	-0.62	19.8	-43.99	-0.37
264	329	G	4	-31.33	-0.55	27.47	-2.21	-0.02
264	339	G	42	-37.13	-1.94	29.09	-81.65	-0.68
264	357	G	3	-37.53	-1.85	47.06	-5.55	-0.05

i-nuc	BP(j)	Nuc	#BP_Win	avgMFE	avgZ	avgED	SumZ	SumZ/#TotalWindows	BPs= 3
nt-265	-	U	120	-	-	-	-	-
265	NoBP	U	69	-13.06	-0.63	19.66	-43.52	-0.36
265	328	A	4	-31.33	-0.55	27.47	-2.21	-0.02
265	338	A	43	-37.02	-1.92	29.01	-82.49	-0.69
265	355	A	4	-36.38	-1.48	47.08	-5.93	-0.05

i-nuc	BP(j)	Nuc	#BP_Win	avgMFE	avgZ	avgED	SumZ	SumZ/#TotalWindows	BPs= 3
nt-266	-	C	120	-	-	-	-	-
266	NoBP	C	68	-13.15	-0.64	19.61	-43.85	-0.37
266	327	G	4	-31.33	-0.55	27.47	-2.21	-0.02
266	337	G	43	-37.02	-1.92	29.01	-82.49	-0.69
266	354	G	5	-35.4	-1.18	47.11	-5.89	-0.05

i-nuc	BP(j)	Nuc	#BP_Win	avgMFE	avgZ	avgED	SumZ	SumZ/#TotalWindows	BPs= 2
nt-267	-	A	120	-	-	-	-	-
267	NoBP	A	72	-14.51	-0.64	20.22	-46.33	-0.39
267	336	U	43	-37.02	-1.92	29.01	-82.49	-0.69
267	353	U	5	-35.4	-1.18	47.11	-5.89	-0.05

i-nuc	BP(j)	Nuc	#BP_Win	avgMFE	avgZ	avgED	SumZ	SumZ/#TotalWindows	BPs= 1
nt-268	-	A	120	-	-	-	-	-
268	NoBP	A	115	-23.15	-1.12	23.64	-128.94	-1.07
268	352	U	5	-35.4	-1.18	47.11	-5.89	-0.05

i-nuc	BP(j)	Nuc	#BP_Win	avgMFE	avgZ	avgED	SumZ	SumZ/#TotalWindows	BPs= 2
nt-269	-	U	120	-	-	-	-	-
269	NoBP	U	69	-14.46	-0.66	19.97	-45.71	-0.38
269	334	A	46	-36.77	-1.81	29.51	-83.24	-0.69
269	351	A	5	-35.4	-1.18	47.11	-5.89	-0.05

i-nuc	BP(j)	Nuc	#BP_Win	avgMFE	avgZ	avgED	SumZ	SumZ/#TotalWindows	BPs= 2
nt-270	-	C	120	-	-	-	-	-
270	NoBP	C	69	-14.85	-0.66	20.23	-45.71	-0.38
270	333	G	46	-36.77	-1.81	29.51	-83.24	-0.69
270	350	G	5	-35.4	-1.18	47.11	-5.89	-0.05

i-nuc	BP(j)	Nuc	#BP_Win	avgMFE	avgZ	avgED	SumZ	SumZ/#TotalWindows	BPs= 2
nt-271	-	C	120	-	-	-	-	-
271	NoBP	C	69	-15.25	-0.67	20.47	-46.18	-0.38
271	331	G	46	-36.77	-1.81	29.51	-83.24	-0.69
271	349	G	5	-35.4	-1.18	47.11	-5.89	-0.05

i-nuc	BP(j)	Nuc	#BP_Win	avgMFE	avgZ	avgED	SumZ	SumZ/#TotalWindows	BPs= 1
nt-272	-	A	120	-	-	-	-	-
272	NoBP	A	74	-16.99	-0.71	22.42	-52.58	-0.44
272	330	U	46	-36.77	-1.81	29.51	-83.24	-0.69

i-nuc	BP(j)	Nuc	#BP_Win	avgMFE	avgZ	avgED	SumZ	SumZ/#TotalWindows	BPs= 2
nt-273	-	C	120	-	-	-	-	-
273	NoBP	C	60	-13.66	-0.7	20.04	-41.88	-0.35
273	327	G	14	-33.23	-0.81	33.01	-11.3	-0.09
273	329	G	46	-36.77	-1.81	29.51	-83.24	-0.69

i-nuc	BP(j)	Nuc	#BP_Win	avgMFE	avgZ	avgED	SumZ	SumZ/#TotalWindows	BPs= 2
nt-274	-	U	120	-	-	-	-	-
274	NoBP	U	54	-12.16	-0.72	19.36	-39.12	-0.33
274	326	A	20	-32.68	-0.71	32.1	-14.26	-0.12
274	328	A	46	-36.77	-1.81	29.51	-83.24	-0.69

i-nuc	BP(j)	Nuc	#BP_Win	avgMFE	avgZ	avgED	SumZ	SumZ/#TotalWindows	BPs= 2
nt-275	-	U	120	-	-	-	-	-
275	NoBP	U	53	-12.26	-0.73	19.34	-38.78	-0.32
275	325	G	21	-32.75	-0.71	32.15	-14.99	-0.12
275	327	G	46	-36.77	-1.81	29.51	-83.24	-0.69

i-nuc	BP(j)	Nuc	#BP_Win	avgMFE	avgZ	avgED	SumZ	SumZ/#TotalWindows	BPs= 1
nt-276	-	C	120	-	-	-	-	-
276	NoBP	C	52	-12.36	-0.74	19.32	-38.45	-0.32
276	324	G	68	-35.49	-1.45	30.25	-98.93	-0.82

i-nuc	BP(j)	Nuc	#BP_Win	avgMFE	avgZ	avgED	SumZ	SumZ/#TotalWindows	BPs= 2
nt-277	-	U	120	-	-	-	-	-
277	NoBP	U	51	-12.46	-0.75	19.3	-38.17	-0.32
277	323	G	68	-35.49	-1.45	30.25	-98.93	-0.82
277	335	A	1	-31.8	0.0	32.95	0.0	0.0

i-nuc	BP(j)	Nuc	#BP_Win	avgMFE	avgZ	avgED	SumZ	SumZ/#TotalWindows	BPs= 2
nt-278	-	U	120	-	-	-	-	-
278	NoBP	U	50	-12.57	-0.76	19.28	-37.89	-0.32
278	322	G	68	-35.49	-1.45	30.25	-98.93	-0.82
278	334	A	2	-31.45	0.09	34.76	0.18	0.0

i-nuc	BP(j)	Nuc	#BP_Win	avgMFE	avgZ	avgED	SumZ	SumZ/#TotalWindows	BPs= 2
nt-279	-	C	120	-	-	-	-	-
279	NoBP	C	49	-12.68	-0.77	19.26	-37.51	-0.31
279	321	G	69	-35.41	-1.43	30.37	-98.58	-0.82
279	333	G	2	-31.45	0.09	34.76	0.18	0.0

i-nuc	BP(j)	Nuc	#BP_Win	avgMFE	avgZ	avgED	SumZ	SumZ/#TotalWindows	BPs= 1
nt-280	-	U	120	-	-	-	-	-
280	NoBP	U	51	-13.86	-0.72	20.03	-36.55	-0.3
280	320	G	69	-35.41	-1.43	30.37	-98.58	-0.82

i-nuc	BP(j)	Nuc	#BP_Win	avgMFE	avgZ	avgED	SumZ	SumZ/#TotalWindows	BPs= 2
nt-281	-	U	120	-	-	-	-	-
281	NoBP	U	47	-12.92	-0.78	19.21	-36.61	-0.31
281	319	G	69	-35.41	-1.43	30.37	-98.58	-0.82
281	331	G	4	-30.52	0.18	31.68	0.71	0.01

i-nuc	BP(j)	Nuc	#BP_Win	avgMFE	avgZ	avgED	SumZ	SumZ/#TotalWindows	BPs= 2
nt-282	-	A	120	-	-	-	-	-
282	NoBP	A	46	-13.04	-0.79	19.18	-36.16	-0.3
282	318	U	69	-35.41	-1.43	30.37	-98.58	-0.82
282	330	U	5	-30.16	0.23	33.98	1.16	0.01

i-nuc	BP(j)	Nuc	#BP_Win	avgMFE	avgZ	avgED	SumZ	SumZ/#TotalWindows	BPs= 3
nt-283	-	C	120	-	-	-	-	-
283	NoBP	C	35	-10.37	-0.94	18.33	-32.89	-0.27
283	315	G	11	-23.63	-0.25	23.59	-2.72	-0.02
283	317	G	69	-35.41	-1.43	30.37	-98.58	-0.82
283	329	G	5	-30.16	0.23	33.98	1.16	0.01

i-nuc	BP(j)	Nuc	#BP_Win	avgMFE	avgZ	avgED	SumZ	SumZ/#TotalWindows	BPs= 3
nt-284	-	C	120	-	-	-	-	-
284	NoBP	C	35	-11.04	-0.94	18.36	-32.92	-0.27
284	314	G	11	-23.63	-0.25	23.59	-2.72	-0.02
284	316	G	69	-35.41	-1.43	30.37	-98.58	-0.82
284	327	G	5	-30.16	0.23	33.98	1.16	0.01

i-nuc	BP(j)	Nuc	#BP_Win	avgMFE	avgZ	avgED	SumZ	SumZ/#TotalWindows	BPs= 3
nt-285	-	U	120	-	-	-	-	-
285	NoBP	U	43	-13.46	-0.82	19.1	-35.33	-0.29
285	315	G	69	-35.41	-1.43	30.37	-98.58	-0.82
285	326	A	5	-30.16	0.23	33.98	1.16	0.01
285	341	A	3	-30.27	-0.15	26.88	-0.45	-0.0

i-nuc	BP(j)	Nuc	#BP_Win	avgMFE	avgZ	avgED	SumZ	SumZ/#TotalWindows	BPs= 5
nt-286	-	C	120	-	-	-	-	-
286	NoBP	C	28	-9.52	-1.15	17.03	-32.33	-0.27
286	311	G	1	-10.6	-0.52	19.97	-0.52	-0.0
286	312	G	13	-22.66	-0.17	23.4	-2.15	-0.02
286	314	G	69	-35.41	-1.43	30.37	-98.58	-0.82
286	325	G	5	-30.16	0.23	33.98	1.16	0.01
286	340	G	4	-29.95	-0.12	29.34	-0.49	-0.0

i-nuc	BP(j)	Nuc	#BP_Win	avgMFE	avgZ	avgED	SumZ	SumZ/#TotalWindows	BPs= 5
nt-287	-	C	120	-	-	-	-	-
287	NoBP	C	27	-10.31	-1.17	17.46	-31.6	-0.26
287	310	G	2	-9.05	-0.23	20.18	-0.46	-0.0
287	311	G	13	-22.66	-0.17	23.4	-2.15	-0.02
287	312	G	69	-35.41	-1.43	30.37	-98.58	-0.82
287	324	G	5	-30.16	0.23	33.98	1.16	0.01
287	339	G	4	-29.95	-0.12	29.34	-0.49	-0.0

i-nuc	BP(j)	Nuc	#BP_Win	avgMFE	avgZ	avgED	SumZ	SumZ/#TotalWindows	BPs= 5
nt-288	-	C	120	-	-	-	-	-
288	NoBP	C	25	-9.79	-1.26	16.65	-31.59	-0.26
288	309	G	2	-9.05	-0.23	20.18	-0.46	-0.0
288	310	G	13	-22.66	-0.17	23.4	-2.15	-0.02
288	311	G	69	-35.41	-1.43	30.37	-98.58	-0.82
288	323	G	5	-30.16	0.23	33.98	1.16	0.01
288	337	G	6	-28.77	0.0	32.71	0.02	0.0

i-nuc	BP(j)	Nuc	#BP_Win	avgMFE	avgZ	avgED	SumZ	SumZ/#TotalWindows	BPs= 3
nt-289	-	G	120	-	-	-	-	-
289	NoBP	G	98	-30.48	-1.04	28.45	-101.77	-0.85
289	191	C	12	-11.38	-2.33	13.33	-27.91	-0.23
289	252	C	3	-7.01	-0.52	19.29	-1.55	-0.01
289	336	U	7	-28.3	0.02	34.17	0.11	0.0

i-nuc	BP(j)	Nuc	#BP_Win	avgMFE	avgZ	avgED	SumZ	SumZ/#TotalWindows	BPs= 7
nt-290	-	U	120	-	-	-	-	-
290	NoBP	U	10	-9.11	-0.21	19.87	-2.13	-0.02
290	190	A	12	-11.38	-2.33	13.33	-27.91	-0.23
290	251	G	3	-7.01	-0.52	19.29	-1.55	-0.01
290	308	A	13	-22.66	-0.17	23.4	-2.15	-0.02
290	309	G	69	-35.41	-1.43	30.37	-98.58	-0.82
290	321	G	5	-30.16	0.23	33.98	1.16	0.01
290	335	A	7	-28.3	0.02	34.17	0.11	0.0
290	407	G	1	-25.2	0.09	39.57	0.09	0.0

i-nuc	BP(j)	Nuc	#BP_Win	avgMFE	avgZ	avgED	SumZ	SumZ/#TotalWindows	BPs= 6
nt-291	-	U	120	-	-	-	-	-
291	NoBP	U	23	-17.55	-0.18	22.66	-4.24	-0.04
291	189	A	12	-11.38	-2.33	13.33	-27.91	-0.23
291	250	G	3	-7.01	-0.52	19.29	-1.55	-0.01
291	308	A	69	-35.41	-1.43	30.37	-98.58	-0.82
291	320	G	5	-30.16	0.23	33.98	1.16	0.01
291	334	A	7	-28.3	0.02	34.17	0.11	0.0
291	406	G	1	-25.2	0.09	39.57	0.09	0.0

i-nuc	BP(j)	Nuc	#BP_Win	avgMFE	avgZ	avgED	SumZ	SumZ/#TotalWindows	BPs= 3
nt-292	-	A	120	-	-	-	-	-
292	NoBP	A	104	-30.91	-0.98	29.21	-101.7	-0.85
292	188	U	12	-11.38	-2.33	13.33	-27.91	-0.23
292	249	U	3	-7.01	-0.52	19.29	-1.55	-0.01
292	405	U	1	-25.2	0.09	39.57	0.09	0.0

i-nuc	BP(j)	Nuc	#BP_Win	avgMFE	avgZ	avgED	SumZ	SumZ/#TotalWindows	BPs= 4
nt-293	-	G	120	-	-	-	-	-
293	NoBP	G	10	-26.03	0.09	32.62	0.85	0.01
293	187	C	12	-11.38	-2.33	13.33	-27.91	-0.23
293	305	C	88	-31.83	-1.17	28.67	-102.57	-0.85
293	248	C	3	-7.01	-0.52	19.29	-1.55	-0.01
293	332	U	7	-28.3	0.02	34.17	0.11	0.0

i-nuc	BP(j)	Nuc	#BP_Win	avgMFE	avgZ	avgED	SumZ	SumZ/#TotalWindows	BPs= 5
nt-294	-	C	120	-	-	-	-	-
294	186	G	12	-11.38	-2.33	13.33	-27.91	-0.23
294	304	G	88	-31.83	-1.17	28.67	-102.57	-0.85
294	NoBP	C	7	-17.78	-0.31	26.11	-2.16	-0.02
294	319	G	5	-30.16	0.23	33.98	1.16	0.01
294	331	G	7	-28.3	0.02	34.17	0.11	0.0
294	403	G	1	-25.2	0.09	39.57	0.09	0.0

i-nuc	BP(j)	Nuc	#BP_Win	avgMFE	avgZ	avgED	SumZ	SumZ/#TotalWindows	BPs= 5
nt-295	-	A	120	-	-	-	-	-
295	185	U	10	-11.62	-2.47	13.36	-24.66	-0.21
295	NoBP	A	9	-17.96	-0.54	24.86	-4.89	-0.04
295	303	U	88	-31.83	-1.17	28.67	-102.57	-0.85
295	318	U	5	-30.16	0.23	33.98	1.16	0.01
295	330	U	7	-28.3	0.02	34.17	0.11	0.0
295	402	U	1	-25.2	0.09	39.57	0.09	0.0

i-nuc	BP(j)	Nuc	#BP_Win	avgMFE	avgZ	avgED	SumZ	SumZ/#TotalWindows	BPs= 3
nt-296	-	U	120	-	-	-	-	-
296	NoBP	U	107	-28.91	-1.22	27.06	-130.87	-1.09
296	317	G	5	-30.16	0.23	33.98	1.16	0.01
296	329	G	7	-28.3	0.02	34.17	0.11	0.0
296	401	G	1	-25.2	0.09	39.57	0.09	0.0

i-nuc	BP(j)	Nuc	#BP_Win	avgMFE	avgZ	avgED	SumZ	SumZ/#TotalWindows	BPs= 4
nt-297	-	U	120	-	-	-	-	-
297	NoBP	U	104	-29.68	-1.23	27.43	-127.63	-1.06
297	243	A	3	-7.01	-0.52	19.29	-1.55	-0.01
297	316	G	5	-30.16	0.23	33.98	1.16	0.01
297	328	A	7	-28.3	0.02	34.17	0.11	0.0
297	400	A	1	-25.2	0.09	39.57	0.09	0.0

i-nuc	BP(j)	Nuc	#BP_Win	avgMFE	avgZ	avgED	SumZ	SumZ/#TotalWindows	BPs= 4
nt-298	-	U	120	-	-	-	-	-
298	NoBP	U	104	-29.82	-1.21	27.57	-125.51	-1.05
298	242	A	3	-7.01	-0.52	19.29	-1.55	-0.01
298	315	G	5	-30.16	0.23	33.98	1.16	0.01
298	327	G	7	-28.3	0.02	34.17	0.11	0.0
298	399	A	1	-25.2	0.09	39.57	0.09	0.0

i-nuc	BP(j)	Nuc	#BP_Win	avgMFE	avgZ	avgED	SumZ	SumZ/#TotalWindows	BPs= 3
nt-299	-	U	120	-	-	-	-	-
299	NoBP	U	109	-29.97	-1.12	28.0	-122.38	-1.02
299	241	A	3	-7.01	-0.52	19.29	-1.55	-0.01
299	326	A	7	-28.3	0.02	34.17	0.11	0.0
299	398	G	1	-25.2	0.09	39.57	0.09	0.0

i-nuc	BP(j)	Nuc	#BP_Win	avgMFE	avgZ	avgED	SumZ	SumZ/#TotalWindows	BPs= 2
nt-300	-	A	120	-	-	-	-	-
300	NoBP	A	108	-30.27	-1.07	28.6	-115.83	-0.97
300	240	U	3	-7.01	-0.52	19.29	-1.55	-0.01
300	411	U	9	-26.12	-0.46	28.48	-4.15	-0.03

i-nuc	BP(j)	Nuc	#BP_Win	avgMFE	avgZ	avgED	SumZ	SumZ/#TotalWindows	BPs= 2
nt-301	-	A	120	-	-	-	-	-
301	NoBP	A	106	-30.5	-1.07	28.66	-113.43	-0.95
301	239	U	3	-7.01	-0.52	19.29	-1.55	-0.01
301	410	U	11	-25.92	-0.35	29.59	-3.9	-0.03

i-nuc	BP(j)	Nuc	#BP_Win	avgMFE	avgZ	avgED	SumZ	SumZ/#TotalWindows	BPs= 2
nt-302	-	U	120	-	-	-	-	-
302	NoBP	U	102	-30.08	-1.1	28.19	-112.43	-0.94
302	324	G	7	-28.3	0.02	34.17	0.11	0.0
302	409	A	11	-25.92	-0.35	29.59	-3.9	-0.03

i-nuc	BP(j)	Nuc	#BP_Win	avgMFE	avgZ	avgED	SumZ	SumZ/#TotalWindows	BPs= 4
nt-303	-	U	120	-	-	-	-	-
303	NoBP	U	9	-14.38	-0.92	22.47	-8.29	-0.07
303	295	A	88	-31.83	-1.17	28.67	-102.57	-0.85
303	314	G	5	-30.16	0.23	33.98	1.16	0.01
303	323	G	7	-28.3	0.02	34.17	0.11	0.0
303	408	G	11	-25.92	-0.35	29.59	-3.9	-0.03

i-nuc	BP(j)	Nuc	#BP_Win	avgMFE	avgZ	avgED	SumZ	SumZ/#TotalWindows	BPs= 3
nt-304	-	G	120	-	-	-	-	-
304	NoBP	G	23	-25.18	-0.32	30.12	-7.29	-0.06
304	294	C	88	-31.83	-1.17	28.67	-102.57	-0.85
304	236	U	3	-7.01	-0.52	19.29	-1.55	-0.01
304	313	C	6	-29.33	0.21	34.92	1.25	0.01

i-nuc	BP(j)	Nuc	#BP_Win	avgMFE	avgZ	avgED	SumZ	SumZ/#TotalWindows	BPs= 7
nt-305	-	C	120	-	-	-	-	-
305	NoBP	C	1	-11.0	-2.11	12.93	-2.11	-0.02
305	293	G	88	-31.83	-1.17	28.67	-102.57	-0.85
305	235	G	3	-7.01	-0.52	19.29	-1.55	-0.01
305	312	G	6	-29.33	0.21	34.92	1.25	0.01
305	321	G	7	-28.3	0.02	34.17	0.11	0.0
305	406	G	11	-25.92	-0.35	29.59	-3.9	-0.03
305	408	G	3	-24.5	0.32	33.97	0.95	0.01
305	316	G	1	-24.5	0.45	36.24	0.45	0.0

i-nuc	BP(j)	Nuc	#BP_Win	avgMFE	avgZ	avgED	SumZ	SumZ/#TotalWindows	BPs= 6
nt-306	-	C	120	-	-	-	-	-
306	NoBP	C	88	-31.83	-1.17	28.67	-102.57	-0.85
306	234	G	3	-7.01	-0.52	19.29	-1.55	-0.01
306	311	G	6	-29.33	0.21	34.92	1.25	0.01
306	320	G	7	-28.3	0.02	34.17	0.11	0.0
306	404	G	12	-25.69	-0.28	29.99	-3.41	-0.03
306	407	G	3	-24.5	0.32	33.97	0.95	0.01
306	315	G	1	-24.5	0.45	36.24	0.45	0.0

i-nuc	BP(j)	Nuc	#BP_Win	avgMFE	avgZ	avgED	SumZ	SumZ/#TotalWindows	BPs= 4
nt-307	-	C	120	-	-	-	-	-
307	NoBP	C	97	-31.07	-1.05	28.93	-102.14	-0.85
307	319	G	7	-28.3	0.02	34.17	0.11	0.0
307	403	G	12	-25.69	-0.28	29.99	-3.41	-0.03
307	406	G	3	-24.5	0.32	33.97	0.95	0.01
307	314	G	1	-24.5	0.45	36.24	0.45	0.0

i-nuc	BP(j)	Nuc	#BP_Win	avgMFE	avgZ	avgED	SumZ	SumZ/#TotalWindows	BPs= 6
nt-308	-	A	120	-	-	-	-	-
308	NoBP	A	13	-21.5	0.04	30.11	0.53	0.0
308	203	U	3	-12.67	-0.34	21.35	-1.01	-0.01
308	290	U	13	-22.66	-0.17	23.4	-2.15	-0.02
308	291	U	69	-35.41	-1.43	30.37	-98.58	-0.82
308	318	U	7	-28.3	0.02	34.17	0.11	0.0
308	402	U	12	-25.69	-0.28	29.99	-3.41	-0.03
308	405	U	3	-24.5	0.32	33.97	0.95	0.01

i-nuc	BP(j)	Nuc	#BP_Win	avgMFE	avgZ	avgED	SumZ	SumZ/#TotalWindows	BPs= 3
nt-309	-	G	120	-	-	-	-	-
309	NoBP	G	46	-25.06	-0.07	29.78	-3.12	-0.03
309	288	C	2	-9.05	-0.23	20.18	-0.46	-0.0
309	202	C	3	-12.67	-0.34	21.35	-1.01	-0.01
309	290	U	69	-35.41	-1.43	30.37	-98.58	-0.82

i-nuc	BP(j)	Nuc	#BP_Win	avgMFE	avgZ	avgED	SumZ	SumZ/#TotalWindows	BPs= 3
nt-310	-	G	120	-	-	-	-	-
310	287	C	2	-9.05	-0.23	20.18	-0.46	-0.0
310	201	C	3	-12.67	-0.34	21.35	-1.01	-0.01
310	288	C	13	-22.66	-0.17	23.4	-2.15	-0.02
310	NoBP	G	102	-32.54	-0.98	31.11	-99.58	-0.83

i-nuc	BP(j)	Nuc	#BP_Win	avgMFE	avgZ	avgED	SumZ	SumZ/#TotalWindows	BPs= 5
nt-311	-	G	120	-	-	-	-	-
311	286	C	1	-10.6	-0.52	19.97	-0.52	-0.0
311	200	C	3	-12.67	-0.34	21.35	-1.01	-0.01
311	287	C	13	-22.66	-0.17	23.4	-2.15	-0.02
311	288	C	69	-35.41	-1.43	30.37	-98.58	-0.82
311	306	C	6	-29.33	0.21	34.92	1.25	0.01
311	NoBP	G	28	-25.83	-0.1	32.14	-2.66	-0.02

i-nuc	BP(j)	Nuc	#BP_Win	avgMFE	avgZ	avgED	SumZ	SumZ/#TotalWindows	BPs= 4
nt-312	-	G	120	-	-	-	-	-
312	199	C	3	-12.67	-0.34	21.35	-1.01	-0.01
312	286	C	13	-22.66	-0.17	23.4	-2.15	-0.02
312	287	C	69	-35.41	-1.43	30.37	-98.58	-0.82
312	305	C	6	-29.33	0.21	34.92	1.25	0.01
312	NoBP	G	29	-25.77	-0.11	32.06	-3.14	-0.03

i-nuc	BP(j)	Nuc	#BP_Win	avgMFE	avgZ	avgED	SumZ	SumZ/#TotalWindows	BPs= 2
nt-313	-	C	120	-	-	-	-	-
313	NoBP	C	92	-32.46	-1.09	29.53	-100.7	-0.84
313	304	G	6	-29.33	0.21	34.92	1.25	0.01
313	396	G	22	-24.93	-0.19	31.08	-4.21	-0.04

i-nuc	BP(j)	Nuc	#BP_Win	avgMFE	avgZ	avgED	SumZ	SumZ/#TotalWindows	BPs= 7
nt-314	-	G	120	-	-	-	-	-
314	NoBP	G	8	-26.36	0.01	32.55	0.04	0.0
314	284	C	11	-23.63	-0.25	23.59	-2.72	-0.02
314	202	C	2	-17.35	0.29	22.38	0.57	0.0
314	286	C	69	-35.41	-1.43	30.37	-98.58	-0.82
314	303	U	5	-30.16	0.23	33.98	1.16	0.01
314	394	C	2	-23.65	0.02	35.54	0.04	0.0
314	395	C	22	-24.93	-0.19	31.08	-4.21	-0.04
314	307	C	1	-24.5	0.45	36.24	0.45	0.0

i-nuc	BP(j)	Nuc	#BP_Win	avgMFE	avgZ	avgED	SumZ	SumZ/#TotalWindows	BPs= 7
nt-315	-	G	120	-	-	-	-	-
315	283	C	11	-23.63	-0.25	23.59	-2.72	-0.02
315	201	C	2	-17.35	0.29	22.38	0.57	0.0
315	285	U	69	-35.41	-1.43	30.37	-98.58	-0.82
315	298	U	5	-30.16	0.23	33.98	1.16	0.01
315	NoBP	G	8	-27.33	0.07	34.11	0.57	0.0
315	393	U	2	-23.65	0.02	35.54	0.04	0.0
315	394	C	22	-24.93	-0.19	31.08	-4.21	-0.04
315	306	C	1	-24.5	0.45	36.24	0.45	0.0

i-nuc	BP(j)	Nuc	#BP_Win	avgMFE	avgZ	avgED	SumZ	SumZ/#TotalWindows	BPs= 7
nt-316	-	G	120	-	-	-	-	-
316	NoBP	G	11	-25.24	0.09	32.06	0.98	0.01
316	200	C	2	-17.35	0.29	22.38	0.57	0.0
316	217	C	8	-25.74	-0.3	24.29	-2.39	-0.02
316	284	C	69	-35.41	-1.43	30.37	-98.58	-0.82
316	297	U	5	-30.16	0.23	33.98	1.16	0.01
316	392	U	2	-23.65	0.02	35.54	0.04	0.0
316	393	U	22	-24.93	-0.19	31.08	-4.21	-0.04
316	305	C	1	-24.5	0.45	36.24	0.45	0.0

i-nuc	BP(j)	Nuc	#BP_Win	avgMFE	avgZ	avgED	SumZ	SumZ/#TotalWindows	BPs= 6
nt-317	-	G	120	-	-	-	-	-
317	199	C	2	-17.35	0.29	22.38	0.57	0.0
317	216	C	8	-25.74	-0.3	24.29	-2.39	-0.02
317	214	C	1	-22.1	0.01	23.2	0.01	0.0
317	283	C	69	-35.41	-1.43	30.37	-98.58	-0.82
317	296	U	5	-30.16	0.23	33.98	1.16	0.01
317	NoBP	G	11	-25.83	0.16	34.21	1.75	0.01
317	391	C	24	-24.82	-0.17	31.45	-4.17	-0.03

i-nuc	BP(j)	Nuc	#BP_Win	avgMFE	avgZ	avgED	SumZ	SumZ/#TotalWindows	BPs= 6
nt-318	-	U	120	-	-	-	-	-
318	NoBP	U	6	-20.67	0.36	31.84	2.14	0.02
318	215	A	8	-25.74	-0.3	24.29	-2.39	-0.02
318	213	A	1	-22.1	0.01	23.2	0.01	0.0
318	282	A	69	-35.41	-1.43	30.37	-98.58	-0.82
318	295	A	5	-30.16	0.23	33.98	1.16	0.01
318	308	A	7	-28.3	0.02	34.17	0.11	0.0
318	390	A	24	-24.82	-0.17	31.45	-4.17	-0.03

i-nuc	BP(j)	Nuc	#BP_Win	avgMFE	avgZ	avgED	SumZ	SumZ/#TotalWindows	BPs= 6
nt-319	-	G	120	-	-	-	-	-
319	214	C	8	-25.74	-0.3	24.29	-2.39	-0.02
319	212	C	1	-22.1	0.01	23.2	0.01	0.0
319	281	U	69	-35.41	-1.43	30.37	-98.58	-0.82
319	294	C	5	-30.16	0.23	33.98	1.16	0.01
319	307	C	7	-28.3	0.02	34.17	0.11	0.0
319	387	U	30	-24.08	-0.07	32.04	-2.03	-0.02

i-nuc	BP(j)	Nuc	#BP_Win	avgMFE	avgZ	avgED	SumZ	SumZ/#TotalWindows	BPs= 6
nt-320	-	G	120	-	-	-	-	-
320	NoBP	G	2	-24.9	-0.26	23.42	-0.52	-0.0
320	211	C	1	-22.1	0.01	23.2	0.01	0.0
320	212	C	5	-27.46	-0.39	25.29	-1.95	-0.02
320	280	U	69	-35.41	-1.43	30.37	-98.58	-0.82
320	291	U	5	-30.16	0.23	33.98	1.16	0.01
320	306	C	7	-28.3	0.02	34.17	0.11	0.0
320	386	C	31	-23.94	-0.05	32.06	-1.47	-0.01

i-nuc	BP(j)	Nuc	#BP_Win	avgMFE	avgZ	avgED	SumZ	SumZ/#TotalWindows	BPs= 7
nt-321	-	G	120	-	-	-	-	-
321	210	C	1	-22.1	0.01	23.2	0.01	0.0
321	211	C	5	-27.46	-0.39	25.29	-1.95	-0.02
321	212	C	1	-29.9	-0.76	23.16	-0.76	-0.01
321	279	C	69	-35.41	-1.43	30.37	-98.58	-0.82
321	290	U	5	-30.16	0.23	33.98	1.16	0.01
321	305	C	7	-28.3	0.02	34.17	0.11	0.0
321	385	U	31	-23.94	-0.05	32.06	-1.47	-0.01
321	NoBP	G	1	-17.9	1.29	37.59	1.29	0.01

i-nuc	BP(j)	Nuc	#BP_Win	avgMFE	avgZ	avgED	SumZ	SumZ/#TotalWindows	BPs= 4
nt-322	-	G	120	-	-	-	-	-
322	210	C	5	-27.46	-0.39	25.29	-1.95	-0.02
322	211	C	1	-29.9	-0.76	23.16	-0.76	-0.01
322	278	U	68	-35.49	-1.45	30.25	-98.93	-0.82
322	NoBP	G	15	-27.67	0.28	34.88	4.18	0.03
322	384	C	31	-23.94	-0.05	32.06	-1.47	-0.01

i-nuc	BP(j)	Nuc	#BP_Win	avgMFE	avgZ	avgED	SumZ	SumZ/#TotalWindows	BPs= 6
nt-323	-	G	120	-	-	-	-	-
323	NoBP	G	5	-22.0	0.79	34.29	3.96	0.03
323	209	U	3	-28.97	-0.48	25.63	-1.44	-0.01
323	210	C	1	-29.9	-0.76	23.16	-0.76	-0.01
323	277	U	68	-35.49	-1.45	30.25	-98.93	-0.82
323	288	C	5	-30.16	0.23	33.98	1.16	0.01
323	303	U	7	-28.3	0.02	34.17	0.11	0.0
323	383	C	31	-23.94	-0.05	32.06	-1.47	-0.01

i-nuc	BP(j)	Nuc	#BP_Win	avgMFE	avgZ	avgED	SumZ	SumZ/#TotalWindows	BPs= 6
nt-324	-	G	120	-	-	-	-	-
324	208	C	3	-28.97	-0.48	25.63	-1.44	-0.01
324	209	U	1	-29.9	-0.76	23.16	-0.76	-0.01
324	276	C	68	-35.49	-1.45	30.25	-98.93	-0.82
324	287	C	5	-30.16	0.23	33.98	1.16	0.01
324	NoBP	G	5	-20.56	1.05	34.4	5.24	0.04
324	302	U	7	-28.3	0.02	34.17	0.11	0.0
324	382	C	31	-23.94	-0.05	32.06	-1.47	-0.01

i-nuc	BP(j)	Nuc	#BP_Win	avgMFE	avgZ	avgED	SumZ	SumZ/#TotalWindows	BPs= 4
nt-325	-	G	120	-	-	-	-	-
325	NoBP	G	62	-33.94	-1.27	30.13	-78.51	-0.65
325	208	C	1	-29.9	-0.76	23.16	-0.76	-0.01
325	275	U	21	-32.75	-0.71	32.15	-14.99	-0.12
325	286	C	5	-30.16	0.23	33.98	1.16	0.01
325	381	U	31	-23.94	-0.05	32.06	-1.47	-0.01

i-nuc	BP(j)	Nuc	#BP_Win	avgMFE	avgZ	avgED	SumZ	SumZ/#TotalWindows	BPs= 6
nt-326	-	A	120	-	-	-	-	-
326	207	U	1	-29.9	-0.76	23.16	-0.76	-0.01
326	NoBP	A	53	-35.34	-1.53	30.03	-80.88	-0.67
326	274	U	20	-32.68	-0.71	32.1	-14.26	-0.12
326	285	U	5	-30.16	0.23	33.98	1.16	0.01
326	299	U	7	-28.3	0.02	34.17	0.11	0.0
326	380	U	31	-23.94	-0.05	32.06	-1.47	-0.01
326	442	U	3	-18.53	1.12	25.02	3.36	0.03

i-nuc	BP(j)	Nuc	#BP_Win	avgMFE	avgZ	avgED	SumZ	SumZ/#TotalWindows	BPs= 7
nt-327	-	G	120	-	-	-	-	-
327	NoBP	G	12	-24.01	0.55	31.76	6.57	0.05
327	273	C	14	-33.23	-0.81	33.01	-11.3	-0.09
327	219	C	1	-30.4	-0.25	27.11	-0.25	-0.0
327	266	C	4	-31.33	-0.55	27.47	-2.21	-0.02
327	275	U	46	-36.77	-1.81	29.51	-83.24	-0.69
327	284	C	5	-30.16	0.23	33.98	1.16	0.01
327	298	U	7	-28.3	0.02	34.17	0.11	0.0
327	379	C	31	-23.94	-0.05	32.06	-1.47	-0.01

i-nuc	BP(j)	Nuc	#BP_Win	avgMFE	avgZ	avgED	SumZ	SumZ/#TotalWindows	BPs= 6
nt-328	-	A	120	-	-	-	-	-
328	NoBP	A	25	-31.32	-0.36	33.78	-9.1	-0.08
328	218	U	1	-30.4	-0.25	27.11	-0.25	-0.0
328	265	U	4	-31.33	-0.55	27.47	-2.21	-0.02
328	274	U	46	-36.77	-1.81	29.51	-83.24	-0.69
328	297	U	7	-28.3	0.02	34.17	0.11	0.0
328	377	U	31	-23.94	-0.05	32.06	-1.47	-0.01
328	440	U	6	-18.27	1.21	28.94	7.26	0.06

i-nuc	BP(j)	Nuc	#BP_Win	avgMFE	avgZ	avgED	SumZ	SumZ/#TotalWindows	BPs= 8
nt-329	-	G	120	-	-	-	-	-
329	NoBP	G	19	-31.05	-0.42	35.55	-8.04	-0.07
329	216	C	1	-30.3	-0.34	23.24	-0.34	-0.0
329	217	C	1	-30.4	-0.25	27.11	-0.25	-0.0
329	264	C	4	-31.33	-0.55	27.47	-2.21	-0.02
329	273	C	46	-36.77	-1.81	29.51	-83.24	-0.69
329	283	C	5	-30.16	0.23	33.98	1.16	0.01
329	296	U	7	-28.3	0.02	34.17	0.11	0.0
329	376	U	31	-23.94	-0.05	32.06	-1.47	-0.01
329	439	C	6	-18.27	1.21	28.94	7.26	0.06

i-nuc	BP(j)	Nuc	#BP_Win	avgMFE	avgZ	avgED	SumZ	SumZ/#TotalWindows	BPs= 8
nt-330	-	U	120	-	-	-	-	-
330	NoBP	U	15	-28.76	-0.05	32.78	-0.78	-0.01
330	215	A	1	-30.3	-0.34	23.24	-0.34	-0.0
330	262	A	4	-31.33	-0.55	27.47	-2.21	-0.02
330	272	A	46	-36.77	-1.81	29.51	-83.24	-0.69
330	343	A	5	-35.4	-1.18	47.11	-5.89	-0.05
330	282	A	5	-30.16	0.23	33.98	1.16	0.01
330	295	A	7	-28.3	0.02	34.17	0.11	0.0
330	375	A	31	-23.94	-0.05	32.06	-1.47	-0.01
330	438	G	6	-18.27	1.21	28.94	7.26	0.06

i-nuc	BP(j)	Nuc	#BP_Win	avgMFE	avgZ	avgED	SumZ	SumZ/#TotalWindows	BPs= 7
nt-331	-	G	120	-	-	-	-	-
331	NoBP	G	52	-24.41	0.14	32.63	7.23	0.06
331	214	C	1	-30.3	-0.34	23.24	-0.34	-0.0
331	216	C	1	-30.4	-0.25	27.11	-0.25	-0.0
331	261	C	4	-31.33	-0.55	27.47	-2.21	-0.02
331	271	C	46	-36.77	-1.81	29.51	-83.24	-0.69
331	342	U	5	-35.4	-1.18	47.11	-5.89	-0.05
331	281	U	4	-30.52	0.18	31.68	0.71	0.01
331	294	C	7	-28.3	0.02	34.17	0.11	0.0

i-nuc	BP(j)	Nuc	#BP_Win	avgMFE	avgZ	avgED	SumZ	SumZ/#TotalWindows	BPs= 6
nt-332	-	U	120	-	-	-	-	-
332	213	A	1	-30.3	-0.34	23.24	-0.34	-0.0
332	215	A	1	-30.4	-0.25	27.11	-0.25	-0.0
332	260	A	4	-31.33	-0.55	27.47	-2.21	-0.02
332	NoBP	U	96	-30.85	-0.85	31.5	-81.12	-0.68
332	341	A	5	-35.4	-1.18	47.11	-5.89	-0.05
332	293	G	7	-28.3	0.02	34.17	0.11	0.0
332	436	A	6	-18.27	1.21	28.94	7.26	0.06

i-nuc	BP(j)	Nuc	#BP_Win	avgMFE	avgZ	avgED	SumZ	SumZ/#TotalWindows	BPs= 4
nt-333	-	G	120	-	-	-	-	-
333	214	C	1	-30.4	-0.25	27.11	-0.25	-0.0
333	259	U	4	-31.33	-0.55	27.47	-2.21	-0.02
333	270	C	46	-36.77	-1.81	29.51	-83.24	-0.69
333	NoBP	G	67	-25.53	0.07	33.99	4.44	0.04
333	279	C	2	-31.45	0.09	34.76	0.18	0.0

i-nuc	BP(j)	Nuc	#BP_Win	avgMFE	avgZ	avgED	SumZ	SumZ/#TotalWindows	BPs= 4
nt-334	-	A	120	-	-	-	-	-
334	258	U	4	-31.33	-0.55	27.47	-2.21	-0.02
334	269	U	46	-36.77	-1.81	29.51	-83.24	-0.69
334	NoBP	A	61	-25.14	0.08	33.72	4.68	0.04
334	278	U	2	-31.45	0.09	34.76	0.18	0.0
334	291	U	7	-28.3	0.02	34.17	0.11	0.0

i-nuc	BP(j)	Nuc	#BP_Win	avgMFE	avgZ	avgED	SumZ	SumZ/#TotalWindows	BPs= 2
nt-335	-	A	120	-	-	-	-	-
335	NoBP	A	112	-30.12	-0.72	31.7	-80.26	-0.67
335	277	U	1	-31.8	0.0	32.95	0.0	0.0
335	290	U	7	-28.3	0.02	34.17	0.11	0.0

i-nuc	BP(j)	Nuc	#BP_Win	avgMFE	avgZ	avgED	SumZ	SumZ/#TotalWindows	BPs= 2
nt-336	-	U	120	-	-	-	-	-
336	NoBP	U	70	-25.78	0.04	33.27	2.93	0.02
336	267	A	43	-37.02	-1.92	29.01	-82.49	-0.69
336	289	G	7	-28.3	0.02	34.17	0.11	0.0

i-nuc	BP(j)	Nuc	#BP_Win	avgMFE	avgZ	avgED	SumZ	SumZ/#TotalWindows	BPs= 4
nt-337	-	G	120	-	-	-	-	-
337	NoBP	G	42	-26.71	-0.29	34.12	-11.97	-0.1
337	266	C	43	-37.02	-1.92	29.01	-82.49	-0.69
337	386	C	3	-33.2	-0.25	36.68	-0.75	-0.01
337	394	C	26	-23.07	0.63	31.6	16.48	0.14
337	288	C	6	-28.77	0.0	32.71	0.02	0.0

i-nuc	BP(j)	Nuc	#BP_Win	avgMFE	avgZ	avgED	SumZ	SumZ/#TotalWindows	BPs= 3
nt-338	-	A	120	-	-	-	-	-
338	265	U	43	-37.02	-1.92	29.01	-82.49	-0.69
338	NoBP	A	47	-26.62	-0.21	33.97	-10.02	-0.08
338	385	U	3	-33.2	-0.25	36.68	-0.75	-0.01
338	393	U	27	-23.43	0.59	32.02	15.98	0.13

i-nuc	BP(j)	Nuc	#BP_Win	avgMFE	avgZ	avgED	SumZ	SumZ/#TotalWindows	BPs= 5
nt-339	-	G	120	-	-	-	-	-
339	264	C	42	-37.13	-1.94	29.09	-81.65	-0.68
339	NoBP	G	41	-26.23	-0.23	34.52	-9.41	-0.08
339	384	C	3	-33.2	-0.25	36.68	-0.75	-0.01
339	392	U	28	-23.84	0.54	31.79	14.99	0.12
339	287	C	4	-29.95	-0.12	29.34	-0.49	-0.0
339	395	C	2	-21.2	0.78	39.62	1.57	0.01

i-nuc	BP(j)	Nuc	#BP_Win	avgMFE	avgZ	avgED	SumZ	SumZ/#TotalWindows	BPs= 5
nt-340	-	G	120	-	-	-	-	-
340	NoBP	G	64	-29.33	-0.7	33.05	-44.92	-0.37
340	257	C	19	-39.1	-2.3	28.48	-43.79	-0.36
340	383	C	3	-33.2	-0.25	36.68	-0.75	-0.01
340	391	C	28	-23.84	0.54	31.79	14.99	0.12
340	286	C	4	-29.95	-0.12	29.34	-0.49	-0.0
340	394	C	2	-21.2	0.78	39.62	1.57	0.01

i-nuc	BP(j)	Nuc	#BP_Win	avgMFE	avgZ	avgED	SumZ	SumZ/#TotalWindows	BPs= 4
nt-341	-	A	120	-	-	-	-	-
341	NoBP	A	91	-27.28	-0.25	32.23	-22.55	-0.19
341	256	U	19	-39.1	-2.3	28.48	-43.79	-0.36
341	332	U	5	-35.4	-1.18	47.11	-5.89	-0.05
341	285	U	3	-30.27	-0.15	26.88	-0.45	-0.0
341	393	U	2	-21.2	0.78	39.62	1.57	0.01

i-nuc	BP(j)	Nuc	#BP_Win	avgMFE	avgZ	avgED	SumZ	SumZ/#TotalWindows	BPs= 4
nt-342	-	U	120	-	-	-	-	-
342	NoBP	U	47	-26.54	-0.28	32.02	-13.14	-0.11
342	255	A	19	-39.1	-2.3	28.48	-43.79	-0.36
342	260	A	10	-36.84	-1.97	33.3	-19.73	-0.16
342	331	G	5	-35.4	-1.18	47.11	-5.89	-0.05
342	389	A	39	-25.28	0.36	32.63	14.02	0.12

i-nuc	BP(j)	Nuc	#BP_Win	avgMFE	avgZ	avgED	SumZ	SumZ/#TotalWindows	BPs= 4
nt-343	-	A	120	-	-	-	-	-
343	NoBP	A	47	-26.24	-0.22	32.33	-10.36	-0.09
343	254	U	19	-39.1	-2.3	28.48	-43.79	-0.36
343	259	U	10	-36.84	-1.97	33.3	-19.73	-0.16
343	330	U	5	-35.4	-1.18	47.11	-5.89	-0.05
343	388	U	39	-25.28	0.36	32.63	14.02	0.12

i-nuc	BP(j)	Nuc	#BP_Win	avgMFE	avgZ	avgED	SumZ	SumZ/#TotalWindows	BPs= 4
nt-344	-	A	120	-	-	-	-	-
344	NoBP	A	21	-31.34	-0.61	36.15	-12.73	-0.11
344	253	U	19	-39.1	-2.3	28.48	-43.79	-0.36
344	258	U	10	-36.84	-1.97	33.3	-19.73	-0.16
344	387	U	39	-25.28	0.36	32.63	14.02	0.12
344	360	U	31	-23.94	-0.05	32.06	-1.47	-0.01

i-nuc	BP(j)	Nuc	#BP_Win	avgMFE	avgZ	avgED	SumZ	SumZ/#TotalWindows	BPs= 5
nt-345	-	G	120	-	-	-	-	-
345	252	C	19	-39.1	-2.3	28.48	-43.79	-0.36
345	257	C	10	-36.84	-1.97	33.3	-19.73	-0.16
345	NoBP	G	17	-30.31	-0.54	36.12	-9.24	-0.08
345	382	C	4	-33.62	-0.45	35.0	-1.79	-0.01
345	386	C	39	-25.28	0.36	32.63	14.02	0.12
345	359	C	31	-23.94	-0.05	32.06	-1.47	-0.01

i-nuc	BP(j)	Nuc	#BP_Win	avgMFE	avgZ	avgED	SumZ	SumZ/#TotalWindows	BPs= 5
nt-346	-	A	120	-	-	-	-	-
346	NoBP	A	25	-32.6	-1.04	33.29	-26.02	-0.22
346	256	U	9	-37.07	-2.0	33.13	-18.03	-0.15
346	249	U	12	-39.02	-2.23	29.43	-26.74	-0.22
346	381	U	4	-33.62	-0.45	35.0	-1.79	-0.01
346	385	U	39	-25.28	0.36	32.63	14.02	0.12
346	358	U	31	-23.94	-0.05	32.06	-1.47	-0.01

i-nuc	BP(j)	Nuc	#BP_Win	avgMFE	avgZ	avgED	SumZ	SumZ/#TotalWindows	BPs= 3
nt-347	-	G	120	-	-	-	-	-
347	NoBP	G	65	-28.93	-0.66	32.57	-43.1	-0.36
347	248	C	12	-39.02	-2.23	29.43	-26.74	-0.22
347	380	U	4	-33.62	-0.45	35.0	-1.79	-0.01
347	384	C	39	-25.28	0.36	32.63	14.02	0.12

i-nuc	BP(j)	Nuc	#BP_Win	avgMFE	avgZ	avgED	SumZ	SumZ/#TotalWindows	BPs= 4
nt-348	-	A	120	-	-	-	-	-
348	NoBP	A	69	-28.07	-0.13	33.26	-8.86	-0.07
348	247	U	12	-39.02	-2.23	29.43	-26.74	-0.22
348	249	U	5	-39.9	-2.53	27.87	-12.64	-0.11
348	254	U	3	-37.13	-1.75	31.96	-5.24	-0.04
348	356	U	31	-23.94	-0.05	32.06	-1.47	-0.01

i-nuc	BP(j)	Nuc	#BP_Win	avgMFE	avgZ	avgED	SumZ	SumZ/#TotalWindows	BPs= 6
nt-349	-	G	120	-	-	-	-	-
349	NoBP	G	42	-25.67	-0.15	32.58	-6.46	-0.05
349	248	C	5	-39.9	-2.53	27.87	-12.64	-0.11
349	246	U	11	-39.06	-2.22	29.65	-24.42	-0.2
349	253	U	3	-37.13	-1.75	31.96	-5.24	-0.04
349	271	C	5	-35.4	-1.18	47.11	-5.89	-0.05
349	360	U	15	-31.07	-0.78	29.41	-11.63	-0.1
349	383	C	39	-25.28	0.36	32.63	14.02	0.12

i-nuc	BP(j)	Nuc	#BP_Win	avgMFE	avgZ	avgED	SumZ	SumZ/#TotalWindows	BPs= 7
nt-350	-	G	120	-	-	-	-	-
350	NoBP	G	35	-24.15	-0.04	32.43	-1.4	-0.01
350	247	U	4	-39.9	-2.51	28.04	-10.06	-0.08
350	245	C	11	-39.06	-2.22	29.65	-24.42	-0.2
350	252	C	3	-37.13	-1.75	31.96	-5.24	-0.04
350	270	C	5	-35.4	-1.18	47.11	-5.89	-0.05
350	359	C	16	-30.86	-0.7	29.86	-11.28	-0.09
350	377	U	7	-33.49	-0.76	33.32	-5.32	-0.04
350	382	C	39	-25.28	0.36	32.63	14.02	0.12

i-nuc	BP(j)	Nuc	#BP_Win	avgMFE	avgZ	avgED	SumZ	SumZ/#TotalWindows	BPs= 5
nt-351	-	A	120	-	-	-	-	-
351	NoBP	A	50	-28.28	-0.62	31.94	-30.85	-0.26
351	246	U	3	-39.73	-2.45	28.09	-7.35	-0.06
351	269	U	5	-35.4	-1.18	47.11	-5.89	-0.05
351	358	U	16	-30.86	-0.7	29.86	-11.28	-0.09
351	376	U	7	-33.49	-0.76	33.32	-5.32	-0.04
351	381	U	39	-25.28	0.36	32.63	14.02	0.12

i-nuc	BP(j)	Nuc	#BP_Win	avgMFE	avgZ	avgED	SumZ	SumZ/#TotalWindows	BPs= 3
nt-352	-	U	120	-	-	-	-	-
352	NoBP	U	92	-27.24	-0.23	32.22	-21.04	-0.18
352	268	A	5	-35.4	-1.18	47.11	-5.89	-0.05
352	357	G	16	-30.86	-0.7	29.86	-11.28	-0.09
352	375	A	7	-33.49	-0.76	33.32	-5.32	-0.04

i-nuc	BP(j)	Nuc	#BP_Win	avgMFE	avgZ	avgED	SumZ	SumZ/#TotalWindows	BPs= 2
nt-353	-	U	120	-	-	-	-	-
353	NoBP	U	108	-27.66	-0.27	31.97	-29.1	-0.24
353	267	A	5	-35.4	-1.18	47.11	-5.89	-0.05
353	374	A	7	-33.49	-0.76	33.32	-5.32	-0.04

i-nuc	BP(j)	Nuc	#BP_Win	avgMFE	avgZ	avgED	SumZ	SumZ/#TotalWindows	BPs= 2
nt-354	-	G	120	-	-	-	-	-
354	NoBP	G	114	-27.82	-0.26	32.18	-29.51	-0.25
354	248	C	1	-37.6	-1.68	29.81	-1.68	-0.01
354	266	C	5	-35.4	-1.18	47.11	-5.89	-0.05

i-nuc	BP(j)	Nuc	#BP_Win	avgMFE	avgZ	avgED	SumZ	SumZ/#TotalWindows	BPs= 3
nt-355	-	A	120	-	-	-	-	-
355	NoBP	A	108	-27.38	-0.2	32.34	-21.14	-0.18
355	247	U	1	-37.6	-1.68	29.81	-1.68	-0.01
355	265	U	4	-36.38	-1.48	47.08	-5.93	-0.05
355	372	U	7	-33.49	-0.76	33.32	-5.32	-0.04

i-nuc	BP(j)	Nuc	#BP_Win	avgMFE	avgZ	avgED	SumZ	SumZ/#TotalWindows	BPs= 3
nt-356	-	U	120	-	-	-	-	-
356	NoBP	U	79	-29.41	-0.34	33.12	-26.71	-0.22
356	371	A	7	-33.49	-0.76	33.32	-5.32	-0.04
356	348	A	31	-23.94	-0.05	32.06	-1.47	-0.01
356	458	A	3	-21.0	0.88	38.08	2.65	0.02

i-nuc	BP(j)	Nuc	#BP_Win	avgMFE	avgZ	avgED	SumZ	SumZ/#TotalWindows	BPs= 3
nt-357	-	G	120	-	-	-	-	-
357	NoBP	G	98	-27.38	-0.14	33.04	-13.82	-0.12
357	264	C	3	-37.53	-1.85	47.06	-5.55	-0.05
357	352	U	16	-30.86	-0.7	29.86	-11.28	-0.09
357	457	C	3	-21.0	0.88	38.08	2.65	0.02

i-nuc	BP(j)	Nuc	#BP_Win	avgMFE	avgZ	avgED	SumZ	SumZ/#TotalWindows	BPs= 6
nt-358	-	U	120	-	-	-	-	-
358	NoBP	U	25	-34.54	-1.03	34.51	-25.63	-0.21
358	263	A	3	-37.53	-1.85	47.06	-5.55	-0.05
358	351	A	16	-30.86	-0.7	29.86	-11.28	-0.09
358	374	A	39	-25.28	0.36	32.63	14.02	0.12
358	346	A	31	-23.94	-0.05	32.06	-1.47	-0.01
358	456	G	3	-21.0	0.88	38.08	2.65	0.02
358	449	A	3	-27.6	0.59	39.52	1.77	0.01

i-nuc	BP(j)	Nuc	#BP_Win	avgMFE	avgZ	avgED	SumZ	SumZ/#TotalWindows	BPs= 6
nt-359	-	C	120	-	-	-	-	-
359	NoBP	C	21	-34.91	-1.13	37.05	-23.68	-0.2
359	350	G	16	-30.86	-0.7	29.86	-11.28	-0.09
359	367	G	7	-33.49	-0.76	33.32	-5.32	-0.04
359	373	G	39	-25.28	0.36	32.63	14.02	0.12
359	345	G	31	-23.94	-0.05	32.06	-1.47	-0.01
359	455	G	3	-21.0	0.88	38.08	2.65	0.02
359	448	G	3	-27.6	0.59	39.52	1.77	0.01

i-nuc	BP(j)	Nuc	#BP_Win	avgMFE	avgZ	avgED	SumZ	SumZ/#TotalWindows	BPs= 7
nt-360	-	U	120	-	-	-	-	-
360	NoBP	U	53	-27.88	-0.04	33.22	-2.19	-0.02
360	260	A	3	-37.53	-1.85	47.06	-5.55	-0.05
360	349	G	15	-31.07	-0.78	29.41	-11.63	-0.1
360	366	A	7	-33.49	-0.76	33.32	-5.32	-0.04
360	344	A	31	-23.94	-0.05	32.06	-1.47	-0.01
360	454	A	3	-21.0	0.88	38.08	2.65	0.02
360	427	A	5	-29.6	0.1	40.84	0.48	0.0
360	447	A	3	-27.6	0.59	39.52	1.77	0.01

i-nuc	BP(j)	Nuc	#BP_Win	avgMFE	avgZ	avgED	SumZ	SumZ/#TotalWindows	BPs= 3
nt-361	-	G	120	-	-	-	-	-
361	NoBP	G	109	-27.29	-0.15	32.68	-15.81	-0.13
361	259	U	3	-37.53	-1.85	47.06	-5.55	-0.05
361	426	C	5	-29.6	0.1	40.84	0.48	0.0
361	446	U	3	-27.6	0.59	39.52	1.77	0.01

i-nuc	BP(j)	Nuc	#BP_Win	avgMFE	avgZ	avgED	SumZ	SumZ/#TotalWindows	BPs= 3
nt-362	-	A	120	-	-	-	-	-
362	NoBP	A	97	-27.41	-0.19	33.05	-18.56	-0.15
362	258	U	3	-37.53	-1.85	47.06	-5.55	-0.05
362	424	U	17	-26.87	0.28	32.47	4.82	0.04
362	445	U	3	-27.6	0.59	39.52	1.77	0.01

i-nuc	BP(j)	Nuc	#BP_Win	avgMFE	avgZ	avgED	SumZ	SumZ/#TotalWindows	BPs= 3
nt-363	-	G	120	-	-	-	-	-
363	NoBP	G	96	-27.29	-0.17	33.08	-16.59	-0.14
363	257	C	3	-37.53	-1.85	47.06	-5.55	-0.05
363	423	C	18	-27.18	0.24	31.68	4.3	0.04
363	444	U	3	-27.6	0.59	39.52	1.77	0.01

i-nuc	BP(j)	Nuc	#BP_Win	avgMFE	avgZ	avgED	SumZ	SumZ/#TotalWindows	BPs= 3
nt-364	-	A	120	-	-	-	-	-
364	NoBP	A	96	-27.22	-0.16	33.02	-15.13	-0.13
364	256	U	3	-37.53	-1.85	47.06	-5.55	-0.05
364	422	U	18	-27.18	0.24	31.68	4.3	0.04
364	442	U	3	-27.6	0.59	39.52	1.77	0.01

i-nuc	BP(j)	Nuc	#BP_Win	avgMFE	avgZ	avgED	SumZ	SumZ/#TotalWindows	BPs= 2
nt-365	-	G	120	-	-	-	-	-
365	NoBP	G	111	-26.85	-0.03	32.87	-3.67	-0.03
365	254	U	3	-37.53	-1.85	47.06	-5.55	-0.05
365	381	U	6	-33.08	-0.65	35.54	-3.88	-0.03

i-nuc	BP(j)	Nuc	#BP_Win	avgMFE	avgZ	avgED	SumZ	SumZ/#TotalWindows	BPs= 5
nt-366	-	A	120	-	-	-	-	-
366	NoBP	A	83	-26.12	-0.03	32.87	-2.81	-0.02
366	253	U	3	-37.53	-1.85	47.06	-5.55	-0.05
366	360	U	7	-33.49	-0.76	33.32	-5.32	-0.04
366	380	U	6	-33.08	-0.65	35.54	-3.88	-0.03
366	420	U	18	-27.18	0.24	31.68	4.3	0.04
366	440	U	3	-27.6	0.59	39.52	1.77	0.01

i-nuc	BP(j)	Nuc	#BP_Win	avgMFE	avgZ	avgED	SumZ	SumZ/#TotalWindows	BPs= 5
nt-367	-	G	120	-	-	-	-	-
367	NoBP	G	83	-26.05	-0.02	32.89	-1.4	-0.01
367	252	C	3	-37.53	-1.85	47.06	-5.55	-0.05
367	359	C	7	-33.49	-0.76	33.32	-5.32	-0.04
367	379	C	6	-33.08	-0.65	35.54	-3.88	-0.03
367	419	C	18	-27.18	0.24	31.68	4.3	0.04
367	439	C	3	-27.6	0.59	39.52	1.77	0.01

i-nuc	BP(j)	Nuc	#BP_Win	avgMFE	avgZ	avgED	SumZ	SumZ/#TotalWindows	BPs= 4
nt-368	-	U	120	-	-	-	-	-
368	251	G	3	-37.53	-1.85	47.06	-5.55	-0.05
368	NoBP	U	90	-26.57	-0.06	32.95	-5.56	-0.05
368	378	G	6	-33.08	-0.65	35.54	-3.88	-0.03
368	418	A	18	-27.18	0.24	31.68	4.3	0.04
368	438	G	3	-27.6	0.59	39.52	1.77	0.01

i-nuc	BP(j)	Nuc	#BP_Win	avgMFE	avgZ	avgED	SumZ	SumZ/#TotalWindows	BPs= 1
nt-369	-	G	120	-	-	-	-	-
369	NoBP	G	114	-26.94	-0.03	33.18	-3.8	-0.03
369	377	U	6	-33.08	-0.65	35.54	-3.88	-0.03

i-nuc	BP(j)	Nuc	#BP_Win	avgMFE	avgZ	avgED	SumZ	SumZ/#TotalWindows	BPs= 1
nt-370	-	A	120	-	-	-	-	-
370	NoBP	A	114	-26.89	-0.02	33.07	-2.33	-0.02
370	376	U	6	-33.08	-0.65	35.54	-3.88	-0.03

i-nuc	BP(j)	Nuc	#BP_Win	avgMFE	avgZ	avgED	SumZ	SumZ/#TotalWindows	BPs= 1
nt-371	-	A	120	-	-	-	-	-
371	NoBP	A	113	-26.76	0.01	33.07	0.78	0.01
371	356	U	7	-33.49	-0.76	33.32	-5.32	-0.04

i-nuc	BP(j)	Nuc	#BP_Win	avgMFE	avgZ	avgED	SumZ	SumZ/#TotalWindows	BPs= 1
nt-372	-	U	120	-	-	-	-	-
372	NoBP	U	113	-26.72	0.02	33.07	2.49	0.02
372	355	A	7	-33.49	-0.76	33.32	-5.32	-0.04

i-nuc	BP(j)	Nuc	#BP_Win	avgMFE	avgZ	avgED	SumZ	SumZ/#TotalWindows	BPs= 1
nt-373	-	G	120	-	-	-	-	-
373	NoBP	G	81	-27.95	-0.19	33.21	-15.05	-0.13
373	359	C	39	-25.28	0.36	32.63	14.02	0.12

i-nuc	BP(j)	Nuc	#BP_Win	avgMFE	avgZ	avgED	SumZ	SumZ/#TotalWindows	BPs= 2
nt-374	-	A	120	-	-	-	-	-
374	NoBP	A	74	-27.38	-0.11	33.2	-8.01	-0.07
374	353	U	7	-33.49	-0.76	33.32	-5.32	-0.04
374	358	U	39	-25.28	0.36	32.63	14.02	0.12

i-nuc	BP(j)	Nuc	#BP_Win	avgMFE	avgZ	avgED	SumZ	SumZ/#TotalWindows	BPs= 3
nt-375	-	A	120	-	-	-	-	-
375	NoBP	A	52	-27.0	0.12	33.48	6.04	0.05
375	352	U	7	-33.49	-0.76	33.32	-5.32	-0.04
375	330	U	31	-23.94	-0.05	32.06	-1.47	-0.01
375	415	U	30	-28.75	0.11	33.14	3.26	0.03

i-nuc	BP(j)	Nuc	#BP_Win	avgMFE	avgZ	avgED	SumZ	SumZ/#TotalWindows	BPs= 4
nt-376	-	U	120	-	-	-	-	-
376	NoBP	U	46	-26.14	0.25	33.15	11.73	0.1
376	351	A	7	-33.49	-0.76	33.32	-5.32	-0.04
376	370	A	6	-33.08	-0.65	35.54	-3.88	-0.03
376	329	G	31	-23.94	-0.05	32.06	-1.47	-0.01
376	414	A	30	-28.75	0.11	33.14	3.26	0.03

i-nuc	BP(j)	Nuc	#BP_Win	avgMFE	avgZ	avgED	SumZ	SumZ/#TotalWindows	BPs= 4
nt-377	-	U	120	-	-	-	-	-
377	NoBP	U	46	-26.12	0.28	33.15	13.06	0.11
377	350	G	7	-33.49	-0.76	33.32	-5.32	-0.04
377	369	G	6	-33.08	-0.65	35.54	-3.88	-0.03
377	328	A	31	-23.94	-0.05	32.06	-1.47	-0.01
377	413	A	30	-28.75	0.11	33.14	3.26	0.03

i-nuc	BP(j)	Nuc	#BP_Win	avgMFE	avgZ	avgED	SumZ	SumZ/#TotalWindows	BPs= 3
nt-378	-	G	120	-	-	-	-	-
378	NoBP	G	78	-25.59	0.09	32.48	7.0	0.06
378	368	U	6	-33.08	-0.65	35.54	-3.88	-0.03
378	412	U	30	-28.75	0.11	33.14	3.26	0.03
378	452	C	6	-30.43	0.04	36.88	0.25	0.0

i-nuc	BP(j)	Nuc	#BP_Win	avgMFE	avgZ	avgED	SumZ	SumZ/#TotalWindows	BPs= 3
nt-379	-	C	120	-	-	-	-	-
379	NoBP	C	77	-27.48	0.16	32.86	12.61	0.11
379	367	G	6	-33.08	-0.65	35.54	-3.88	-0.03
379	327	G	31	-23.94	-0.05	32.06	-1.47	-0.01
379	451	G	6	-30.43	0.04	36.88	0.25	0.0

i-nuc	BP(j)	Nuc	#BP_Win	avgMFE	avgZ	avgED	SumZ	SumZ/#TotalWindows	BPs= 4
nt-380	-	U	120	-	-	-	-	-
380	NoBP	U	73	-27.15	0.21	32.72	15.03	0.13
380	366	A	6	-33.08	-0.65	35.54	-3.88	-0.03
380	347	G	4	-33.62	-0.45	35.0	-1.79	-0.01
380	326	A	31	-23.94	-0.05	32.06	-1.47	-0.01
380	450	G	6	-30.43	0.04	36.88	0.25	0.0

i-nuc	BP(j)	Nuc	#BP_Win	avgMFE	avgZ	avgED	SumZ	SumZ/#TotalWindows	BPs= 6
nt-381	-	U	120	-	-	-	-	-
381	365	G	6	-33.08	-0.65	35.54	-3.88	-0.03
381	346	A	4	-33.62	-0.45	35.0	-1.79	-0.01
381	351	A	39	-25.28	0.36	32.63	14.02	0.12
381	325	G	31	-23.94	-0.05	32.06	-1.47	-0.01
381	409	A	34	-29.29	0.05	32.85	1.61	0.01
381	449	A	6	-30.43	0.04	36.88	0.25	0.0

i-nuc	BP(j)	Nuc	#BP_Win	avgMFE	avgZ	avgED	SumZ	SumZ/#TotalWindows	BPs= 5
nt-382	-	C	120	-	-	-	-	-
382	NoBP	C	6	-32.77	-0.45	36.43	-2.69	-0.02
382	345	G	4	-33.62	-0.45	35.0	-1.79	-0.01
382	350	G	39	-25.28	0.36	32.63	14.02	0.12
382	324	G	31	-23.94	-0.05	32.06	-1.47	-0.01
382	408	G	34	-29.29	0.05	32.85	1.61	0.01
382	448	G	6	-30.43	0.04	36.88	0.25	0.0

i-nuc	BP(j)	Nuc	#BP_Win	avgMFE	avgZ	avgED	SumZ	SumZ/#TotalWindows	BPs= 5
nt-383	-	C	120	-	-	-	-	-
383	NoBP	C	5	-32.86	-0.36	39.11	-1.78	-0.01
383	340	G	3	-33.2	-0.25	36.68	-0.75	-0.01
383	349	G	39	-25.28	0.36	32.63	14.02	0.12
383	323	G	31	-23.94	-0.05	32.06	-1.47	-0.01
383	407	G	34	-29.29	0.05	32.85	1.61	0.01
383	438	G	8	-30.94	-0.08	34.89	-0.64	-0.01

i-nuc	BP(j)	Nuc	#BP_Win	avgMFE	avgZ	avgED	SumZ	SumZ/#TotalWindows	BPs= 6
nt-384	-	C	120	-	-	-	-	-
384	NoBP	C	2	-32.2	-0.17	47.18	-0.34	-0.0
384	339	G	3	-33.2	-0.25	36.68	-0.75	-0.01
384	347	G	39	-25.28	0.36	32.63	14.02	0.12
384	322	G	31	-23.94	-0.05	32.06	-1.47	-0.01
384	406	G	34	-29.29	0.05	32.85	1.61	0.01
384	437	G	8	-30.94	-0.08	34.89	-0.64	-0.01
384	499	G	3	-32.37	-0.17	36.19	-0.51	-0.0

i-nuc	BP(j)	Nuc	#BP_Win	avgMFE	avgZ	avgED	SumZ	SumZ/#TotalWindows	BPs= 6
nt-385	-	U	120	-	-	-	-	-
385	NoBP	U	35	-29.35	0.05	33.26	1.65	0.01
385	338	A	3	-33.2	-0.25	36.68	-0.75	-0.01
385	346	A	39	-25.28	0.36	32.63	14.02	0.12
385	321	G	31	-23.94	-0.05	32.06	-1.47	-0.01
385	436	A	8	-30.94	-0.08	34.89	-0.64	-0.01
385	498	A	3	-32.37	-0.17	36.19	-0.51	-0.0
385	409	A	1	-30.4	0.34	44.39	0.34	0.0

i-nuc	BP(j)	Nuc	#BP_Win	avgMFE	avgZ	avgED	SumZ	SumZ/#TotalWindows	BPs= 7
nt-386	-	C	120	-	-	-	-	-
386	337	G	3	-33.2	-0.25	36.68	-0.75	-0.01
386	345	G	39	-25.28	0.36	32.63	14.02	0.12
386	320	G	31	-23.94	-0.05	32.06	-1.47	-0.01
386	404	G	34	-29.29	0.05	32.85	1.61	0.01
386	435	G	8	-30.94	-0.08	34.89	-0.64	-0.01
386	497	G	3	-32.37	-0.17	36.19	-0.51	-0.0
386	408	G	1	-30.4	0.34	44.39	0.34	0.0
386	NoBP	C	1	-30.6	0.25	40.08	0.25	0.0

i-nuc	BP(j)	Nuc	#BP_Win	avgMFE	avgZ	avgED	SumZ	SumZ/#TotalWindows	BPs= 7
nt-387	-	U	120	-	-	-	-	-
387	NoBP	U	3	-29.0	-0.0	35.52	-0.01	-0.0
387	344	A	39	-25.28	0.36	32.63	14.02	0.12
387	319	G	30	-24.08	-0.07	32.04	-2.03	-0.02
387	403	G	34	-29.29	0.05	32.85	1.61	0.01
387	434	A	8	-30.94	-0.08	34.89	-0.64	-0.01
387	496	A	3	-32.37	-0.17	36.19	-0.51	-0.0
387	407	G	1	-30.4	0.34	44.39	0.34	0.0
387	414	A	2	-32.0	-0.2	30.08	-0.39	-0.0

i-nuc	BP(j)	Nuc	#BP_Win	avgMFE	avgZ	avgED	SumZ	SumZ/#TotalWindows	BPs= 5
nt-388	-	U	120	-	-	-	-	-
388	NoBP	U	66	-26.84	-0.0	32.55	-0.12	-0.0
388	343	A	39	-25.28	0.36	32.63	14.02	0.12
388	433	G	8	-30.94	-0.08	34.89	-0.64	-0.01
388	495	A	3	-32.37	-0.17	36.19	-0.51	-0.0
388	406	G	1	-30.4	0.34	44.39	0.34	0.0
388	413	A	3	-32.43	-0.35	27.16	-1.06	-0.01

i-nuc	BP(j)	Nuc	#BP_Win	avgMFE	avgZ	avgED	SumZ	SumZ/#TotalWindows	BPs= 4
nt-389	-	A	120	-	-	-	-	-
389	342	U	39	-25.28	0.36	32.63	14.02	0.12
389	NoBP	A	69	-27.08	-0.01	32.47	-0.95	-0.01
389	432	U	8	-30.94	-0.08	34.89	-0.64	-0.01
389	405	U	1	-30.4	0.34	44.39	0.34	0.0
389	412	U	3	-32.43	-0.35	27.16	-1.06	-0.01

i-nuc	BP(j)	Nuc	#BP_Win	avgMFE	avgZ	avgED	SumZ	SumZ/#TotalWindows	BPs= 3
nt-390	-	A	120	-	-	-	-	-
390	NoBP	A	34	-24.47	0.44	32.12	14.84	0.12
390	402	U	59	-28.87	0.04	33.44	2.38	0.02
390	318	U	24	-24.82	-0.17	31.45	-4.17	-0.03
390	411	U	3	-32.43	-0.35	27.16	-1.06	-0.01

i-nuc	BP(j)	Nuc	#BP_Win	avgMFE	avgZ	avgED	SumZ	SumZ/#TotalWindows	BPs= 4
nt-391	-	C	120	-	-	-	-	-
391	NoBP	C	8	-30.04	-0.12	29.3	-0.97	-0.01
391	340	G	28	-23.84	0.54	31.79	14.99	0.12
391	401	G	59	-28.87	0.04	33.44	2.38	0.02
391	317	G	24	-24.82	-0.17	31.45	-4.17	-0.03
391	438	G	1	-19.8	0.56	32.5	0.56	0.0

i-nuc	BP(j)	Nuc	#BP_Win	avgMFE	avgZ	avgED	SumZ	SumZ/#TotalWindows	BPs= 5
nt-392	-	U	120	-	-	-	-	-
392	339	G	28	-23.84	0.54	31.79	14.99	0.12
392	400	A	59	-28.87	0.04	33.44	2.38	0.02
392	316	G	2	-23.65	0.02	35.54	0.04	0.0
392	NoBP	U	25	-24.95	-0.12	31.29	-3.03	-0.03
392	437	G	1	-19.8	0.56	32.5	0.56	0.0
392	409	A	5	-32.66	-0.31	24.63	-1.53	-0.01

i-nuc	BP(j)	Nuc	#BP_Win	avgMFE	avgZ	avgED	SumZ	SumZ/#TotalWindows	BPs= 8
nt-393	-	U	120	-	-	-	-	-
393	338	A	27	-23.43	0.59	32.02	15.98	0.13
393	399	A	59	-28.87	0.04	33.44	2.38	0.02
393	315	G	2	-23.65	0.02	35.54	0.04	0.0
393	316	G	22	-24.93	-0.19	31.08	-4.21	-0.04
393	436	A	1	-19.8	0.56	32.5	0.56	0.0
393	341	A	2	-21.2	0.78	39.62	1.57	0.01
393	408	G	5	-32.66	-0.31	24.63	-1.53	-0.01
393	409	A	2	-32.8	-0.38	18.81	-0.77	-0.01

i-nuc	BP(j)	Nuc	#BP_Win	avgMFE	avgZ	avgED	SumZ	SumZ/#TotalWindows	BPs= 8
nt-394	-	C	120	-	-	-	-	-
394	337	G	26	-23.07	0.63	31.6	16.48	0.14
394	398	G	59	-28.87	0.04	33.44	2.38	0.02
394	314	G	2	-23.65	0.02	35.54	0.04	0.0
394	315	G	22	-24.93	-0.19	31.08	-4.21	-0.04
394	435	G	1	-19.8	0.56	32.5	0.56	0.0
394	340	G	2	-21.2	0.78	39.62	1.57	0.01
394	407	G	5	-32.66	-0.31	24.63	-1.53	-0.01
394	408	G	3	-32.3	-0.27	22.02	-0.81	-0.01

i-nuc	BP(j)	Nuc	#BP_Win	avgMFE	avgZ	avgED	SumZ	SumZ/#TotalWindows	BPs= 5
nt-395	-	C	120	-	-	-	-	-
395	NoBP	C	87	-26.99	0.22	32.91	19.17	0.16
395	314	G	22	-24.93	-0.19	31.08	-4.21	-0.04
395	433	G	1	-19.8	0.56	32.5	0.56	0.0
395	339	G	2	-21.2	0.78	39.62	1.57	0.01
395	406	G	5	-32.66	-0.31	24.63	-1.53	-0.01
395	407	G	3	-32.3	-0.27	22.02	-0.81	-0.01

i-nuc	BP(j)	Nuc	#BP_Win	avgMFE	avgZ	avgED	SumZ	SumZ/#TotalWindows	BPs= 3
nt-396	-	G	120	-	-	-	-	-
396	NoBP	G	92	-27.01	0.21	32.73	19.68	0.16
396	313	C	22	-24.93	-0.19	31.08	-4.21	-0.04
396	432	U	1	-19.8	0.56	32.5	0.56	0.0
396	405	U	5	-32.66	-0.31	24.63	-1.53	-0.01

i-nuc	BP(j)	Nuc	#BP_Win	avgMFE	avgZ	avgED	SumZ	SumZ/#TotalWindows	BPs= 1
nt-397	-	A	120	-	-	-	-	-
397	NoBP	A	117	-26.67	0.12	32.29	14.56	0.12
397	405	U	3	-32.3	-0.27	22.02	-0.81	-0.01

i-nuc	BP(j)	Nuc	#BP_Win	avgMFE	avgZ	avgED	SumZ	SumZ/#TotalWindows	BPs= 2
nt-398	-	G	120	-	-	-	-	-
398	NoBP	G	60	-24.84	0.18	30.37	10.58	0.09
398	394	C	59	-28.87	0.04	33.44	2.38	0.02
398	299	U	1	-25.2	0.09	39.57	0.09	0.0

i-nuc	BP(j)	Nuc	#BP_Win	avgMFE	avgZ	avgED	SumZ	SumZ/#TotalWindows	BPs= 2
nt-399	-	A	120	-	-	-	-	-
399	NoBP	A	60	-24.88	0.16	30.17	9.79	0.08
399	393	U	59	-28.87	0.04	33.44	2.38	0.02
399	298	U	1	-25.2	0.09	39.57	0.09	0.0

i-nuc	BP(j)	Nuc	#BP_Win	avgMFE	avgZ	avgED	SumZ	SumZ/#TotalWindows	BPs= 2
nt-400	-	A	120	-	-	-	-	-
400	NoBP	A	60	-24.93	0.15	30.22	9.24	0.08
400	392	U	59	-28.87	0.04	33.44	2.38	0.02
400	297	U	1	-25.2	0.09	39.57	0.09	0.0

i-nuc	BP(j)	Nuc	#BP_Win	avgMFE	avgZ	avgED	SumZ	SumZ/#TotalWindows	BPs= 3
nt-401	-	G	120	-	-	-	-	-
401	NoBP	G	26	-27.66	-0.15	29.68	-3.9	-0.03
401	391	C	59	-28.87	0.04	33.44	2.38	0.02
401	296	U	1	-25.2	0.09	39.57	0.09	0.0
401	426	C	34	-22.97	0.37	30.73	12.47	0.1

i-nuc	BP(j)	Nuc	#BP_Win	avgMFE	avgZ	avgED	SumZ	SumZ/#TotalWindows	BPs= 4
nt-402	-	U	120	-	-	-	-	-
402	390	A	59	-28.87	0.04	33.44	2.38	0.02
402	NoBP	U	14	-29.61	-0.08	28.93	-1.1	-0.01
402	295	A	1	-25.2	0.09	39.57	0.09	0.0
402	308	A	12	-25.69	-0.28	29.99	-3.41	-0.03
402	425	A	34	-22.97	0.37	30.73	12.47	0.1

i-nuc	BP(j)	Nuc	#BP_Win	avgMFE	avgZ	avgED	SumZ	SumZ/#TotalWindows	BPs= 5
nt-403	-	G	120	-	-	-	-	-
403	NoBP	G	19	-29.77	-0.09	29.31	-1.75	-0.01
403	294	C	1	-25.2	0.09	39.57	0.09	0.0
403	307	C	12	-25.69	-0.28	29.99	-3.41	-0.03
403	423	C	20	-27.96	0.04	35.04	0.89	0.01
403	424	U	34	-22.97	0.37	30.73	12.47	0.1
403	387	U	34	-29.29	0.05	32.85	1.61	0.01

i-nuc	BP(j)	Nuc	#BP_Win	avgMFE	avgZ	avgED	SumZ	SumZ/#TotalWindows	BPs= 5
nt-404	-	G	120	-	-	-	-	-
404	NoBP	G	19	-29.48	-0.07	30.28	-1.39	-0.01
404	306	C	12	-25.69	-0.28	29.99	-3.41	-0.03
404	422	U	20	-27.96	0.04	35.04	0.89	0.01
404	423	C	34	-22.97	0.37	30.73	12.47	0.1
404	386	C	34	-29.29	0.05	32.85	1.61	0.01
404	426	C	1	-31.0	0.23	41.81	0.23	0.0

i-nuc	BP(j)	Nuc	#BP_Win	avgMFE	avgZ	avgED	SumZ	SumZ/#TotalWindows	BPs= 7
nt-405	-	U	120	-	-	-	-	-
405	NoBP	U	52	-28.39	-0.03	32.73	-1.64	-0.01
405	292	A	1	-25.2	0.09	39.57	0.09	0.0
405	308	A	3	-24.5	0.32	33.97	0.95	0.01
405	421	A	54	-24.82	0.25	32.32	13.36	0.11
405	389	A	1	-30.4	0.34	44.39	0.34	0.0
405	396	G	5	-32.66	-0.31	24.63	-1.53	-0.01
405	397	A	3	-32.3	-0.27	22.02	-0.81	-0.01
405	425	A	1	-31.0	0.23	41.81	0.23	0.0

i-nuc	BP(j)	Nuc	#BP_Win	avgMFE	avgZ	avgED	SumZ	SumZ/#TotalWindows	BPs= 8
nt-406	-	G	120	-	-	-	-	-
406	NoBP	G	10	-29.51	-0.01	33.38	-0.12	-0.0
406	291	U	1	-25.2	0.09	39.57	0.09	0.0
406	305	C	11	-25.92	-0.35	29.59	-3.9	-0.03
406	307	C	3	-24.5	0.32	33.97	0.95	0.01
406	420	U	54	-24.82	0.25	32.32	13.36	0.11
406	384	C	34	-29.29	0.05	32.85	1.61	0.01
406	388	U	1	-30.4	0.34	44.39	0.34	0.0
406	395	C	5	-32.66	-0.31	24.63	-1.53	-0.01
406	424	U	1	-31.0	0.23	41.81	0.23	0.0

i-nuc	BP(j)	Nuc	#BP_Win	avgMFE	avgZ	avgED	SumZ	SumZ/#TotalWindows	BPs= 10
nt-407	-	G	120	-	-	-	-	-
407	NoBP	G	15	-26.87	-0.3	31.31	-4.52	-0.04
407	290	U	1	-25.2	0.09	39.57	0.09	0.0
407	306	C	3	-24.5	0.32	33.97	0.95	0.01
407	419	C	54	-24.82	0.25	32.32	13.36	0.11
407	424	U	1	-23.2	0.49	34.37	0.49	0.0
407	383	C	34	-29.29	0.05	32.85	1.61	0.01
407	387	U	1	-30.4	0.34	44.39	0.34	0.0
407	394	C	5	-32.66	-0.31	24.63	-1.53	-0.01
407	395	C	3	-32.3	-0.27	22.02	-0.81	-0.01
407	423	C	1	-31.0	0.23	41.81	0.23	0.0
407	524	U	2	-31.75	0.09	45.06	0.18	0.0

i-nuc	BP(j)	Nuc	#BP_Win	avgMFE	avgZ	avgED	SumZ	SumZ/#TotalWindows	BPs= 8
nt-408	-	G	120	-	-	-	-	-
408	NoBP	G	60	-25.37	0.21	32.42	12.41	0.1
408	303	U	11	-25.92	-0.35	29.59	-3.9	-0.03
408	305	C	3	-24.5	0.32	33.97	0.95	0.01
408	423	C	1	-23.2	0.49	34.37	0.49	0.0
408	382	C	34	-29.29	0.05	32.85	1.61	0.01
408	386	C	1	-30.4	0.34	44.39	0.34	0.0
408	393	U	5	-32.66	-0.31	24.63	-1.53	-0.01
408	394	C	3	-32.3	-0.27	22.02	-0.81	-0.01
408	523	C	2	-31.75	0.09	45.06	0.18	0.0

i-nuc	BP(j)	Nuc	#BP_Win	avgMFE	avgZ	avgED	SumZ	SumZ/#TotalWindows	BPs= 7
nt-409	-	A	120	-	-	-	-	-
409	NoBP	A	64	-25.56	0.2	32.12	12.85	0.11
409	302	U	11	-25.92	-0.35	29.59	-3.9	-0.03
409	422	U	1	-23.2	0.49	34.37	0.49	0.0
409	381	U	34	-29.29	0.05	32.85	1.61	0.01
409	385	U	1	-30.4	0.34	44.39	0.34	0.0
409	392	U	5	-32.66	-0.31	24.63	-1.53	-0.01
409	393	U	2	-32.8	-0.38	18.81	-0.77	-0.01
409	522	U	2	-31.75	0.09	45.06	0.18	0.0

i-nuc	BP(j)	Nuc	#BP_Win	avgMFE	avgZ	avgED	SumZ	SumZ/#TotalWindows	BPs= 3
nt-410	-	U	120	-	-	-	-	-
410	301	A	11	-25.92	-0.35	29.59	-3.9	-0.03
410	NoBP	U	106	-27.38	0.11	31.71	11.61	0.1
410	421	A	1	-23.2	0.49	34.37	0.49	0.0
410	521	A	2	-31.75	0.09	45.06	0.18	0.0

i-nuc	BP(j)	Nuc	#BP_Win	avgMFE	avgZ	avgED	SumZ	SumZ/#TotalWindows	BPs= 3
nt-411	-	U	120	-	-	-	-	-
411	300	A	9	-26.12	-0.46	28.48	-4.15	-0.03
411	NoBP	U	106	-27.28	0.11	31.69	11.64	0.1
411	390	A	3	-32.43	-0.35	27.16	-1.06	-0.01
411	520	G	2	-31.75	0.09	45.06	0.18	0.0

i-nuc	BP(j)	Nuc	#BP_Win	avgMFE	avgZ	avgED	SumZ	SumZ/#TotalWindows	BPs= 3
nt-412	-	U	120	-	-	-	-	-
412	NoBP	U	85	-26.8	0.03	30.69	2.76	0.02
412	378	G	30	-28.75	0.11	33.14	3.26	0.03
412	389	A	3	-32.43	-0.35	27.16	-1.06	-0.01
412	519	G	2	-31.75	0.09	45.06	0.18	0.0

i-nuc	BP(j)	Nuc	#BP_Win	avgMFE	avgZ	avgED	SumZ	SumZ/#TotalWindows	BPs= 2
nt-413	-	A	120	-	-	-	-	-
413	NoBP	A	87	-27.07	0.02	30.95	1.86	0.02
413	377	U	30	-28.75	0.11	33.14	3.26	0.03
413	388	U	3	-32.43	-0.35	27.16	-1.06	-0.01

i-nuc	BP(j)	Nuc	#BP_Win	avgMFE	avgZ	avgED	SumZ	SumZ/#TotalWindows	BPs= 2
nt-414	-	A	120	-	-	-	-	-
414	NoBP	A	88	-27.29	0.01	30.8	0.66	0.01
414	376	U	30	-28.75	0.11	33.14	3.26	0.03
414	387	U	2	-32.0	-0.2	30.08	-0.39	-0.0

i-nuc	BP(j)	Nuc	#BP_Win	avgMFE	avgZ	avgED	SumZ	SumZ/#TotalWindows	BPs= 1
nt-415	-	U	120	-	-	-	-	-
415	NoBP	U	90	-27.55	0.0	30.73	0.12	0.0
415	375	A	30	-28.75	0.11	33.14	3.26	0.03

i-nuc	BP(j)	Nuc	#BP_Win	avgMFE	avgZ	avgED	SumZ	SumZ/#TotalWindows	BPs= 0
nt-416	-	G	120	-	-	-	-	-
416	NoBP	G	120	-27.96	0.03	31.3	3.16	0.03

i-nuc	BP(j)	Nuc	#BP_Win	avgMFE	avgZ	avgED	SumZ	SumZ/#TotalWindows	BPs= 0
nt-417	-	A	120	-	-	-	-	-
417	NoBP	A	120	-28.07	0.02	31.27	2.86	0.02

i-nuc	BP(j)	Nuc	#BP_Win	avgMFE	avgZ	avgED	SumZ	SumZ/#TotalWindows	BPs= 1
nt-418	-	A	120	-	-	-	-	-
418	NoBP	A	102	-28.36	-0.02	31.17	-1.58	-0.01
418	368	U	18	-27.18	0.24	31.68	4.3	0.04

i-nuc	BP(j)	Nuc	#BP_Win	avgMFE	avgZ	avgED	SumZ	SumZ/#TotalWindows	BPs= 4
nt-419	-	C	120	-	-	-	-	-
419	NoBP	C	25	-29.84	-0.03	34.74	-0.71	-0.01
419	407	G	54	-24.82	0.25	32.32	13.36	0.11
419	367	G	18	-27.18	0.24	31.68	4.3	0.04
419	506	G	21	-36.04	-0.69	22.52	-14.43	-0.12
419	512	G	2	-31.75	0.09	45.06	0.18	0.0

i-nuc	BP(j)	Nuc	#BP_Win	avgMFE	avgZ	avgED	SumZ	SumZ/#TotalWindows	BPs= 4
nt-420	-	U	120	-	-	-	-	-
420	NoBP	U	24	-30.35	-0.04	35.36	-1.08	-0.01
420	406	G	54	-24.82	0.25	32.32	13.36	0.11
420	366	A	18	-27.18	0.24	31.68	4.3	0.04
420	505	G	22	-35.79	-0.64	23.32	-14.18	-0.12
420	511	A	2	-31.75	0.09	45.06	0.18	0.0

i-nuc	BP(j)	Nuc	#BP_Win	avgMFE	avgZ	avgED	SumZ	SumZ/#TotalWindows	BPs= 3
nt-421	-	A	120	-	-	-	-	-
421	NoBP	A	40	-29.1	0.07	33.76	2.97	0.02
421	405	U	54	-24.82	0.25	32.32	13.36	0.11
421	410	U	1	-23.2	0.49	34.37	0.49	0.0
421	504	U	25	-35.8	-0.6	26.14	-14.94	-0.12

i-nuc	BP(j)	Nuc	#BP_Win	avgMFE	avgZ	avgED	SumZ	SumZ/#TotalWindows	BPs= 6
nt-422	-	U	120	-	-	-	-	-
422	NoBP	U	45	-25.12	0.24	31.71	10.63	0.09
422	404	G	20	-27.96	0.04	35.04	0.89	0.01
422	409	A	1	-23.2	0.49	34.37	0.49	0.0
422	364	A	18	-27.18	0.24	31.68	4.3	0.04
422	436	A	9	-30.6	-0.04	35.51	-0.33	-0.0
422	503	G	25	-35.8	-0.6	26.14	-14.94	-0.12
422	507	A	2	-31.75	0.09	45.06	0.18	0.0

i-nuc	BP(j)	Nuc	#BP_Win	avgMFE	avgZ	avgED	SumZ	SumZ/#TotalWindows	BPs= 8
nt-423	-	C	120	-	-	-	-	-
423	NoBP	C	10	-33.15	-0.28	34.83	-2.77	-0.02
423	403	G	20	-27.96	0.04	35.04	0.89	0.01
423	408	G	1	-23.2	0.49	34.37	0.49	0.0
423	404	G	34	-22.97	0.37	30.73	12.47	0.1
423	363	G	18	-27.18	0.24	31.68	4.3	0.04
423	435	G	9	-30.6	-0.04	35.51	-0.33	-0.0
423	502	G	25	-35.8	-0.6	26.14	-14.94	-0.12
423	407	G	1	-31.0	0.23	41.81	0.23	0.0
423	506	G	2	-31.75	0.09	45.06	0.18	0.0

i-nuc	BP(j)	Nuc	#BP_Win	avgMFE	avgZ	avgED	SumZ	SumZ/#TotalWindows	BPs= 7
nt-424	-	U	120	-	-	-	-	-
424	NoBP	U	31	-30.21	-0.11	34.54	-3.41	-0.03
424	407	G	1	-23.2	0.49	34.37	0.49	0.0
424	403	G	34	-22.97	0.37	30.73	12.47	0.1
424	362	A	17	-26.87	0.28	32.47	4.82	0.04
424	434	A	9	-30.6	-0.04	35.51	-0.33	-0.0
424	501	G	25	-35.8	-0.6	26.14	-14.94	-0.12
424	406	G	1	-31.0	0.23	41.81	0.23	0.0
424	505	G	2	-31.75	0.09	45.06	0.18	0.0

i-nuc	BP(j)	Nuc	#BP_Win	avgMFE	avgZ	avgED	SumZ	SumZ/#TotalWindows	BPs= 4
nt-425	-	A	120	-	-	-	-	-
425	NoBP	A	58	-29.4	0.01	34.21	0.58	0.0
425	402	U	34	-22.97	0.37	30.73	12.47	0.1
425	500	U	25	-35.8	-0.6	26.14	-14.94	-0.12
425	405	U	1	-31.0	0.23	41.81	0.23	0.0
425	504	U	2	-31.75	0.09	45.06	0.18	0.0

i-nuc	BP(j)	Nuc	#BP_Win	avgMFE	avgZ	avgED	SumZ	SumZ/#TotalWindows	BPs= 7
nt-426	-	C	120	-	-	-	-	-
426	NoBP	C	40	-28.63	0.04	32.64	1.52	0.01
426	401	G	34	-22.97	0.37	30.73	12.47	0.1
426	361	G	5	-29.6	0.1	40.84	0.48	0.0
426	433	G	9	-30.6	-0.04	35.51	-0.33	-0.0
426	499	G	25	-35.8	-0.6	26.14	-14.94	-0.12
426	404	G	1	-31.0	0.23	41.81	0.23	0.0
426	503	G	2	-31.75	0.09	45.06	0.18	0.0
426	539	G	4	-37.9	-0.49	42.11	-1.96	-0.02

i-nuc	BP(j)	Nuc	#BP_Win	avgMFE	avgZ	avgED	SumZ	SumZ/#TotalWindows	BPs= 3
nt-427	-	A	120	-	-	-	-	-
427	NoBP	A	102	-28.74	-0.01	30.88	-1.39	-0.01
427	360	U	5	-29.6	0.1	40.84	0.48	0.0
427	432	U	9	-30.6	-0.04	35.51	-0.33	-0.0
427	538	U	4	-37.9	-0.49	42.11	-1.96	-0.02

i-nuc	BP(j)	Nuc	#BP_Win	avgMFE	avgZ	avgED	SumZ	SumZ/#TotalWindows	BPs= 1
nt-428	-	A	120	-	-	-	-	-
428	NoBP	A	116	-29.04	-0.01	31.81	-1.45	-0.01
428	537	U	4	-37.9	-0.49	42.11	-1.96	-0.02

i-nuc	BP(j)	Nuc	#BP_Win	avgMFE	avgZ	avgED	SumZ	SumZ/#TotalWindows	BPs= 1
nt-429	-	A	120	-	-	-	-	-
429	NoBP	A	116	-29.17	-0.02	31.94	-1.74	-0.01
429	536	U	4	-37.9	-0.49	42.11	-1.96	-0.02

i-nuc	BP(j)	Nuc	#BP_Win	avgMFE	avgZ	avgED	SumZ	SumZ/#TotalWindows	BPs= 1
nt-430	-	A	120	-	-	-	-	-
430	NoBP	A	116	-29.3	-0.02	32.08	-1.95	-0.02
430	535	U	4	-37.9	-0.49	42.11	-1.96	-0.02

i-nuc	BP(j)	Nuc	#BP_Win	avgMFE	avgZ	avgED	SumZ	SumZ/#TotalWindows	BPs= 0
nt-431	-	A	120	-	-	-	-	-
431	NoBP	A	120	-29.71	-0.03	32.55	-4.02	-0.03

i-nuc	BP(j)	Nuc	#BP_Win	avgMFE	avgZ	avgED	SumZ	SumZ/#TotalWindows	BPs= 4
nt-432	-	U	120	-	-	-	-	-
432	NoBP	U	77	-27.83	0.15	34.28	11.46	0.1
432	396	G	1	-19.8	0.56	32.5	0.56	0.0
432	389	A	8	-30.94	-0.08	34.89	-0.64	-0.01
432	427	A	9	-30.6	-0.04	35.51	-0.33	-0.0
432	495	A	25	-35.8	-0.6	26.14	-14.94	-0.12

i-nuc	BP(j)	Nuc	#BP_Win	avgMFE	avgZ	avgED	SumZ	SumZ/#TotalWindows	BPs= 7
nt-433	-	G	120	-	-	-	-	-
433	NoBP	G	70	-27.33	0.2	34.18	13.89	0.12
433	395	C	1	-19.8	0.56	32.5	0.56	0.0
433	467	C	1	-27.9	0.32	27.87	0.32	0.0
433	388	U	8	-30.94	-0.08	34.89	-0.64	-0.01
433	426	C	9	-30.6	-0.04	35.51	-0.33	-0.0
433	490	U	2	-32.4	-0.26	34.23	-0.52	-0.0
433	494	C	25	-35.8	-0.6	26.14	-14.94	-0.12
433	532	C	4	-37.9	-0.49	42.11	-1.96	-0.02

i-nuc	BP(j)	Nuc	#BP_Win	avgMFE	avgZ	avgED	SumZ	SumZ/#TotalWindows	BPs= 4
nt-434	-	A	120	-	-	-	-	-
434	NoBP	A	76	-28.03	0.16	34.65	12.48	0.1
434	387	U	8	-30.94	-0.08	34.89	-0.64	-0.01
434	424	U	9	-30.6	-0.04	35.51	-0.33	-0.0
434	489	U	2	-32.4	-0.26	34.23	-0.52	-0.0
434	493	U	25	-35.8	-0.6	26.14	-14.94	-0.12

i-nuc	BP(j)	Nuc	#BP_Win	avgMFE	avgZ	avgED	SumZ	SumZ/#TotalWindows	BPs= 6
nt-435	-	G	120	-	-	-	-	-
435	NoBP	G	58	-26.39	0.28	33.11	16.11	0.13
435	394	C	1	-19.8	0.56	32.5	0.56	0.0
435	386	C	8	-30.94	-0.08	34.89	-0.64	-0.01
435	423	C	9	-30.6	-0.04	35.51	-0.33	-0.0
435	488	C	2	-32.4	-0.26	34.23	-0.52	-0.0
435	494	C	17	-35.19	-0.31	40.76	-5.19	-0.04
435	492	C	25	-35.8	-0.6	26.14	-14.94	-0.12

i-nuc	BP(j)	Nuc	#BP_Win	avgMFE	avgZ	avgED	SumZ	SumZ/#TotalWindows	BPs= 7
nt-436	-	A	120	-	-	-	-	-
436	NoBP	A	42	-27.3	0.18	34.24	7.65	0.06
436	393	U	1	-19.8	0.56	32.5	0.56	0.0
436	332	U	6	-18.27	1.21	28.94	7.26	0.06
436	464	U	12	-29.85	-0.03	32.16	-0.42	-0.0
436	385	U	8	-30.94	-0.08	34.89	-0.64	-0.01
436	422	U	9	-30.6	-0.04	35.51	-0.33	-0.0
436	493	U	17	-35.19	-0.31	40.76	-5.19	-0.04
436	490	U	25	-35.8	-0.6	26.14	-14.94	-0.12

i-nuc	BP(j)	Nuc	#BP_Win	avgMFE	avgZ	avgED	SumZ	SumZ/#TotalWindows	BPs= 9
nt-437	-	G	120	-	-	-	-	-
437	NoBP	G	43	-28.37	0.19	35.86	8.09	0.07
437	392	U	1	-19.8	0.56	32.5	0.56	0.0
437	452	C	1	-18.5	1.02	31.88	1.02	0.01
437	453	C	9	-22.33	0.48	29.45	4.34	0.04
437	457	C	1	-21.5	0.7	41.15	0.7	0.01
437	463	C	13	-29.47	-0.0	31.32	-0.02	-0.0
437	384	C	8	-30.94	-0.08	34.89	-0.64	-0.01
437	481	C	2	-32.4	-0.49	19.92	-0.98	-0.01
437	492	C	17	-35.19	-0.31	40.76	-5.19	-0.04
437	489	U	25	-35.8	-0.6	26.14	-14.94	-0.12

i-nuc	BP(j)	Nuc	#BP_Win	avgMFE	avgZ	avgED	SumZ	SumZ/#TotalWindows	BPs= 11
nt-438	-	G	120	-	-	-	-	-
438	NoBP	G	12	-22.07	0.81	39.17	9.67	0.08
438	391	C	1	-19.8	0.56	32.5	0.56	0.0
438	330	U	6	-18.27	1.21	28.94	7.26	0.06
438	452	C	9	-22.33	0.48	29.45	4.34	0.04
438	462	C	14	-28.89	0.08	31.71	1.1	0.01
438	383	C	8	-30.94	-0.08	34.89	-0.64	-0.01
438	368	U	3	-27.6	0.59	39.52	1.77	0.01
438	480	C	2	-32.4	-0.49	19.92	-0.98	-0.01
438	484	U	21	-34.35	-0.47	35.2	-9.85	-0.08
438	491	C	17	-35.19	-0.31	40.76	-5.19	-0.04
438	488	C	25	-35.8	-0.6	26.14	-14.94	-0.12
438	552	C	2	-39.45	-0.57	40.52	-1.14	-0.01

i-nuc	BP(j)	Nuc	#BP_Win	avgMFE	avgZ	avgED	SumZ	SumZ/#TotalWindows	BPs= 10
nt-439	-	C	120	-	-	-	-	-
439	NoBP	C	32	-30.76	0.08	39.47	2.53	0.02
439	329	G	6	-18.27	1.21	28.94	7.26	0.06
439	450	G	1	-18.5	1.02	31.88	1.02	0.01
439	451	G	9	-22.33	0.48	29.45	4.34	0.04
439	455	G	1	-21.5	0.7	41.15	0.7	0.01
439	461	G	14	-28.89	0.08	31.71	1.1	0.01
439	367	G	3	-27.6	0.59	39.52	1.77	0.01
439	476	G	2	-29.6	0.24	40.62	0.49	0.0
439	479	G	2	-32.4	-0.49	19.92	-0.98	-0.01
439	483	G	48	-35.03	-0.54	30.22	-25.68	-0.21
439	551	G	2	-39.45	-0.57	40.52	-1.14	-0.01

i-nuc	BP(j)	Nuc	#BP_Win	avgMFE	avgZ	avgED	SumZ	SumZ/#TotalWindows	BPs= 10
nt-440	-	U	120	-	-	-	-	-
440	NoBP	U	32	-31.33	0.05	39.59	1.72	0.01
440	328	A	6	-18.27	1.21	28.94	7.26	0.06
440	449	A	1	-18.5	1.02	31.88	1.02	0.01
440	450	G	9	-22.33	0.48	29.45	4.34	0.04
440	454	A	1	-21.5	0.7	41.15	0.7	0.01
440	460	G	14	-28.89	0.08	31.71	1.1	0.01
440	366	A	3	-27.6	0.59	39.52	1.77	0.01
440	475	G	2	-29.6	0.24	40.62	0.49	0.0
440	478	A	2	-32.4	-0.49	19.92	-0.98	-0.01
440	482	A	48	-35.03	-0.54	30.22	-25.68	-0.21
440	550	A	2	-39.45	-0.57	40.52	-1.14	-0.01

i-nuc	BP(j)	Nuc	#BP_Win	avgMFE	avgZ	avgED	SumZ	SumZ/#TotalWindows	BPs= 4
nt-441	-	G	120	-	-	-	-	-
441	NoBP	G	63	-27.8	0.25	34.61	15.84	0.13
441	453	C	1	-21.5	0.7	41.15	0.7	0.01
441	474	C	2	-29.6	0.24	40.62	0.49	0.0
441	481	C	48	-35.03	-0.54	30.22	-25.68	-0.21
441	544	C	6	-38.55	-0.4	39.82	-2.43	-0.02

i-nuc	BP(j)	Nuc	#BP_Win	avgMFE	avgZ	avgED	SumZ	SumZ/#TotalWindows	BPs= 6
nt-442	-	U	120	-	-	-	-	-
442	NoBP	U	90	-31.84	-0.17	33.34	-15.64	-0.13
442	326	A	3	-18.53	1.12	25.02	3.36	0.03
442	458	A	14	-28.89	0.08	31.71	1.1	0.01
442	364	A	3	-27.6	0.59	39.52	1.77	0.01
442	473	G	2	-29.6	0.24	40.62	0.49	0.0
442	475	G	2	-32.4	-0.49	19.92	-0.98	-0.01
442	543	A	6	-38.55	-0.4	39.82	-2.43	-0.02

i-nuc	BP(j)	Nuc	#BP_Win	avgMFE	avgZ	avgED	SumZ	SumZ/#TotalWindows	BPs= 7
nt-443	-	G	120	-	-	-	-	-
443	NoBP	G	28	-23.14	0.66	33.36	18.36	0.15
443	452	C	1	-21.5	0.7	41.15	0.7	0.01
443	457	C	14	-28.89	0.08	31.71	1.1	0.01
443	472	U	2	-29.6	0.24	40.62	0.49	0.0
443	474	C	2	-32.4	-0.49	19.92	-0.98	-0.01
443	480	C	49	-35.07	-0.52	30.54	-25.68	-0.21
443	488	C	18	-35.28	-0.29	40.95	-5.17	-0.04
443	542	C	6	-38.55	-0.4	39.82	-2.43	-0.02

i-nuc	BP(j)	Nuc	#BP_Win	avgMFE	avgZ	avgED	SumZ	SumZ/#TotalWindows	BPs= 8
nt-444	-	U	120	-	-	-	-	-
444	NoBP	U	25	-23.33	0.63	33.46	15.78	0.13
444	451	G	1	-21.5	0.7	41.15	0.7	0.01
444	456	G	14	-28.89	0.08	31.71	1.1	0.01
444	363	G	3	-27.6	0.59	39.52	1.77	0.01
444	471	G	2	-29.6	0.24	40.62	0.49	0.0
444	473	G	2	-32.4	-0.49	19.92	-0.98	-0.01
444	479	G	49	-35.07	-0.52	30.54	-25.68	-0.21
444	487	A	18	-35.28	-0.29	40.95	-5.17	-0.04
444	541	A	6	-38.55	-0.4	39.82	-2.43	-0.02

i-nuc	BP(j)	Nuc	#BP_Win	avgMFE	avgZ	avgED	SumZ	SumZ/#TotalWindows	BPs= 7
nt-445	-	U	120	-	-	-	-	-
445	NoBP	U	27	-24.71	0.51	33.26	13.73	0.11
445	450	G	1	-21.5	0.7	41.15	0.7	0.01
445	455	G	14	-28.89	0.08	31.71	1.1	0.01
445	362	A	3	-27.6	0.59	39.52	1.77	0.01
445	470	A	2	-29.6	0.24	40.62	0.49	0.0
445	478	A	49	-35.07	-0.52	30.54	-25.68	-0.21
445	486	A	18	-35.28	-0.29	40.95	-5.17	-0.04
445	540	A	6	-38.55	-0.4	39.82	-2.43	-0.02

i-nuc	BP(j)	Nuc	#BP_Win	avgMFE	avgZ	avgED	SumZ	SumZ/#TotalWindows	BPs= 6
nt-446	-	U	120	-	-	-	-	-
446	NoBP	U	28	-25.3	0.47	34.24	13.08	0.11
446	454	A	14	-28.89	0.08	31.71	1.1	0.01
446	361	G	3	-27.6	0.59	39.52	1.77	0.01
446	469	G	2	-29.6	0.24	40.62	0.49	0.0
446	477	G	49	-35.07	-0.52	30.54	-25.68	-0.21
446	485	G	18	-35.28	-0.29	40.95	-5.17	-0.04
446	539	G	6	-38.55	-0.4	39.82	-2.43	-0.02

i-nuc	BP(j)	Nuc	#BP_Win	avgMFE	avgZ	avgED	SumZ	SumZ/#TotalWindows	BPs= 4
nt-447	-	A	120	-	-	-	-	-
447	NoBP	A	91	-31.33	-0.14	32.04	-13.06	-0.11
447	360	U	3	-27.6	0.59	39.52	1.77	0.01
447	468	U	2	-29.6	0.24	40.62	0.49	0.0
447	484	U	18	-35.28	-0.29	40.95	-5.17	-0.04
447	538	U	6	-38.55	-0.4	39.82	-2.43	-0.02

i-nuc	BP(j)	Nuc	#BP_Win	avgMFE	avgZ	avgED	SumZ	SumZ/#TotalWindows	BPs= 4
nt-448	-	G	120	-	-	-	-	-
448	NoBP	G	103	-32.27	-0.19	33.4	-19.96	-0.17
448	382	C	6	-30.43	0.04	36.88	0.25	0.0
448	359	C	3	-27.6	0.59	39.52	1.77	0.01
448	467	C	2	-29.6	0.24	40.62	0.49	0.0
448	537	U	6	-38.55	-0.4	39.82	-2.43	-0.02

i-nuc	BP(j)	Nuc	#BP_Win	avgMFE	avgZ	avgED	SumZ	SumZ/#TotalWindows	BPs= 5
nt-449	-	A	120	-	-	-	-	-
449	NoBP	A	100	-32.6	-0.21	33.73	-21.47	-0.18
449	440	U	1	-18.5	1.02	31.88	1.02	0.01
449	381	U	6	-30.43	0.04	36.88	0.25	0.0
449	358	U	3	-27.6	0.59	39.52	1.77	0.01
449	464	U	8	-36.31	-0.24	40.02	-1.94	-0.02
449	468	U	2	-32.4	-0.49	19.92	-0.98	-0.01

i-nuc	BP(j)	Nuc	#BP_Win	avgMFE	avgZ	avgED	SumZ	SumZ/#TotalWindows	BPs= 7
nt-450	-	G	120	-	-	-	-	-
450	NoBP	G	75	-33.41	-0.28	32.69	-20.98	-0.17
450	439	C	1	-18.5	1.02	31.88	1.02	0.01
450	440	U	9	-22.33	0.48	29.45	4.34	0.04
450	445	U	1	-21.5	0.7	41.15	0.7	0.01
450	380	U	6	-30.43	0.04	36.88	0.25	0.0
450	463	C	8	-36.31	-0.24	40.02	-1.94	-0.02
450	467	C	2	-32.4	-0.49	19.92	-0.98	-0.01
450	481	C	18	-35.28	-0.29	40.95	-5.17	-0.04

i-nuc	BP(j)	Nuc	#BP_Win	avgMFE	avgZ	avgED	SumZ	SumZ/#TotalWindows	BPs= 7
nt-451	-	G	120	-	-	-	-	-
451	NoBP	G	23	-30.7	0.1	35.77	2.26	0.02
451	439	C	9	-22.33	0.48	29.45	4.34	0.04
451	444	U	1	-21.5	0.7	41.15	0.7	0.01
451	379	C	6	-30.43	0.04	36.88	0.25	0.0
451	472	U	53	-34.68	-0.45	31.36	-23.67	-0.2
451	462	C	8	-36.31	-0.24	40.02	-1.94	-0.02
451	466	C	2	-32.4	-0.49	19.92	-0.98	-0.01
451	480	C	18	-35.28	-0.29	40.95	-5.17	-0.04

i-nuc	BP(j)	Nuc	#BP_Win	avgMFE	avgZ	avgED	SumZ	SumZ/#TotalWindows	BPs= 8
nt-452	-	C	120	-	-	-	-	-
452	437	G	1	-18.5	1.02	31.88	1.02	0.01
452	438	G	9	-22.33	0.48	29.45	4.34	0.04
452	443	G	1	-21.5	0.7	41.15	0.7	0.01
452	NoBP	C	22	-32.17	-0.01	35.94	-0.21	-0.0
452	378	G	6	-30.43	0.04	36.88	0.25	0.0
452	471	G	53	-34.68	-0.45	31.36	-23.67	-0.2
452	461	G	8	-36.31	-0.24	40.02	-1.94	-0.02
452	465	G	2	-32.4	-0.49	19.92	-0.98	-0.01
452	479	G	18	-35.28	-0.29	40.95	-5.17	-0.04

i-nuc	BP(j)	Nuc	#BP_Win	avgMFE	avgZ	avgED	SumZ	SumZ/#TotalWindows	BPs= 4
nt-453	-	C	120	-	-	-	-	-
453	437	G	9	-22.33	0.48	29.45	4.34	0.04
453	441	G	1	-21.5	0.7	41.15	0.7	0.01
453	NoBP	C	25	-32.42	-0.07	34.71	-1.69	-0.01
453	469	G	77	-34.49	-0.37	34.03	-28.59	-0.24
453	460	G	8	-36.31	-0.24	40.02	-1.94	-0.02

i-nuc	BP(j)	Nuc	#BP_Win	avgMFE	avgZ	avgED	SumZ	SumZ/#TotalWindows	BPs= 5
nt-454	-	A	120	-	-	-	-	-
454	NoBP	A	22	-34.48	-0.15	37.93	-3.27	-0.03
454	440	U	1	-21.5	0.7	41.15	0.7	0.01
454	360	U	3	-21.0	0.88	38.08	2.65	0.02
454	446	U	14	-28.89	0.08	31.71	1.1	0.01
454	468	U	78	-34.4	-0.36	34.07	-28.24	-0.24
454	464	U	2	-32.4	-0.49	19.92	-0.98	-0.01

i-nuc	BP(j)	Nuc	#BP_Win	avgMFE	avgZ	avgED	SumZ	SumZ/#TotalWindows	BPs= 6
nt-455	-	G	120	-	-	-	-	-
455	NoBP	G	11	-32.44	-0.09	36.08	-0.97	-0.01
455	439	C	1	-21.5	0.7	41.15	0.7	0.01
455	359	C	3	-21.0	0.88	38.08	2.65	0.02
455	445	U	14	-28.89	0.08	31.71	1.1	0.01
455	467	C	78	-34.4	-0.36	34.07	-28.24	-0.24
455	463	C	2	-32.4	-0.49	19.92	-0.98	-0.01
455	563	C	11	-37.92	-0.25	41.29	-2.76	-0.02

i-nuc	BP(j)	Nuc	#BP_Win	avgMFE	avgZ	avgED	SumZ	SumZ/#TotalWindows	BPs= 5
nt-456	-	G	120	-	-	-	-	-
456	NoBP	G	11	-32.33	-0.03	38.07	-0.34	-0.0
456	358	U	3	-21.0	0.88	38.08	2.65	0.02
456	444	U	14	-28.89	0.08	31.71	1.1	0.01
456	466	C	78	-34.4	-0.36	34.07	-28.24	-0.24
456	462	C	2	-32.4	-0.49	19.92	-0.98	-0.01
456	562	C	12	-37.58	-0.19	41.04	-2.31	-0.02

i-nuc	BP(j)	Nuc	#BP_Win	avgMFE	avgZ	avgED	SumZ	SumZ/#TotalWindows	BPs= 6
nt-457	-	C	120	-	-	-	-	-
457	NoBP	C	9	-34.6	-0.12	39.81	-1.07	-0.01
457	437	G	1	-21.5	0.7	41.15	0.7	0.01
457	357	G	3	-21.0	0.88	38.08	2.65	0.02
457	443	G	14	-28.89	0.08	31.71	1.1	0.01
457	465	G	78	-34.4	-0.36	34.07	-28.24	-0.24
457	461	G	2	-32.4	-0.49	19.92	-0.98	-0.01
457	561	G	13	-37.13	-0.12	41.56	-1.52	-0.01

i-nuc	BP(j)	Nuc	#BP_Win	avgMFE	avgZ	avgED	SumZ	SumZ/#TotalWindows	BPs= 5
nt-458	-	A	120	-	-	-	-	-
458	NoBP	A	11	-34.25	-0.2	36.47	-2.22	-0.02
458	356	U	3	-21.0	0.88	38.08	2.65	0.02
458	442	U	14	-28.89	0.08	31.71	1.1	0.01
458	464	U	78	-34.4	-0.36	34.07	-28.24	-0.24
458	560	U	13	-37.13	-0.12	41.56	-1.52	-0.01
458	559	U	1	-30.9	0.91	46.8	0.91	0.01

i-nuc	BP(j)	Nuc	#BP_Win	avgMFE	avgZ	avgED	SumZ	SumZ/#TotalWindows	BPs= 3
nt-459	-	G	120	-	-	-	-	-
459	NoBP	G	28	-30.49	0.06	34.39	1.7	0.01
459	463	C	78	-34.4	-0.36	34.07	-28.24	-0.24
459	559	U	13	-37.13	-0.12	41.56	-1.52	-0.01
459	558	C	1	-30.9	0.91	46.8	0.91	0.01

i-nuc	BP(j)	Nuc	#BP_Win	avgMFE	avgZ	avgED	SumZ	SumZ/#TotalWindows	BPs= 5
nt-460	-	G	120	-	-	-	-	-
460	NoBP	G	82	-34.03	-0.33	33.82	-27.32	-0.23
460	440	U	14	-28.89	0.08	31.71	1.1	0.01
460	453	C	8	-36.31	-0.24	40.02	-1.94	-0.02
460	558	C	13	-37.13	-0.12	41.56	-1.52	-0.01
460	557	C	1	-30.9	0.91	46.8	0.91	0.01
460	563	C	2	-30.95	0.69	45.52	1.38	0.01

i-nuc	BP(j)	Nuc	#BP_Win	avgMFE	avgZ	avgED	SumZ	SumZ/#TotalWindows	BPs= 6
nt-461	-	G	120	-	-	-	-	-
461	NoBP	G	80	-34.18	-0.33	34.23	-26.64	-0.22
461	439	C	14	-28.89	0.08	31.71	1.1	0.01
461	452	C	8	-36.31	-0.24	40.02	-1.94	-0.02
461	457	C	2	-32.4	-0.49	19.92	-0.98	-0.01
461	557	C	13	-37.13	-0.12	41.56	-1.52	-0.01
461	504	U	1	-30.9	0.91	46.8	0.91	0.01
461	562	C	2	-30.95	0.69	45.52	1.38	0.01

i-nuc	BP(j)	Nuc	#BP_Win	avgMFE	avgZ	avgED	SumZ	SumZ/#TotalWindows	BPs= 6
nt-462	-	C	120	-	-	-	-	-
462	438	G	14	-28.89	0.08	31.71	1.1	0.01
462	NoBP	C	78	-34.4	-0.36	34.07	-28.24	-0.24
462	451	G	8	-36.31	-0.24	40.02	-1.94	-0.02
462	456	G	2	-32.4	-0.49	19.92	-0.98	-0.01
462	503	G	14	-36.69	-0.04	41.94	-0.61	-0.01
462	561	G	2	-30.95	0.69	45.52	1.38	0.01
462	477	G	2	-30.0	0.5	38.52	1.0	0.01

i-nuc	BP(j)	Nuc	#BP_Win	avgMFE	avgZ	avgED	SumZ	SumZ/#TotalWindows	BPs= 7
nt-463	-	C	120	-	-	-	-	-
463	437	G	13	-29.47	-0.0	31.32	-0.02	-0.0
463	459	G	78	-34.4	-0.36	34.07	-28.24	-0.24
463	450	G	8	-36.31	-0.24	40.02	-1.94	-0.02
463	455	G	2	-32.4	-0.49	19.92	-0.98	-0.01
463	502	G	14	-36.69	-0.04	41.94	-0.61	-0.01
463	506	G	3	-30.43	0.6	43.07	1.8	0.01
463	476	G	2	-30.0	0.5	38.52	1.0	0.01

i-nuc	BP(j)	Nuc	#BP_Win	avgMFE	avgZ	avgED	SumZ	SumZ/#TotalWindows	BPs= 7
nt-464	-	U	120	-	-	-	-	-
464	436	A	12	-29.85	-0.03	32.16	-0.42	-0.0
464	458	A	78	-34.4	-0.36	34.07	-28.24	-0.24
464	449	A	8	-36.31	-0.24	40.02	-1.94	-0.02
464	454	A	2	-32.4	-0.49	19.92	-0.98	-0.01
464	501	G	14	-36.69	-0.04	41.94	-0.61	-0.01
464	505	G	3	-30.43	0.6	43.07	1.8	0.01
464	475	G	2	-30.0	0.5	38.52	1.0	0.01
464	NoBP	U	1	-27.2	0.98	46.45	0.98	0.01

i-nuc	BP(j)	Nuc	#BP_Win	avgMFE	avgZ	avgED	SumZ	SumZ/#TotalWindows	BPs= 5
nt-465	-	G	120	-	-	-	-	-
465	NoBP	G	13	-30.05	0.0	34.4	0.03	0.0
465	457	C	78	-34.4	-0.36	34.07	-28.24	-0.24
465	452	C	2	-32.4	-0.49	19.92	-0.98	-0.01
465	504	U	11	-34.26	0.11	41.96	1.26	0.01
465	500	U	14	-36.69	-0.04	41.94	-0.61	-0.01
465	474	C	2	-30.0	0.5	38.52	1.0	0.01

i-nuc	BP(j)	Nuc	#BP_Win	avgMFE	avgZ	avgED	SumZ	SumZ/#TotalWindows	BPs= 6
nt-466	-	C	120	-	-	-	-	-
466	NoBP	C	5	-28.42	0.24	29.41	1.22	0.01
466	456	G	78	-34.4	-0.36	34.07	-28.24	-0.24
466	477	G	8	-30.99	-0.04	40.77	-0.28	-0.0
466	451	G	2	-32.4	-0.49	19.92	-0.98	-0.01
466	503	G	11	-34.26	0.11	41.96	1.26	0.01
466	499	G	14	-36.69	-0.04	41.94	-0.61	-0.01
466	473	G	2	-30.0	0.5	38.52	1.0	0.01

i-nuc	BP(j)	Nuc	#BP_Win	avgMFE	avgZ	avgED	SumZ	SumZ/#TotalWindows	BPs= 7
nt-467	-	C	120	-	-	-	-	-
467	NoBP	C	4	-28.3	0.58	36.64	2.32	0.02
467	433	G	1	-27.9	0.32	27.87	0.32	0.0
467	455	G	78	-34.4	-0.36	34.07	-28.24	-0.24
467	448	G	2	-29.6	0.24	40.62	0.49	0.0
467	476	G	8	-30.99	-0.04	40.77	-0.28	-0.0
467	450	G	2	-32.4	-0.49	19.92	-0.98	-0.01
467	502	G	11	-34.26	0.11	41.96	1.26	0.01
467	497	G	14	-36.69	-0.04	41.94	-0.61	-0.01

i-nuc	BP(j)	Nuc	#BP_Win	avgMFE	avgZ	avgED	SumZ	SumZ/#TotalWindows	BPs= 6
nt-468	-	U	120	-	-	-	-	-
468	NoBP	U	5	-27.86	0.65	40.69	3.27	0.03
468	454	A	78	-34.4	-0.36	34.07	-28.24	-0.24
468	447	A	2	-29.6	0.24	40.62	0.49	0.0
468	475	G	8	-30.99	-0.04	40.77	-0.28	-0.0
468	449	A	2	-32.4	-0.49	19.92	-0.98	-0.01
468	501	G	11	-34.26	0.11	41.96	1.26	0.01
468	496	A	14	-36.69	-0.04	41.94	-0.61	-0.01

i-nuc	BP(j)	Nuc	#BP_Win	avgMFE	avgZ	avgED	SumZ	SumZ/#TotalWindows	BPs= 5
nt-469	-	G	120	-	-	-	-	-
469	NoBP	G	20	-34.6	0.02	39.38	0.48	0.0
469	453	C	77	-34.49	-0.37	34.03	-28.59	-0.24
469	446	U	2	-29.6	0.24	40.62	0.49	0.0
469	474	C	8	-30.99	-0.04	40.77	-0.28	-0.0
469	500	U	11	-34.26	0.11	41.96	1.26	0.01
469	575	U	2	-25.7	0.98	49.26	1.95	0.02

i-nuc	BP(j)	Nuc	#BP_Win	avgMFE	avgZ	avgED	SumZ	SumZ/#TotalWindows	BPs= 2
nt-470	-	A	120	-	-	-	-	-
470	NoBP	A	116	-34.24	-0.23	36.16	-27.1	-0.23
470	445	U	2	-29.6	0.24	40.62	0.49	0.0
470	574	U	2	-25.7	0.98	49.26	1.95	0.02

i-nuc	BP(j)	Nuc	#BP_Win	avgMFE	avgZ	avgED	SumZ	SumZ/#TotalWindows	BPs= 4
nt-471	-	G	120	-	-	-	-	-
471	NoBP	G	60	-34.22	-0.08	40.18	-4.87	-0.04
471	452	C	53	-34.68	-0.45	31.36	-23.67	-0.2
471	444	U	2	-29.6	0.24	40.62	0.49	0.0
471	573	C	2	-25.7	0.98	49.26	1.95	0.02
471	563	C	3	-26.87	0.43	37.32	1.29	0.01

i-nuc	BP(j)	Nuc	#BP_Win	avgMFE	avgZ	avgED	SumZ	SumZ/#TotalWindows	BPs= 4
nt-472	-	U	120	-	-	-	-	-
472	NoBP	U	36	-32.66	-0.1	38.95	-3.69	-0.03
472	451	G	53	-34.68	-0.45	31.36	-23.67	-0.2
472	443	G	2	-29.6	0.24	40.62	0.49	0.0
472	495	A	27	-35.48	-0.0	41.4	-0.12	-0.0
472	572	A	2	-25.7	0.98	49.26	1.95	0.02

i-nuc	BP(j)	Nuc	#BP_Win	avgMFE	avgZ	avgED	SumZ	SumZ/#TotalWindows	BPs= 5
nt-473	-	G	120	-	-	-	-	-
473	NoBP	G	81	-34.18	-0.34	34.73	-27.67	-0.23
473	442	U	2	-29.6	0.24	40.62	0.49	0.0
473	444	U	2	-32.4	-0.49	19.92	-0.98	-0.01
473	494	C	27	-35.48	-0.0	41.4	-0.12	-0.0
473	562	C	6	-28.6	0.3	37.7	1.82	0.02
473	466	C	2	-30.0	0.5	38.52	1.0	0.01

i-nuc	BP(j)	Nuc	#BP_Win	avgMFE	avgZ	avgED	SumZ	SumZ/#TotalWindows	BPs= 6
nt-474	-	C	120	-	-	-	-	-
474	NoBP	C	98	-34.95	-0.3	35.86	-29.47	-0.25
474	441	G	2	-29.6	0.24	40.62	0.49	0.0
474	469	G	8	-30.99	-0.04	40.77	-0.28	-0.0
474	443	G	2	-32.4	-0.49	19.92	-0.98	-0.01
474	561	G	6	-28.6	0.3	37.7	1.82	0.02
474	465	G	2	-30.0	0.5	38.52	1.0	0.01
474	570	G	2	-25.7	0.98	49.26	1.95	0.02

i-nuc	BP(j)	Nuc	#BP_Win	avgMFE	avgZ	avgED	SumZ	SumZ/#TotalWindows	BPs= 8
nt-475	-	G	120	-	-	-	-	-
475	NoBP	G	68	-35.02	-0.44	33.47	-30.11	-0.25
475	440	U	2	-29.6	0.24	40.62	0.49	0.0
475	468	U	8	-30.99	-0.04	40.77	-0.28	-0.0
475	442	U	2	-32.4	-0.49	19.92	-0.98	-0.01
475	492	C	30	-34.73	0.05	41.77	1.57	0.01
475	560	U	6	-28.6	0.3	37.7	1.82	0.02
475	464	U	2	-30.0	0.5	38.52	1.0	0.01
475	559	U	1	-25.4	0.44	45.1	0.44	0.0
475	594	C	1	-26.4	0.14	32.24	0.14	0.0

i-nuc	BP(j)	Nuc	#BP_Win	avgMFE	avgZ	avgED	SumZ	SumZ/#TotalWindows	BPs= 7
nt-476	-	G	120	-	-	-	-	-
476	439	C	2	-29.6	0.24	40.62	0.49	0.0
476	467	C	8	-30.99	-0.04	40.77	-0.28	-0.0
476	NoBP	G	69	-35.05	-0.46	32.95	-31.83	-0.27
476	491	C	30	-34.73	0.05	41.77	1.57	0.01
476	558	C	7	-28.14	0.32	38.76	2.26	0.02
476	463	C	2	-30.0	0.5	38.52	1.0	0.01
476	593	C	1	-26.4	0.14	32.24	0.14	0.0
476	594	C	1	-27.2	-0.3	18.38	-0.3	-0.0

i-nuc	BP(j)	Nuc	#BP_Win	avgMFE	avgZ	avgED	SumZ	SumZ/#TotalWindows	BPs= 7
nt-477	-	G	120	-	-	-	-	-
477	NoBP	G	22	-34.33	-0.27	38.66	-6.03	-0.05
477	466	C	8	-30.99	-0.04	40.77	-0.28	-0.0
477	446	U	49	-35.07	-0.52	30.54	-25.68	-0.21
477	490	U	30	-34.73	0.05	41.77	1.57	0.01
477	557	C	7	-28.14	0.32	38.76	2.26	0.02
477	462	C	2	-30.0	0.5	38.52	1.0	0.01
477	592	U	1	-26.4	0.14	32.24	0.14	0.0
477	593	C	1	-27.2	-0.3	18.38	-0.3	-0.0

i-nuc	BP(j)	Nuc	#BP_Win	avgMFE	avgZ	avgED	SumZ	SumZ/#TotalWindows	BPs= 6
nt-478	-	A	120	-	-	-	-	-
478	NoBP	A	30	-33.11	-0.15	40.28	-4.57	-0.04
478	440	U	2	-32.4	-0.49	19.92	-0.98	-0.01
478	445	U	49	-35.07	-0.52	30.54	-25.68	-0.21
478	489	U	30	-34.73	0.05	41.77	1.57	0.01
478	556	U	7	-28.14	0.32	38.76	2.26	0.02
478	591	U	1	-26.4	0.14	32.24	0.14	0.0
478	592	U	1	-27.2	-0.3	18.38	-0.3	-0.0

i-nuc	BP(j)	Nuc	#BP_Win	avgMFE	avgZ	avgED	SumZ	SumZ/#TotalWindows	BPs= 7
nt-479	-	G	120	-	-	-	-	-
479	NoBP	G	12	-29.4	0.05	38.71	0.58	0.0
479	439	C	2	-32.4	-0.49	19.92	-0.98	-0.01
479	444	U	49	-35.07	-0.52	30.54	-25.68	-0.21
479	488	C	30	-34.73	0.05	41.77	1.57	0.01
479	452	C	18	-35.28	-0.29	40.95	-5.17	-0.04
479	552	C	7	-28.14	0.32	38.76	2.26	0.02
479	590	U	1	-26.4	0.14	32.24	0.14	0.0
479	591	U	1	-27.2	-0.3	18.38	-0.3	-0.0

i-nuc	BP(j)	Nuc	#BP_Win	avgMFE	avgZ	avgED	SumZ	SumZ/#TotalWindows	BPs= 5
nt-480	-	C	120	-	-	-	-	-
480	NoBP	C	40	-32.83	0.06	40.09	2.53	0.02
480	438	G	2	-32.4	-0.49	19.92	-0.98	-0.01
480	443	G	49	-35.07	-0.52	30.54	-25.68	-0.21
480	451	G	18	-35.28	-0.29	40.95	-5.17	-0.04
480	519	G	4	-32.45	-0.17	36.41	-0.69	-0.01
480	551	G	7	-28.14	0.32	38.76	2.26	0.02

i-nuc	BP(j)	Nuc	#BP_Win	avgMFE	avgZ	avgED	SumZ	SumZ/#TotalWindows	BPs= 5
nt-481	-	C	120	-	-	-	-	-
481	437	G	2	-32.4	-0.49	19.92	-0.98	-0.01
481	441	G	48	-35.03	-0.54	30.22	-25.68	-0.21
481	NoBP	C	30	-34.73	0.05	41.77	1.57	0.01
481	450	G	18	-35.28	-0.29	40.95	-5.17	-0.04
481	518	G	4	-32.45	-0.17	36.41	-0.69	-0.01
481	546	G	18	-27.78	0.17	36.12	3.0	0.03

i-nuc	BP(j)	Nuc	#BP_Win	avgMFE	avgZ	avgED	SumZ	SumZ/#TotalWindows	BPs= 3
nt-482	-	A	120	-	-	-	-	-
482	NoBP	A	50	-34.69	-0.09	40.77	-4.39	-0.04
482	440	U	48	-35.03	-0.54	30.22	-25.68	-0.21
482	517	U	4	-32.45	-0.17	36.41	-0.69	-0.01
482	545	U	18	-27.78	0.17	36.12	3.0	0.03

i-nuc	BP(j)	Nuc	#BP_Win	avgMFE	avgZ	avgED	SumZ	SumZ/#TotalWindows	BPs= 3
nt-483	-	G	120	-	-	-	-	-
483	439	C	48	-35.03	-0.54	30.22	-25.68	-0.21
483	NoBP	G	50	-34.57	-0.09	41.0	-4.65	-0.04
483	516	C	4	-32.45	-0.17	36.41	-0.69	-0.01
483	544	C	18	-27.78	0.17	36.12	3.0	0.03

i-nuc	BP(j)	Nuc	#BP_Win	avgMFE	avgZ	avgED	SumZ	SumZ/#TotalWindows	BPs= 4
nt-484	-	U	120	-	-	-	-	-
484	NoBP	U	59	-34.74	-0.28	34.38	-16.4	-0.14
484	438	G	21	-34.35	-0.47	35.2	-9.85	-0.08
484	447	A	18	-35.28	-0.29	40.95	-5.17	-0.04
484	515	G	4	-32.45	-0.17	36.41	-0.69	-0.01
484	543	A	18	-27.78	0.17	36.12	3.0	0.03

i-nuc	BP(j)	Nuc	#BP_Win	avgMFE	avgZ	avgED	SumZ	SumZ/#TotalWindows	BPs= 2
nt-485	-	G	120	-	-	-	-	-
485	NoBP	G	84	-34.49	-0.34	34.6	-28.37	-0.24
485	446	U	18	-35.28	-0.29	40.95	-5.17	-0.04
485	542	C	18	-27.78	0.17	36.12	3.0	0.03

i-nuc	BP(j)	Nuc	#BP_Win	avgMFE	avgZ	avgED	SumZ	SumZ/#TotalWindows	BPs= 1
nt-486	-	A	120	-	-	-	-	-
486	NoBP	A	102	-33.29	-0.27	34.86	-27.46	-0.23
486	445	U	18	-35.28	-0.29	40.95	-5.17	-0.04

i-nuc	BP(j)	Nuc	#BP_Win	avgMFE	avgZ	avgED	SumZ	SumZ/#TotalWindows	BPs= 2
nt-487	-	A	120	-	-	-	-	-
487	NoBP	A	98	-33.49	-0.24	35.02	-23.8	-0.2
487	444	U	18	-35.28	-0.29	40.95	-5.17	-0.04
487	500	U	4	-28.08	-1.48	30.54	-5.94	-0.05

i-nuc	BP(j)	Nuc	#BP_Win	avgMFE	avgZ	avgED	SumZ	SumZ/#TotalWindows	BPs= 5
nt-488	-	C	120	-	-	-	-	-
488	NoBP	C	41	-31.17	-0.29	35.52	-11.94	-0.1
488	435	G	2	-32.4	-0.26	34.23	-0.52	-0.0
488	479	G	30	-34.73	0.05	41.77	1.57	0.01
488	443	G	18	-35.28	-0.29	40.95	-5.17	-0.04
488	438	G	25	-35.8	-0.6	26.14	-14.94	-0.12
488	499	G	4	-28.08	-1.48	30.54	-5.94	-0.05

i-nuc	BP(j)	Nuc	#BP_Win	avgMFE	avgZ	avgED	SumZ	SumZ/#TotalWindows	BPs= 5
nt-489	-	U	120	-	-	-	-	-
489	NoBP	U	55	-32.4	-0.32	37.8	-17.39	-0.14
489	434	A	2	-32.4	-0.26	34.23	-0.52	-0.0
489	478	A	30	-34.73	0.05	41.77	1.57	0.01
489	437	G	25	-35.8	-0.6	26.14	-14.94	-0.12
489	515	G	4	-32.6	-0.48	27.92	-1.94	-0.02
489	498	A	4	-28.08	-1.48	30.54	-5.94	-0.05

i-nuc	BP(j)	Nuc	#BP_Win	avgMFE	avgZ	avgED	SumZ	SumZ/#TotalWindows	BPs= 5
nt-490	-	U	120	-	-	-	-	-
490	NoBP	U	23	-34.0	-0.74	38.03	-17.1	-0.14
490	433	G	2	-32.4	-0.26	34.23	-0.52	-0.0
490	477	G	30	-34.73	0.05	41.77	1.57	0.01
490	436	A	25	-35.8	-0.6	26.14	-14.94	-0.12
490	514	A	36	-31.41	-0.14	36.38	-4.9	-0.04
490	497	G	4	-28.08	-1.48	30.54	-5.94	-0.05

i-nuc	BP(j)	Nuc	#BP_Win	avgMFE	avgZ	avgED	SumZ	SumZ/#TotalWindows	BPs= 3
nt-491	-	C	120	-	-	-	-	-
491	NoBP	C	37	-33.98	-0.98	27.66	-36.16	-0.3
491	476	G	30	-34.73	0.05	41.77	1.57	0.01
491	438	G	17	-35.19	-0.31	40.76	-5.19	-0.04
491	513	G	36	-31.41	-0.14	36.38	-4.9	-0.04

i-nuc	BP(j)	Nuc	#BP_Win	avgMFE	avgZ	avgED	SumZ	SumZ/#TotalWindows	BPs= 4
nt-492	-	C	120	-	-	-	-	-
492	NoBP	C	12	-30.37	-2.01	30.59	-24.11	-0.2
492	475	G	30	-34.73	0.05	41.77	1.57	0.01
492	437	G	17	-35.19	-0.31	40.76	-5.19	-0.04
492	435	G	25	-35.8	-0.6	26.14	-14.94	-0.12
492	512	G	36	-31.41	-0.14	36.38	-4.9	-0.04

i-nuc	BP(j)	Nuc	#BP_Win	avgMFE	avgZ	avgED	SumZ	SumZ/#TotalWindows	BPs= 4
nt-493	-	U	120	-	-	-	-	-
493	NoBP	U	41	-33.51	-0.54	38.67	-22.3	-0.19
493	436	A	17	-35.19	-0.31	40.76	-5.19	-0.04
493	434	A	25	-35.8	-0.6	26.14	-14.94	-0.12
493	511	A	36	-31.41	-0.14	36.38	-4.9	-0.04
493	611	G	1	-35.1	-3.13	31.12	-3.13	-0.03

i-nuc	BP(j)	Nuc	#BP_Win	avgMFE	avgZ	avgED	SumZ	SumZ/#TotalWindows	BPs= 5
nt-494	-	C	120	-	-	-	-	-
494	435	G	17	-35.19	-0.31	40.76	-5.19	-0.04
494	473	G	27	-35.48	-0.0	41.4	-0.12	-0.0
494	433	G	25	-35.8	-0.6	26.14	-14.94	-0.12
494	510	G	36	-31.41	-0.14	36.38	-4.9	-0.04
494	NoBP	C	11	-28.65	-1.42	33.47	-15.59	-0.13
494	610	G	4	-34.47	-3.12	31.16	-12.46	-0.1

i-nuc	BP(j)	Nuc	#BP_Win	avgMFE	avgZ	avgED	SumZ	SumZ/#TotalWindows	BPs= 5
nt-495	-	A	120	-	-	-	-	-
495	NoBP	A	25	-32.64	-0.9	37.84	-22.45	-0.19
495	472	U	27	-35.48	-0.0	41.4	-0.12	-0.0
495	388	U	3	-32.37	-0.17	36.19	-0.51	-0.0
495	432	U	25	-35.8	-0.6	26.14	-14.94	-0.12
495	509	U	36	-31.41	-0.14	36.38	-4.9	-0.04
495	609	U	4	-34.47	-3.12	31.16	-12.46	-0.1

i-nuc	BP(j)	Nuc	#BP_Win	avgMFE	avgZ	avgED	SumZ	SumZ/#TotalWindows	BPs= 3
nt-496	-	A	120	-	-	-	-	-
496	NoBP	A	99	-33.18	-0.44	34.67	-43.96	-0.37
496	387	U	3	-32.37	-0.17	36.19	-0.51	-0.0
496	468	U	14	-36.69	-0.04	41.94	-0.61	-0.01
496	608	U	4	-34.47	-3.12	31.16	-12.46	-0.1

i-nuc	BP(j)	Nuc	#BP_Win	avgMFE	avgZ	avgED	SumZ	SumZ/#TotalWindows	BPs= 5
nt-497	-	G	120	-	-	-	-	-
497	NoBP	G	91	-33.42	-0.33	35.08	-29.83	-0.25
497	386	C	3	-32.37	-0.17	36.19	-0.51	-0.0
497	467	C	14	-36.69	-0.04	41.94	-0.61	-0.01
497	490	U	4	-28.08	-1.48	30.54	-5.94	-0.05
497	609	U	4	-32.6	-2.61	26.97	-10.43	-0.09
497	607	C	4	-34.47	-3.12	31.16	-12.46	-0.1

i-nuc	BP(j)	Nuc	#BP_Win	avgMFE	avgZ	avgED	SumZ	SumZ/#TotalWindows	BPs= 5
nt-498	-	A	120	-	-	-	-	-
498	NoBP	A	101	-33.8	-0.26	35.81	-26.48	-0.22
498	385	U	3	-32.37	-0.17	36.19	-0.51	-0.0
498	545	U	2	-38.4	-0.44	48.38	-0.87	-0.01
498	489	U	4	-28.08	-1.48	30.54	-5.94	-0.05
498	608	U	6	-32.08	-2.56	28.45	-15.37	-0.13
498	606	U	4	-34.47	-3.12	31.16	-12.46	-0.1

i-nuc	BP(j)	Nuc	#BP_Win	avgMFE	avgZ	avgED	SumZ	SumZ/#TotalWindows	BPs= 8
nt-499	-	G	120	-	-	-	-	-
499	NoBP	G	27	-34.11	-0.54	41.06	-14.58	-0.12
499	384	C	3	-32.37	-0.17	36.19	-0.51	-0.0
499	426	C	25	-35.8	-0.6	26.14	-14.94	-0.12
499	508	C	36	-31.41	-0.14	36.38	-4.9	-0.04
499	544	C	2	-38.4	-0.44	48.38	-0.87	-0.01
499	466	C	14	-36.69	-0.04	41.94	-0.61	-0.01
499	488	C	4	-28.08	-1.48	30.54	-5.94	-0.05
499	603	C	2	-28.8	-1.7	27.51	-3.41	-0.03
499	607	C	7	-31.84	-2.49	29.0	-17.42	-0.15

i-nuc	BP(j)	Nuc	#BP_Win	avgMFE	avgZ	avgED	SumZ	SumZ/#TotalWindows	BPs= 8
nt-500	-	U	120	-	-	-	-	-
500	NoBP	U	19	-32.38	-1.83	32.43	-34.78	-0.29
500	425	A	25	-35.8	-0.6	26.14	-14.94	-0.12
500	507	A	36	-31.41	-0.14	36.38	-4.9	-0.04
500	469	G	11	-34.26	0.11	41.96	1.26	0.01
500	543	A	2	-38.4	-0.44	48.38	-0.87	-0.01
500	547	A	7	-35.13	-0.03	48.23	-0.2	-0.0
500	465	G	14	-36.69	-0.04	41.94	-0.61	-0.01
500	487	A	4	-28.08	-1.48	30.54	-5.94	-0.05
500	602	A	2	-28.8	-1.7	27.51	-3.41	-0.03

i-nuc	BP(j)	Nuc	#BP_Win	avgMFE	avgZ	avgED	SumZ	SumZ/#TotalWindows	BPs= 6
nt-501	-	G	120	-	-	-	-	-
501	NoBP	G	48	-32.02	-0.11	38.46	-5.43	-0.05
501	424	U	25	-35.8	-0.6	26.14	-14.94	-0.12
501	468	U	11	-34.26	0.11	41.96	1.26	0.01
501	542	C	2	-38.4	-0.44	48.38	-0.87	-0.01
501	464	U	14	-36.69	-0.04	41.94	-0.61	-0.01
501	601	C	4	-27.22	-1.12	28.67	-4.46	-0.04
501	605	C	16	-32.04	-2.54	29.46	-40.67	-0.34

i-nuc	BP(j)	Nuc	#BP_Win	avgMFE	avgZ	avgED	SumZ	SumZ/#TotalWindows	BPs= 6
nt-502	-	G	120	-	-	-	-	-
502	NoBP	G	42	-31.8	-0.14	37.35	-5.9	-0.05
502	423	C	25	-35.8	-0.6	26.14	-14.94	-0.12
502	467	C	11	-34.26	0.11	41.96	1.26	0.01
502	545	U	7	-35.13	-0.03	48.23	-0.2	-0.0
502	463	C	14	-36.69	-0.04	41.94	-0.61	-0.01
502	600	C	4	-27.22	-1.12	28.67	-4.46	-0.04
502	604	C	17	-31.72	-2.45	29.21	-41.6	-0.35

i-nuc	BP(j)	Nuc	#BP_Win	avgMFE	avgZ	avgED	SumZ	SumZ/#TotalWindows	BPs= 7
nt-503	-	G	120	-	-	-	-	-
503	NoBP	G	39	-31.78	-0.15	37.02	-5.88	-0.05
503	422	U	25	-35.8	-0.6	26.14	-14.94	-0.12
503	426	C	2	-31.75	0.09	45.06	0.18	0.0
503	466	C	11	-34.26	0.11	41.96	1.26	0.01
503	544	C	7	-35.13	-0.03	48.23	-0.2	-0.0
503	462	C	14	-36.69	-0.04	41.94	-0.61	-0.01
503	599	C	4	-27.22	-1.12	28.67	-4.46	-0.04
503	603	C	18	-31.33	-2.35	29.65	-42.34	-0.35

i-nuc	BP(j)	Nuc	#BP_Win	avgMFE	avgZ	avgED	SumZ	SumZ/#TotalWindows	BPs= 6
nt-504	-	U	120	-	-	-	-	-
504	421	A	25	-35.8	-0.6	26.14	-14.94	-0.12
504	NoBP	U	56	-32.57	-0.23	37.14	-12.8	-0.11
504	425	A	2	-31.75	0.09	45.06	0.18	0.0
504	465	G	11	-34.26	0.11	41.96	1.26	0.01
504	543	A	7	-35.13	-0.03	48.23	-0.2	-0.0
504	461	G	1	-30.9	0.91	46.8	0.91	0.01
504	602	A	18	-31.33	-2.35	29.65	-42.34	-0.35

i-nuc	BP(j)	Nuc	#BP_Win	avgMFE	avgZ	avgED	SumZ	SumZ/#TotalWindows	BPs= 8
nt-505	-	G	120	-	-	-	-	-
505	420	U	22	-35.79	-0.64	23.32	-14.18	-0.12
505	NoBP	G	36	-31.41	-0.14	36.38	-4.9	-0.04
505	424	U	2	-31.75	0.09	45.06	0.18	0.0
505	532	C	26	-35.64	-0.17	40.43	-4.47	-0.04
505	537	U	2	-38.4	-0.44	48.38	-0.87	-0.01
505	542	C	7	-35.13	-0.03	48.23	-0.2	-0.0
505	464	U	3	-30.43	0.6	43.07	1.8	0.01
505	598	C	4	-27.22	-1.12	28.67	-4.46	-0.04
505	601	C	18	-31.33	-2.35	29.65	-42.34	-0.35

i-nuc	BP(j)	Nuc	#BP_Win	avgMFE	avgZ	avgED	SumZ	SumZ/#TotalWindows	BPs= 7
nt-506	-	G	120	-	-	-	-	-
506	419	C	21	-36.04	-0.69	22.52	-14.43	-0.12
506	NoBP	G	44	-31.8	-0.14	37.96	-5.98	-0.05
506	423	C	2	-31.75	0.09	45.06	0.18	0.0
506	531	C	26	-35.64	-0.17	40.43	-4.47	-0.04
506	536	U	2	-38.4	-0.44	48.38	-0.87	-0.01
506	463	C	3	-30.43	0.6	43.07	1.8	0.01
506	597	C	4	-27.22	-1.12	28.67	-4.46	-0.04
506	600	C	18	-31.33	-2.35	29.65	-42.34	-0.35

i-nuc	BP(j)	Nuc	#BP_Win	avgMFE	avgZ	avgED	SumZ	SumZ/#TotalWindows	BPs= 4
nt-507	-	A	120	-	-	-	-	-
507	NoBP	A	76	-34.16	-0.8	33.55	-60.98	-0.51
507	500	U	36	-31.41	-0.14	36.38	-4.9	-0.04
507	422	U	2	-31.75	0.09	45.06	0.18	0.0
507	535	U	2	-38.4	-0.44	48.38	-0.87	-0.01
507	596	U	4	-27.22	-1.12	28.67	-4.46	-0.04

i-nuc	BP(j)	Nuc	#BP_Win	avgMFE	avgZ	avgED	SumZ	SumZ/#TotalWindows	BPs= 4
nt-508	-	C	120	-	-	-	-	-
508	NoBP	C	45	-31.73	-1.23	28.56	-55.37	-0.46
508	499	G	36	-31.41	-0.14	36.38	-4.9	-0.04
508	530	G	30	-36.15	-0.33	37.67	-9.93	-0.08
508	534	G	2	-38.4	-0.44	48.38	-0.87	-0.01
508	539	G	7	-35.13	-0.03	48.23	-0.2	-0.0

i-nuc	BP(j)	Nuc	#BP_Win	avgMFE	avgZ	avgED	SumZ	SumZ/#TotalWindows	BPs= 2
nt-509	-	U	120	-	-	-	-	-
509	NoBP	U	53	-32.15	-1.05	31.99	-55.83	-0.47
509	495	A	36	-31.41	-0.14	36.38	-4.9	-0.04
509	529	A	31	-36.14	-0.35	37.19	-10.73	-0.09

i-nuc	BP(j)	Nuc	#BP_Win	avgMFE	avgZ	avgED	SumZ	SumZ/#TotalWindows	BPs= 6
nt-510	-	G	120	-	-	-	-	-
510	NoBP	G	17	-33.98	-0.59	30.12	-10.0	-0.08
510	494	C	36	-31.41	-0.14	36.38	-4.9	-0.04
510	526	C	3	-33.9	-0.39	25.66	-1.16	-0.01
510	528	C	31	-36.14	-0.35	37.19	-10.73	-0.09
510	537	U	7	-35.13	-0.03	48.23	-0.2	-0.0
510	560	U	8	-25.55	-0.34	30.18	-2.68	-0.02
510	596	U	18	-31.33	-2.35	29.65	-42.34	-0.35

i-nuc	BP(j)	Nuc	#BP_Win	avgMFE	avgZ	avgED	SumZ	SumZ/#TotalWindows	BPs= 7
nt-511	-	A	120	-	-	-	-	-
511	NoBP	A	11	-35.83	-0.58	28.14	-6.4	-0.05
511	493	U	36	-31.41	-0.14	36.38	-4.9	-0.04
511	420	U	2	-31.75	0.09	45.06	0.18	0.0
511	525	U	3	-33.9	-0.39	25.66	-1.16	-0.01
511	527	U	31	-36.14	-0.35	37.19	-10.73	-0.09
511	536	U	7	-35.13	-0.03	48.23	-0.2	-0.0
511	559	U	8	-25.55	-0.34	30.18	-2.68	-0.02
511	595	U	22	-30.58	-2.13	29.47	-46.8	-0.39

i-nuc	BP(j)	Nuc	#BP_Win	avgMFE	avgZ	avgED	SumZ	SumZ/#TotalWindows	BPs= 8
nt-512	-	G	120	-	-	-	-	-
512	NoBP	G	2	-32.0	-0.21	23.41	-0.42	-0.0
512	492	C	36	-31.41	-0.14	36.38	-4.9	-0.04
512	419	C	2	-31.75	0.09	45.06	0.18	0.0
512	524	U	3	-33.9	-0.39	25.66	-1.16	-0.01
512	526	C	31	-36.14	-0.35	37.19	-10.73	-0.09
512	533	U	7	-39.33	-0.67	31.55	-4.71	-0.04
512	535	U	7	-35.13	-0.03	48.23	-0.2	-0.0
512	558	C	10	-24.85	-0.46	28.6	-4.63	-0.04
512	594	C	22	-30.58	-2.13	29.47	-46.8	-0.39

i-nuc	BP(j)	Nuc	#BP_Win	avgMFE	avgZ	avgED	SumZ	SumZ/#TotalWindows	BPs= 6
nt-513	-	G	120	-	-	-	-	-
513	NoBP	G	11	-32.93	-0.13	43.31	-1.48	-0.01
513	491	C	36	-31.41	-0.14	36.38	-4.9	-0.04
513	523	C	3	-33.9	-0.39	25.66	-1.16	-0.01
513	525	U	31	-36.14	-0.35	37.19	-10.73	-0.09
513	532	C	7	-39.33	-0.67	31.55	-4.71	-0.04
513	557	C	10	-24.85	-0.46	28.6	-4.63	-0.04
513	593	C	22	-30.58	-2.13	29.47	-46.8	-0.39

i-nuc	BP(j)	Nuc	#BP_Win	avgMFE	avgZ	avgED	SumZ	SumZ/#TotalWindows	BPs= 6
nt-514	-	A	120	-	-	-	-	-
514	490	U	36	-31.41	-0.14	36.38	-4.9	-0.04
514	NoBP	A	11	-34.72	-0.7	31.93	-7.73	-0.06
514	522	U	3	-33.9	-0.39	25.66	-1.16	-0.01
514	524	U	31	-36.14	-0.35	37.19	-10.73	-0.09
514	533	U	7	-35.13	-0.03	48.23	-0.2	-0.0
514	556	U	10	-24.85	-0.46	28.6	-4.63	-0.04
514	592	U	22	-30.58	-2.13	29.47	-46.8	-0.39

i-nuc	BP(j)	Nuc	#BP_Win	avgMFE	avgZ	avgED	SumZ	SumZ/#TotalWindows	BPs= 5
nt-515	-	G	120	-	-	-	-	-
515	NoBP	G	6	-32.92	-0.32	32.42	-1.93	-0.02
515	489	U	4	-32.6	-0.48	27.92	-1.94	-0.02
515	484	U	4	-32.45	-0.17	36.41	-0.69	-0.01
515	523	C	31	-36.14	-0.35	37.19	-10.73	-0.09
515	531	C	68	-30.41	-0.91	32.51	-62.12	-0.52
515	532	C	7	-35.13	-0.03	48.23	-0.2	-0.0

i-nuc	BP(j)	Nuc	#BP_Win	avgMFE	avgZ	avgED	SumZ	SumZ/#TotalWindows	BPs= 2
nt-516	-	C	120	-	-	-	-	-
516	NoBP	C	41	-34.98	-0.36	35.49	-14.8	-0.12
516	483	G	4	-32.45	-0.17	36.41	-0.69	-0.01
516	530	G	75	-30.85	-0.83	33.97	-62.32	-0.52

i-nuc	BP(j)	Nuc	#BP_Win	avgMFE	avgZ	avgED	SumZ	SumZ/#TotalWindows	BPs= 2
nt-517	-	U	120	-	-	-	-	-
517	NoBP	U	41	-34.63	-0.37	35.23	-15.22	-0.13
517	482	A	4	-32.45	-0.17	36.41	-0.69	-0.01
517	529	A	75	-30.85	-0.83	33.97	-62.32	-0.52

i-nuc	BP(j)	Nuc	#BP_Win	avgMFE	avgZ	avgED	SumZ	SumZ/#TotalWindows	BPs= 3
nt-518	-	G	120	-	-	-	-	-
518	NoBP	G	39	-35.1	-0.35	35.74	-13.62	-0.11
518	481	C	4	-32.45	-0.17	36.41	-0.69	-0.01
518	528	C	75	-30.85	-0.83	33.97	-62.32	-0.52
518	559	U	2	-18.24	-1.16	19.76	-2.32	-0.02

i-nuc	BP(j)	Nuc	#BP_Win	avgMFE	avgZ	avgED	SumZ	SumZ/#TotalWindows	BPs= 4
nt-519	-	G	120	-	-	-	-	-
519	NoBP	G	35	-35.85	-0.35	36.04	-12.12	-0.1
519	480	C	4	-32.45	-0.17	36.41	-0.69	-0.01
519	412	U	2	-31.75	0.09	45.06	0.18	0.0
519	527	U	75	-30.85	-0.83	33.97	-62.32	-0.52
519	558	C	4	-18.19	-1.37	17.16	-5.49	-0.05

i-nuc	BP(j)	Nuc	#BP_Win	avgMFE	avgZ	avgED	SumZ	SumZ/#TotalWindows	BPs= 3
nt-520	-	G	120	-	-	-	-	-
520	NoBP	G	39	-35.05	-0.36	35.75	-13.91	-0.12
520	411	U	2	-31.75	0.09	45.06	0.18	0.0
520	526	C	75	-30.85	-0.83	33.97	-62.32	-0.52
520	557	C	4	-18.19	-1.37	17.16	-5.49	-0.05

i-nuc	BP(j)	Nuc	#BP_Win	avgMFE	avgZ	avgED	SumZ	SumZ/#TotalWindows	BPs= 3
nt-521	-	A	120	-	-	-	-	-
521	NoBP	A	39	-34.56	-0.39	35.4	-15.26	-0.13
521	410	U	2	-31.75	0.09	45.06	0.18	0.0
521	525	U	75	-30.85	-0.83	33.97	-62.32	-0.52
521	556	U	4	-18.19	-1.37	17.16	-5.49	-0.05

i-nuc	BP(j)	Nuc	#BP_Win	avgMFE	avgZ	avgED	SumZ	SumZ/#TotalWindows	BPs= 3
nt-522	-	U	120	-	-	-	-	-
522	NoBP	U	111	-31.91	-0.7	34.53	-78.17	-0.65
522	409	A	2	-31.75	0.09	45.06	0.18	0.0
522	514	A	3	-33.9	-0.39	25.66	-1.16	-0.01
522	555	A	4	-18.19	-1.37	17.16	-5.49	-0.05

i-nuc	BP(j)	Nuc	#BP_Win	avgMFE	avgZ	avgED	SumZ	SumZ/#TotalWindows	BPs= 4
nt-523	-	C	120	-	-	-	-	-
523	NoBP	C	80	-30.05	-0.86	33.28	-69.02	-0.58
523	408	G	2	-31.75	0.09	45.06	0.18	0.0
523	513	G	3	-33.9	-0.39	25.66	-1.16	-0.01
523	515	G	31	-36.14	-0.35	37.19	-10.73	-0.09
523	551	G	4	-18.19	-1.37	17.16	-5.49	-0.05

i-nuc	BP(j)	Nuc	#BP_Win	avgMFE	avgZ	avgED	SumZ	SumZ/#TotalWindows	BPs= 4
nt-524	-	U	120	-	-	-	-	-
524	407	G	2	-31.75	0.09	45.06	0.18	0.0
524	512	G	3	-33.9	-0.39	25.66	-1.16	-0.01
524	514	A	31	-36.14	-0.35	37.19	-10.73	-0.09
524	NoBP	U	80	-29.85	-0.89	32.98	-71.16	-0.59
524	550	A	4	-18.19	-1.37	17.16	-5.49	-0.05

i-nuc	BP(j)	Nuc	#BP_Win	avgMFE	avgZ	avgED	SumZ	SumZ/#TotalWindows	BPs= 4
nt-525	-	U	120	-	-	-	-	-
525	NoBP	U	7	-17.36	-1.54	21.78	-10.75	-0.09
525	511	A	3	-33.9	-0.39	25.66	-1.16	-0.01
525	513	G	31	-36.14	-0.35	37.19	-10.73	-0.09
525	521	A	75	-30.85	-0.83	33.97	-62.32	-0.52
525	549	A	4	-18.19	-1.37	17.16	-5.49	-0.05

i-nuc	BP(j)	Nuc	#BP_Win	avgMFE	avgZ	avgED	SumZ	SumZ/#TotalWindows	BPs= 3
nt-526	-	C	120	-	-	-	-	-
526	510	G	3	-33.9	-0.39	25.66	-1.16	-0.01
526	512	G	31	-36.14	-0.35	37.19	-10.73	-0.09
526	520	G	75	-30.85	-0.83	33.97	-62.32	-0.52
526	NoBP	C	11	-16.12	-1.65	17.66	-18.15	-0.15

i-nuc	BP(j)	Nuc	#BP_Win	avgMFE	avgZ	avgED	SumZ	SumZ/#TotalWindows	BPs= 3
nt-527	-	U	120	-	-	-	-	-
527	NoBP	U	2	-34.3	-0.45	20.34	-0.9	-0.01
527	511	A	31	-36.14	-0.35	37.19	-10.73	-0.09
527	519	G	75	-30.85	-0.83	33.97	-62.32	-0.52
527	547	A	12	-16.01	-1.67	17.75	-20.01	-0.17

i-nuc	BP(j)	Nuc	#BP_Win	avgMFE	avgZ	avgED	SumZ	SumZ/#TotalWindows	BPs= 3
nt-528	-	C	120	-	-	-	-	-
528	NoBP	C	1	-34.3	-0.38	23.22	-0.38	-0.0
528	510	G	31	-36.14	-0.35	37.19	-10.73	-0.09
528	518	G	75	-30.85	-0.83	33.97	-62.32	-0.52
528	546	G	13	-15.79	-1.63	18.66	-21.24	-0.18

i-nuc	BP(j)	Nuc	#BP_Win	avgMFE	avgZ	avgED	SumZ	SumZ/#TotalWindows	BPs= 3
nt-529	-	A	120	-	-	-	-	-
529	509	U	31	-36.14	-0.35	37.19	-10.73	-0.09
529	517	U	75	-30.85	-0.83	33.97	-62.32	-0.52
529	545	U	13	-15.79	-1.63	18.66	-21.24	-0.18
529	NoBP	A	1	-12.84	-0.86	32.36	-0.86	-0.01

i-nuc	BP(j)	Nuc	#BP_Win	avgMFE	avgZ	avgED	SumZ	SumZ/#TotalWindows	BPs= 3
nt-530	-	G	120	-	-	-	-	-
530	508	C	30	-36.15	-0.33	37.67	-9.93	-0.08
530	516	C	75	-30.85	-0.83	33.97	-62.32	-0.52
530	544	C	13	-15.79	-1.63	18.66	-21.24	-0.18
530	NoBP	G	2	-12.84	-0.94	32.8	-1.87	-0.02

i-nuc	BP(j)	Nuc	#BP_Win	avgMFE	avgZ	avgED	SumZ	SumZ/#TotalWindows	BPs= 2
nt-531	-	C	120	-	-	-	-	-
531	NoBP	C	26	-23.4	-1.1	28.39	-28.52	-0.24
531	515	G	68	-30.41	-0.91	32.51	-62.12	-0.52
531	506	G	26	-35.64	-0.17	40.43	-4.47	-0.04

i-nuc	BP(j)	Nuc	#BP_Win	avgMFE	avgZ	avgED	SumZ	SumZ/#TotalWindows	BPs= 4
nt-532	-	C	120	-	-	-	-	-
532	NoBP	C	76	-26.01	-1.1	29.36	-83.58	-0.7
532	513	G	7	-39.33	-0.67	31.55	-4.71	-0.04
532	505	G	26	-35.64	-0.17	40.43	-4.47	-0.04
532	433	G	4	-37.9	-0.49	42.11	-1.96	-0.02
532	515	G	7	-35.13	-0.03	48.23	-0.2	-0.0

i-nuc	BP(j)	Nuc	#BP_Win	avgMFE	avgZ	avgED	SumZ	SumZ/#TotalWindows	BPs= 4
nt-533	-	U	120	-	-	-	-	-
533	NoBP	U	31	-32.25	-0.11	37.98	-3.41	-0.03
533	512	G	7	-39.33	-0.67	31.55	-4.71	-0.04
533	514	A	7	-35.13	-0.03	48.23	-0.2	-0.0
533	553	A	40	-28.74	-0.47	34.7	-18.69	-0.16
533	543	A	35	-25.09	-1.94	25.46	-68.04	-0.57

i-nuc	BP(j)	Nuc	#BP_Win	avgMFE	avgZ	avgED	SumZ	SumZ/#TotalWindows	BPs= 3
nt-534	-	G	120	-	-	-	-	-
534	NoBP	G	43	-32.95	-0.18	38.25	-7.89	-0.07
534	508	C	2	-38.4	-0.44	48.38	-0.87	-0.01
534	552	C	40	-28.74	-0.47	34.7	-18.69	-0.16
534	542	C	35	-25.09	-1.94	25.46	-68.04	-0.57

i-nuc	BP(j)	Nuc	#BP_Win	avgMFE	avgZ	avgED	SumZ	SumZ/#TotalWindows	BPs= 5
nt-535	-	U	120	-	-	-	-	-
535	NoBP	U	32	-31.0	-0.2	35.78	-6.5	-0.05
535	430	A	4	-37.9	-0.49	42.11	-1.96	-0.02
535	507	A	2	-38.4	-0.44	48.38	-0.87	-0.01
535	512	G	7	-35.13	-0.03	48.23	-0.2	-0.0
535	551	G	40	-28.74	-0.47	34.7	-18.69	-0.16
535	541	A	35	-25.09	-1.94	25.46	-68.04	-0.57

i-nuc	BP(j)	Nuc	#BP_Win	avgMFE	avgZ	avgED	SumZ	SumZ/#TotalWindows	BPs= 5
nt-536	-	U	120	-	-	-	-	-
536	NoBP	U	32	-30.14	-0.21	35.98	-6.81	-0.06
536	429	A	4	-37.9	-0.49	42.11	-1.96	-0.02
536	506	G	2	-38.4	-0.44	48.38	-0.87	-0.01
536	511	A	7	-35.13	-0.03	48.23	-0.2	-0.0
536	550	A	40	-28.74	-0.47	34.7	-18.69	-0.16
536	540	A	35	-25.09	-1.94	25.46	-68.04	-0.57

i-nuc	BP(j)	Nuc	#BP_Win	avgMFE	avgZ	avgED	SumZ	SumZ/#TotalWindows	BPs= 5
nt-537	-	U	120	-	-	-	-	-
537	NoBP	U	61	-25.96	-1.19	29.66	-72.56	-0.6
537	428	A	4	-37.9	-0.49	42.11	-1.96	-0.02
537	448	G	6	-38.55	-0.4	39.82	-2.43	-0.02
537	505	G	2	-38.4	-0.44	48.38	-0.87	-0.01
537	510	G	7	-35.13	-0.03	48.23	-0.2	-0.0
537	549	A	40	-28.74	-0.47	34.7	-18.69	-0.16

i-nuc	BP(j)	Nuc	#BP_Win	avgMFE	avgZ	avgED	SumZ	SumZ/#TotalWindows	BPs= 3
nt-538	-	U	120	-	-	-	-	-
538	NoBP	U	70	-26.84	-1.05	32.13	-73.79	-0.61
538	427	A	4	-37.9	-0.49	42.11	-1.96	-0.02
538	447	A	6	-38.55	-0.4	39.82	-2.43	-0.02
538	548	A	40	-28.74	-0.47	34.7	-18.69	-0.16

i-nuc	BP(j)	Nuc	#BP_Win	avgMFE	avgZ	avgED	SumZ	SumZ/#TotalWindows	BPs= 4
nt-539	-	G	120	-	-	-	-	-
539	NoBP	G	97	-27.65	-0.88	32.19	-85.7	-0.71
539	426	C	4	-37.9	-0.49	42.11	-1.96	-0.02
539	446	U	6	-38.55	-0.4	39.82	-2.43	-0.02
539	508	C	7	-35.13	-0.03	48.23	-0.2	-0.0
539	647	C	6	-12.27	-1.15	30.45	-6.88	-0.06

i-nuc	BP(j)	Nuc	#BP_Win	avgMFE	avgZ	avgED	SumZ	SumZ/#TotalWindows	BPs= 3
nt-540	-	A	120	-	-	-	-	-
540	NoBP	A	73	-29.79	-0.28	37.23	-20.4	-0.17
540	445	U	6	-38.55	-0.4	39.82	-2.43	-0.02
540	536	U	35	-25.09	-1.94	25.46	-68.04	-0.57
540	646	U	6	-12.27	-1.15	30.45	-6.88	-0.06

i-nuc	BP(j)	Nuc	#BP_Win	avgMFE	avgZ	avgED	SumZ	SumZ/#TotalWindows	BPs= 3
nt-541	-	A	120	-	-	-	-	-
541	NoBP	A	73	-29.42	-0.29	36.96	-20.98	-0.17
541	444	U	6	-38.55	-0.4	39.82	-2.43	-0.02
541	535	U	35	-25.09	-1.94	25.46	-68.04	-0.57
541	645	U	6	-12.27	-1.15	30.45	-6.88	-0.06

i-nuc	BP(j)	Nuc	#BP_Win	avgMFE	avgZ	avgED	SumZ	SumZ/#TotalWindows	BPs= 5
nt-542	-	C	120	-	-	-	-	-
542	NoBP	C	52	-26.4	-0.59	34.24	-30.6	-0.25
542	443	G	6	-38.55	-0.4	39.82	-2.43	-0.02
542	501	G	2	-38.4	-0.44	48.38	-0.87	-0.01
542	505	G	7	-35.13	-0.03	48.23	-0.2	-0.0
542	485	G	18	-27.78	0.17	36.12	3.0	0.03
542	534	G	35	-25.09	-1.94	25.46	-68.04	-0.57

i-nuc	BP(j)	Nuc	#BP_Win	avgMFE	avgZ	avgED	SumZ	SumZ/#TotalWindows	BPs= 5
nt-543	-	A	120	-	-	-	-	-
543	NoBP	A	52	-25.9	-0.6	34.0	-31.34	-0.26
543	442	U	6	-38.55	-0.4	39.82	-2.43	-0.02
543	500	U	2	-38.4	-0.44	48.38	-0.87	-0.01
543	504	U	7	-35.13	-0.03	48.23	-0.2	-0.0
543	484	U	18	-27.78	0.17	36.12	3.0	0.03
543	533	U	35	-25.09	-1.94	25.46	-68.04	-0.57

i-nuc	BP(j)	Nuc	#BP_Win	avgMFE	avgZ	avgED	SumZ	SumZ/#TotalWindows	BPs= 5
nt-544	-	C	120	-	-	-	-	-
544	NoBP	C	74	-26.94	-1.06	32.46	-78.42	-0.65
544	441	G	6	-38.55	-0.4	39.82	-2.43	-0.02
544	499	G	2	-38.4	-0.44	48.38	-0.87	-0.01
544	503	G	7	-35.13	-0.03	48.23	-0.2	-0.0
544	483	G	18	-27.78	0.17	36.12	3.0	0.03
544	530	G	13	-15.79	-1.63	18.66	-21.24	-0.18

i-nuc	BP(j)	Nuc	#BP_Win	avgMFE	avgZ	avgED	SumZ	SumZ/#TotalWindows	BPs= 4
nt-545	-	U	120	-	-	-	-	-
545	NoBP	U	80	-27.48	-1.01	32.79	-80.57	-0.67
545	498	A	2	-38.4	-0.44	48.38	-0.87	-0.01
545	502	G	7	-35.13	-0.03	48.23	-0.2	-0.0
545	482	A	18	-27.78	0.17	36.12	3.0	0.03
545	529	A	13	-15.79	-1.63	18.66	-21.24	-0.18

i-nuc	BP(j)	Nuc	#BP_Win	avgMFE	avgZ	avgED	SumZ	SumZ/#TotalWindows	BPs= 3
nt-546	-	G	120	-	-	-	-	-
546	NoBP	G	83	-29.17	-0.9	34.36	-74.67	-0.62
546	481	C	18	-27.78	0.17	36.12	3.0	0.03
546	528	C	13	-15.79	-1.63	18.66	-21.24	-0.18
546	641	C	6	-12.27	-1.15	30.45	-6.88	-0.06

i-nuc	BP(j)	Nuc	#BP_Win	avgMFE	avgZ	avgED	SumZ	SumZ/#TotalWindows	BPs= 3
nt-547	-	A	120	-	-	-	-	-
547	NoBP	A	95	-28.02	-0.77	33.35	-72.86	-0.61
547	500	U	7	-35.13	-0.03	48.23	-0.2	-0.0
547	527	U	12	-16.01	-1.67	17.75	-20.01	-0.17
547	640	U	6	-12.27	-1.15	30.45	-6.88	-0.06

i-nuc	BP(j)	Nuc	#BP_Win	avgMFE	avgZ	avgED	SumZ	SumZ/#TotalWindows	BPs= 2
nt-548	-	A	120	-	-	-	-	-
548	NoBP	A	74	-26.0	-1.0	31.19	-74.31	-0.62
548	538	U	40	-28.74	-0.47	34.7	-18.69	-0.16
548	639	U	6	-12.27	-1.15	30.45	-6.88	-0.06

i-nuc	BP(j)	Nuc	#BP_Win	avgMFE	avgZ	avgED	SumZ	SumZ/#TotalWindows	BPs= 3
nt-549	-	A	120	-	-	-	-	-
549	NoBP	A	70	-26.08	-0.99	31.6	-69.2	-0.58
549	537	U	40	-28.74	-0.47	34.7	-18.69	-0.16
549	525	U	4	-18.19	-1.37	17.16	-5.49	-0.05
549	638	U	6	-12.27	-1.15	30.45	-6.88	-0.06

i-nuc	BP(j)	Nuc	#BP_Win	avgMFE	avgZ	avgED	SumZ	SumZ/#TotalWindows	BPs= 4
nt-550	-	A	120	-	-	-	-	-
550	NoBP	A	68	-25.32	-1.01	30.92	-68.9	-0.57
550	440	U	2	-39.45	-0.57	40.52	-1.14	-0.01
550	536	U	40	-28.74	-0.47	34.7	-18.69	-0.16
550	524	U	4	-18.19	-1.37	17.16	-5.49	-0.05
550	637	U	6	-12.27	-1.15	30.45	-6.88	-0.06

i-nuc	BP(j)	Nuc	#BP_Win	avgMFE	avgZ	avgED	SumZ	SumZ/#TotalWindows	BPs= 6
nt-551	-	G	120	-	-	-	-	-
551	NoBP	G	8	-29.34	-0.67	32.9	-5.38	-0.04
551	439	C	2	-39.45	-0.57	40.52	-1.14	-0.01
551	535	U	40	-28.74	-0.47	34.7	-18.69	-0.16
551	562	C	35	-29.35	-1.26	32.17	-44.11	-0.37
551	480	C	7	-28.14	0.32	38.76	2.26	0.02
551	523	C	4	-18.19	-1.37	17.16	-5.49	-0.05
551	628	C	24	-13.03	-1.24	24.8	-29.65	-0.25

i-nuc	BP(j)	Nuc	#BP_Win	avgMFE	avgZ	avgED	SumZ	SumZ/#TotalWindows	BPs= 5
nt-552	-	C	120	-	-	-	-	-
552	NoBP	C	12	-23.64	-1.03	25.34	-12.35	-0.1
552	438	G	2	-39.45	-0.57	40.52	-1.14	-0.01
552	534	G	40	-28.74	-0.47	34.7	-18.69	-0.16
552	561	G	35	-29.35	-1.26	32.17	-44.11	-0.37
552	479	G	7	-28.14	0.32	38.76	2.26	0.02
552	627	G	24	-13.03	-1.24	24.8	-29.65	-0.25

i-nuc	BP(j)	Nuc	#BP_Win	avgMFE	avgZ	avgED	SumZ	SumZ/#TotalWindows	BPs= 3
nt-553	-	A	120	-	-	-	-	-
553	NoBP	A	21	-25.51	-0.61	30.21	-12.91	-0.11
553	533	U	40	-28.74	-0.47	34.7	-18.69	-0.16
553	560	U	35	-29.35	-1.26	32.17	-44.11	-0.37
553	626	U	24	-13.03	-1.24	24.8	-29.65	-0.25

i-nuc	BP(j)	Nuc	#BP_Win	avgMFE	avgZ	avgED	SumZ	SumZ/#TotalWindows	BPs= 1
nt-554	-	A	120	-	-	-	-	-
554	NoBP	A	85	-23.22	-0.74	30.58	-62.8	-0.52
554	559	U	35	-29.35	-1.26	32.17	-44.11	-0.37

i-nuc	BP(j)	Nuc	#BP_Win	avgMFE	avgZ	avgED	SumZ	SumZ/#TotalWindows	BPs= 1
nt-555	-	A	120	-	-	-	-	-
555	NoBP	A	116	-25.03	-0.89	31.35	-102.81	-0.86
555	522	U	4	-18.19	-1.37	17.16	-5.49	-0.05

i-nuc	BP(j)	Nuc	#BP_Win	avgMFE	avgZ	avgED	SumZ	SumZ/#TotalWindows	BPs= 3
nt-556	-	U	120	-	-	-	-	-
556	NoBP	U	99	-24.59	-1.03	30.94	-101.68	-0.85
556	478	A	7	-28.14	0.32	38.76	2.26	0.02
556	514	A	10	-24.85	-0.46	28.6	-4.63	-0.04
556	521	A	4	-18.19	-1.37	17.16	-5.49	-0.05

i-nuc	BP(j)	Nuc	#BP_Win	avgMFE	avgZ	avgED	SumZ	SumZ/#TotalWindows	BPs= 5
nt-557	-	C	120	-	-	-	-	-
557	NoBP	C	85	-22.31	-1.2	28.94	-101.86	-0.85
557	477	G	7	-28.14	0.32	38.76	2.26	0.02
557	461	G	13	-37.13	-0.12	41.56	-1.52	-0.01
557	460	G	1	-30.9	0.91	46.8	0.91	0.01
557	513	G	10	-24.85	-0.46	28.6	-4.63	-0.04
557	520	G	4	-18.19	-1.37	17.16	-5.49	-0.05

i-nuc	BP(j)	Nuc	#BP_Win	avgMFE	avgZ	avgED	SumZ	SumZ/#TotalWindows	BPs= 5
nt-558	-	C	120	-	-	-	-	-
558	NoBP	C	85	-22.02	-1.21	28.88	-102.51	-0.85
558	476	G	7	-28.14	0.32	38.76	2.26	0.02
558	460	G	13	-37.13	-0.12	41.56	-1.52	-0.01
558	459	G	1	-30.9	0.91	46.8	0.91	0.01
558	512	G	10	-24.85	-0.46	28.6	-4.63	-0.04
558	519	G	4	-18.19	-1.37	17.16	-5.49	-0.05

i-nuc	BP(j)	Nuc	#BP_Win	avgMFE	avgZ	avgED	SumZ	SumZ/#TotalWindows	BPs= 7
nt-559	-	U	120	-	-	-	-	-
559	NoBP	U	12	-29.49	0.14	39.15	1.62	0.01
559	554	A	35	-29.35	-1.26	32.17	-44.11	-0.37
559	459	G	13	-37.13	-0.12	41.56	-1.52	-0.01
559	458	A	1	-30.9	0.91	46.8	0.91	0.01
559	511	A	8	-25.55	-0.34	30.18	-2.68	-0.02
559	475	G	1	-25.4	0.44	45.1	0.44	0.0
559	622	A	48	-14.99	-1.34	24.06	-64.52	-0.54
559	518	G	2	-18.24	-1.16	19.76	-2.32	-0.02

i-nuc	BP(j)	Nuc	#BP_Win	avgMFE	avgZ	avgED	SumZ	SumZ/#TotalWindows	BPs= 5
nt-560	-	U	120	-	-	-	-	-
560	NoBP	U	8	-27.12	-0.05	39.7	-0.43	-0.0
560	553	A	35	-29.35	-1.26	32.17	-44.11	-0.37
560	475	G	6	-28.6	0.3	37.7	1.82	0.02
560	458	A	13	-37.13	-0.12	41.56	-1.52	-0.01
560	510	G	8	-25.55	-0.34	30.18	-2.68	-0.02
560	621	A	50	-15.12	-1.34	23.89	-66.84	-0.56

i-nuc	BP(j)	Nuc	#BP_Win	avgMFE	avgZ	avgED	SumZ	SumZ/#TotalWindows	BPs= 5
nt-561	-	G	120	-	-	-	-	-
561	NoBP	G	9	-24.98	-0.17	37.36	-1.49	-0.01
561	552	C	35	-29.35	-1.26	32.17	-44.11	-0.37
561	474	C	6	-28.6	0.3	37.7	1.82	0.02
561	457	C	13	-37.13	-0.12	41.56	-1.52	-0.01
561	462	C	2	-30.95	0.69	45.52	1.38	0.01
561	620	C	55	-15.8	-1.3	23.76	-71.32	-0.59

i-nuc	BP(j)	Nuc	#BP_Win	avgMFE	avgZ	avgED	SumZ	SumZ/#TotalWindows	BPs= 6
nt-562	-	C	120	-	-	-	-	-
562	551	G	35	-29.35	-1.26	32.17	-44.11	-0.37
562	473	G	6	-28.6	0.3	37.7	1.82	0.02
562	456	G	12	-37.58	-0.19	41.04	-2.31	-0.02
562	571	G	5	-29.26	0.8	45.24	4.01	0.03
562	461	G	2	-30.95	0.69	45.52	1.38	0.01
562	NoBP	C	5	-18.0	-1.38	25.89	-6.88	-0.06
562	619	G	55	-15.8	-1.3	23.76	-71.32	-0.59

i-nuc	BP(j)	Nuc	#BP_Win	avgMFE	avgZ	avgED	SumZ	SumZ/#TotalWindows	BPs= 5
nt-563	-	C	120	-	-	-	-	-
563	NoBP	C	44	-27.76	-1.18	31.28	-52.05	-0.43
563	455	G	11	-37.92	-0.25	41.29	-2.76	-0.02
563	570	G	5	-29.26	0.8	45.24	4.01	0.03
563	460	G	2	-30.95	0.69	45.52	1.38	0.01
563	471	G	3	-26.87	0.43	37.32	1.29	0.01
563	618	G	55	-15.8	-1.3	23.76	-71.32	-0.59

i-nuc	BP(j)	Nuc	#BP_Win	avgMFE	avgZ	avgED	SumZ	SumZ/#TotalWindows	BPs= 4
nt-564	-	A	120	-	-	-	-	-
564	NoBP	A	15	-35.23	0.02	42.54	0.36	0.0
564	569	U	5	-29.26	0.8	45.24	4.01	0.03
564	576	U	5	-29.74	0.63	42.53	3.17	0.03
564	589	U	40	-27.08	-1.45	28.83	-57.86	-0.48
564	617	U	55	-15.8	-1.3	23.76	-71.32	-0.59

i-nuc	BP(j)	Nuc	#BP_Win	avgMFE	avgZ	avgED	SumZ	SumZ/#TotalWindows	BPs= 3
nt-565	-	A	120	-	-	-	-	-
565	NoBP	A	18	-33.93	0.2	42.89	3.66	0.03
565	575	U	5	-29.74	0.63	42.53	3.17	0.03
565	588	U	42	-26.77	-1.4	29.07	-58.7	-0.49
565	615	U	55	-15.8	-1.3	23.76	-71.32	-0.59

i-nuc	BP(j)	Nuc	#BP_Win	avgMFE	avgZ	avgED	SumZ	SumZ/#TotalWindows	BPs= 3
nt-566	-	A	120	-	-	-	-	-
566	NoBP	A	18	-32.63	0.14	41.55	2.44	0.02
566	574	U	5	-29.74	0.63	42.53	3.17	0.03
566	587	U	42	-26.77	-1.4	29.07	-58.7	-0.49
566	614	U	55	-15.8	-1.3	23.76	-71.32	-0.59

i-nuc	BP(j)	Nuc	#BP_Win	avgMFE	avgZ	avgED	SumZ	SumZ/#TotalWindows	BPs= 4
nt-567	-	G	120	-	-	-	-	-
567	NoBP	G	16	-33.44	0.25	42.64	3.97	0.03
567	573	C	5	-29.74	0.63	42.53	3.17	0.03
567	586	U	42	-26.77	-1.4	29.07	-58.7	-0.49
567	613	C	55	-15.8	-1.3	23.76	-71.32	-0.59
567	597	C	2	-14.7	-1.32	20.06	-2.63	-0.02

i-nuc	BP(j)	Nuc	#BP_Win	avgMFE	avgZ	avgED	SumZ	SumZ/#TotalWindows	BPs= 3
nt-568	-	U	120	-	-	-	-	-
568	NoBP	U	18	-30.09	-0.0	38.49	-0.07	-0.0
568	572	A	5	-29.74	0.63	42.53	3.17	0.03
568	585	A	42	-26.77	-1.4	29.07	-58.7	-0.49
568	612	A	55	-15.8	-1.3	23.76	-71.32	-0.59

i-nuc	BP(j)	Nuc	#BP_Win	avgMFE	avgZ	avgED	SumZ	SumZ/#TotalWindows	BPs= 3
nt-569	-	U	120	-	-	-	-	-
569	NoBP	U	18	-28.97	-0.12	36.1	-2.21	-0.02
569	564	A	5	-29.26	0.8	45.24	4.01	0.03
569	584	A	42	-26.77	-1.4	29.07	-58.7	-0.49
569	611	G	55	-15.8	-1.3	23.76	-71.32	-0.59

i-nuc	BP(j)	Nuc	#BP_Win	avgMFE	avgZ	avgED	SumZ	SumZ/#TotalWindows	BPs= 4
nt-570	-	G	120	-	-	-	-	-
570	NoBP	G	69	-18.65	-1.07	25.91	-74.13	-0.62
570	563	C	5	-29.26	0.8	45.24	4.01	0.03
570	474	C	2	-25.7	0.98	49.26	1.95	0.02
570	583	U	42	-26.77	-1.4	29.07	-58.7	-0.49
570	594	C	2	-14.7	-1.32	20.06	-2.63	-0.02

i-nuc	BP(j)	Nuc	#BP_Win	avgMFE	avgZ	avgED	SumZ	SumZ/#TotalWindows	BPs= 4
nt-571	-	G	120	-	-	-	-	-
571	NoBP	G	16	-27.91	-0.16	34.52	-2.62	-0.02
571	562	C	5	-29.26	0.8	45.24	4.01	0.03
571	582	U	42	-26.77	-1.4	29.07	-58.7	-0.49
571	609	U	55	-15.8	-1.3	23.76	-71.32	-0.59
571	593	C	2	-14.7	-1.32	20.06	-2.63	-0.02

i-nuc	BP(j)	Nuc	#BP_Win	avgMFE	avgZ	avgED	SumZ	SumZ/#TotalWindows	BPs= 5
nt-572	-	A	120	-	-	-	-	-
572	NoBP	A	14	-26.44	-0.43	31.4	-5.96	-0.05
572	568	U	5	-29.74	0.63	42.53	3.17	0.03
572	472	U	2	-25.7	0.98	49.26	1.95	0.02
572	581	U	42	-26.77	-1.4	29.07	-58.7	-0.49
572	608	U	55	-15.8	-1.3	23.76	-71.32	-0.59
572	592	U	2	-14.7	-1.32	20.06	-2.63	-0.02

i-nuc	BP(j)	Nuc	#BP_Win	avgMFE	avgZ	avgED	SumZ	SumZ/#TotalWindows	BPs= 2
nt-573	-	C	120	-	-	-	-	-
573	NoBP	C	113	-20.98	-1.25	26.38	-140.77	-1.17
573	567	G	5	-29.74	0.63	42.53	3.17	0.03
573	471	G	2	-25.7	0.98	49.26	1.95	0.02

i-nuc	BP(j)	Nuc	#BP_Win	avgMFE	avgZ	avgED	SumZ	SumZ/#TotalWindows	BPs= 2
nt-574	-	U	120	-	-	-	-	-
574	NoBP	U	113	-20.77	-1.26	26.17	-142.58	-1.19
574	566	A	5	-29.74	0.63	42.53	3.17	0.03
574	470	A	2	-25.7	0.98	49.26	1.95	0.02

i-nuc	BP(j)	Nuc	#BP_Win	avgMFE	avgZ	avgED	SumZ	SumZ/#TotalWindows	BPs= 2
nt-575	-	U	120	-	-	-	-	-
575	NoBP	U	113	-20.57	-1.28	25.96	-144.34	-1.2
575	565	A	5	-29.74	0.63	42.53	3.17	0.03
575	469	G	2	-25.7	0.98	49.26	1.95	0.02

i-nuc	BP(j)	Nuc	#BP_Win	avgMFE	avgZ	avgED	SumZ	SumZ/#TotalWindows	BPs= 1
nt-576	-	U	120	-	-	-	-	-
576	NoBP	U	115	-20.5	-1.26	26.14	-144.93	-1.21
576	564	A	5	-29.74	0.63	42.53	3.17	0.03

i-nuc	BP(j)	Nuc	#BP_Win	avgMFE	avgZ	avgED	SumZ	SumZ/#TotalWindows	BPs= 0
nt-577	-	U	120	-	-	-	-	-
577	NoBP	U	120	-20.75	-1.2	26.52	-144.17	-1.2

i-nuc	BP(j)	Nuc	#BP_Win	avgMFE	avgZ	avgED	SumZ	SumZ/#TotalWindows	BPs= 0
nt-578	-	U	120	-	-	-	-	-
578	NoBP	U	120	-20.62	-1.22	26.24	-146.54	-1.22

i-nuc	BP(j)	Nuc	#BP_Win	avgMFE	avgZ	avgED	SumZ	SumZ/#TotalWindows	BPs= 0
nt-579	-	U	120	-	-	-	-	-
579	NoBP	U	120	-20.49	-1.24	25.98	-148.95	-1.24

i-nuc	BP(j)	Nuc	#BP_Win	avgMFE	avgZ	avgED	SumZ	SumZ/#TotalWindows	BPs= 0
nt-580	-	U	120	-	-	-	-	-
580	NoBP	U	120	-20.36	-1.26	25.7	-151.17	-1.26

i-nuc	BP(j)	Nuc	#BP_Win	avgMFE	avgZ	avgED	SumZ	SumZ/#TotalWindows	BPs= 1
nt-581	-	U	120	-	-	-	-	-
581	NoBP	U	78	-16.73	-1.21	23.5	-94.67	-0.79
581	572	A	42	-26.77	-1.4	29.07	-58.7	-0.49

i-nuc	BP(j)	Nuc	#BP_Win	avgMFE	avgZ	avgED	SumZ	SumZ/#TotalWindows	BPs= 1
nt-582	-	U	120	-	-	-	-	-
582	NoBP	U	78	-16.56	-1.24	23.24	-96.75	-0.81
582	571	G	42	-26.77	-1.4	29.07	-58.7	-0.49

i-nuc	BP(j)	Nuc	#BP_Win	avgMFE	avgZ	avgED	SumZ	SumZ/#TotalWindows	BPs= 1
nt-583	-	U	120	-	-	-	-	-
583	NoBP	U	78	-16.39	-1.27	22.98	-98.68	-0.82
583	570	G	42	-26.77	-1.4	29.07	-58.7	-0.49

i-nuc	BP(j)	Nuc	#BP_Win	avgMFE	avgZ	avgED	SumZ	SumZ/#TotalWindows	BPs= 1
nt-584	-	A	120	-	-	-	-	-
584	NoBP	A	78	-16.25	-1.3	22.63	-101.17	-0.84
584	569	U	42	-26.77	-1.4	29.07	-58.7	-0.49

i-nuc	BP(j)	Nuc	#BP_Win	avgMFE	avgZ	avgED	SumZ	SumZ/#TotalWindows	BPs= 1
nt-585	-	A	120	-	-	-	-	-
585	NoBP	A	78	-16.11	-1.33	22.27	-103.68	-0.86
585	568	U	42	-26.77	-1.4	29.07	-58.7	-0.49

i-nuc	BP(j)	Nuc	#BP_Win	avgMFE	avgZ	avgED	SumZ	SumZ/#TotalWindows	BPs= 1
nt-586	-	U	120	-	-	-	-	-
586	NoBP	U	78	-15.97	-1.36	21.96	-106.18	-0.88
586	567	G	42	-26.77	-1.4	29.07	-58.7	-0.49

i-nuc	BP(j)	Nuc	#BP_Win	avgMFE	avgZ	avgED	SumZ	SumZ/#TotalWindows	BPs= 1
nt-587	-	U	120	-	-	-	-	-
587	NoBP	U	78	-15.85	-1.39	21.64	-108.54	-0.9
587	566	A	42	-26.77	-1.4	29.07	-58.7	-0.49

i-nuc	BP(j)	Nuc	#BP_Win	avgMFE	avgZ	avgED	SumZ	SumZ/#TotalWindows	BPs= 1
nt-588	-	U	120	-	-	-	-	-
588	565	A	42	-26.77	-1.4	29.07	-58.7	-0.49
588	NoBP	U	78	-15.73	-1.42	21.32	-110.67	-0.92

i-nuc	BP(j)	Nuc	#BP_Win	avgMFE	avgZ	avgED	SumZ	SumZ/#TotalWindows	BPs= 1
nt-589	-	U	120	-	-	-	-	-
589	564	A	40	-27.08	-1.45	28.83	-57.86	-0.48
589	NoBP	U	80	-15.73	-1.42	21.32	-113.51	-0.95

i-nuc	BP(j)	Nuc	#BP_Win	avgMFE	avgZ	avgED	SumZ	SumZ/#TotalWindows	BPs= 1
nt-590	-	U	120	-	-	-	-	-
590	NoBP	U	119	-19.37	-1.45	23.64	-173.09	-1.44
590	479	G	1	-26.4	0.14	32.24	0.14	0.0

i-nuc	BP(j)	Nuc	#BP_Win	avgMFE	avgZ	avgED	SumZ	SumZ/#TotalWindows	BPs= 2
nt-591	-	U	120	-	-	-	-	-
591	NoBP	U	118	-19.22	-1.48	23.62	-174.1	-1.45
591	478	A	1	-26.4	0.14	32.24	0.14	0.0
591	479	G	1	-27.2	-0.3	18.38	-0.3	-0.0

i-nuc	BP(j)	Nuc	#BP_Win	avgMFE	avgZ	avgED	SumZ	SumZ/#TotalWindows	BPs= 4
nt-592	-	U	120	-	-	-	-	-
592	NoBP	U	94	-16.56	-1.34	22.13	-126.34	-1.05
592	477	G	1	-26.4	0.14	32.24	0.14	0.0
592	478	A	1	-27.2	-0.3	18.38	-0.3	-0.0
592	514	A	22	-30.58	-2.13	29.47	-46.8	-0.39
592	572	A	2	-14.7	-1.32	20.06	-2.63	-0.02

i-nuc	BP(j)	Nuc	#BP_Win	avgMFE	avgZ	avgED	SumZ	SumZ/#TotalWindows	BPs= 4
nt-593	-	C	120	-	-	-	-	-
593	NoBP	C	94	-16.46	-1.36	21.95	-128.05	-1.07
593	476	G	1	-26.4	0.14	32.24	0.14	0.0
593	477	G	1	-27.2	-0.3	18.38	-0.3	-0.0
593	513	G	22	-30.58	-2.13	29.47	-46.8	-0.39
593	571	G	2	-14.7	-1.32	20.06	-2.63	-0.02

i-nuc	BP(j)	Nuc	#BP_Win	avgMFE	avgZ	avgED	SumZ	SumZ/#TotalWindows	BPs= 4
nt-594	-	C	120	-	-	-	-	-
594	475	G	1	-26.4	0.14	32.24	0.14	0.0
594	476	G	1	-27.2	-0.3	18.38	-0.3	-0.0
594	NoBP	C	94	-16.39	-1.38	21.63	-130.11	-1.08
594	512	G	22	-30.58	-2.13	29.47	-46.8	-0.39
594	570	G	2	-14.7	-1.32	20.06	-2.63	-0.02

i-nuc	BP(j)	Nuc	#BP_Win	avgMFE	avgZ	avgED	SumZ	SumZ/#TotalWindows	BPs= 1
nt-595	-	U	120	-	-	-	-	-
595	NoBP	U	98	-16.49	-1.37	21.51	-134.63	-1.12
595	511	A	22	-30.58	-2.13	29.47	-46.8	-0.39

i-nuc	BP(j)	Nuc	#BP_Win	avgMFE	avgZ	avgED	SumZ	SumZ/#TotalWindows	BPs= 2
nt-596	-	U	120	-	-	-	-	-
596	NoBP	U	98	-16.4	-1.38	21.56	-135.59	-1.13
596	507	A	4	-27.22	-1.12	28.67	-4.46	-0.04
596	510	G	18	-31.33	-2.35	29.65	-42.34	-0.35

i-nuc	BP(j)	Nuc	#BP_Win	avgMFE	avgZ	avgED	SumZ	SumZ/#TotalWindows	BPs= 2
nt-597	-	C	120	-	-	-	-	-
597	NoBP	C	114	-18.73	-1.55	22.75	-176.42	-1.47
597	506	G	4	-27.22	-1.12	28.67	-4.46	-0.04
597	567	G	2	-14.7	-1.32	20.06	-2.63	-0.02

i-nuc	BP(j)	Nuc	#BP_Win	avgMFE	avgZ	avgED	SumZ	SumZ/#TotalWindows	BPs= 1
nt-598	-	C	120	-	-	-	-	-
598	NoBP	C	116	-18.6	-1.55	22.61	-179.99	-1.5
598	505	G	4	-27.22	-1.12	28.67	-4.46	-0.04

i-nuc	BP(j)	Nuc	#BP_Win	avgMFE	avgZ	avgED	SumZ	SumZ/#TotalWindows	BPs= 1
nt-599	-	C	120	-	-	-	-	-
599	NoBP	C	116	-18.54	-1.56	22.57	-180.55	-1.5
599	503	G	4	-27.22	-1.12	28.67	-4.46	-0.04

i-nuc	BP(j)	Nuc	#BP_Win	avgMFE	avgZ	avgED	SumZ	SumZ/#TotalWindows	BPs= 2
nt-600	-	C	120	-	-	-	-	-
600	NoBP	C	98	-16.13	-1.41	21.36	-138.44	-1.15
600	502	G	4	-27.22	-1.12	28.67	-4.46	-0.04
600	506	G	18	-31.33	-2.35	29.65	-42.34	-0.35

i-nuc	BP(j)	Nuc	#BP_Win	avgMFE	avgZ	avgED	SumZ	SumZ/#TotalWindows	BPs= 2
nt-601	-	C	120	-	-	-	-	-
601	501	G	4	-27.22	-1.12	28.67	-4.46	-0.04
601	505	G	18	-31.33	-2.35	29.65	-42.34	-0.35
601	NoBP	C	98	-16.06	-1.41	21.44	-138.5	-1.15

i-nuc	BP(j)	Nuc	#BP_Win	avgMFE	avgZ	avgED	SumZ	SumZ/#TotalWindows	BPs= 2
nt-602	-	A	120	-	-	-	-	-
602	NoBP	A	100	-16.19	-1.4	21.68	-139.5	-1.16
602	500	U	2	-28.8	-1.7	27.51	-3.41	-0.03
602	504	U	18	-31.33	-2.35	29.65	-42.34	-0.35

i-nuc	BP(j)	Nuc	#BP_Win	avgMFE	avgZ	avgED	SumZ	SumZ/#TotalWindows	BPs= 2
nt-603	-	C	120	-	-	-	-	-
603	499	G	2	-28.8	-1.7	27.51	-3.41	-0.03
603	503	G	18	-31.33	-2.35	29.65	-42.34	-0.35
603	NoBP	C	100	-16.12	-1.39	21.67	-139.29	-1.16

i-nuc	BP(j)	Nuc	#BP_Win	avgMFE	avgZ	avgED	SumZ	SumZ/#TotalWindows	BPs= 2
nt-604	-	C	120	-	-	-	-	-
604	NoBP	C	102	-16.28	-1.39	21.75	-141.85	-1.18
604	502	G	17	-31.72	-2.45	29.21	-41.6	-0.35
604	611	G	1	-24.6	-0.74	37.18	-0.74	-0.01

i-nuc	BP(j)	Nuc	#BP_Win	avgMFE	avgZ	avgED	SumZ	SumZ/#TotalWindows	BPs= 2
nt-605	-	C	120	-	-	-	-	-
605	501	G	16	-32.04	-2.54	29.46	-40.67	-0.34
605	NoBP	C	103	-16.29	-1.37	21.72	-141.56	-1.18
605	610	G	1	-24.6	-0.74	37.18	-0.74	-0.01

i-nuc	BP(j)	Nuc	#BP_Win	avgMFE	avgZ	avgED	SumZ	SumZ/#TotalWindows	BPs= 1
nt-606	-	U	120	-	-	-	-	-
606	NoBP	U	116	-17.81	-1.46	22.51	-168.81	-1.41
606	498	A	4	-34.47	-3.12	31.16	-12.46	-0.1

i-nuc	BP(j)	Nuc	#BP_Win	avgMFE	avgZ	avgED	SumZ	SumZ/#TotalWindows	BPs= 3
nt-607	-	C	120	-	-	-	-	-
607	NoBP	C	86	-16.83	-1.34	22.91	-115.05	-0.96
607	499	G	7	-31.84	-2.49	29.0	-17.42	-0.15
607	497	G	4	-34.47	-3.12	31.16	-12.46	-0.1
607	686	G	23	-16.74	-1.49	18.67	-34.21	-0.29

i-nuc	BP(j)	Nuc	#BP_Win	avgMFE	avgZ	avgED	SumZ	SumZ/#TotalWindows	BPs= 4
nt-608	-	U	120	-	-	-	-	-
608	498	A	6	-32.08	-2.56	28.45	-15.37	-0.13
608	496	A	4	-34.47	-3.12	31.16	-12.46	-0.1
608	NoBP	U	32	-18.74	-1.37	21.33	-43.92	-0.37
608	572	A	55	-15.8	-1.3	23.76	-71.32	-0.59
608	685	A	23	-16.74	-1.49	18.67	-34.21	-0.29

i-nuc	BP(j)	Nuc	#BP_Win	avgMFE	avgZ	avgED	SumZ	SumZ/#TotalWindows	BPs= 4
nt-609	-	U	120	-	-	-	-	-
609	497	G	4	-32.6	-2.61	26.97	-10.43	-0.09
609	495	A	4	-34.47	-3.12	31.16	-12.46	-0.1
609	NoBP	U	34	-19.21	-1.39	21.58	-47.13	-0.39
609	571	G	55	-15.8	-1.3	23.76	-71.32	-0.59
609	684	A	23	-16.74	-1.49	18.67	-34.21	-0.29

i-nuc	BP(j)	Nuc	#BP_Win	avgMFE	avgZ	avgED	SumZ	SumZ/#TotalWindows	BPs= 3
nt-610	-	G	120	-	-	-	-	-
610	494	C	4	-34.47	-3.12	31.16	-12.46	-0.1
610	NoBP	G	92	-17.6	-1.37	22.85	-126.31	-1.05
610	605	C	1	-24.6	-0.74	37.18	-0.74	-0.01
610	683	C	23	-16.74	-1.49	18.67	-34.21	-0.29

i-nuc	BP(j)	Nuc	#BP_Win	avgMFE	avgZ	avgED	SumZ	SumZ/#TotalWindows	BPs= 5
nt-611	-	G	120	-	-	-	-	-
611	NoBP	G	10	-31.59	-2.22	27.88	-22.23	-0.19
611	493	U	1	-35.1	-3.13	31.12	-3.13	-0.03
611	604	C	1	-24.6	-0.74	37.18	-0.74	-0.01
611	569	U	55	-15.8	-1.3	23.76	-71.32	-0.59
611	678	C	30	-17.61	-1.36	19.93	-40.66	-0.34
611	682	C	23	-16.74	-1.49	18.67	-34.21	-0.29

i-nuc	BP(j)	Nuc	#BP_Win	avgMFE	avgZ	avgED	SumZ	SumZ/#TotalWindows	BPs= 2
nt-612	-	A	120	-	-	-	-	-
612	NoBP	A	11	-30.98	-2.08	28.73	-22.93	-0.19
612	568	U	55	-15.8	-1.3	23.76	-71.32	-0.59
612	677	U	54	-17.28	-1.39	19.5	-75.27	-0.63

i-nuc	BP(j)	Nuc	#BP_Win	avgMFE	avgZ	avgED	SumZ	SumZ/#TotalWindows	BPs= 2
nt-613	-	C	120	-	-	-	-	-
613	NoBP	C	10	-30.57	-1.98	28.49	-19.8	-0.16
613	567	G	55	-15.8	-1.3	23.76	-71.32	-0.59
613	676	G	55	-17.31	-1.37	19.87	-75.1	-0.63

i-nuc	BP(j)	Nuc	#BP_Win	avgMFE	avgZ	avgED	SumZ	SumZ/#TotalWindows	BPs= 2
nt-614	-	U	120	-	-	-	-	-
614	NoBP	U	10	-29.08	-1.69	28.83	-16.89	-0.14
614	566	A	55	-15.8	-1.3	23.76	-71.32	-0.59
614	675	A	55	-17.31	-1.37	19.87	-75.1	-0.63

i-nuc	BP(j)	Nuc	#BP_Win	avgMFE	avgZ	avgED	SumZ	SumZ/#TotalWindows	BPs= 2
nt-615	-	U	120	-	-	-	-	-
615	NoBP	U	10	-27.86	-1.48	28.76	-14.79	-0.12
615	565	A	55	-15.8	-1.3	23.76	-71.32	-0.59
615	674	A	55	-17.31	-1.37	19.87	-75.1	-0.63

i-nuc	BP(j)	Nuc	#BP_Win	avgMFE	avgZ	avgED	SumZ	SumZ/#TotalWindows	BPs= 0
nt-616	-	C	120	-	-	-	-	-
616	NoBP	C	120	-17.39	-1.33	22.42	-159.07	-1.33

i-nuc	BP(j)	Nuc	#BP_Win	avgMFE	avgZ	avgED	SumZ	SumZ/#TotalWindows	BPs= 2
nt-617	-	U	120	-	-	-	-	-
617	NoBP	U	10	-25.4	-1.03	29.14	-10.28	-0.09
617	564	A	55	-15.8	-1.3	23.76	-71.32	-0.59
617	673	A	55	-17.31	-1.37	19.87	-75.1	-0.63

i-nuc	BP(j)	Nuc	#BP_Win	avgMFE	avgZ	avgED	SumZ	SumZ/#TotalWindows	BPs= 2
nt-618	-	G	120	-	-	-	-	-
618	NoBP	G	10	-24.35	-0.83	28.21	-8.34	-0.07
618	563	C	55	-15.8	-1.3	23.76	-71.32	-0.59
618	672	U	55	-17.31	-1.37	19.87	-75.1	-0.63

i-nuc	BP(j)	Nuc	#BP_Win	avgMFE	avgZ	avgED	SumZ	SumZ/#TotalWindows	BPs= 2
nt-619	-	G	120	-	-	-	-	-
619	NoBP	G	10	-23.35	-0.7	27.26	-7.01	-0.06
619	562	C	55	-15.8	-1.3	23.76	-71.32	-0.59
619	671	C	55	-17.31	-1.37	19.87	-75.1	-0.63

i-nuc	BP(j)	Nuc	#BP_Win	avgMFE	avgZ	avgED	SumZ	SumZ/#TotalWindows	BPs= 2
nt-620	-	C	120	-	-	-	-	-
620	NoBP	C	10	-22.36	-0.62	26.85	-6.18	-0.05
620	561	G	55	-15.8	-1.3	23.76	-71.32	-0.59
620	670	G	55	-17.31	-1.37	19.87	-75.1	-0.63

i-nuc	BP(j)	Nuc	#BP_Win	avgMFE	avgZ	avgED	SumZ	SumZ/#TotalWindows	BPs= 2
nt-621	-	A	120	-	-	-	-	-
621	NoBP	A	15	-21.79	-0.66	25.11	-9.86	-0.08
621	560	U	50	-15.12	-1.34	23.89	-66.84	-0.56
621	669	U	55	-17.31	-1.37	19.87	-75.1	-0.63

i-nuc	BP(j)	Nuc	#BP_Win	avgMFE	avgZ	avgED	SumZ	SumZ/#TotalWindows	BPs= 1
nt-622	-	A	120	-	-	-	-	-
622	NoBP	A	72	-18.18	-1.21	20.88	-87.26	-0.73
622	559	U	48	-14.99	-1.34	24.06	-64.52	-0.54

i-nuc	BP(j)	Nuc	#BP_Win	avgMFE	avgZ	avgED	SumZ	SumZ/#TotalWindows	BPs= 1
nt-623	-	A	120	-	-	-	-	-
623	NoBP	A	111	-17.02	-1.23	21.82	-136.54	-1.14
623	669	U	9	-14.95	-1.71	24.37	-15.41	-0.13

i-nuc	BP(j)	Nuc	#BP_Win	avgMFE	avgZ	avgED	SumZ	SumZ/#TotalWindows	BPs= 2
nt-624	-	A	120	-	-	-	-	-
624	NoBP	A	44	-15.82	-1.23	23.82	-53.96	-0.45
624	668	U	65	-16.92	-1.41	20.51	-91.41	-0.76
624	733	U	11	-20.31	-0.58	23.79	-6.34	-0.05

i-nuc	BP(j)	Nuc	#BP_Win	avgMFE	avgZ	avgED	SumZ	SumZ/#TotalWindows	BPs= 2
nt-625	-	C	120	-	-	-	-	-
625	NoBP	C	43	-15.61	-1.23	23.97	-52.79	-0.44
625	667	G	65	-16.92	-1.41	20.51	-91.41	-0.76
625	732	G	12	-20.14	-0.55	23.75	-6.58	-0.05

i-nuc	BP(j)	Nuc	#BP_Win	avgMFE	avgZ	avgED	SumZ	SumZ/#TotalWindows	BPs= 3
nt-626	-	U	120	-	-	-	-	-
626	NoBP	U	19	-18.52	-1.14	23.42	-21.7	-0.18
626	553	A	24	-13.03	-1.24	24.8	-29.65	-0.25
626	666	A	65	-16.92	-1.41	20.51	-91.41	-0.76
626	731	A	12	-20.14	-0.55	23.75	-6.58	-0.05

i-nuc	BP(j)	Nuc	#BP_Win	avgMFE	avgZ	avgED	SumZ	SumZ/#TotalWindows	BPs= 3
nt-627	-	G	120	-	-	-	-	-
627	NoBP	G	19	-18.17	-1.05	24.01	-19.92	-0.17
627	552	C	24	-13.03	-1.24	24.8	-29.65	-0.25
627	665	U	65	-16.92	-1.41	20.51	-91.41	-0.76
627	730	C	12	-20.14	-0.55	23.75	-6.58	-0.05

i-nuc	BP(j)	Nuc	#BP_Win	avgMFE	avgZ	avgED	SumZ	SumZ/#TotalWindows	BPs= 3
nt-628	-	C	120	-	-	-	-	-
628	NoBP	C	19	-17.87	-0.97	24.6	-18.44	-0.15
628	551	G	24	-13.03	-1.24	24.8	-29.65	-0.25
628	664	G	65	-16.92	-1.41	20.51	-91.41	-0.76
628	729	G	12	-20.14	-0.55	23.75	-6.58	-0.05

i-nuc	BP(j)	Nuc	#BP_Win	avgMFE	avgZ	avgED	SumZ	SumZ/#TotalWindows	BPs= 1
nt-629	-	A	120	-	-	-	-	-
629	NoBP	A	108	-16.18	-1.28	22.33	-138.57	-1.15
629	728	U	12	-20.14	-0.55	23.75	-6.58	-0.05

i-nuc	BP(j)	Nuc	#BP_Win	avgMFE	avgZ	avgED	SumZ	SumZ/#TotalWindows	BPs= 1
nt-630	-	A	120	-	-	-	-	-
630	NoBP	A	55	-16.11	-0.96	24.9	-52.85	-0.44
630	661	U	65	-16.92	-1.41	20.51	-91.41	-0.76

i-nuc	BP(j)	Nuc	#BP_Win	avgMFE	avgZ	avgED	SumZ	SumZ/#TotalWindows	BPs= 1
nt-631	-	U	120	-	-	-	-	-
631	NoBP	U	55	-16.08	-0.94	25.12	-51.81	-0.43
631	660	A	65	-16.92	-1.41	20.51	-91.41	-0.76

i-nuc	BP(j)	Nuc	#BP_Win	avgMFE	avgZ	avgED	SumZ	SumZ/#TotalWindows	BPs= 1
nt-632	-	U	120	-	-	-	-	-
632	NoBP	U	55	-16.04	-0.92	25.38	-50.53	-0.42
632	659	A	65	-16.92	-1.41	20.51	-91.41	-0.76

i-nuc	BP(j)	Nuc	#BP_Win	avgMFE	avgZ	avgED	SumZ	SumZ/#TotalWindows	BPs= 1
nt-633	-	U	120	-	-	-	-	-
633	NoBP	U	55	-16.02	-0.89	25.59	-49.05	-0.41
633	658	A	65	-16.92	-1.41	20.51	-91.41	-0.76

i-nuc	BP(j)	Nuc	#BP_Win	avgMFE	avgZ	avgED	SumZ	SumZ/#TotalWindows	BPs= 1
nt-634	-	U	120	-	-	-	-	-
634	NoBP	U	55	-16.06	-0.87	25.56	-48.07	-0.4
634	657	A	65	-16.92	-1.41	20.51	-91.41	-0.76

i-nuc	BP(j)	Nuc	#BP_Win	avgMFE	avgZ	avgED	SumZ	SumZ/#TotalWindows	BPs= 0
nt-635	-	U	120	-	-	-	-	-
635	NoBP	U	120	-16.56	-1.16	22.8	-138.83	-1.16

i-nuc	BP(j)	Nuc	#BP_Win	avgMFE	avgZ	avgED	SumZ	SumZ/#TotalWindows	BPs= 0
nt-636	-	U	120	-	-	-	-	-
636	NoBP	U	120	-16.63	-1.16	22.76	-139.05	-1.16

i-nuc	BP(j)	Nuc	#BP_Win	avgMFE	avgZ	avgED	SumZ	SumZ/#TotalWindows	BPs= 1
nt-637	-	U	120	-	-	-	-	-
637	NoBP	U	114	-16.92	-1.16	22.36	-132.19	-1.1
637	550	A	6	-12.27	-1.15	30.45	-6.88	-0.06

i-nuc	BP(j)	Nuc	#BP_Win	avgMFE	avgZ	avgED	SumZ	SumZ/#TotalWindows	BPs= 1
nt-638	-	U	120	-	-	-	-	-
638	NoBP	U	114	-16.99	-1.16	22.36	-131.93	-1.1
638	549	A	6	-12.27	-1.15	30.45	-6.88	-0.06

i-nuc	BP(j)	Nuc	#BP_Win	avgMFE	avgZ	avgED	SumZ	SumZ/#TotalWindows	BPs= 1
nt-639	-	U	120	-	-	-	-	-
639	NoBP	U	114	-17.07	-1.15	22.36	-131.16	-1.09
639	548	A	6	-12.27	-1.15	30.45	-6.88	-0.06

i-nuc	BP(j)	Nuc	#BP_Win	avgMFE	avgZ	avgED	SumZ	SumZ/#TotalWindows	BPs= 1
nt-640	-	U	120	-	-	-	-	-
640	NoBP	U	114	-17.19	-1.15	22.31	-131.26	-1.09
640	547	A	6	-12.27	-1.15	30.45	-6.88	-0.06

i-nuc	BP(j)	Nuc	#BP_Win	avgMFE	avgZ	avgED	SumZ	SumZ/#TotalWindows	BPs= 1
nt-641	-	C	120	-	-	-	-	-
641	NoBP	C	114	-17.32	-1.15	22.27	-131.28	-1.09
641	546	G	6	-12.27	-1.15	30.45	-6.88	-0.06

i-nuc	BP(j)	Nuc	#BP_Win	avgMFE	avgZ	avgED	SumZ	SumZ/#TotalWindows	BPs= 0
nt-642	-	U	120	-	-	-	-	-
642	NoBP	U	120	-17.2	-1.16	22.63	-138.61	-1.16

i-nuc	BP(j)	Nuc	#BP_Win	avgMFE	avgZ	avgED	SumZ	SumZ/#TotalWindows	BPs= 0
nt-643	-	U	120	-	-	-	-	-
643	NoBP	U	120	-17.35	-1.16	22.58	-139.5	-1.16

i-nuc	BP(j)	Nuc	#BP_Win	avgMFE	avgZ	avgED	SumZ	SumZ/#TotalWindows	BPs= 0
nt-644	-	U	120	-	-	-	-	-
644	NoBP	U	120	-17.5	-1.17	22.52	-140.45	-1.17

i-nuc	BP(j)	Nuc	#BP_Win	avgMFE	avgZ	avgED	SumZ	SumZ/#TotalWindows	BPs= 1
nt-645	-	U	120	-	-	-	-	-
645	NoBP	U	114	-17.93	-1.18	22.05	-134.41	-1.12
645	541	A	6	-12.27	-1.15	30.45	-6.88	-0.06

i-nuc	BP(j)	Nuc	#BP_Win	avgMFE	avgZ	avgED	SumZ	SumZ/#TotalWindows	BPs= 1
nt-646	-	U	120	-	-	-	-	-
646	NoBP	U	114	-18.09	-1.19	21.99	-135.11	-1.13
646	540	A	6	-12.27	-1.15	30.45	-6.88	-0.06

i-nuc	BP(j)	Nuc	#BP_Win	avgMFE	avgZ	avgED	SumZ	SumZ/#TotalWindows	BPs= 2
nt-647	-	C	120	-	-	-	-	-
647	NoBP	C	109	-17.58	-1.12	22.42	-122.26	-1.02
647	539	G	6	-12.27	-1.15	30.45	-6.88	-0.06
647	762	G	5	-33.06	-2.71	11.28	-13.55	-0.11

i-nuc	BP(j)	Nuc	#BP_Win	avgMFE	avgZ	avgED	SumZ	SumZ/#TotalWindows	BPs= 1
nt-648	-	G	120	-	-	-	-	-
648	NoBP	G	113	-17.22	-1.11	22.87	-125.55	-1.05
648	761	U	7	-32.5	-2.57	11.5	-18.02	-0.15

i-nuc	BP(j)	Nuc	#BP_Win	avgMFE	avgZ	avgED	SumZ	SumZ/#TotalWindows	BPs= 2
nt-649	-	U	120	-	-	-	-	-
649	NoBP	U	110	-17.12	-1.12	22.74	-123.07	-1.03
649	750	G	1	-19.9	0.21	36.44	0.21	0.0
649	760	A	9	-31.86	-2.4	11.99	-21.6	-0.18

i-nuc	BP(j)	Nuc	#BP_Win	avgMFE	avgZ	avgED	SumZ	SumZ/#TotalWindows	BPs= 2
nt-650	-	U	120	-	-	-	-	-
650	NoBP	U	107	-17.03	-1.13	22.62	-120.79	-1.01
650	749	G	2	-19.85	0.18	35.68	0.37	0.0
650	759	A	11	-31.3	-2.22	12.49	-24.45	-0.2

i-nuc	BP(j)	Nuc	#BP_Win	avgMFE	avgZ	avgED	SumZ	SumZ/#TotalWindows	BPs= 2
nt-651	-	U	120	-	-	-	-	-
651	NoBP	U	104	-17.04	-1.15	22.35	-119.6	-1.0
651	748	A	4	-19.32	0.15	35.17	0.6	0.01
651	758	G	12	-31.01	-2.11	13.23	-25.35	-0.21

i-nuc	BP(j)	Nuc	#BP_Win	avgMFE	avgZ	avgED	SumZ	SumZ/#TotalWindows	BPs= 2
nt-652	-	C	120	-	-	-	-	-
652	NoBP	C	101	-16.88	-1.15	22.45	-116.03	-0.97
652	747	G	4	-19.32	0.15	35.17	0.6	0.01
652	757	G	15	-30.2	-1.88	15.0	-28.21	-0.24

i-nuc	BP(j)	Nuc	#BP_Win	avgMFE	avgZ	avgED	SumZ	SumZ/#TotalWindows	BPs= 2
nt-653	-	C	120	-	-	-	-	-
653	NoBP	C	101	-17.03	-1.15	22.59	-115.65	-0.96
653	746	G	4	-19.32	0.15	35.17	0.6	0.01
653	756	G	15	-30.2	-1.88	15.0	-28.21	-0.24

i-nuc	BP(j)	Nuc	#BP_Win	avgMFE	avgZ	avgED	SumZ	SumZ/#TotalWindows	BPs= 1
nt-654	-	A	120	-	-	-	-	-
654	NoBP	A	105	-17.27	-1.09	23.16	-114.81	-0.96
654	755	U	15	-30.2	-1.88	15.0	-28.21	-0.24

i-nuc	BP(j)	Nuc	#BP_Win	avgMFE	avgZ	avgED	SumZ	SumZ/#TotalWindows	BPs= 1
nt-655	-	G	120	-	-	-	-	-
655	NoBP	G	85	-16.67	-1.23	23.02	-104.97	-0.87
655	707	C	35	-24.73	-1.07	20.29	-37.55	-0.31

i-nuc	BP(j)	Nuc	#BP_Win	avgMFE	avgZ	avgED	SumZ	SumZ/#TotalWindows	BPs= 1
nt-656	-	U	120	-	-	-	-	-
656	NoBP	U	85	-16.86	-1.23	23.03	-104.81	-0.87
656	706	G	35	-24.73	-1.07	20.29	-37.55	-0.31

i-nuc	BP(j)	Nuc	#BP_Win	avgMFE	avgZ	avgED	SumZ	SumZ/#TotalWindows	BPs= 2
nt-657	-	A	120	-	-	-	-	-
657	NoBP	A	20	-17.45	-0.66	31.63	-13.24	-0.11
657	634	U	65	-16.92	-1.41	20.51	-91.41	-0.76
657	705	U	35	-24.73	-1.07	20.29	-37.55	-0.31

i-nuc	BP(j)	Nuc	#BP_Win	avgMFE	avgZ	avgED	SumZ	SumZ/#TotalWindows	BPs= 3
nt-658	-	A	120	-	-	-	-	-
658	NoBP	A	19	-17.78	-0.66	31.03	-12.59	-0.1
658	633	U	65	-16.92	-1.41	20.51	-91.41	-0.76
658	704	U	35	-24.73	-1.07	20.29	-37.55	-0.31
658	705	U	1	-28.3	-0.81	38.93	-0.81	-0.01

i-nuc	BP(j)	Nuc	#BP_Win	avgMFE	avgZ	avgED	SumZ	SumZ/#TotalWindows	BPs= 3
nt-659	-	A	120	-	-	-	-	-
659	NoBP	A	19	-18.83	-0.7	30.25	-13.32	-0.11
659	632	U	65	-16.92	-1.41	20.51	-91.41	-0.76
659	703	U	35	-24.73	-1.07	20.29	-37.55	-0.31
659	704	U	1	-28.3	-0.81	38.93	-0.81	-0.01

i-nuc	BP(j)	Nuc	#BP_Win	avgMFE	avgZ	avgED	SumZ	SumZ/#TotalWindows	BPs= 2
nt-660	-	A	120	-	-	-	-	-
660	NoBP	A	54	-23.06	-0.96	23.54	-51.85	-0.43
660	631	U	65	-16.92	-1.41	20.51	-91.41	-0.76
660	703	U	1	-28.3	-0.81	38.93	-0.81	-0.01

i-nuc	BP(j)	Nuc	#BP_Win	avgMFE	avgZ	avgED	SumZ	SumZ/#TotalWindows	BPs= 2
nt-661	-	U	120	-	-	-	-	-
661	NoBP	U	54	-23.48	-0.98	23.3	-52.98	-0.44
661	630	A	65	-16.92	-1.41	20.51	-91.41	-0.76
661	702	A	1	-28.3	-0.81	38.93	-0.81	-0.01

i-nuc	BP(j)	Nuc	#BP_Win	avgMFE	avgZ	avgED	SumZ	SumZ/#TotalWindows	BPs= 1
nt-662	-	A	120	-	-	-	-	-
662	NoBP	A	116	-20.19	-1.27	21.35	-146.84	-1.22
662	737	U	4	-19.32	0.15	35.17	0.6	0.01

i-nuc	BP(j)	Nuc	#BP_Win	avgMFE	avgZ	avgED	SumZ	SumZ/#TotalWindows	BPs= 3
nt-663	-	G	120	-	-	-	-	-
663	NoBP	G	70	-16.56	-1.34	20.83	-93.82	-0.78
663	701	C	42	-26.04	-1.19	20.34	-50.06	-0.42
663	736	C	4	-19.32	0.15	35.17	0.6	0.01
663	683	C	4	-28.02	-1.02	38.2	-4.1	-0.03

i-nuc	BP(j)	Nuc	#BP_Win	avgMFE	avgZ	avgED	SumZ	SumZ/#TotalWindows	BPs= 4
nt-664	-	G	120	-	-	-	-	-
664	NoBP	G	5	-16.07	-0.65	26.75	-3.23	-0.03
664	628	C	65	-16.92	-1.41	20.51	-91.41	-0.76
664	700	U	42	-26.04	-1.19	20.34	-50.06	-0.42
664	735	C	4	-19.32	0.15	35.17	0.6	0.01
664	682	C	4	-28.02	-1.02	38.2	-4.1	-0.03

i-nuc	BP(j)	Nuc	#BP_Win	avgMFE	avgZ	avgED	SumZ	SumZ/#TotalWindows	BPs= 4
nt-665	-	U	120	-	-	-	-	-
665	NoBP	U	5	-20.3	-0.94	26.31	-4.72	-0.04
665	627	G	65	-16.92	-1.41	20.51	-91.41	-0.76
665	699	A	42	-26.04	-1.19	20.34	-50.06	-0.42
665	734	A	4	-19.32	0.15	35.17	0.6	0.01
665	681	A	4	-28.02	-1.02	38.2	-4.1	-0.03

i-nuc	BP(j)	Nuc	#BP_Win	avgMFE	avgZ	avgED	SumZ	SumZ/#TotalWindows	BPs= 4
nt-666	-	A	120	-	-	-	-	-
666	NoBP	A	5	-24.54	-1.24	24.96	-6.22	-0.05
666	626	U	65	-16.92	-1.41	20.51	-91.41	-0.76
666	698	U	42	-26.04	-1.19	20.34	-50.06	-0.42
666	733	U	4	-19.32	0.15	35.17	0.6	0.01
666	680	U	4	-28.02	-1.02	38.2	-4.1	-0.03

i-nuc	BP(j)	Nuc	#BP_Win	avgMFE	avgZ	avgED	SumZ	SumZ/#TotalWindows	BPs= 2
nt-667	-	G	120	-	-	-	-	-
667	NoBP	G	13	-25.63	-0.84	31.77	-10.96	-0.09
667	625	C	65	-16.92	-1.41	20.51	-91.41	-0.76
667	697	C	42	-26.04	-1.19	20.34	-50.06	-0.42

i-nuc	BP(j)	Nuc	#BP_Win	avgMFE	avgZ	avgED	SumZ	SumZ/#TotalWindows	BPs= 3
nt-668	-	U	120	-	-	-	-	-
668	624	A	65	-16.92	-1.41	20.51	-91.41	-0.76
668	696	G	42	-26.04	-1.19	20.34	-50.06	-0.42
668	732	G	4	-19.32	0.15	35.17	0.6	0.01
668	NoBP	U	9	-30.79	-1.46	30.03	-13.11	-0.11

i-nuc	BP(j)	Nuc	#BP_Win	avgMFE	avgZ	avgED	SumZ	SumZ/#TotalWindows	BPs= 4
nt-669	-	U	120	-	-	-	-	-
669	623	A	9	-14.95	-1.71	24.37	-15.41	-0.13
669	621	A	55	-17.31	-1.37	19.87	-75.1	-0.63
669	695	A	42	-26.04	-1.19	20.34	-50.06	-0.42
669	731	A	4	-19.32	0.15	35.17	0.6	0.01
669	NoBP	U	10	-31.19	-1.54	29.47	-15.35	-0.13

i-nuc	BP(j)	Nuc	#BP_Win	avgMFE	avgZ	avgED	SumZ	SumZ/#TotalWindows	BPs= 5
nt-670	-	G	120	-	-	-	-	-
670	NoBP	G	13	-21.95	-1.77	24.45	-23.06	-0.19
670	620	C	55	-17.31	-1.37	19.87	-75.1	-0.63
670	694	U	42	-26.04	-1.19	20.34	-50.06	-0.42
670	730	C	4	-19.32	0.15	35.17	0.6	0.01
670	677	U	4	-28.02	-1.02	38.2	-4.1	-0.03
670	788	C	2	-35.2	-2.35	24.16	-4.69	-0.04

i-nuc	BP(j)	Nuc	#BP_Win	avgMFE	avgZ	avgED	SumZ	SumZ/#TotalWindows	BPs= 5
nt-671	-	C	120	-	-	-	-	-
671	NoBP	C	13	-23.38	-1.8	25.24	-23.4	-0.2
671	619	G	55	-17.31	-1.37	19.87	-75.1	-0.63
671	693	G	42	-26.04	-1.19	20.34	-50.06	-0.42
671	729	G	4	-19.32	0.15	35.17	0.6	0.01
671	676	G	4	-28.02	-1.02	38.2	-4.1	-0.03
671	787	G	2	-35.2	-2.35	24.16	-4.69	-0.04

i-nuc	BP(j)	Nuc	#BP_Win	avgMFE	avgZ	avgED	SumZ	SumZ/#TotalWindows	BPs= 2
nt-672	-	U	120	-	-	-	-	-
672	NoBP	U	63	-25.48	-1.22	23.55	-77.11	-0.64
672	618	G	55	-17.31	-1.37	19.87	-75.1	-0.63
672	786	A	2	-35.2	-2.35	24.16	-4.69	-0.04

i-nuc	BP(j)	Nuc	#BP_Win	avgMFE	avgZ	avgED	SumZ	SumZ/#TotalWindows	BPs= 2
nt-673	-	A	120	-	-	-	-	-
673	NoBP	A	62	-25.7	-1.22	23.38	-75.94	-0.63
673	617	U	55	-17.31	-1.37	19.87	-75.1	-0.63
673	768	U	3	-33.57	-1.96	28.3	-5.87	-0.05

i-nuc	BP(j)	Nuc	#BP_Win	avgMFE	avgZ	avgED	SumZ	SumZ/#TotalWindows	BPs= 2
nt-674	-	A	120	-	-	-	-	-
674	NoBP	A	62	-25.99	-1.22	23.59	-75.74	-0.63
674	615	U	55	-17.31	-1.37	19.87	-75.1	-0.63
674	767	U	3	-33.57	-1.96	28.3	-5.87	-0.05

i-nuc	BP(j)	Nuc	#BP_Win	avgMFE	avgZ	avgED	SumZ	SumZ/#TotalWindows	BPs= 2
nt-675	-	A	120	-	-	-	-	-
675	NoBP	A	62	-26.28	-1.22	23.65	-75.52	-0.63
675	614	U	55	-17.31	-1.37	19.87	-75.1	-0.63
675	766	U	3	-33.57	-1.96	28.3	-5.87	-0.05

i-nuc	BP(j)	Nuc	#BP_Win	avgMFE	avgZ	avgED	SumZ	SumZ/#TotalWindows	BPs= 4
nt-676	-	G	120	-	-	-	-	-
676	NoBP	G	48	-25.02	-1.09	21.94	-52.35	-0.44
676	613	C	55	-17.31	-1.37	19.87	-75.1	-0.63
676	671	C	4	-28.02	-1.02	38.2	-4.1	-0.03
676	782	C	10	-33.42	-1.89	26.11	-18.89	-0.16
676	765	C	3	-33.57	-1.96	28.3	-5.87	-0.05

i-nuc	BP(j)	Nuc	#BP_Win	avgMFE	avgZ	avgED	SumZ	SumZ/#TotalWindows	BPs= 3
nt-677	-	U	120	-	-	-	-	-
677	NoBP	U	59	-26.63	-1.21	23.1	-71.27	-0.59
677	612	A	54	-17.28	-1.39	19.5	-75.27	-0.63
677	670	G	4	-28.02	-1.02	38.2	-4.1	-0.03
677	764	G	3	-33.57	-1.96	28.3	-5.87	-0.05

i-nuc	BP(j)	Nuc	#BP_Win	avgMFE	avgZ	avgED	SumZ	SumZ/#TotalWindows	BPs= 3
nt-678	-	C	120	-	-	-	-	-
678	611	G	30	-17.61	-1.36	19.93	-40.66	-0.34
678	NoBP	C	75	-22.76	-1.17	21.9	-88.0	-0.73
678	780	G	12	-33.19	-1.85	27.69	-22.15	-0.18
678	762	G	3	-33.57	-1.96	28.3	-5.87	-0.05

i-nuc	BP(j)	Nuc	#BP_Win	avgMFE	avgZ	avgED	SumZ	SumZ/#TotalWindows	BPs= 2
nt-679	-	A	120	-	-	-	-	-
679	NoBP	A	105	-21.44	-1.22	21.33	-128.4	-1.07
679	779	U	12	-33.19	-1.85	27.69	-22.15	-0.18
679	761	U	3	-33.57	-1.96	28.3	-5.87	-0.05

i-nuc	BP(j)	Nuc	#BP_Win	avgMFE	avgZ	avgED	SumZ	SumZ/#TotalWindows	BPs= 4
nt-680	-	U	120	-	-	-	-	-
680	NoBP	U	97	-21.3	-1.24	20.59	-120.43	-1.0
680	729	G	4	-21.7	-0.8	26.08	-3.19	-0.03
680	666	A	4	-28.02	-1.02	38.2	-4.1	-0.03
680	778	G	12	-33.19	-1.85	27.69	-22.15	-0.18
680	760	A	3	-33.57	-1.96	28.3	-5.87	-0.05

i-nuc	BP(j)	Nuc	#BP_Win	avgMFE	avgZ	avgED	SumZ	SumZ/#TotalWindows	BPs= 3
nt-681	-	A	120	-	-	-	-	-
681	NoBP	A	95	-21.91	-1.32	20.4	-125.16	-1.04
681	728	U	9	-20.76	-0.39	29.36	-3.55	-0.03
681	665	U	4	-28.02	-1.02	38.2	-4.1	-0.03
681	777	U	12	-33.19	-1.85	27.69	-22.15	-0.18

i-nuc	BP(j)	Nuc	#BP_Win	avgMFE	avgZ	avgED	SumZ	SumZ/#TotalWindows	BPs= 5
nt-682	-	C	120	-	-	-	-	-
682	NoBP	C	68	-23.36	-1.23	20.86	-83.5	-0.7
682	611	G	23	-16.74	-1.49	18.67	-34.21	-0.29
682	727	G	10	-20.81	-0.41	28.44	-4.13	-0.03
682	664	G	4	-28.02	-1.02	38.2	-4.1	-0.03
682	776	G	12	-33.19	-1.85	27.69	-22.15	-0.18
682	757	G	3	-33.57	-1.96	28.3	-5.87	-0.05

i-nuc	BP(j)	Nuc	#BP_Win	avgMFE	avgZ	avgED	SumZ	SumZ/#TotalWindows	BPs= 5
nt-683	-	C	120	-	-	-	-	-
683	NoBP	C	68	-23.58	-1.22	21.04	-82.73	-0.69
683	610	G	23	-16.74	-1.49	18.67	-34.21	-0.29
683	726	G	10	-20.81	-0.41	28.44	-4.13	-0.03
683	663	G	4	-28.02	-1.02	38.2	-4.1	-0.03
683	775	G	12	-33.19	-1.85	27.69	-22.15	-0.18
683	756	G	3	-33.57	-1.96	28.3	-5.87	-0.05

i-nuc	BP(j)	Nuc	#BP_Win	avgMFE	avgZ	avgED	SumZ	SumZ/#TotalWindows	BPs= 5
nt-684	-	A	120	-	-	-	-	-
684	NoBP	A	62	-23.11	-1.21	20.28	-74.91	-0.62
684	609	U	23	-16.74	-1.49	18.67	-34.21	-0.29
684	725	U	10	-20.81	-0.41	28.44	-4.13	-0.03
684	772	U	16	-31.9	-1.64	30.32	-26.25	-0.22
684	755	U	3	-33.57	-1.96	28.3	-5.87	-0.05
684	767	U	6	-30.82	-1.15	30.91	-6.92	-0.06

i-nuc	BP(j)	Nuc	#BP_Win	avgMFE	avgZ	avgED	SumZ	SumZ/#TotalWindows	BPs= 6
nt-685	-	A	120	-	-	-	-	-
685	NoBP	A	52	-24.73	-1.13	21.01	-58.59	-0.49
685	608	U	23	-16.74	-1.49	18.67	-34.21	-0.29
685	698	U	10	-16.13	-1.54	17.83	-15.4	-0.13
685	724	U	10	-20.81	-0.41	28.44	-4.13	-0.03
685	771	U	16	-31.9	-1.64	30.32	-26.25	-0.22
685	754	U	3	-33.57	-1.96	28.3	-5.87	-0.05
685	766	U	6	-30.82	-1.15	30.91	-6.92	-0.06

i-nuc	BP(j)	Nuc	#BP_Win	avgMFE	avgZ	avgED	SumZ	SumZ/#TotalWindows	BPs= 7
nt-686	-	G	120	-	-	-	-	-
686	607	C	23	-16.74	-1.49	18.67	-34.21	-0.29
686	697	C	10	-16.13	-1.54	17.83	-15.4	-0.13
686	707	C	9	-19.8	-0.81	24.64	-7.29	-0.06
686	723	C	10	-20.81	-0.41	28.44	-4.13	-0.03
686	NoBP	G	43	-26.13	-1.18	20.66	-50.7	-0.42
686	770	C	16	-31.9	-1.64	30.32	-26.25	-0.22
686	753	C	3	-33.57	-1.96	28.3	-5.87	-0.05
686	765	C	6	-30.82	-1.15	30.91	-6.92	-0.06

i-nuc	BP(j)	Nuc	#BP_Win	avgMFE	avgZ	avgED	SumZ	SumZ/#TotalWindows	BPs= 5
nt-687	-	C	120	-	-	-	-	-
687	NoBP	C	76	-22.79	-1.17	21.3	-88.58	-0.74
687	696	G	10	-16.13	-1.54	17.83	-15.4	-0.13
687	706	G	9	-19.8	-0.81	24.64	-7.29	-0.06
687	769	G	16	-31.9	-1.64	30.32	-26.25	-0.22
687	752	G	3	-33.57	-1.96	28.3	-5.87	-0.05
687	764	G	6	-30.82	-1.15	30.91	-6.92	-0.06

i-nuc	BP(j)	Nuc	#BP_Win	avgMFE	avgZ	avgED	SumZ	SumZ/#TotalWindows	BPs= 4
nt-688	-	A	120	-	-	-	-	-
688	NoBP	A	86	-22.18	-1.2	21.14	-103.36	-0.86
688	705	U	9	-19.8	-0.81	24.64	-7.29	-0.06
688	768	U	16	-31.9	-1.64	30.32	-26.25	-0.22
688	751	U	3	-33.57	-1.96	28.3	-5.87	-0.05
688	763	U	6	-30.82	-1.15	30.91	-6.92	-0.06

i-nuc	BP(j)	Nuc	#BP_Win	avgMFE	avgZ	avgED	SumZ	SumZ/#TotalWindows	BPs= 3
nt-689	-	A	120	-	-	-	-	-
689	NoBP	A	89	-22.73	-1.22	21.63	-108.63	-0.91
689	704	U	9	-19.8	-0.81	24.64	-7.29	-0.06
689	767	U	16	-31.9	-1.64	30.32	-26.25	-0.22
689	761	U	6	-30.82	-1.15	30.91	-6.92	-0.06

i-nuc	BP(j)	Nuc	#BP_Win	avgMFE	avgZ	avgED	SumZ	SumZ/#TotalWindows	BPs= 2
nt-690	-	U	120	-	-	-	-	-
690	NoBP	U	111	-23.65	-1.22	23.14	-135.58	-1.13
690	749	G	3	-33.57	-1.96	28.3	-5.87	-0.05
690	760	A	6	-30.82	-1.15	30.91	-6.92	-0.06

i-nuc	BP(j)	Nuc	#BP_Win	avgMFE	avgZ	avgED	SumZ	SumZ/#TotalWindows	BPs= 2
nt-691	-	U	120	-	-	-	-	-
691	NoBP	U	111	-23.79	-1.21	23.33	-134.38	-1.12
691	748	A	3	-33.57	-1.96	28.3	-5.87	-0.05
691	759	A	6	-30.82	-1.15	30.91	-6.92	-0.06

i-nuc	BP(j)	Nuc	#BP_Win	avgMFE	avgZ	avgED	SumZ	SumZ/#TotalWindows	BPs= 4
nt-692	-	U	120	-	-	-	-	-
692	NoBP	U	91	-25.0	-1.25	23.27	-113.82	-0.95
692	702	A	9	-19.8	-0.81	24.64	-7.29	-0.06
692	711	A	11	-18.45	-1.05	24.73	-11.58	-0.1
692	747	G	3	-33.57	-1.96	28.3	-5.87	-0.05
692	758	G	6	-30.82	-1.15	30.91	-6.92	-0.06

i-nuc	BP(j)	Nuc	#BP_Win	avgMFE	avgZ	avgED	SumZ	SumZ/#TotalWindows	BPs= 3
nt-693	-	G	120	-	-	-	-	-
693	NoBP	G	58	-25.55	-1.29	26.77	-74.81	-0.62
693	701	C	9	-19.8	-0.81	24.64	-7.29	-0.06
693	710	C	11	-18.45	-1.05	24.73	-11.58	-0.1
693	671	C	42	-26.04	-1.19	20.34	-50.06	-0.42

i-nuc	BP(j)	Nuc	#BP_Win	avgMFE	avgZ	avgED	SumZ	SumZ/#TotalWindows	BPs= 4
nt-694	-	U	120	-	-	-	-	-
694	NoBP	U	58	-23.96	-1.17	26.15	-67.89	-0.57
694	709	A	11	-18.45	-1.05	24.73	-11.58	-0.1
694	670	G	42	-26.04	-1.19	20.34	-50.06	-0.42
694	745	A	3	-33.57	-1.96	28.3	-5.87	-0.05
694	756	G	6	-30.82	-1.15	30.91	-6.92	-0.06

i-nuc	BP(j)	Nuc	#BP_Win	avgMFE	avgZ	avgED	SumZ	SumZ/#TotalWindows	BPs= 4
nt-695	-	A	120	-	-	-	-	-
695	NoBP	A	43	-18.52	-1.01	23.11	-43.57	-0.36
695	669	U	42	-26.04	-1.19	20.34	-50.06	-0.42
695	766	U	26	-31.2	-1.32	31.08	-34.36	-0.29
695	744	U	3	-33.57	-1.96	28.3	-5.87	-0.05
695	755	U	6	-30.82	-1.15	30.91	-6.92	-0.06

i-nuc	BP(j)	Nuc	#BP_Win	avgMFE	avgZ	avgED	SumZ	SumZ/#TotalWindows	BPs= 5
nt-696	-	G	120	-	-	-	-	-
696	NoBP	G	14	-22.09	-1.16	23.7	-16.24	-0.14
696	687	C	10	-16.13	-1.54	17.83	-15.4	-0.13
696	707	C	27	-22.07	-0.84	27.47	-22.63	-0.19
696	668	U	42	-26.04	-1.19	20.34	-50.06	-0.42
696	765	C	26	-31.2	-1.32	31.08	-34.36	-0.29
696	815	C	1	-31.1	-0.85	30.05	-0.85	-0.01

i-nuc	BP(j)	Nuc	#BP_Win	avgMFE	avgZ	avgED	SumZ	SumZ/#TotalWindows	BPs= 5
nt-697	-	C	120	-	-	-	-	-
697	NoBP	C	14	-23.16	-1.09	25.09	-15.32	-0.13
697	686	G	10	-16.13	-1.54	17.83	-15.4	-0.13
697	706	G	27	-22.07	-0.84	27.47	-22.63	-0.19
697	667	G	42	-26.04	-1.19	20.34	-50.06	-0.42
697	764	G	26	-31.2	-1.32	31.08	-34.36	-0.29
697	814	G	1	-31.1	-0.85	30.05	-0.85	-0.01

i-nuc	BP(j)	Nuc	#BP_Win	avgMFE	avgZ	avgED	SumZ	SumZ/#TotalWindows	BPs= 3
nt-698	-	U	120	-	-	-	-	-
698	685	A	10	-16.13	-1.54	17.83	-15.4	-0.13
698	NoBP	U	67	-26.07	-1.07	28.68	-71.63	-0.6
698	666	A	42	-26.04	-1.19	20.34	-50.06	-0.42
698	813	G	1	-31.1	-0.85	30.05	-0.85	-0.01

i-nuc	BP(j)	Nuc	#BP_Win	avgMFE	avgZ	avgED	SumZ	SumZ/#TotalWindows	BPs= 2
nt-699	-	A	120	-	-	-	-	-
699	NoBP	A	77	-24.97	-1.12	27.53	-86.22	-0.72
699	665	U	42	-26.04	-1.19	20.34	-50.06	-0.42
699	812	U	1	-31.1	-0.85	30.05	-0.85	-0.01

i-nuc	BP(j)	Nuc	#BP_Win	avgMFE	avgZ	avgED	SumZ	SumZ/#TotalWindows	BPs= 1
nt-700	-	U	120	-	-	-	-	-
700	NoBP	U	78	-25.23	-1.1	27.9	-86.03	-0.72
700	664	G	42	-26.04	-1.19	20.34	-50.06	-0.42

i-nuc	BP(j)	Nuc	#BP_Win	avgMFE	avgZ	avgED	SumZ	SumZ/#TotalWindows	BPs= 3
nt-701	-	C	120	-	-	-	-	-
701	NoBP	C	43	-23.09	-1.02	27.07	-43.66	-0.36
701	693	G	9	-19.8	-0.81	24.64	-7.29	-0.06
701	663	G	42	-26.04	-1.19	20.34	-50.06	-0.42
701	762	G	26	-31.2	-1.32	31.08	-34.36	-0.29

i-nuc	BP(j)	Nuc	#BP_Win	avgMFE	avgZ	avgED	SumZ	SumZ/#TotalWindows	BPs= 3
nt-702	-	A	120	-	-	-	-	-
702	NoBP	A	84	-24.68	-1.1	23.69	-92.45	-0.77
702	692	U	9	-19.8	-0.81	24.64	-7.29	-0.06
702	761	U	26	-31.2	-1.32	31.08	-34.36	-0.29
702	661	U	1	-28.3	-0.81	38.93	-0.81	-0.01

i-nuc	BP(j)	Nuc	#BP_Win	avgMFE	avgZ	avgED	SumZ	SumZ/#TotalWindows	BPs= 5
nt-703	-	U	120	-	-	-	-	-
703	NoBP	U	53	-23.57	-1.1	25.29	-58.04	-0.48
703	659	A	35	-24.73	-1.07	20.29	-37.55	-0.31
703	760	A	26	-31.2	-1.32	31.08	-34.36	-0.29
703	660	A	1	-28.3	-0.81	38.93	-0.81	-0.01
703	808	G	1	-31.1	-0.85	30.05	-0.85	-0.01
703	786	A	4	-30.2	-0.72	34.45	-2.88	-0.02

i-nuc	BP(j)	Nuc	#BP_Win	avgMFE	avgZ	avgED	SumZ	SumZ/#TotalWindows	BPs= 6
nt-704	-	U	120	-	-	-	-	-
704	NoBP	U	44	-24.69	-1.14	25.48	-50.26	-0.42
704	689	A	9	-19.8	-0.81	24.64	-7.29	-0.06
704	658	A	35	-24.73	-1.07	20.29	-37.55	-0.31
704	759	A	26	-31.2	-1.32	31.08	-34.36	-0.29
704	659	A	1	-28.3	-0.81	38.93	-0.81	-0.01
704	807	A	1	-31.1	-0.85	30.05	-0.85	-0.01
704	785	A	4	-30.2	-0.72	34.45	-2.88	-0.02

i-nuc	BP(j)	Nuc	#BP_Win	avgMFE	avgZ	avgED	SumZ	SumZ/#TotalWindows	BPs= 7
nt-705	-	U	120	-	-	-	-	-
705	NoBP	U	41	-24.41	-1.07	25.3	-43.72	-0.36
705	688	A	9	-19.8	-0.81	24.64	-7.29	-0.06
705	657	A	35	-24.73	-1.07	20.29	-37.55	-0.31
705	758	G	26	-31.2	-1.32	31.08	-34.36	-0.29
705	658	A	1	-28.3	-0.81	38.93	-0.81	-0.01
705	734	A	3	-33.57	-1.96	28.3	-5.87	-0.05
705	806	A	1	-31.1	-0.85	30.05	-0.85	-0.01
705	784	A	4	-30.2	-0.72	34.45	-2.88	-0.02

i-nuc	BP(j)	Nuc	#BP_Win	avgMFE	avgZ	avgED	SumZ	SumZ/#TotalWindows	BPs= 7
nt-706	-	G	120	-	-	-	-	-
706	NoBP	G	40	-30.61	-1.33	28.36	-53.21	-0.44
706	687	C	9	-19.8	-0.81	24.64	-7.29	-0.06
706	697	C	27	-22.07	-0.84	27.47	-22.63	-0.19
706	656	U	35	-24.73	-1.07	20.29	-37.55	-0.31
706	781	U	1	-35.0	-2.31	16.05	-2.31	-0.02
706	733	U	3	-33.57	-1.96	28.3	-5.87	-0.05
706	805	U	1	-31.1	-0.85	30.05	-0.85	-0.01
706	783	C	4	-30.2	-0.72	34.45	-2.88	-0.02

i-nuc	BP(j)	Nuc	#BP_Win	avgMFE	avgZ	avgED	SumZ	SumZ/#TotalWindows	BPs= 7
nt-707	-	C	120	-	-	-	-	-
707	NoBP	C	18	-30.51	-1.19	26.16	-21.5	-0.18
707	686	G	9	-19.8	-0.81	24.64	-7.29	-0.06
707	696	G	27	-22.07	-0.84	27.47	-22.63	-0.19
707	655	G	35	-24.73	-1.07	20.29	-37.55	-0.31
707	756	G	26	-31.2	-1.32	31.08	-34.36	-0.29
707	780	G	1	-35.0	-2.31	16.05	-2.31	-0.02
707	732	G	3	-33.57	-1.96	28.3	-5.87	-0.05
707	804	G	1	-31.1	-0.85	30.05	-0.85	-0.01

i-nuc	BP(j)	Nuc	#BP_Win	avgMFE	avgZ	avgED	SumZ	SumZ/#TotalWindows	BPs= 3
nt-708	-	A	120	-	-	-	-	-
708	NoBP	A	58	-26.52	-1.27	23.57	-73.59	-0.61
708	722	U	35	-22.79	-0.63	25.76	-21.98	-0.18
708	755	U	26	-31.2	-1.32	31.08	-34.36	-0.29
708	779	U	1	-35.0	-2.31	16.05	-2.31	-0.02

i-nuc	BP(j)	Nuc	#BP_Win	avgMFE	avgZ	avgED	SumZ	SumZ/#TotalWindows	BPs= 3
nt-709	-	A	120	-	-	-	-	-
709	NoBP	A	66	-29.4	-1.33	25.91	-88.02	-0.73
709	694	U	11	-18.45	-1.05	24.73	-11.58	-0.1
709	721	U	35	-22.79	-0.63	25.76	-21.98	-0.18
709	779	U	8	-31.74	-1.27	27.84	-10.19	-0.08

i-nuc	BP(j)	Nuc	#BP_Win	avgMFE	avgZ	avgED	SumZ	SumZ/#TotalWindows	BPs= 4
nt-710	-	C	120	-	-	-	-	-
710	NoBP	C	5	-27.0	-0.91	30.97	-4.56	-0.04
710	693	G	11	-18.45	-1.05	24.73	-11.58	-0.1
710	720	G	35	-22.79	-0.63	25.76	-21.98	-0.18
710	729	G	59	-29.69	-1.34	25.99	-78.97	-0.66
710	778	G	10	-32.12	-1.43	25.46	-14.26	-0.12

i-nuc	BP(j)	Nuc	#BP_Win	avgMFE	avgZ	avgED	SumZ	SumZ/#TotalWindows	BPs= 4
nt-711	-	A	120	-	-	-	-	-
711	692	U	11	-18.45	-1.05	24.73	-11.58	-0.1
711	719	U	35	-22.79	-0.63	25.76	-21.98	-0.18
711	728	U	59	-29.69	-1.34	25.99	-78.97	-0.66
711	NoBP	A	4	-29.92	-0.84	34.27	-3.35	-0.03
711	777	U	11	-31.88	-1.39	25.58	-15.3	-0.13

i-nuc	BP(j)	Nuc	#BP_Win	avgMFE	avgZ	avgED	SumZ	SumZ/#TotalWindows	BPs= 3
nt-712	-	C	120	-	-	-	-	-
712	NoBP	C	14	-21.96	-0.97	26.62	-13.57	-0.11
712	718	G	35	-22.79	-0.63	25.76	-21.98	-0.18
712	727	G	59	-29.69	-1.34	25.99	-78.97	-0.66
712	776	G	12	-31.58	-1.34	26.69	-16.11	-0.13

i-nuc	BP(j)	Nuc	#BP_Win	avgMFE	avgZ	avgED	SumZ	SumZ/#TotalWindows	BPs= 2
nt-713	-	C	120	-	-	-	-	-
713	NoBP	C	49	-22.8	-0.71	26.09	-34.92	-0.29
713	726	G	59	-29.69	-1.34	25.99	-78.97	-0.66
713	775	G	12	-31.58	-1.34	26.69	-16.11	-0.13

i-nuc	BP(j)	Nuc	#BP_Win	avgMFE	avgZ	avgED	SumZ	SumZ/#TotalWindows	BPs= 1
nt-714	-	U	120	-	-	-	-	-
714	NoBP	U	108	-26.68	-1.05	26.12	-113.23	-0.94
714	774	G	12	-31.58	-1.34	26.69	-16.11	-0.13

i-nuc	BP(j)	Nuc	#BP_Win	avgMFE	avgZ	avgED	SumZ	SumZ/#TotalWindows	BPs= 4
nt-715	-	G	120	-	-	-	-	-
715	NoBP	G	44	-22.44	-0.66	26.78	-28.85	-0.24
715	723	C	59	-29.69	-1.34	25.99	-78.97	-0.66
715	773	U	12	-31.58	-1.34	26.69	-16.11	-0.13
715	829	C	4	-31.0	-0.96	23.32	-3.82	-0.03
715	768	U	1	-32.2	-1.29	25.12	-1.29	-0.01

i-nuc	BP(j)	Nuc	#BP_Win	avgMFE	avgZ	avgED	SumZ	SumZ/#TotalWindows	BPs= 4
nt-716	-	A	120	-	-	-	-	-
716	NoBP	A	43	-22.53	-0.64	26.87	-27.59	-0.23
716	722	U	59	-29.69	-1.34	25.99	-78.97	-0.66
716	772	U	12	-31.58	-1.34	26.69	-16.11	-0.13
716	828	U	4	-31.0	-0.96	23.32	-3.82	-0.03
716	767	U	2	-32.25	-1.31	22.5	-2.62	-0.02

i-nuc	BP(j)	Nuc	#BP_Win	avgMFE	avgZ	avgED	SumZ	SumZ/#TotalWindows	BPs= 3
nt-717	-	A	120	-	-	-	-	-
717	NoBP	A	46	-23.36	-0.66	26.66	-30.3	-0.25
717	721	U	59	-29.69	-1.34	25.99	-78.97	-0.66
717	771	U	12	-31.58	-1.34	26.69	-16.11	-0.13
717	766	U	3	-32.17	-1.28	22.17	-3.85	-0.03

i-nuc	BP(j)	Nuc	#BP_Win	avgMFE	avgZ	avgED	SumZ	SumZ/#TotalWindows	BPs= 4
nt-718	-	G	120	-	-	-	-	-
718	NoBP	G	64	-29.02	-1.28	26.51	-82.08	-0.68
718	712	C	35	-22.79	-0.63	25.76	-21.98	-0.18
718	770	C	12	-31.58	-1.34	26.69	-16.11	-0.13
718	826	U	6	-30.73	-0.9	26.81	-5.41	-0.05
718	765	C	3	-32.17	-1.28	22.17	-3.85	-0.03

i-nuc	BP(j)	Nuc	#BP_Win	avgMFE	avgZ	avgED	SumZ	SumZ/#TotalWindows	BPs= 4
nt-719	-	U	120	-	-	-	-	-
719	NoBP	U	64	-29.23	-1.29	26.42	-82.58	-0.69
719	711	A	35	-22.79	-0.63	25.76	-21.98	-0.18
719	769	G	12	-31.58	-1.34	26.69	-16.11	-0.13
719	825	A	6	-30.73	-0.9	26.81	-5.41	-0.05
719	764	G	3	-32.17	-1.28	22.17	-3.85	-0.03

i-nuc	BP(j)	Nuc	#BP_Win	avgMFE	avgZ	avgED	SumZ	SumZ/#TotalWindows	BPs= 3
nt-720	-	G	120	-	-	-	-	-
720	NoBP	G	62	-29.36	-1.3	26.31	-80.74	-0.67
720	710	C	35	-22.79	-0.63	25.76	-21.98	-0.18
720	761	U	17	-31.72	-1.32	25.21	-22.46	-0.19
720	824	C	6	-30.73	-0.9	26.81	-5.41	-0.05

i-nuc	BP(j)	Nuc	#BP_Win	avgMFE	avgZ	avgED	SumZ	SumZ/#TotalWindows	BPs= 3
nt-721	-	U	120	-	-	-	-	-
721	NoBP	U	9	-29.63	-0.9	26.55	-8.11	-0.07
721	709	A	35	-22.79	-0.63	25.76	-21.98	-0.18
721	717	A	59	-29.69	-1.34	25.99	-78.97	-0.66
721	760	A	17	-31.72	-1.32	25.21	-22.46	-0.19

i-nuc	BP(j)	Nuc	#BP_Win	avgMFE	avgZ	avgED	SumZ	SumZ/#TotalWindows	BPs= 3
nt-722	-	U	120	-	-	-	-	-
722	708	A	35	-22.79	-0.63	25.76	-21.98	-0.18
722	716	A	59	-29.69	-1.34	25.99	-78.97	-0.66
722	759	A	17	-31.72	-1.32	25.21	-22.46	-0.19
722	NoBP	U	9	-31.12	-1.01	24.58	-9.08	-0.08

i-nuc	BP(j)	Nuc	#BP_Win	avgMFE	avgZ	avgED	SumZ	SumZ/#TotalWindows	BPs= 4
nt-723	-	C	120	-	-	-	-	-
723	NoBP	C	30	-25.15	-0.76	24.97	-22.69	-0.19
723	686	G	10	-20.81	-0.41	28.44	-4.13	-0.03
723	715	G	59	-29.69	-1.34	25.99	-78.97	-0.66
723	758	G	17	-31.72	-1.32	25.21	-22.46	-0.19
723	797	G	4	-31.87	-1.23	19.81	-4.91	-0.04

i-nuc	BP(j)	Nuc	#BP_Win	avgMFE	avgZ	avgED	SumZ	SumZ/#TotalWindows	BPs= 4
nt-724	-	U	120	-	-	-	-	-
724	NoBP	U	76	-27.83	-1.18	25.37	-89.6	-0.75
724	685	A	10	-20.81	-0.41	28.44	-4.13	-0.03
724	757	G	17	-31.72	-1.32	25.21	-22.46	-0.19
724	820	A	13	-31.05	-0.98	26.52	-12.8	-0.11
724	796	A	4	-31.87	-1.23	19.81	-4.91	-0.04

i-nuc	BP(j)	Nuc	#BP_Win	avgMFE	avgZ	avgED	SumZ	SumZ/#TotalWindows	BPs= 4
nt-725	-	U	120	-	-	-	-	-
725	NoBP	U	75	-27.96	-1.2	25.2	-89.64	-0.75
725	684	A	10	-20.81	-0.41	28.44	-4.13	-0.03
725	756	G	17	-31.72	-1.32	25.21	-22.46	-0.19
725	819	A	14	-31.03	-0.98	26.8	-13.71	-0.11
725	795	A	4	-31.87	-1.23	19.81	-4.91	-0.04

i-nuc	BP(j)	Nuc	#BP_Win	avgMFE	avgZ	avgED	SumZ	SumZ/#TotalWindows	BPs= 6
nt-726	-	G	120	-	-	-	-	-
726	NoBP	G	13	-20.1	-0.54	23.62	-7.0	-0.06
726	683	C	10	-20.81	-0.41	28.44	-4.13	-0.03
726	713	C	59	-29.69	-1.34	25.99	-78.97	-0.66
726	755	U	17	-31.72	-1.32	25.21	-22.46	-0.19
726	818	C	14	-31.03	-0.98	26.8	-13.71	-0.11
726	794	U	4	-31.87	-1.23	19.81	-4.91	-0.04
726	766	U	3	-32.33	-1.53	14.1	-4.58	-0.04

i-nuc	BP(j)	Nuc	#BP_Win	avgMFE	avgZ	avgED	SumZ	SumZ/#TotalWindows	BPs= 5
nt-727	-	G	120	-	-	-	-	-
727	682	C	10	-20.81	-0.41	28.44	-4.13	-0.03
727	NoBP	G	29	-26.93	-1.0	24.61	-29.04	-0.24
727	712	C	59	-29.69	-1.34	25.99	-78.97	-0.66
727	817	U	14	-31.03	-0.98	26.8	-13.71	-0.11
727	793	U	4	-31.87	-1.23	19.81	-4.91	-0.04
727	765	C	4	-32.2	-1.52	14.63	-6.06	-0.05

i-nuc	BP(j)	Nuc	#BP_Win	avgMFE	avgZ	avgED	SumZ	SumZ/#TotalWindows	BPs= 6
nt-728	-	U	120	-	-	-	-	-
728	681	A	9	-20.76	-0.39	29.36	-3.55	-0.03
728	629	A	12	-20.14	-0.55	23.75	-6.58	-0.05
728	711	A	59	-29.69	-1.34	25.99	-78.97	-0.66
728	NoBP	U	18	-31.69	-1.32	24.88	-23.76	-0.2
728	816	A	14	-31.03	-0.98	26.8	-13.71	-0.11
728	792	A	4	-31.87	-1.23	19.81	-4.91	-0.04
728	764	G	4	-32.2	-1.52	14.63	-6.06	-0.05

i-nuc	BP(j)	Nuc	#BP_Win	avgMFE	avgZ	avgED	SumZ	SumZ/#TotalWindows	BPs= 7
nt-729	-	G	120	-	-	-	-	-
729	680	U	4	-21.7	-0.8	26.08	-3.19	-0.03
729	628	C	12	-20.14	-0.55	23.75	-6.58	-0.05
729	710	C	59	-29.69	-1.34	25.99	-78.97	-0.66
729	671	C	4	-19.32	0.15	35.17	0.6	0.01
729	NoBP	G	19	-31.67	-1.32	24.69	-25.08	-0.21
729	815	C	14	-31.03	-0.98	26.8	-13.71	-0.11
729	791	C	4	-31.87	-1.23	19.81	-4.91	-0.04
729	763	U	4	-32.2	-1.52	14.63	-6.06	-0.05

i-nuc	BP(j)	Nuc	#BP_Win	avgMFE	avgZ	avgED	SumZ	SumZ/#TotalWindows	BPs= 4
nt-730	-	C	120	-	-	-	-	-
730	NoBP	C	86	-29.96	-1.31	25.43	-112.66	-0.94
730	627	G	12	-20.14	-0.55	23.75	-6.58	-0.05
730	670	G	4	-19.32	0.15	35.17	0.6	0.01
730	814	G	14	-31.03	-0.98	26.8	-13.71	-0.11
730	762	G	4	-32.2	-1.52	14.63	-6.06	-0.05

i-nuc	BP(j)	Nuc	#BP_Win	avgMFE	avgZ	avgED	SumZ	SumZ/#TotalWindows	BPs= 4
nt-731	-	A	120	-	-	-	-	-
731	NoBP	A	10	-23.3	-0.5	29.68	-5.03	-0.04
731	626	U	12	-20.14	-0.55	23.75	-6.58	-0.05
731	669	U	4	-19.32	0.15	35.17	0.6	0.01
731	754	U	90	-30.95	-1.35	25.18	-121.31	-1.01
731	761	U	4	-32.2	-1.52	14.63	-6.06	-0.05

i-nuc	BP(j)	Nuc	#BP_Win	avgMFE	avgZ	avgED	SumZ	SumZ/#TotalWindows	BPs= 4
nt-732	-	G	120	-	-	-	-	-
732	NoBP	G	5	-17.72	0.41	33.57	2.04	0.02
732	625	C	12	-20.14	-0.55	23.75	-6.58	-0.05
732	668	U	4	-19.32	0.15	35.17	0.6	0.01
732	753	C	96	-30.93	-1.35	24.63	-129.72	-1.08
732	707	C	3	-33.57	-1.96	28.3	-5.87	-0.05

i-nuc	BP(j)	Nuc	#BP_Win	avgMFE	avgZ	avgED	SumZ	SumZ/#TotalWindows	BPs= 4
nt-733	-	U	120	-	-	-	-	-
733	624	A	11	-20.31	-0.58	23.79	-6.34	-0.05
733	NoBP	U	5	-19.18	0.19	29.89	0.96	0.01
733	666	A	4	-19.32	0.15	35.17	0.6	0.01
733	752	G	97	-30.83	-1.34	24.7	-129.66	-1.08
733	706	G	3	-33.57	-1.96	28.3	-5.87	-0.05

i-nuc	BP(j)	Nuc	#BP_Win	avgMFE	avgZ	avgED	SumZ	SumZ/#TotalWindows	BPs= 3
nt-734	-	A	120	-	-	-	-	-
734	NoBP	A	14	-19.36	-0.33	24.8	-4.68	-0.04
734	665	U	4	-19.32	0.15	35.17	0.6	0.01
734	751	U	99	-30.78	-1.32	24.8	-130.87	-1.09
734	705	U	3	-33.57	-1.96	28.3	-5.87	-0.05

i-nuc	BP(j)	Nuc	#BP_Win	avgMFE	avgZ	avgED	SumZ	SumZ/#TotalWindows	BPs= 3
nt-735	-	C	120	-	-	-	-	-
735	NoBP	C	16	-22.62	-0.69	25.5	-11.04	-0.09
735	747	G	1	-16.9	0.57	31.08	0.57	0.0
735	664	G	4	-19.32	0.15	35.17	0.6	0.01
735	750	G	99	-30.78	-1.32	24.8	-130.87	-1.09

i-nuc	BP(j)	Nuc	#BP_Win	avgMFE	avgZ	avgED	SumZ	SumZ/#TotalWindows	BPs= 3
nt-736	-	C	120	-	-	-	-	-
736	NoBP	C	16	-23.07	-0.7	25.21	-11.12	-0.09
736	746	G	1	-16.9	0.57	31.08	0.57	0.0
736	663	G	4	-19.32	0.15	35.17	0.6	0.01
736	749	G	99	-30.78	-1.32	24.8	-130.87	-1.09

i-nuc	BP(j)	Nuc	#BP_Win	avgMFE	avgZ	avgED	SumZ	SumZ/#TotalWindows	BPs= 3
nt-737	-	U	120	-	-	-	-	-
737	NoBP	U	16	-23.51	-0.71	25.12	-11.33	-0.09
737	745	A	1	-16.9	0.57	31.08	0.57	0.0
737	662	A	4	-19.32	0.15	35.17	0.6	0.01
737	748	A	99	-30.78	-1.32	24.8	-130.87	-1.09

i-nuc	BP(j)	Nuc	#BP_Win	avgMFE	avgZ	avgED	SumZ	SumZ/#TotalWindows	BPs= 1
nt-738	-	U	120	-	-	-	-	-
738	NoBP	U	21	-22.76	-0.49	27.41	-10.38	-0.09
738	747	G	99	-30.78	-1.32	24.8	-130.87	-1.09

i-nuc	BP(j)	Nuc	#BP_Win	avgMFE	avgZ	avgED	SumZ	SumZ/#TotalWindows	BPs= 0
nt-739	-	A	120	-	-	-	-	-
739	NoBP	A	120	-29.44	-1.17	25.27	-140.87	-1.17

i-nuc	BP(j)	Nuc	#BP_Win	avgMFE	avgZ	avgED	SumZ	SumZ/#TotalWindows	BPs= 0
nt-740	-	A	120	-	-	-	-	-
740	NoBP	A	120	-29.5	-1.17	25.36	-140.07	-1.17

i-nuc	BP(j)	Nuc	#BP_Win	avgMFE	avgZ	avgED	SumZ	SumZ/#TotalWindows	BPs= 0
nt-741	-	A	120	-	-	-	-	-
741	NoBP	A	120	-29.57	-1.16	25.47	-139.36	-1.16

i-nuc	BP(j)	Nuc	#BP_Win	avgMFE	avgZ	avgED	SumZ	SumZ/#TotalWindows	BPs= 0
nt-742	-	A	120	-	-	-	-	-
742	NoBP	A	120	-29.64	-1.16	25.58	-138.62	-1.16

i-nuc	BP(j)	Nuc	#BP_Win	avgMFE	avgZ	avgED	SumZ	SumZ/#TotalWindows	BPs= 2
nt-743	-	A	120	-	-	-	-	-
743	NoBP	A	114	-29.81	-1.19	25.6	-135.92	-1.13
743	852	U	3	-27.5	-0.32	27.85	-0.97	-0.01
743	856	U	3	-27.9	-0.33	26.71	-0.99	-0.01

i-nuc	BP(j)	Nuc	#BP_Win	avgMFE	avgZ	avgED	SumZ	SumZ/#TotalWindows	BPs= 3
nt-744	-	U	120	-	-	-	-	-
744	NoBP	U	111	-29.78	-1.17	25.62	-129.42	-1.08
744	695	A	3	-33.57	-1.96	28.3	-5.87	-0.05
744	851	G	3	-27.5	-0.32	27.85	-0.97	-0.01
744	855	G	3	-27.9	-0.33	26.71	-0.99	-0.01

i-nuc	BP(j)	Nuc	#BP_Win	avgMFE	avgZ	avgED	SumZ	SumZ/#TotalWindows	BPs= 4
nt-745	-	A	120	-	-	-	-	-
745	NoBP	A	110	-29.99	-1.18	25.64	-129.83	-1.08
745	737	U	1	-16.9	0.57	31.08	0.57	0.0
745	694	U	3	-33.57	-1.96	28.3	-5.87	-0.05
745	850	U	3	-27.5	-0.32	27.85	-0.97	-0.01
745	854	U	3	-27.9	-0.33	26.71	-0.99	-0.01

i-nuc	BP(j)	Nuc	#BP_Win	avgMFE	avgZ	avgED	SumZ	SumZ/#TotalWindows	BPs= 4
nt-746	-	G	120	-	-	-	-	-
746	NoBP	G	109	-30.59	-1.26	25.35	-136.84	-1.14
746	736	C	1	-16.9	0.57	31.08	0.57	0.0
746	653	C	4	-19.32	0.15	35.17	0.6	0.01
746	849	U	3	-27.5	-0.32	27.85	-0.97	-0.01
746	853	C	3	-27.9	-0.33	26.71	-0.99	-0.01

i-nuc	BP(j)	Nuc	#BP_Win	avgMFE	avgZ	avgED	SumZ	SumZ/#TotalWindows	BPs= 6
nt-747	-	G	120	-	-	-	-	-
747	735	C	1	-16.9	0.57	31.08	0.57	0.0
747	652	C	4	-19.32	0.15	35.17	0.6	0.01
747	738	U	99	-30.78	-1.32	24.8	-130.87	-1.09
747	692	U	3	-33.57	-1.96	28.3	-5.87	-0.05
747	848	C	3	-27.5	-0.32	27.85	-0.97	-0.01
747	768	U	3	-27.9	-0.33	26.71	-0.99	-0.01
747	NoBP	G	7	-28.4	-0.11	31.81	-0.79	-0.01

i-nuc	BP(j)	Nuc	#BP_Win	avgMFE	avgZ	avgED	SumZ	SumZ/#TotalWindows	BPs= 5
nt-748	-	A	120	-	-	-	-	-
748	651	U	4	-19.32	0.15	35.17	0.6	0.01
748	737	U	99	-30.78	-1.32	24.8	-130.87	-1.09
748	691	U	3	-33.57	-1.96	28.3	-5.87	-0.05
748	847	U	3	-27.5	-0.32	27.85	-0.97	-0.01
748	767	U	3	-27.9	-0.33	26.71	-0.99	-0.01
748	NoBP	A	8	-28.4	-0.11	32.09	-0.87	-0.01

i-nuc	BP(j)	Nuc	#BP_Win	avgMFE	avgZ	avgED	SumZ	SumZ/#TotalWindows	BPs= 5
nt-749	-	G	120	-	-	-	-	-
749	NoBP	G	2	-24.1	-0.07	34.3	-0.14	-0.0
749	650	U	2	-19.85	0.18	35.68	0.37	0.0
749	736	C	99	-30.78	-1.32	24.8	-130.87	-1.09
749	690	U	3	-33.57	-1.96	28.3	-5.87	-0.05
749	766	U	6	-27.7	-0.33	27.28	-1.96	-0.02
749	859	C	8	-28.4	-0.11	32.09	-0.87	-0.01

i-nuc	BP(j)	Nuc	#BP_Win	avgMFE	avgZ	avgED	SumZ	SumZ/#TotalWindows	BPs= 4
nt-750	-	G	120	-	-	-	-	-
750	NoBP	G	6	-29.85	-1.07	31.03	-6.41	-0.05
750	649	U	1	-19.9	0.21	36.44	0.21	0.0
750	735	C	99	-30.78	-1.32	24.8	-130.87	-1.09
750	765	C	6	-27.7	-0.33	27.28	-1.96	-0.02
750	858	C	8	-28.4	-0.11	32.09	-0.87	-0.01

i-nuc	BP(j)	Nuc	#BP_Win	avgMFE	avgZ	avgED	SumZ	SumZ/#TotalWindows	BPs= 5
nt-751	-	U	120	-	-	-	-	-
751	NoBP	U	3	-26.77	-0.38	29.79	-1.15	-0.01
751	734	A	99	-30.78	-1.32	24.8	-130.87	-1.09
751	688	A	3	-33.57	-1.96	28.3	-5.87	-0.05
751	764	G	6	-27.7	-0.33	27.28	-1.96	-0.02
751	857	G	8	-28.4	-0.11	32.09	-0.87	-0.01
751	806	A	1	-29.0	-0.21	35.17	-0.21	-0.0

i-nuc	BP(j)	Nuc	#BP_Win	avgMFE	avgZ	avgED	SumZ	SumZ/#TotalWindows	BPs= 7
nt-752	-	G	120	-	-	-	-	-
752	733	U	97	-30.83	-1.34	24.7	-129.66	-1.08
752	687	C	3	-33.57	-1.96	28.3	-5.87	-0.05
752	852	U	2	-28.6	-0.6	29.67	-1.21	-0.01
752	763	U	6	-27.7	-0.33	27.28	-1.96	-0.02
752	856	U	8	-28.4	-0.11	32.09	-0.87	-0.01
752	805	U	1	-29.0	-0.21	35.17	-0.21	-0.0
752	869	C	3	-30.4	-0.73	23.66	-2.19	-0.02

i-nuc	BP(j)	Nuc	#BP_Win	avgMFE	avgZ	avgED	SumZ	SumZ/#TotalWindows	BPs= 7
nt-753	-	C	120	-	-	-	-	-
753	732	G	96	-30.93	-1.35	24.63	-129.72	-1.08
753	686	G	3	-33.57	-1.96	28.3	-5.87	-0.05
753	851	G	2	-28.6	-0.6	29.67	-1.21	-0.01
753	762	G	6	-27.7	-0.33	27.28	-1.96	-0.02
753	855	G	8	-28.4	-0.11	32.09	-0.87	-0.01
753	804	G	1	-29.0	-0.21	35.17	-0.21	-0.0
753	868	G	3	-30.4	-0.73	23.66	-2.19	-0.02
753	NoBP	C	1	-28.6	-0.32	17.09	-0.32	-0.0

i-nuc	BP(j)	Nuc	#BP_Win	avgMFE	avgZ	avgED	SumZ	SumZ/#TotalWindows	BPs= 5
nt-754	-	U	120	-	-	-	-	-
754	731	A	90	-30.95	-1.35	25.18	-121.31	-1.01
754	685	A	3	-33.57	-1.96	28.3	-5.87	-0.05
754	NoBP	U	21	-29.09	-0.55	26.64	-11.65	-0.1
754	803	G	1	-29.0	-0.21	35.17	-0.21	-0.0
754	867	A	3	-30.4	-0.73	23.66	-2.19	-0.02
754	868	G	2	-28.5	-0.3	16.38	-0.61	-0.01

i-nuc	BP(j)	Nuc	#BP_Win	avgMFE	avgZ	avgED	SumZ	SumZ/#TotalWindows	BPs= 7
nt-755	-	U	120	-	-	-	-	-
755	NoBP	U	34	-29.65	-0.8	24.3	-27.37	-0.23
755	654	A	15	-30.2	-1.88	15.0	-28.21	-0.24
755	708	A	26	-31.2	-1.32	31.08	-34.36	-0.29
755	726	G	17	-31.72	-1.32	25.21	-22.46	-0.19
755	684	A	3	-33.57	-1.96	28.3	-5.87	-0.05
755	695	A	6	-30.82	-1.15	30.91	-6.92	-0.06
755	802	A	16	-30.91	-0.92	27.53	-14.77	-0.12
755	867	A	3	-28.37	-0.23	16.19	-0.69	-0.01

i-nuc	BP(j)	Nuc	#BP_Win	avgMFE	avgZ	avgED	SumZ	SumZ/#TotalWindows	BPs= 10
nt-756	-	G	120	-	-	-	-	-
756	NoBP	G	16	-29.96	-0.96	21.14	-15.42	-0.13
756	653	C	15	-30.2	-1.88	15.0	-28.21	-0.24
756	707	C	26	-31.2	-1.32	31.08	-34.36	-0.29
756	725	U	17	-31.72	-1.32	25.21	-22.46	-0.19
756	683	C	3	-33.57	-1.96	28.3	-5.87	-0.05
756	694	U	6	-30.82	-1.15	30.91	-6.92	-0.06
756	801	U	16	-30.91	-0.92	27.53	-14.77	-0.12
756	848	C	6	-30.75	-1.25	23.7	-7.52	-0.06
756	849	U	8	-28.4	-0.11	32.09	-0.87	-0.01
756	865	C	3	-30.4	-0.73	23.66	-2.19	-0.02
756	866	C	4	-28.12	-0.14	18.0	-0.58	-0.0

i-nuc	BP(j)	Nuc	#BP_Win	avgMFE	avgZ	avgED	SumZ	SumZ/#TotalWindows	BPs= 9
nt-757	-	G	120	-	-	-	-	-
757	652	C	15	-30.2	-1.88	15.0	-28.21	-0.24
757	NoBP	G	47	-30.84	-1.18	27.96	-55.51	-0.46
757	724	U	17	-31.72	-1.32	25.21	-22.46	-0.19
757	682	C	3	-33.57	-1.96	28.3	-5.87	-0.05
757	800	U	16	-30.91	-0.92	27.53	-14.77	-0.12
757	847	U	6	-30.75	-1.25	23.7	-7.52	-0.06
757	848	C	8	-28.4	-0.11	32.09	-0.87	-0.01
757	864	C	3	-30.4	-0.73	23.66	-2.19	-0.02
757	865	C	4	-28.12	-0.14	18.0	-0.58	-0.0
757	874	C	1	-24.8	0.56	32.14	0.56	0.0

i-nuc	BP(j)	Nuc	#BP_Win	avgMFE	avgZ	avgED	SumZ	SumZ/#TotalWindows	BPs= 9
nt-758	-	G	120	-	-	-	-	-
758	NoBP	G	24	-30.12	-0.97	23.61	-23.32	-0.19
758	651	U	12	-31.01	-2.11	13.23	-25.35	-0.21
758	705	U	26	-31.2	-1.32	31.08	-34.36	-0.29
758	723	C	17	-31.72	-1.32	25.21	-22.46	-0.19
758	692	U	6	-30.82	-1.15	30.91	-6.92	-0.06
758	799	C	16	-30.91	-0.92	27.53	-14.77	-0.12
758	846	U	6	-30.75	-1.25	23.7	-7.52	-0.06
758	847	U	8	-28.4	-0.11	32.09	-0.87	-0.01
758	864	C	4	-28.12	-0.14	18.0	-0.58	-0.0
758	873	C	1	-24.8	0.56	32.14	0.56	0.0

i-nuc	BP(j)	Nuc	#BP_Win	avgMFE	avgZ	avgED	SumZ	SumZ/#TotalWindows	BPs= 8
nt-759	-	A	120	-	-	-	-	-
759	650	U	11	-31.3	-2.22	12.49	-24.45	-0.2
759	NoBP	A	29	-29.6	-0.79	23.59	-22.97	-0.19
759	704	U	26	-31.2	-1.32	31.08	-34.36	-0.29
759	722	U	17	-31.72	-1.32	25.21	-22.46	-0.19
759	691	U	6	-30.82	-1.15	30.91	-6.92	-0.06
759	798	U	16	-30.91	-0.92	27.53	-14.77	-0.12
759	845	U	6	-30.75	-1.25	23.7	-7.52	-0.06
759	846	U	8	-28.4	-0.11	32.09	-0.87	-0.01
759	872	U	1	-24.8	0.56	32.14	0.56	0.0

i-nuc	BP(j)	Nuc	#BP_Win	avgMFE	avgZ	avgED	SumZ	SumZ/#TotalWindows	BPs= 8
nt-760	-	A	120	-	-	-	-	-
760	649	U	9	-31.86	-2.4	11.99	-21.6	-0.18
760	NoBP	A	38	-29.61	-0.77	25.74	-29.35	-0.24
760	703	U	26	-31.2	-1.32	31.08	-34.36	-0.29
760	721	U	17	-31.72	-1.32	25.21	-22.46	-0.19
760	680	U	3	-33.57	-1.96	28.3	-5.87	-0.05
760	690	U	6	-30.82	-1.15	30.91	-6.92	-0.06
760	844	U	6	-30.75	-1.25	23.7	-7.52	-0.06
760	845	U	8	-28.4	-0.11	32.09	-0.87	-0.01
760	861	U	7	-29.1	-0.4	20.43	-2.77	-0.02

i-nuc	BP(j)	Nuc	#BP_Win	avgMFE	avgZ	avgED	SumZ	SumZ/#TotalWindows	BPs= 8
nt-761	-	U	120	-	-	-	-	-
761	648	G	7	-32.5	-2.57	11.5	-18.02	-0.15
761	NoBP	U	44	-29.0	-0.57	27.79	-25.26	-0.21
761	702	A	26	-31.2	-1.32	31.08	-34.36	-0.29
761	720	G	17	-31.72	-1.32	25.21	-22.46	-0.19
761	679	A	3	-33.57	-1.96	28.3	-5.87	-0.05
761	689	A	6	-30.82	-1.15	30.91	-6.92	-0.06
761	731	A	4	-32.2	-1.52	14.63	-6.06	-0.05
761	843	G	6	-30.75	-1.25	23.7	-7.52	-0.06
761	860	A	7	-29.1	-0.4	20.43	-2.77	-0.02

i-nuc	BP(j)	Nuc	#BP_Win	avgMFE	avgZ	avgED	SumZ	SumZ/#TotalWindows	BPs= 7
nt-762	-	G	120	-	-	-	-	-
762	647	C	5	-33.06	-2.71	11.28	-13.55	-0.11
762	NoBP	G	53	-29.78	-0.89	26.8	-46.91	-0.39
762	701	C	26	-31.2	-1.32	31.08	-34.36	-0.29
762	678	C	3	-33.57	-1.96	28.3	-5.87	-0.05
762	793	U	16	-30.91	-0.92	27.53	-14.77	-0.12
762	730	C	4	-32.2	-1.52	14.63	-6.06	-0.05
762	753	C	6	-27.7	-0.33	27.28	-1.96	-0.02
762	859	C	7	-29.1	-0.4	20.43	-2.77	-0.02

i-nuc	BP(j)	Nuc	#BP_Win	avgMFE	avgZ	avgED	SumZ	SumZ/#TotalWindows	BPs= 6
nt-763	-	U	120	-	-	-	-	-
763	NoBP	U	74	-30.44	-1.15	26.43	-84.86	-0.71
763	688	A	6	-30.82	-1.15	30.91	-6.92	-0.06
763	792	A	16	-30.91	-0.92	27.53	-14.77	-0.12
763	729	G	4	-32.2	-1.52	14.63	-6.06	-0.05
763	840	G	6	-30.75	-1.25	23.7	-7.52	-0.06
763	752	G	6	-27.7	-0.33	27.28	-1.96	-0.02
763	842	A	8	-28.4	-0.11	32.09	-0.87	-0.01

i-nuc	BP(j)	Nuc	#BP_Win	avgMFE	avgZ	avgED	SumZ	SumZ/#TotalWindows	BPs= 11
nt-764	-	G	120	-	-	-	-	-
764	NoBP	G	34	-29.56	-1.04	24.96	-35.32	-0.29
764	697	C	26	-31.2	-1.32	31.08	-34.36	-0.29
764	677	U	3	-33.57	-1.96	28.3	-5.87	-0.05
764	687	C	6	-30.82	-1.15	30.91	-6.92	-0.06
764	791	C	16	-30.91	-0.92	27.53	-14.77	-0.12
764	719	U	3	-32.17	-1.28	22.17	-3.85	-0.03
764	728	U	4	-32.2	-1.52	14.63	-6.06	-0.05
764	839	U	6	-30.75	-1.25	23.7	-7.52	-0.06
764	751	U	6	-27.7	-0.33	27.28	-1.96	-0.02
764	841	U	8	-28.4	-0.11	32.09	-0.87	-0.01
764	858	C	7	-29.1	-0.4	20.43	-2.77	-0.02
764	869	C	1	-24.8	0.56	32.14	0.56	0.0

i-nuc	BP(j)	Nuc	#BP_Win	avgMFE	avgZ	avgED	SumZ	SumZ/#TotalWindows	BPs= 10
nt-765	-	C	120	-	-	-	-	-
765	NoBP	C	50	-29.78	-0.95	26.33	-47.28	-0.39
765	696	G	26	-31.2	-1.32	31.08	-34.36	-0.29
765	676	G	3	-33.57	-1.96	28.3	-5.87	-0.05
765	686	G	6	-30.82	-1.15	30.91	-6.92	-0.06
765	718	G	3	-32.17	-1.28	22.17	-3.85	-0.03
765	727	G	4	-32.2	-1.52	14.63	-6.06	-0.05
765	838	G	6	-30.75	-1.25	23.7	-7.52	-0.06
765	750	G	6	-27.7	-0.33	27.28	-1.96	-0.02
765	840	G	8	-28.4	-0.11	32.09	-0.87	-0.01
765	857	G	7	-29.1	-0.4	20.43	-2.77	-0.02
765	868	G	1	-24.8	0.56	32.14	0.56	0.0

i-nuc	BP(j)	Nuc	#BP_Win	avgMFE	avgZ	avgED	SumZ	SumZ/#TotalWindows	BPs= 8
nt-766	-	U	120	-	-	-	-	-
766	NoBP	U	66	-29.41	-0.75	26.67	-49.71	-0.41
766	695	A	26	-31.2	-1.32	31.08	-34.36	-0.29
766	675	A	3	-33.57	-1.96	28.3	-5.87	-0.05
766	685	A	6	-30.82	-1.15	30.91	-6.92	-0.06
766	717	A	3	-32.17	-1.28	22.17	-3.85	-0.03
766	726	G	3	-32.33	-1.53	14.1	-4.58	-0.04
766	837	A	6	-30.75	-1.25	23.7	-7.52	-0.06
766	749	G	6	-27.7	-0.33	27.28	-1.96	-0.02
766	867	A	1	-24.8	0.56	32.14	0.56	0.0

i-nuc	BP(j)	Nuc	#BP_Win	avgMFE	avgZ	avgED	SumZ	SumZ/#TotalWindows	BPs= 6
nt-767	-	U	120	-	-	-	-	-
767	NoBP	U	84	-29.38	-0.73	27.28	-61.32	-0.51
767	689	A	16	-31.9	-1.64	30.32	-26.25	-0.22
767	674	A	3	-33.57	-1.96	28.3	-5.87	-0.05
767	684	A	6	-30.82	-1.15	30.91	-6.92	-0.06
767	716	A	2	-32.25	-1.31	22.5	-2.62	-0.02
767	836	A	6	-30.75	-1.25	23.7	-7.52	-0.06
767	748	A	3	-27.9	-0.33	26.71	-0.99	-0.01

i-nuc	BP(j)	Nuc	#BP_Win	avgMFE	avgZ	avgED	SumZ	SumZ/#TotalWindows	BPs= 5
nt-768	-	U	120	-	-	-	-	-
768	NoBP	U	91	-29.43	-0.74	27.76	-67.42	-0.56
768	688	A	16	-31.9	-1.64	30.32	-26.25	-0.22
768	673	A	3	-33.57	-1.96	28.3	-5.87	-0.05
768	715	G	1	-32.2	-1.29	25.12	-1.29	-0.01
768	835	A	6	-30.75	-1.25	23.7	-7.52	-0.06
768	747	G	3	-27.9	-0.33	26.71	-0.99	-0.01

i-nuc	BP(j)	Nuc	#BP_Win	avgMFE	avgZ	avgED	SumZ	SumZ/#TotalWindows	BPs= 4
nt-769	-	G	120	-	-	-	-	-
769	NoBP	G	3	-28.07	-1.01	25.2	-3.04	-0.03
769	687	C	16	-31.9	-1.64	30.32	-26.25	-0.22
769	719	U	12	-31.58	-1.34	26.69	-16.11	-0.13
769	788	C	79	-30.18	-0.85	26.62	-67.3	-0.56
769	869	C	10	-22.7	0.46	37.08	4.62	0.04

i-nuc	BP(j)	Nuc	#BP_Win	avgMFE	avgZ	avgED	SumZ	SumZ/#TotalWindows	BPs= 4
nt-770	-	C	120	-	-	-	-	-
770	NoBP	C	2	-27.55	-0.81	29.67	-1.62	-0.01
770	686	G	16	-31.9	-1.64	30.32	-26.25	-0.22
770	718	G	12	-31.58	-1.34	26.69	-16.11	-0.13
770	787	G	80	-30.12	-0.84	26.61	-67.48	-0.56
770	868	G	10	-22.7	0.46	37.08	4.62	0.04

i-nuc	BP(j)	Nuc	#BP_Win	avgMFE	avgZ	avgED	SumZ	SumZ/#TotalWindows	BPs= 4
nt-771	-	U	120	-	-	-	-	-
771	NoBP	U	1	-27.3	-0.72	37.98	-0.72	-0.01
771	685	A	16	-31.9	-1.64	30.32	-26.25	-0.22
771	717	A	12	-31.58	-1.34	26.69	-16.11	-0.13
771	786	A	81	-30.04	-0.83	26.78	-67.2	-0.56
771	867	A	10	-22.7	0.46	37.08	4.62	0.04

i-nuc	BP(j)	Nuc	#BP_Win	avgMFE	avgZ	avgED	SumZ	SumZ/#TotalWindows	BPs= 4
nt-772	-	U	120	-	-	-	-	-
772	684	A	16	-31.9	-1.64	30.32	-26.25	-0.22
772	716	A	12	-31.58	-1.34	26.69	-16.11	-0.13
772	785	A	81	-30.04	-0.83	26.78	-67.2	-0.56
772	NoBP	U	10	-22.7	0.46	37.08	4.62	0.04
772	868	G	1	-23.9	0.3	23.72	0.3	0.0

i-nuc	BP(j)	Nuc	#BP_Win	avgMFE	avgZ	avgED	SumZ	SumZ/#TotalWindows	BPs= 3
nt-773	-	U	120	-	-	-	-	-
773	NoBP	U	25	-28.38	-0.83	32.55	-20.63	-0.17
773	715	G	12	-31.58	-1.34	26.69	-16.11	-0.13
773	784	A	81	-30.04	-0.83	26.78	-67.2	-0.56
773	867	A	2	-23.75	0.38	24.8	0.76	0.01

i-nuc	BP(j)	Nuc	#BP_Win	avgMFE	avgZ	avgED	SumZ	SumZ/#TotalWindows	BPs= 3
nt-774	-	G	120	-	-	-	-	-
774	NoBP	G	14	-32.46	-1.72	28.81	-24.13	-0.2
774	714	U	12	-31.58	-1.34	26.69	-16.11	-0.13
774	783	C	81	-30.04	-0.83	26.78	-67.2	-0.56
774	866	C	13	-22.88	0.46	34.77	5.95	0.05

i-nuc	BP(j)	Nuc	#BP_Win	avgMFE	avgZ	avgED	SumZ	SumZ/#TotalWindows	BPs= 5
nt-775	-	G	120	-	-	-	-	-
775	NoBP	G	1	-28.1	-0.94	31.42	-0.94	-0.01
775	713	C	12	-31.58	-1.34	26.69	-16.11	-0.13
775	683	C	12	-33.19	-1.85	27.69	-22.15	-0.18
775	782	C	81	-30.04	-0.83	26.78	-67.2	-0.56
775	865	C	13	-22.88	0.46	34.77	5.95	0.05
775	783	C	1	-21.3	0.7	37.96	0.7	0.01

i-nuc	BP(j)	Nuc	#BP_Win	avgMFE	avgZ	avgED	SumZ	SumZ/#TotalWindows	BPs= 4
nt-776	-	G	120	-	-	-	-	-
776	712	C	12	-31.58	-1.34	26.69	-16.11	-0.13
776	682	C	12	-33.19	-1.85	27.69	-22.15	-0.18
776	NoBP	G	82	-29.92	-0.81	26.83	-66.69	-0.56
776	864	C	13	-22.88	0.46	34.77	5.95	0.05
776	782	C	1	-21.3	0.7	37.96	0.7	0.01

i-nuc	BP(j)	Nuc	#BP_Win	avgMFE	avgZ	avgED	SumZ	SumZ/#TotalWindows	BPs= 3
nt-777	-	U	120	-	-	-	-	-
777	711	A	11	-31.88	-1.39	25.58	-15.3	-0.13
777	681	A	12	-33.19	-1.85	27.69	-22.15	-0.18
777	NoBP	U	84	-29.7	-0.78	26.99	-65.61	-0.55
777	863	A	13	-22.88	0.46	34.77	5.95	0.05

i-nuc	BP(j)	Nuc	#BP_Win	avgMFE	avgZ	avgED	SumZ	SumZ/#TotalWindows	BPs= 3
nt-778	-	G	120	-	-	-	-	-
778	710	C	10	-32.12	-1.43	25.46	-14.26	-0.12
778	680	U	12	-33.19	-1.85	27.69	-22.15	-0.18
778	NoBP	G	85	-29.59	-0.77	27.01	-65.28	-0.54
778	861	U	13	-22.88	0.46	34.77	5.95	0.05

i-nuc	BP(j)	Nuc	#BP_Win	avgMFE	avgZ	avgED	SumZ	SumZ/#TotalWindows	BPs= 4
nt-779	-	U	120	-	-	-	-	-
779	709	A	8	-31.74	-1.27	27.84	-10.19	-0.08
779	708	A	1	-35.0	-2.31	16.05	-2.31	-0.02
779	679	A	12	-33.19	-1.85	27.69	-22.15	-0.18
779	NoBP	U	86	-29.49	-0.76	27.13	-65.11	-0.54
779	860	A	13	-22.88	0.46	34.77	5.95	0.05

i-nuc	BP(j)	Nuc	#BP_Win	avgMFE	avgZ	avgED	SumZ	SumZ/#TotalWindows	BPs= 3
nt-780	-	G	120	-	-	-	-	-
780	NoBP	G	94	-29.54	-0.78	27.43	-73.35	-0.61
780	707	C	1	-35.0	-2.31	16.05	-2.31	-0.02
780	678	C	12	-33.19	-1.85	27.69	-22.15	-0.18
780	859	C	13	-22.88	0.46	34.77	5.95	0.05

i-nuc	BP(j)	Nuc	#BP_Win	avgMFE	avgZ	avgED	SumZ	SumZ/#TotalWindows	BPs= 1
nt-781	-	U	120	-	-	-	-	-
781	NoBP	U	119	-29.07	-0.74	28.43	-87.8	-0.73
781	706	G	1	-35.0	-2.31	16.05	-2.31	-0.02

i-nuc	BP(j)	Nuc	#BP_Win	avgMFE	avgZ	avgED	SumZ	SumZ/#TotalWindows	BPs= 5
nt-782	-	C	120	-	-	-	-	-
782	NoBP	C	14	-26.12	-0.59	32.86	-8.27	-0.07
782	676	G	10	-33.42	-1.89	26.11	-18.89	-0.16
782	775	G	81	-30.04	-0.83	26.78	-67.2	-0.56
782	804	G	1	-30.1	-0.72	38.47	-0.72	-0.01
782	857	G	13	-22.88	0.46	34.77	5.95	0.05
782	776	G	1	-21.3	0.7	37.96	0.7	0.01

i-nuc	BP(j)	Nuc	#BP_Win	avgMFE	avgZ	avgED	SumZ	SumZ/#TotalWindows	BPs= 5
nt-783	-	C	120	-	-	-	-	-
783	NoBP	C	20	-28.28	-1.12	30.15	-22.46	-0.19
783	774	G	81	-30.04	-0.83	26.78	-67.2	-0.56
783	803	G	1	-30.1	-0.72	38.47	-0.72	-0.01
783	706	G	4	-30.2	-0.72	34.45	-2.88	-0.02
783	855	G	13	-22.88	0.46	34.77	5.95	0.05
783	775	G	1	-21.3	0.7	37.96	0.7	0.01

i-nuc	BP(j)	Nuc	#BP_Win	avgMFE	avgZ	avgED	SumZ	SumZ/#TotalWindows	BPs= 3
nt-784	-	A	120	-	-	-	-	-
784	NoBP	A	22	-27.52	-0.97	30.96	-21.27	-0.18
784	773	U	81	-30.04	-0.83	26.78	-67.2	-0.56
784	705	U	4	-30.2	-0.72	34.45	-2.88	-0.02
784	854	U	13	-22.88	0.46	34.77	5.95	0.05

i-nuc	BP(j)	Nuc	#BP_Win	avgMFE	avgZ	avgED	SumZ	SumZ/#TotalWindows	BPs= 4
nt-785	-	A	120	-	-	-	-	-
785	NoBP	A	21	-26.85	-0.91	31.16	-19.09	-0.16
785	772	U	81	-30.04	-0.83	26.78	-67.2	-0.56
785	801	U	1	-30.1	-0.72	38.47	-0.72	-0.01
785	704	U	4	-30.2	-0.72	34.45	-2.88	-0.02
785	846	U	13	-22.88	0.46	34.77	5.95	0.05

i-nuc	BP(j)	Nuc	#BP_Win	avgMFE	avgZ	avgED	SumZ	SumZ/#TotalWindows	BPs= 6
nt-786	-	A	120	-	-	-	-	-
786	NoBP	A	14	-27.08	-1.04	32.85	-14.55	-0.12
786	672	U	2	-35.2	-2.35	24.16	-4.69	-0.04
786	771	U	81	-30.04	-0.83	26.78	-67.2	-0.56
786	800	U	1	-30.1	-0.72	38.47	-0.72	-0.01
786	703	U	4	-30.2	-0.72	34.45	-2.88	-0.02
786	845	U	13	-22.88	0.46	34.77	5.95	0.05
786	892	U	5	-20.58	0.42	32.68	2.09	0.02

i-nuc	BP(j)	Nuc	#BP_Win	avgMFE	avgZ	avgED	SumZ	SumZ/#TotalWindows	BPs= 6
nt-787	-	G	120	-	-	-	-	-
787	NoBP	G	15	-26.1	-0.83	35.05	-12.38	-0.1
787	671	C	2	-35.2	-2.35	24.16	-4.69	-0.04
787	770	C	80	-30.12	-0.84	26.61	-67.48	-0.56
787	799	C	1	-30.1	-0.72	38.47	-0.72	-0.01
787	815	C	4	-30.2	-0.72	34.45	-2.88	-0.02
787	844	U	13	-22.88	0.46	34.77	5.95	0.05
787	891	C	5	-20.58	0.42	32.68	2.09	0.02

i-nuc	BP(j)	Nuc	#BP_Win	avgMFE	avgZ	avgED	SumZ	SumZ/#TotalWindows	BPs= 4
nt-788	-	C	120	-	-	-	-	-
788	670	G	2	-35.2	-2.35	24.16	-4.69	-0.04
788	769	G	79	-30.18	-0.85	26.62	-67.3	-0.56
788	NoBP	C	22	-24.5	-0.44	35.07	-9.72	-0.08
788	814	G	4	-30.2	-0.72	34.45	-2.88	-0.02
788	843	G	13	-22.88	0.46	34.77	5.95	0.05

i-nuc	BP(j)	Nuc	#BP_Win	avgMFE	avgZ	avgED	SumZ	SumZ/#TotalWindows	BPs= 4
nt-789	-	C	120	-	-	-	-	-
789	NoBP	C	86	-28.79	-0.73	30.02	-63.07	-0.53
789	797	G	1	-30.1	-0.72	38.47	-0.72	-0.01
789	813	G	4	-30.2	-0.72	34.45	-2.88	-0.02
789	843	G	19	-29.19	-0.61	21.92	-11.53	-0.1
789	889	G	10	-21.92	0.13	35.81	1.29	0.01

i-nuc	BP(j)	Nuc	#BP_Win	avgMFE	avgZ	avgED	SumZ	SumZ/#TotalWindows	BPs= 4
nt-790	-	U	120	-	-	-	-	-
790	NoBP	U	88	-28.81	-0.72	30.35	-63.01	-0.53
790	796	A	1	-30.1	-0.72	38.47	-0.72	-0.01
790	842	A	19	-29.19	-0.61	21.92	-11.53	-0.1
790	888	A	11	-22.26	0.07	34.84	0.8	0.01
790	908	A	1	-24.2	-0.46	44.46	-0.46	-0.0

i-nuc	BP(j)	Nuc	#BP_Win	avgMFE	avgZ	avgED	SumZ	SumZ/#TotalWindows	BPs= 5
nt-791	-	C	120	-	-	-	-	-
791	NoBP	C	55	-29.35	-0.89	30.91	-48.75	-0.41
791	764	G	16	-30.91	-0.92	27.53	-14.77	-0.12
791	729	G	4	-31.87	-1.23	19.81	-4.91	-0.04
791	840	G	32	-26.62	-0.17	27.14	-5.58	-0.05
791	887	G	12	-22.39	0.07	35.39	0.84	0.01
791	907	G	1	-24.2	-0.46	44.46	-0.46	-0.0

i-nuc	BP(j)	Nuc	#BP_Win	avgMFE	avgZ	avgED	SumZ	SumZ/#TotalWindows	BPs= 5
nt-792	-	A	120	-	-	-	-	-
792	NoBP	A	55	-29.21	-0.86	31.08	-47.44	-0.4
792	763	U	16	-30.91	-0.92	27.53	-14.77	-0.12
792	728	U	4	-31.87	-1.23	19.81	-4.91	-0.04
792	839	U	32	-26.62	-0.17	27.14	-5.58	-0.05
792	886	U	12	-22.39	0.07	35.39	0.84	0.01
792	906	U	1	-24.2	-0.46	44.46	-0.46	-0.0

i-nuc	BP(j)	Nuc	#BP_Win	avgMFE	avgZ	avgED	SumZ	SumZ/#TotalWindows	BPs= 5
nt-793	-	U	120	-	-	-	-	-
793	NoBP	U	55	-29.08	-0.84	31.26	-46.25	-0.39
793	762	G	16	-30.91	-0.92	27.53	-14.77	-0.12
793	727	G	4	-31.87	-1.23	19.81	-4.91	-0.04
793	838	G	32	-26.62	-0.17	27.14	-5.58	-0.05
793	885	A	12	-22.39	0.07	35.39	0.84	0.01
793	905	G	1	-24.2	-0.46	44.46	-0.46	-0.0

i-nuc	BP(j)	Nuc	#BP_Win	avgMFE	avgZ	avgED	SumZ	SumZ/#TotalWindows	BPs= 4
nt-794	-	U	120	-	-	-	-	-
794	NoBP	U	82	-28.37	-0.71	31.22	-58.5	-0.49
794	813	G	1	-30.1	-0.66	24.61	-0.66	-0.01
794	726	G	4	-31.87	-1.23	19.81	-4.91	-0.04
794	837	A	32	-26.62	-0.17	27.14	-5.58	-0.05
794	904	G	1	-24.2	-0.46	44.46	-0.46	-0.0

i-nuc	BP(j)	Nuc	#BP_Win	avgMFE	avgZ	avgED	SumZ	SumZ/#TotalWindows	BPs= 4
nt-795	-	A	120	-	-	-	-	-
795	NoBP	A	102	-28.46	-0.62	29.53	-63.74	-0.53
795	812	U	1	-30.1	-0.66	24.61	-0.66	-0.01
795	725	U	4	-31.87	-1.23	19.81	-4.91	-0.04
795	883	U	12	-22.39	0.07	35.39	0.84	0.01
795	903	U	1	-24.2	-0.46	44.46	-0.46	-0.0

i-nuc	BP(j)	Nuc	#BP_Win	avgMFE	avgZ	avgED	SumZ	SumZ/#TotalWindows	BPs= 5
nt-796	-	A	120	-	-	-	-	-
796	NoBP	A	101	-28.37	-0.61	29.67	-61.51	-0.51
796	790	U	1	-30.1	-0.72	38.47	-0.72	-0.01
796	811	U	1	-30.1	-0.66	24.61	-0.66	-0.01
796	724	U	4	-31.87	-1.23	19.81	-4.91	-0.04
796	882	U	12	-22.39	0.07	35.39	0.84	0.01
796	892	U	1	-25.3	-0.67	32.75	-0.67	-0.01

i-nuc	BP(j)	Nuc	#BP_Win	avgMFE	avgZ	avgED	SumZ	SumZ/#TotalWindows	BPs= 4
nt-797	-	G	120	-	-	-	-	-
797	NoBP	G	102	-28.33	-0.6	29.65	-61.05	-0.51
797	789	C	1	-30.1	-0.72	38.47	-0.72	-0.01
797	723	C	4	-31.87	-1.23	19.81	-4.91	-0.04
797	881	C	12	-22.39	0.07	35.39	0.84	0.01
797	891	C	1	-25.3	-0.67	32.75	-0.67	-0.01

i-nuc	BP(j)	Nuc	#BP_Win	avgMFE	avgZ	avgED	SumZ	SumZ/#TotalWindows	BPs= 4
nt-798	-	U	120	-	-	-	-	-
798	NoBP	U	46	-26.29	-0.58	33.85	-26.75	-0.22
798	809	A	9	-30.23	-0.78	31.33	-7.03	-0.06
798	759	A	16	-30.91	-0.92	27.53	-14.77	-0.12
798	835	A	48	-27.81	-0.34	26.83	-16.42	-0.14
798	890	A	1	-25.3	-0.67	32.75	-0.67	-0.01

i-nuc	BP(j)	Nuc	#BP_Win	avgMFE	avgZ	avgED	SumZ	SumZ/#TotalWindows	BPs= 5
nt-799	-	C	120	-	-	-	-	-
799	NoBP	C	38	-25.21	-0.44	35.6	-16.55	-0.14
799	787	G	1	-30.1	-0.72	38.47	-0.72	-0.01
799	808	G	9	-30.23	-0.78	31.33	-7.03	-0.06
799	758	G	16	-30.91	-0.92	27.53	-14.77	-0.12
799	834	G	55	-28.21	-0.46	26.45	-25.23	-0.21
799	889	G	1	-25.3	-0.67	32.75	-0.67	-0.01

i-nuc	BP(j)	Nuc	#BP_Win	avgMFE	avgZ	avgED	SumZ	SumZ/#TotalWindows	BPs= 5
nt-800	-	U	120	-	-	-	-	-
800	NoBP	U	38	-25.09	-0.42	35.66	-15.86	-0.13
800	786	A	1	-30.1	-0.72	38.47	-0.72	-0.01
800	807	A	9	-30.23	-0.78	31.33	-7.03	-0.06
800	757	G	16	-30.91	-0.92	27.53	-14.77	-0.12
800	833	G	55	-28.21	-0.46	26.45	-25.23	-0.21
800	888	A	1	-25.3	-0.67	32.75	-0.67	-0.01

i-nuc	BP(j)	Nuc	#BP_Win	avgMFE	avgZ	avgED	SumZ	SumZ/#TotalWindows	BPs= 5
nt-801	-	U	120	-	-	-	-	-
801	NoBP	U	38	-24.98	-0.4	35.75	-15.06	-0.13
801	785	A	1	-30.1	-0.72	38.47	-0.72	-0.01
801	806	A	9	-30.23	-0.78	31.33	-7.03	-0.06
801	756	G	16	-30.91	-0.92	27.53	-14.77	-0.12
801	832	G	55	-28.21	-0.46	26.45	-25.23	-0.21
801	887	G	1	-25.3	-0.67	32.75	-0.67	-0.01

i-nuc	BP(j)	Nuc	#BP_Win	avgMFE	avgZ	avgED	SumZ	SumZ/#TotalWindows	BPs= 5
nt-802	-	A	120	-	-	-	-	-
802	NoBP	A	17	-30.18	-0.83	32.67	-14.03	-0.12
802	755	U	16	-30.91	-0.92	27.53	-14.77	-0.12
802	831	U	55	-28.21	-0.46	26.45	-25.23	-0.21
802	875	U	23	-24.31	-0.21	36.22	-4.92	-0.04
802	899	U	8	-21.8	-0.35	37.16	-2.81	-0.02
802	886	U	1	-25.3	-0.67	32.75	-0.67	-0.01

i-nuc	BP(j)	Nuc	#BP_Win	avgMFE	avgZ	avgED	SumZ	SumZ/#TotalWindows	BPs= 5
nt-803	-	G	120	-	-	-	-	-
803	NoBP	G	31	-30.41	-0.88	29.94	-27.27	-0.23
803	783	C	1	-30.1	-0.72	38.47	-0.72	-0.01
803	830	C	55	-28.21	-0.46	26.45	-25.23	-0.21
803	754	U	1	-29.0	-0.21	35.17	-0.21	-0.0
803	874	C	24	-24.37	-0.2	36.37	-4.8	-0.04
803	898	C	8	-21.8	-0.35	37.16	-2.81	-0.02

i-nuc	BP(j)	Nuc	#BP_Win	avgMFE	avgZ	avgED	SumZ	SumZ/#TotalWindows	BPs= 6
nt-804	-	G	120	-	-	-	-	-
804	NoBP	G	30	-30.22	-0.84	30.08	-25.13	-0.21
804	782	C	1	-30.1	-0.72	38.47	-0.72	-0.01
804	707	C	1	-31.1	-0.85	30.05	-0.85	-0.01
804	829	C	55	-28.21	-0.46	26.45	-25.23	-0.21
804	753	C	1	-29.0	-0.21	35.17	-0.21	-0.0
804	873	C	24	-24.37	-0.2	36.37	-4.8	-0.04
804	897	C	8	-21.8	-0.35	37.16	-2.81	-0.02

i-nuc	BP(j)	Nuc	#BP_Win	avgMFE	avgZ	avgED	SumZ	SumZ/#TotalWindows	BPs= 3
nt-805	-	U	120	-	-	-	-	-
805	NoBP	U	110	-27.9	-0.5	29.69	-55.32	-0.46
805	706	G	1	-31.1	-0.85	30.05	-0.85	-0.01
805	752	G	1	-29.0	-0.21	35.17	-0.21	-0.0
805	896	A	8	-21.8	-0.35	37.16	-2.81	-0.02

i-nuc	BP(j)	Nuc	#BP_Win	avgMFE	avgZ	avgED	SumZ	SumZ/#TotalWindows	BPs= 4
nt-806	-	A	120	-	-	-	-	-
806	NoBP	A	101	-27.67	-0.47	29.43	-47.97	-0.4
806	801	U	9	-30.23	-0.78	31.33	-7.03	-0.06
806	705	U	1	-31.1	-0.85	30.05	-0.85	-0.01
806	751	U	1	-29.0	-0.21	35.17	-0.21	-0.0
806	895	U	8	-21.8	-0.35	37.16	-2.81	-0.02

i-nuc	BP(j)	Nuc	#BP_Win	avgMFE	avgZ	avgED	SumZ	SumZ/#TotalWindows	BPs= 4
nt-807	-	A	120	-	-	-	-	-
807	NoBP	A	78	-28.67	-0.55	27.29	-42.92	-0.36
807	800	U	9	-30.23	-0.78	31.33	-7.03	-0.06
807	704	U	1	-31.1	-0.85	30.05	-0.85	-0.01
807	870	U	24	-24.37	-0.2	36.37	-4.8	-0.04
807	894	U	8	-21.8	-0.35	37.16	-2.81	-0.02

i-nuc	BP(j)	Nuc	#BP_Win	avgMFE	avgZ	avgED	SumZ	SumZ/#TotalWindows	BPs= 5
nt-808	-	G	120	-	-	-	-	-
808	NoBP	G	71	-28.81	-0.57	26.79	-40.47	-0.34
808	799	C	9	-30.23	-0.78	31.33	-7.03	-0.06
808	703	U	1	-31.1	-0.85	30.05	-0.85	-0.01
808	829	C	7	-26.81	-0.25	31.83	-1.76	-0.01
808	869	C	24	-24.37	-0.2	36.37	-4.8	-0.04
808	893	C	8	-21.8	-0.35	37.16	-2.81	-0.02

i-nuc	BP(j)	Nuc	#BP_Win	avgMFE	avgZ	avgED	SumZ	SumZ/#TotalWindows	BPs= 3
nt-809	-	A	120	-	-	-	-	-
809	NoBP	A	96	-27.71	-0.48	29.19	-45.88	-0.38
809	798	U	9	-30.23	-0.78	31.33	-7.03	-0.06
809	828	U	7	-26.81	-0.25	31.83	-1.76	-0.01
809	892	U	8	-21.8	-0.35	37.16	-2.81	-0.02

i-nuc	BP(j)	Nuc	#BP_Win	avgMFE	avgZ	avgED	SumZ	SumZ/#TotalWindows	BPs= 1
nt-810	-	A	120	-	-	-	-	-
810	NoBP	A	112	-27.85	-0.49	29.46	-54.86	-0.46
810	821	U	8	-21.8	-0.35	37.16	-2.81	-0.02

i-nuc	BP(j)	Nuc	#BP_Win	avgMFE	avgZ	avgED	SumZ	SumZ/#TotalWindows	BPs= 3
nt-811	-	U	120	-	-	-	-	-
811	NoBP	U	87	-28.78	-0.57	27.53	-49.6	-0.41
811	796	A	1	-30.1	-0.66	24.61	-0.66	-0.01
811	868	G	24	-24.37	-0.2	36.37	-4.8	-0.04
811	820	A	8	-21.8	-0.35	37.16	-2.81	-0.02

i-nuc	BP(j)	Nuc	#BP_Win	avgMFE	avgZ	avgED	SumZ	SumZ/#TotalWindows	BPs= 6
nt-812	-	U	120	-	-	-	-	-
812	NoBP	U	20	-30.79	-0.92	28.32	-18.41	-0.15
812	795	A	1	-30.1	-0.66	24.61	-0.66	-0.01
812	699	A	1	-31.1	-0.85	30.05	-0.85	-0.01
812	825	A	62	-28.05	-0.44	27.06	-26.99	-0.22
812	867	A	25	-24.52	-0.21	36.25	-5.37	-0.04
812	819	A	8	-21.8	-0.35	37.16	-2.81	-0.02
812	860	A	3	-29.67	-0.91	27.58	-2.74	-0.02

i-nuc	BP(j)	Nuc	#BP_Win	avgMFE	avgZ	avgED	SumZ	SumZ/#TotalWindows	BPs= 7
nt-813	-	G	120	-	-	-	-	-
813	NoBP	G	15	-30.98	-0.97	26.57	-14.61	-0.12
813	794	U	1	-30.1	-0.66	24.61	-0.66	-0.01
813	698	U	1	-31.1	-0.85	30.05	-0.85	-0.01
813	789	C	4	-30.2	-0.72	34.45	-2.88	-0.02
813	824	C	62	-28.05	-0.44	27.06	-26.99	-0.22
813	866	C	26	-24.7	-0.23	35.89	-6.08	-0.05
813	818	C	8	-21.8	-0.35	37.16	-2.81	-0.02
813	859	C	3	-29.67	-0.91	27.58	-2.74	-0.02

i-nuc	BP(j)	Nuc	#BP_Win	avgMFE	avgZ	avgED	SumZ	SumZ/#TotalWindows	BPs= 6
nt-814	-	G	120	-	-	-	-	-
814	NoBP	G	10	-23.36	-0.44	33.82	-4.43	-0.04
814	697	C	1	-31.1	-0.85	30.05	-0.85	-0.01
814	788	C	4	-30.2	-0.72	34.45	-2.88	-0.02
814	730	C	14	-31.03	-0.98	26.8	-13.71	-0.11
814	823	U	62	-28.05	-0.44	27.06	-26.99	-0.22
814	865	C	26	-24.7	-0.23	35.89	-6.08	-0.05
814	858	C	3	-29.67	-0.91	27.58	-2.74	-0.02

i-nuc	BP(j)	Nuc	#BP_Win	avgMFE	avgZ	avgED	SumZ	SumZ/#TotalWindows	BPs= 5
nt-815	-	C	120	-	-	-	-	-
815	696	G	1	-31.1	-0.85	30.05	-0.85	-0.01
815	787	G	4	-30.2	-0.72	34.45	-2.88	-0.02
815	729	G	14	-31.03	-0.98	26.8	-13.71	-0.11
815	822	G	62	-28.05	-0.44	27.06	-26.99	-0.22
815	NoBP	C	36	-24.3	-0.31	35.08	-11.05	-0.09
815	857	G	3	-29.67	-0.91	27.58	-2.74	-0.02

i-nuc	BP(j)	Nuc	#BP_Win	avgMFE	avgZ	avgED	SumZ	SumZ/#TotalWindows	BPs= 3
nt-816	-	A	120	-	-	-	-	-
816	NoBP	A	41	-25.0	-0.37	34.56	-14.98	-0.12
816	728	U	14	-31.03	-0.98	26.8	-13.71	-0.11
816	821	U	62	-28.05	-0.44	27.06	-26.99	-0.22
816	856	U	3	-29.67	-0.91	27.58	-2.74	-0.02

i-nuc	BP(j)	Nuc	#BP_Win	avgMFE	avgZ	avgED	SumZ	SumZ/#TotalWindows	BPs= 1
nt-817	-	U	120	-	-	-	-	-
817	NoBP	U	106	-26.9	-0.42	29.85	-44.71	-0.37
817	727	G	14	-31.03	-0.98	26.8	-13.71	-0.11

i-nuc	BP(j)	Nuc	#BP_Win	avgMFE	avgZ	avgED	SumZ	SumZ/#TotalWindows	BPs= 3
nt-818	-	C	120	-	-	-	-	-
818	NoBP	C	95	-27.24	-0.41	29.16	-39.07	-0.33
818	726	G	14	-31.03	-0.98	26.8	-13.71	-0.11
818	813	G	8	-21.8	-0.35	37.16	-2.81	-0.02
818	855	G	3	-29.67	-0.91	27.58	-2.74	-0.02

i-nuc	BP(j)	Nuc	#BP_Win	avgMFE	avgZ	avgED	SumZ	SumZ/#TotalWindows	BPs= 3
nt-819	-	A	120	-	-	-	-	-
819	NoBP	A	95	-27.23	-0.41	29.0	-39.32	-0.33
819	725	U	14	-31.03	-0.98	26.8	-13.71	-0.11
819	812	U	8	-21.8	-0.35	37.16	-2.81	-0.02
819	854	U	3	-29.67	-0.91	27.58	-2.74	-0.02

i-nuc	BP(j)	Nuc	#BP_Win	avgMFE	avgZ	avgED	SumZ	SumZ/#TotalWindows	BPs= 3
nt-820	-	A	120	-	-	-	-	-
820	NoBP	A	66	-28.17	-0.46	27.14	-30.64	-0.26
820	724	U	13	-31.05	-0.98	26.52	-12.8	-0.11
820	861	U	33	-25.69	-0.38	32.05	-12.65	-0.11
820	811	U	8	-21.8	-0.35	37.16	-2.81	-0.02

i-nuc	BP(j)	Nuc	#BP_Win	avgMFE	avgZ	avgED	SumZ	SumZ/#TotalWindows	BPs= 3
nt-821	-	U	120	-	-	-	-	-
821	NoBP	U	16	-30.79	-0.97	26.72	-15.54	-0.13
821	816	A	62	-28.05	-0.44	27.06	-26.99	-0.22
821	860	A	34	-25.79	-0.39	31.82	-13.24	-0.11
821	810	A	8	-21.8	-0.35	37.16	-2.81	-0.02

i-nuc	BP(j)	Nuc	#BP_Win	avgMFE	avgZ	avgED	SumZ	SumZ/#TotalWindows	BPs= 4
nt-822	-	G	120	-	-	-	-	-
822	NoBP	G	12	-31.02	-0.97	26.69	-11.61	-0.1
822	815	C	62	-28.05	-0.44	27.06	-26.99	-0.22
822	859	C	35	-25.86	-0.39	31.63	-13.81	-0.12
822	891	C	8	-21.8	-0.35	37.16	-2.81	-0.02
822	853	C	3	-29.67	-0.91	27.58	-2.74	-0.02

i-nuc	BP(j)	Nuc	#BP_Win	avgMFE	avgZ	avgED	SumZ	SumZ/#TotalWindows	BPs= 2
nt-823	-	U	120	-	-	-	-	-
823	NoBP	U	50	-27.26	-0.56	30.21	-27.75	-0.23
823	814	G	62	-28.05	-0.44	27.06	-26.99	-0.22
823	890	A	8	-21.8	-0.35	37.16	-2.81	-0.02

i-nuc	BP(j)	Nuc	#BP_Win	avgMFE	avgZ	avgED	SumZ	SumZ/#TotalWindows	BPs= 5
nt-824	-	C	120	-	-	-	-	-
824	NoBP	C	4	-31.28	-1.02	28.45	-4.09	-0.03
824	720	G	6	-30.73	-0.9	26.81	-5.41	-0.05
824	813	G	62	-28.05	-0.44	27.06	-26.99	-0.22
824	857	G	37	-25.98	-0.41	31.28	-15.18	-0.13
824	889	G	8	-21.8	-0.35	37.16	-2.81	-0.02
824	851	G	3	-29.67	-0.91	27.58	-2.74	-0.02

i-nuc	BP(j)	Nuc	#BP_Win	avgMFE	avgZ	avgED	SumZ	SumZ/#TotalWindows	BPs= 4
nt-825	-	A	120	-	-	-	-	-
825	NoBP	A	12	-24.66	-0.56	34.5	-6.68	-0.06
825	719	U	6	-30.73	-0.9	26.81	-5.41	-0.05
825	812	U	62	-28.05	-0.44	27.06	-26.99	-0.22
825	856	U	37	-25.98	-0.41	31.28	-15.18	-0.13
825	850	U	3	-29.67	-0.91	27.58	-2.74	-0.02

i-nuc	BP(j)	Nuc	#BP_Win	avgMFE	avgZ	avgED	SumZ	SumZ/#TotalWindows	BPs= 3
nt-826	-	U	120	-	-	-	-	-
826	NoBP	U	69	-28.2	-0.48	27.12	-33.4	-0.28
826	718	G	6	-30.73	-0.9	26.81	-5.41	-0.05
826	855	G	37	-25.98	-0.41	31.28	-15.18	-0.13
826	887	G	8	-21.8	-0.35	37.16	-2.81	-0.02

i-nuc	BP(j)	Nuc	#BP_Win	avgMFE	avgZ	avgED	SumZ	SumZ/#TotalWindows	BPs= 2
nt-827	-	A	120	-	-	-	-	-
827	NoBP	A	75	-28.36	-0.51	26.99	-38.51	-0.32
827	854	U	37	-25.98	-0.41	31.28	-15.18	-0.13
827	886	U	8	-21.8	-0.35	37.16	-2.81	-0.02

i-nuc	BP(j)	Nuc	#BP_Win	avgMFE	avgZ	avgED	SumZ	SumZ/#TotalWindows	BPs= 3
nt-828	-	U	120	-	-	-	-	-
828	NoBP	U	101	-27.46	-0.47	28.29	-47.85	-0.4
828	716	A	4	-31.0	-0.96	23.32	-3.82	-0.03
828	809	A	7	-26.81	-0.25	31.83	-1.76	-0.01
828	885	A	8	-21.8	-0.35	37.16	-2.81	-0.02

i-nuc	BP(j)	Nuc	#BP_Win	avgMFE	avgZ	avgED	SumZ	SumZ/#TotalWindows	BPs= 3
nt-829	-	C	120	-	-	-	-	-
829	NoBP	C	54	-25.81	-0.47	31.34	-25.48	-0.21
829	715	G	4	-31.0	-0.96	23.32	-3.82	-0.03
829	804	G	55	-28.21	-0.46	26.45	-25.23	-0.21
829	808	G	7	-26.81	-0.25	31.83	-1.76	-0.01

i-nuc	BP(j)	Nuc	#BP_Win	avgMFE	avgZ	avgED	SumZ	SumZ/#TotalWindows	BPs= 3
nt-830	-	C	120	-	-	-	-	-
830	NoBP	C	22	-26.34	-0.68	29.93	-14.94	-0.12
830	803	G	55	-28.21	-0.46	26.45	-25.23	-0.21
830	868	G	6	-27.07	-0.18	31.68	-1.09	-0.01
830	851	G	37	-25.98	-0.41	31.28	-15.18	-0.13

i-nuc	BP(j)	Nuc	#BP_Win	avgMFE	avgZ	avgED	SumZ	SumZ/#TotalWindows	BPs= 2
nt-831	-	U	120	-	-	-	-	-
831	NoBP	U	59	-26.06	-0.51	30.75	-30.14	-0.25
831	802	A	55	-28.21	-0.46	26.45	-25.23	-0.21
831	867	A	6	-27.07	-0.18	31.68	-1.09	-0.01

i-nuc	BP(j)	Nuc	#BP_Win	avgMFE	avgZ	avgED	SumZ	SumZ/#TotalWindows	BPs= 4
nt-832	-	G	120	-	-	-	-	-
832	NoBP	G	2	-31.0	-0.98	21.72	-1.95	-0.02
832	801	U	55	-28.21	-0.46	26.45	-25.23	-0.21
832	866	C	6	-27.07	-0.18	31.68	-1.09	-0.01
832	849	U	48	-26.5	-0.52	30.23	-24.76	-0.21
832	881	C	9	-22.19	-0.39	36.67	-3.48	-0.03

i-nuc	BP(j)	Nuc	#BP_Win	avgMFE	avgZ	avgED	SumZ	SumZ/#TotalWindows	BPs= 4
nt-833	-	G	120	-	-	-	-	-
833	NoBP	G	1	-31.0	-0.96	24.3	-0.96	-0.01
833	800	U	55	-28.21	-0.46	26.45	-25.23	-0.21
833	865	C	6	-27.07	-0.18	31.68	-1.09	-0.01
833	848	C	49	-26.51	-0.53	30.19	-26.03	-0.22
833	880	C	9	-22.19	-0.39	36.67	-3.48	-0.03

i-nuc	BP(j)	Nuc	#BP_Win	avgMFE	avgZ	avgED	SumZ	SumZ/#TotalWindows	BPs= 5
nt-834	-	G	120	-	-	-	-	-
834	799	C	55	-28.21	-0.46	26.45	-25.23	-0.21
834	864	C	6	-27.07	-0.18	31.68	-1.09	-0.01
834	847	U	49	-26.51	-0.53	30.19	-26.03	-0.22
834	879	C	9	-22.19	-0.39	36.67	-3.48	-0.03
834	848	C	1	-25.8	-1.39	25.2	-1.39	-0.01

i-nuc	BP(j)	Nuc	#BP_Win	avgMFE	avgZ	avgED	SumZ	SumZ/#TotalWindows	BPs= 5
nt-835	-	A	120	-	-	-	-	-
835	798	U	48	-27.81	-0.34	26.83	-16.42	-0.14
835	768	U	6	-30.75	-1.25	23.7	-7.52	-0.06
835	NoBP	A	7	-26.83	-0.37	29.78	-2.62	-0.02
835	846	U	49	-26.51	-0.53	30.19	-26.03	-0.22
835	878	U	9	-22.19	-0.39	36.67	-3.48	-0.03
835	847	U	1	-25.8	-1.39	25.2	-1.39	-0.01

i-nuc	BP(j)	Nuc	#BP_Win	avgMFE	avgZ	avgED	SumZ	SumZ/#TotalWindows	BPs= 4
nt-836	-	A	120	-	-	-	-	-
836	NoBP	A	55	-27.56	-0.35	27.14	-19.34	-0.16
836	767	U	6	-30.75	-1.25	23.7	-7.52	-0.06
836	845	U	49	-26.51	-0.53	30.19	-26.03	-0.22
836	876	U	9	-22.19	-0.39	36.67	-3.48	-0.03
836	846	U	1	-25.8	-1.39	25.2	-1.39	-0.01

i-nuc	BP(j)	Nuc	#BP_Win	avgMFE	avgZ	avgED	SumZ	SumZ/#TotalWindows	BPs= 5
nt-837	-	A	120	-	-	-	-	-
837	NoBP	A	23	-28.57	-0.62	26.89	-14.26	-0.12
837	794	U	32	-26.62	-0.17	27.14	-5.58	-0.05
837	766	U	6	-30.75	-1.25	23.7	-7.52	-0.06
837	844	U	49	-26.51	-0.53	30.19	-26.03	-0.22
837	875	U	9	-22.19	-0.39	36.67	-3.48	-0.03
837	845	U	1	-25.8	-1.39	25.2	-1.39	-0.01

i-nuc	BP(j)	Nuc	#BP_Win	avgMFE	avgZ	avgED	SumZ	SumZ/#TotalWindows	BPs= 5
nt-838	-	G	120	-	-	-	-	-
838	NoBP	G	66	-27.08	-0.6	28.81	-39.92	-0.33
838	793	U	32	-26.62	-0.17	27.14	-5.58	-0.05
838	765	C	6	-30.75	-1.25	23.7	-7.52	-0.06
838	858	C	6	-27.07	-0.18	31.68	-1.09	-0.01
838	874	C	9	-22.19	-0.39	36.67	-3.48	-0.03
838	844	U	1	-25.8	-1.39	25.2	-1.39	-0.01

i-nuc	BP(j)	Nuc	#BP_Win	avgMFE	avgZ	avgED	SumZ	SumZ/#TotalWindows	BPs= 3
nt-839	-	U	120	-	-	-	-	-
839	NoBP	U	76	-26.4	-0.6	29.6	-45.77	-0.38
839	792	A	32	-26.62	-0.17	27.14	-5.58	-0.05
839	764	G	6	-30.75	-1.25	23.7	-7.52	-0.06
839	857	G	6	-27.07	-0.18	31.68	-1.09	-0.01

i-nuc	BP(j)	Nuc	#BP_Win	avgMFE	avgZ	avgED	SumZ	SumZ/#TotalWindows	BPs= 5
nt-840	-	G	120	-	-	-	-	-
840	NoBP	G	59	-26.66	-0.72	28.06	-42.52	-0.35
840	791	C	32	-26.62	-0.17	27.14	-5.58	-0.05
840	763	U	6	-30.75	-1.25	23.7	-7.52	-0.06
840	765	C	8	-28.4	-0.11	32.09	-0.87	-0.01
840	856	U	6	-27.07	-0.18	31.68	-1.09	-0.01
840	873	C	9	-22.19	-0.39	36.67	-3.48	-0.03

i-nuc	BP(j)	Nuc	#BP_Win	avgMFE	avgZ	avgED	SumZ	SumZ/#TotalWindows	BPs= 3
nt-841	-	U	120	-	-	-	-	-
841	NoBP	U	97	-26.83	-0.59	27.42	-56.99	-0.47
841	764	G	8	-28.4	-0.11	32.09	-0.87	-0.01
841	855	G	6	-27.07	-0.18	31.68	-1.09	-0.01
841	871	G	9	-22.19	-0.39	36.67	-3.48	-0.03

i-nuc	BP(j)	Nuc	#BP_Win	avgMFE	avgZ	avgED	SumZ	SumZ/#TotalWindows	BPs= 4
nt-842	-	A	120	-	-	-	-	-
842	NoBP	A	78	-26.18	-0.6	28.68	-46.96	-0.39
842	790	U	19	-29.19	-0.61	21.92	-11.53	-0.1
842	763	U	8	-28.4	-0.11	32.09	-0.87	-0.01
842	854	U	6	-27.07	-0.18	31.68	-1.09	-0.01
842	870	U	9	-22.19	-0.39	36.67	-3.48	-0.03

i-nuc	BP(j)	Nuc	#BP_Win	avgMFE	avgZ	avgED	SumZ	SumZ/#TotalWindows	BPs= 5
nt-843	-	G	120	-	-	-	-	-
843	789	C	19	-29.19	-0.61	21.92	-11.53	-0.1
843	761	U	6	-30.75	-1.25	23.7	-7.52	-0.06
843	NoBP	G	67	-26.58	-0.72	28.26	-48.02	-0.4
843	853	C	6	-27.07	-0.18	31.68	-1.09	-0.01
843	788	C	13	-22.88	0.46	34.77	5.95	0.05
843	869	C	9	-22.19	-0.39	36.67	-3.48	-0.03

i-nuc	BP(j)	Nuc	#BP_Win	avgMFE	avgZ	avgED	SumZ	SumZ/#TotalWindows	BPs= 5
nt-844	-	U	120	-	-	-	-	-
844	NoBP	U	42	-27.77	-0.83	23.65	-35.05	-0.29
844	760	A	6	-30.75	-1.25	23.7	-7.52	-0.06
844	787	G	13	-22.88	0.46	34.77	5.95	0.05
844	837	A	49	-26.51	-0.53	30.19	-26.03	-0.22
844	868	G	9	-22.19	-0.39	36.67	-3.48	-0.03
844	838	G	1	-25.8	-1.39	25.2	-1.39	-0.01

i-nuc	BP(j)	Nuc	#BP_Win	avgMFE	avgZ	avgED	SumZ	SumZ/#TotalWindows	BPs= 6
nt-845	-	U	120	-	-	-	-	-
845	NoBP	U	34	-27.4	-1.05	21.65	-35.84	-0.3
845	759	A	6	-30.75	-1.25	23.7	-7.52	-0.06
845	760	A	8	-28.4	-0.11	32.09	-0.87	-0.01
845	786	A	13	-22.88	0.46	34.77	5.95	0.05
845	836	A	49	-26.51	-0.53	30.19	-26.03	-0.22
845	867	A	9	-22.19	-0.39	36.67	-3.48	-0.03
845	837	A	1	-25.8	-1.39	25.2	-1.39	-0.01

i-nuc	BP(j)	Nuc	#BP_Win	avgMFE	avgZ	avgED	SumZ	SumZ/#TotalWindows	BPs= 5
nt-846	-	U	120	-	-	-	-	-
846	NoBP	U	43	-26.15	-0.95	24.75	-41.03	-0.34
846	758	G	6	-30.75	-1.25	23.7	-7.52	-0.06
846	759	A	8	-28.4	-0.11	32.09	-0.87	-0.01
846	785	A	13	-22.88	0.46	34.77	5.95	0.05
846	835	A	49	-26.51	-0.53	30.19	-26.03	-0.22
846	836	A	1	-25.8	-1.39	25.2	-1.39	-0.01

i-nuc	BP(j)	Nuc	#BP_Win	avgMFE	avgZ	avgED	SumZ	SumZ/#TotalWindows	BPs= 5
nt-847	-	U	120	-	-	-	-	-
847	NoBP	U	53	-25.15	-0.68	26.97	-35.91	-0.3
847	757	G	6	-30.75	-1.25	23.7	-7.52	-0.06
847	748	A	3	-27.5	-0.32	27.85	-0.97	-0.01
847	758	G	8	-28.4	-0.11	32.09	-0.87	-0.01
847	834	G	49	-26.51	-0.53	30.19	-26.03	-0.22
847	835	A	1	-25.8	-1.39	25.2	-1.39	-0.01

i-nuc	BP(j)	Nuc	#BP_Win	avgMFE	avgZ	avgED	SumZ	SumZ/#TotalWindows	BPs= 5
nt-848	-	C	120	-	-	-	-	-
848	756	G	6	-30.75	-1.25	23.7	-7.52	-0.06
848	747	G	3	-27.5	-0.32	27.85	-0.97	-0.01
848	NoBP	C	53	-25.04	-0.71	26.84	-37.85	-0.32
848	757	G	8	-28.4	-0.11	32.09	-0.87	-0.01
848	833	G	49	-26.51	-0.53	30.19	-26.03	-0.22
848	834	G	1	-25.8	-1.39	25.2	-1.39	-0.01

i-nuc	BP(j)	Nuc	#BP_Win	avgMFE	avgZ	avgED	SumZ	SumZ/#TotalWindows	BPs= 4
nt-849	-	U	120	-	-	-	-	-
849	NoBP	U	52	-26.13	-0.89	24.6	-46.49	-0.39
849	746	G	3	-27.5	-0.32	27.85	-0.97	-0.01
849	756	G	8	-28.4	-0.11	32.09	-0.87	-0.01
849	832	G	48	-26.5	-0.52	30.23	-24.76	-0.21
849	863	A	9	-22.19	-0.39	36.67	-3.48	-0.03

i-nuc	BP(j)	Nuc	#BP_Win	avgMFE	avgZ	avgED	SumZ	SumZ/#TotalWindows	BPs= 3
nt-850	-	U	120	-	-	-	-	-
850	NoBP	U	105	-26.31	-0.68	27.59	-70.9	-0.59
850	745	A	3	-27.5	-0.32	27.85	-0.97	-0.01
850	862	A	9	-22.19	-0.39	36.67	-3.48	-0.03
850	825	A	3	-29.67	-0.91	27.58	-2.74	-0.02

i-nuc	BP(j)	Nuc	#BP_Win	avgMFE	avgZ	avgED	SumZ	SumZ/#TotalWindows	BPs= 5
nt-851	-	G	120	-	-	-	-	-
851	NoBP	G	66	-26.32	-0.85	25.33	-56.21	-0.47
851	753	C	2	-28.6	-0.6	29.67	-1.21	-0.01
851	744	U	3	-27.5	-0.32	27.85	-0.97	-0.01
851	830	C	37	-25.98	-0.41	31.28	-15.18	-0.13
851	861	U	9	-22.19	-0.39	36.67	-3.48	-0.03
851	824	C	3	-29.67	-0.91	27.58	-2.74	-0.02

i-nuc	BP(j)	Nuc	#BP_Win	avgMFE	avgZ	avgED	SumZ	SumZ/#TotalWindows	BPs= 3
nt-852	-	U	120	-	-	-	-	-
852	752	G	2	-28.6	-0.6	29.67	-1.21	-0.01
852	743	A	3	-27.5	-0.32	27.85	-0.97	-0.01
852	NoBP	U	106	-26.24	-0.72	27.38	-76.24	-0.64
852	860	A	9	-22.19	-0.39	36.67	-3.48	-0.03

i-nuc	BP(j)	Nuc	#BP_Win	avgMFE	avgZ	avgED	SumZ	SumZ/#TotalWindows	BPs= 3
nt-853	-	C	120	-	-	-	-	-
853	NoBP	C	108	-25.76	-0.74	27.82	-80.14	-0.67
853	746	G	3	-27.9	-0.33	26.71	-0.99	-0.01
853	843	G	6	-27.07	-0.18	31.68	-1.09	-0.01
853	822	G	3	-29.67	-0.91	27.58	-2.74	-0.02

i-nuc	BP(j)	Nuc	#BP_Win	avgMFE	avgZ	avgED	SumZ	SumZ/#TotalWindows	BPs= 5
nt-854	-	U	120	-	-	-	-	-
854	NoBP	U	58	-26.22	-1.27	23.76	-73.86	-0.62
854	745	A	3	-27.9	-0.33	26.71	-0.99	-0.01
854	842	A	6	-27.07	-0.18	31.68	-1.09	-0.01
854	784	A	13	-22.88	0.46	34.77	5.95	0.05
854	827	A	37	-25.98	-0.41	31.28	-15.18	-0.13
854	819	A	3	-29.67	-0.91	27.58	-2.74	-0.02

i-nuc	BP(j)	Nuc	#BP_Win	avgMFE	avgZ	avgED	SumZ	SumZ/#TotalWindows	BPs= 7
nt-855	-	G	120	-	-	-	-	-
855	NoBP	G	19	-25.43	-0.34	29.12	-6.47	-0.05
855	744	U	3	-27.9	-0.33	26.71	-0.99	-0.01
855	753	C	8	-28.4	-0.11	32.09	-0.87	-0.01
855	841	U	6	-27.07	-0.18	31.68	-1.09	-0.01
855	783	C	13	-22.88	0.46	34.77	5.95	0.05
855	826	U	37	-25.98	-0.41	31.28	-15.18	-0.13
855	818	C	3	-29.67	-0.91	27.58	-2.74	-0.02
855	939	C	31	-26.07	-2.25	17.58	-69.86	-0.58

i-nuc	BP(j)	Nuc	#BP_Win	avgMFE	avgZ	avgED	SumZ	SumZ/#TotalWindows	BPs= 5
nt-856	-	U	120	-	-	-	-	-
856	NoBP	U	63	-25.18	-1.16	24.42	-73.23	-0.61
856	743	A	3	-27.9	-0.33	26.71	-0.99	-0.01
856	752	G	8	-28.4	-0.11	32.09	-0.87	-0.01
856	840	G	6	-27.07	-0.18	31.68	-1.09	-0.01
856	825	A	37	-25.98	-0.41	31.28	-15.18	-0.13
856	816	A	3	-29.67	-0.91	27.58	-2.74	-0.02

i-nuc	BP(j)	Nuc	#BP_Win	avgMFE	avgZ	avgED	SumZ	SumZ/#TotalWindows	BPs= 7
nt-857	-	G	120	-	-	-	-	-
857	NoBP	G	13	-23.71	-0.3	34.02	-3.91	-0.03
857	751	U	8	-28.4	-0.11	32.09	-0.87	-0.01
857	839	U	6	-27.07	-0.18	31.68	-1.09	-0.01
857	765	C	7	-29.1	-0.4	20.43	-2.77	-0.02
857	782	C	13	-22.88	0.46	34.77	5.95	0.05
857	824	C	37	-25.98	-0.41	31.28	-15.18	-0.13
857	815	C	3	-29.67	-0.91	27.58	-2.74	-0.02
857	937	U	33	-26.0	-2.3	17.37	-76.04	-0.63

i-nuc	BP(j)	Nuc	#BP_Win	avgMFE	avgZ	avgED	SumZ	SumZ/#TotalWindows	BPs= 5
nt-858	-	C	120	-	-	-	-	-
858	NoBP	C	60	-24.71	-0.19	32.95	-11.24	-0.09
858	750	G	8	-28.4	-0.11	32.09	-0.87	-0.01
858	838	G	6	-27.07	-0.18	31.68	-1.09	-0.01
858	764	G	7	-29.1	-0.4	20.43	-2.77	-0.02
858	814	G	3	-29.67	-0.91	27.58	-2.74	-0.02
858	936	G	36	-26.05	-2.23	17.81	-80.3	-0.67

i-nuc	BP(j)	Nuc	#BP_Win	avgMFE	avgZ	avgED	SumZ	SumZ/#TotalWindows	BPs= 6
nt-859	-	C	120	-	-	-	-	-
859	NoBP	C	18	-24.37	-0.37	33.34	-6.73	-0.06
859	749	G	8	-28.4	-0.11	32.09	-0.87	-0.01
859	762	G	7	-29.1	-0.4	20.43	-2.77	-0.02
859	780	G	13	-22.88	0.46	34.77	5.95	0.05
859	822	G	35	-25.86	-0.39	31.63	-13.81	-0.12
859	813	G	3	-29.67	-0.91	27.58	-2.74	-0.02
859	935	G	36	-26.05	-2.23	17.81	-80.3	-0.67

i-nuc	BP(j)	Nuc	#BP_Win	avgMFE	avgZ	avgED	SumZ	SumZ/#TotalWindows	BPs= 6
nt-860	-	A	120	-	-	-	-	-
860	NoBP	A	18	-27.25	-0.38	30.03	-6.75	-0.06
860	761	U	7	-29.1	-0.4	20.43	-2.77	-0.02
860	779	U	13	-22.88	0.46	34.77	5.95	0.05
860	821	U	34	-25.79	-0.39	31.82	-13.24	-0.11
860	852	U	9	-22.19	-0.39	36.67	-3.48	-0.03
860	812	U	3	-29.67	-0.91	27.58	-2.74	-0.02
860	934	U	36	-26.05	-2.23	17.81	-80.3	-0.67

i-nuc	BP(j)	Nuc	#BP_Win	avgMFE	avgZ	avgED	SumZ	SumZ/#TotalWindows	BPs= 4
nt-861	-	U	120	-	-	-	-	-
861	NoBP	U	58	-26.58	-1.59	22.1	-92.21	-0.77
861	760	A	7	-29.1	-0.4	20.43	-2.77	-0.02
861	778	G	13	-22.88	0.46	34.77	5.95	0.05
861	820	A	33	-25.69	-0.38	32.05	-12.65	-0.11
861	851	G	9	-22.19	-0.39	36.67	-3.48	-0.03

i-nuc	BP(j)	Nuc	#BP_Win	avgMFE	avgZ	avgED	SumZ	SumZ/#TotalWindows	BPs= 2
nt-862	-	A	120	-	-	-	-	-
862	NoBP	A	103	-25.96	-0.89	26.72	-91.57	-0.76
862	850	U	9	-22.19	-0.39	36.67	-3.48	-0.03
862	938	U	8	-26.56	-1.46	21.78	-11.64	-0.1

i-nuc	BP(j)	Nuc	#BP_Win	avgMFE	avgZ	avgED	SumZ	SumZ/#TotalWindows	BPs= 3
nt-863	-	A	120	-	-	-	-	-
863	NoBP	A	89	-26.31	-1.1	25.58	-98.26	-0.82
863	777	U	13	-22.88	0.46	34.77	5.95	0.05
863	849	U	9	-22.19	-0.39	36.67	-3.48	-0.03
863	937	U	9	-26.86	-1.37	21.56	-12.33	-0.1

i-nuc	BP(j)	Nuc	#BP_Win	avgMFE	avgZ	avgED	SumZ	SumZ/#TotalWindows	BPs= 5
nt-864	-	C	120	-	-	-	-	-
864	NoBP	C	85	-25.53	-1.17	26.73	-99.48	-0.83
864	834	G	6	-27.07	-0.18	31.68	-1.09	-0.01
864	757	G	3	-30.4	-0.73	23.66	-2.19	-0.02
864	758	G	4	-28.12	-0.14	18.0	-0.58	-0.0
864	776	G	13	-22.88	0.46	34.77	5.95	0.05
864	936	G	9	-26.86	-1.37	21.56	-12.33	-0.1

i-nuc	BP(j)	Nuc	#BP_Win	avgMFE	avgZ	avgED	SumZ	SumZ/#TotalWindows	BPs= 8
nt-865	-	C	120	-	-	-	-	-
865	NoBP	C	21	-25.68	-0.56	30.48	-11.71	-0.1
865	833	G	6	-27.07	-0.18	31.68	-1.09	-0.01
865	756	G	3	-30.4	-0.73	23.66	-2.19	-0.02
865	757	G	4	-28.12	-0.14	18.0	-0.58	-0.0
865	775	G	13	-22.88	0.46	34.77	5.95	0.05
865	814	G	26	-24.7	-0.23	35.89	-6.08	-0.05
865	935	G	9	-26.86	-1.37	21.56	-12.33	-0.1
865	931	G	36	-26.05	-2.23	17.81	-80.3	-0.67
865	979	G	2	-23.3	-1.69	28.65	-3.38	-0.03

i-nuc	BP(j)	Nuc	#BP_Win	avgMFE	avgZ	avgED	SumZ	SumZ/#TotalWindows	BPs= 6
nt-866	-	C	120	-	-	-	-	-
866	NoBP	C	60	-26.08	-1.61	22.63	-96.67	-0.81
866	832	G	6	-27.07	-0.18	31.68	-1.09	-0.01
866	756	G	4	-28.12	-0.14	18.0	-0.58	-0.0
866	774	G	13	-22.88	0.46	34.77	5.95	0.05
866	813	G	26	-24.7	-0.23	35.89	-6.08	-0.05
866	931	G	9	-26.86	-1.37	21.56	-12.33	-0.1
866	978	G	2	-23.3	-1.69	28.65	-3.38	-0.03

i-nuc	BP(j)	Nuc	#BP_Win	avgMFE	avgZ	avgED	SumZ	SumZ/#TotalWindows	BPs= 9
nt-867	-	A	120	-	-	-	-	-
867	NoBP	A	5	-26.16	-0.98	29.63	-4.88	-0.04
867	831	U	6	-27.07	-0.18	31.68	-1.09	-0.01
867	754	U	3	-30.4	-0.73	23.66	-2.19	-0.02
867	755	U	3	-28.37	-0.23	16.19	-0.69	-0.01
867	766	U	1	-24.8	0.56	32.14	0.56	0.0
867	771	U	10	-22.7	0.46	37.08	4.62	0.04
867	812	U	25	-24.52	-0.21	36.25	-5.37	-0.04
867	773	U	2	-23.75	0.38	24.8	0.76	0.01
867	845	U	9	-22.19	-0.39	36.67	-3.48	-0.03
867	929	U	56	-26.52	-1.88	19.64	-105.44	-0.88

i-nuc	BP(j)	Nuc	#BP_Win	avgMFE	avgZ	avgED	SumZ	SumZ/#TotalWindows	BPs= 9
nt-868	-	G	120	-	-	-	-	-
868	830	C	6	-27.07	-0.18	31.68	-1.09	-0.01
868	753	C	3	-30.4	-0.73	23.66	-2.19	-0.02
868	754	U	2	-28.5	-0.3	16.38	-0.61	-0.01
868	NoBP	G	7	-25.91	-1.1	25.24	-7.68	-0.06
868	765	C	1	-24.8	0.56	32.14	0.56	0.0
868	770	C	10	-22.7	0.46	37.08	4.62	0.04
868	811	U	24	-24.37	-0.2	36.37	-4.8	-0.04
868	772	U	1	-23.9	0.3	23.72	0.3	0.0
868	844	U	9	-22.19	-0.39	36.67	-3.48	-0.03
868	928	C	57	-26.55	-1.86	19.88	-106.01	-0.88

i-nuc	BP(j)	Nuc	#BP_Win	avgMFE	avgZ	avgED	SumZ	SumZ/#TotalWindows	BPs= 6
nt-869	-	C	120	-	-	-	-	-
869	752	G	3	-30.4	-0.73	23.66	-2.19	-0.02
869	NoBP	C	16	-26.44	-0.78	25.55	-12.41	-0.1
869	764	G	1	-24.8	0.56	32.14	0.56	0.0
869	769	G	10	-22.7	0.46	37.08	4.62	0.04
869	808	G	24	-24.37	-0.2	36.37	-4.8	-0.04
869	843	G	9	-22.19	-0.39	36.67	-3.48	-0.03
869	927	G	57	-26.55	-1.86	19.88	-106.01	-0.88

i-nuc	BP(j)	Nuc	#BP_Win	avgMFE	avgZ	avgED	SumZ	SumZ/#TotalWindows	BPs= 3
nt-870	-	U	120	-	-	-	-	-
870	NoBP	U	30	-25.46	-0.42	29.08	-12.51	-0.1
870	807	A	24	-24.37	-0.2	36.37	-4.8	-0.04
870	842	A	9	-22.19	-0.39	36.67	-3.48	-0.03
870	926	A	57	-26.55	-1.86	19.88	-106.01	-0.88

i-nuc	BP(j)	Nuc	#BP_Win	avgMFE	avgZ	avgED	SumZ	SumZ/#TotalWindows	BPs= 3
nt-871	-	G	120	-	-	-	-	-
871	NoBP	G	50	-24.74	-0.38	32.46	-18.97	-0.16
871	841	U	9	-22.19	-0.39	36.67	-3.48	-0.03
871	924	C	4	-27.05	-0.28	30.28	-1.12	-0.01
871	925	U	57	-26.55	-1.86	19.88	-106.01	-0.88

i-nuc	BP(j)	Nuc	#BP_Win	avgMFE	avgZ	avgED	SumZ	SumZ/#TotalWindows	BPs= 2
nt-872	-	U	120	-	-	-	-	-
872	NoBP	U	115	-25.4	-1.15	26.59	-131.8	-1.1
872	759	A	1	-24.8	0.56	32.14	0.56	0.0
872	923	G	4	-27.05	-0.28	30.28	-1.12	-0.01

i-nuc	BP(j)	Nuc	#BP_Win	avgMFE	avgZ	avgED	SumZ	SumZ/#TotalWindows	BPs= 5
nt-873	-	C	120	-	-	-	-	-
873	NoBP	C	24	-24.88	-0.87	28.94	-20.97	-0.17
873	758	G	1	-24.8	0.56	32.14	0.56	0.0
873	804	G	24	-24.37	-0.2	36.37	-4.8	-0.04
873	840	G	9	-22.19	-0.39	36.67	-3.48	-0.03
873	923	G	58	-26.53	-1.82	20.12	-105.77	-0.88
873	922	G	4	-27.05	-0.28	30.28	-1.12	-0.01

i-nuc	BP(j)	Nuc	#BP_Win	avgMFE	avgZ	avgED	SumZ	SumZ/#TotalWindows	BPs= 4
nt-874	-	C	120	-	-	-	-	-
874	NoBP	C	28	-25.16	-0.91	29.72	-25.52	-0.21
874	757	G	1	-24.8	0.56	32.14	0.56	0.0
874	803	G	24	-24.37	-0.2	36.37	-4.8	-0.04
874	838	G	9	-22.19	-0.39	36.67	-3.48	-0.03
874	922	G	58	-26.53	-1.82	20.12	-105.77	-0.88

i-nuc	BP(j)	Nuc	#BP_Win	avgMFE	avgZ	avgED	SumZ	SumZ/#TotalWindows	BPs= 3
nt-875	-	U	120	-	-	-	-	-
875	NoBP	U	84	-26.02	-1.59	23.29	-133.39	-1.11
875	802	A	23	-24.31	-0.21	36.22	-4.92	-0.04
875	837	A	9	-22.19	-0.39	36.67	-3.48	-0.03
875	920	G	4	-27.05	-0.28	30.28	-1.12	-0.01

i-nuc	BP(j)	Nuc	#BP_Win	avgMFE	avgZ	avgED	SumZ	SumZ/#TotalWindows	BPs= 3
nt-876	-	U	120	-	-	-	-	-
876	NoBP	U	89	-25.56	-1.42	24.52	-126.41	-1.05
876	890	A	18	-26.21	-0.88	33.7	-15.79	-0.13
876	836	A	9	-22.19	-0.39	36.67	-3.48	-0.03
876	919	A	4	-27.05	-0.28	30.28	-1.12	-0.01

i-nuc	BP(j)	Nuc	#BP_Win	avgMFE	avgZ	avgED	SumZ	SumZ/#TotalWindows	BPs= 3
nt-877	-	C	120	-	-	-	-	-
877	NoBP	C	39	-23.37	-0.63	33.67	-24.68	-0.21
877	889	G	19	-26.27	-1.01	33.56	-19.1	-0.16
877	920	G	58	-26.53	-1.82	20.12	-105.77	-0.88
877	918	G	4	-27.05	-0.28	30.28	-1.12	-0.01

i-nuc	BP(j)	Nuc	#BP_Win	avgMFE	avgZ	avgED	SumZ	SumZ/#TotalWindows	BPs= 4
nt-878	-	U	120	-	-	-	-	-
878	NoBP	U	30	-23.87	-0.84	32.54	-25.17	-0.21
878	888	A	19	-26.27	-1.01	33.56	-19.1	-0.16
878	835	A	9	-22.19	-0.39	36.67	-3.48	-0.03
878	919	A	58	-26.53	-1.82	20.12	-105.77	-0.88
878	917	A	4	-27.05	-0.28	30.28	-1.12	-0.01

i-nuc	BP(j)	Nuc	#BP_Win	avgMFE	avgZ	avgED	SumZ	SumZ/#TotalWindows	BPs= 3
nt-879	-	C	120	-	-	-	-	-
879	NoBP	C	34	-24.38	-0.88	32.2	-29.76	-0.25
879	887	G	19	-26.27	-1.01	33.56	-19.1	-0.16
879	834	G	9	-22.19	-0.39	36.67	-3.48	-0.03
879	918	G	58	-26.53	-1.82	20.12	-105.77	-0.88

i-nuc	BP(j)	Nuc	#BP_Win	avgMFE	avgZ	avgED	SumZ	SumZ/#TotalWindows	BPs= 1
nt-880	-	C	120	-	-	-	-	-
880	NoBP	C	111	-25.88	-1.42	26.1	-158.0	-1.32
880	833	G	9	-22.19	-0.39	36.67	-3.48	-0.03

i-nuc	BP(j)	Nuc	#BP_Win	avgMFE	avgZ	avgED	SumZ	SumZ/#TotalWindows	BPs= 3
nt-881	-	C	120	-	-	-	-	-
881	NoBP	C	95	-26.33	-1.7	24.69	-161.11	-1.34
881	797	G	12	-22.39	0.07	35.39	0.84	0.01
881	832	G	9	-22.19	-0.39	36.67	-3.48	-0.03
881	914	G	4	-27.05	-0.28	30.28	-1.12	-0.01

i-nuc	BP(j)	Nuc	#BP_Win	avgMFE	avgZ	avgED	SumZ	SumZ/#TotalWindows	BPs= 2
nt-882	-	U	120	-	-	-	-	-
882	NoBP	U	104	-26.03	-1.61	25.66	-167.91	-1.4
882	796	A	12	-22.39	0.07	35.39	0.84	0.01
882	913	A	4	-27.05	-0.28	30.28	-1.12	-0.01

i-nuc	BP(j)	Nuc	#BP_Win	avgMFE	avgZ	avgED	SumZ	SumZ/#TotalWindows	BPs= 3
nt-883	-	U	120	-	-	-	-	-
883	NoBP	U	46	-25.53	-1.42	32.4	-65.13	-0.54
883	795	A	12	-22.39	0.07	35.39	0.84	0.01
883	917	A	58	-26.53	-1.82	20.12	-105.77	-0.88
883	912	A	4	-27.05	-0.28	30.28	-1.12	-0.01

i-nuc	BP(j)	Nuc	#BP_Win	avgMFE	avgZ	avgED	SumZ	SumZ/#TotalWindows	BPs= 1
nt-884	-	U	120	-	-	-	-	-
884	NoBP	U	62	-25.11	-1.09	32.71	-67.84	-0.57
884	916	A	58	-26.53	-1.82	20.12	-105.77	-0.88

i-nuc	BP(j)	Nuc	#BP_Win	avgMFE	avgZ	avgED	SumZ	SumZ/#TotalWindows	BPs= 3
nt-885	-	A	120	-	-	-	-	-
885	NoBP	A	42	-26.67	-1.62	30.94	-67.93	-0.57
885	793	U	12	-22.39	0.07	35.39	0.84	0.01
885	828	U	8	-21.8	-0.35	37.16	-2.81	-0.02
885	915	U	58	-26.53	-1.82	20.12	-105.77	-0.88

i-nuc	BP(j)	Nuc	#BP_Win	avgMFE	avgZ	avgED	SumZ	SumZ/#TotalWindows	BPs= 5
nt-886	-	U	120	-	-	-	-	-
886	NoBP	U	25	-26.2	-0.9	33.43	-22.51	-0.19
886	792	A	12	-22.39	0.07	35.39	0.84	0.01
886	827	A	8	-21.8	-0.35	37.16	-2.81	-0.02
886	802	A	1	-25.3	-0.67	32.75	-0.67	-0.01
886	914	G	58	-26.53	-1.82	20.12	-105.77	-0.88
886	986	A	16	-28.06	-2.97	25.87	-47.54	-0.4

i-nuc	BP(j)	Nuc	#BP_Win	avgMFE	avgZ	avgED	SumZ	SumZ/#TotalWindows	BPs= 5
nt-887	-	G	120	-	-	-	-	-
887	791	C	12	-22.39	0.07	35.39	0.84	0.01
887	879	C	19	-26.27	-1.01	33.56	-19.1	-0.16
887	826	U	8	-21.8	-0.35	37.16	-2.81	-0.02
887	801	U	1	-25.3	-0.67	32.75	-0.67	-0.01
887	NoBP	G	62	-26.56	-1.72	20.78	-106.89	-0.89
887	985	C	18	-28.16	-2.95	26.26	-53.08	-0.44

i-nuc	BP(j)	Nuc	#BP_Win	avgMFE	avgZ	avgED	SumZ	SumZ/#TotalWindows	BPs= 4
nt-888	-	A	120	-	-	-	-	-
888	790	U	11	-22.26	0.07	34.84	0.8	0.01
888	878	U	19	-26.27	-1.01	33.56	-19.1	-0.16
888	NoBP	A	70	-26.02	-1.57	22.65	-109.7	-0.91
888	800	U	1	-25.3	-0.67	32.75	-0.67	-0.01
888	984	U	19	-28.3	-2.93	26.94	-55.6	-0.46

i-nuc	BP(j)	Nuc	#BP_Win	avgMFE	avgZ	avgED	SumZ	SumZ/#TotalWindows	BPs= 5
nt-889	-	G	120	-	-	-	-	-
889	789	C	10	-21.92	0.13	35.81	1.29	0.01
889	877	C	19	-26.27	-1.01	33.56	-19.1	-0.16
889	824	C	8	-21.8	-0.35	37.16	-2.81	-0.02
889	799	C	1	-25.3	-0.67	32.75	-0.67	-0.01
889	NoBP	G	62	-26.56	-1.72	20.78	-106.89	-0.89
889	983	C	20	-28.42	-2.91	27.58	-58.12	-0.48

i-nuc	BP(j)	Nuc	#BP_Win	avgMFE	avgZ	avgED	SumZ	SumZ/#TotalWindows	BPs= 5
nt-890	-	A	120	-	-	-	-	-
890	NoBP	A	72	-25.95	-1.51	22.94	-108.73	-0.91
890	876	U	18	-26.21	-0.88	33.7	-15.79	-0.13
890	823	U	8	-21.8	-0.35	37.16	-2.81	-0.02
890	798	U	1	-25.3	-0.67	32.75	-0.67	-0.01
890	982	U	20	-28.42	-2.91	27.58	-58.12	-0.48
890	1006	U	1	-29.9	-2.42	32.35	-2.42	-0.02

i-nuc	BP(j)	Nuc	#BP_Win	avgMFE	avgZ	avgED	SumZ	SumZ/#TotalWindows	BPs= 6
nt-891	-	C	120	-	-	-	-	-
891	NoBP	C	6	-23.05	0.07	34.92	0.43	0.0
891	787	G	5	-20.58	0.42	32.68	2.09	0.02
891	822	G	8	-21.8	-0.35	37.16	-2.81	-0.02
891	797	G	1	-25.3	-0.67	32.75	-0.67	-0.01
891	911	G	79	-26.64	-1.64	23.77	-129.31	-1.08
891	981	G	20	-28.42	-2.91	27.58	-58.12	-0.48
891	1005	G	1	-29.9	-2.42	32.35	-2.42	-0.02

i-nuc	BP(j)	Nuc	#BP_Win	avgMFE	avgZ	avgED	SumZ	SumZ/#TotalWindows	BPs= 6
nt-892	-	U	120	-	-	-	-	-
892	NoBP	U	6	-23.88	-0.3	35.89	-1.79	-0.01
892	786	A	5	-20.58	0.42	32.68	2.09	0.02
892	809	A	8	-21.8	-0.35	37.16	-2.81	-0.02
892	796	A	1	-25.3	-0.67	32.75	-0.67	-0.01
892	910	A	79	-26.64	-1.64	23.77	-129.31	-1.08
892	980	A	20	-28.42	-2.91	27.58	-58.12	-0.48
892	1004	A	1	-29.9	-2.42	32.35	-2.42	-0.02

i-nuc	BP(j)	Nuc	#BP_Win	avgMFE	avgZ	avgED	SumZ	SumZ/#TotalWindows	BPs= 4
nt-893	-	C	120	-	-	-	-	-
893	NoBP	C	9	-21.52	0.2	35.92	1.76	0.01
893	808	G	8	-21.8	-0.35	37.16	-2.81	-0.02
893	909	G	82	-26.68	-1.63	24.04	-133.68	-1.11
893	979	G	20	-28.42	-2.91	27.58	-58.12	-0.48
893	1003	G	1	-29.9	-2.42	32.35	-2.42	-0.02

i-nuc	BP(j)	Nuc	#BP_Win	avgMFE	avgZ	avgED	SumZ	SumZ/#TotalWindows	BPs= 4
nt-894	-	U	120	-	-	-	-	-
894	NoBP	U	8	-21.99	0.04	34.62	0.33	0.0
894	807	A	8	-21.8	-0.35	37.16	-2.81	-0.02
894	908	A	83	-26.64	-1.62	24.28	-134.19	-1.12
894	978	G	20	-28.42	-2.91	27.58	-58.12	-0.48
894	1002	G	1	-29.9	-2.42	32.35	-2.42	-0.02

i-nuc	BP(j)	Nuc	#BP_Win	avgMFE	avgZ	avgED	SumZ	SumZ/#TotalWindows	BPs= 2
nt-895	-	U	120	-	-	-	-	-
895	NoBP	U	28	-27.15	-2.22	28.7	-62.29	-0.52
895	806	A	8	-21.8	-0.35	37.16	-2.81	-0.02
895	907	G	84	-26.59	-1.6	24.49	-134.58	-1.12

i-nuc	BP(j)	Nuc	#BP_Win	avgMFE	avgZ	avgED	SumZ	SumZ/#TotalWindows	BPs= 2
nt-896	-	A	120	-	-	-	-	-
896	NoBP	A	4	-22.78	-0.38	31.79	-1.54	-0.01
896	805	U	8	-21.8	-0.35	37.16	-2.81	-0.02
896	906	U	108	-26.97	-1.83	25.21	-197.65	-1.65

i-nuc	BP(j)	Nuc	#BP_Win	avgMFE	avgZ	avgED	SumZ	SumZ/#TotalWindows	BPs= 3
nt-897	-	C	120	-	-	-	-	-
897	NoBP	C	2	-20.4	0.25	32.8	0.5	0.0
897	804	G	8	-21.8	-0.35	37.16	-2.81	-0.02
897	905	G	109	-26.99	-1.82	25.24	-198.83	-1.66
897	999	G	1	-29.9	-2.42	32.35	-2.42	-0.02

i-nuc	BP(j)	Nuc	#BP_Win	avgMFE	avgZ	avgED	SumZ	SumZ/#TotalWindows	BPs= 4
nt-898	-	C	120	-	-	-	-	-
898	NoBP	C	1	-20.4	0.17	37.07	0.17	0.0
898	803	G	8	-21.8	-0.35	37.16	-2.81	-0.02
898	904	G	109	-26.99	-1.82	25.24	-198.83	-1.66
898	998	G	1	-29.9	-2.42	32.35	-2.42	-0.02
898	1005	G	1	-29.8	-1.55	25.38	-1.55	-0.01

i-nuc	BP(j)	Nuc	#BP_Win	avgMFE	avgZ	avgED	SumZ	SumZ/#TotalWindows	BPs= 3
nt-899	-	U	120	-	-	-	-	-
899	802	A	8	-21.8	-0.35	37.16	-2.81	-0.02
899	NoBP	U	110	-27.0	-1.82	25.29	-199.95	-1.67
899	997	A	1	-29.9	-2.42	32.35	-2.42	-0.02
899	1004	A	1	-29.8	-1.55	25.38	-1.55	-0.01

i-nuc	BP(j)	Nuc	#BP_Win	avgMFE	avgZ	avgED	SumZ	SumZ/#TotalWindows	BPs= 1
nt-900	-	U	120	-	-	-	-	-
900	NoBP	U	119	-26.74	-1.73	26.06	-206.08	-1.72
900	1003	G	1	-29.8	-1.55	25.38	-1.55	-0.01

i-nuc	BP(j)	Nuc	#BP_Win	avgMFE	avgZ	avgED	SumZ	SumZ/#TotalWindows	BPs= 1
nt-901	-	C	120	-	-	-	-	-
901	NoBP	C	119	-26.79	-1.74	26.01	-206.63	-1.72
901	1002	G	1	-29.8	-1.55	25.38	-1.55	-0.01

i-nuc	BP(j)	Nuc	#BP_Win	avgMFE	avgZ	avgED	SumZ	SumZ/#TotalWindows	BPs= 1
nt-902	-	A	120	-	-	-	-	-
902	NoBP	A	119	-26.86	-1.74	25.96	-207.32	-1.73
902	1001	U	1	-29.8	-1.55	25.38	-1.55	-0.01

i-nuc	BP(j)	Nuc	#BP_Win	avgMFE	avgZ	avgED	SumZ	SumZ/#TotalWindows	BPs= 2
nt-903	-	U	120	-	-	-	-	-
903	NoBP	U	116	-26.91	-1.77	25.68	-205.14	-1.71
903	795	A	1	-24.2	-0.46	44.46	-0.46	-0.0
903	997	A	3	-29.2	-1.34	28.51	-4.01	-0.03

i-nuc	BP(j)	Nuc	#BP_Win	avgMFE	avgZ	avgED	SumZ	SumZ/#TotalWindows	BPs= 3
nt-904	-	G	120	-	-	-	-	-
904	NoBP	G	6	-26.1	-0.74	31.2	-4.43	-0.04
904	898	C	109	-26.99	-1.82	25.24	-198.83	-1.66
904	794	U	1	-24.2	-0.46	44.46	-0.46	-0.0
904	996	C	4	-29.38	-1.61	29.47	-6.43	-0.05

i-nuc	BP(j)	Nuc	#BP_Win	avgMFE	avgZ	avgED	SumZ	SumZ/#TotalWindows	BPs= 3
nt-905	-	G	120	-	-	-	-	-
905	NoBP	G	6	-27.25	-0.9	29.4	-5.38	-0.04
905	897	C	109	-26.99	-1.82	25.24	-198.83	-1.66
905	793	U	1	-24.2	-0.46	44.46	-0.46	-0.0
905	995	C	4	-29.38	-1.61	29.47	-6.43	-0.05

i-nuc	BP(j)	Nuc	#BP_Win	avgMFE	avgZ	avgED	SumZ	SumZ/#TotalWindows	BPs= 3
nt-906	-	U	120	-	-	-	-	-
906	896	A	108	-26.97	-1.83	25.21	-197.65	-1.65
906	792	A	1	-24.2	-0.46	44.46	-0.46	-0.0
906	994	A	4	-29.38	-1.61	29.47	-6.43	-0.05
906	NoBP	U	7	-28.57	-1.18	27.23	-8.28	-0.07

i-nuc	BP(j)	Nuc	#BP_Win	avgMFE	avgZ	avgED	SumZ	SumZ/#TotalWindows	BPs= 3
nt-907	-	G	120	-	-	-	-	-
907	895	U	84	-26.59	-1.6	24.49	-134.58	-1.12
907	791	C	1	-24.2	-0.46	44.46	-0.46	-0.0
907	953	C	35	-28.71	-2.27	27.15	-79.52	-0.66

i-nuc	BP(j)	Nuc	#BP_Win	avgMFE	avgZ	avgED	SumZ	SumZ/#TotalWindows	BPs= 3
nt-908	-	A	120	-	-	-	-	-
908	894	U	83	-26.64	-1.62	24.28	-134.19	-1.12
908	790	U	1	-24.2	-0.46	44.46	-0.46	-0.0
908	952	U	35	-28.71	-2.27	27.15	-79.52	-0.66
908	NoBP	A	1	-26.6	-0.97	24.8	-0.97	-0.01

i-nuc	BP(j)	Nuc	#BP_Win	avgMFE	avgZ	avgED	SumZ	SumZ/#TotalWindows	BPs= 3
nt-909	-	G	120	-	-	-	-	-
909	NoBP	G	1	-24.2	-0.46	44.46	-0.46	-0.0
909	893	C	82	-26.68	-1.63	24.04	-133.68	-1.11
909	951	U	35	-28.71	-2.27	27.15	-79.52	-0.66
909	955	U	2	-26.4	-0.88	27.34	-1.75	-0.01

i-nuc	BP(j)	Nuc	#BP_Win	avgMFE	avgZ	avgED	SumZ	SumZ/#TotalWindows	BPs= 3
nt-910	-	A	120	-	-	-	-	-
910	NoBP	A	1	-25.3	-0.67	32.75	-0.67	-0.01
910	892	U	79	-26.64	-1.64	23.77	-129.31	-1.08
910	950	U	35	-28.71	-2.27	27.15	-79.52	-0.66
910	954	U	5	-27.18	-1.21	29.26	-6.03	-0.05

i-nuc	BP(j)	Nuc	#BP_Win	avgMFE	avgZ	avgED	SumZ	SumZ/#TotalWindows	BPs= 3
nt-911	-	G	120	-	-	-	-	-
911	891	C	79	-26.64	-1.64	23.77	-129.31	-1.08
911	949	U	35	-28.71	-2.27	27.15	-79.52	-0.66
911	953	C	6	-26.78	-1.09	29.3	-6.54	-0.05

i-nuc	BP(j)	Nuc	#BP_Win	avgMFE	avgZ	avgED	SumZ	SumZ/#TotalWindows	BPs= 3
nt-912	-	A	120	-	-	-	-	-
912	NoBP	A	70	-26.54	-1.61	23.02	-112.73	-0.94
912	883	U	4	-27.05	-0.28	30.28	-1.12	-0.01
912	948	U	40	-28.5	-2.36	27.21	-94.35	-0.79
912	952	U	6	-26.78	-1.09	29.3	-6.54	-0.05

i-nuc	BP(j)	Nuc	#BP_Win	avgMFE	avgZ	avgED	SumZ	SumZ/#TotalWindows	BPs= 3
nt-913	-	A	120	-	-	-	-	-
913	NoBP	A	70	-26.49	-1.6	22.92	-112.3	-0.94
913	882	U	4	-27.05	-0.28	30.28	-1.12	-0.01
913	947	U	40	-28.5	-2.36	27.21	-94.35	-0.79
913	951	U	6	-26.78	-1.09	29.3	-6.54	-0.05

i-nuc	BP(j)	Nuc	#BP_Win	avgMFE	avgZ	avgED	SumZ	SumZ/#TotalWindows	BPs= 4
nt-914	-	G	120	-	-	-	-	-
914	NoBP	G	12	-26.12	-0.54	36.2	-6.53	-0.05
914	886	U	58	-26.53	-1.82	20.12	-105.77	-0.88
914	881	C	4	-27.05	-0.28	30.28	-1.12	-0.01
914	946	C	40	-28.5	-2.36	27.21	-94.35	-0.79
914	950	U	6	-26.78	-1.09	29.3	-6.54	-0.05

i-nuc	BP(j)	Nuc	#BP_Win	avgMFE	avgZ	avgED	SumZ	SumZ/#TotalWindows	BPs= 1
nt-915	-	U	120	-	-	-	-	-
915	NoBP	U	62	-27.74	-1.76	29.35	-108.88	-0.91
915	885	A	58	-26.53	-1.82	20.12	-105.77	-0.88

i-nuc	BP(j)	Nuc	#BP_Win	avgMFE	avgZ	avgED	SumZ	SumZ/#TotalWindows	BPs= 3
nt-916	-	A	120	-	-	-	-	-
916	NoBP	A	15	-26.17	-0.5	34.43	-7.51	-0.06
916	884	U	58	-26.53	-1.82	20.12	-105.77	-0.88
916	943	U	41	-28.39	-2.32	27.48	-95.22	-0.79
916	948	U	6	-26.78	-1.09	29.3	-6.54	-0.05

i-nuc	BP(j)	Nuc	#BP_Win	avgMFE	avgZ	avgED	SumZ	SumZ/#TotalWindows	BPs= 4
nt-917	-	A	120	-	-	-	-	-
917	NoBP	A	11	-25.63	-0.61	35.38	-6.68	-0.06
917	883	U	58	-26.53	-1.82	20.12	-105.77	-0.88
917	878	U	4	-27.05	-0.28	30.28	-1.12	-0.01
917	942	U	41	-28.39	-2.32	27.48	-95.22	-0.79
917	947	U	6	-26.78	-1.09	29.3	-6.54	-0.05

i-nuc	BP(j)	Nuc	#BP_Win	avgMFE	avgZ	avgED	SumZ	SumZ/#TotalWindows	BPs= 5
nt-918	-	G	120	-	-	-	-	-
918	NoBP	G	6	-26.7	-0.54	36.02	-3.26	-0.03
918	879	C	58	-26.53	-1.82	20.12	-105.77	-0.88
918	877	C	4	-27.05	-0.28	30.28	-1.12	-0.01
918	941	U	41	-28.39	-2.32	27.48	-95.22	-0.79
918	946	C	6	-26.78	-1.09	29.3	-6.54	-0.05
918	1032	C	5	-23.8	-0.68	33.05	-3.39	-0.03

i-nuc	BP(j)	Nuc	#BP_Win	avgMFE	avgZ	avgED	SumZ	SumZ/#TotalWindows	BPs= 5
nt-919	-	A	120	-	-	-	-	-
919	NoBP	A	6	-26.38	-0.65	35.25	-3.9	-0.03
919	878	U	58	-26.53	-1.82	20.12	-105.77	-0.88
919	876	U	4	-27.05	-0.28	30.28	-1.12	-0.01
919	940	U	41	-28.39	-2.32	27.48	-95.22	-0.79
919	945	U	6	-26.78	-1.09	29.3	-6.54	-0.05
919	1031	U	5	-23.8	-0.68	33.05	-3.39	-0.03

i-nuc	BP(j)	Nuc	#BP_Win	avgMFE	avgZ	avgED	SumZ	SumZ/#TotalWindows	BPs= 5
nt-920	-	G	120	-	-	-	-	-
920	NoBP	G	6	-26.12	-0.83	34.37	-4.96	-0.04
920	877	C	58	-26.53	-1.82	20.12	-105.77	-0.88
920	875	U	4	-27.05	-0.28	30.28	-1.12	-0.01
920	939	C	41	-28.39	-2.32	27.48	-95.22	-0.79
920	944	U	6	-26.78	-1.09	29.3	-6.54	-0.05
920	1030	C	5	-23.8	-0.68	33.05	-3.39	-0.03

i-nuc	BP(j)	Nuc	#BP_Win	avgMFE	avgZ	avgED	SumZ	SumZ/#TotalWindows	BPs= 1
nt-921	-	U	120	-	-	-	-	-
921	NoBP	U	115	-27.19	-1.87	24.27	-215.16	-1.79
921	1029	A	5	-23.8	-0.68	33.05	-3.39	-0.03

i-nuc	BP(j)	Nuc	#BP_Win	avgMFE	avgZ	avgED	SumZ	SumZ/#TotalWindows	BPs= 4
nt-922	-	G	120	-	-	-	-	-
922	NoBP	G	16	-25.54	-1.01	31.51	-16.2	-0.13
922	874	C	58	-26.53	-1.82	20.12	-105.77	-0.88
922	873	C	4	-27.05	-0.28	30.28	-1.12	-0.01
922	938	U	41	-28.39	-2.32	27.48	-95.22	-0.79
922	1039	U	1	-25.2	-1.84	29.7	-1.84	-0.02

i-nuc	BP(j)	Nuc	#BP_Win	avgMFE	avgZ	avgED	SumZ	SumZ/#TotalWindows	BPs= 6
nt-923	-	G	120	-	-	-	-	-
923	873	C	58	-26.53	-1.82	20.12	-105.77	-0.88
923	872	U	4	-27.05	-0.28	30.28	-1.12	-0.01
923	937	U	41	-28.39	-2.32	27.48	-95.22	-0.79
923	1008	C	1	-29.0	-1.99	33.41	-1.99	-0.02
923	NoBP	G	6	-26.78	-1.09	29.3	-6.54	-0.05
923	1027	C	5	-23.8	-0.68	33.05	-3.39	-0.03
923	1038	U	5	-24.78	-1.64	30.47	-8.2	-0.07

i-nuc	BP(j)	Nuc	#BP_Win	avgMFE	avgZ	avgED	SumZ	SumZ/#TotalWindows	BPs= 4
nt-924	-	C	120	-	-	-	-	-
924	871	G	4	-27.05	-0.28	30.28	-1.12	-0.01
924	NoBP	C	69	-26.33	-1.71	21.77	-117.74	-0.98
924	936	G	41	-28.39	-2.32	27.48	-95.22	-0.79
924	1007	G	1	-29.0	-1.99	33.41	-1.99	-0.02
924	1037	G	5	-24.78	-1.64	30.47	-8.2	-0.07

i-nuc	BP(j)	Nuc	#BP_Win	avgMFE	avgZ	avgED	SumZ	SumZ/#TotalWindows	BPs= 3
nt-925	-	U	120	-	-	-	-	-
925	NoBP	U	17	-25.79	-0.96	30.5	-16.33	-0.14
925	871	G	57	-26.55	-1.86	19.88	-106.01	-0.88
925	935	G	41	-28.39	-2.32	27.48	-95.22	-0.79
925	1036	A	5	-24.78	-1.64	30.47	-8.2	-0.07

i-nuc	BP(j)	Nuc	#BP_Win	avgMFE	avgZ	avgED	SumZ	SumZ/#TotalWindows	BPs= 6
nt-926	-	A	120	-	-	-	-	-
926	NoBP	A	4	-26.78	-0.95	31.0	-3.8	-0.03
926	870	U	57	-26.55	-1.86	19.88	-106.01	-0.88
926	934	U	41	-28.39	-2.32	27.48	-95.22	-0.79
926	938	U	6	-26.78	-1.09	29.3	-6.54	-0.05
926	1025	U	5	-23.8	-0.68	33.05	-3.39	-0.03
926	1035	U	5	-24.78	-1.64	30.47	-8.2	-0.07
926	1039	U	2	-23.9	-1.68	27.22	-3.37	-0.03

i-nuc	BP(j)	Nuc	#BP_Win	avgMFE	avgZ	avgED	SumZ	SumZ/#TotalWindows	BPs= 6
nt-927	-	G	120	-	-	-	-	-
927	NoBP	G	2	-28.1	-1.12	32.97	-2.24	-0.02
927	869	C	57	-26.55	-1.86	19.88	-106.01	-0.88
927	933	U	41	-28.39	-2.32	27.48	-95.22	-0.79
927	937	U	6	-26.78	-1.09	29.3	-6.54	-0.05
927	1024	C	5	-23.8	-0.68	33.05	-3.39	-0.03
927	1034	C	5	-24.78	-1.64	30.47	-8.2	-0.07
927	1038	U	4	-23.55	-1.38	27.98	-5.51	-0.05

i-nuc	BP(j)	Nuc	#BP_Win	avgMFE	avgZ	avgED	SumZ	SumZ/#TotalWindows	BPs= 4
nt-928	-	C	120	-	-	-	-	-
928	868	G	57	-26.55	-1.86	19.88	-106.01	-0.88
928	NoBP	C	52	-27.49	-2.08	28.29	-107.96	-0.9
928	1003	G	1	-29.0	-1.99	33.41	-1.99	-0.02
928	936	G	6	-26.78	-1.09	29.3	-6.54	-0.05
928	1037	G	4	-23.55	-1.38	27.98	-5.51	-0.05

i-nuc	BP(j)	Nuc	#BP_Win	avgMFE	avgZ	avgED	SumZ	SumZ/#TotalWindows	BPs= 4
nt-929	-	U	120	-	-	-	-	-
929	867	A	56	-26.52	-1.88	19.64	-105.44	-0.88
929	NoBP	U	53	-27.4	-2.06	28.25	-109.14	-0.91
929	1002	G	1	-29.0	-1.99	33.41	-1.99	-0.02
929	935	G	6	-26.78	-1.09	29.3	-6.54	-0.05
929	1036	A	4	-23.55	-1.38	27.98	-5.51	-0.05

i-nuc	BP(j)	Nuc	#BP_Win	avgMFE	avgZ	avgED	SumZ	SumZ/#TotalWindows	BPs= 6
nt-930	-	A	120	-	-	-	-	-
930	NoBP	A	101	-27.09	-1.99	23.31	-201.27	-1.68
930	940	U	2	-23.3	-1.69	28.65	-3.38	-0.03
930	984	U	1	-24.17	-2.07	30.65	-2.07	-0.02
930	1001	U	1	-29.0	-1.99	33.41	-1.99	-0.02
930	934	U	6	-26.78	-1.09	29.3	-6.54	-0.05
930	1031	U	5	-24.78	-1.64	30.47	-8.2	-0.07
930	1035	U	4	-23.55	-1.38	27.98	-5.51	-0.05

i-nuc	BP(j)	Nuc	#BP_Win	avgMFE	avgZ	avgED	SumZ	SumZ/#TotalWindows	BPs= 8
nt-931	-	G	120	-	-	-	-	-
931	NoBP	G	57	-27.93	-1.97	26.78	-112.57	-0.94
931	866	C	9	-26.86	-1.37	21.56	-12.33	-0.1
931	865	C	36	-26.05	-2.23	17.81	-80.3	-0.67
931	939	C	2	-23.3	-1.69	28.65	-3.38	-0.03
931	983	C	1	-24.17	-2.07	30.65	-2.07	-0.02
931	1000	C	1	-29.0	-1.99	33.41	-1.99	-0.02
931	1020	C	5	-23.8	-0.68	33.05	-3.39	-0.03
931	1030	C	5	-24.78	-1.64	30.47	-8.2	-0.07
931	1034	C	4	-23.55	-1.38	27.98	-5.51	-0.05

i-nuc	BP(j)	Nuc	#BP_Win	avgMFE	avgZ	avgED	SumZ	SumZ/#TotalWindows	BPs= 3
nt-932	-	A	120	-	-	-	-	-
932	NoBP	A	112	-26.9	-1.99	23.69	-222.38	-1.85
932	938	U	2	-23.3	-1.69	28.65	-3.38	-0.03
932	982	U	1	-24.17	-2.07	30.65	-2.07	-0.02
932	1019	U	5	-23.8	-0.68	33.05	-3.39	-0.03

i-nuc	BP(j)	Nuc	#BP_Win	avgMFE	avgZ	avgED	SumZ	SumZ/#TotalWindows	BPs= 4
nt-933	-	U	120	-	-	-	-	-
933	NoBP	U	68	-25.98	-1.82	20.98	-123.93	-1.03
933	981	G	1	-24.17	-2.07	30.65	-2.07	-0.02
933	927	G	41	-28.39	-2.32	27.48	-95.22	-0.79
933	1018	A	5	-23.8	-0.68	33.05	-3.39	-0.03
933	1029	A	5	-24.78	-1.64	30.47	-8.2	-0.07

i-nuc	BP(j)	Nuc	#BP_Win	avgMFE	avgZ	avgED	SumZ	SumZ/#TotalWindows	BPs= 7
nt-934	-	U	120	-	-	-	-	-
934	NoBP	U	25	-25.34	-1.45	23.29	-36.37	-0.3
934	860	A	36	-26.05	-2.23	17.81	-80.3	-0.67
934	980	A	1	-24.17	-2.07	30.65	-2.07	-0.02
934	926	A	41	-28.39	-2.32	27.48	-95.22	-0.79
934	997	A	1	-29.0	-1.99	33.41	-1.99	-0.02
934	930	A	6	-26.78	-1.09	29.3	-6.54	-0.05
934	1017	A	5	-23.8	-0.68	33.05	-3.39	-0.03
934	1028	G	5	-24.78	-1.64	30.47	-8.2	-0.07

i-nuc	BP(j)	Nuc	#BP_Win	avgMFE	avgZ	avgED	SumZ	SumZ/#TotalWindows	BPs= 8
nt-935	-	G	120	-	-	-	-	-
935	NoBP	G	12	-24.27	-1.36	26.12	-16.29	-0.14
935	865	C	9	-26.86	-1.37	21.56	-12.33	-0.1
935	859	C	36	-26.05	-2.23	17.81	-80.3	-0.67
935	925	U	41	-28.39	-2.32	27.48	-95.22	-0.79
935	996	C	1	-29.0	-1.99	33.41	-1.99	-0.02
935	929	U	6	-26.78	-1.09	29.3	-6.54	-0.05
935	1016	C	5	-23.8	-0.68	33.05	-3.39	-0.03
935	1027	C	5	-24.78	-1.64	30.47	-8.2	-0.07
935	1049	C	5	-23.9	-2.14	22.42	-10.69	-0.09

i-nuc	BP(j)	Nuc	#BP_Win	avgMFE	avgZ	avgED	SumZ	SumZ/#TotalWindows	BPs= 7
nt-936	-	G	120	-	-	-	-	-
936	NoBP	G	17	-23.76	-1.22	28.58	-20.71	-0.17
936	864	C	9	-26.86	-1.37	21.56	-12.33	-0.1
936	858	C	36	-26.05	-2.23	17.81	-80.3	-0.67
936	924	C	41	-28.39	-2.32	27.48	-95.22	-0.79
936	995	C	1	-29.0	-1.99	33.41	-1.99	-0.02
936	928	C	6	-26.78	-1.09	29.3	-6.54	-0.05
936	1026	C	5	-24.78	-1.64	30.47	-8.2	-0.07
936	1048	U	5	-23.9	-2.14	22.42	-10.69	-0.09

i-nuc	BP(j)	Nuc	#BP_Win	avgMFE	avgZ	avgED	SumZ	SumZ/#TotalWindows	BPs= 5
nt-937	-	U	120	-	-	-	-	-
937	863	A	9	-26.86	-1.37	21.56	-12.33	-0.1
937	NoBP	U	30	-24.11	-1.54	27.46	-46.31	-0.39
937	857	G	33	-26.0	-2.3	17.37	-76.04	-0.63
937	923	G	41	-28.39	-2.32	27.48	-95.22	-0.79
937	994	A	1	-29.0	-1.99	33.41	-1.99	-0.02
937	927	G	6	-26.78	-1.09	29.3	-6.54	-0.05

i-nuc	BP(j)	Nuc	#BP_Win	avgMFE	avgZ	avgED	SumZ	SumZ/#TotalWindows	BPs= 6
nt-938	-	U	120	-	-	-	-	-
938	862	A	8	-26.56	-1.46	21.78	-11.64	-0.1
938	NoBP	U	57	-25.38	-1.96	21.72	-111.87	-0.93
938	932	A	2	-23.3	-1.69	28.65	-3.38	-0.03
938	976	A	1	-24.17	-2.07	30.65	-2.07	-0.02
938	922	G	41	-28.39	-2.32	27.48	-95.22	-0.79
938	926	A	6	-26.78	-1.09	29.3	-6.54	-0.05
938	1046	A	5	-23.9	-2.14	22.42	-10.69	-0.09

i-nuc	BP(j)	Nuc	#BP_Win	avgMFE	avgZ	avgED	SumZ	SumZ/#TotalWindows	BPs= 5
nt-939	-	C	120	-	-	-	-	-
939	NoBP	C	40	-25.23	-1.57	25.78	-62.99	-0.52
939	855	G	31	-26.07	-2.25	17.58	-69.86	-0.58
939	931	G	2	-23.3	-1.69	28.65	-3.38	-0.03
939	975	G	1	-24.17	-2.07	30.65	-2.07	-0.02
939	920	G	41	-28.39	-2.32	27.48	-95.22	-0.79
939	1045	G	5	-23.9	-2.14	22.42	-10.69	-0.09

i-nuc	BP(j)	Nuc	#BP_Win	avgMFE	avgZ	avgED	SumZ	SumZ/#TotalWindows	BPs= 4
nt-940	-	U	120	-	-	-	-	-
940	NoBP	U	71	-25.56	-1.91	22.03	-135.51	-1.13
940	930	A	2	-23.3	-1.69	28.65	-3.38	-0.03
940	974	A	1	-24.17	-2.07	30.65	-2.07	-0.02
940	919	A	41	-28.39	-2.32	27.48	-95.22	-0.79
940	1044	A	5	-23.9	-2.14	22.42	-10.69	-0.09

i-nuc	BP(j)	Nuc	#BP_Win	avgMFE	avgZ	avgED	SumZ	SumZ/#TotalWindows	BPs= 3
nt-941	-	U	120	-	-	-	-	-
941	NoBP	U	73	-25.47	-1.94	21.98	-141.51	-1.18
941	973	A	1	-24.17	-2.07	30.65	-2.07	-0.02
941	918	G	41	-28.39	-2.32	27.48	-95.22	-0.79
941	1043	G	5	-23.9	-2.14	22.42	-10.69	-0.09

i-nuc	BP(j)	Nuc	#BP_Win	avgMFE	avgZ	avgED	SumZ	SumZ/#TotalWindows	BPs= 2
nt-942	-	U	120	-	-	-	-	-
942	NoBP	U	74	-25.44	-1.97	21.95	-145.98	-1.22
942	917	A	41	-28.39	-2.32	27.48	-95.22	-0.79
942	1042	A	5	-23.9	-2.14	22.42	-10.69	-0.09

i-nuc	BP(j)	Nuc	#BP_Win	avgMFE	avgZ	avgED	SumZ	SumZ/#TotalWindows	BPs= 2
nt-943	-	U	120	-	-	-	-	-
943	NoBP	U	74	-25.45	-2.01	21.72	-148.83	-1.24
943	916	A	41	-28.39	-2.32	27.48	-95.22	-0.79
943	1041	A	5	-23.9	-2.14	22.42	-10.69	-0.09

i-nuc	BP(j)	Nuc	#BP_Win	avgMFE	avgZ	avgED	SumZ	SumZ/#TotalWindows	BPs= 1
nt-944	-	U	120	-	-	-	-	-
944	NoBP	U	114	-26.4	-2.21	23.28	-251.54	-2.1
944	920	G	6	-26.78	-1.09	29.3	-6.54	-0.05

i-nuc	BP(j)	Nuc	#BP_Win	avgMFE	avgZ	avgED	SumZ	SumZ/#TotalWindows	BPs= 1
nt-945	-	U	120	-	-	-	-	-
945	NoBP	U	114	-26.43	-2.24	23.15	-254.94	-2.12
945	919	A	6	-26.78	-1.09	29.3	-6.54	-0.05

i-nuc	BP(j)	Nuc	#BP_Win	avgMFE	avgZ	avgED	SumZ	SumZ/#TotalWindows	BPs= 2
nt-946	-	C	120	-	-	-	-	-
946	NoBP	C	74	-25.35	-2.21	20.75	-163.9	-1.37
946	914	G	40	-28.5	-2.36	27.21	-94.35	-0.79
946	918	G	6	-26.78	-1.09	29.3	-6.54	-0.05

i-nuc	BP(j)	Nuc	#BP_Win	avgMFE	avgZ	avgED	SumZ	SumZ/#TotalWindows	BPs= 2
nt-947	-	U	120	-	-	-	-	-
947	NoBP	U	74	-25.39	-2.26	20.55	-167.15	-1.39
947	913	A	40	-28.5	-2.36	27.21	-94.35	-0.79
947	917	A	6	-26.78	-1.09	29.3	-6.54	-0.05

i-nuc	BP(j)	Nuc	#BP_Win	avgMFE	avgZ	avgED	SumZ	SumZ/#TotalWindows	BPs= 2
nt-948	-	U	120	-	-	-	-	-
948	NoBP	U	74	-25.44	-2.3	20.31	-170.26	-1.42
948	912	A	40	-28.5	-2.36	27.21	-94.35	-0.79
948	916	A	6	-26.78	-1.09	29.3	-6.54	-0.05

i-nuc	BP(j)	Nuc	#BP_Win	avgMFE	avgZ	avgED	SumZ	SumZ/#TotalWindows	BPs= 1
nt-949	-	U	120	-	-	-	-	-
949	NoBP	U	85	-25.67	-2.29	21.14	-194.61	-1.62
949	911	G	35	-28.71	-2.27	27.15	-79.52	-0.66

i-nuc	BP(j)	Nuc	#BP_Win	avgMFE	avgZ	avgED	SumZ	SumZ/#TotalWindows	BPs= 2
nt-950	-	U	120	-	-	-	-	-
950	NoBP	U	79	-25.62	-2.41	20.25	-190.57	-1.59
950	910	A	35	-28.71	-2.27	27.15	-79.52	-0.66
950	914	G	6	-26.78	-1.09	29.3	-6.54	-0.05

i-nuc	BP(j)	Nuc	#BP_Win	avgMFE	avgZ	avgED	SumZ	SumZ/#TotalWindows	BPs= 2
nt-951	-	U	120	-	-	-	-	-
951	NoBP	U	79	-25.67	-2.44	19.98	-192.9	-1.61
951	909	G	35	-28.71	-2.27	27.15	-79.52	-0.66
951	913	A	6	-26.78	-1.09	29.3	-6.54	-0.05

i-nuc	BP(j)	Nuc	#BP_Win	avgMFE	avgZ	avgED	SumZ	SumZ/#TotalWindows	BPs= 2
nt-952	-	U	120	-	-	-	-	-
952	NoBP	U	79	-25.71	-2.47	19.72	-195.17	-1.63
952	908	A	35	-28.71	-2.27	27.15	-79.52	-0.66
952	912	A	6	-26.78	-1.09	29.3	-6.54	-0.05

i-nuc	BP(j)	Nuc	#BP_Win	avgMFE	avgZ	avgED	SumZ	SumZ/#TotalWindows	BPs= 2
nt-953	-	C	120	-	-	-	-	-
953	NoBP	C	79	-25.77	-2.49	19.46	-196.84	-1.64
953	907	G	35	-28.71	-2.27	27.15	-79.52	-0.66
953	911	G	6	-26.78	-1.09	29.3	-6.54	-0.05

i-nuc	BP(j)	Nuc	#BP_Win	avgMFE	avgZ	avgED	SumZ	SumZ/#TotalWindows	BPs= 1
nt-954	-	U	120	-	-	-	-	-
954	NoBP	U	115	-26.7	-2.42	21.74	-278.3	-2.32
954	910	A	5	-27.18	-1.21	29.26	-6.03	-0.05

i-nuc	BP(j)	Nuc	#BP_Win	avgMFE	avgZ	avgED	SumZ	SumZ/#TotalWindows	BPs= 1
nt-955	-	U	120	-	-	-	-	-
955	NoBP	U	118	-26.77	-2.41	21.88	-283.8	-2.37
955	909	G	2	-26.4	-0.88	27.34	-1.75	-0.01

i-nuc	BP(j)	Nuc	#BP_Win	avgMFE	avgZ	avgED	SumZ	SumZ/#TotalWindows	BPs= 0
nt-956	-	U	120	-	-	-	-	-
956	NoBP	U	120	-26.81	-2.39	21.96	-286.37	-2.39

i-nuc	BP(j)	Nuc	#BP_Win	avgMFE	avgZ	avgED	SumZ	SumZ/#TotalWindows	BPs= 0
nt-957	-	U	120	-	-	-	-	-
957	NoBP	U	120	-26.87	-2.39	22.01	-286.8	-2.39

i-nuc	BP(j)	Nuc	#BP_Win	avgMFE	avgZ	avgED	SumZ	SumZ/#TotalWindows	BPs= 0
nt-958	-	U	120	-	-	-	-	-
958	NoBP	U	120	-26.95	-2.4	21.96	-287.42	-2.4

i-nuc	BP(j)	Nuc	#BP_Win	avgMFE	avgZ	avgED	SumZ	SumZ/#TotalWindows	BPs= 0
nt-959	-	U	120	-	-	-	-	-
959	NoBP	U	120	-27.04	-2.4	21.93	-288.07	-2.4

i-nuc	BP(j)	Nuc	#BP_Win	avgMFE	avgZ	avgED	SumZ	SumZ/#TotalWindows	BPs= 0
nt-960	-	U	120	-	-	-	-	-
960	NoBP	U	120	-27.13	-2.41	21.89	-288.62	-2.41

i-nuc	BP(j)	Nuc	#BP_Win	avgMFE	avgZ	avgED	SumZ	SumZ/#TotalWindows	BPs= 1
nt-961	-	U	120	-	-	-	-	-
961	NoBP	U	119	-27.26	-2.41	21.82	-287.17	-2.39
961	980	A	1	-23.7	-1.7	25.94	-1.7	-0.01

i-nuc	BP(j)	Nuc	#BP_Win	avgMFE	avgZ	avgED	SumZ	SumZ/#TotalWindows	BPs= 1
nt-962	-	U	120	-	-	-	-	-
962	NoBP	U	119	-27.35	-2.41	21.79	-287.31	-2.39
962	979	G	1	-23.7	-1.7	25.94	-1.7	-0.01

i-nuc	BP(j)	Nuc	#BP_Win	avgMFE	avgZ	avgED	SumZ	SumZ/#TotalWindows	BPs= 2
nt-963	-	U	120	-	-	-	-	-
963	NoBP	U	118	-27.43	-2.42	21.66	-285.1	-2.38
963	978	G	1	-23.7	-1.7	25.94	-1.7	-0.01
963	974	A	1	-29.0	-1.99	33.41	-1.99	-0.02

i-nuc	BP(j)	Nuc	#BP_Win	avgMFE	avgZ	avgED	SumZ	SumZ/#TotalWindows	BPs= 1
nt-964	-	U	120	-	-	-	-	-
964	NoBP	U	119	-27.49	-2.41	21.67	-286.25	-2.39
964	973	A	1	-29.0	-1.99	33.41	-1.99	-0.02

i-nuc	BP(j)	Nuc	#BP_Win	avgMFE	avgZ	avgED	SumZ	SumZ/#TotalWindows	BPs= 2
nt-965	-	U	120	-	-	-	-	-
965	NoBP	U	88	-27.98	-2.34	20.19	-205.88	-1.72
965	976	A	28	-27.11	-2.71	26.06	-75.9	-0.63
965	1046	A	4	-22.7	-1.42	25.62	-5.66	-0.05

i-nuc	BP(j)	Nuc	#BP_Win	avgMFE	avgZ	avgED	SumZ	SumZ/#TotalWindows	BPs= 2
nt-966	-	C	120	-	-	-	-	-
966	NoBP	C	88	-28.1	-2.33	20.16	-204.67	-1.71
966	975	G	28	-27.11	-2.71	26.06	-75.9	-0.63
966	1045	G	4	-22.7	-1.42	25.62	-5.66	-0.05

i-nuc	BP(j)	Nuc	#BP_Win	avgMFE	avgZ	avgED	SumZ	SumZ/#TotalWindows	BPs= 2
nt-967	-	U	120	-	-	-	-	-
967	NoBP	U	88	-28.23	-2.31	20.14	-203.4	-1.7
967	974	A	28	-27.11	-2.71	26.06	-75.9	-0.63
967	1044	A	4	-22.7	-1.42	25.62	-5.66	-0.05

i-nuc	BP(j)	Nuc	#BP_Win	avgMFE	avgZ	avgED	SumZ	SumZ/#TotalWindows	BPs= 2
nt-968	-	U	120	-	-	-	-	-
968	NoBP	U	88	-28.37	-2.3	20.13	-202.08	-1.68
968	973	A	28	-27.11	-2.71	26.06	-75.9	-0.63
968	1043	G	4	-22.7	-1.42	25.62	-5.66	-0.05

i-nuc	BP(j)	Nuc	#BP_Win	avgMFE	avgZ	avgED	SumZ	SumZ/#TotalWindows	BPs= 1
nt-969	-	U	120	-	-	-	-	-
969	NoBP	U	116	-28.17	-2.38	21.55	-276.51	-2.3
969	1042	A	4	-22.7	-1.42	25.62	-5.66	-0.05

i-nuc	BP(j)	Nuc	#BP_Win	avgMFE	avgZ	avgED	SumZ	SumZ/#TotalWindows	BPs= 1
nt-970	-	U	120	-	-	-	-	-
970	NoBP	U	116	-28.27	-2.37	21.54	-274.82	-2.29
970	1041	A	4	-22.7	-1.42	25.62	-5.66	-0.05

i-nuc	BP(j)	Nuc	#BP_Win	avgMFE	avgZ	avgED	SumZ	SumZ/#TotalWindows	BPs= 0
nt-971	-	U	120	-	-	-	-	-
971	NoBP	U	120	-28.18	-2.32	21.68	-278.49	-2.32

i-nuc	BP(j)	Nuc	#BP_Win	avgMFE	avgZ	avgED	SumZ	SumZ/#TotalWindows	BPs= 0
nt-972	-	U	120	-	-	-	-	-
972	NoBP	U	120	-28.28	-2.3	21.68	-276.19	-2.3

i-nuc	BP(j)	Nuc	#BP_Win	avgMFE	avgZ	avgED	SumZ	SumZ/#TotalWindows	BPs= 3
nt-973	-	A	120	-	-	-	-	-
973	NoBP	A	90	-28.82	-2.15	20.09	-193.93	-1.62
973	968	U	28	-27.11	-2.71	26.06	-75.9	-0.63
973	941	U	1	-24.17	-2.07	30.65	-2.07	-0.02
973	964	U	1	-29.0	-1.99	33.41	-1.99	-0.02

i-nuc	BP(j)	Nuc	#BP_Win	avgMFE	avgZ	avgED	SumZ	SumZ/#TotalWindows	BPs= 3
nt-974	-	A	120	-	-	-	-	-
974	NoBP	A	90	-28.95	-2.13	20.1	-191.65	-1.6
974	967	U	28	-27.11	-2.71	26.06	-75.9	-0.63
974	940	U	1	-24.17	-2.07	30.65	-2.07	-0.02
974	963	U	1	-29.0	-1.99	33.41	-1.99	-0.02

i-nuc	BP(j)	Nuc	#BP_Win	avgMFE	avgZ	avgED	SumZ	SumZ/#TotalWindows	BPs= 3
nt-975	-	G	120	-	-	-	-	-
975	NoBP	G	1	-24.9	-3.18	12.75	-3.18	-0.03
975	966	C	28	-27.11	-2.71	26.06	-75.9	-0.63
975	939	C	1	-24.17	-2.07	30.65	-2.07	-0.02
975	993	C	90	-29.14	-2.1	20.36	-188.6	-1.57

i-nuc	BP(j)	Nuc	#BP_Win	avgMFE	avgZ	avgED	SumZ	SumZ/#TotalWindows	BPs= 3
nt-976	-	A	120	-	-	-	-	-
976	965	U	28	-27.11	-2.71	26.06	-75.9	-0.63
976	938	U	1	-24.17	-2.07	30.65	-2.07	-0.02
976	992	U	91	-29.21	-2.08	20.4	-189.61	-1.58

i-nuc	BP(j)	Nuc	#BP_Win	avgMFE	avgZ	avgED	SumZ	SumZ/#TotalWindows	BPs= 1
nt-977	-	C	120	-	-	-	-	-
977	NoBP	C	29	-27.37	-2.62	27.15	-75.89	-0.63
977	991	G	91	-29.21	-2.08	20.4	-189.61	-1.58

i-nuc	BP(j)	Nuc	#BP_Win	avgMFE	avgZ	avgED	SumZ	SumZ/#TotalWindows	BPs= 4
nt-978	-	G	120	-	-	-	-	-
978	NoBP	G	6	-27.74	-1.8	29.46	-10.8	-0.09
978	963	U	1	-23.7	-1.7	25.94	-1.7	-0.01
978	866	C	2	-23.3	-1.69	28.65	-3.38	-0.03
978	894	U	20	-28.42	-2.91	27.58	-58.12	-0.48
978	990	U	91	-29.21	-2.08	20.4	-189.61	-1.58

i-nuc	BP(j)	Nuc	#BP_Win	avgMFE	avgZ	avgED	SumZ	SumZ/#TotalWindows	BPs= 4
nt-979	-	G	120	-	-	-	-	-
979	NoBP	G	6	-29.64	-1.61	30.94	-9.64	-0.08
979	962	U	1	-23.7	-1.7	25.94	-1.7	-0.01
979	865	C	2	-23.3	-1.69	28.65	-3.38	-0.03
979	893	C	20	-28.42	-2.91	27.58	-58.12	-0.48
979	989	C	91	-29.21	-2.08	20.4	-189.61	-1.58

i-nuc	BP(j)	Nuc	#BP_Win	avgMFE	avgZ	avgED	SumZ	SumZ/#TotalWindows	BPs= 4
nt-980	-	A	120	-	-	-	-	-
980	NoBP	A	7	-30.24	-1.46	30.3	-10.2	-0.08
980	961	U	1	-23.7	-1.7	25.94	-1.7	-0.01
980	934	U	1	-24.17	-2.07	30.65	-2.07	-0.02
980	892	U	20	-28.42	-2.91	27.58	-58.12	-0.48
980	988	U	91	-29.21	-2.08	20.4	-189.61	-1.58

i-nuc	BP(j)	Nuc	#BP_Win	avgMFE	avgZ	avgED	SumZ	SumZ/#TotalWindows	BPs= 3
nt-981	-	G	120	-	-	-	-	-
981	NoBP	G	8	-30.85	-1.41	29.16	-11.25	-0.09
981	933	U	1	-24.17	-2.07	30.65	-2.07	-0.02
981	891	C	20	-28.42	-2.91	27.58	-58.12	-0.48
981	987	C	91	-29.21	-2.08	20.4	-189.61	-1.58

i-nuc	BP(j)	Nuc	#BP_Win	avgMFE	avgZ	avgED	SumZ	SumZ/#TotalWindows	BPs= 3
nt-982	-	U	120	-	-	-	-	-
982	NoBP	U	8	-32.3	-1.38	28.47	-11.07	-0.09
982	932	A	1	-24.17	-2.07	30.65	-2.07	-0.02
982	890	A	20	-28.42	-2.91	27.58	-58.12	-0.48
982	986	A	91	-29.21	-2.08	20.4	-189.61	-1.58

i-nuc	BP(j)	Nuc	#BP_Win	avgMFE	avgZ	avgED	SumZ	SumZ/#TotalWindows	BPs= 2
nt-983	-	C	120	-	-	-	-	-
983	NoBP	C	99	-29.58	-2.03	20.98	-200.62	-1.67
983	931	G	1	-24.17	-2.07	30.65	-2.07	-0.02
983	889	G	20	-28.42	-2.91	27.58	-58.12	-0.48

i-nuc	BP(j)	Nuc	#BP_Win	avgMFE	avgZ	avgED	SumZ	SumZ/#TotalWindows	BPs= 2
nt-984	-	U	120	-	-	-	-	-
984	930	A	1	-24.17	-2.07	30.65	-2.07	-0.02
984	888	A	19	-28.3	-2.93	26.94	-55.6	-0.46
984	NoBP	U	100	-29.71	-2.03	21.12	-202.7	-1.69

i-nuc	BP(j)	Nuc	#BP_Win	avgMFE	avgZ	avgED	SumZ	SumZ/#TotalWindows	BPs= 2
nt-985	-	C	120	-	-	-	-	-
985	887	G	18	-28.16	-2.95	26.26	-53.08	-0.44
985	NoBP	C	92	-29.28	-2.07	20.49	-190.55	-1.59
985	1007	G	10	-34.39	-1.56	29.44	-15.61	-0.13

i-nuc	BP(j)	Nuc	#BP_Win	avgMFE	avgZ	avgED	SumZ	SumZ/#TotalWindows	BPs= 3
nt-986	-	A	120	-	-	-	-	-
986	886	U	16	-28.06	-2.97	25.87	-47.54	-0.4
986	982	U	91	-29.21	-2.08	20.4	-189.61	-1.58
986	1006	U	11	-34.25	-1.7	28.72	-18.7	-0.16
986	NoBP	A	2	-35.3	-0.88	27.76	-1.76	-0.01

i-nuc	BP(j)	Nuc	#BP_Win	avgMFE	avgZ	avgED	SumZ	SumZ/#TotalWindows	BPs= 2
nt-987	-	C	120	-	-	-	-	-
987	NoBP	C	17	-29.26	-2.63	26.2	-44.75	-0.37
987	981	G	91	-29.21	-2.08	20.4	-189.61	-1.58
987	1005	G	12	-34.05	-1.78	28.17	-21.41	-0.18

i-nuc	BP(j)	Nuc	#BP_Win	avgMFE	avgZ	avgED	SumZ	SumZ/#TotalWindows	BPs= 3
nt-988	-	U	120	-	-	-	-	-
988	NoBP	U	10	-29.36	-2.92	24.39	-29.17	-0.24
988	980	A	91	-29.21	-2.08	20.4	-189.61	-1.58
988	999	G	6	-30.83	-1.95	27.86	-11.7	-0.1
988	1004	A	13	-33.65	-1.8	28.49	-23.41	-0.2

i-nuc	BP(j)	Nuc	#BP_Win	avgMFE	avgZ	avgED	SumZ	SumZ/#TotalWindows	BPs= 3
nt-989	-	C	120	-	-	-	-	-
989	NoBP	C	9	-30.58	-2.71	23.48	-24.35	-0.2
989	979	G	91	-29.21	-2.08	20.4	-189.61	-1.58
989	998	G	7	-30.49	-2.07	28.23	-14.46	-0.12
989	1003	G	13	-33.65	-1.8	28.49	-23.41	-0.2

i-nuc	BP(j)	Nuc	#BP_Win	avgMFE	avgZ	avgED	SumZ	SumZ/#TotalWindows	BPs= 3
nt-990	-	U	120	-	-	-	-	-
990	NoBP	U	9	-31.69	-2.47	23.2	-22.26	-0.19
990	978	G	91	-29.21	-2.08	20.4	-189.61	-1.58
990	997	A	7	-30.49	-2.07	28.23	-14.46	-0.12
990	1002	G	13	-33.65	-1.8	28.49	-23.41	-0.2

i-nuc	BP(j)	Nuc	#BP_Win	avgMFE	avgZ	avgED	SumZ	SumZ/#TotalWindows	BPs= 3
nt-991	-	G	120	-	-	-	-	-
991	NoBP	G	9	-32.8	-2.25	22.91	-20.26	-0.17
991	977	C	91	-29.21	-2.08	20.4	-189.61	-1.58
991	996	C	7	-30.49	-2.07	28.23	-14.46	-0.12
991	1000	C	13	-33.65	-1.8	28.49	-23.41	-0.2

i-nuc	BP(j)	Nuc	#BP_Win	avgMFE	avgZ	avgED	SumZ	SumZ/#TotalWindows	BPs= 2
nt-992	-	U	120	-	-	-	-	-
992	NoBP	U	16	-32.41	-2.06	25.03	-32.98	-0.27
992	976	A	91	-29.21	-2.08	20.4	-189.61	-1.58
992	999	G	13	-33.65	-1.8	28.49	-23.41	-0.2

i-nuc	BP(j)	Nuc	#BP_Win	avgMFE	avgZ	avgED	SumZ	SumZ/#TotalWindows	BPs= 3
nt-993	-	C	120	-	-	-	-	-
993	975	G	90	-29.14	-2.1	20.36	-188.6	-1.57
993	NoBP	C	16	-33.04	-1.96	24.66	-31.37	-0.26
993	998	G	13	-33.65	-1.8	28.49	-23.41	-0.2
993	1087	G	1	-35.5	-1.01	24.52	-1.01	-0.01

i-nuc	BP(j)	Nuc	#BP_Win	avgMFE	avgZ	avgED	SumZ	SumZ/#TotalWindows	BPs= 4
nt-994	-	A	120	-	-	-	-	-
994	NoBP	A	93	-30.15	-2.22	21.08	-206.83	-1.72
994	906	U	4	-29.38	-1.61	29.47	-6.43	-0.05
994	937	U	1	-29.0	-1.99	33.41	-1.99	-0.02
994	1014	U	13	-26.95	-1.05	28.95	-13.68	-0.11
994	1086	U	9	-37.04	-1.52	13.25	-13.71	-0.11

i-nuc	BP(j)	Nuc	#BP_Win	avgMFE	avgZ	avgED	SumZ	SumZ/#TotalWindows	BPs= 4
nt-995	-	C	120	-	-	-	-	-
995	NoBP	C	92	-30.26	-2.21	20.95	-203.5	-1.7
995	905	G	4	-29.38	-1.61	29.47	-6.43	-0.05
995	936	G	1	-29.0	-1.99	33.41	-1.99	-0.02
995	1013	G	14	-27.06	-1.08	28.99	-15.05	-0.13
995	1085	G	9	-37.04	-1.52	13.25	-13.71	-0.11

i-nuc	BP(j)	Nuc	#BP_Win	avgMFE	avgZ	avgED	SumZ	SumZ/#TotalWindows	BPs= 5
nt-996	-	C	120	-	-	-	-	-
996	NoBP	C	85	-30.34	-2.2	20.29	-187.3	-1.56
996	991	G	7	-30.49	-2.07	28.23	-14.46	-0.12
996	904	G	4	-29.38	-1.61	29.47	-6.43	-0.05
996	935	G	1	-29.0	-1.99	33.41	-1.99	-0.02
996	1012	G	14	-27.06	-1.08	28.99	-15.05	-0.13
996	1084	G	9	-37.04	-1.52	13.25	-13.71	-0.11

i-nuc	BP(j)	Nuc	#BP_Win	avgMFE	avgZ	avgED	SumZ	SumZ/#TotalWindows	BPs= 9
nt-997	-	A	120	-	-	-	-	-
997	NoBP	A	54	-30.74	-1.82	22.49	-98.31	-0.82
997	990	U	7	-30.49	-2.07	28.23	-14.46	-0.12
997	899	U	1	-29.9	-2.42	32.35	-2.42	-0.02
997	934	U	1	-29.0	-1.99	33.41	-1.99	-0.02
997	1011	U	14	-27.06	-1.08	28.99	-15.05	-0.13
997	903	U	3	-29.2	-1.34	28.51	-4.01	-0.03
997	1025	U	8	-26.18	-1.56	27.18	-12.48	-0.1
997	1057	U	6	-27.93	-3.24	10.76	-19.44	-0.16
997	1063	U	15	-31.69	-3.36	8.78	-50.45	-0.42
997	1106	U	11	-37.25	-1.73	18.4	-19.08	-0.16

i-nuc	BP(j)	Nuc	#BP_Win	avgMFE	avgZ	avgED	SumZ	SumZ/#TotalWindows	BPs= 9
nt-998	-	G	120	-	-	-	-	-
998	NoBP	G	29	-26.73	-1.23	29.67	-35.8	-0.3
998	989	C	7	-30.49	-2.07	28.23	-14.46	-0.12
998	993	C	13	-33.65	-1.8	28.49	-23.41	-0.2
998	898	C	1	-29.9	-2.42	32.35	-2.42	-0.02
998	1024	C	8	-26.18	-1.56	27.18	-12.48	-0.1
998	1031	U	1	-22.6	-0.04	29.76	-0.04	-0.0
998	1039	U	9	-23.37	-1.82	23.84	-16.35	-0.14
998	1056	C	7	-27.54	-3.23	12.6	-22.59	-0.19
998	1062	C	33	-34.32	-2.66	10.3	-87.94	-0.73
998	1105	C	12	-37.15	-1.74	18.45	-20.91	-0.17

i-nuc	BP(j)	Nuc	#BP_Win	avgMFE	avgZ	avgED	SumZ	SumZ/#TotalWindows	BPs= 10
nt-999	-	G	120	-	-	-	-	-
999	NoBP	G	26	-31.52	-1.52	24.28	-39.62	-0.33
999	988	U	6	-30.83	-1.95	27.86	-11.7	-0.1
999	992	U	13	-33.65	-1.8	28.49	-23.41	-0.2
999	897	C	1	-29.9	-2.42	32.35	-2.42	-0.02
999	1011	U	2	-28.9	-1.85	30.1	-3.7	-0.03
999	1008	C	14	-27.06	-1.08	28.99	-15.05	-0.13
999	1023	C	8	-26.18	-1.56	27.18	-12.48	-0.1
999	1030	C	1	-22.6	-0.04	29.76	-0.04	-0.0
999	1038	U	9	-23.37	-1.82	23.84	-16.35	-0.14
999	1055	C	7	-27.54	-3.23	12.6	-22.59	-0.19
999	1061	C	33	-34.32	-2.66	10.3	-87.94	-0.73

i-nuc	BP(j)	Nuc	#BP_Win	avgMFE	avgZ	avgED	SumZ	SumZ/#TotalWindows	BPs= 8
nt-1000	-	C	120	-	-	-	-	-
1000	NoBP	C	25	-26.34	-1.49	28.71	-37.14	-0.31
1000	991	G	13	-33.65	-1.8	28.49	-23.41	-0.2
1000	931	G	1	-29.0	-1.99	33.41	-1.99	-0.02
1000	1010	G	2	-28.9	-1.85	30.1	-3.7	-0.03
1000	1007	G	14	-27.06	-1.08	28.99	-15.05	-0.13
1000	1037	G	9	-23.37	-1.82	23.84	-16.35	-0.14
1000	1054	G	7	-27.54	-3.23	12.6	-22.59	-0.19
1000	1060	G	33	-34.32	-2.66	10.3	-87.94	-0.73
1000	1103	G	16	-36.52	-1.64	19.62	-26.3	-0.22

i-nuc	BP(j)	Nuc	#BP_Win	avgMFE	avgZ	avgED	SumZ	SumZ/#TotalWindows	BPs= 8
nt-1001	-	U	120	-	-	-	-	-
1001	NoBP	U	46	-28.85	-1.75	26.56	-80.29	-0.67
1001	930	A	1	-29.0	-1.99	33.41	-1.99	-0.02
1001	1009	A	2	-28.9	-1.85	30.1	-3.7	-0.03
1001	902	A	1	-29.8	-1.55	25.38	-1.55	-0.01
1001	1021	A	8	-26.18	-1.56	27.18	-12.48	-0.1
1001	1028	G	3	-24.23	-0.38	30.23	-1.13	-0.01
1001	1036	A	9	-23.37	-1.82	23.84	-16.35	-0.14
1001	1059	A	33	-34.32	-2.66	10.3	-87.94	-0.73
1001	1102	A	17	-36.18	-1.61	19.96	-27.34	-0.23

i-nuc	BP(j)	Nuc	#BP_Win	avgMFE	avgZ	avgED	SumZ	SumZ/#TotalWindows	BPs= 11
nt-1002	-	G	120	-	-	-	-	-
1002	NoBP	G	18	-27.44	-1.22	29.1	-22.02	-0.18
1002	990	U	13	-33.65	-1.8	28.49	-23.41	-0.2
1002	894	U	1	-29.9	-2.42	32.35	-2.42	-0.02
1002	929	U	1	-29.0	-1.99	33.41	-1.99	-0.02
1002	1008	C	2	-28.9	-1.85	30.1	-3.7	-0.03
1002	901	C	1	-29.8	-1.55	25.38	-1.55	-0.01
1002	1020	C	8	-26.18	-1.56	27.18	-12.48	-0.1
1002	1027	C	4	-24.72	-0.48	30.14	-1.91	-0.02
1002	1033	C	14	-23.47	-1.62	26.06	-22.73	-0.19
1002	1052	C	7	-27.54	-3.23	12.6	-22.59	-0.19
1002	1058	C	33	-34.32	-2.66	10.3	-87.94	-0.73
1002	1101	C	18	-35.84	-1.57	20.61	-28.31	-0.24

i-nuc	BP(j)	Nuc	#BP_Win	avgMFE	avgZ	avgED	SumZ	SumZ/#TotalWindows	BPs= 11
nt-1003	-	G	120	-	-	-	-	-
1003	NoBP	G	50	-31.96	-2.17	16.73	-108.73	-0.91
1003	989	C	13	-33.65	-1.8	28.49	-23.41	-0.2
1003	893	C	1	-29.9	-2.42	32.35	-2.42	-0.02
1003	928	C	1	-29.0	-1.99	33.41	-1.99	-0.02
1003	900	U	1	-29.8	-1.55	25.38	-1.55	-0.01
1003	1020	C	2	-28.9	-1.23	30.08	-2.46	-0.02
1003	1019	U	8	-26.18	-1.56	27.18	-12.48	-0.1
1003	1026	C	4	-24.72	-0.48	30.14	-1.91	-0.02
1003	1032	C	14	-23.47	-1.62	26.06	-22.73	-0.19
1003	1051	C	7	-27.54	-3.23	12.6	-22.59	-0.19
1003	1100	C	18	-35.84	-1.57	20.61	-28.31	-0.24
1003	1058	C	1	-29.1	-1.11	33.24	-1.11	-0.01

i-nuc	BP(j)	Nuc	#BP_Win	avgMFE	avgZ	avgED	SumZ	SumZ/#TotalWindows	BPs= 9
nt-1004	-	A	120	-	-	-	-	-
1004	988	U	13	-33.65	-1.8	28.49	-23.41	-0.2
1004	892	U	1	-29.9	-2.42	32.35	-2.42	-0.02
1004	NoBP	A	43	-30.7	-1.43	25.3	-61.53	-0.51
1004	899	U	1	-29.8	-1.55	25.38	-1.55	-0.01
1004	1019	U	2	-28.9	-1.23	30.08	-2.46	-0.02
1004	1025	U	4	-24.72	-0.48	30.14	-1.91	-0.02
1004	1031	U	14	-23.47	-1.62	26.06	-22.73	-0.19
1004	1050	U	7	-27.54	-3.23	12.6	-22.59	-0.19
1004	1057	U	34	-34.17	-2.62	10.97	-89.05	-0.74
1004	1106	U	1	-28.7	-0.98	20.71	-0.98	-0.01

i-nuc	BP(j)	Nuc	#BP_Win	avgMFE	avgZ	avgED	SumZ	SumZ/#TotalWindows	BPs= 10
nt-1005	-	G	120	-	-	-	-	-
1005	987	C	12	-34.05	-1.78	28.17	-21.41	-0.18
1005	891	C	1	-29.9	-2.42	32.35	-2.42	-0.02
1005	NoBP	G	27	-27.14	-1.32	28.78	-35.68	-0.3
1005	898	C	1	-29.8	-1.55	25.38	-1.55	-0.01
1005	1024	C	4	-24.72	-0.48	30.14	-1.91	-0.02
1005	1030	C	14	-23.47	-1.62	26.06	-22.73	-0.19
1005	1049	C	7	-27.54	-3.23	12.6	-22.59	-0.19
1005	1056	C	34	-34.17	-2.62	10.97	-89.05	-0.74
1005	1098	U	18	-35.84	-1.57	20.61	-28.31	-0.24
1005	1105	C	1	-28.7	-0.98	20.71	-0.98	-0.01
1005	1101	C	1	-30.1	-1.39	19.56	-1.39	-0.01

i-nuc	BP(j)	Nuc	#BP_Win	avgMFE	avgZ	avgED	SumZ	SumZ/#TotalWindows	BPs= 6
nt-1006	-	U	120	-	-	-	-	-
1006	986	A	11	-34.25	-1.7	28.72	-18.7	-0.16
1006	890	A	1	-29.9	-2.42	32.35	-2.42	-0.02
1006	NoBP	U	53	-31.85	-2.13	17.18	-112.89	-0.94
1006	1017	A	22	-26.76	-1.86	23.26	-40.99	-0.34
1006	1029	A	14	-23.47	-1.62	26.06	-22.73	-0.19
1006	1097	A	18	-35.84	-1.57	20.61	-28.31	-0.24
1006	1104	G	1	-28.7	-0.98	20.71	-0.98	-0.01

i-nuc	BP(j)	Nuc	#BP_Win	avgMFE	avgZ	avgED	SumZ	SumZ/#TotalWindows	BPs= 7
nt-1007	-	G	120	-	-	-	-	-
1007	985	C	10	-34.39	-1.56	29.44	-15.61	-0.13
1007	NoBP	G	17	-24.49	-1.7	26.91	-28.85	-0.24
1007	924	C	1	-29.0	-1.99	33.41	-1.99	-0.02
1007	1000	C	14	-27.06	-1.08	28.99	-15.05	-0.13
1007	1016	C	22	-26.76	-1.86	23.26	-40.99	-0.34
1007	1055	C	34	-34.17	-2.62	10.97	-89.05	-0.74
1007	1096	C	18	-35.84	-1.57	20.61	-28.31	-0.24
1007	1100	C	4	-29.9	-1.42	19.25	-5.7	-0.05

i-nuc	BP(j)	Nuc	#BP_Win	avgMFE	avgZ	avgED	SumZ	SumZ/#TotalWindows	BPs= 7
nt-1008	-	C	120	-	-	-	-	-
1008	NoBP	C	29	-35.06	-1.55	23.35	-45.02	-0.38
1008	923	G	1	-29.0	-1.99	33.41	-1.99	-0.02
1008	1002	G	2	-28.9	-1.85	30.1	-3.7	-0.03
1008	999	G	14	-27.06	-1.08	28.99	-15.05	-0.13
1008	1015	G	22	-26.76	-1.86	23.26	-40.99	-0.34
1008	1028	G	14	-23.47	-1.62	26.06	-22.73	-0.19
1008	1054	G	34	-34.17	-2.62	10.97	-89.05	-0.74
1008	1099	G	4	-29.9	-1.42	19.25	-5.7	-0.05

i-nuc	BP(j)	Nuc	#BP_Win	avgMFE	avgZ	avgED	SumZ	SumZ/#TotalWindows	BPs= 4
nt-1009	-	A	120	-	-	-	-	-
1009	NoBP	A	58	-30.19	-1.44	25.18	-83.27	-0.69
1009	1001	U	2	-28.9	-1.85	30.1	-3.7	-0.03
1009	1014	U	22	-26.76	-1.86	23.26	-40.99	-0.34
1009	1053	U	34	-34.17	-2.62	10.97	-89.05	-0.74
1009	1098	U	4	-29.9	-1.42	19.25	-5.7	-0.05

i-nuc	BP(j)	Nuc	#BP_Win	avgMFE	avgZ	avgED	SumZ	SumZ/#TotalWindows	BPs= 4
nt-1010	-	G	120	-	-	-	-	-
1010	NoBP	G	37	-26.94	-1.57	25.7	-58.03	-0.48
1010	1000	C	2	-28.9	-1.85	30.1	-3.7	-0.03
1010	1026	C	14	-23.47	-1.62	26.06	-22.73	-0.19
1010	1052	C	34	-34.17	-2.62	10.97	-89.05	-0.74
1010	1095	C	33	-34.31	-1.45	21.91	-47.73	-0.4

i-nuc	BP(j)	Nuc	#BP_Win	avgMFE	avgZ	avgED	SumZ	SumZ/#TotalWindows	BPs= 3
nt-1011	-	U	120	-	-	-	-	-
1011	999	G	2	-28.9	-1.85	30.1	-3.7	-0.03
1011	997	A	14	-27.06	-1.08	28.99	-15.05	-0.13
1011	NoBP	U	70	-29.7	-2.18	17.85	-152.77	-1.27
1011	1094	A	34	-34.05	-1.41	22.03	-48.1	-0.4

i-nuc	BP(j)	Nuc	#BP_Win	avgMFE	avgZ	avgED	SumZ	SumZ/#TotalWindows	BPs= 4
nt-1012	-	G	120	-	-	-	-	-
1012	NoBP	G	23	-26.85	-1.86	23.58	-42.77	-0.36
1012	996	C	14	-27.06	-1.08	28.99	-15.05	-0.13
1012	1024	C	14	-23.47	-1.62	26.06	-22.73	-0.19
1012	1051	C	34	-34.17	-2.62	10.97	-89.05	-0.74
1012	1093	C	35	-33.82	-1.39	22.2	-48.51	-0.4

i-nuc	BP(j)	Nuc	#BP_Win	avgMFE	avgZ	avgED	SumZ	SumZ/#TotalWindows	BPs= 4
nt-1013	-	G	120	-	-	-	-	-
1013	995	C	14	-27.06	-1.08	28.99	-15.05	-0.13
1013	NoBP	G	22	-26.76	-1.86	23.26	-40.99	-0.34
1013	1023	C	14	-23.47	-1.62	26.06	-22.73	-0.19
1013	1050	U	34	-34.17	-2.62	10.97	-89.05	-0.74
1013	1092	C	36	-33.57	-1.35	22.24	-48.56	-0.4

i-nuc	BP(j)	Nuc	#BP_Win	avgMFE	avgZ	avgED	SumZ	SumZ/#TotalWindows	BPs= 4
nt-1014	-	U	120	-	-	-	-	-
1014	994	A	13	-26.95	-1.05	28.95	-13.68	-0.11
1014	1009	A	22	-26.76	-1.86	23.26	-40.99	-0.34
1014	1022	A	14	-23.47	-1.62	26.06	-22.73	-0.19
1014	NoBP	U	35	-33.89	-2.53	11.56	-88.72	-0.74
1014	1091	A	36	-33.57	-1.35	22.24	-48.56	-0.4

i-nuc	BP(j)	Nuc	#BP_Win	avgMFE	avgZ	avgED	SumZ	SumZ/#TotalWindows	BPs= 3
nt-1015	-	G	120	-	-	-	-	-
1015	NoBP	G	28	-24.99	-1.23	27.56	-34.44	-0.29
1015	1008	C	22	-26.76	-1.86	23.26	-40.99	-0.34
1015	1049	C	34	-34.17	-2.62	10.97	-89.05	-0.74
1015	1090	C	36	-33.57	-1.35	22.24	-48.56	-0.4

i-nuc	BP(j)	Nuc	#BP_Win	avgMFE	avgZ	avgED	SumZ	SumZ/#TotalWindows	BPs= 3
nt-1016	-	C	120	-	-	-	-	-
1016	NoBP	C	57	-30.52	-2.08	17.2	-118.81	-0.99
1016	1007	G	22	-26.76	-1.86	23.26	-40.99	-0.34
1016	935	G	5	-23.8	-0.68	33.05	-3.39	-0.03
1016	1089	G	36	-33.57	-1.35	22.24	-48.56	-0.4

i-nuc	BP(j)	Nuc	#BP_Win	avgMFE	avgZ	avgED	SumZ	SumZ/#TotalWindows	BPs= 4
nt-1017	-	A	120	-	-	-	-	-
1017	1006	U	22	-26.76	-1.86	23.26	-40.99	-0.34
1017	NoBP	A	23	-25.12	-1.28	25.94	-29.39	-0.24
1017	934	U	5	-23.8	-0.68	33.05	-3.39	-0.03
1017	1048	U	34	-34.17	-2.62	10.97	-89.05	-0.74
1017	1088	U	36	-33.57	-1.35	22.24	-48.56	-0.4

i-nuc	BP(j)	Nuc	#BP_Win	avgMFE	avgZ	avgED	SumZ	SumZ/#TotalWindows	BPs= 2
nt-1018	-	A	120	-	-	-	-	-
1018	NoBP	A	81	-29.31	-1.46	23.48	-118.26	-0.99
1018	933	U	5	-23.8	-0.68	33.05	-3.39	-0.03
1018	1047	U	34	-34.17	-2.62	10.97	-89.05	-0.74

i-nuc	BP(j)	Nuc	#BP_Win	avgMFE	avgZ	avgED	SumZ	SumZ/#TotalWindows	BPs= 4
nt-1019	-	U	120	-	-	-	-	-
1019	NoBP	U	71	-29.68	-1.45	22.72	-103.03	-0.86
1019	1004	A	2	-28.9	-1.23	30.08	-2.46	-0.02
1019	1003	G	8	-26.18	-1.56	27.18	-12.48	-0.1
1019	932	A	5	-23.8	-0.68	33.05	-3.39	-0.03
1019	1046	A	34	-34.17	-2.62	10.97	-89.05	-0.74

i-nuc	BP(j)	Nuc	#BP_Win	avgMFE	avgZ	avgED	SumZ	SumZ/#TotalWindows	BPs= 4
nt-1020	-	C	120	-	-	-	-	-
1020	NoBP	C	71	-29.68	-1.45	22.64	-102.82	-0.86
1020	1003	G	2	-28.9	-1.23	30.08	-2.46	-0.02
1020	1002	G	8	-26.18	-1.56	27.18	-12.48	-0.1
1020	931	G	5	-23.8	-0.68	33.05	-3.39	-0.03
1020	1045	G	34	-34.17	-2.62	10.97	-89.05	-0.74

i-nuc	BP(j)	Nuc	#BP_Win	avgMFE	avgZ	avgED	SumZ	SumZ/#TotalWindows	BPs= 2
nt-1021	-	A	120	-	-	-	-	-
1021	NoBP	A	107	-30.87	-1.81	19.62	-193.3	-1.61
1021	1001	U	8	-26.18	-1.56	27.18	-12.48	-0.1
1021	1136	U	5	-28.64	-0.82	20.86	-4.08	-0.03

i-nuc	BP(j)	Nuc	#BP_Win	avgMFE	avgZ	avgED	SumZ	SumZ/#TotalWindows	BPs= 2
nt-1022	-	A	120	-	-	-	-	-
1022	NoBP	A	100	-31.55	-1.82	19.41	-181.67	-1.51
1022	1014	U	14	-23.47	-1.62	26.06	-22.73	-0.19
1022	1135	U	6	-28.47	-0.77	20.82	-4.6	-0.04

i-nuc	BP(j)	Nuc	#BP_Win	avgMFE	avgZ	avgED	SumZ	SumZ/#TotalWindows	BPs= 3
nt-1023	-	C	120	-	-	-	-	-
1023	NoBP	C	92	-32.0	-1.83	18.83	-168.52	-1.4
1023	999	G	8	-26.18	-1.56	27.18	-12.48	-0.1
1023	1013	G	14	-23.47	-1.62	26.06	-22.73	-0.19
1023	1134	G	6	-28.47	-0.77	20.82	-4.6	-0.04

i-nuc	BP(j)	Nuc	#BP_Win	avgMFE	avgZ	avgED	SumZ	SumZ/#TotalWindows	BPs= 8
nt-1024	-	C	120	-	-	-	-	-
1024	NoBP	C	2	-26.35	-0.45	27.95	-0.91	-0.01
1024	998	G	8	-26.18	-1.56	27.18	-12.48	-0.1
1024	1005	G	4	-24.72	-0.48	30.14	-1.91	-0.02
1024	927	G	5	-23.8	-0.68	33.05	-3.39	-0.03
1024	1012	G	14	-23.47	-1.62	26.06	-22.73	-0.19
1024	1045	G	45	-32.38	-1.6	21.5	-72.19	-0.6
1024	1043	G	34	-34.17	-2.62	10.97	-89.05	-0.74
1024	1134	G	2	-27.05	-0.25	30.97	-0.5	-0.0
1024	1133	G	6	-28.47	-0.77	20.82	-4.6	-0.04

i-nuc	BP(j)	Nuc	#BP_Win	avgMFE	avgZ	avgED	SumZ	SumZ/#TotalWindows	BPs= 6
nt-1025	-	U	120	-	-	-	-	-
1025	997	A	8	-26.18	-1.56	27.18	-12.48	-0.1
1025	1004	A	4	-24.72	-0.48	30.14	-1.91	-0.02
1025	926	A	5	-23.8	-0.68	33.05	-3.39	-0.03
1025	NoBP	U	22	-25.02	-1.23	25.56	-27.01	-0.23
1025	1044	A	45	-32.38	-1.6	21.5	-72.19	-0.6
1025	1042	A	34	-34.17	-2.62	10.97	-89.05	-0.74
1025	1133	G	2	-27.05	-0.25	30.97	-0.5	-0.0

i-nuc	BP(j)	Nuc	#BP_Win	avgMFE	avgZ	avgED	SumZ	SumZ/#TotalWindows	BPs= 5
nt-1026	-	C	120	-	-	-	-	-
1026	NoBP	C	43	-32.34	-2.21	15.34	-95.23	-0.79
1026	1003	G	4	-24.72	-0.48	30.14	-1.91	-0.02
1026	1010	G	14	-23.47	-1.62	26.06	-22.73	-0.19
1026	936	G	5	-24.78	-1.64	30.47	-8.2	-0.07
1026	1043	G	45	-32.38	-1.6	21.5	-72.19	-0.6
1026	1132	G	9	-27.69	-0.53	24.25	-4.77	-0.04

i-nuc	BP(j)	Nuc	#BP_Win	avgMFE	avgZ	avgED	SumZ	SumZ/#TotalWindows	BPs= 4
nt-1027	-	C	120	-	-	-	-	-
1027	NoBP	C	97	-31.5	-1.91	18.98	-185.25	-1.54
1027	1002	G	4	-24.72	-0.48	30.14	-1.91	-0.02
1027	923	G	5	-23.8	-0.68	33.05	-3.39	-0.03
1027	935	G	5	-24.78	-1.64	30.47	-8.2	-0.07
1027	1131	G	9	-27.69	-0.53	24.25	-4.77	-0.04

i-nuc	BP(j)	Nuc	#BP_Win	avgMFE	avgZ	avgED	SumZ	SumZ/#TotalWindows	BPs= 7
nt-1028	-	G	120	-	-	-	-	-
1028	NoBP	G	6	-24.2	-0.7	32.52	-4.17	-0.03
1028	1001	U	3	-24.23	-0.38	30.23	-1.13	-0.01
1028	1008	C	14	-23.47	-1.62	26.06	-22.73	-0.19
1028	934	U	5	-24.78	-1.64	30.47	-8.2	-0.07
1028	1039	U	79	-33.15	-2.04	16.97	-161.24	-1.34
1028	1130	U	9	-27.69	-0.53	24.25	-4.77	-0.04
1028	1138	C	1	-26.7	-0.01	41.15	-0.01	-0.0
1028	1049	C	3	-27.23	-0.13	35.5	-0.39	-0.0

i-nuc	BP(j)	Nuc	#BP_Win	avgMFE	avgZ	avgED	SumZ	SumZ/#TotalWindows	BPs= 6
nt-1029	-	A	120	-	-	-	-	-
1029	NoBP	A	13	-26.82	-0.43	25.69	-5.65	-0.05
1029	921	U	5	-23.8	-0.68	33.05	-3.39	-0.03
1029	1006	U	14	-23.47	-1.62	26.06	-22.73	-0.19
1029	933	U	5	-24.78	-1.64	30.47	-8.2	-0.07
1029	1038	U	79	-33.15	-2.04	16.97	-161.24	-1.34
1029	1137	U	1	-26.7	-0.01	41.15	-0.01	-0.0
1029	1048	U	3	-27.23	-0.13	35.5	-0.39	-0.0

i-nuc	BP(j)	Nuc	#BP_Win	avgMFE	avgZ	avgED	SumZ	SumZ/#TotalWindows	BPs= 6
nt-1030	-	C	120	-	-	-	-	-
1030	NoBP	C	7	-26.71	-0.06	32.44	-0.41	-0.0
1030	999	G	1	-22.6	-0.04	29.76	-0.04	-0.0
1030	920	G	5	-23.8	-0.68	33.05	-3.39	-0.03
1030	1005	G	14	-23.47	-1.62	26.06	-22.73	-0.19
1030	931	G	5	-24.78	-1.64	30.47	-8.2	-0.07
1030	1037	G	79	-33.15	-2.04	16.97	-161.24	-1.34
1030	1128	G	9	-27.69	-0.53	24.25	-4.77	-0.04

i-nuc	BP(j)	Nuc	#BP_Win	avgMFE	avgZ	avgED	SumZ	SumZ/#TotalWindows	BPs= 7
nt-1031	-	U	120	-	-	-	-	-
1031	998	G	1	-22.6	-0.04	29.76	-0.04	-0.0
1031	919	A	5	-23.8	-0.68	33.05	-3.39	-0.03
1031	1004	A	14	-23.47	-1.62	26.06	-22.73	-0.19
1031	930	A	5	-24.78	-1.64	30.47	-8.2	-0.07
1031	1036	A	79	-33.15	-2.04	16.97	-161.24	-1.34
1031	1127	A	9	-27.69	-0.53	24.25	-4.77	-0.04
1031	NoBP	U	4	-27.1	0.14	27.92	0.54	0.0
1031	1046	A	3	-27.23	-0.13	35.5	-0.39	-0.0

i-nuc	BP(j)	Nuc	#BP_Win	avgMFE	avgZ	avgED	SumZ	SumZ/#TotalWindows	BPs= 5
nt-1032	-	C	120	-	-	-	-	-
1032	918	G	5	-23.8	-0.68	33.05	-3.39	-0.03
1032	1003	G	14	-23.47	-1.62	26.06	-22.73	-0.19
1032	NoBP	C	88	-32.41	-1.92	18.01	-168.86	-1.41
1032	1126	G	9	-27.69	-0.53	24.25	-4.77	-0.04
1032	1134	G	1	-26.7	-0.01	41.15	-0.01	-0.0
1032	1045	G	3	-27.23	-0.13	35.5	-0.39	-0.0

i-nuc	BP(j)	Nuc	#BP_Win	avgMFE	avgZ	avgED	SumZ	SumZ/#TotalWindows	BPs= 2
nt-1033	-	C	120	-	-	-	-	-
1033	NoBP	C	105	-31.5	-1.69	19.66	-176.99	-1.47
1033	1002	G	14	-23.47	-1.62	26.06	-22.73	-0.19
1033	1133	G	1	-26.7	-0.01	41.15	-0.01	-0.0

i-nuc	BP(j)	Nuc	#BP_Win	avgMFE	avgZ	avgED	SumZ	SumZ/#TotalWindows	BPs= 5
nt-1034	-	C	120	-	-	-	-	-
1034	NoBP	C	98	-31.55	-1.84	18.57	-180.32	-1.5
1034	927	G	5	-24.78	-1.64	30.47	-8.2	-0.07
1034	931	G	4	-23.55	-1.38	27.98	-5.51	-0.05
1034	1123	G	9	-27.69	-0.53	24.25	-4.77	-0.04
1034	1132	G	1	-26.7	-0.01	41.15	-0.01	-0.0
1034	1043	G	3	-27.23	-0.13	35.5	-0.39	-0.0

i-nuc	BP(j)	Nuc	#BP_Win	avgMFE	avgZ	avgED	SumZ	SumZ/#TotalWindows	BPs= 5
nt-1035	-	U	120	-	-	-	-	-
1035	NoBP	U	98	-31.63	-1.84	18.32	-180.18	-1.5
1035	926	A	5	-24.78	-1.64	30.47	-8.2	-0.07
1035	930	A	4	-23.55	-1.38	27.98	-5.51	-0.05
1035	1122	A	9	-27.69	-0.53	24.25	-4.77	-0.04
1035	1131	G	1	-26.7	-0.01	41.15	-0.01	-0.0
1035	1042	A	3	-27.23	-0.13	35.5	-0.39	-0.0

i-nuc	BP(j)	Nuc	#BP_Win	avgMFE	avgZ	avgED	SumZ	SumZ/#TotalWindows	BPs= 6
nt-1036	-	A	120	-	-	-	-	-
1036	NoBP	A	13	-27.74	-0.24	24.72	-3.08	-0.03
1036	925	U	5	-24.78	-1.64	30.47	-8.2	-0.07
1036	929	U	4	-23.55	-1.38	27.98	-5.51	-0.05
1036	1001	U	9	-23.37	-1.82	23.84	-16.35	-0.14
1036	1031	U	79	-33.15	-2.04	16.97	-161.24	-1.34
1036	1121	U	9	-27.69	-0.53	24.25	-4.77	-0.04
1036	1130	U	1	-26.7	-0.01	41.15	-0.01	-0.0

i-nuc	BP(j)	Nuc	#BP_Win	avgMFE	avgZ	avgED	SumZ	SumZ/#TotalWindows	BPs= 5
nt-1037	-	G	120	-	-	-	-	-
1037	NoBP	G	14	-28.26	-0.22	24.5	-3.07	-0.03
1037	924	C	5	-24.78	-1.64	30.47	-8.2	-0.07
1037	928	C	4	-23.55	-1.38	27.98	-5.51	-0.05
1037	1000	C	9	-23.37	-1.82	23.84	-16.35	-0.14
1037	1030	C	79	-33.15	-2.04	16.97	-161.24	-1.34
1037	1120	U	9	-27.69	-0.53	24.25	-4.77	-0.04

i-nuc	BP(j)	Nuc	#BP_Win	avgMFE	avgZ	avgED	SumZ	SumZ/#TotalWindows	BPs= 5
nt-1038	-	U	120	-	-	-	-	-
1038	923	G	5	-24.78	-1.64	30.47	-8.2	-0.07
1038	927	G	4	-23.55	-1.38	27.98	-5.51	-0.05
1038	999	G	9	-23.37	-1.82	23.84	-16.35	-0.14
1038	1029	A	79	-33.15	-2.04	16.97	-161.24	-1.34
1038	NoBP	U	22	-28.48	-0.36	22.92	-7.82	-0.07
1038	1128	G	1	-26.7	-0.01	41.15	-0.01	-0.0

i-nuc	BP(j)	Nuc	#BP_Win	avgMFE	avgZ	avgED	SumZ	SumZ/#TotalWindows	BPs= 5
nt-1039	-	U	120	-	-	-	-	-
1039	NoBP	U	28	-27.84	-0.56	23.96	-15.7	-0.13
1039	922	G	1	-25.2	-1.84	29.7	-1.84	-0.02
1039	926	A	2	-23.9	-1.68	27.22	-3.37	-0.03
1039	998	G	9	-23.37	-1.82	23.84	-16.35	-0.14
1039	1028	G	79	-33.15	-2.04	16.97	-161.24	-1.34
1039	1127	A	1	-26.7	-0.01	41.15	-0.01	-0.0

i-nuc	BP(j)	Nuc	#BP_Win	avgMFE	avgZ	avgED	SumZ	SumZ/#TotalWindows	BPs= 2
nt-1040	-	C	120	-	-	-	-	-
1040	NoBP	C	118	-31.06	-1.68	19.22	-198.47	-1.65
1040	1126	G	1	-26.7	-0.01	41.15	-0.01	-0.0
1040	1054	G	1	-26.7	0.25	25.03	0.25	0.0

i-nuc	BP(j)	Nuc	#BP_Win	avgMFE	avgZ	avgED	SumZ	SumZ/#TotalWindows	BPs= 3
nt-1041	-	A	120	-	-	-	-	-
1041	NoBP	A	110	-31.75	-1.65	18.88	-181.97	-1.52
1041	970	U	4	-22.7	-1.42	25.62	-5.66	-0.05
1041	943	U	5	-23.9	-2.14	22.42	-10.69	-0.09
1041	1053	U	1	-26.7	0.25	25.03	0.25	0.0

i-nuc	BP(j)	Nuc	#BP_Win	avgMFE	avgZ	avgED	SumZ	SumZ/#TotalWindows	BPs= 5
nt-1042	-	A	120	-	-	-	-	-
1042	NoBP	A	65	-31.39	-1.36	21.3	-88.15	-0.73
1042	969	U	4	-22.7	-1.42	25.62	-5.66	-0.05
1042	942	U	5	-23.9	-2.14	22.42	-10.69	-0.09
1042	1025	U	34	-34.17	-2.62	10.97	-89.05	-0.74
1042	1113	U	9	-27.69	-0.53	24.25	-4.77	-0.04
1042	1035	U	3	-27.23	-0.13	35.5	-0.39	-0.0

i-nuc	BP(j)	Nuc	#BP_Win	avgMFE	avgZ	avgED	SumZ	SumZ/#TotalWindows	BPs= 9
nt-1043	-	G	120	-	-	-	-	-
1043	NoBP	G	12	-29.64	-1.03	18.26	-12.34	-0.1
1043	968	U	4	-22.7	-1.42	25.62	-5.66	-0.05
1043	941	U	5	-23.9	-2.14	22.42	-10.69	-0.09
1043	1026	C	45	-32.38	-1.6	21.5	-72.19	-0.6
1043	1024	C	34	-34.17	-2.62	10.97	-89.05	-0.74
1043	1112	U	9	-27.69	-0.53	24.25	-4.77	-0.04
1043	1051	C	2	-26.7	0.12	33.09	0.24	0.0
1043	1034	C	3	-27.23	-0.13	35.5	-0.39	-0.0
1043	1058	C	4	-27.7	0.11	21.9	0.44	0.0
1043	1161	C	2	-39.6	-2.46	11.54	-4.92	-0.04

i-nuc	BP(j)	Nuc	#BP_Win	avgMFE	avgZ	avgED	SumZ	SumZ/#TotalWindows	BPs= 7
nt-1044	-	A	120	-	-	-	-	-
1044	NoBP	A	47	-32.74	-2.09	14.03	-98.3	-0.82
1044	967	U	4	-22.7	-1.42	25.62	-5.66	-0.05
1044	940	U	5	-23.9	-2.14	22.42	-10.69	-0.09
1044	1025	U	45	-32.38	-1.6	21.5	-72.19	-0.6
1044	1111	U	9	-27.69	-0.53	24.25	-4.77	-0.04
1044	1050	U	2	-26.7	0.12	33.09	0.24	0.0
1044	1057	U	4	-27.7	0.11	21.9	0.44	0.0
1044	1160	U	4	-37.92	-2.01	11.79	-8.03	-0.07

i-nuc	BP(j)	Nuc	#BP_Win	avgMFE	avgZ	avgED	SumZ	SumZ/#TotalWindows	BPs= 9
nt-1045	-	G	120	-	-	-	-	-
1045	NoBP	G	8	-29.61	-0.76	17.57	-6.05	-0.05
1045	966	C	4	-22.7	-1.42	25.62	-5.66	-0.05
1045	939	C	5	-23.9	-2.14	22.42	-10.69	-0.09
1045	1024	C	45	-32.38	-1.6	21.5	-72.19	-0.6
1045	1020	C	34	-34.17	-2.62	10.97	-89.05	-0.74
1045	1110	U	9	-27.69	-0.53	24.25	-4.77	-0.04
1045	1049	C	2	-26.7	0.12	33.09	0.24	0.0
1045	1032	C	3	-27.23	-0.13	35.5	-0.39	-0.0
1045	1056	C	4	-27.7	0.11	21.9	0.44	0.0
1045	1159	C	6	-36.98	-1.76	11.86	-10.54	-0.09

i-nuc	BP(j)	Nuc	#BP_Win	avgMFE	avgZ	avgED	SumZ	SumZ/#TotalWindows	BPs= 6
nt-1046	-	A	120	-	-	-	-	-
1046	NoBP	A	59	-31.65	-1.3	21.22	-76.85	-0.64
1046	965	U	4	-22.7	-1.42	25.62	-5.66	-0.05
1046	938	U	5	-23.9	-2.14	22.42	-10.69	-0.09
1046	1019	U	34	-34.17	-2.62	10.97	-89.05	-0.74
1046	1109	U	9	-27.69	-0.53	24.25	-4.77	-0.04
1046	1031	U	3	-27.23	-0.13	35.5	-0.39	-0.0
1046	1158	U	6	-36.98	-1.76	11.86	-10.54	-0.09

i-nuc	BP(j)	Nuc	#BP_Win	avgMFE	avgZ	avgED	SumZ	SumZ/#TotalWindows	BPs= 3
nt-1047	-	U	120	-	-	-	-	-
1047	NoBP	U	71	-30.54	-1.31	22.02	-92.97	-0.77
1047	1018	A	34	-34.17	-2.62	10.97	-89.05	-0.74
1047	1108	A	9	-27.69	-0.53	24.25	-4.77	-0.04
1047	1157	G	6	-36.98	-1.76	11.86	-10.54	-0.09

i-nuc	BP(j)	Nuc	#BP_Win	avgMFE	avgZ	avgED	SumZ	SumZ/#TotalWindows	BPs= 5
nt-1048	-	U	120	-	-	-	-	-
1048	NoBP	U	63	-31.38	-1.29	21.25	-81.06	-0.68
1048	936	G	5	-23.9	-2.14	22.42	-10.69	-0.09
1048	1017	A	34	-34.17	-2.62	10.97	-89.05	-0.74
1048	1107	A	9	-27.69	-0.53	24.25	-4.77	-0.04
1048	1029	A	3	-27.23	-0.13	35.5	-0.39	-0.0
1048	1156	G	6	-36.98	-1.76	11.86	-10.54	-0.09

i-nuc	BP(j)	Nuc	#BP_Win	avgMFE	avgZ	avgED	SumZ	SumZ/#TotalWindows	BPs= 6
nt-1049	-	C	120	-	-	-	-	-
1049	NoBP	C	33	-30.39	-0.74	20.39	-24.57	-0.2
1049	935	G	5	-23.9	-2.14	22.42	-10.69	-0.09
1049	1005	G	7	-27.54	-3.23	12.6	-22.59	-0.19
1049	1015	G	34	-34.17	-2.62	10.97	-89.05	-0.74
1049	1087	G	36	-33.57	-1.35	22.24	-48.56	-0.4
1049	1045	G	2	-26.7	0.12	33.09	0.24	0.0
1049	1028	G	3	-27.23	-0.13	35.5	-0.39	-0.0

i-nuc	BP(j)	Nuc	#BP_Win	avgMFE	avgZ	avgED	SumZ	SumZ/#TotalWindows	BPs= 4
nt-1050	-	U	120	-	-	-	-	-
1050	NoBP	U	61	-30.79	-1.1	23.65	-67.27	-0.56
1050	1004	A	7	-27.54	-3.23	12.6	-22.59	-0.19
1050	1013	G	34	-34.17	-2.62	10.97	-89.05	-0.74
1050	1044	A	2	-26.7	0.12	33.09	0.24	0.0
1050	1154	A	16	-34.0	-0.99	15.76	-15.88	-0.13

i-nuc	BP(j)	Nuc	#BP_Win	avgMFE	avgZ	avgED	SumZ	SumZ/#TotalWindows	BPs= 6
nt-1051	-	C	120	-	-	-	-	-
1051	NoBP	C	15	-26.69	-0.83	27.49	-12.49	-0.1
1051	1003	G	7	-27.54	-3.23	12.6	-22.59	-0.19
1051	1012	G	34	-34.17	-2.62	10.97	-89.05	-0.74
1051	1085	G	36	-33.57	-1.35	22.24	-48.56	-0.4
1051	1104	G	9	-27.69	-0.53	24.25	-4.77	-0.04
1051	1043	G	2	-26.7	0.12	33.09	0.24	0.0
1051	1153	G	17	-33.75	-0.94	15.75	-16.06	-0.13

i-nuc	BP(j)	Nuc	#BP_Win	avgMFE	avgZ	avgED	SumZ	SumZ/#TotalWindows	BPs= 5
nt-1052	-	C	120	-	-	-	-	-
1052	NoBP	C	17	-27.31	-0.63	28.78	-10.75	-0.09
1052	1002	G	7	-27.54	-3.23	12.6	-22.59	-0.19
1052	1010	G	34	-34.17	-2.62	10.97	-89.05	-0.74
1052	1084	G	36	-33.57	-1.35	22.24	-48.56	-0.4
1052	1103	G	9	-27.69	-0.53	24.25	-4.77	-0.04
1052	1152	G	17	-33.75	-0.94	15.75	-16.06	-0.13

i-nuc	BP(j)	Nuc	#BP_Win	avgMFE	avgZ	avgED	SumZ	SumZ/#TotalWindows	BPs= 5
nt-1053	-	U	120	-	-	-	-	-
1053	NoBP	U	23	-27.87	-1.39	24.55	-32.06	-0.27
1053	1009	A	34	-34.17	-2.62	10.97	-89.05	-0.74
1053	1083	A	36	-33.57	-1.35	22.24	-48.56	-0.4
1053	1102	A	9	-27.69	-0.53	24.25	-4.77	-0.04
1053	1041	A	1	-26.7	0.25	25.03	0.25	0.0
1053	1151	A	17	-33.75	-0.94	15.75	-16.06	-0.13

i-nuc	BP(j)	Nuc	#BP_Win	avgMFE	avgZ	avgED	SumZ	SumZ/#TotalWindows	BPs= 6
nt-1054	-	G	120	-	-	-	-	-
1054	NoBP	G	16	-28.66	-0.5	30.91	-8.02	-0.07
1054	1000	C	7	-27.54	-3.23	12.6	-22.59	-0.19
1054	1008	C	34	-34.17	-2.62	10.97	-89.05	-0.74
1054	1082	C	36	-33.57	-1.35	22.24	-48.56	-0.4
1054	1101	C	9	-27.69	-0.53	24.25	-4.77	-0.04
1054	1040	C	1	-26.7	0.25	25.03	0.25	0.0
1054	1150	C	17	-33.75	-0.94	15.75	-16.06	-0.13

i-nuc	BP(j)	Nuc	#BP_Win	avgMFE	avgZ	avgED	SumZ	SumZ/#TotalWindows	BPs= 3
nt-1055	-	C	120	-	-	-	-	-
1055	NoBP	C	62	-31.51	-0.97	24.98	-60.02	-0.5
1055	999	G	7	-27.54	-3.23	12.6	-22.59	-0.19
1055	1007	G	34	-34.17	-2.62	10.97	-89.05	-0.74
1055	1148	G	17	-33.75	-0.94	15.75	-16.06	-0.13

i-nuc	BP(j)	Nuc	#BP_Win	avgMFE	avgZ	avgED	SumZ	SumZ/#TotalWindows	BPs= 5
nt-1056	-	C	120	-	-	-	-	-
1056	998	G	7	-27.54	-3.23	12.6	-22.59	-0.19
1056	1005	G	34	-34.17	-2.62	10.97	-89.05	-0.74
1056	1077	G	58	-31.97	-1.02	25.36	-59.34	-0.49
1056	1045	G	4	-27.7	0.11	21.9	0.44	0.0
1056	1147	G	17	-33.75	-0.94	15.75	-16.06	-0.13

i-nuc	BP(j)	Nuc	#BP_Win	avgMFE	avgZ	avgED	SumZ	SumZ/#TotalWindows	BPs= 4
nt-1057	-	U	120	-	-	-	-	-
1057	997	A	6	-27.93	-3.24	10.76	-19.44	-0.16
1057	1004	A	34	-34.17	-2.62	10.97	-89.05	-0.74
1057	1076	G	58	-31.97	-1.02	25.36	-59.34	-0.49
1057	1044	A	4	-27.7	0.11	21.9	0.44	0.0
1057	NoBP	U	18	-33.71	-0.93	16.66	-16.68	-0.14

i-nuc	BP(j)	Nuc	#BP_Win	avgMFE	avgZ	avgED	SumZ	SumZ/#TotalWindows	BPs= 4
nt-1058	-	C	120	-	-	-	-	-
1058	NoBP	C	23	-32.54	-1.35	15.86	-30.96	-0.26
1058	1002	G	33	-34.32	-2.66	10.3	-87.94	-0.73
1058	1075	G	59	-31.97	-1.04	25.29	-61.5	-0.51
1058	1003	G	1	-29.1	-1.11	33.24	-1.11	-0.01
1058	1043	G	4	-27.7	0.11	21.9	0.44	0.0

i-nuc	BP(j)	Nuc	#BP_Win	avgMFE	avgZ	avgED	SumZ	SumZ/#TotalWindows	BPs= 3
nt-1059	-	A	120	-	-	-	-	-
1059	NoBP	A	27	-32.04	-1.01	17.54	-27.3	-0.23
1059	1001	U	33	-34.32	-2.66	10.3	-87.94	-0.73
1059	1074	U	59	-31.97	-1.04	25.29	-61.5	-0.51
1059	1106	U	1	-29.1	-1.11	33.24	-1.11	-0.01

i-nuc	BP(j)	Nuc	#BP_Win	avgMFE	avgZ	avgED	SumZ	SumZ/#TotalWindows	BPs= 4
nt-1060	-	G	120	-	-	-	-	-
1060	NoBP	G	22	-33.05	-1.1	17.23	-24.09	-0.2
1060	1000	C	33	-34.32	-2.66	10.3	-87.94	-0.73
1060	1073	C	59	-31.97	-1.04	25.29	-61.5	-0.51
1060	1105	C	1	-29.1	-1.11	33.24	-1.11	-0.01
1060	1149	C	5	-28.82	-0.04	22.73	-0.22	-0.0

i-nuc	BP(j)	Nuc	#BP_Win	avgMFE	avgZ	avgED	SumZ	SumZ/#TotalWindows	BPs= 4
nt-1061	-	C	120	-	-	-	-	-
1061	NoBP	C	22	-33.31	-0.99	18.05	-21.67	-0.18
1061	999	G	33	-34.32	-2.66	10.3	-87.94	-0.73
1061	1072	G	59	-31.97	-1.04	25.29	-61.5	-0.51
1061	1104	G	1	-29.1	-1.11	33.24	-1.11	-0.01
1061	1148	G	5	-28.82	-0.04	22.73	-0.22	-0.0

i-nuc	BP(j)	Nuc	#BP_Win	avgMFE	avgZ	avgED	SumZ	SumZ/#TotalWindows	BPs= 3
nt-1062	-	C	120	-	-	-	-	-
1062	998	G	33	-34.32	-2.66	10.3	-87.94	-0.73
1062	NoBP	C	81	-32.41	-1.0	23.45	-81.08	-0.68
1062	1103	G	1	-29.1	-1.11	33.24	-1.11	-0.01
1062	1147	G	5	-28.82	-0.04	22.73	-0.22	-0.0

i-nuc	BP(j)	Nuc	#BP_Win	avgMFE	avgZ	avgED	SumZ	SumZ/#TotalWindows	BPs= 2
nt-1063	-	U	120	-	-	-	-	-
1063	997	A	15	-31.69	-3.36	8.78	-50.45	-0.42
1063	NoBP	U	59	-31.97	-1.04	25.29	-61.5	-0.51
1063	1078	A	46	-34.19	-1.21	16.94	-55.63	-0.46

i-nuc	BP(j)	Nuc	#BP_Win	avgMFE	avgZ	avgED	SumZ	SumZ/#TotalWindows	BPs= 2
nt-1064	-	C	120	-	-	-	-	-
1064	NoBP	C	12	-31.1	-3.41	8.79	-40.95	-0.34
1064	1069	G	59	-31.97	-1.04	25.29	-61.5	-0.51
1064	1077	G	49	-34.19	-1.25	16.86	-61.44	-0.51

i-nuc	BP(j)	Nuc	#BP_Win	avgMFE	avgZ	avgED	SumZ	SumZ/#TotalWindows	BPs= 1
nt-1065	-	C	120	-	-	-	-	-
1065	NoBP	C	71	-31.82	-1.39	22.73	-98.61	-0.82
1065	1076	G	49	-34.19	-1.25	16.86	-61.44	-0.51

i-nuc	BP(j)	Nuc	#BP_Win	avgMFE	avgZ	avgED	SumZ	SumZ/#TotalWindows	BPs= 1
nt-1066	-	C	120	-	-	-	-	-
1066	NoBP	C	71	-31.81	-1.34	22.94	-94.8	-0.79
1066	1075	G	49	-34.19	-1.25	16.86	-61.44	-0.51

i-nuc	BP(j)	Nuc	#BP_Win	avgMFE	avgZ	avgED	SumZ	SumZ/#TotalWindows	BPs= 1
nt-1067	-	A	120	-	-	-	-	-
1067	NoBP	A	71	-31.8	-1.28	23.39	-90.92	-0.76
1067	1074	U	49	-34.19	-1.25	16.86	-61.44	-0.51

i-nuc	BP(j)	Nuc	#BP_Win	avgMFE	avgZ	avgED	SumZ	SumZ/#TotalWindows	BPs= 0
nt-1068	-	A	120	-	-	-	-	-
1068	NoBP	A	120	-32.78	-1.24	20.93	-148.74	-1.24

i-nuc	BP(j)	Nuc	#BP_Win	avgMFE	avgZ	avgED	SumZ	SumZ/#TotalWindows	BPs= 1
nt-1069	-	G	120	-	-	-	-	-
1069	NoBP	G	61	-33.57	-1.37	17.16	-83.74	-0.7
1069	1064	C	59	-31.97	-1.04	25.29	-61.5	-0.51

i-nuc	BP(j)	Nuc	#BP_Win	avgMFE	avgZ	avgED	SumZ	SumZ/#TotalWindows	BPs= 1
nt-1070	-	U	120	-	-	-	-	-
1070	NoBP	U	117	-32.82	-1.21	21.05	-141.17	-1.18
1070	1107	A	3	-31.3	-0.34	34.0	-1.02	-0.01

i-nuc	BP(j)	Nuc	#BP_Win	avgMFE	avgZ	avgED	SumZ	SumZ/#TotalWindows	BPs= 1
nt-1071	-	A	120	-	-	-	-	-
1071	NoBP	A	117	-32.82	-1.18	21.28	-137.98	-1.15
1071	1106	U	3	-31.3	-0.34	34.0	-1.02	-0.01

i-nuc	BP(j)	Nuc	#BP_Win	avgMFE	avgZ	avgED	SumZ	SumZ/#TotalWindows	BPs= 2
nt-1072	-	G	120	-	-	-	-	-
1072	NoBP	G	58	-33.67	-1.27	17.62	-73.45	-0.61
1072	1061	C	59	-31.97	-1.04	25.29	-61.5	-0.51
1072	1105	C	3	-31.3	-0.34	34.0	-1.02	-0.01

i-nuc	BP(j)	Nuc	#BP_Win	avgMFE	avgZ	avgED	SumZ	SumZ/#TotalWindows	BPs= 3
nt-1073	-	C	120	-	-	-	-	-
1073	NoBP	C	52	-34.01	-1.34	16.51	-69.46	-0.58
1073	1060	G	59	-31.97	-1.04	25.29	-61.5	-0.51
1073	1152	G	6	-30.58	-0.22	30.8	-1.3	-0.01
1073	1104	G	3	-31.3	-0.34	34.0	-1.02	-0.01

i-nuc	BP(j)	Nuc	#BP_Win	avgMFE	avgZ	avgED	SumZ	SumZ/#TotalWindows	BPs= 4
nt-1074	-	U	120	-	-	-	-	-
1074	NoBP	U	2	-31.1	-2.6	11.98	-5.2	-0.04
1074	1059	A	59	-31.97	-1.04	25.29	-61.5	-0.51
1074	1067	A	49	-34.19	-1.25	16.86	-61.44	-0.51
1074	1151	A	7	-30.49	-0.15	30.46	-1.07	-0.01
1074	1103	G	3	-31.3	-0.34	34.0	-1.02	-0.01

i-nuc	BP(j)	Nuc	#BP_Win	avgMFE	avgZ	avgED	SumZ	SumZ/#TotalWindows	BPs= 3
nt-1075	-	G	120	-	-	-	-	-
1075	NoBP	G	5	-31.06	-0.66	31.58	-3.32	-0.03
1075	1058	C	59	-31.97	-1.04	25.29	-61.5	-0.51
1075	1066	C	49	-34.19	-1.25	16.86	-61.44	-0.51
1075	1150	C	7	-30.49	-0.15	30.46	-1.07	-0.01

i-nuc	BP(j)	Nuc	#BP_Win	avgMFE	avgZ	avgED	SumZ	SumZ/#TotalWindows	BPs= 4
nt-1076	-	G	120	-	-	-	-	-
1076	NoBP	G	3	-31.73	-0.97	26.25	-2.91	-0.02
1076	1065	C	49	-34.19	-1.25	16.86	-61.44	-0.51
1076	1057	U	58	-31.97	-1.02	25.36	-59.34	-0.49
1076	1149	C	7	-30.49	-0.15	30.46	-1.07	-0.01
1076	1101	C	3	-31.3	-0.34	34.0	-1.02	-0.01

i-nuc	BP(j)	Nuc	#BP_Win	avgMFE	avgZ	avgED	SumZ	SumZ/#TotalWindows	BPs= 3
nt-1077	-	G	120	-	-	-	-	-
1077	1064	C	49	-34.19	-1.25	16.86	-61.44	-0.51
1077	1056	C	58	-31.97	-1.02	25.36	-59.34	-0.49
1077	NoBP	G	10	-31.09	-0.34	28.62	-3.41	-0.03
1077	1100	C	3	-31.3	-0.34	34.0	-1.02	-0.01

i-nuc	BP(j)	Nuc	#BP_Win	avgMFE	avgZ	avgED	SumZ	SumZ/#TotalWindows	BPs= 1
nt-1078	-	A	120	-	-	-	-	-
1078	NoBP	A	74	-31.91	-0.93	25.85	-68.79	-0.57
1078	1063	U	46	-34.19	-1.21	16.94	-55.63	-0.46

i-nuc	BP(j)	Nuc	#BP_Win	avgMFE	avgZ	avgED	SumZ	SumZ/#TotalWindows	BPs= 0
nt-1079	-	A	120	-	-	-	-	-
1079	NoBP	A	120	-32.76	-1.03	22.49	-123.33	-1.03

i-nuc	BP(j)	Nuc	#BP_Win	avgMFE	avgZ	avgED	SumZ	SumZ/#TotalWindows	BPs= 0
nt-1080	-	U	120	-	-	-	-	-
1080	NoBP	U	120	-32.74	-1.02	22.54	-122.15	-1.02

i-nuc	BP(j)	Nuc	#BP_Win	avgMFE	avgZ	avgED	SumZ	SumZ/#TotalWindows	BPs= 1
nt-1081	-	A	120	-	-	-	-	-
1081	NoBP	A	72	-33.13	-1.21	22.63	-87.44	-0.73
1081	1145	U	48	-32.1	-0.7	22.57	-33.43	-0.28

i-nuc	BP(j)	Nuc	#BP_Win	avgMFE	avgZ	avgED	SumZ	SumZ/#TotalWindows	BPs= 4
nt-1082	-	C	120	-	-	-	-	-
1082	NoBP	C	29	-32.5	-1.16	20.85	-33.59	-0.28
1082	1054	G	36	-33.57	-1.35	22.24	-48.56	-0.4
1082	1144	G	48	-32.1	-0.7	22.57	-33.43	-0.28
1082	1170	G	4	-34.25	-0.72	33.6	-2.87	-0.02
1082	1099	G	3	-31.3	-0.34	34.0	-1.02	-0.01

i-nuc	BP(j)	Nuc	#BP_Win	avgMFE	avgZ	avgED	SumZ	SumZ/#TotalWindows	BPs= 4
nt-1083	-	A	120	-	-	-	-	-
1083	NoBP	A	29	-32.38	-1.11	21.31	-32.29	-0.27
1083	1053	U	36	-33.57	-1.35	22.24	-48.56	-0.4
1083	1143	U	48	-32.1	-0.7	22.57	-33.43	-0.28
1083	1169	U	4	-34.25	-0.72	33.6	-2.87	-0.02
1083	1098	U	3	-31.3	-0.34	34.0	-1.02	-0.01

i-nuc	BP(j)	Nuc	#BP_Win	avgMFE	avgZ	avgED	SumZ	SumZ/#TotalWindows	BPs= 7
nt-1084	-	G	120	-	-	-	-	-
1084	NoBP	G	2	-36.6	-2.26	9.72	-4.51	-0.04
1084	996	C	9	-37.04	-1.52	13.25	-13.71	-0.11
1084	1093	C	1	-38.5	-1.67	14.01	-1.67	-0.01
1084	1052	C	36	-33.57	-1.35	22.24	-48.56	-0.4
1084	1101	C	2	-27.9	-0.56	37.2	-1.12	-0.01
1084	1096	C	13	-28.72	-0.43	27.75	-5.64	-0.05
1084	1141	C	53	-32.01	-0.73	23.18	-38.79	-0.32
1084	1168	C	4	-34.25	-0.72	33.6	-2.87	-0.02

i-nuc	BP(j)	Nuc	#BP_Win	avgMFE	avgZ	avgED	SumZ	SumZ/#TotalWindows	BPs= 8
nt-1085	-	G	120	-	-	-	-	-
1085	NoBP	G	1	-36.6	-2.05	10.08	-2.05	-0.02
1085	995	C	9	-37.04	-1.52	13.25	-13.71	-0.11
1085	1092	C	1	-38.5	-1.67	14.01	-1.67	-0.01
1085	1051	C	36	-33.57	-1.35	22.24	-48.56	-0.4
1085	1100	C	2	-27.9	-0.56	37.2	-1.12	-0.01
1085	1095	C	13	-28.72	-0.43	27.75	-5.64	-0.05
1085	1140	C	53	-32.01	-0.73	23.18	-38.79	-0.32
1085	1167	C	4	-34.25	-0.72	33.6	-2.87	-0.02
1085	1141	C	1	-29.5	-0.62	24.96	-0.62	-0.01

i-nuc	BP(j)	Nuc	#BP_Win	avgMFE	avgZ	avgED	SumZ	SumZ/#TotalWindows	BPs= 5
nt-1086	-	U	120	-	-	-	-	-
1086	994	A	9	-37.04	-1.52	13.25	-13.71	-0.11
1086	1091	A	1	-38.5	-1.67	14.01	-1.67	-0.01
1086	NoBP	U	42	-33.46	-1.26	23.58	-52.86	-0.44
1086	1099	G	2	-27.9	-0.56	37.2	-1.12	-0.01
1086	1094	A	13	-28.72	-0.43	27.75	-5.64	-0.05
1086	1139	A	53	-32.01	-0.73	23.18	-38.79	-0.32

i-nuc	BP(j)	Nuc	#BP_Win	avgMFE	avgZ	avgED	SumZ	SumZ/#TotalWindows	BPs= 7
nt-1087	-	G	120	-	-	-	-	-
1087	NoBP	G	8	-37.45	-1.54	12.2	-12.36	-0.1
1087	993	C	1	-35.5	-1.01	24.52	-1.01	-0.01
1087	1049	C	36	-33.57	-1.35	22.24	-48.56	-0.4
1087	1098	U	2	-27.9	-0.56	37.2	-1.12	-0.01
1087	1093	C	13	-28.72	-0.43	27.75	-5.64	-0.05
1087	1138	C	53	-32.01	-0.73	23.18	-38.79	-0.32
1087	1165	C	4	-34.25	-0.72	33.6	-2.87	-0.02
1087	1140	C	3	-30.1	-0.78	30.35	-2.35	-0.02

i-nuc	BP(j)	Nuc	#BP_Win	avgMFE	avgZ	avgED	SumZ	SumZ/#TotalWindows	BPs= 3
nt-1088	-	U	120	-	-	-	-	-
1088	NoBP	U	79	-32.09	-0.76	23.53	-59.83	-0.5
1088	1017	A	36	-33.57	-1.35	22.24	-48.56	-0.4
1088	1097	A	2	-27.9	-0.56	37.2	-1.12	-0.01
1088	1139	A	3	-30.1	-0.78	30.35	-2.35	-0.02

i-nuc	BP(j)	Nuc	#BP_Win	avgMFE	avgZ	avgED	SumZ	SumZ/#TotalWindows	BPs= 5
nt-1089	-	G	120	-	-	-	-	-
1089	NoBP	G	73	-31.92	-0.74	23.14	-54.09	-0.45
1089	1016	C	36	-33.57	-1.35	22.24	-48.56	-0.4
1089	1096	C	2	-27.9	-0.56	37.2	-1.12	-0.01
1089	1164	U	4	-34.25	-0.72	33.6	-2.87	-0.02
1089	1138	C	3	-30.1	-0.78	30.35	-2.35	-0.02
1089	1206	C	2	-30.7	-1.04	24.61	-2.07	-0.02

i-nuc	BP(j)	Nuc	#BP_Win	avgMFE	avgZ	avgED	SumZ	SumZ/#TotalWindows	BPs= 4
nt-1090	-	C	120	-	-	-	-	-
1090	NoBP	C	77	-31.68	-0.73	23.94	-55.99	-0.47
1090	1015	G	36	-33.57	-1.35	22.24	-48.56	-0.4
1090	1163	G	4	-34.25	-0.72	33.6	-2.87	-0.02
1090	1205	G	2	-30.7	-1.04	24.61	-2.07	-0.02
1090	1208	G	1	-30.9	-0.89	29.37	-0.89	-0.01

i-nuc	BP(j)	Nuc	#BP_Win	avgMFE	avgZ	avgED	SumZ	SumZ/#TotalWindows	BPs= 6
nt-1091	-	A	120	-	-	-	-	-
1091	NoBP	A	19	-30.35	-0.62	26.19	-11.77	-0.1
1091	1086	U	1	-38.5	-1.67	14.01	-1.67	-0.01
1091	1014	U	36	-33.57	-1.35	22.24	-48.56	-0.4
1091	1135	U	57	-31.89	-0.73	23.79	-41.72	-0.35
1091	1162	U	4	-34.25	-0.72	33.6	-2.87	-0.02
1091	1204	U	2	-30.7	-1.04	24.61	-2.07	-0.02
1091	1207	U	1	-30.9	-0.89	29.37	-0.89	-0.01

i-nuc	BP(j)	Nuc	#BP_Win	avgMFE	avgZ	avgED	SumZ	SumZ/#TotalWindows	BPs= 4
nt-1092	-	C	120	-	-	-	-	-
1092	NoBP	C	24	-30.82	-0.63	28.19	-15.04	-0.13
1092	1085	G	1	-38.5	-1.67	14.01	-1.67	-0.01
1092	1013	G	36	-33.57	-1.35	22.24	-48.56	-0.4
1092	1134	G	57	-31.89	-0.73	23.79	-41.72	-0.35
1092	1203	G	2	-30.7	-1.04	24.61	-2.07	-0.02

i-nuc	BP(j)	Nuc	#BP_Win	avgMFE	avgZ	avgED	SumZ	SumZ/#TotalWindows	BPs= 5
nt-1093	-	C	120	-	-	-	-	-
1093	NoBP	C	13	-32.12	-0.8	28.33	-10.35	-0.09
1093	1084	G	1	-38.5	-1.67	14.01	-1.67	-0.01
1093	1012	G	35	-33.82	-1.39	22.2	-48.51	-0.4
1093	1087	G	13	-28.72	-0.43	27.75	-5.64	-0.05
1093	1133	G	57	-31.89	-0.73	23.79	-41.72	-0.35
1093	1205	G	1	-30.9	-0.89	29.37	-0.89	-0.01

i-nuc	BP(j)	Nuc	#BP_Win	avgMFE	avgZ	avgED	SumZ	SumZ/#TotalWindows	BPs= 4
nt-1094	-	A	120	-	-	-	-	-
1094	NoBP	A	68	-31.75	-0.75	24.15	-51.16	-0.43
1094	1011	U	34	-34.05	-1.41	22.03	-48.1	-0.4
1094	1086	U	13	-28.72	-0.43	27.75	-5.64	-0.05
1094	1158	U	4	-34.25	-0.72	33.6	-2.87	-0.02
1094	1204	U	1	-30.9	-0.89	29.37	-0.89	-0.01

i-nuc	BP(j)	Nuc	#BP_Win	avgMFE	avgZ	avgED	SumZ	SumZ/#TotalWindows	BPs= 6
nt-1095	-	C	120	-	-	-	-	-
1095	NoBP	C	9	-31.64	-0.95	26.92	-8.51	-0.07
1095	1010	G	33	-34.31	-1.45	21.91	-47.73	-0.4
1095	1104	G	2	-25.8	-0.39	26.96	-0.78	-0.01
1095	1132	G	58	-31.77	-0.72	23.79	-41.77	-0.35
1095	1085	G	13	-28.72	-0.43	27.75	-5.64	-0.05
1095	1157	G	4	-34.25	-0.72	33.6	-2.87	-0.02
1095	1203	G	1	-30.9	-0.89	29.37	-0.89	-0.01

i-nuc	BP(j)	Nuc	#BP_Win	avgMFE	avgZ	avgED	SumZ	SumZ/#TotalWindows	BPs= 6
nt-1096	-	C	120	-	-	-	-	-
1096	NoBP	C	23	-32.37	-1.21	23.64	-27.92	-0.23
1096	1007	G	18	-35.84	-1.57	20.61	-28.31	-0.24
1096	1089	G	2	-27.9	-0.56	37.2	-1.12	-0.01
1096	1103	G	2	-25.8	-0.39	26.96	-0.78	-0.01
1096	1131	G	58	-31.77	-0.72	23.79	-41.77	-0.35
1096	1084	G	13	-28.72	-0.43	27.75	-5.64	-0.05
1096	1156	G	4	-34.25	-0.72	33.6	-2.87	-0.02

i-nuc	BP(j)	Nuc	#BP_Win	avgMFE	avgZ	avgED	SumZ	SumZ/#TotalWindows	BPs= 4
nt-1097	-	A	120	-	-	-	-	-
1097	NoBP	A	38	-30.72	-0.91	24.64	-34.7	-0.29
1097	1006	U	18	-35.84	-1.57	20.61	-28.31	-0.24
1097	1088	U	2	-27.9	-0.56	37.2	-1.12	-0.01
1097	1130	U	58	-31.77	-0.72	23.79	-41.77	-0.35
1097	1155	U	4	-34.25	-0.72	33.6	-2.87	-0.02

i-nuc	BP(j)	Nuc	#BP_Win	avgMFE	avgZ	avgED	SumZ	SumZ/#TotalWindows	BPs= 7
nt-1098	-	U	120	-	-	-	-	-
1098	NoBP	U	30	-30.7	-0.9	23.59	-27.14	-0.23
1098	1005	G	18	-35.84	-1.57	20.61	-28.31	-0.24
1098	1087	G	2	-27.9	-0.56	37.2	-1.12	-0.01
1098	1009	A	4	-29.9	-1.42	19.25	-5.7	-0.05
1098	1129	A	58	-31.77	-0.72	23.79	-41.77	-0.35
1098	1154	A	4	-34.25	-0.72	33.6	-2.87	-0.02
1098	1083	A	3	-31.3	-0.34	34.0	-1.02	-0.01
1098	1200	A	1	-30.9	-0.89	29.37	-0.89	-0.01

i-nuc	BP(j)	Nuc	#BP_Win	avgMFE	avgZ	avgED	SumZ	SumZ/#TotalWindows	BPs= 5
nt-1099	-	G	120	-	-	-	-	-
1099	NoBP	G	100	-32.22	-0.9	23.54	-90.11	-0.75
1099	1086	U	2	-27.9	-0.56	37.2	-1.12	-0.01
1099	1008	C	4	-29.9	-1.42	19.25	-5.7	-0.05
1099	1082	C	3	-31.3	-0.34	34.0	-1.02	-0.01
1099	1194	C	10	-32.34	-0.98	24.54	-9.79	-0.08
1099	1199	C	1	-30.9	-0.89	29.37	-0.89	-0.01

i-nuc	BP(j)	Nuc	#BP_Win	avgMFE	avgZ	avgED	SumZ	SumZ/#TotalWindows	BPs= 6
nt-1100	-	C	120	-	-	-	-	-
1100	NoBP	C	79	-31.28	-0.76	23.65	-59.92	-0.5
1100	1003	G	18	-35.84	-1.57	20.61	-28.31	-0.24
1100	1085	G	2	-27.9	-0.56	37.2	-1.12	-0.01
1100	1007	G	4	-29.9	-1.42	19.25	-5.7	-0.05
1100	1153	G	4	-34.25	-0.72	33.6	-2.87	-0.02
1100	1077	G	3	-31.3	-0.34	34.0	-1.02	-0.01
1100	1193	G	10	-32.34	-0.98	24.54	-9.79	-0.08

i-nuc	BP(j)	Nuc	#BP_Win	avgMFE	avgZ	avgED	SumZ	SumZ/#TotalWindows	BPs= 9
nt-1101	-	C	120	-	-	-	-	-
1101	NoBP	C	12	-30.24	-1.13	22.14	-13.53	-0.11
1101	1002	G	18	-35.84	-1.57	20.61	-28.31	-0.24
1101	1084	G	2	-27.9	-0.56	37.2	-1.12	-0.01
1101	1005	G	1	-30.1	-1.39	19.56	-1.39	-0.01
1101	1126	G	58	-31.77	-0.72	23.79	-41.77	-0.35
1101	1054	G	9	-27.69	-0.53	24.25	-4.77	-0.04
1101	1152	G	4	-34.25	-0.72	33.6	-2.87	-0.02
1101	1076	G	3	-31.3	-0.34	34.0	-1.02	-0.01
1101	1192	G	10	-32.34	-0.98	24.54	-9.79	-0.08
1101	1170	G	3	-35.07	-1.35	17.25	-4.06	-0.03

i-nuc	BP(j)	Nuc	#BP_Win	avgMFE	avgZ	avgED	SumZ	SumZ/#TotalWindows	BPs= 5
nt-1102	-	A	120	-	-	-	-	-
1102	NoBP	A	80	-31.52	-0.77	24.59	-61.49	-0.51
1102	1001	U	17	-36.18	-1.61	19.96	-27.34	-0.23
1102	1053	U	9	-27.69	-0.53	24.25	-4.77	-0.04
1102	1191	U	10	-32.34	-0.98	24.54	-9.79	-0.08
1102	1196	U	1	-30.9	-0.89	29.37	-0.89	-0.01
1102	1169	U	3	-35.07	-1.35	17.25	-4.06	-0.03

i-nuc	BP(j)	Nuc	#BP_Win	avgMFE	avgZ	avgED	SumZ	SumZ/#TotalWindows	BPs= 9
nt-1103	-	G	120	-	-	-	-	-
1103	NoBP	G	71	-31.55	-0.79	23.36	-56.37	-0.47
1103	1000	C	16	-36.52	-1.64	19.62	-26.3	-0.22
1103	1062	C	1	-29.1	-1.11	33.24	-1.11	-0.01
1103	1096	C	2	-25.8	-0.39	26.96	-0.78	-0.01
1103	1052	C	9	-27.69	-0.53	24.25	-4.77	-0.04
1103	1150	C	4	-34.25	-0.72	33.6	-2.87	-0.02
1103	1074	U	3	-31.3	-0.34	34.0	-1.02	-0.01
1103	1190	U	10	-32.34	-0.98	24.54	-9.79	-0.08
1103	1195	C	1	-30.9	-0.89	29.37	-0.89	-0.01
1103	1168	C	3	-35.07	-1.35	17.25	-4.06	-0.03

i-nuc	BP(j)	Nuc	#BP_Win	avgMFE	avgZ	avgED	SumZ	SumZ/#TotalWindows	BPs= 9
nt-1104	-	G	120	-	-	-	-	-
1104	NoBP	G	18	-35.84	-1.57	20.61	-28.31	-0.24
1104	1061	C	1	-29.1	-1.11	33.24	-1.11	-0.01
1104	1006	U	1	-28.7	-0.98	20.71	-0.98	-0.01
1104	1124	U	71	-31.76	-0.81	22.78	-57.42	-0.48
1104	1095	C	2	-25.8	-0.39	26.96	-0.78	-0.01
1104	1051	C	9	-27.69	-0.53	24.25	-4.77	-0.04
1104	1149	C	4	-34.25	-0.72	33.6	-2.87	-0.02
1104	1073	C	3	-31.3	-0.34	34.0	-1.02	-0.01
1104	1189	C	10	-32.34	-0.98	24.54	-9.79	-0.08
1104	1194	C	1	-30.9	-0.89	29.37	-0.89	-0.01

i-nuc	BP(j)	Nuc	#BP_Win	avgMFE	avgZ	avgED	SumZ	SumZ/#TotalWindows	BPs= 7
nt-1105	-	C	120	-	-	-	-	-
1105	NoBP	C	27	-30.45	-0.85	24.21	-22.95	-0.19
1105	998	G	12	-37.15	-1.74	18.45	-20.91	-0.17
1105	1060	G	1	-29.1	-1.11	33.24	-1.11	-0.01
1105	1005	G	1	-28.7	-0.98	20.71	-0.98	-0.01
1105	1123	G	71	-31.76	-0.81	22.78	-57.42	-0.48
1105	1148	G	4	-34.25	-0.72	33.6	-2.87	-0.02
1105	1072	G	3	-31.3	-0.34	34.0	-1.02	-0.01
1105	1193	G	1	-30.9	-0.89	29.37	-0.89	-0.01

i-nuc	BP(j)	Nuc	#BP_Win	avgMFE	avgZ	avgED	SumZ	SumZ/#TotalWindows	BPs= 7
nt-1106	-	U	120	-	-	-	-	-
1106	997	A	11	-37.25	-1.73	18.4	-19.08	-0.16
1106	NoBP	U	28	-30.61	-0.9	23.6	-25.11	-0.21
1106	1059	A	1	-29.1	-1.11	33.24	-1.11	-0.01
1106	1004	A	1	-28.7	-0.98	20.71	-0.98	-0.01
1106	1122	A	71	-31.76	-0.81	22.78	-57.42	-0.48
1106	1147	G	4	-34.25	-0.72	33.6	-2.87	-0.02
1106	1071	A	3	-31.3	-0.34	34.0	-1.02	-0.01
1106	1192	G	1	-30.9	-0.89	29.37	-0.89	-0.01

i-nuc	BP(j)	Nuc	#BP_Win	avgMFE	avgZ	avgED	SumZ	SumZ/#TotalWindows	BPs= 5
nt-1107	-	A	120	-	-	-	-	-
1107	NoBP	A	32	-33.53	-1.29	22.02	-41.4	-0.34
1107	1121	U	71	-31.76	-0.81	22.78	-57.42	-0.48
1107	1048	U	9	-27.69	-0.53	24.25	-4.77	-0.04
1107	1146	U	4	-34.25	-0.72	33.6	-2.87	-0.02
1107	1070	U	3	-31.3	-0.34	34.0	-1.02	-0.01
1107	1191	U	1	-30.9	-0.89	29.37	-0.89	-0.01

i-nuc	BP(j)	Nuc	#BP_Win	avgMFE	avgZ	avgED	SumZ	SumZ/#TotalWindows	BPs= 4
nt-1108	-	A	120	-	-	-	-	-
1108	NoBP	A	20	-34.76	-1.53	21.02	-30.63	-0.26
1108	1120	U	71	-31.76	-0.81	22.78	-57.42	-0.48
1108	1130	U	16	-31.24	-0.78	26.92	-12.48	-0.1
1108	1047	U	9	-27.69	-0.53	24.25	-4.77	-0.04
1108	1145	U	4	-34.25	-0.72	33.6	-2.87	-0.02

i-nuc	BP(j)	Nuc	#BP_Win	avgMFE	avgZ	avgED	SumZ	SumZ/#TotalWindows	BPs= 3
nt-1109	-	U	120	-	-	-	-	-
1109	NoBP	U	91	-32.39	-0.96	22.52	-87.69	-0.73
1109	1129	A	16	-31.24	-0.78	26.92	-12.48	-0.1
1109	1046	A	9	-27.69	-0.53	24.25	-4.77	-0.04
1109	1144	G	4	-34.25	-0.72	33.6	-2.87	-0.02

i-nuc	BP(j)	Nuc	#BP_Win	avgMFE	avgZ	avgED	SumZ	SumZ/#TotalWindows	BPs= 2
nt-1110	-	U	120	-	-	-	-	-
1110	NoBP	U	91	-32.37	-0.96	22.59	-87.18	-0.73
1110	1128	G	20	-31.84	-0.77	28.25	-15.35	-0.13
1110	1045	G	9	-27.69	-0.53	24.25	-4.77	-0.04

i-nuc	BP(j)	Nuc	#BP_Win	avgMFE	avgZ	avgED	SumZ	SumZ/#TotalWindows	BPs= 2
nt-1111	-	U	120	-	-	-	-	-
1111	NoBP	U	91	-32.36	-0.95	22.54	-86.5	-0.72
1111	1127	A	20	-31.84	-0.77	28.25	-15.35	-0.13
1111	1044	A	9	-27.69	-0.53	24.25	-4.77	-0.04

i-nuc	BP(j)	Nuc	#BP_Win	avgMFE	avgZ	avgED	SumZ	SumZ/#TotalWindows	BPs= 2
nt-1112	-	U	120	-	-	-	-	-
1112	NoBP	U	91	-32.35	-0.94	22.5	-85.44	-0.71
1112	1126	G	20	-31.84	-0.77	28.25	-15.35	-0.13
1112	1043	G	9	-27.69	-0.53	24.25	-4.77	-0.04

i-nuc	BP(j)	Nuc	#BP_Win	avgMFE	avgZ	avgED	SumZ	SumZ/#TotalWindows	BPs= 2
nt-1113	-	U	120	-	-	-	-	-
1113	NoBP	U	91	-32.34	-0.92	22.5	-84.11	-0.7
1113	1125	A	20	-31.84	-0.77	28.25	-15.35	-0.13
1113	1042	A	9	-27.69	-0.53	24.25	-4.77	-0.04

i-nuc	BP(j)	Nuc	#BP_Win	avgMFE	avgZ	avgED	SumZ	SumZ/#TotalWindows	BPs= 1
nt-1114	-	A	120	-	-	-	-	-
1114	NoBP	A	100	-31.91	-0.87	22.65	-87.39	-0.73
1114	1124	U	20	-31.84	-0.77	28.25	-15.35	-0.13

i-nuc	BP(j)	Nuc	#BP_Win	avgMFE	avgZ	avgED	SumZ	SumZ/#TotalWindows	BPs= 1
nt-1115	-	U	120	-	-	-	-	-
1115	NoBP	U	100	-31.91	-0.86	22.67	-86.01	-0.72
1115	1123	G	20	-31.84	-0.77	28.25	-15.35	-0.13

i-nuc	BP(j)	Nuc	#BP_Win	avgMFE	avgZ	avgED	SumZ	SumZ/#TotalWindows	BPs= 0
nt-1116	-	A	120	-	-	-	-	-
1116	NoBP	A	120	-31.9	-0.83	23.6	-100.11	-0.83

i-nuc	BP(j)	Nuc	#BP_Win	avgMFE	avgZ	avgED	SumZ	SumZ/#TotalWindows	BPs= 0
nt-1117	-	U	120	-	-	-	-	-
1117	NoBP	U	120	-31.91	-0.82	23.61	-98.76	-0.82

i-nuc	BP(j)	Nuc	#BP_Win	avgMFE	avgZ	avgED	SumZ	SumZ/#TotalWindows	BPs= 0
nt-1118	-	U	120	-	-	-	-	-
1118	NoBP	U	120	-31.93	-0.81	23.62	-97.45	-0.81

i-nuc	BP(j)	Nuc	#BP_Win	avgMFE	avgZ	avgED	SumZ	SumZ/#TotalWindows	BPs= 0
nt-1119	-	U	120	-	-	-	-	-
1119	NoBP	U	120	-31.96	-0.8	23.78	-96.08	-0.8

i-nuc	BP(j)	Nuc	#BP_Win	avgMFE	avgZ	avgED	SumZ	SumZ/#TotalWindows	BPs= 3
nt-1120	-	U	120	-	-	-	-	-
1120	NoBP	U	27	-31.77	-0.85	27.11	-22.83	-0.19
1120	1108	A	71	-31.76	-0.81	22.78	-57.42	-0.48
1120	1037	G	9	-27.69	-0.53	24.25	-4.77	-0.04
1120	1171	A	13	-36.75	-0.72	23.9	-9.37	-0.08

i-nuc	BP(j)	Nuc	#BP_Win	avgMFE	avgZ	avgED	SumZ	SumZ/#TotalWindows	BPs= 3
nt-1121	-	U	120	-	-	-	-	-
1121	NoBP	U	27	-32.07	-0.82	27.86	-22.13	-0.18
1121	1107	A	71	-31.76	-0.81	22.78	-57.42	-0.48
1121	1036	A	9	-27.69	-0.53	24.25	-4.77	-0.04
1121	1170	G	13	-36.75	-0.72	23.9	-9.37	-0.08

i-nuc	BP(j)	Nuc	#BP_Win	avgMFE	avgZ	avgED	SumZ	SumZ/#TotalWindows	BPs= 3
nt-1122	-	A	120	-	-	-	-	-
1122	NoBP	A	27	-32.4	-0.8	28.42	-21.63	-0.18
1122	1106	U	71	-31.76	-0.81	22.78	-57.42	-0.48
1122	1035	U	9	-27.69	-0.53	24.25	-4.77	-0.04
1122	1169	U	13	-36.75	-0.72	23.9	-9.37	-0.08

i-nuc	BP(j)	Nuc	#BP_Win	avgMFE	avgZ	avgED	SumZ	SumZ/#TotalWindows	BPs= 4
nt-1123	-	G	120	-	-	-	-	-
1123	NoBP	G	7	-35.43	-0.79	30.84	-5.53	-0.05
1123	1105	C	71	-31.76	-0.81	22.78	-57.42	-0.48
1123	1115	U	20	-31.84	-0.77	28.25	-15.35	-0.13
1123	1034	C	9	-27.69	-0.53	24.25	-4.77	-0.04
1123	1168	C	13	-36.75	-0.72	23.9	-9.37	-0.08

i-nuc	BP(j)	Nuc	#BP_Win	avgMFE	avgZ	avgED	SumZ	SumZ/#TotalWindows	BPs= 2
nt-1124	-	U	120	-	-	-	-	-
1124	1104	G	71	-31.76	-0.81	22.78	-57.42	-0.48
1124	1114	A	20	-31.84	-0.77	28.25	-15.35	-0.13
1124	NoBP	U	29	-33.98	-0.66	26.48	-19.15	-0.16

i-nuc	BP(j)	Nuc	#BP_Win	avgMFE	avgZ	avgED	SumZ	SumZ/#TotalWindows	BPs= 1
nt-1125	-	A	120	-	-	-	-	-
1125	NoBP	A	100	-32.49	-0.76	24.09	-75.64	-0.63
1125	1113	U	20	-31.84	-0.77	28.25	-15.35	-0.13

i-nuc	BP(j)	Nuc	#BP_Win	avgMFE	avgZ	avgED	SumZ	SumZ/#TotalWindows	BPs= 6
nt-1126	-	G	120	-	-	-	-	-
1126	NoBP	G	4	-28.85	-1.19	19.47	-4.77	-0.04
1126	1112	U	20	-31.84	-0.77	28.25	-15.35	-0.13
1126	1101	C	58	-31.77	-0.72	23.79	-41.77	-0.35
1126	1032	C	9	-27.69	-0.53	24.25	-4.77	-0.04
1126	1040	C	1	-26.7	-0.01	41.15	-0.01	-0.0
1126	1167	C	23	-36.03	-0.91	21.41	-20.86	-0.17
1126	1146	U	5	-39.14	-0.47	44.24	-2.35	-0.02

i-nuc	BP(j)	Nuc	#BP_Win	avgMFE	avgZ	avgED	SumZ	SumZ/#TotalWindows	BPs= 5
nt-1127	-	A	120	-	-	-	-	-
1127	NoBP	A	62	-31.7	-0.73	23.79	-45.27	-0.38
1127	1111	U	20	-31.84	-0.77	28.25	-15.35	-0.13
1127	1031	U	9	-27.69	-0.53	24.25	-4.77	-0.04
1127	1039	U	1	-26.7	-0.01	41.15	-0.01	-0.0
1127	1166	U	23	-36.03	-0.91	21.41	-20.86	-0.17
1127	1145	U	5	-39.14	-0.47	44.24	-2.35	-0.02

i-nuc	BP(j)	Nuc	#BP_Win	avgMFE	avgZ	avgED	SumZ	SumZ/#TotalWindows	BPs= 4
nt-1128	-	G	120	-	-	-	-	-
1128	NoBP	G	67	-32.4	-0.7	25.55	-46.68	-0.39
1128	1110	U	20	-31.84	-0.77	28.25	-15.35	-0.13
1128	1030	C	9	-27.69	-0.53	24.25	-4.77	-0.04
1128	1038	U	1	-26.7	-0.01	41.15	-0.01	-0.0
1128	1165	C	23	-36.03	-0.91	21.41	-20.86	-0.17

i-nuc	BP(j)	Nuc	#BP_Win	avgMFE	avgZ	avgED	SumZ	SumZ/#TotalWindows	BPs= 4
nt-1129	-	A	120	-	-	-	-	-
1129	NoBP	A	11	-27.65	-0.52	25.55	-5.73	-0.05
1129	1109	U	16	-31.24	-0.78	26.92	-12.48	-0.1
1129	1098	U	58	-31.77	-0.72	23.79	-41.77	-0.35
1129	1143	U	12	-37.28	-0.52	37.32	-6.25	-0.05
1129	1164	U	23	-36.03	-0.91	21.41	-20.86	-0.17

i-nuc	BP(j)	Nuc	#BP_Win	avgMFE	avgZ	avgED	SumZ	SumZ/#TotalWindows	BPs= 6
nt-1130	-	U	120	-	-	-	-	-
1130	1108	A	16	-31.24	-0.78	26.92	-12.48	-0.1
1130	1097	A	58	-31.77	-0.72	23.79	-41.77	-0.35
1130	1028	G	9	-27.69	-0.53	24.25	-4.77	-0.04
1130	1036	A	1	-26.7	-0.01	41.15	-0.01	-0.0
1130	1142	A	12	-37.28	-0.52	37.32	-6.25	-0.05
1130	1163	G	23	-36.03	-0.91	21.41	-20.86	-0.17
1130	NoBP	U	1	-38.8	-0.13	36.42	-0.13	-0.0

i-nuc	BP(j)	Nuc	#BP_Win	avgMFE	avgZ	avgED	SumZ	SumZ/#TotalWindows	BPs= 5
nt-1131	-	G	120	-	-	-	-	-
1131	NoBP	G	17	-32.56	-0.76	27.76	-12.9	-0.11
1131	1096	C	58	-31.77	-0.72	23.79	-41.77	-0.35
1131	1027	C	9	-27.69	-0.53	24.25	-4.77	-0.04
1131	1035	U	1	-26.7	-0.01	41.15	-0.01	-0.0
1131	1141	C	12	-37.28	-0.52	37.32	-6.25	-0.05
1131	1162	U	23	-36.03	-0.91	21.41	-20.86	-0.17

i-nuc	BP(j)	Nuc	#BP_Win	avgMFE	avgZ	avgED	SumZ	SumZ/#TotalWindows	BPs= 6
nt-1132	-	G	120	-	-	-	-	-
1132	1095	C	58	-31.77	-0.72	23.79	-41.77	-0.35
1132	1026	C	9	-27.69	-0.53	24.25	-4.77	-0.04
1132	1034	C	1	-26.7	-0.01	41.15	-0.01	-0.0
1132	1140	C	12	-37.28	-0.52	37.32	-6.25	-0.05
1132	1186	C	17	-33.46	-0.81	27.54	-13.7	-0.11
1132	1161	C	23	-36.03	-0.91	21.41	-20.86	-0.17

i-nuc	BP(j)	Nuc	#BP_Win	avgMFE	avgZ	avgED	SumZ	SumZ/#TotalWindows	BPs= 7
nt-1133	-	G	120	-	-	-	-	-
1133	NoBP	G	13	-36.28	-0.46	36.86	-5.92	-0.05
1133	1025	U	2	-27.05	-0.25	30.97	-0.5	-0.0
1133	1024	C	6	-28.47	-0.77	20.82	-4.6	-0.04
1133	1093	C	57	-31.89	-0.73	23.79	-41.72	-0.35
1133	1033	C	1	-26.7	-0.01	41.15	-0.01	-0.0
1133	1185	C	17	-33.46	-0.81	27.54	-13.7	-0.11
1133	1160	U	23	-36.03	-0.91	21.41	-20.86	-0.17
1133	1141	C	1	-37.6	-0.55	46.69	-0.55	-0.0

i-nuc	BP(j)	Nuc	#BP_Win	avgMFE	avgZ	avgED	SumZ	SumZ/#TotalWindows	BPs= 7
nt-1134	-	G	120	-	-	-	-	-
1134	1024	C	2	-27.05	-0.25	30.97	-0.5	-0.0
1134	1023	C	6	-28.47	-0.77	20.82	-4.6	-0.04
1134	1092	C	57	-31.89	-0.73	23.79	-41.72	-0.35
1134	1032	C	1	-26.7	-0.01	41.15	-0.01	-0.0
1134	NoBP	G	13	-37.21	-0.53	37.98	-6.94	-0.06
1134	1184	C	17	-33.46	-0.81	27.54	-13.7	-0.11
1134	1159	C	23	-36.03	-0.91	21.41	-20.86	-0.17
1134	1140	C	1	-37.6	-0.55	46.69	-0.55	-0.0

i-nuc	BP(j)	Nuc	#BP_Win	avgMFE	avgZ	avgED	SumZ	SumZ/#TotalWindows	BPs= 4
nt-1135	-	U	120	-	-	-	-	-
1135	1022	A	6	-28.47	-0.77	20.82	-4.6	-0.04
1135	NoBP	U	39	-35.97	-0.75	28.55	-29.1	-0.24
1135	1091	A	57	-31.89	-0.73	23.79	-41.72	-0.35
1135	1183	A	17	-33.46	-0.81	27.54	-13.7	-0.11
1135	1139	A	1	-37.6	-0.55	46.69	-0.55	-0.0

i-nuc	BP(j)	Nuc	#BP_Win	avgMFE	avgZ	avgED	SumZ	SumZ/#TotalWindows	BPs= 1
nt-1136	-	U	120	-	-	-	-	-
1136	1021	A	5	-28.64	-0.82	20.86	-4.08	-0.03
1136	NoBP	U	115	-33.59	-0.75	26.37	-85.74	-0.71

i-nuc	BP(j)	Nuc	#BP_Win	avgMFE	avgZ	avgED	SumZ	SumZ/#TotalWindows	BPs= 1
nt-1137	-	U	120	-	-	-	-	-
1137	NoBP	U	119	-33.51	-0.75	26.28	-89.52	-0.75
1137	1029	A	1	-26.7	-0.01	41.15	-0.01	-0.0

i-nuc	BP(j)	Nuc	#BP_Win	avgMFE	avgZ	avgED	SumZ	SumZ/#TotalWindows	BPs= 3
nt-1138	-	C	120	-	-	-	-	-
1138	NoBP	C	63	-35.07	-0.76	29.22	-48.09	-0.4
1138	1087	G	53	-32.01	-0.73	23.18	-38.79	-0.32
1138	1028	G	1	-26.7	-0.01	41.15	-0.01	-0.0
1138	1089	G	3	-30.1	-0.78	30.35	-2.35	-0.02

i-nuc	BP(j)	Nuc	#BP_Win	avgMFE	avgZ	avgED	SumZ	SumZ/#TotalWindows	BPs= 4
nt-1139	-	A	120	-	-	-	-	-
1139	NoBP	A	40	-34.54	-0.67	34.26	-26.96	-0.22
1139	1086	U	53	-32.01	-0.73	23.18	-38.79	-0.32
1139	1088	U	3	-30.1	-0.78	30.35	-2.35	-0.02
1139	1158	U	23	-36.03	-0.91	21.41	-20.86	-0.17
1139	1135	U	1	-37.6	-0.55	46.69	-0.55	-0.0

i-nuc	BP(j)	Nuc	#BP_Win	avgMFE	avgZ	avgED	SumZ	SumZ/#TotalWindows	BPs= 5
nt-1140	-	C	120	-	-	-	-	-
1140	NoBP	C	28	-33.81	-0.76	33.77	-21.24	-0.18
1140	1085	G	53	-32.01	-0.73	23.18	-38.79	-0.32
1140	1132	G	12	-37.28	-0.52	37.32	-6.25	-0.05
1140	1087	G	3	-30.1	-0.78	30.35	-2.35	-0.02
1140	1157	G	23	-36.03	-0.91	21.41	-20.86	-0.17
1140	1134	G	1	-37.6	-0.55	46.69	-0.55	-0.0

i-nuc	BP(j)	Nuc	#BP_Win	avgMFE	avgZ	avgED	SumZ	SumZ/#TotalWindows	BPs= 6
nt-1141	-	C	120	-	-	-	-	-
1141	NoBP	C	6	-33.22	-0.53	45.16	-3.18	-0.03
1141	1084	G	53	-32.01	-0.73	23.18	-38.79	-0.32
1141	1131	G	12	-37.28	-0.52	37.32	-6.25	-0.05
1141	1178	G	24	-34.22	-0.84	31.48	-20.23	-0.17
1141	1085	G	1	-29.5	-0.62	24.96	-0.62	-0.01
1141	1156	G	23	-36.03	-0.91	21.41	-20.86	-0.17
1141	1133	G	1	-37.6	-0.55	46.69	-0.55	-0.0

i-nuc	BP(j)	Nuc	#BP_Win	avgMFE	avgZ	avgED	SumZ	SumZ/#TotalWindows	BPs= 3
nt-1142	-	A	120	-	-	-	-	-
1142	NoBP	A	61	-32.38	-0.71	25.49	-43.57	-0.36
1142	1130	U	12	-37.28	-0.52	37.32	-6.25	-0.05
1142	1177	U	24	-34.22	-0.84	31.48	-20.23	-0.17
1142	1155	U	23	-36.03	-0.91	21.41	-20.86	-0.17

i-nuc	BP(j)	Nuc	#BP_Win	avgMFE	avgZ	avgED	SumZ	SumZ/#TotalWindows	BPs= 4
nt-1143	-	U	120	-	-	-	-	-
1143	NoBP	U	13	-34.35	-0.8	35.86	-10.41	-0.09
1143	1083	A	48	-32.1	-0.7	22.57	-33.43	-0.28
1143	1129	A	12	-37.28	-0.52	37.32	-6.25	-0.05
1143	1176	A	24	-34.22	-0.84	31.48	-20.23	-0.17
1143	1154	A	23	-36.03	-0.91	21.41	-20.86	-0.17

i-nuc	BP(j)	Nuc	#BP_Win	avgMFE	avgZ	avgED	SumZ	SumZ/#TotalWindows	BPs= 3
nt-1144	-	G	120	-	-	-	-	-
1144	NoBP	G	44	-36.34	-0.8	29.03	-35.41	-0.3
1144	1082	C	48	-32.1	-0.7	22.57	-33.43	-0.28
1144	1109	U	4	-34.25	-0.72	33.6	-2.87	-0.02
1144	1175	C	24	-34.22	-0.84	31.48	-20.23	-0.17

i-nuc	BP(j)	Nuc	#BP_Win	avgMFE	avgZ	avgED	SumZ	SumZ/#TotalWindows	BPs= 4
nt-1145	-	U	120	-	-	-	-	-
1145	1081	A	48	-32.1	-0.7	22.57	-33.43	-0.28
1145	1108	A	4	-34.25	-0.72	33.6	-2.87	-0.02
1145	NoBP	U	40	-35.28	-0.85	32.94	-34.12	-0.28
1145	1152	G	23	-36.03	-0.91	21.41	-20.86	-0.17
1145	1127	A	5	-39.14	-0.47	44.24	-2.35	-0.02

i-nuc	BP(j)	Nuc	#BP_Win	avgMFE	avgZ	avgED	SumZ	SumZ/#TotalWindows	BPs= 3
nt-1146	-	U	120	-	-	-	-	-
1146	NoBP	U	88	-33.72	-0.79	27.32	-69.14	-0.58
1146	1107	A	4	-34.25	-0.72	33.6	-2.87	-0.02
1146	1151	A	23	-36.03	-0.91	21.41	-20.86	-0.17
1146	1126	G	5	-39.14	-0.47	44.24	-2.35	-0.02

i-nuc	BP(j)	Nuc	#BP_Win	avgMFE	avgZ	avgED	SumZ	SumZ/#TotalWindows	BPs= 6
nt-1147	-	G	120	-	-	-	-	-
1147	NoBP	G	32	-34.25	-0.68	23.97	-21.77	-0.18
1147	1062	C	5	-28.82	-0.04	22.73	-0.22	-0.0
1147	1056	C	17	-33.75	-0.94	15.75	-16.06	-0.13
1147	1106	U	4	-34.25	-0.72	33.6	-2.87	-0.02
1147	1173	C	33	-33.91	-0.81	30.78	-26.8	-0.22
1147	1195	C	24	-36.07	-0.91	31.76	-21.84	-0.18
1147	1159	C	5	-41.56	-1.45	39.45	-7.25	-0.06

i-nuc	BP(j)	Nuc	#BP_Win	avgMFE	avgZ	avgED	SumZ	SumZ/#TotalWindows	BPs= 6
nt-1148	-	G	120	-	-	-	-	-
1148	NoBP	G	31	-34.48	-0.7	23.57	-21.68	-0.18
1148	1061	C	5	-28.82	-0.04	22.73	-0.22	-0.0
1148	1055	C	17	-33.75	-0.94	15.75	-16.06	-0.13
1148	1105	C	4	-34.25	-0.72	33.6	-2.87	-0.02
1148	1172	C	33	-33.91	-0.81	30.78	-26.8	-0.22
1148	1194	C	25	-36.21	-0.93	31.55	-23.33	-0.19
1148	1158	U	5	-41.56	-1.45	39.45	-7.25	-0.06

i-nuc	BP(j)	Nuc	#BP_Win	avgMFE	avgZ	avgED	SumZ	SumZ/#TotalWindows	BPs= 5
nt-1149	-	C	120	-	-	-	-	-
1149	1060	G	5	-28.82	-0.04	22.73	-0.22	-0.0
1149	NoBP	C	73	-34.54	-0.87	24.33	-63.72	-0.53
1149	1104	G	4	-34.25	-0.72	33.6	-2.87	-0.02
1149	1076	G	7	-30.49	-0.15	30.46	-1.07	-0.01
1149	1193	G	25	-36.21	-0.93	31.55	-23.33	-0.19
1149	1157	G	6	-40.88	-1.42	39.41	-8.5	-0.07

i-nuc	BP(j)	Nuc	#BP_Win	avgMFE	avgZ	avgED	SumZ	SumZ/#TotalWindows	BPs= 8
nt-1150	-	C	120	-	-	-	-	-
1150	NoBP	C	26	-35.09	-0.8	21.35	-20.67	-0.17
1150	1054	G	17	-33.75	-0.94	15.75	-16.06	-0.13
1150	1103	G	4	-34.25	-0.72	33.6	-2.87	-0.02
1150	1170	G	33	-33.91	-0.81	30.78	-26.8	-0.22
1150	1178	G	1	-33.3	-0.66	26.07	-0.66	-0.01
1150	1075	G	7	-30.49	-0.15	30.46	-1.07	-0.01
1150	1192	G	25	-36.21	-0.93	31.55	-23.33	-0.19
1150	1156	G	6	-40.88	-1.42	39.41	-8.5	-0.07
1150	1269	G	1	-38.5	-1.4	27.68	-1.4	-0.01

i-nuc	BP(j)	Nuc	#BP_Win	avgMFE	avgZ	avgED	SumZ	SumZ/#TotalWindows	BPs= 8
nt-1151	-	A	120	-	-	-	-	-
1151	NoBP	A	7	-32.89	-0.54	30.76	-3.76	-0.03
1151	1053	U	17	-33.75	-0.94	15.75	-16.06	-0.13
1151	1169	U	33	-33.91	-0.81	30.78	-26.8	-0.22
1151	1177	U	1	-33.3	-0.66	26.07	-0.66	-0.01
1151	1074	U	7	-30.49	-0.15	30.46	-1.07	-0.01
1151	1191	U	25	-36.21	-0.93	31.55	-23.33	-0.19
1151	1146	U	23	-36.03	-0.91	21.41	-20.86	-0.17
1151	1155	U	6	-40.88	-1.42	39.41	-8.5	-0.07
1151	1268	U	1	-38.5	-1.4	27.68	-1.4	-0.01

i-nuc	BP(j)	Nuc	#BP_Win	avgMFE	avgZ	avgED	SumZ	SumZ/#TotalWindows	BPs= 8
nt-1152	-	G	120	-	-	-	-	-
1152	NoBP	G	10	-38.13	-1.12	36.09	-11.21	-0.09
1152	1052	C	17	-33.75	-0.94	15.75	-16.06	-0.13
1152	1101	C	4	-34.25	-0.72	33.6	-2.87	-0.02
1152	1168	C	33	-33.91	-0.81	30.78	-26.8	-0.22
1152	1073	C	6	-30.58	-0.22	30.8	-1.3	-0.01
1152	1182	C	1	-29.9	0.23	28.42	0.23	0.0
1152	1190	U	25	-36.21	-0.93	31.55	-23.33	-0.19
1152	1145	U	23	-36.03	-0.91	21.41	-20.86	-0.17
1152	1267	U	1	-38.5	-1.4	27.68	-1.4	-0.01

i-nuc	BP(j)	Nuc	#BP_Win	avgMFE	avgZ	avgED	SumZ	SumZ/#TotalWindows	BPs= 8
nt-1153	-	G	120	-	-	-	-	-
1153	1051	C	17	-33.75	-0.94	15.75	-16.06	-0.13
1153	1100	C	4	-34.25	-0.72	33.6	-2.87	-0.02
1153	1167	C	33	-33.91	-0.81	30.78	-26.8	-0.22
1153	1175	C	7	-30.97	-0.28	30.12	-1.96	-0.02
1153	1181	C	1	-29.9	0.23	28.42	0.23	0.0
1153	1189	C	25	-36.21	-0.93	31.55	-23.33	-0.19
1153	NoBP	G	31	-37.06	-1.02	26.02	-31.52	-0.26
1153	1266	U	1	-38.5	-1.4	27.68	-1.4	-0.01
1153	1271	C	1	-38.2	-1.75	9.97	-1.75	-0.01

i-nuc	BP(j)	Nuc	#BP_Win	avgMFE	avgZ	avgED	SumZ	SumZ/#TotalWindows	BPs= 8
nt-1154	-	A	120	-	-	-	-	-
1154	1050	U	16	-34.0	-0.99	15.76	-15.88	-0.13
1154	1098	U	4	-34.25	-0.72	33.6	-2.87	-0.02
1154	1166	U	33	-33.91	-0.81	30.78	-26.8	-0.22
1154	1174	U	7	-30.97	-0.28	30.12	-1.96	-0.02
1154	1180	U	1	-29.9	0.23	28.42	0.23	0.0
1154	NoBP	A	34	-37.18	-1.06	32.67	-36.07	-0.3
1154	1143	U	23	-36.03	-0.91	21.41	-20.86	-0.17
1154	1265	U	1	-38.5	-1.4	27.68	-1.4	-0.01
1154	1270	U	1	-38.2	-1.75	9.97	-1.75	-0.01

i-nuc	BP(j)	Nuc	#BP_Win	avgMFE	avgZ	avgED	SumZ	SumZ/#TotalWindows	BPs= 8
nt-1155	-	U	120	-	-	-	-	-
1155	NoBP	U	57	-33.74	-0.81	27.08	-46.07	-0.38
1155	1097	A	4	-34.25	-0.72	33.6	-2.87	-0.02
1155	1179	A	1	-29.9	0.23	28.42	0.23	0.0
1155	1187	A	25	-36.21	-0.93	31.55	-23.33	-0.19
1155	1142	A	23	-36.03	-0.91	21.41	-20.86	-0.17
1155	1151	A	6	-40.88	-1.42	39.41	-8.5	-0.07
1155	1264	A	1	-38.5	-1.4	27.68	-1.4	-0.01
1155	1269	G	1	-38.2	-1.75	9.97	-1.75	-0.01
1155	1273	A	2	-38.95	-2.02	7.7	-4.03	-0.03

i-nuc	BP(j)	Nuc	#BP_Win	avgMFE	avgZ	avgED	SumZ	SumZ/#TotalWindows	BPs= 9
nt-1156	-	G	120	-	-	-	-	-
1156	NoBP	G	12	-33.45	-0.58	24.1	-7.0	-0.06
1156	1048	U	6	-36.98	-1.76	11.86	-10.54	-0.09
1156	1096	C	4	-34.25	-0.72	33.6	-2.87	-0.02
1156	1165	C	33	-33.91	-0.81	30.78	-26.8	-0.22
1156	1173	C	7	-30.97	-0.28	30.12	-1.96	-0.02
1156	1186	C	25	-36.21	-0.93	31.55	-23.33	-0.19
1156	1141	C	23	-36.03	-0.91	21.41	-20.86	-0.17
1156	1150	C	6	-40.88	-1.42	39.41	-8.5	-0.07
1156	1268	U	1	-38.2	-1.75	9.97	-1.75	-0.01
1156	1272	C	3	-38.8	-1.93	10.19	-5.8	-0.05

i-nuc	BP(j)	Nuc	#BP_Win	avgMFE	avgZ	avgED	SumZ	SumZ/#TotalWindows	BPs= 11
nt-1157	-	G	120	-	-	-	-	-
1157	NoBP	G	10	-33.86	-0.68	23.57	-6.83	-0.06
1157	1047	U	6	-36.98	-1.76	11.86	-10.54	-0.09
1157	1095	C	4	-34.25	-0.72	33.6	-2.87	-0.02
1157	1164	U	33	-33.91	-0.81	30.78	-26.8	-0.22
1157	1172	C	7	-30.97	-0.28	30.12	-1.96	-0.02
1157	1177	U	1	-29.9	0.23	28.42	0.23	0.0
1157	1185	C	25	-36.21	-0.93	31.55	-23.33	-0.19
1157	1140	C	23	-36.03	-0.91	21.41	-20.86	-0.17
1157	1149	C	6	-40.88	-1.42	39.41	-8.5	-0.07
1157	1262	U	1	-38.5	-1.4	27.68	-1.4	-0.01
1157	1267	U	1	-38.2	-1.75	9.97	-1.75	-0.01
1157	1271	C	3	-38.8	-1.93	10.19	-5.8	-0.05

i-nuc	BP(j)	Nuc	#BP_Win	avgMFE	avgZ	avgED	SumZ	SumZ/#TotalWindows	BPs= 9
nt-1158	-	U	120	-	-	-	-	-
1158	NoBP	U	47	-34.41	-0.89	28.04	-41.76	-0.35
1158	1046	A	6	-36.98	-1.76	11.86	-10.54	-0.09
1158	1094	A	4	-34.25	-0.72	33.6	-2.87	-0.02
1158	1171	A	7	-30.97	-0.28	30.12	-1.96	-0.02
1158	1176	A	1	-29.9	0.23	28.42	0.23	0.0
1158	1179	A	25	-36.21	-0.93	31.55	-23.33	-0.19
1158	1139	A	23	-36.03	-0.91	21.41	-20.86	-0.17
1158	1148	G	5	-41.56	-1.45	39.45	-7.25	-0.06
1158	1261	A	1	-38.5	-1.4	27.68	-1.4	-0.01
1158	1277	A	1	-39.7	-2.44	13.73	-2.44	-0.02

i-nuc	BP(j)	Nuc	#BP_Win	avgMFE	avgZ	avgED	SumZ	SumZ/#TotalWindows	BPs= 8
nt-1159	-	C	120	-	-	-	-	-
1159	1045	G	6	-36.98	-1.76	11.86	-10.54	-0.09
1159	NoBP	C	47	-33.99	-0.77	30.19	-36.21	-0.3
1159	1170	G	7	-30.97	-0.28	30.12	-1.96	-0.02
1159	1178	G	25	-36.21	-0.93	31.55	-23.33	-0.19
1159	1134	G	23	-36.03	-0.91	21.41	-20.86	-0.17
1159	1147	G	5	-41.56	-1.45	39.45	-7.25	-0.06
1159	1260	G	1	-38.5	-1.4	27.68	-1.4	-0.01
1159	1269	G	3	-38.8	-1.93	10.19	-5.8	-0.05
1159	1276	G	3	-38.83	-2.17	19.13	-6.5	-0.05

i-nuc	BP(j)	Nuc	#BP_Win	avgMFE	avgZ	avgED	SumZ	SumZ/#TotalWindows	BPs= 4
nt-1160	-	U	120	-	-	-	-	-
1160	1044	A	4	-37.92	-2.01	11.79	-8.03	-0.07
1160	NoBP	U	89	-35.04	-0.88	30.19	-78.19	-0.65
1160	1133	G	23	-36.03	-0.91	21.41	-20.86	-0.17
1160	1259	A	1	-38.5	-1.4	27.68	-1.4	-0.01
1160	1275	A	3	-38.83	-2.17	19.13	-6.5	-0.05

i-nuc	BP(j)	Nuc	#BP_Win	avgMFE	avgZ	avgED	SumZ	SumZ/#TotalWindows	BPs= 4
nt-1161	-	C	120	-	-	-	-	-
1161	1043	G	2	-39.6	-2.46	11.54	-4.92	-0.04
1161	NoBP	C	91	-35.11	-0.9	29.98	-81.97	-0.68
1161	1132	G	23	-36.03	-0.91	21.41	-20.86	-0.17
1161	1258	G	1	-38.5	-1.4	27.68	-1.4	-0.01
1161	1274	G	3	-38.83	-2.17	19.13	-6.5	-0.05

i-nuc	BP(j)	Nuc	#BP_Win	avgMFE	avgZ	avgED	SumZ	SumZ/#TotalWindows	BPs= 5
nt-1162	-	U	120	-	-	-	-	-
1162	NoBP	U	78	-34.65	-0.85	29.63	-66.68	-0.56
1162	1091	A	4	-34.25	-0.72	33.6	-2.87	-0.02
1162	1131	G	23	-36.03	-0.91	21.41	-20.86	-0.17
1162	1263	A	11	-39.49	-1.58	29.3	-17.38	-0.14
1162	1257	G	1	-38.5	-1.4	27.68	-1.4	-0.01
1162	1273	A	3	-38.83	-2.17	19.13	-6.5	-0.05

i-nuc	BP(j)	Nuc	#BP_Win	avgMFE	avgZ	avgED	SumZ	SumZ/#TotalWindows	BPs= 6
nt-1163	-	G	120	-	-	-	-	-
1163	NoBP	G	47	-33.38	-0.7	29.02	-33.07	-0.28
1163	1090	C	4	-34.25	-0.72	33.6	-2.87	-0.02
1163	1172	C	27	-36.06	-0.91	31.29	-24.5	-0.2
1163	1130	U	23	-36.03	-0.91	21.41	-20.86	-0.17
1163	1262	U	12	-39.56	-1.52	29.57	-18.21	-0.15
1163	1272	C	3	-38.83	-2.17	19.13	-6.5	-0.05
1163	1278	C	4	-39.5	-2.41	28.33	-9.65	-0.08

i-nuc	BP(j)	Nuc	#BP_Win	avgMFE	avgZ	avgED	SumZ	SumZ/#TotalWindows	BPs= 6
nt-1164	-	U	120	-	-	-	-	-
1164	NoBP	U	14	-32.18	-0.49	25.63	-6.82	-0.06
1164	1089	G	4	-34.25	-0.72	33.6	-2.87	-0.02
1164	1157	G	33	-33.91	-0.81	30.78	-26.8	-0.22
1164	1171	A	27	-36.06	-0.91	31.29	-24.5	-0.2
1164	1129	A	23	-36.03	-0.91	21.41	-20.86	-0.17
1164	1261	A	15	-39.41	-1.65	27.48	-24.71	-0.21
1164	1277	A	4	-39.5	-2.41	28.33	-9.65	-0.08

i-nuc	BP(j)	Nuc	#BP_Win	avgMFE	avgZ	avgED	SumZ	SumZ/#TotalWindows	BPs= 6
nt-1165	-	C	120	-	-	-	-	-
1165	NoBP	C	14	-32.26	-0.54	25.73	-7.51	-0.06
1165	1087	G	4	-34.25	-0.72	33.6	-2.87	-0.02
1165	1156	G	33	-33.91	-0.81	30.78	-26.8	-0.22
1165	1170	G	27	-36.06	-0.91	31.29	-24.5	-0.2
1165	1128	G	23	-36.03	-0.91	21.41	-20.86	-0.17
1165	1260	G	15	-39.41	-1.65	27.48	-24.71	-0.21
1165	1276	G	4	-39.5	-2.41	28.33	-9.65	-0.08

i-nuc	BP(j)	Nuc	#BP_Win	avgMFE	avgZ	avgED	SumZ	SumZ/#TotalWindows	BPs= 4
nt-1166	-	U	120	-	-	-	-	-
1166	NoBP	U	45	-34.82	-0.81	29.55	-36.41	-0.3
1166	1154	A	33	-33.91	-0.81	30.78	-26.8	-0.22
1166	1127	A	23	-36.03	-0.91	21.41	-20.86	-0.17
1166	1259	A	15	-39.41	-1.65	27.48	-24.71	-0.21
1166	1275	A	4	-39.5	-2.41	28.33	-9.65	-0.08

i-nuc	BP(j)	Nuc	#BP_Win	avgMFE	avgZ	avgED	SumZ	SumZ/#TotalWindows	BPs= 5
nt-1167	-	C	120	-	-	-	-	-
1167	NoBP	C	41	-34.98	-0.86	28.98	-35.26	-0.29
1167	1085	G	4	-34.25	-0.72	33.6	-2.87	-0.02
1167	1153	G	33	-33.91	-0.81	30.78	-26.8	-0.22
1167	1126	G	23	-36.03	-0.91	21.41	-20.86	-0.17
1167	1258	G	15	-39.41	-1.65	27.48	-24.71	-0.21
1167	1274	G	4	-39.5	-2.41	28.33	-9.65	-0.08

i-nuc	BP(j)	Nuc	#BP_Win	avgMFE	avgZ	avgED	SumZ	SumZ/#TotalWindows	BPs= 6
nt-1168	-	C	120	-	-	-	-	-
1168	NoBP	C	48	-35.45	-1.05	27.5	-50.39	-0.42
1168	1084	G	4	-34.25	-0.72	33.6	-2.87	-0.02
1168	1152	G	33	-33.91	-0.81	30.78	-26.8	-0.22
1168	1103	G	3	-35.07	-1.35	17.25	-4.06	-0.03
1168	1224	G	4	-35.28	-0.93	25.39	-3.72	-0.03
1168	1123	G	13	-36.75	-0.72	23.9	-9.37	-0.08
1168	1257	G	15	-39.41	-1.65	27.48	-24.71	-0.21

i-nuc	BP(j)	Nuc	#BP_Win	avgMFE	avgZ	avgED	SumZ	SumZ/#TotalWindows	BPs= 6
nt-1169	-	U	120	-	-	-	-	-
1169	NoBP	U	36	-34.97	-0.8	30.39	-28.66	-0.24
1169	1083	A	4	-34.25	-0.72	33.6	-2.87	-0.02
1169	1151	A	33	-33.91	-0.81	30.78	-26.8	-0.22
1169	1102	A	3	-35.07	-1.35	17.25	-4.06	-0.03
1169	1220	G	27	-38.44	-1.78	23.03	-48.16	-0.4
1169	1223	A	4	-35.28	-0.93	25.39	-3.72	-0.03
1169	1122	A	13	-36.75	-0.72	23.9	-9.37	-0.08

i-nuc	BP(j)	Nuc	#BP_Win	avgMFE	avgZ	avgED	SumZ	SumZ/#TotalWindows	BPs= 7
nt-1170	-	G	120	-	-	-	-	-
1170	1082	C	4	-34.25	-0.72	33.6	-2.87	-0.02
1170	1150	C	33	-33.91	-0.81	30.78	-26.8	-0.22
1170	1159	C	7	-30.97	-0.28	30.12	-1.96	-0.02
1170	1165	C	27	-36.06	-0.91	31.29	-24.5	-0.2
1170	1101	C	3	-35.07	-1.35	17.25	-4.06	-0.03
1170	1219	C	28	-38.38	-1.8	22.57	-50.36	-0.42
1170	NoBP	G	5	-35.54	-1.15	22.24	-5.73	-0.05
1170	1121	U	13	-36.75	-0.72	23.9	-9.37	-0.08

i-nuc	BP(j)	Nuc	#BP_Win	avgMFE	avgZ	avgED	SumZ	SumZ/#TotalWindows	BPs= 4
nt-1171	-	A	120	-	-	-	-	-
1171	NoBP	A	69	-35.87	-1.27	26.51	-87.94	-0.73
1171	1158	U	7	-30.97	-0.28	30.12	-1.96	-0.02
1171	1164	U	27	-36.06	-0.91	31.29	-24.5	-0.2
1171	1221	U	4	-35.28	-0.93	25.39	-3.72	-0.03
1171	1120	U	13	-36.75	-0.72	23.9	-9.37	-0.08

i-nuc	BP(j)	Nuc	#BP_Win	avgMFE	avgZ	avgED	SumZ	SumZ/#TotalWindows	BPs= 5
nt-1172	-	C	120	-	-	-	-	-
1172	NoBP	C	10	-36.63	-0.71	29.81	-7.08	-0.06
1172	1148	G	33	-33.91	-0.81	30.78	-26.8	-0.22
1172	1157	G	7	-30.97	-0.28	30.12	-1.96	-0.02
1172	1163	G	27	-36.06	-0.91	31.29	-24.5	-0.2
1172	1218	G	39	-37.67	-1.66	20.83	-64.87	-0.54
1172	1220	G	4	-35.28	-0.93	25.39	-3.72	-0.03

i-nuc	BP(j)	Nuc	#BP_Win	avgMFE	avgZ	avgED	SumZ	SumZ/#TotalWindows	BPs= 4
nt-1173	-	C	120	-	-	-	-	-
1173	NoBP	C	37	-36.23	-0.89	30.46	-32.79	-0.27
1173	1147	G	33	-33.91	-0.81	30.78	-26.8	-0.22
1173	1156	G	7	-30.97	-0.28	30.12	-1.96	-0.02
1173	1217	G	39	-37.67	-1.66	20.83	-64.87	-0.54
1173	1218	G	4	-35.28	-0.93	25.39	-3.72	-0.03

i-nuc	BP(j)	Nuc	#BP_Win	avgMFE	avgZ	avgED	SumZ	SumZ/#TotalWindows	BPs= 3
nt-1174	-	U	120	-	-	-	-	-
1174	NoBP	U	70	-35.14	-0.87	30.26	-60.83	-0.51
1174	1154	A	7	-30.97	-0.28	30.12	-1.96	-0.02
1174	1216	A	39	-37.67	-1.66	20.83	-64.87	-0.54
1174	1217	G	4	-35.28	-0.93	25.39	-3.72	-0.03

i-nuc	BP(j)	Nuc	#BP_Win	avgMFE	avgZ	avgED	SumZ	SumZ/#TotalWindows	BPs= 2
nt-1175	-	C	120	-	-	-	-	-
1175	NoBP	C	89	-36.51	-1.24	25.39	-110.31	-0.92
1175	1153	G	7	-30.97	-0.28	30.12	-1.96	-0.02
1175	1144	G	24	-34.22	-0.84	31.48	-20.23	-0.17

i-nuc	BP(j)	Nuc	#BP_Win	avgMFE	avgZ	avgED	SumZ	SumZ/#TotalWindows	BPs= 3
nt-1176	-	A	120	-	-	-	-	-
1176	NoBP	A	39	-34.64	-0.77	30.61	-29.91	-0.25
1176	1143	U	24	-34.22	-0.84	31.48	-20.23	-0.17
1176	1158	U	1	-29.9	0.23	28.42	0.23	0.0
1176	1215	U	56	-37.25	-1.5	22.0	-83.72	-0.7

i-nuc	BP(j)	Nuc	#BP_Win	avgMFE	avgZ	avgED	SumZ	SumZ/#TotalWindows	BPs= 4
nt-1177	-	U	120	-	-	-	-	-
1177	NoBP	U	37	-34.72	-0.77	30.69	-28.63	-0.24
1177	1151	A	1	-33.3	-0.66	26.07	-0.66	-0.01
1177	1142	A	24	-34.22	-0.84	31.48	-20.23	-0.17
1177	1157	G	1	-29.9	0.23	28.42	0.23	0.0
1177	1214	A	57	-37.19	-1.5	21.95	-85.22	-0.71

i-nuc	BP(j)	Nuc	#BP_Win	avgMFE	avgZ	avgED	SumZ	SumZ/#TotalWindows	BPs= 4
nt-1178	-	G	120	-	-	-	-	-
1178	NoBP	G	12	-31.37	-0.37	28.84	-4.4	-0.04
1178	1150	C	1	-33.3	-0.66	26.07	-0.66	-0.01
1178	1141	C	24	-34.22	-0.84	31.48	-20.23	-0.17
1178	1159	C	25	-36.21	-0.93	31.55	-23.33	-0.19
1178	1213	U	58	-37.12	-1.49	22.01	-86.46	-0.72

i-nuc	BP(j)	Nuc	#BP_Win	avgMFE	avgZ	avgED	SumZ	SumZ/#TotalWindows	BPs= 3
nt-1179	-	A	120	-	-	-	-	-
1179	NoBP	A	35	-33.37	-0.71	30.61	-24.96	-0.21
1179	1155	U	1	-29.9	0.23	28.42	0.23	0.0
1179	1158	U	25	-36.21	-0.93	31.55	-23.33	-0.19
1179	1212	U	59	-37.04	-1.49	22.23	-87.76	-0.73

i-nuc	BP(j)	Nuc	#BP_Win	avgMFE	avgZ	avgED	SumZ	SumZ/#TotalWindows	BPs= 2
nt-1180	-	U	120	-	-	-	-	-
1180	NoBP	U	59	-34.57	-0.81	31.09	-47.63	-0.4
1180	1154	A	1	-29.9	0.23	28.42	0.23	0.0
1180	1211	A	60	-36.98	-1.49	22.22	-89.28	-0.74

i-nuc	BP(j)	Nuc	#BP_Win	avgMFE	avgZ	avgED	SumZ	SumZ/#TotalWindows	BPs= 3
nt-1181	-	C	120	-	-	-	-	-
1181	NoBP	C	57	-34.66	-0.81	31.09	-46.26	-0.39
1181	1153	G	1	-29.9	0.23	28.42	0.23	0.0
1181	1209	G	2	-32.1	-0.99	33.62	-1.98	-0.02
1181	1210	G	60	-36.98	-1.49	22.22	-89.28	-0.74

i-nuc	BP(j)	Nuc	#BP_Win	avgMFE	avgZ	avgED	SumZ	SumZ/#TotalWindows	BPs= 3
nt-1182	-	C	120	-	-	-	-	-
1182	NoBP	C	57	-34.64	-0.81	31.33	-46.36	-0.39
1182	1152	G	1	-29.9	0.23	28.42	0.23	0.0
1182	1208	G	2	-32.1	-0.99	33.62	-1.98	-0.02
1182	1209	G	60	-36.98	-1.49	22.22	-89.28	-0.74

i-nuc	BP(j)	Nuc	#BP_Win	avgMFE	avgZ	avgED	SumZ	SumZ/#TotalWindows	BPs= 2
nt-1183	-	A	120	-	-	-	-	-
1183	NoBP	A	101	-36.18	-1.21	26.68	-121.83	-1.02
1183	1135	U	17	-33.46	-0.81	27.54	-13.7	-0.11
1183	1207	U	2	-32.1	-0.99	33.62	-1.98	-0.02

i-nuc	BP(j)	Nuc	#BP_Win	avgMFE	avgZ	avgED	SumZ	SumZ/#TotalWindows	BPs= 2
nt-1184	-	C	120	-	-	-	-	-
1184	NoBP	C	100	-36.23	-1.22	26.53	-121.61	-1.01
1184	1134	G	17	-33.46	-0.81	27.54	-13.7	-0.11
1184	1210	G	3	-32.1	-0.93	39.35	-2.79	-0.02

i-nuc	BP(j)	Nuc	#BP_Win	avgMFE	avgZ	avgED	SumZ	SumZ/#TotalWindows	BPs= 4
nt-1185	-	C	120	-	-	-	-	-
1185	NoBP	C	72	-36.05	-1.32	24.32	-95.25	-0.79
1185	1133	G	17	-33.46	-0.81	27.54	-13.7	-0.11
1185	1157	G	25	-36.21	-0.93	31.55	-23.33	-0.19
1185	1258	G	3	-41.07	-1.21	44.4	-3.64	-0.03
1185	1209	G	3	-32.1	-0.93	39.35	-2.79	-0.02

i-nuc	BP(j)	Nuc	#BP_Win	avgMFE	avgZ	avgED	SumZ	SumZ/#TotalWindows	BPs= 5
nt-1186	-	C	120	-	-	-	-	-
1186	NoBP	C	7	-30.83	-0.34	36.26	-2.38	-0.02
1186	1132	G	17	-33.46	-0.81	27.54	-13.7	-0.11
1186	1156	G	25	-36.21	-0.93	31.55	-23.33	-0.19
1186	1205	G	64	-36.62	-1.45	22.92	-92.99	-0.77
1186	1257	G	4	-40.08	-1.06	46.12	-4.22	-0.04
1186	1208	G	3	-32.1	-0.93	39.35	-2.79	-0.02

i-nuc	BP(j)	Nuc	#BP_Win	avgMFE	avgZ	avgED	SumZ	SumZ/#TotalWindows	BPs= 4
nt-1187	-	A	120	-	-	-	-	-
1187	NoBP	A	24	-32.74	-0.7	30.24	-16.9	-0.14
1187	1155	U	25	-36.21	-0.93	31.55	-23.33	-0.19
1187	1204	U	64	-36.62	-1.45	22.92	-92.99	-0.77
1187	1256	U	4	-40.08	-1.06	46.12	-4.22	-0.04
1187	1207	U	3	-32.1	-0.93	39.35	-2.79	-0.02

i-nuc	BP(j)	Nuc	#BP_Win	avgMFE	avgZ	avgED	SumZ	SumZ/#TotalWindows	BPs= 3
nt-1188	-	C	120	-	-	-	-	-
1188	NoBP	C	49	-34.52	-0.83	31.14	-40.77	-0.34
1188	1203	G	64	-36.62	-1.45	22.92	-92.99	-0.77
1188	1255	G	4	-40.08	-1.06	46.12	-4.22	-0.04
1188	1205	G	3	-32.1	-0.93	39.35	-2.79	-0.02

i-nuc	BP(j)	Nuc	#BP_Win	avgMFE	avgZ	avgED	SumZ	SumZ/#TotalWindows	BPs= 4
nt-1189	-	C	120	-	-	-	-	-
1189	NoBP	C	78	-36.41	-1.3	25.34	-101.58	-0.85
1189	1104	G	10	-32.34	-0.98	24.54	-9.79	-0.08
1189	1153	G	25	-36.21	-0.93	31.55	-23.33	-0.19
1189	1203	G	3	-32.1	-0.93	39.35	-2.79	-0.02
1189	1301	G	4	-31.8	-0.92	43.99	-3.7	-0.03

i-nuc	BP(j)	Nuc	#BP_Win	avgMFE	avgZ	avgED	SumZ	SumZ/#TotalWindows	BPs= 4
nt-1190	-	U	120	-	-	-	-	-
1190	NoBP	U	18	-34.66	-0.71	38.69	-12.74	-0.11
1190	1103	G	10	-32.34	-0.98	24.54	-9.79	-0.08
1190	1152	G	25	-36.21	-0.93	31.55	-23.33	-0.19
1190	1201	A	64	-36.62	-1.45	22.92	-92.99	-0.77
1190	1202	A	3	-32.1	-0.93	39.35	-2.79	-0.02

i-nuc	BP(j)	Nuc	#BP_Win	avgMFE	avgZ	avgED	SumZ	SumZ/#TotalWindows	BPs= 5
nt-1191	-	U	120	-	-	-	-	-
1191	NoBP	U	17	-34.94	-0.74	39.8	-12.53	-0.1
1191	1102	A	10	-32.34	-0.98	24.54	-9.79	-0.08
1191	1151	A	25	-36.21	-0.93	31.55	-23.33	-0.19
1191	1200	A	64	-36.62	-1.45	22.92	-92.99	-0.77
1191	1107	A	1	-30.9	-0.89	29.37	-0.89	-0.01
1191	1201	A	3	-32.1	-0.93	39.35	-2.79	-0.02

i-nuc	BP(j)	Nuc	#BP_Win	avgMFE	avgZ	avgED	SumZ	SumZ/#TotalWindows	BPs= 6
nt-1192	-	G	120	-	-	-	-	-
1192	NoBP	G	3	-33.07	-0.05	31.55	-0.15	-0.0
1192	1101	C	10	-32.34	-0.98	24.54	-9.79	-0.08
1192	1150	C	25	-36.21	-0.93	31.55	-23.33	-0.19
1192	1199	C	67	-36.42	-1.43	23.65	-95.78	-0.8
1192	1106	U	1	-30.9	-0.89	29.37	-0.89	-0.01
1192	1250	U	6	-40.35	-1.01	39.9	-6.09	-0.05
1192	1298	C	8	-31.7	-0.87	44.39	-6.97	-0.06

i-nuc	BP(j)	Nuc	#BP_Win	avgMFE	avgZ	avgED	SumZ	SumZ/#TotalWindows	BPs= 6
nt-1193	-	G	120	-	-	-	-	-
1193	NoBP	G	2	-30.85	-0.46	31.96	-0.92	-0.01
1193	1100	C	10	-32.34	-0.98	24.54	-9.79	-0.08
1193	1149	C	25	-36.21	-0.93	31.55	-23.33	-0.19
1193	1198	C	67	-36.42	-1.43	23.65	-95.78	-0.8
1193	1105	C	1	-30.9	-0.89	29.37	-0.89	-0.01
1193	1249	C	7	-40.13	-0.89	39.41	-6.22	-0.05
1193	1297	C	8	-31.7	-0.87	44.39	-6.97	-0.06

i-nuc	BP(j)	Nuc	#BP_Win	avgMFE	avgZ	avgED	SumZ	SumZ/#TotalWindows	BPs= 5
nt-1194	-	C	120	-	-	-	-	-
1194	1099	G	10	-32.34	-0.98	24.54	-9.79	-0.08
1194	1148	G	25	-36.21	-0.93	31.55	-23.33	-0.19
1194	NoBP	C	69	-36.28	-1.42	24.01	-98.18	-0.82
1194	1104	G	1	-30.9	-0.89	29.37	-0.89	-0.01
1194	1248	G	7	-40.13	-0.89	39.41	-6.22	-0.05
1194	1296	G	8	-31.7	-0.87	44.39	-6.97	-0.06

i-nuc	BP(j)	Nuc	#BP_Win	avgMFE	avgZ	avgED	SumZ	SumZ/#TotalWindows	BPs= 4
nt-1195	-	C	120	-	-	-	-	-
1195	1147	G	24	-36.07	-0.91	31.76	-21.84	-0.18
1195	NoBP	C	87	-35.43	-1.34	25.91	-116.22	-0.97
1195	1103	G	1	-30.9	-0.89	29.37	-0.89	-0.01
1195	1247	G	7	-40.13	-0.89	39.41	-6.22	-0.05
1195	1260	G	1	-39.4	-1.49	26.45	-1.49	-0.01

i-nuc	BP(j)	Nuc	#BP_Win	avgMFE	avgZ	avgED	SumZ	SumZ/#TotalWindows	BPs= 3
nt-1196	-	U	120	-	-	-	-	-
1196	NoBP	U	98	-36.48	-1.27	26.84	-124.21	-1.04
1196	1102	A	1	-30.9	-0.89	29.37	-0.89	-0.01
1196	1211	A	19	-32.23	-1.02	34.41	-19.37	-0.16
1196	1259	A	2	-39.7	-1.14	25.5	-2.29	-0.02

i-nuc	BP(j)	Nuc	#BP_Win	avgMFE	avgZ	avgED	SumZ	SumZ/#TotalWindows	BPs= 2
nt-1197	-	C	120	-	-	-	-	-
1197	NoBP	C	99	-36.4	-1.26	27.03	-124.61	-1.04
1197	1210	G	19	-32.23	-1.02	34.41	-19.37	-0.16
1197	1258	G	2	-39.7	-1.14	25.5	-2.29	-0.02

i-nuc	BP(j)	Nuc	#BP_Win	avgMFE	avgZ	avgED	SumZ	SumZ/#TotalWindows	BPs= 4
nt-1198	-	C	120	-	-	-	-	-
1198	NoBP	C	26	-36.17	-0.95	32.17	-24.82	-0.21
1198	1193	G	67	-36.42	-1.43	23.65	-95.78	-0.8
1198	1209	G	19	-32.23	-1.02	34.41	-19.37	-0.16
1198	1248	G	6	-36.98	-0.63	43.03	-3.77	-0.03
1198	1257	G	2	-39.7	-1.14	25.5	-2.29	-0.02

i-nuc	BP(j)	Nuc	#BP_Win	avgMFE	avgZ	avgED	SumZ	SumZ/#TotalWindows	BPs= 5
nt-1199	-	C	120	-	-	-	-	-
1199	NoBP	C	25	-36.37	-0.97	32.19	-24.18	-0.2
1199	1192	G	67	-36.42	-1.43	23.65	-95.78	-0.8
1199	1099	G	1	-30.9	-0.89	29.37	-0.89	-0.01
1199	1208	G	19	-32.23	-1.02	34.41	-19.37	-0.16
1199	1247	G	6	-36.98	-0.63	43.03	-3.77	-0.03
1199	1255	G	2	-39.7	-1.14	25.5	-2.29	-0.02

i-nuc	BP(j)	Nuc	#BP_Win	avgMFE	avgZ	avgED	SumZ	SumZ/#TotalWindows	BPs= 5
nt-1200	-	A	120	-	-	-	-	-
1200	NoBP	A	28	-35.94	-0.99	32.84	-27.59	-0.23
1200	1191	U	64	-36.62	-1.45	22.92	-92.99	-0.77
1200	1098	U	1	-30.9	-0.89	29.37	-0.89	-0.01
1200	1207	U	19	-32.23	-1.02	34.41	-19.37	-0.16
1200	1246	U	6	-36.98	-0.63	43.03	-3.77	-0.03
1200	1254	U	2	-39.7	-1.14	25.5	-2.29	-0.02

i-nuc	BP(j)	Nuc	#BP_Win	avgMFE	avgZ	avgED	SumZ	SumZ/#TotalWindows	BPs= 4
nt-1201	-	A	120	-	-	-	-	-
1201	NoBP	A	45	-34.55	-1.02	32.88	-45.83	-0.38
1201	1190	U	64	-36.62	-1.45	22.92	-92.99	-0.77
1201	1245	U	6	-36.98	-0.63	43.03	-3.77	-0.03
1201	1253	U	2	-39.7	-1.14	25.5	-2.29	-0.02
1201	1191	U	3	-32.1	-0.93	39.35	-2.79	-0.02

i-nuc	BP(j)	Nuc	#BP_Win	avgMFE	avgZ	avgED	SumZ	SumZ/#TotalWindows	BPs= 4
nt-1202	-	A	120	-	-	-	-	-
1202	NoBP	A	95	-35.25	-1.37	24.95	-130.42	-1.09
1202	1240	U	14	-39.44	-0.66	40.51	-9.18	-0.08
1202	1244	U	6	-36.98	-0.63	43.03	-3.77	-0.03
1202	1252	U	2	-39.7	-1.14	25.5	-2.29	-0.02
1202	1190	U	3	-32.1	-0.93	39.35	-2.79	-0.02

i-nuc	BP(j)	Nuc	#BP_Win	avgMFE	avgZ	avgED	SumZ	SumZ/#TotalWindows	BPs= 6
nt-1203	-	G	120	-	-	-	-	-
1203	NoBP	G	34	-33.45	-1.15	31.52	-39.09	-0.33
1203	1188	C	64	-36.62	-1.45	22.92	-92.99	-0.77
1203	1092	C	2	-30.7	-1.04	24.61	-2.07	-0.02
1203	1095	C	1	-30.9	-0.89	29.37	-0.89	-0.01
1203	1239	C	14	-39.44	-0.66	40.51	-9.18	-0.08
1203	1251	C	2	-39.7	-1.14	25.5	-2.29	-0.02
1203	1189	C	3	-32.1	-0.93	39.35	-2.79	-0.02

i-nuc	BP(j)	Nuc	#BP_Win	avgMFE	avgZ	avgED	SumZ	SumZ/#TotalWindows	BPs= 3
nt-1204	-	U	120	-	-	-	-	-
1204	NoBP	U	53	-35.26	-1.03	33.88	-54.41	-0.45
1204	1187	A	64	-36.62	-1.45	22.92	-92.99	-0.77
1204	1091	A	2	-30.7	-1.04	24.61	-2.07	-0.02
1204	1094	A	1	-30.9	-0.89	29.37	-0.89	-0.01

i-nuc	BP(j)	Nuc	#BP_Win	avgMFE	avgZ	avgED	SumZ	SumZ/#TotalWindows	BPs= 6
nt-1205	-	G	120	-	-	-	-	-
1205	1186	C	64	-36.62	-1.45	22.92	-92.99	-0.77
1205	1090	C	2	-30.7	-1.04	24.61	-2.07	-0.02
1205	1093	C	1	-30.9	-0.89	29.37	-0.89	-0.01
1205	NoBP	G	19	-32.23	-1.02	34.41	-19.37	-0.16
1205	1238	C	29	-37.54	-1.1	33.08	-31.83	-0.27
1205	1249	C	2	-39.7	-1.14	25.5	-2.29	-0.02
1205	1188	C	3	-32.1	-0.93	39.35	-2.79	-0.02

i-nuc	BP(j)	Nuc	#BP_Win	avgMFE	avgZ	avgED	SumZ	SumZ/#TotalWindows	BPs= 3
nt-1206	-	C	120	-	-	-	-	-
1206	NoBP	C	86	-35.5	-1.34	26.02	-115.23	-0.96
1206	1089	G	2	-30.7	-1.04	24.61	-2.07	-0.02
1206	1237	G	30	-37.4	-1.11	32.52	-33.43	-0.28
1206	1248	G	2	-39.7	-1.14	25.5	-2.29	-0.02

i-nuc	BP(j)	Nuc	#BP_Win	avgMFE	avgZ	avgED	SumZ	SumZ/#TotalWindows	BPs= 6
nt-1207	-	U	120	-	-	-	-	-
1207	NoBP	U	62	-36.78	-1.47	22.3	-91.35	-0.76
1207	1091	A	1	-30.9	-0.89	29.37	-0.89	-0.01
1207	1183	A	2	-32.1	-0.99	33.62	-1.98	-0.02
1207	1200	A	19	-32.23	-1.02	34.41	-19.37	-0.16
1207	1236	A	31	-37.19	-1.11	32.27	-34.47	-0.29
1207	1247	G	2	-39.7	-1.14	25.5	-2.29	-0.02
1207	1187	A	3	-32.1	-0.93	39.35	-2.79	-0.02

i-nuc	BP(j)	Nuc	#BP_Win	avgMFE	avgZ	avgED	SumZ	SumZ/#TotalWindows	BPs= 6
nt-1208	-	G	120	-	-	-	-	-
1208	NoBP	G	61	-36.88	-1.48	22.27	-90.27	-0.75
1208	1090	C	1	-30.9	-0.89	29.37	-0.89	-0.01
1208	1182	C	2	-32.1	-0.99	33.62	-1.98	-0.02
1208	1199	C	19	-32.23	-1.02	34.41	-19.37	-0.16
1208	1235	C	32	-37.0	-1.11	32.07	-35.56	-0.3
1208	1246	U	2	-39.7	-1.14	25.5	-2.29	-0.02
1208	1186	C	3	-32.1	-0.93	39.35	-2.79	-0.02

i-nuc	BP(j)	Nuc	#BP_Win	avgMFE	avgZ	avgED	SumZ	SumZ/#TotalWindows	BPs= 6
nt-1209	-	G	120	-	-	-	-	-
1209	NoBP	G	2	-31.4	-1.29	23.64	-2.58	-0.02
1209	1181	C	2	-32.1	-0.99	33.62	-1.98	-0.02
1209	1198	C	19	-32.23	-1.02	34.41	-19.37	-0.16
1209	1182	C	60	-36.98	-1.49	22.22	-89.28	-0.74
1209	1234	C	32	-37.0	-1.11	32.07	-35.56	-0.3
1209	1245	U	2	-39.7	-1.14	25.5	-2.29	-0.02
1209	1185	C	3	-32.1	-0.93	39.35	-2.79	-0.02

i-nuc	BP(j)	Nuc	#BP_Win	avgMFE	avgZ	avgED	SumZ	SumZ/#TotalWindows	BPs= 6
nt-1210	-	G	120	-	-	-	-	-
1210	NoBP	G	2	-32.1	-0.99	33.62	-1.98	-0.02
1210	1197	C	19	-32.23	-1.02	34.41	-19.37	-0.16
1210	1181	C	60	-36.98	-1.49	22.22	-89.28	-0.74
1210	1233	C	32	-37.0	-1.11	32.07	-35.56	-0.3
1210	1244	U	2	-39.7	-1.14	25.5	-2.29	-0.02
1210	1184	C	3	-32.1	-0.93	39.35	-2.79	-0.02
1210	1328	U	2	-32.05	-1.82	16.9	-3.63	-0.03

i-nuc	BP(j)	Nuc	#BP_Win	avgMFE	avgZ	avgED	SumZ	SumZ/#TotalWindows	BPs= 3
nt-1211	-	A	120	-	-	-	-	-
1211	1196	U	19	-32.23	-1.02	34.41	-19.37	-0.16
1211	1180	U	60	-36.98	-1.49	22.22	-89.28	-0.74
1211	NoBP	A	38	-36.64	-1.11	32.25	-42.04	-0.35
1211	1327	U	3	-31.47	-1.69	17.9	-5.08	-0.04

i-nuc	BP(j)	Nuc	#BP_Win	avgMFE	avgZ	avgED	SumZ	SumZ/#TotalWindows	BPs= 2
nt-1212	-	U	120	-	-	-	-	-
1212	NoBP	U	58	-35.1	-1.09	32.66	-63.44	-0.53
1212	1179	A	59	-37.04	-1.49	22.23	-87.76	-0.73
1212	1326	A	3	-31.47	-1.69	17.9	-5.08	-0.04

i-nuc	BP(j)	Nuc	#BP_Win	avgMFE	avgZ	avgED	SumZ	SumZ/#TotalWindows	BPs= 2
nt-1213	-	U	120	-	-	-	-	-
1213	NoBP	U	59	-35.01	-1.1	32.69	-65.03	-0.54
1213	1178	G	58	-37.12	-1.49	22.01	-86.46	-0.72
1213	1325	A	3	-31.47	-1.69	17.9	-5.08	-0.04

i-nuc	BP(j)	Nuc	#BP_Win	avgMFE	avgZ	avgED	SumZ	SumZ/#TotalWindows	BPs= 2
nt-1214	-	A	120	-	-	-	-	-
1214	NoBP	A	60	-34.92	-1.11	32.52	-66.54	-0.55
1214	1177	U	57	-37.19	-1.5	21.95	-85.22	-0.71
1214	1324	U	3	-31.47	-1.69	17.9	-5.08	-0.04

i-nuc	BP(j)	Nuc	#BP_Win	avgMFE	avgZ	avgED	SumZ	SumZ/#TotalWindows	BPs= 3
nt-1215	-	U	120	-	-	-	-	-
1215	NoBP	U	59	-34.69	-1.12	32.53	-65.93	-0.55
1215	1176	A	56	-37.25	-1.5	22.0	-83.72	-0.7
1215	1241	A	2	-39.7	-1.14	25.5	-2.29	-0.02
1215	1323	G	3	-31.47	-1.69	17.9	-5.08	-0.04

i-nuc	BP(j)	Nuc	#BP_Win	avgMFE	avgZ	avgED	SumZ	SumZ/#TotalWindows	BPs= 3
nt-1216	-	A	120	-	-	-	-	-
1216	NoBP	A	70	-35.22	-1.14	29.72	-79.8	-0.66
1216	1174	U	39	-37.67	-1.66	20.83	-64.87	-0.54
1216	1240	U	2	-39.7	-1.14	25.5	-2.29	-0.02
1216	1299	U	9	-32.19	-1.14	34.84	-10.24	-0.09

i-nuc	BP(j)	Nuc	#BP_Win	avgMFE	avgZ	avgED	SumZ	SumZ/#TotalWindows	BPs= 6
nt-1217	-	G	120	-	-	-	-	-
1217	NoBP	G	1	-33.2	-1.05	21.87	-1.05	-0.01
1217	1173	C	39	-37.67	-1.66	20.83	-64.87	-0.54
1217	1174	U	4	-35.28	-0.93	25.39	-3.72	-0.03
1217	1226	C	58	-34.96	-1.2	30.66	-69.61	-0.58
1217	1234	C	6	-38.03	-0.73	23.96	-4.39	-0.04
1217	1239	C	2	-39.7	-1.14	25.5	-2.29	-0.02
1217	1298	C	10	-32.22	-1.15	34.82	-11.54	-0.1

i-nuc	BP(j)	Nuc	#BP_Win	avgMFE	avgZ	avgED	SumZ	SumZ/#TotalWindows	BPs= 7
nt-1218	-	G	120	-	-	-	-	-
1218	1172	C	39	-37.67	-1.66	20.83	-64.87	-0.54
1218	1173	C	4	-35.28	-0.93	25.39	-3.72	-0.03
1218	1225	C	58	-34.96	-1.2	30.66	-69.61	-0.58
1218	1233	C	6	-38.03	-0.73	23.96	-4.39	-0.04
1218	1238	C	2	-39.7	-1.14	25.5	-2.29	-0.02
1218	1297	C	10	-32.22	-1.15	34.82	-11.54	-0.1
1218	1256	U	1	-28.6	-1.36	16.92	-1.36	-0.01

i-nuc	BP(j)	Nuc	#BP_Win	avgMFE	avgZ	avgED	SumZ	SumZ/#TotalWindows	BPs= 7
nt-1219	-	C	120	-	-	-	-	-
1219	NoBP	C	10	-34.92	-1.47	17.82	-14.72	-0.12
1219	1170	G	28	-38.38	-1.8	22.57	-50.36	-0.42
1219	1224	G	58	-34.96	-1.2	30.66	-69.61	-0.58
1219	1229	G	5	-36.06	-0.77	17.49	-3.84	-0.03
1219	1232	G	6	-38.03	-0.73	23.96	-4.39	-0.04
1219	1237	G	2	-39.7	-1.14	25.5	-2.29	-0.02
1219	1296	G	10	-32.22	-1.15	34.82	-11.54	-0.1
1219	1255	G	1	-28.6	-1.36	16.92	-1.36	-0.01

i-nuc	BP(j)	Nuc	#BP_Win	avgMFE	avgZ	avgED	SumZ	SumZ/#TotalWindows	BPs= 6
nt-1220	-	G	120	-	-	-	-	-
1220	NoBP	G	67	-35.0	-1.27	28.72	-85.23	-0.71
1220	1169	U	27	-38.44	-1.78	23.03	-48.16	-0.4
1220	1172	C	4	-35.28	-0.93	25.39	-3.72	-0.03
1220	1228	C	5	-36.06	-0.77	17.49	-3.84	-0.03
1220	1231	C	6	-38.03	-0.73	23.96	-4.39	-0.04
1220	1295	U	10	-32.22	-1.15	34.82	-11.54	-0.1
1220	1254	U	1	-28.6	-1.36	16.92	-1.36	-0.01

i-nuc	BP(j)	Nuc	#BP_Win	avgMFE	avgZ	avgED	SumZ	SumZ/#TotalWindows	BPs= 5
nt-1221	-	U	120	-	-	-	-	-
1221	NoBP	U	93	-35.76	-1.43	27.09	-133.0	-1.11
1221	1171	A	4	-35.28	-0.93	25.39	-3.72	-0.03
1221	1227	A	5	-36.06	-0.77	17.49	-3.84	-0.03
1221	1230	G	6	-38.03	-0.73	23.96	-4.39	-0.04
1221	1236	A	2	-39.7	-1.14	25.5	-2.29	-0.02
1221	1294	A	10	-32.22	-1.15	34.82	-11.54	-0.1

i-nuc	BP(j)	Nuc	#BP_Win	avgMFE	avgZ	avgED	SumZ	SumZ/#TotalWindows	BPs= 3
nt-1222	-	G	120	-	-	-	-	-
1222	NoBP	G	70	-35.23	-1.15	29.18	-80.2	-0.67
1222	1226	C	5	-36.06	-0.77	17.49	-3.84	-0.03
1222	1235	C	2	-39.7	-1.14	25.5	-2.29	-0.02
1222	1251	C	43	-35.91	-1.7	25.14	-72.97	-0.61

i-nuc	BP(j)	Nuc	#BP_Win	avgMFE	avgZ	avgED	SumZ	SumZ/#TotalWindows	BPs= 2
nt-1223	-	A	120	-	-	-	-	-
1223	NoBP	A	73	-35.3	-1.13	28.72	-82.73	-0.69
1223	1169	U	4	-35.28	-0.93	25.39	-3.72	-0.03
1223	1250	U	43	-35.91	-1.7	25.14	-72.97	-0.61

i-nuc	BP(j)	Nuc	#BP_Win	avgMFE	avgZ	avgED	SumZ	SumZ/#TotalWindows	BPs= 5
nt-1224	-	G	120	-	-	-	-	-
1224	1168	C	4	-35.28	-0.93	25.39	-3.72	-0.03
1224	1219	C	58	-34.96	-1.2	30.66	-69.61	-0.58
1224	NoBP	G	11	-37.14	-0.75	21.02	-8.23	-0.07
1224	1233	C	2	-39.7	-1.14	25.5	-2.29	-0.02
1224	1249	C	43	-35.91	-1.7	25.14	-72.97	-0.61
1224	1324	U	2	-26.65	-1.28	28.57	-2.57	-0.02

i-nuc	BP(j)	Nuc	#BP_Win	avgMFE	avgZ	avgED	SumZ	SumZ/#TotalWindows	BPs= 5
nt-1225	-	C	120	-	-	-	-	-
1225	NoBP	C	14	-36.84	-0.77	22.66	-10.8	-0.09
1225	1218	G	58	-34.96	-1.2	30.66	-69.61	-0.58
1225	1232	G	2	-39.7	-1.14	25.5	-2.29	-0.02
1225	1248	G	43	-35.91	-1.7	25.14	-72.97	-0.61
1225	1323	G	2	-26.65	-1.28	28.57	-2.57	-0.02
1225	1258	G	1	-25.7	-1.29	31.42	-1.29	-0.01

i-nuc	BP(j)	Nuc	#BP_Win	avgMFE	avgZ	avgED	SumZ	SumZ/#TotalWindows	BPs= 5
nt-1226	-	C	120	-	-	-	-	-
1226	NoBP	C	11	-36.95	-0.86	26.15	-9.42	-0.08
1226	1217	G	58	-34.96	-1.2	30.66	-69.61	-0.58
1226	1222	G	5	-36.06	-0.77	17.49	-3.84	-0.03
1226	1247	G	43	-35.91	-1.7	25.14	-72.97	-0.61
1226	1322	G	2	-26.65	-1.28	28.57	-2.57	-0.02
1226	1257	G	1	-25.7	-1.29	31.42	-1.29	-0.01

i-nuc	BP(j)	Nuc	#BP_Win	avgMFE	avgZ	avgED	SumZ	SumZ/#TotalWindows	BPs= 4
nt-1227	-	A	120	-	-	-	-	-
1227	NoBP	A	69	-35.15	-1.15	29.84	-79.25	-0.66
1227	1221	U	5	-36.06	-0.77	17.49	-3.84	-0.03
1227	1246	U	43	-35.91	-1.7	25.14	-72.97	-0.61
1227	1321	U	2	-26.65	-1.28	28.57	-2.57	-0.02
1227	1256	U	1	-25.7	-1.29	31.42	-1.29	-0.01

i-nuc	BP(j)	Nuc	#BP_Win	avgMFE	avgZ	avgED	SumZ	SumZ/#TotalWindows	BPs= 2
nt-1228	-	C	120	-	-	-	-	-
1228	NoBP	C	114	-35.21	-1.36	27.91	-155.06	-1.29
1228	1220	G	5	-36.06	-0.77	17.49	-3.84	-0.03
1228	1255	G	1	-25.7	-1.29	31.42	-1.29	-0.01

i-nuc	BP(j)	Nuc	#BP_Win	avgMFE	avgZ	avgED	SumZ	SumZ/#TotalWindows	BPs= 3
nt-1229	-	G	120	-	-	-	-	-
1229	1219	C	5	-36.06	-0.77	17.49	-3.84	-0.03
1229	NoBP	G	40	-37.29	-1.06	30.52	-42.24	-0.35
1229	1239	C	74	-33.98	-1.53	26.32	-113.16	-0.94
1229	1254	U	1	-25.7	-1.29	31.42	-1.29	-0.01

i-nuc	BP(j)	Nuc	#BP_Win	avgMFE	avgZ	avgED	SumZ	SumZ/#TotalWindows	BPs= 3
nt-1230	-	G	120	-	-	-	-	-
1230	NoBP	G	39	-36.7	-1.06	29.99	-41.32	-0.34
1230	1221	U	6	-38.03	-0.73	23.96	-4.39	-0.04
1230	1238	C	74	-33.98	-1.53	26.32	-113.16	-0.94
1230	1253	U	1	-25.7	-1.29	31.42	-1.29	-0.01

i-nuc	BP(j)	Nuc	#BP_Win	avgMFE	avgZ	avgED	SumZ	SumZ/#TotalWindows	BPs= 3
nt-1231	-	C	120	-	-	-	-	-
1231	NoBP	C	39	-36.43	-1.07	30.38	-41.77	-0.35
1231	1220	G	6	-38.03	-0.73	23.96	-4.39	-0.04
1231	1237	G	74	-33.98	-1.53	26.32	-113.16	-0.94
1231	1257	G	1	-22.9	-0.61	29.51	-0.61	-0.01

i-nuc	BP(j)	Nuc	#BP_Win	avgMFE	avgZ	avgED	SumZ	SumZ/#TotalWindows	BPs= 4
nt-1232	-	G	120	-	-	-	-	-
1232	NoBP	G	110	-34.7	-1.38	27.89	-151.29	-1.26
1232	1219	C	6	-38.03	-0.73	23.96	-4.39	-0.04
1232	1225	C	2	-39.7	-1.14	25.5	-2.29	-0.02
1232	1251	C	1	-25.7	-1.29	31.42	-1.29	-0.01
1232	1256	U	1	-22.9	-0.61	29.51	-0.61	-0.01

i-nuc	BP(j)	Nuc	#BP_Win	avgMFE	avgZ	avgED	SumZ	SumZ/#TotalWindows	BPs= 4
nt-1233	-	C	120	-	-	-	-	-
1233	NoBP	C	79	-33.5	-1.49	26.27	-117.74	-0.98
1233	1218	G	6	-38.03	-0.73	23.96	-4.39	-0.04
1233	1210	G	32	-37.0	-1.11	32.07	-35.56	-0.3
1233	1224	G	2	-39.7	-1.14	25.5	-2.29	-0.02
1233	1255	G	1	-22.9	-0.61	29.51	-0.61	-0.01

i-nuc	BP(j)	Nuc	#BP_Win	avgMFE	avgZ	avgED	SumZ	SumZ/#TotalWindows	BPs= 2
nt-1234	-	C	120	-	-	-	-	-
1234	1217	G	6	-38.03	-0.73	23.96	-4.39	-0.04
1234	NoBP	C	82	-33.4	-1.48	26.3	-121.77	-1.01
1234	1209	G	32	-37.0	-1.11	32.07	-35.56	-0.3

i-nuc	BP(j)	Nuc	#BP_Win	avgMFE	avgZ	avgED	SumZ	SumZ/#TotalWindows	BPs= 3
nt-1235	-	C	120	-	-	-	-	-
1235	NoBP	C	83	-33.73	-1.45	26.39	-120.3	-1.0
1235	1208	G	32	-37.0	-1.11	32.07	-35.56	-0.3
1235	1222	G	2	-39.7	-1.14	25.5	-2.29	-0.02
1235	1352	G	3	-25.27	-1.42	19.24	-4.27	-0.04

i-nuc	BP(j)	Nuc	#BP_Win	avgMFE	avgZ	avgED	SumZ	SumZ/#TotalWindows	BPs= 4
nt-1236	-	A	120	-	-	-	-	-
1236	NoBP	A	77	-34.14	-1.49	26.31	-114.72	-0.96
1236	1207	U	31	-37.19	-1.11	32.27	-34.47	-0.29
1236	1221	U	2	-39.7	-1.14	25.5	-2.29	-0.02
1236	1250	U	7	-26.6	-0.89	29.52	-6.2	-0.05
1236	1351	U	3	-25.27	-1.42	19.24	-4.27	-0.04

i-nuc	BP(j)	Nuc	#BP_Win	avgMFE	avgZ	avgED	SumZ	SumZ/#TotalWindows	BPs= 5
nt-1237	-	G	120	-	-	-	-	-
1237	NoBP	G	4	-32.48	-0.55	29.02	-2.19	-0.02
1237	1231	C	74	-33.98	-1.53	26.32	-113.16	-0.94
1237	1206	C	30	-37.4	-1.11	32.52	-33.43	-0.28
1237	1219	C	2	-39.7	-1.14	25.5	-2.29	-0.02
1237	1249	C	7	-26.6	-0.89	29.52	-6.2	-0.05
1237	1350	C	3	-25.27	-1.42	19.24	-4.27	-0.04

i-nuc	BP(j)	Nuc	#BP_Win	avgMFE	avgZ	avgED	SumZ	SumZ/#TotalWindows	BPs= 5
nt-1238	-	C	120	-	-	-	-	-
1238	NoBP	C	5	-29.54	-0.74	28.85	-3.69	-0.03
1238	1230	G	74	-33.98	-1.53	26.32	-113.16	-0.94
1238	1205	G	29	-37.54	-1.1	33.08	-31.83	-0.27
1238	1218	G	2	-39.7	-1.14	25.5	-2.29	-0.02
1238	1248	G	7	-26.6	-0.89	29.52	-6.2	-0.05
1238	1349	G	3	-25.27	-1.42	19.24	-4.27	-0.04

i-nuc	BP(j)	Nuc	#BP_Win	avgMFE	avgZ	avgED	SumZ	SumZ/#TotalWindows	BPs= 4
nt-1239	-	C	120	-	-	-	-	-
1239	1229	G	74	-33.98	-1.53	26.32	-113.16	-0.94
1239	1203	G	14	-39.44	-0.66	40.51	-9.18	-0.08
1239	NoBP	C	23	-32.37	-1.34	25.62	-30.72	-0.26
1239	1217	G	2	-39.7	-1.14	25.5	-2.29	-0.02
1239	1247	G	7	-26.6	-0.89	29.52	-6.2	-0.05

i-nuc	BP(j)	Nuc	#BP_Win	avgMFE	avgZ	avgED	SumZ	SumZ/#TotalWindows	BPs= 3
nt-1240	-	U	120	-	-	-	-	-
1240	NoBP	U	61	-34.13	-1.39	28.27	-84.91	-0.71
1240	1202	A	14	-39.44	-0.66	40.51	-9.18	-0.08
1240	1216	A	2	-39.7	-1.14	25.5	-2.29	-0.02
1240	1285	A	43	-31.34	-1.52	23.53	-65.4	-0.55

i-nuc	BP(j)	Nuc	#BP_Win	avgMFE	avgZ	avgED	SumZ	SumZ/#TotalWindows	BPs= 2
nt-1241	-	A	120	-	-	-	-	-
1241	NoBP	A	75	-34.9	-1.26	30.31	-94.24	-0.79
1241	1215	U	2	-39.7	-1.14	25.5	-2.29	-0.02
1241	1284	U	43	-31.34	-1.52	23.53	-65.4	-0.55

i-nuc	BP(j)	Nuc	#BP_Win	avgMFE	avgZ	avgED	SumZ	SumZ/#TotalWindows	BPs= 1
nt-1242	-	G	120	-	-	-	-	-
1242	NoBP	G	77	-34.81	-1.25	29.89	-96.63	-0.81
1242	1283	C	43	-31.34	-1.52	23.53	-65.4	-0.55

i-nuc	BP(j)	Nuc	#BP_Win	avgMFE	avgZ	avgED	SumZ	SumZ/#TotalWindows	BPs= 2
nt-1243	-	A	120	-	-	-	-	-
1243	NoBP	A	70	-35.8	-1.34	29.58	-93.58	-0.78
1243	1282	U	43	-31.34	-1.52	23.53	-65.4	-0.55
1243	1355	U	7	-22.53	-0.47	29.91	-3.27	-0.03

i-nuc	BP(j)	Nuc	#BP_Win	avgMFE	avgZ	avgED	SumZ	SumZ/#TotalWindows	BPs= 3
nt-1244	-	U	120	-	-	-	-	-
1244	NoBP	U	104	-33.78	-1.47	26.24	-152.46	-1.27
1244	1202	A	6	-36.98	-0.63	43.03	-3.77	-0.03
1244	1210	G	2	-39.7	-1.14	25.5	-2.29	-0.02
1244	1354	G	8	-22.29	-0.42	30.33	-3.37	-0.03

i-nuc	BP(j)	Nuc	#BP_Win	avgMFE	avgZ	avgED	SumZ	SumZ/#TotalWindows	BPs= 3
nt-1245	-	U	120	-	-	-	-	-
1245	NoBP	U	104	-33.6	-1.46	26.14	-152.09	-1.27
1245	1201	A	6	-36.98	-0.63	43.03	-3.77	-0.03
1245	1209	G	2	-39.7	-1.14	25.5	-2.29	-0.02
1245	1353	A	8	-22.29	-0.42	30.33	-3.37	-0.03

i-nuc	BP(j)	Nuc	#BP_Win	avgMFE	avgZ	avgED	SumZ	SumZ/#TotalWindows	BPs= 4
nt-1246	-	U	120	-	-	-	-	-
1246	NoBP	U	61	-31.67	-1.29	26.68	-78.71	-0.66
1246	1200	A	6	-36.98	-0.63	43.03	-3.77	-0.03
1246	1208	G	2	-39.7	-1.14	25.5	-2.29	-0.02
1246	1227	A	43	-35.91	-1.7	25.14	-72.97	-0.61
1246	1352	G	8	-22.29	-0.42	30.33	-3.37	-0.03

i-nuc	BP(j)	Nuc	#BP_Win	avgMFE	avgZ	avgED	SumZ	SumZ/#TotalWindows	BPs= 7
nt-1247	-	G	120	-	-	-	-	-
1247	NoBP	G	1	-37.8	-0.26	34.89	-0.26	-0.0
1247	1199	C	6	-36.98	-0.63	43.03	-3.77	-0.03
1247	1195	C	7	-40.13	-0.89	39.41	-6.22	-0.05
1247	1207	U	2	-39.7	-1.14	25.5	-2.29	-0.02
1247	1226	C	43	-35.91	-1.7	25.14	-72.97	-0.61
1247	1239	C	7	-26.6	-0.89	29.52	-6.2	-0.05
1247	1279	C	46	-30.66	-1.43	23.94	-65.95	-0.55
1247	1351	U	8	-22.29	-0.42	30.33	-3.37	-0.03

i-nuc	BP(j)	Nuc	#BP_Win	avgMFE	avgZ	avgED	SumZ	SumZ/#TotalWindows	BPs= 8
nt-1248	-	G	120	-	-	-	-	-
1248	1198	C	6	-36.98	-0.63	43.03	-3.77	-0.03
1248	1194	C	7	-40.13	-0.89	39.41	-6.22	-0.05
1248	1206	C	2	-39.7	-1.14	25.5	-2.29	-0.02
1248	1225	C	43	-35.91	-1.7	25.14	-72.97	-0.61
1248	1238	C	7	-26.6	-0.89	29.52	-6.2	-0.05
1248	1278	C	46	-30.66	-1.43	23.94	-65.95	-0.55
1248	1350	C	8	-22.29	-0.42	30.33	-3.37	-0.03
1248	1355	U	1	-19.8	-0.22	31.59	-0.22	-0.0

i-nuc	BP(j)	Nuc	#BP_Win	avgMFE	avgZ	avgED	SumZ	SumZ/#TotalWindows	BPs= 6
nt-1249	-	C	120	-	-	-	-	-
1249	1193	G	7	-40.13	-0.89	39.41	-6.22	-0.05
1249	NoBP	C	52	-31.0	-1.34	26.4	-69.43	-0.58
1249	1205	G	2	-39.7	-1.14	25.5	-2.29	-0.02
1249	1224	G	43	-35.91	-1.7	25.14	-72.97	-0.61
1249	1237	G	7	-26.6	-0.89	29.52	-6.2	-0.05
1249	1349	G	8	-22.29	-0.42	30.33	-3.37	-0.03
1249	1354	G	1	-19.8	-0.22	31.59	-0.22	-0.0

i-nuc	BP(j)	Nuc	#BP_Win	avgMFE	avgZ	avgED	SumZ	SumZ/#TotalWindows	BPs= 5
nt-1250	-	U	120	-	-	-	-	-
1250	1192	G	6	-40.35	-1.01	39.9	-6.09	-0.05
1250	NoBP	U	17	-28.18	-0.56	34.99	-9.49	-0.08
1250	1223	A	43	-35.91	-1.7	25.14	-72.97	-0.61
1250	1236	A	7	-26.6	-0.89	29.52	-6.2	-0.05
1250	1277	A	46	-30.66	-1.43	23.94	-65.95	-0.55
1250	1353	A	1	-19.8	-0.22	31.59	-0.22	-0.0

i-nuc	BP(j)	Nuc	#BP_Win	avgMFE	avgZ	avgED	SumZ	SumZ/#TotalWindows	BPs= 5
nt-1251	-	C	120	-	-	-	-	-
1251	NoBP	C	27	-28.94	-0.66	35.47	-17.91	-0.15
1251	1203	G	2	-39.7	-1.14	25.5	-2.29	-0.02
1251	1222	G	43	-35.91	-1.7	25.14	-72.97	-0.61
1251	1276	G	46	-30.66	-1.43	23.94	-65.95	-0.55
1251	1232	G	1	-25.7	-1.29	31.42	-1.29	-0.01
1251	1352	G	1	-19.8	-0.22	31.59	-0.22	-0.0

i-nuc	BP(j)	Nuc	#BP_Win	avgMFE	avgZ	avgED	SumZ	SumZ/#TotalWindows	BPs= 4
nt-1252	-	U	120	-	-	-	-	-
1252	NoBP	U	39	-35.42	-1.4	31.07	-54.48	-0.45
1252	1202	A	2	-39.7	-1.14	25.5	-2.29	-0.02
1252	1277	A	22	-32.8	-1.45	25.48	-31.88	-0.27
1252	1275	A	46	-30.66	-1.43	23.94	-65.95	-0.55
1252	1343	A	11	-22.41	-0.47	30.46	-5.18	-0.04

i-nuc	BP(j)	Nuc	#BP_Win	avgMFE	avgZ	avgED	SumZ	SumZ/#TotalWindows	BPs= 5
nt-1253	-	U	120	-	-	-	-	-
1253	NoBP	U	38	-35.21	-1.4	30.49	-53.03	-0.44
1253	1201	A	2	-39.7	-1.14	25.5	-2.29	-0.02
1253	1276	G	22	-32.8	-1.45	25.48	-31.88	-0.27
1253	1274	G	46	-30.66	-1.43	23.94	-65.95	-0.55
1253	1230	G	1	-25.7	-1.29	31.42	-1.29	-0.01
1253	1342	A	11	-22.41	-0.47	30.46	-5.18	-0.04

i-nuc	BP(j)	Nuc	#BP_Win	avgMFE	avgZ	avgED	SumZ	SumZ/#TotalWindows	BPs= 5
nt-1254	-	U	120	-	-	-	-	-
1254	NoBP	U	83	-32.57	-1.41	26.75	-117.28	-0.98
1254	1200	A	2	-39.7	-1.14	25.5	-2.29	-0.02
1254	1275	A	22	-32.8	-1.45	25.48	-31.88	-0.27
1254	1220	G	1	-28.6	-1.36	16.92	-1.36	-0.01
1254	1229	G	1	-25.7	-1.29	31.42	-1.29	-0.01
1254	1341	G	11	-22.41	-0.47	30.46	-5.18	-0.04

i-nuc	BP(j)	Nuc	#BP_Win	avgMFE	avgZ	avgED	SumZ	SumZ/#TotalWindows	BPs= 6
nt-1255	-	G	120	-	-	-	-	-
1255	NoBP	G	100	-32.25	-1.44	25.44	-143.85	-1.2
1255	1188	C	4	-40.08	-1.06	46.12	-4.22	-0.04
1255	1199	C	2	-39.7	-1.14	25.5	-2.29	-0.02
1255	1219	C	1	-28.6	-1.36	16.92	-1.36	-0.01
1255	1228	C	1	-25.7	-1.29	31.42	-1.29	-0.01
1255	1233	C	1	-22.9	-0.61	29.51	-0.61	-0.01
1255	1340	U	11	-22.41	-0.47	30.46	-5.18	-0.04

i-nuc	BP(j)	Nuc	#BP_Win	avgMFE	avgZ	avgED	SumZ	SumZ/#TotalWindows	BPs= 6
nt-1256	-	U	120	-	-	-	-	-
1256	NoBP	U	30	-33.26	-1.29	26.53	-38.56	-0.32
1256	1187	A	4	-40.08	-1.06	46.12	-4.22	-0.04
1256	1273	A	72	-31.81	-1.49	24.65	-107.48	-0.9
1256	1218	G	1	-28.6	-1.36	16.92	-1.36	-0.01
1256	1227	A	1	-25.7	-1.29	31.42	-1.29	-0.01
1256	1232	G	1	-22.9	-0.61	29.51	-0.61	-0.01
1256	1339	A	11	-22.41	-0.47	30.46	-5.18	-0.04

i-nuc	BP(j)	Nuc	#BP_Win	avgMFE	avgZ	avgED	SumZ	SumZ/#TotalWindows	BPs= 8
nt-1257	-	G	120	-	-	-	-	-
1257	1186	C	4	-40.08	-1.06	46.12	-4.22	-0.04
1257	1198	C	2	-39.7	-1.14	25.5	-2.29	-0.02
1257	1168	C	15	-39.41	-1.65	27.48	-24.71	-0.21
1257	1162	U	1	-38.5	-1.4	27.68	-1.4	-0.01
1257	1272	C	72	-31.81	-1.49	24.65	-107.48	-0.9
1257	NoBP	G	16	-24.34	-0.83	26.45	-13.35	-0.11
1257	1226	C	1	-25.7	-1.29	31.42	-1.29	-0.01
1257	1231	C	1	-22.9	-0.61	29.51	-0.61	-0.01
1257	1368	C	8	-19.7	-0.43	25.92	-3.46	-0.03

i-nuc	BP(j)	Nuc	#BP_Win	avgMFE	avgZ	avgED	SumZ	SumZ/#TotalWindows	BPs= 8
nt-1258	-	G	120	-	-	-	-	-
1258	1185	C	3	-41.07	-1.21	44.4	-3.64	-0.03
1258	1197	C	2	-39.7	-1.14	25.5	-2.29	-0.02
1258	1167	C	15	-39.41	-1.65	27.48	-24.71	-0.21
1258	1161	C	1	-38.5	-1.4	27.68	-1.4	-0.01
1258	1271	C	72	-31.81	-1.49	24.65	-107.48	-0.9
1258	1337	U	18	-23.87	-0.78	26.44	-14.13	-0.12
1258	1225	C	1	-25.7	-1.29	31.42	-1.29	-0.01
1258	1367	C	8	-19.7	-0.43	25.92	-3.46	-0.03

i-nuc	BP(j)	Nuc	#BP_Win	avgMFE	avgZ	avgED	SumZ	SumZ/#TotalWindows	BPs= 6
nt-1259	-	A	120	-	-	-	-	-
1259	NoBP	A	3	-32.73	-0.7	35.71	-2.11	-0.02
1259	1196	U	2	-39.7	-1.14	25.5	-2.29	-0.02
1259	1166	U	15	-39.41	-1.65	27.48	-24.71	-0.21
1259	1160	U	1	-38.5	-1.4	27.68	-1.4	-0.01
1259	1270	U	72	-31.81	-1.49	24.65	-107.48	-0.9
1259	1336	U	19	-23.96	-0.81	26.7	-15.42	-0.13
1259	1366	U	8	-19.7	-0.43	25.92	-3.46	-0.03

i-nuc	BP(j)	Nuc	#BP_Win	avgMFE	avgZ	avgED	SumZ	SumZ/#TotalWindows	BPs= 5
nt-1260	-	G	119	-	-	-	-	-
1260	NoBP	G	74	-32.04	-1.48	24.87	-109.44	-0.92
1260	1165	C	15	-39.41	-1.65	27.48	-24.71	-0.21
1260	1195	C	1	-39.4	-1.49	26.45	-1.49	-0.01
1260	1159	C	1	-38.5	-1.4	27.68	-1.4	-0.01
1260	1335	U	20	-23.54	-0.75	26.38	-14.99	-0.13
1260	1365	U	8	-19.7	-0.43	25.92	-3.46	-0.03

i-nuc	BP(j)	Nuc	#BP_Win	avgMFE	avgZ	avgED	SumZ	SumZ/#TotalWindows	BPs= 5
nt-1261	-	A	118	-	-	-	-	-
1261	NoBP	A	2	-39.7	-1.14	25.5	-2.29	-0.02
1261	1164	U	15	-39.41	-1.65	27.48	-24.71	-0.21
1261	1158	U	1	-38.5	-1.4	27.68	-1.4	-0.01
1261	1268	U	72	-31.81	-1.49	24.65	-107.48	-0.91
1261	1334	U	20	-23.54	-0.75	26.38	-14.99	-0.13
1261	1364	U	8	-19.7	-0.43	25.92	-3.46	-0.03

i-nuc	BP(j)	Nuc	#BP_Win	avgMFE	avgZ	avgED	SumZ	SumZ/#TotalWindows	BPs= 4
nt-1262	-	U	117	-	-	-	-	-
1262	1163	G	12	-39.56	-1.52	29.57	-18.21	-0.16
1262	NoBP	U	76	-32.18	-1.52	24.46	-115.47	-0.99
1262	1157	G	1	-38.5	-1.4	27.68	-1.4	-0.01
1262	1333	A	20	-23.54	-0.75	26.38	-14.99	-0.13
1262	1363	A	8	-19.7	-0.43	25.92	-3.46	-0.03

i-nuc	BP(j)	Nuc	#BP_Win	avgMFE	avgZ	avgED	SumZ	SumZ/#TotalWindows	BPs= 3
nt-1263	-	A	116	-	-	-	-	-
1263	1162	U	11	-39.49	-1.58	29.3	-17.38	-0.15
1263	NoBP	A	77	-32.26	-1.52	24.5	-116.87	-1.01
1263	1332	U	20	-23.54	-0.75	26.38	-14.99	-0.13
1263	1362	U	8	-19.7	-0.43	25.92	-3.46	-0.03

i-nuc	BP(j)	Nuc	#BP_Win	avgMFE	avgZ	avgED	SumZ	SumZ/#TotalWindows	BPs= 3
nt-1264	-	A	115	-	-	-	-	-
1264	NoBP	A	86	-33.01	-1.53	24.83	-131.61	-1.14
1264	1155	U	1	-38.5	-1.4	27.68	-1.4	-0.01
1264	1331	U	20	-23.54	-0.75	26.38	-14.99	-0.13
1264	1361	U	8	-19.7	-0.43	25.92	-3.46	-0.03

i-nuc	BP(j)	Nuc	#BP_Win	avgMFE	avgZ	avgED	SumZ	SumZ/#TotalWindows	BPs= 2
nt-1265	-	U	114	-	-	-	-	-
1265	NoBP	U	93	-31.77	-1.43	24.76	-133.37	-1.17
1265	1154	A	1	-38.5	-1.4	27.68	-1.4	-0.01
1265	1330	A	20	-23.54	-0.75	26.38	-14.99	-0.13

i-nuc	BP(j)	Nuc	#BP_Win	avgMFE	avgZ	avgED	SumZ	SumZ/#TotalWindows	BPs= 2
nt-1266	-	U	113	-	-	-	-	-
1266	NoBP	U	92	-31.66	-1.43	24.6	-131.71	-1.17
1266	1153	G	1	-38.5	-1.4	27.68	-1.4	-0.01
1266	1329	G	20	-23.54	-0.75	26.38	-14.99	-0.13

i-nuc	BP(j)	Nuc	#BP_Win	avgMFE	avgZ	avgED	SumZ	SumZ/#TotalWindows	BPs= 2
nt-1267	-	U	112	-	-	-	-	-
1267	NoBP	U	110	-30.03	-1.3	24.92	-143.13	-1.28
1267	1152	G	1	-38.5	-1.4	27.68	-1.4	-0.01
1267	1157	G	1	-38.2	-1.75	9.97	-1.75	-0.02

i-nuc	BP(j)	Nuc	#BP_Win	avgMFE	avgZ	avgED	SumZ	SumZ/#TotalWindows	BPs= 3
nt-1268	-	U	111	-	-	-	-	-
1268	NoBP	U	37	-26.31	-0.92	25.4	-34.16	-0.31
1268	1151	A	1	-38.5	-1.4	27.68	-1.4	-0.01
1268	1156	G	1	-38.2	-1.75	9.97	-1.75	-0.02
1268	1261	A	72	-31.81	-1.49	24.65	-107.48	-0.97

i-nuc	BP(j)	Nuc	#BP_Win	avgMFE	avgZ	avgED	SumZ	SumZ/#TotalWindows	BPs= 3
nt-1269	-	G	110	-	-	-	-	-
1269	1150	C	1	-38.5	-1.4	27.68	-1.4	-0.01
1269	NoBP	G	105	-29.62	-1.28	25.19	-134.59	-1.22
1269	1155	U	1	-38.2	-1.75	9.97	-1.75	-0.02
1269	1159	C	3	-38.8	-1.93	10.19	-5.8	-0.05

i-nuc	BP(j)	Nuc	#BP_Win	avgMFE	avgZ	avgED	SumZ	SumZ/#TotalWindows	BPs= 2
nt-1270	-	U	109	-	-	-	-	-
1270	NoBP	U	36	-26.0	-0.91	25.02	-32.91	-0.3
1270	1154	A	1	-38.2	-1.75	9.97	-1.75	-0.02
1270	1259	A	72	-31.81	-1.49	24.65	-107.48	-0.99

i-nuc	BP(j)	Nuc	#BP_Win	avgMFE	avgZ	avgED	SumZ	SumZ/#TotalWindows	BPs= 5
nt-1271	-	C	108	-	-	-	-	-
1271	NoBP	C	4	-38.48	-1.91	24.09	-7.63	-0.07
1271	1153	G	1	-38.2	-1.75	9.97	-1.75	-0.02
1271	1157	G	3	-38.8	-1.93	10.19	-5.8	-0.05
1271	1258	G	72	-31.81	-1.49	24.65	-107.48	-1.0
1271	1323	G	20	-23.54	-0.75	26.38	-14.99	-0.14
1271	1354	G	8	-19.7	-0.43	25.92	-3.46	-0.03

i-nuc	BP(j)	Nuc	#BP_Win	avgMFE	avgZ	avgED	SumZ	SumZ/#TotalWindows	BPs= 5
nt-1272	-	C	107	-	-	-	-	-
1272	NoBP	C	1	-38.2	-1.75	9.97	-1.75	-0.02
1272	1156	G	3	-38.8	-1.93	10.19	-5.8	-0.05
1272	1163	G	3	-38.83	-2.17	19.13	-6.5	-0.06
1272	1257	G	72	-31.81	-1.49	24.65	-107.48	-1.0
1272	1322	G	20	-23.54	-0.75	26.38	-14.99	-0.14
1272	1352	G	8	-19.7	-0.43	25.92	-3.46	-0.03

i-nuc	BP(j)	Nuc	#BP_Win	avgMFE	avgZ	avgED	SumZ	SumZ/#TotalWindows	BPs= 5
nt-1273	-	A	106	-	-	-	-	-
1273	1155	U	2	-38.95	-2.02	7.7	-4.03	-0.04
1273	NoBP	A	1	-38.5	-1.77	15.16	-1.77	-0.02
1273	1162	U	3	-38.83	-2.17	19.13	-6.5	-0.06
1273	1256	U	72	-31.81	-1.49	24.65	-107.48	-1.01
1273	1321	U	20	-23.54	-0.75	26.38	-14.99	-0.14
1273	1351	U	8	-19.7	-0.43	25.92	-3.46	-0.03

i-nuc	BP(j)	Nuc	#BP_Win	avgMFE	avgZ	avgED	SumZ	SumZ/#TotalWindows	BPs= 5
nt-1274	-	G	105	-	-	-	-	-
1274	NoBP	G	24	-33.31	-1.48	24.3	-35.6	-0.34
1274	1161	C	3	-38.83	-2.17	19.13	-6.5	-0.06
1274	1167	C	4	-39.5	-2.41	28.33	-9.65	-0.09
1274	1253	U	46	-30.66	-1.43	23.94	-65.95	-0.63
1274	1320	C	20	-23.54	-0.75	26.38	-14.99	-0.14
1274	1350	C	8	-19.7	-0.43	25.92	-3.46	-0.03

i-nuc	BP(j)	Nuc	#BP_Win	avgMFE	avgZ	avgED	SumZ	SumZ/#TotalWindows	BPs= 5
nt-1275	-	A	104	-	-	-	-	-
1275	NoBP	A	9	-21.79	-0.58	24.72	-5.23	-0.05
1275	1160	U	3	-38.83	-2.17	19.13	-6.5	-0.06
1275	1166	U	4	-39.5	-2.41	28.33	-9.65	-0.09
1275	1254	U	22	-32.8	-1.45	25.48	-31.88	-0.31
1275	1252	U	46	-30.66	-1.43	23.94	-65.95	-0.63
1275	1319	U	20	-23.54	-0.75	26.38	-14.99	-0.14

i-nuc	BP(j)	Nuc	#BP_Win	avgMFE	avgZ	avgED	SumZ	SumZ/#TotalWindows	BPs= 5
nt-1276	-	G	103	-	-	-	-	-
1276	1159	C	3	-38.83	-2.17	19.13	-6.5	-0.06
1276	1165	C	4	-39.5	-2.41	28.33	-9.65	-0.09
1276	1253	U	22	-32.8	-1.45	25.48	-31.88	-0.31
1276	1251	C	46	-30.66	-1.43	23.94	-65.95	-0.64
1276	NoBP	G	20	-23.54	-0.75	26.38	-14.99	-0.15
1276	1348	U	8	-19.7	-0.43	25.92	-3.46	-0.03

i-nuc	BP(j)	Nuc	#BP_Win	avgMFE	avgZ	avgED	SumZ	SumZ/#TotalWindows	BPs= 5
nt-1277	-	A	102	-	-	-	-	-
1277	1158	U	1	-39.7	-2.44	13.73	-2.44	-0.02
1277	NoBP	A	21	-24.27	-0.82	26.49	-17.22	-0.17
1277	1164	U	4	-39.5	-2.41	28.33	-9.65	-0.09
1277	1252	U	22	-32.8	-1.45	25.48	-31.88	-0.31
1277	1250	U	46	-30.66	-1.43	23.94	-65.95	-0.65
1277	1347	U	8	-19.7	-0.43	25.92	-3.46	-0.03

i-nuc	BP(j)	Nuc	#BP_Win	avgMFE	avgZ	avgED	SumZ	SumZ/#TotalWindows	BPs= 2
nt-1278	-	C	101	-	-	-	-	-
1278	NoBP	C	51	-27.23	-1.03	25.96	-52.56	-0.52
1278	1163	G	4	-39.5	-2.41	28.33	-9.65	-0.1
1278	1248	G	46	-30.66	-1.43	23.94	-65.95	-0.65

i-nuc	BP(j)	Nuc	#BP_Win	avgMFE	avgZ	avgED	SumZ	SumZ/#TotalWindows	BPs= 1
nt-1279	-	C	100	-	-	-	-	-
1279	NoBP	C	54	-27.93	-1.11	26.09	-59.98	-0.6
1279	1247	G	46	-30.66	-1.43	23.94	-65.95	-0.66

i-nuc	BP(j)	Nuc	#BP_Win	avgMFE	avgZ	avgED	SumZ	SumZ/#TotalWindows	BPs= 1
nt-1280	-	U	99	-	-	-	-	-
1280	NoBP	U	91	-29.9	-1.32	24.99	-120.1	-1.21
1280	1344	A	8	-19.7	-0.43	25.92	-3.46	-0.03

i-nuc	BP(j)	Nuc	#BP_Win	avgMFE	avgZ	avgED	SumZ	SumZ/#TotalWindows	BPs= 1
nt-1281	-	U	98	-	-	-	-	-
1281	NoBP	U	90	-29.8	-1.31	24.95	-117.75	-1.2
1281	1343	A	8	-19.7	-0.43	25.92	-3.46	-0.04

i-nuc	BP(j)	Nuc	#BP_Win	avgMFE	avgZ	avgED	SumZ	SumZ/#TotalWindows	BPs= 2
nt-1282	-	U	97	-	-	-	-	-
1282	NoBP	U	46	-28.14	-1.09	26.2	-49.97	-0.52
1282	1243	A	43	-31.34	-1.52	23.53	-65.4	-0.67
1282	1342	A	8	-19.7	-0.43	25.92	-3.46	-0.04

i-nuc	BP(j)	Nuc	#BP_Win	avgMFE	avgZ	avgED	SumZ	SumZ/#TotalWindows	BPs= 2
nt-1283	-	C	96	-	-	-	-	-
1283	NoBP	C	45	-27.89	-1.05	26.17	-47.42	-0.49
1283	1242	G	43	-31.34	-1.52	23.53	-65.4	-0.68
1283	1341	G	8	-19.7	-0.43	25.92	-3.46	-0.04

i-nuc	BP(j)	Nuc	#BP_Win	avgMFE	avgZ	avgED	SumZ	SumZ/#TotalWindows	BPs= 1
nt-1284	-	U	95	-	-	-	-	-
1284	NoBP	U	52	-26.46	-0.94	26.19	-48.9	-0.51
1284	1241	A	43	-31.34	-1.52	23.53	-65.4	-0.69

i-nuc	BP(j)	Nuc	#BP_Win	avgMFE	avgZ	avgED	SumZ	SumZ/#TotalWindows	BPs= 1
nt-1285	-	A	94	-	-	-	-	-
1285	NoBP	A	51	-26.26	-0.92	26.45	-46.94	-0.5
1285	1240	U	43	-31.34	-1.52	23.53	-65.4	-0.7

i-nuc	BP(j)	Nuc	#BP_Win	avgMFE	avgZ	avgED	SumZ	SumZ/#TotalWindows	BPs= 0
nt-1286	-	A	93	-	-	-	-	-
1286	NoBP	A	93	-28.49	-1.19	25.29	-110.35	-1.19

i-nuc	BP(j)	Nuc	#BP_Win	avgMFE	avgZ	avgED	SumZ	SumZ/#TotalWindows	BPs= 1
nt-1287	-	C	92	-	-	-	-	-
1287	NoBP	C	63	-29.23	-1.22	26.8	-76.9	-0.84
1287	1322	G	29	-26.62	-1.08	22.44	-31.38	-0.34

i-nuc	BP(j)	Nuc	#BP_Win	avgMFE	avgZ	avgED	SumZ	SumZ/#TotalWindows	BPs= 1
nt-1288	-	A	91	-	-	-	-	-
1288	NoBP	A	62	-29.1	-1.21	27.06	-74.81	-0.82
1288	1321	U	29	-26.62	-1.08	22.44	-31.38	-0.34

i-nuc	BP(j)	Nuc	#BP_Win	avgMFE	avgZ	avgED	SumZ	SumZ/#TotalWindows	BPs= 0
nt-1289	-	U	90	-	-	-	-	-
1289	NoBP	U	90	-28.22	-1.16	25.77	-104.18	-1.16

i-nuc	BP(j)	Nuc	#BP_Win	avgMFE	avgZ	avgED	SumZ	SumZ/#TotalWindows	BPs= 1
nt-1290	-	A	89	-	-	-	-	-
1290	NoBP	A	49	-29.06	-1.1	29.35	-53.74	-0.6
1290	1319	U	40	-26.97	-1.21	21.76	-48.24	-0.54

i-nuc	BP(j)	Nuc	#BP_Win	avgMFE	avgZ	avgED	SumZ	SumZ/#TotalWindows	BPs= 1
nt-1291	-	U	88	-	-	-	-	-
1291	NoBP	U	27	-32.7	-1.27	32.75	-34.33	-0.39
1291	1318	A	61	-25.96	-1.07	23.14	-65.25	-0.74

i-nuc	BP(j)	Nuc	#BP_Win	avgMFE	avgZ	avgED	SumZ	SumZ/#TotalWindows	BPs= 1
nt-1292	-	U	87	-	-	-	-	-
1292	NoBP	U	25	-32.56	-1.22	33.88	-30.55	-0.35
1292	1317	A	62	-26.07	-1.08	23.07	-66.83	-0.77

i-nuc	BP(j)	Nuc	#BP_Win	avgMFE	avgZ	avgED	SumZ	SumZ/#TotalWindows	BPs= 1
nt-1293	-	A	86	-	-	-	-	-
1293	NoBP	A	23	-32.49	-1.19	34.66	-27.47	-0.32
1293	1316	U	63	-26.16	-1.08	23.21	-67.93	-0.79

i-nuc	BP(j)	Nuc	#BP_Win	avgMFE	avgZ	avgED	SumZ	SumZ/#TotalWindows	BPs= 2
nt-1294	-	A	85	-	-	-	-	-
1294	NoBP	A	12	-32.5	-1.16	36.05	-13.91	-0.16
1294	1221	U	10	-32.22	-1.15	34.82	-11.54	-0.14
1294	1315	U	63	-26.16	-1.08	23.21	-67.93	-0.8

i-nuc	BP(j)	Nuc	#BP_Win	avgMFE	avgZ	avgED	SumZ	SumZ/#TotalWindows	BPs= 2
nt-1295	-	U	84	-	-	-	-	-
1295	NoBP	U	11	-32.27	-1.07	37.85	-11.8	-0.14
1295	1220	G	10	-32.22	-1.15	34.82	-11.54	-0.14
1295	1314	G	63	-26.16	-1.08	23.21	-67.93	-0.81

i-nuc	BP(j)	Nuc	#BP_Win	avgMFE	avgZ	avgED	SumZ	SumZ/#TotalWindows	BPs= 3
nt-1296	-	G	83	-	-	-	-	-
1296	NoBP	G	2	-33.25	-1.37	22.5	-2.74	-0.03
1296	1219	C	10	-32.22	-1.15	34.82	-11.54	-0.14
1296	1194	C	8	-31.7	-0.87	44.39	-6.97	-0.08
1296	1313	C	63	-26.16	-1.08	23.21	-67.93	-0.82

i-nuc	BP(j)	Nuc	#BP_Win	avgMFE	avgZ	avgED	SumZ	SumZ/#TotalWindows	BPs= 3
nt-1297	-	C	82	-	-	-	-	-
1297	NoBP	C	1	-32.8	-1.24	25.48	-1.24	-0.02
1297	1218	G	10	-32.22	-1.15	34.82	-11.54	-0.14
1297	1193	G	8	-31.7	-0.87	44.39	-6.97	-0.08
1297	1312	G	63	-26.16	-1.08	23.21	-67.93	-0.83

i-nuc	BP(j)	Nuc	#BP_Win	avgMFE	avgZ	avgED	SumZ	SumZ/#TotalWindows	BPs= 2
nt-1298	-	C	81	-	-	-	-	-
1298	1217	G	10	-32.22	-1.15	34.82	-11.54	-0.14
1298	1192	G	8	-31.7	-0.87	44.39	-6.97	-0.09
1298	NoBP	C	63	-26.16	-1.08	23.21	-67.93	-0.84

i-nuc	BP(j)	Nuc	#BP_Win	avgMFE	avgZ	avgED	SumZ	SumZ/#TotalWindows	BPs= 1
nt-1299	-	U	80	-	-	-	-	-
1299	1216	A	9	-32.19	-1.14	34.84	-10.24	-0.13
1299	NoBP	U	71	-26.79	-1.05	25.59	-74.9	-0.94

i-nuc	BP(j)	Nuc	#BP_Win	avgMFE	avgZ	avgED	SumZ	SumZ/#TotalWindows	BPs= 1
nt-1300	-	U	79	-	-	-	-	-
1300	NoBP	U	12	-31.9	-0.93	41.97	-11.16	-0.14
1300	1311	A	67	-26.5	-1.08	23.96	-72.46	-0.92

i-nuc	BP(j)	Nuc	#BP_Win	avgMFE	avgZ	avgED	SumZ	SumZ/#TotalWindows	BPs= 2
nt-1301	-	G	78	-	-	-	-	-
1301	NoBP	G	7	-31.81	-0.87	42.46	-6.06	-0.08
1301	1189	C	4	-31.8	-0.92	43.99	-3.7	-0.05
1301	1310	C	67	-26.5	-1.08	23.96	-72.46	-0.93

i-nuc	BP(j)	Nuc	#BP_Win	avgMFE	avgZ	avgED	SumZ	SumZ/#TotalWindows	BPs= 1
nt-1302	-	U	77	-	-	-	-	-
1302	NoBP	U	10	-31.78	-0.88	43.45	-8.78	-0.11
1302	1309	A	67	-26.5	-1.08	23.96	-72.46	-0.94

i-nuc	BP(j)	Nuc	#BP_Win	avgMFE	avgZ	avgED	SumZ	SumZ/#TotalWindows	BPs= 1
nt-1303	-	A	76	-	-	-	-	-
1303	NoBP	A	9	-31.74	-0.88	43.66	-7.9	-0.1
1303	1308	U	67	-26.5	-1.08	23.96	-72.46	-0.95

i-nuc	BP(j)	Nuc	#BP_Win	avgMFE	avgZ	avgED	SumZ	SumZ/#TotalWindows	BPs= 0
nt-1304	-	U	75	-	-	-	-	-
1304	NoBP	U	75	-27.05	-1.06	26.14	-79.43	-1.06

i-nuc	BP(j)	Nuc	#BP_Win	avgMFE	avgZ	avgED	SumZ	SumZ/#TotalWindows	BPs= 0
nt-1305	-	U	74	-	-	-	-	-
1305	NoBP	U	74	-26.99	-1.06	25.89	-78.55	-1.06

i-nuc	BP(j)	Nuc	#BP_Win	avgMFE	avgZ	avgED	SumZ	SumZ/#TotalWindows	BPs= 0
nt-1306	-	U	73	-	-	-	-	-
1306	NoBP	U	73	-26.92	-1.06	25.65	-77.58	-1.06

i-nuc	BP(j)	Nuc	#BP_Win	avgMFE	avgZ	avgED	SumZ	SumZ/#TotalWindows	BPs= 0
nt-1307	-	G	72	-	-	-	-	-
1307	NoBP	G	72	-26.85	-1.06	25.39	-76.57	-1.06

i-nuc	BP(j)	Nuc	#BP_Win	avgMFE	avgZ	avgED	SumZ	SumZ/#TotalWindows	BPs= 1
nt-1308	-	U	71	-	-	-	-	-
1308	NoBP	U	4	-31.6	-0.82	44.79	-3.27	-0.05
1308	1303	A	67	-26.5	-1.08	23.96	-72.46	-1.02

i-nuc	BP(j)	Nuc	#BP_Win	avgMFE	avgZ	avgED	SumZ	SumZ/#TotalWindows	BPs= 1
nt-1309	-	A	70	-	-	-	-	-
1309	NoBP	A	3	-31.6	-0.84	44.83	-2.51	-0.04
1309	1302	U	67	-26.5	-1.08	23.96	-72.46	-1.04

i-nuc	BP(j)	Nuc	#BP_Win	avgMFE	avgZ	avgED	SumZ	SumZ/#TotalWindows	BPs= 1
nt-1310	-	C	69	-	-	-	-	-
1310	NoBP	C	2	-31.6	-0.84	44.78	-1.68	-0.02
1310	1301	G	67	-26.5	-1.08	23.96	-72.46	-1.05

i-nuc	BP(j)	Nuc	#BP_Win	avgMFE	avgZ	avgED	SumZ	SumZ/#TotalWindows	BPs= 1
nt-1311	-	A	68	-	-	-	-	-
1311	NoBP	A	1	-31.6	-0.89	44.63	-0.89	-0.01
1311	1300	U	67	-26.5	-1.08	23.96	-72.46	-1.07

i-nuc	BP(j)	Nuc	#BP_Win	avgMFE	avgZ	avgED	SumZ	SumZ/#TotalWindows	BPs= 1
nt-1312	-	G	67	-	-	-	-	-
1312	NoBP	G	4	-31.75	-1.13	35.8	-4.53	-0.07
1312	1297	C	63	-26.16	-1.08	23.21	-67.93	-1.01

i-nuc	BP(j)	Nuc	#BP_Win	avgMFE	avgZ	avgED	SumZ	SumZ/#TotalWindows	BPs= 1
nt-1313	-	C	66	-	-	-	-	-
1313	NoBP	C	3	-31.73	-1.13	35.89	-3.38	-0.05
1313	1296	G	63	-26.16	-1.08	23.21	-67.93	-1.03

i-nuc	BP(j)	Nuc	#BP_Win	avgMFE	avgZ	avgED	SumZ	SumZ/#TotalWindows	BPs= 1
nt-1314	-	G	65	-	-	-	-	-
1314	NoBP	G	2	-31.7	-1.06	35.76	-2.13	-0.03
1314	1295	U	63	-26.16	-1.08	23.21	-67.93	-1.05

i-nuc	BP(j)	Nuc	#BP_Win	avgMFE	avgZ	avgED	SumZ	SumZ/#TotalWindows	BPs= 1
nt-1315	-	U	64	-	-	-	-	-
1315	NoBP	U	1	-31.6	-1.0	33.35	-1.0	-0.02
1315	1294	A	63	-26.16	-1.08	23.21	-67.93	-1.06

i-nuc	BP(j)	Nuc	#BP_Win	avgMFE	avgZ	avgED	SumZ	SumZ/#TotalWindows	BPs= 1
nt-1316	-	U	63	-	-	-	-	-
1316	1293	A	63	-26.16	-1.08	23.21	-67.93	-1.08

i-nuc	BP(j)	Nuc	#BP_Win	avgMFE	avgZ	avgED	SumZ	SumZ/#TotalWindows	BPs= 1
nt-1317	-	A	62	-	-	-	-	-
1317	1292	U	62	-26.07	-1.08	23.07	-66.83	-1.08

i-nuc	BP(j)	Nuc	#BP_Win	avgMFE	avgZ	avgED	SumZ	SumZ/#TotalWindows	BPs= 1
nt-1318	-	A	61	-	-	-	-	-
1318	1291	U	61	-25.96	-1.07	23.14	-65.25	-1.07

i-nuc	BP(j)	Nuc	#BP_Win	avgMFE	avgZ	avgED	SumZ	SumZ/#TotalWindows	BPs= 2
nt-1319	-	U	60	-	-	-	-	-
1319	1290	A	40	-26.97	-1.21	21.76	-48.24	-0.8
1319	1275	A	20	-23.54	-0.75	26.38	-14.99	-0.25

i-nuc	BP(j)	Nuc	#BP_Win	avgMFE	avgZ	avgED	SumZ	SumZ/#TotalWindows	BPs= 1
nt-1320	-	C	59	-	-	-	-	-
1320	NoBP	C	39	-26.76	-1.18	22.0	-45.9	-0.78
1320	1274	G	20	-23.54	-0.75	26.38	-14.99	-0.25

i-nuc	BP(j)	Nuc	#BP_Win	avgMFE	avgZ	avgED	SumZ	SumZ/#TotalWindows	BPs= 3
nt-1321	-	U	58	-	-	-	-	-
1321	NoBP	U	7	-26.19	-1.37	19.67	-9.61	-0.17
1321	1288	A	29	-26.62	-1.08	22.44	-31.38	-0.54
1321	1273	A	20	-23.54	-0.75	26.38	-14.99	-0.26
1321	1227	A	2	-26.65	-1.28	28.57	-2.57	-0.04

i-nuc	BP(j)	Nuc	#BP_Win	avgMFE	avgZ	avgED	SumZ	SumZ/#TotalWindows	BPs= 4
nt-1322	-	G	57	-	-	-	-	-
1322	1287	C	29	-26.62	-1.08	22.44	-31.38	-0.55
1322	1272	C	20	-23.54	-0.75	26.38	-14.99	-0.26
1322	1226	C	2	-26.65	-1.28	28.57	-2.57	-0.05
1322	1346	C	6	-24.67	-1.23	20.94	-7.4	-0.13

i-nuc	BP(j)	Nuc	#BP_Win	avgMFE	avgZ	avgED	SumZ	SumZ/#TotalWindows	BPs= 5
nt-1323	-	G	56	-	-	-	-	-
[truncated: 10,882 more chars]
