# Supplementary material for: Identification of MYC intron 2 regions that modulate expression
Source: PLoS One. 2024 Jan 18;19(1):e0296889. doi: 10.1371/journal.pone.0296889 (PMC10795982; doi:10.1371/journal.pone.0296889)
Supplement: S1 File — (ZIP) [file pone.0296889.s005.zip › S1_File_ScanFold2 data for species/Suppl_File_3_ScanFold2 data for species/African Green Monkey/tmpc_jxmw_3.Zavg_-2.ct]

1378	GrMonkey
1 G 0 2 0 1
2 U 1 3 0 2
3 A 2 4 0 3
4 A 3 5 0 4
5 G 4 6 0 5
6 C 5 7 0 6
7 G 6 8 0 7
8 A 7 9 0 8
9 A 8 10 0 9
10 G 9 11 0 10
11 C 10 12 0 11
12 C 11 13 0 12
13 C 12 14 0 13
14 G 13 15 0 14
15 C 14 16 0 15
16 C 15 17 0 16
17 C 16 18 0 17
18 A 17 19 0 18
19 G 18 20 0 19
20 G 19 21 0 20
21 C 20 22 0 21
22 C 21 23 0 22
23 U 22 24 0 23
24 G 23 25 0 24
25 U 24 26 0 25
26 C 25 27 0 26
27 A 26 28 0 27
28 A 27 29 0 28
29 A 28 30 0 29
30 A 29 31 0 30
31 G 30 32 0 31
32 U 31 33 0 32
33 G 32 34 0 33
34 G 33 35 0 34
35 G 34 36 0 35
36 G 35 37 0 36
37 C 36 38 0 37
38 U 37 39 0 38
39 G 38 40 0 39
40 C 39 41 0 40
41 U 40 42 0 41
42 G 41 43 0 42
43 G 42 44 0 43
44 A 43 45 0 44
45 U 44 46 0 45
46 A 45 47 0 46
47 U 46 48 0 47
48 C 47 49 0 48
49 U 48 50 0 49
50 U 49 51 0 50
51 U 50 52 0 51
52 C 51 53 0 52
53 C 52 54 0 53
54 C 53 55 0 54
55 A 54 56 0 55
56 U 55 57 0 56
57 U 56 58 0 57
58 U 57 59 0 58
59 C 58 60 0 59
60 C 59 61 0 60
61 A 60 62 0 61
62 U 61 63 0 62
63 U 62 64 0 63
64 G 63 65 0 64
65 G 64 66 0 65
66 C 65 67 0 66
67 A 66 68 0 67
68 G 67 69 0 68
69 C 68 70 0 69
70 U 69 71 0 70
71 U 70 72 0 71
72 A 71 73 0 72
73 U 72 74 0 73
74 U 73 75 0 74
75 C 74 76 0 75
76 A 75 77 0 76
77 A 76 78 0 77
78 C 77 79 0 78
79 G 78 80 0 79
80 G 79 81 0 80
81 G 80 82 0 81
82 C 81 83 0 82
83 C 82 84 0 83
84 C 83 85 0 84
85 C 84 86 0 85
86 U 85 87 0 86
87 C 86 88 0 87
88 U 87 89 0 88
89 U 88 90 0 89
90 A 89 91 0 90
91 C 90 92 0 91
92 U 91 93 0 92
93 A 92 94 0 93
94 G 93 95 0 94
95 A 94 96 0 95
96 A 95 97 0 96
97 G 96 98 0 97
98 G 97 99 0 98
99 G 98 100 0 99
100 A 99 101 0 100
101 G 100 102 0 101
102 A 101 103 0 102
103 G 102 104 0 103
104 A 103 105 0 104
105 G 104 106 0 105
106 A 105 107 0 106
107 G 106 108 0 107
108 C 107 109 0 108
109 A 108 110 0 109
110 G 109 111 0 110
111 A 110 112 0 111
112 U 111 113 0 112
113 C 112 114 0 113
114 U 113 115 0 114
115 G 114 116 0 115
116 G 115 117 0 116
117 A 116 118 0 117
118 G 117 119 0 118
119 A 118 120 0 119
120 G 119 121 0 120
121 A 120 122 0 121
122 U 121 123 0 122
123 U 122 124 0 123
124 C 123 125 0 124
125 A 124 126 0 125
126 C 125 127 0 126
127 C 126 128 0 127
128 U 127 129 0 128
129 C 128 130 0 129
130 U 129 131 0 130
131 G 130 132 0 131
132 A 131 133 0 132
133 A 132 134 0 133
134 A 133 135 0 134
135 C 134 136 0 135
136 C 135 137 0 136
137 U 136 138 0 137
138 U 137 139 0 138
139 G 138 140 0 139
140 G 139 141 0 140
141 G 140 142 0 141
142 C 141 143 0 142
143 U 142 144 0 143
144 U 143 145 0 144
145 U 144 146 0 145
146 A 145 147 0 146
147 G 146 148 0 147
148 C 147 149 0 148
149 G 148 150 0 149
150 U 149 151 0 150
151 U 150 152 0 151
152 U 151 153 0 152
153 C 152 154 0 153
154 C 153 155 0 154
155 U 154 156 0 155
156 C 155 157 0 156
157 C 156 158 0 157
158 C 157 159 0 158
159 A 158 160 0 159
160 U 159 161 0 160
161 C 160 162 0 161
162 C 161 163 0 162
163 C 162 164 0 163
164 U 163 165 0 164
165 U 164 166 0 165
166 A 165 167 0 166
167 U 166 168 0 167
168 C 167 169 0 168
169 C 168 170 0 169
170 U 169 171 0 170
171 U 170 172 0 171
172 A 171 173 0 172
173 G 172 174 0 173
174 A 173 175 0 174
175 C 174 176 0 175
176 C 175 177 0 176
177 G 176 178 0 177
178 C 177 179 0 178
179 C 178 180 0 179
180 C 179 181 0 180
181 U 180 182 0 181
182 U 181 183 0 182
183 G 182 184 0 183
184 U 183 185 0 184
185 U 184 186 0 185
186 G 185 187 0 186
187 C 186 188 0 187
188 U 187 189 0 188
189 A 188 190 0 189
190 A 189 191 0 190
191 C 190 192 0 191
192 C 191 193 0 192
193 C 192 194 0 193
194 C 193 195 0 194
195 C 194 196 0 195
196 C 195 197 0 196
197 U 196 198 0 197
198 C 197 199 0 198
199 C 198 200 0 199
200 C 199 201 0 200
201 C 200 202 0 201
202 C 201 203 0 202
203 U 202 204 0 203
204 U 203 205 0 204
205 U 204 206 0 205
206 G 205 207 0 206
207 U 206 208 0 207
208 C 207 209 0 208
209 U 208 210 0 209
210 C 209 211 0 210
211 C 210 212 0 211
212 C 211 213 0 212
213 A 212 214 0 213
214 C 213 215 0 214
215 A 214 216 0 215
216 C 215 217 0 216
217 C 216 218 0 217
218 U 217 219 0 218
219 C 218 220 0 219
220 A 219 221 0 220
221 G 220 222 0 221
222 G 221 223 0 222
223 A 222 224 0 223
224 A 223 225 0 224
225 U 224 226 0 225
226 U 225 227 0 226
227 U 226 228 0 227
228 C 227 229 0 228
229 A 228 230 0 229
230 U 229 231 0 230
231 U 230 232 0 231
232 U 231 233 0 232
233 A 232 234 0 233
234 G 233 235 0 234
235 G 234 236 0 235
236 U 235 237 0 236
237 U 236 238 0 237
238 U 237 239 0 238
239 U 238 240 0 239
240 U 239 241 0 240
241 A 240 242 0 241
242 A 241 243 0 242
243 A 242 244 0 243
244 C 243 245 0 244
245 C 244 246 0 245
246 U 245 247 0 246
247 U 246 248 0 247
248 C 247 249 0 248
249 U 248 250 0 249
250 G 249 251 0 250
251 G 250 252 0 251
252 C 251 253 0 252
253 U 252 254 0 253
254 U 253 255 0 254
255 A 254 256 0 255
256 U 255 257 0 256
257 C 256 258 0 257
258 U 257 259 0 258
259 U 258 260 0 259
260 A 259 261 0 260
261 C 260 262 0 261
262 A 261 263 0 262
263 A 262 264 0 263
264 C 263 265 0 264
265 U 264 266 0 265
266 C 265 267 0 266
267 A 266 268 0 267
268 A 267 269 0 268
269 U 268 270 0 269
270 C 269 271 0 270
271 C 270 272 0 271
272 A 271 273 0 272
273 C 272 274 0 273
274 U 273 275 0 274
275 U 274 276 0 275
276 C 275 277 0 276
277 U 276 278 0 277
278 U 277 279 0 278
279 C 278 280 0 279
280 U 279 281 0 280
281 U 280 282 0 281
282 A 281 283 0 282
283 C 282 284 0 283
284 C 283 285 0 284
285 U 284 286 0 285
286 C 285 287 0 286
287 C 286 288 0 287
288 C 287 289 0 288
289 G 288 290 0 289
290 U 289 291 0 290
291 U 290 292 0 291
292 A 291 293 0 292
293 G 292 294 0 293
294 C 293 295 0 294
295 A 294 296 0 295
296 U 295 297 0 296
297 U 296 298 0 297
298 U 297 299 0 298
299 U 298 300 0 299
300 A 299 301 0 300
301 A 300 302 0 301
302 U 301 303 0 302
303 U 302 304 0 303
304 G 303 305 0 304
305 C 304 306 0 305
306 C 305 307 0 306
307 C 306 308 0 307
308 A 307 309 0 308
309 G 308 310 0 309
310 G 309 311 0 310
311 G 310 312 0 311
312 G 311 313 0 312
313 C 312 314 0 313
314 G 313 315 0 314
315 G 314 316 0 315
316 G 315 317 0 316
317 G 316 318 0 317
318 U 317 319 0 318
319 G 318 320 0 319
320 G 319 321 0 320
321 G 320 322 0 321
322 G 321 323 0 322
323 G 322 324 0 323
324 G 323 325 0 324
325 G 324 326 0 325
326 A 325 327 0 326
327 G 326 328 0 327
328 A 327 329 0 328
329 G 328 330 0 329
330 U 329 331 0 330
331 G 330 332 0 331
332 U 331 333 0 332
333 G 332 334 0 333
334 A 333 335 0 334
335 A 334 336 0 335
336 U 335 337 0 336
337 G 336 338 0 337
338 A 337 339 0 338
339 G 338 340 0 339
340 G 339 341 0 340
341 A 340 342 0 341
342 U 341 343 0 342
343 A 342 344 0 343
344 A 343 345 0 344
345 G 344 346 0 345
346 A 345 347 0 346
347 G 346 348 0 347
348 A 347 349 0 348
349 G 348 350 0 349
350 G 349 351 0 350
351 A 350 352 0 351
352 U 351 353 0 352
353 U 352 354 0 353
354 G 353 355 0 354
355 A 354 356 0 355
356 U 355 357 0 356
357 G 356 358 0 357
358 U 357 359 0 358
359 C 358 360 0 359
360 U 359 361 0 360
361 G 360 362 0 361
362 A 361 363 0 362
363 G 362 364 0 363
364 A 363 365 0 364
365 G 364 366 0 365
366 A 365 367 0 366
367 G 366 368 0 367
368 U 367 369 0 368
369 G 368 370 0 369
370 A 369 371 0 370
371 A 370 372 0 371
372 U 371 373 0 372
373 G 372 374 0 373
374 A 373 375 0 374
375 A 374 376 0 375
376 U 375 377 0 376
377 U 376 378 0 377
378 G 377 379 0 378
379 C 378 380 0 379
380 U 379 381 0 380
381 U 380 382 0 381
382 C 381 383 0 382
383 C 382 384 0 383
384 C 383 385 0 384
385 U 384 386 0 385
386 C 385 387 0 386
387 U 386 388 0 387
388 U 387 389 0 388
389 A 388 390 0 389
390 A 389 391 0 390
391 C 390 392 0 391
392 U 391 393 0 392
393 U 392 394 0 393
394 C 393 395 0 394
395 C 394 396 0 395
396 G 395 397 0 396
397 A 396 398 0 397
398 G 397 399 0 398
399 A 398 400 0 399
400 A 399 401 0 400
401 G 400 402 0 401
402 U 401 403 0 402
403 G 402 404 0 403
404 G 403 405 0 404
405 U 404 406 0 405
406 G 405 407 0 406
407 G 406 408 0 407
408 G 407 409 0 408
409 A 408 410 0 409
410 U 409 411 0 410
411 U 410 412 0 411
412 U 411 413 0 412
413 A 412 414 0 413
414 A 413 415 0 414
415 U 414 416 0 415
416 G 415 417 0 416
417 A 416 418 0 417
418 A 417 419 0 418
419 C 418 420 0 419
420 U 419 421 0 420
421 A 420 422 0 421
422 U 421 423 0 422
423 C 422 424 0 423
424 U 423 425 0 424
425 A 424 426 0 425
426 C 425 427 0 426
427 A 426 428 0 427
428 A 427 429 0 428
429 A 428 430 0 429
430 A 429 431 0 430
431 A 430 432 0 431
432 U 431 433 0 432
433 G 432 434 0 433
434 A 433 435 0 434
435 G 434 436 0 435
436 A 435 437 0 436
437 G 436 438 0 437
438 G 437 439 0 438
439 C 438 440 0 439
440 U 439 441 0 440
441 G 440 442 0 441
442 U 441 443 0 442
443 G 442 444 0 443
444 U 443 445 0 444
445 U 444 446 0 445
446 U 445 447 0 446
447 A 446 448 0 447
448 G 447 449 0 448
449 A 448 450 0 449
450 G 449 451 0 450
451 G 450 452 0 451
452 C 451 453 0 452
453 C 452 454 0 453
454 A 453 455 0 454
455 G 454 456 0 455
456 G 455 457 0 456
457 C 456 458 0 457
458 A 457 459 0 458
459 G 458 460 0 459
460 G 459 461 0 460
461 G 460 462 0 461
462 C 461 463 0 462
463 C 462 464 0 463
464 U 463 465 0 464
465 G 464 466 0 465
466 C 465 467 0 466
467 C 466 468 0 467
468 U 467 469 0 468
469 G 468 470 0 469
470 A 469 471 0 470
471 G 470 472 0 471
472 U 471 473 0 472
473 G 472 474 0 473
474 C 473 475 0 474
475 G 474 476 0 475
476 G 475 477 0 476
477 G 476 478 0 477
478 A 477 479 0 478
479 G 478 480 0 479
480 C 479 481 0 480
481 C 480 482 0 481
482 A 481 483 0 482
483 G 482 484 0 483
484 U 483 485 0 484
485 G 484 486 0 485
486 A 485 487 0 486
487 A 486 488 0 487
488 C 487 489 0 488
489 U 488 490 0 489
490 U 489 491 0 490
491 C 490 492 0 491
492 C 491 493 0 492
493 U 492 494 0 493
494 C 493 495 0 494
495 A 494 496 0 495
496 A 495 497 0 496
497 G 496 498 0 497
498 A 497 499 0 498
499 G 498 500 0 499
500 U 499 501 0 500
501 G 500 502 0 501
502 G 501 503 0 502
503 G 502 504 0 503
504 U 503 505 0 504
505 G 504 506 0 505
506 G 505 507 0 506
507 A 506 508 0 507
508 C 507 509 0 508
509 U 508 510 0 509
510 G 509 511 0 510
511 A 510 512 0 511
512 G 511 513 0 512
513 G 512 514 0 513
514 A 513 515 0 514
515 G 514 516 0 515
516 C 515 517 0 516
517 U 516 518 0 517
518 G 517 519 0 518
519 G 518 520 0 519
520 G 519 521 0 520
521 A 520 522 0 521
522 U 521 523 0 522
523 C 522 524 0 523
524 U 523 525 0 524
525 U 524 526 0 525
526 C 525 527 0 526
527 U 526 528 0 527
528 C 527 529 0 528
529 A 528 530 0 529
530 G 529 531 0 530
531 C 530 532 0 531
532 C 531 533 0 532
533 U 532 534 0 533
534 G 533 535 0 534
535 U 534 536 0 535
536 U 535 537 0 536
537 U 536 538 0 537
538 U 537 539 0 538
539 G 538 540 0 539
540 A 539 541 0 540
541 A 540 542 0 541
542 C 541 543 0 542
543 A 542 544 0 543
544 C 543 545 0 544
545 U 544 546 0 545
546 G 545 547 0 546
547 A 546 548 0 547
548 A 547 549 0 548
549 A 548 550 0 549
550 A 549 551 0 550
551 G 550 552 0 551
552 C 551 553 0 552
553 A 552 554 0 553
554 A 553 555 0 554
555 A 554 556 0 555
556 U 555 557 0 556
557 C 556 558 0 557
558 C 557 559 0 558
559 U 558 560 0 559
560 U 559 561 0 560
561 G 560 562 0 561
562 C 561 563 0 562
563 C 562 564 0 563
564 A 563 565 0 564
565 A 564 566 0 565
566 A 565 567 0 566
567 G 566 568 0 567
568 U 567 569 0 568
569 U 568 570 0 569
570 G 569 571 0 570
571 G 570 572 0 571
572 A 571 573 0 572
573 C 572 574 0 573
574 U 573 575 0 574
575 U 574 576 0 575
576 U 575 577 0 576
577 U 576 578 0 577
578 U 577 579 0 578
579 U 578 580 0 579
580 U 579 581 0 580
581 U 580 582 0 581
582 U 581 583 0 582
583 U 582 584 0 583
584 A 583 585 0 584
585 A 584 586 0 585
586 U 585 587 0 586
587 U 586 588 0 587
588 U 587 589 0 588
589 U 588 590 0 589
590 U 589 591 0 590
591 U 590 592 0 591
592 U 591 593 0 592
593 C 592 594 0 593
594 C 593 595 0 594
595 U 594 596 0 595
596 U 595 597 0 596
597 C 596 598 0 597
598 C 597 599 0 598
599 C 598 600 0 599
600 C 599 601 0 600
601 C 600 602 0 601
602 A 601 603 0 602
603 C 602 604 0 603
604 C 603 605 0 604
605 C 604 606 0 605
606 U 605 607 0 606
607 C 606 608 0 607
608 U 607 609 0 608
609 U 608 610 0 609
610 G 609 611 0 610
611 G 610 612 0 611
612 A 611 613 0 612
613 C 612 614 0 613
614 U 613 615 0 614
615 U 614 616 0 615
616 C 615 617 0 616
617 U 616 618 0 617
618 G 617 619 0 618
619 G 618 620 0 619
620 C 619 621 0 620
621 A 620 622 0 621
622 A 621 623 0 622
623 A 622 624 0 623
624 A 623 625 0 624
625 C 624 626 0 625
626 U 625 627 0 626
627 G 626 628 0 627
628 C 627 629 0 628
629 A 628 630 0 629
630 A 629 631 0 630
631 U 630 632 0 631
632 U 631 633 0 632
633 U 632 634 0 633
634 U 633 635 0 634
635 U 634 636 0 635
636 U 635 637 0 636
637 U 636 638 0 637
638 U 637 639 0 638
639 U 638 640 0 639
640 U 639 641 0 640
641 C 640 642 0 641
642 U 641 643 0 642
643 U 642 644 0 643
644 U 643 645 0 644
645 U 644 646 0 645
646 U 645 647 0 646
647 C 646 648 0 647
648 G 647 649 0 648
649 U 648 650 0 649
650 U 649 651 0 650
651 U 650 652 0 651
652 C 651 653 0 652
653 C 652 654 0 653
654 A 653 655 0 654
655 G 654 656 0 655
656 U 655 657 0 656
657 A 656 658 0 657
658 A 657 659 0 658
659 A 658 660 0 659
660 A 659 661 0 660
661 U 660 662 0 661
662 A 661 663 0 662
663 G 662 664 0 663
664 G 663 665 0 664
665 U 664 666 0 665
666 A 665 667 0 666
667 G 666 668 0 667
668 U 667 669 0 668
669 U 668 670 0 669
670 G 669 671 0 670
671 C 670 672 0 671
672 U 671 673 0 672
673 A 672 674 0 673
674 A 673 675 0 674
675 A 674 676 0 675
676 G 675 677 0 676
677 U 676 678 0 677
678 C 677 679 0 678
679 A 678 680 0 679
680 U 679 681 0 680
681 A 680 682 0 681
682 C 681 683 0 682
683 C 682 684 0 683
684 A 683 685 0 684
685 A 684 686 0 685
686 G 685 687 0 686
687 C 686 688 0 687
688 A 687 689 0 688
689 A 688 690 0 689
690 U 689 691 0 690
691 U 690 692 0 691
692 U 691 693 0 692
693 G 692 694 0 693
694 U 693 695 0 694
695 A 694 696 0 695
696 G 695 697 0 696
697 C 696 698 0 697
698 U 697 699 0 698
699 A 698 700 0 699
700 U 699 701 0 700
701 C 700 702 0 701
702 A 701 703 0 702
703 U 702 704 0 703
704 U 703 705 0 704
705 U 704 706 0 705
706 G 705 707 0 706
707 C 706 708 0 707
708 A 707 709 0 708
709 A 708 710 0 709
710 C 709 711 0 710
711 A 710 712 0 711
712 C 711 713 0 712
713 C 712 714 0 713
714 U 713 715 0 714
715 G 714 716 0 715
716 A 715 717 0 716
717 A 716 718 0 717
718 G 717 719 0 718
719 U 718 720 0 719
720 G 719 721 0 720
721 U 720 722 0 721
722 U 721 723 0 722
723 C 722 724 0 723
724 U 723 725 0 724
725 U 724 726 0 725
726 G 725 727 0 726
727 G 726 728 0 727
728 U 727 729 0 728
729 G 728 730 0 729
730 C 729 731 0 730
731 A 730 732 0 731
732 G 731 733 0 732
733 U 732 734 0 733
734 A 733 735 0 734
735 C 734 736 0 735
736 C 735 737 0 736
737 U 736 738 0 737
738 U 737 739 0 738
739 A 738 740 0 739
740 A 739 741 0 740
741 A 740 742 0 741
742 A 741 743 0 742
743 A 742 744 0 743
744 U 743 745 0 744
745 A 744 746 0 745
746 G 745 747 0 746
747 G 746 748 0 747
748 A 747 749 0 748
749 G 748 750 0 749
750 G 749 751 0 750
751 U 750 752 0 751
752 G 751 753 0 752
753 C 752 754 0 753
754 U 753 755 0 754
755 U 754 756 0 755
756 G 755 757 0 756
757 G 756 758 0 757
758 G 757 759 0 758
759 A 758 760 0 759
760 A 759 761 0 760
761 U 760 762 0 761
762 G 761 763 0 762
763 U 762 764 0 763
764 G 763 765 0 764
765 C 764 766 0 765
766 U 765 767 0 766
767 U 766 768 0 767
768 U 767 769 0 768
769 G 768 770 0 769
770 C 769 771 0 770
771 U 770 772 0 771
772 U 771 773 0 772
773 U 772 774 0 773
774 G 773 775 0 774
775 G 774 776 0 775
776 G 775 777 0 776
777 U 776 778 0 777
778 G 777 779 0 778
779 U 778 780 0 779
780 G 779 781 0 780
781 U 780 782 0 781
782 C 781 783 0 782
783 C 782 784 0 783
784 A 783 785 0 784
785 A 784 786 0 785
786 A 785 787 0 786
787 G 786 788 0 787
788 C 787 789 0 788
789 C 788 790 0 789
790 U 789 791 0 790
791 C 790 792 0 791
792 A 791 793 0 792
793 U 792 794 0 793
794 U 793 795 0 794
795 A 794 796 0 795
796 A 795 797 0 796
797 G 796 798 0 797
798 U 797 799 0 798
799 C 798 800 0 799
800 U 799 801 0 800
801 U 800 802 0 801
802 A 801 803 0 802
803 G 802 804 0 803
804 G 803 805 0 804
805 U 804 806 0 805
806 A 805 807 0 806
807 A 806 808 0 807
808 G 807 809 0 808
809 A 808 810 0 809
810 A 809 811 0 810
811 U 810 812 0 811
812 U 811 813 0 812
813 G 812 814 0 813
814 G 813 815 0 814
815 C 814 816 0 815
816 A 815 817 0 816
817 U 816 818 0 817
818 C 817 819 0 818
819 A 818 820 0 819
820 A 819 821 0 820
821 U 820 822 0 821
822 G 821 823 0 822
823 U 822 824 0 823
824 C 823 825 0 824
825 A 824 826 0 825
826 U 825 827 0 826
827 A 826 828 0 827
828 U 827 829 0 828
829 C 828 830 0 829
830 C 829 831 0 830
831 U 830 832 0 831
832 G 831 833 0 832
833 G 832 834 0 833
834 G 833 835 0 834
835 A 834 836 0 835
836 A 835 837 0 836
837 A 836 838 0 837
838 G 837 839 0 838
839 U 838 840 0 839
840 G 839 841 0 840
841 U 840 842 0 841
842 A 841 843 0 842
843 G 842 844 0 843
844 U 843 845 0 844
845 U 844 846 0 845
846 U 845 847 0 846
847 U 846 848 0 847
848 C 847 849 0 848
849 U 848 850 0 849
850 U 849 851 0 850
851 G 850 852 0 851
852 U 851 853 0 852
853 C 852 854 0 853
854 U 853 855 0 854
855 G 854 856 0 855
856 U 855 857 0 856
857 G 856 858 0 857
858 C 857 859 0 858
859 C 858 860 0 859
860 A 859 861 0 860
861 U 860 862 0 861
862 A 861 863 0 862
863 A 862 864 0 863
864 C 863 865 0 864
865 C 864 866 0 865
866 C 865 867 0 866
867 A 866 868 0 867
868 G 867 869 0 868
869 C 868 870 0 869
870 U 869 871 0 870
871 G 870 872 0 871
872 U 871 873 0 872
873 C 872 874 0 873
874 C 873 875 0 874
875 U 874 876 0 875
876 U 875 877 0 876
877 C 876 878 0 877
878 U 877 879 0 878
879 C 878 880 0 879
880 C 879 881 0 880
881 C 880 882 0 881
882 U 881 883 0 882
883 U 882 884 0 883
884 U 883 885 0 884
885 A 884 886 0 885
886 U 885 887 0 886
887 G 886 888 0 887
888 A 887 889 0 888
889 G 888 890 0 889
890 A 889 891 0 890
891 C 890 892 0 891
892 U 891 893 0 892
893 C 892 894 0 893
894 U 893 895 0 894
895 U 894 896 0 895
896 A 895 897 0 896
897 C 896 898 0 897
898 C 897 899 0 898
899 U 898 900 0 899
900 U 899 901 0 900
901 C 900 902 0 901
902 A 901 903 0 902
903 U 902 904 0 903
904 G 903 905 0 904
905 G 904 906 0 905
906 U 905 907 0 906
907 G 906 908 0 907
908 A 907 909 0 908
909 G 908 910 0 909
910 A 909 911 0 910
911 G 910 912 0 911
912 A 911 913 0 912
913 A 912 914 0 913
914 G 913 915 0 914
915 U 914 916 0 915
916 A 915 917 0 916
917 A 916 918 0 917
918 G 917 919 0 918
919 A 918 920 0 919
920 G 919 921 0 920
921 U 920 922 0 921
922 G 921 923 0 922
923 G 922 924 0 923
924 C 923 925 0 924
925 U 924 926 0 925
926 A 925 927 0 926
927 G 926 928 0 927
928 C 927 929 0 928
929 U 928 930 0 929
930 A 929 931 0 930
931 G 930 932 0 931
932 A 931 933 0 932
933 U 932 934 0 933
934 U 933 935 0 934
935 G 934 936 0 935
936 G 935 937 0 936
937 U 936 938 0 937
938 U 937 939 0 938
939 C 938 940 0 939
940 U 939 941 0 940
941 U 940 942 0 941
942 U 941 943 0 942
943 U 942 944 0 943
944 U 943 945 0 944
945 U 944 946 0 945
946 C 945 947 0 946
947 U 946 948 0 947
948 U 947 949 0 948
949 U 948 950 0 949
950 U 949 951 0 950
951 U 950 952 0 951
952 U 951 953 0 952
953 C 952 954 0 953
954 U 953 955 0 954
955 U 954 956 0 955
956 U 955 957 0 956
957 U 956 958 0 957
958 U 957 959 0 958
959 U 958 960 0 959
960 U 959 961 0 960
961 U 960 962 0 961
962 U 961 963 0 962
963 U 962 964 0 963
964 U 963 965 0 964
965 U 964 966 0 965
966 C 965 967 0 966
967 U 966 968 0 967
968 U 967 969 0 968
969 U 968 970 0 969
970 U 969 971 0 970
971 U 970 972 0 971
972 U 971 973 0 972
973 A 972 974 0 973
974 A 973 975 0 974
975 G 974 976 993 975
976 A 975 977 992 976
977 C 976 978 991 977
978 G 977 979 990 978
979 G 978 980 989 979
980 A 979 981 988 980
981 G 980 982 987 981
982 U 981 983 986 982
983 C 982 984 0 983
984 U 983 985 0 984
985 C 984 986 0 985
986 A 985 987 982 986
987 C 986 988 981 987
988 U 987 989 980 988
989 C 988 990 979 989
990 U 989 991 978 990
991 G 990 992 977 991
992 U 991 993 976 992
993 C 992 994 975 993
994 A 993 995 0 994
995 C 994 996 0 995
996 C 995 997 0 996
997 A 996 998 0 997
998 G 997 999 1062 998
999 G 998 1000 1061 999
1000 C 999 1001 1060 1000
1001 U 1000 1002 1059 1001
1002 G 1001 1003 1058 1002
1003 G 1002 1004 0 1003
1004 A 1003 1005 1057 1004
1005 G 1004 1006 1056 1005
1006 U 1005 1007 0 1006
1007 G 1006 1008 1055 1007
1008 C 1007 1009 1054 1008
1009 A 1008 1010 1053 1009
1010 G 1009 1011 1052 1010
1011 U 1010 1012 0 1011
1012 G 1011 1013 1051 1012
1013 G 1012 1014 1050 1013
1014 U 1013 1015 0 1014
1015 G 1014 1016 1049 1015
1016 C 1015 1017 0 1016
1017 A 1016 1018 1048 1017
1018 A 1017 1019 0 1018
1019 U 1018 1020 0 1019
1020 C 1019 1021 0 1020
1021 A 1020 1022 0 1021
1022 A 1021 1023 0 1022
1023 C 1022 1024 0 1023
1024 C 1023 1025 1043 1024
1025 U 1024 1026 1042 1025
1026 C 1025 1027 0 1026
1027 C 1026 1028 0 1027
1028 G 1027 1029 1039 1028
1029 A 1028 1030 1038 1029
1030 C 1029 1031 1037 1030
1031 U 1030 1032 1036 1031
1032 C 1031 1033 0 1032
1033 C 1032 1034 0 1033
1034 C 1033 1035 0 1034
1035 U 1034 1036 0 1035
1036 A 1035 1037 1031 1036
1037 G 1036 1038 1030 1037
1038 U 1037 1039 1029 1038
1039 U 1038 1040 1028 1039
1040 C 1039 1041 0 1040
1041 A 1040 1042 0 1041
1042 A 1041 1043 1025 1042
1043 G 1042 1044 1024 1043
1044 A 1043 1045 0 1044
1045 G 1044 1046 0 1045
1046 A 1045 1047 0 1046
1047 U 1046 1048 0 1047
1048 U 1047 1049 1017 1048
1049 C 1048 1050 1015 1049
1050 U 1049 1051 1013 1050
1051 C 1050 1052 1012 1051
1052 C 1051 1053 1010 1052
1053 U 1052 1054 1009 1053
1054 G 1053 1055 1008 1054
1055 C 1054 1056 1007 1055
1056 C 1055 1057 1005 1056
1057 U 1056 1058 1004 1057
1058 C 1057 1059 1002 1058
1059 A 1058 1060 1001 1059
1060 G 1059 1061 1000 1060
1061 C 1060 1062 999 1061
1062 C 1061 1063 998 1062
1063 U 1062 1064 0 1063
1064 C 1063 1065 0 1064
1065 C 1064 1066 0 1065
1066 C 1065 1067 0 1066
1067 A 1066 1068 0 1067
1068 A 1067 1069 0 1068
1069 G 1068 1070 0 1069
1070 U 1069 1071 0 1070
1071 A 1070 1072 0 1071
1072 G 1071 1073 0 1072
1073 C 1072 1074 0 1073
1074 U 1073 1075 0 1074
1075 G 1074 1076 0 1075
1076 G 1075 1077 0 1076
1077 G 1076 1078 0 1077
1078 A 1077 1079 0 1078
1079 A 1078 1080 0 1079
1080 U 1079 1081 0 1080
1081 A 1080 1082 0 1081
1082 C 1081 1083 0 1082
1083 A 1082 1084 0 1083
1084 G 1083 1085 0 1084
1085 G 1084 1086 0 1085
1086 U 1085 1087 0 1086
1087 G 1086 1088 0 1087
1088 U 1087 1089 0 1088
1089 G 1088 1090 0 1089
1090 C 1089 1091 0 1090
1091 A 1090 1092 0 1091
1092 C 1091 1093 0 1092
1093 C 1092 1094 0 1093
1094 A 1093 1095 0 1094
1095 C 1094 1096 0 1095
1096 C 1095 1097 0 1096
1097 A 1096 1098 0 1097
1098 U 1097 1099 0 1098
1099 G 1098 1100 0 1099
1100 C 1099 1101 0 1100
1101 C 1100 1102 0 1101
1102 A 1101 1103 0 1102
1103 G 1102 1104 0 1103
1104 G 1103 1105 0 1104
1105 C 1104 1106 0 1105
1106 U 1105 1107 0 1106
1107 A 1106 1108 0 1107
1108 A 1107 1109 0 1108
1109 U 1108 1110 0 1109
1110 U 1109 1111 0 1110
1111 U 1110 1112 0 1111
1112 U 1111 1113 0 1112
1113 U 1112 1114 0 1113
1114 A 1113 1115 0 1114
1115 U 1114 1116 0 1115
1116 A 1115 1117 0 1116
1117 U 1116 1118 0 1117
1118 U 1117 1119 0 1118
1119 U 1118 1120 0 1119
1120 U 1119 1121 0 1120
1121 U 1120 1122 0 1121
1122 A 1121 1123 0 1122
1123 G 1122 1124 0 1123
1124 U 1123 1125 0 1124
1125 A 1124 1126 0 1125
1126 G 1125 1127 0 1126
1127 A 1126 1128 0 1127
1128 G 1127 1129 0 1128
1129 A 1128 1130 0 1129
1130 U 1129 1131 0 1130
1131 G 1130 1132 0 1131
1132 G 1131 1133 0 1132
1133 G 1132 1134 0 1133
1134 G 1133 1135 0 1134
1135 U 1134 1136 0 1135
1136 U 1135 1137 0 1136
1137 U 1136 1138 0 1137
1138 C 1137 1139 0 1138
1139 A 1138 1140 0 1139
1140 C 1139 1141 0 1140
1141 C 1140 1142 0 1141
1142 A 1141 1143 0 1142
1143 U 1142 1144 0 1143
1144 G 1143 1145 0 1144
1145 U 1144 1146 0 1145
1146 U 1145 1147 0 1146
1147 G 1146 1148 0 1147
1148 G 1147 1149 0 1148
1149 C 1148 1150 0 1149
1150 C 1149 1151 0 1150
1151 A 1150 1152 0 1151
1152 G 1151 1153 0 1152
1153 G 1152 1154 0 1153
1154 A 1153 1155 0 1154
1155 U 1154 1156 0 1155
1156 G 1155 1157 0 1156
1157 G 1156 1158 0 1157
1158 U 1157 1159 0 1158
1159 C 1158 1160 0 1159
1160 U 1159 1161 0 1160
1161 C 1160 1162 0 1161
1162 U 1161 1163 0 1162
1163 G 1162 1164 0 1163
1164 U 1163 1165 0 1164
1165 C 1164 1166 0 1165
1166 U 1165 1167 0 1166
1167 C 1166 1168 0 1167
1168 C 1167 1169 0 1168
1169 U 1168 1170 0 1169
1170 G 1169 1171 0 1170
1171 A 1170 1172 0 1171
1172 C 1171 1173 0 1172
1173 C 1172 1174 0 1173
1174 U 1173 1175 0 1174
1175 C 1174 1176 0 1175
1176 A 1175 1177 0 1176
1177 U 1176 1178 0 1177
1178 G 1177 1179 0 1178
1179 A 1178 1180 0 1179
1180 U 1179 1181 0 1180
1181 C 1180 1182 0 1181
1182 C 1181 1183 0 1182
1183 A 1182 1184 0 1183
1184 C 1183 1185 0 1184
1185 C 1184 1186 0 1185
1186 C 1185 1187 0 1186
1187 A 1186 1188 0 1187
1188 C 1187 1189 0 1188
1189 C 1188 1190 0 1189
1190 U 1189 1191 0 1190
1191 U 1190 1192 0 1191
1192 G 1191 1193 0 1192
1193 G 1192 1194 0 1193
1194 C 1193 1195 0 1194
1195 C 1194 1196 0 1195
1196 U 1195 1197 0 1196
1197 C 1196 1198 0 1197
1198 C 1197 1199 0 1198
1199 C 1198 1200 0 1199
1200 A 1199 1201 0 1200
1201 A 1200 1202 0 1201
1202 A 1201 1203 0 1202
1203 G 1202 1204 0 1203
1204 U 1203 1205 0 1204
1205 G 1204 1206 0 1205
1206 C 1205 1207 0 1206
1207 U 1206 1208 0 1207
1208 G 1207 1209 0 1208
1209 G 1208 1210 0 1209
1210 G 1209 1211 0 1210
1211 A 1210 1212 0 1211
1212 U 1211 1213 0 1212
1213 U 1212 1214 0 1213
1214 A 1213 1215 0 1214
1215 U 1214 1216 0 1215
1216 A 1215 1217 0 1216
1217 G 1216 1218 0 1217
1218 G 1217 1219 0 1218
1219 C 1218 1220 0 1219
1220 G 1219 1221 0 1220
1221 U 1220 1222 0 1221
1222 G 1221 1223 0 1222
1223 A 1222 1224 0 1223
1224 G 1223 1225 0 1224
1225 C 1224 1226 0 1225
1226 C 1225 1227 0 1226
1227 A 1226 1228 0 1227
1228 C 1227 1229 0 1228
1229 G 1228 1230 0 1229
1230 G 1229 1231 0 1230
1231 C 1230 1232 0 1231
1232 G 1231 1233 0 1232
1233 C 1232 1234 0 1233
1234 C 1233 1235 0 1234
1235 C 1234 1236 0 1235
1236 A 1235 1237 0 1236
1237 G 1236 1238 0 1237
1238 C 1237 1239 0 1238
1239 C 1238 1240 0 1239
1240 U 1239 1241 0 1240
1241 A 1240 1242 0 1241
1242 G 1241 1243 0 1242
1243 A 1242 1244 0 1243
1244 U 1243 1245 0 1244
1245 U 1244 1246 0 1245
1246 U 1245 1247 0 1246
1247 G 1246 1248 0 1247
1248 G 1247 1249 0 1248
1249 C 1248 1250 0 1249
1250 U 1249 1251 0 1250
1251 C 1250 1252 0 1251
1252 U 1251 1253 0 1252
1253 U 1252 1254 0 1253
1254 U 1253 1255 0 1254
1255 G 1254 1256 0 1255
1256 U 1255 1257 0 1256
1257 G 1256 1258 0 1257
1258 G 1257 1259 0 1258
1259 A 1258 1260 0 1259
1260 G 1259 1261 0 1260
1261 A 1260 1262 0 1261
1262 U 1261 1263 0 1262
1263 A 1262 1264 0 1263
1264 A 1263 1265 0 1264
1265 U 1264 1266 0 1265
1266 U 1265 1267 0 1266
1267 U 1266 1268 0 1267
1268 U 1267 1269 0 1268
1269 G 1268 1270 0 1269
1270 U 1269 1271 0 1270
1271 C 1270 1272 0 1271
1272 C 1271 1273 0 1272
1273 A 1272 1274 0 1273
1274 G 1273 1275 0 1274
1275 A 1274 1276 0 1275
1276 G 1275 1277 0 1276
1277 A 1276 1278 0 1277
1278 C 1277 1279 0 1278
1279 C 1278 1280 0 1279
1280 U 1279 1281 0 1280
1281 U 1280 1282 0 1281
1282 U 1281 1283 0 1282
1283 C 1282 1284 0 1283
1284 U 1283 1285 0 1284
1285 A 1284 1286 0 1285
1286 A 1285 1287 0 1286
1287 C 1286 1288 0 1287
1288 A 1287 1289 0 1288
1289 U 1288 1290 0 1289
1290 A 1289 1291 0 1290
1291 U 1290 1292 0 1291
1292 U 1291 1293 0 1292
1293 A 1292 1294 0 1293
1294 A 1293 1295 0 1294
1295 U 1294 1296 0 1295
1296 G 1295 1297 0 1296
1297 C 1296 1298 0 1297
1298 C 1297 1299 0 1298
1299 U 1298 1300 0 1299
1300 U 1299 1301 0 1300
1301 G 1300 1302 0 1301
1302 U 1301 1303 0 1302
1303 A 1302 1304 0 1303
1304 U 1303 1305 0 1304
1305 U 1304 1306 0 1305
1306 U 1305 1307 0 1306
1307 G 1306 1308 0 1307
1308 U 1307 1309 0 1308
1309 A 1308 1310 0 1309
1310 C 1309 1311 0 1310
1311 A 1310 1312 0 1311
1312 G 1311 1313 0 1312
1313 C 1312 1314 0 1313
1314 G 1313 1315 0 1314
1315 U 1314 1316 0 1315
1316 U 1315 1317 0 1316
1317 A 1316 1318 0 1317
1318 A 1317 1319 0 1318
1319 U 1318 1320 0 1319
1320 C 1319 1321 0 1320
1321 U 1320 1322 0 1321
1322 G 1321 1323 0 1322
1323 G 1322 1324 0 1323
1324 U 1323 1325 0 1324
1325 A 1324 1326 0 1325
1326 A 1325 1327 0 1326
1327 U 1326 1328 0 1327
1328 U 1327 1329 0 1328
1329 G 1328 1330 0 1329
1330 A 1329 1331 0 1330
1331 U 1330 1332 0 1331
1332 U 1331 1333 0 1332
1333 A 1332 1334 0 1333
1334 U 1333 1335 0 1334
1335 U 1334 1336 0 1335
1336 U 1335 1337 0 1336
1337 U 1336 1338 0 1337
1338 A 1337 1339 0 1338
1339 A 1338 1340 0 1339
1340 U 1339 1341 0 1340
1341 G 1340 1342 0 1341
1342 A 1341 1343 0 1342
1343 A 1342 1344 0 1343
1344 A 1343 1345 0 1344
1345 C 1344 1346 0 1345
1346 C 1345 1347 0 1346
1347 U 1346 1348 0 1347
1348 U 1347 1349 0 1348
1349 G 1348 1350 0 1349
1350 C 1349 1351 0 1350
1351 U 1350 1352 0 1351
1352 G 1351 1353 0 1352
1353 A 1352 1354 0 1353
1354 G 1353 1355 0 1354
1355 U 1354 1356 0 1355
1356 G 1355 1357 0 1356
1357 A 1356 1358 0 1357
1358 U 1357 1359 0 1358
1359 U 1358 1360 0 1359
1360 U 1359 1361 0 1360
1361 U 1360 1362 0 1361
1362 U 1361 1363 0 1362
1363 A 1362 1364 0 1363
1364 U 1363 1365 0 1364
1365 U 1364 1366 0 1365
1366 U 1365 1367 0 1366
1367 C 1366 1368 0 1367
1368 C 1367 1369 0 1368
1369 U 1368 1370 0 1369
1370 U 1369 1371 0 1370
1371 U 1370 1372 0 1371
1372 C 1371 1373 0 1372
1373 U 1372 1374 0 1373
1374 U 1373 1375 0 1374
1375 A 1374 1376 0 1375
1376 A 1375 1377 0 1376
1377 A 1376 1378 0 1377
1378 G 1377 1379 0 1378
