# Supplementary material for: Identification of MYC intron 2 regions that modulate expression
Source: PLoS One. 2024 Jan 18;19(1):e0296889. doi: 10.1371/journal.pone.0296889 (PMC10795982; doi:10.1371/journal.pone.0296889)
Supplement: S1 File — (ZIP) [file pone.0296889.s005.zip › S1_File_ScanFold2 data for species/Suppl_File_3_ScanFold2 data for species/African Green Monkey/tmpc_jxmw_3.zavgs.wig]

fixedStep chrom=GrMonkey start=1 step=1 span=1
0.340000
0.295000
0.280000
0.292500
0.320000
0.210000
0.140000
0.196250
0.192222
-0.905000
-0.905000
-0.490145
-0.540000
-0.905000
-0.905000
-0.490145
-0.291111
-0.910000
-0.926000
-0.905000
-0.905000
-0.490145
-0.427843
-0.485093
-0.513000
-0.412500
-0.424706
-0.353571
-0.324500
-0.289524
-0.278265
-0.307727
-0.448000
-0.422727
-0.392500
-0.376923
-0.376923
-0.376923
-0.376923
-0.376923
-0.376923
-0.376923
-0.376923
-0.376923
-0.123667
-0.108710
-0.138000
-0.147419
-0.133437
-0.109375
-0.084054
-0.072368
-0.376923
-0.376923
-0.376923
-0.015000
-0.376923
-0.376923
-0.376923
-0.376923
-0.307727
-0.156562
-0.203333
-0.376923
-0.376923
-0.376923
-0.376923
-0.376923
-0.376923
-0.392500
-0.422727
-0.045263
-0.059310
-0.340513
-1.165568
-1.165568
-0.513000
-0.485093
-0.427843
-0.490145
-0.905000
-0.905000
-0.926000
-0.422727
-0.328684
-0.269703
-0.278265
-0.273367
-0.087895
-0.102778
-0.084699
-0.086667
-0.155493
-0.377021
-0.415455
-0.213465
-0.216566
-0.209091
-0.342716
-0.320602
-0.334211
-0.332368
-0.328684
-0.489032
-0.489032
-0.489032
-0.489032
-0.344444
-0.330937
-0.344444
-0.344444
-0.344444
-0.344444
-0.344444
-0.142644
-0.322462
-0.244211
-0.371316
-0.344444
-0.344444
-0.344444
-0.344444
-0.344444
-0.397246
-0.346301
-0.183736
-0.489032
-0.489032
-0.489032
-0.489032
-0.365000
-0.454444
-0.328000
-0.780800
-0.284255
-0.780800
-0.740714
-0.380250
-0.636452
-0.659508
-0.665410
-0.212143
-0.393333
-1.428696
-1.428696
-0.977885
-1.165568
-1.165568
-1.165568
-0.297361
-0.310972
-0.336400
-0.340800
-0.328684
-0.332368
-0.334211
-0.372421
-0.359588
-0.226000
-0.320602
-0.342716
-0.209091
-0.216566
-0.213465
-0.219703
-0.265417
-0.271667
-0.277583
-0.283333
-0.291345
-0.294202
-0.273367
-0.278265
-0.269703
-0.338793
-0.344370
-0.905000
-0.905000
-0.490145
-0.427843
-0.462203
-0.482542
-0.485093
-0.513000
-1.165568
-1.165568
-1.165568
-0.977885
-1.428696
-1.428696
-0.342222
-0.537333
-0.665410
-0.659508
-0.636452
-0.594804
-0.679615
-0.679615
-0.679615
-0.563750
-0.550374
-0.505000
-0.532421
-0.528163
-0.636707
-0.636707
-0.636707
-0.548660
-0.551340
-0.565213
-0.584301
-0.595109
-0.636707
-0.636707
-0.636707
-0.515545
-0.505045
-0.540204
-0.543918
-0.544421
-0.679615
-0.679615
-0.679615
-0.578103
-0.596316
-0.619825
-1.947143
-1.944333
-1.037105
-0.680167
-0.702083
-0.724750
-0.740714
-0.780800
-0.780800
-0.780800
-0.780800
-0.828349
-0.856321
-0.899915
-0.907607
-0.780800
-0.780800
-0.780800
-0.780800
-0.740714
-0.790588
-0.782469
-1.037105
-1.944333
-1.947143
-0.862131
-0.672421
-0.691579
-0.774158
-0.615647
-0.620476
-0.958687
-0.973400
-0.983010
-1.097500
-1.108879
-1.081880
-1.944048
-1.918372
-1.918372
-1.918372
-1.121217
-1.809565
-1.809565
-1.809565
-1.809565
-1.809565
-1.809565
-1.809565
-1.454853
-1.454853
-1.454853
-1.428696
-1.428696
-1.428696
-1.428696
-1.428696
-1.428696
-1.428696
-1.428696
-1.428696
-1.428696
-1.038469
-1.428696
-1.428696
-0.977885
-1.165568
-1.165568
-1.165568
-1.223084
-1.227212
-1.206827
-1.122752
-1.072500
-1.070094
-1.102255
-1.165568
-1.165568
-1.165568
-1.165568
-1.052990
-1.428696
-1.428696
-0.976275
-1.428696
-1.428696
-1.094565
-1.428696
-1.428696
-1.428696
-1.428696
-1.428696
-1.428696
-1.428696
-1.428696
-1.454853
-1.454853
-1.454853
-1.266290
-1.526038
-1.809565
-1.809565
-1.809565
-1.809565
-1.809565
-0.845000
-1.809565
-1.809565
-0.716607
-1.918372
-1.918372
-1.918372
-1.944048
-0.701875
-0.615647
-0.774158
-0.691579
-0.672421
-0.862131
-1.037105
-0.663077
-0.790588
-0.740714
-0.780800
-0.617000
-0.228696
-0.269444
-0.258860
-0.195741
-0.338101
-0.141020
-1.025200
-1.127619
-0.740714
-0.145046
-0.191340
-0.172812
-0.157604
-0.691579
-0.672421
-0.862131
-0.061778
-2.220000
-0.617000
-0.338101
-0.195741
-0.185802
-0.108243
-0.228696
-0.617000
-0.780800
-0.061778
-0.862131
-0.672421
-0.691579
-0.448333
-0.356000
-1.454853
-1.428696
-1.428696
-1.428696
-0.353333
-0.353333
-1.428696
-1.428696
-0.121200
-1.428696
-1.428696
-1.428696
-1.094565
-0.031538
-1.122752
-1.206827
-1.227212
-0.150000
-1.428696
-1.052990
-1.165568
-0.031538
-1.165568
-0.301333
-1.165568
-1.102255
-1.070094
-1.072500
-0.353333
-0.353333
-1.428696
0.001333
0.026333
0.023833
-0.015490
-1.412653
-1.413265
-1.395000
-1.392900
-1.390686
-1.374369
-1.830526
-1.337791
-1.054143
-1.189508
-1.944000
-1.944000
-0.033500
-0.898000
-1.417273
-0.543902
-2.009167
-0.743478
-0.316182
-0.597600
-0.535000
-0.535000
-0.535000
-0.173778
-0.524082
-0.524082
-0.524082
-0.524082
-0.143516
-0.193786
-0.214700
-0.279733
-0.446604
-0.446604
-0.371299
-0.362051
-0.362051
-0.362051
-0.362051
-0.362051
-0.362051
-0.333171
-0.333000
-0.362051
-0.362051
-0.362051
-0.362051
-0.362051
-0.362051
-0.362051
-0.371299
-0.233621
-0.446604
-0.446604
-0.341605
-0.300714
-0.442794
-0.461304
-0.524082
-0.524082
-0.524082
-0.524082
-0.535000
-0.535000
-0.535000
-0.277966
-0.337738
-0.269216
-0.242857
-0.597600
-0.316182
-0.743478
-0.977297
-2.009167
-0.543902
-1.417273
-0.898000
-0.444040
-0.327802
-0.262178
-1.337791
-1.830526
-1.374369
-1.390686
-1.392900
-1.395000
-1.413265
-1.412653
-0.802368
-1.230444
-1.053396
-1.383571
-1.373776
-1.384149
-1.362234
-1.344043
-0.913529
-0.830933
-0.830933
-0.830933
-0.830933
-0.830933
-0.830933
-0.704234
-0.862750
-0.889500
-0.830933
-0.830933
-0.830933
-0.830933
-0.830933
-0.830933
-0.913529
-1.099737
-1.944000
-1.944000
-1.944000
-1.944000
-1.189508
-1.054143
-0.883505
-1.944000
-1.944000
-1.944000
-1.944000
-1.059730
-1.007125
-0.899639
-0.766947
-1.004189
-0.988571
-1.013235
-1.365455
-1.365455
-1.365455
-0.738824
-0.886293
-1.027071
-1.198353
-1.206000
-1.211944
-1.365455
-1.365455
-1.365455
-1.223968
-1.224839
-1.221613
-1.218065
-1.365455
-1.393889
-1.296727
-1.074348
-1.296727
-1.296727
-1.245752
-1.261770
-1.277345
-1.260261
-1.201417
-1.221167
-1.241250
-1.259750
-1.213718
-1.240385
-1.265128
-1.297051
-1.329231
-1.361282
-1.391538
-1.418846
-1.418875
-1.454538
-1.475424
-1.344043
-1.362234
-1.384149
-1.373776
-1.383571
-1.547544
-1.551638
-1.556466
-1.412653
-1.413265
-1.395000
-1.392900
-1.390686
-1.374369
-1.455259
-1.337791
-1.296727
-1.296727
-1.372935
-1.296727
-1.393889
-1.365455
-1.218065
-1.221613
-1.325583
-1.224839
-1.223968
-1.365455
-1.365455
-1.365455
-1.211944
-1.230090
-1.406308
-1.406308
-1.406308
-1.406308
-1.406308
-1.283056
-1.406308
-1.406308
-1.406308
-1.406308
-1.406308
-1.156917
-1.158750
-1.159561
-1.157281
-1.150526
-1.151404
-1.151579
-1.155083
-1.162500
-1.170417
-1.179035
-1.185175
-1.121651
-1.111062
-1.118818
-1.128879
-1.150000
-1.148812
-1.145050
-1.093429
-1.234941
-1.233059
-1.406308
-1.406308
-1.406308
-1.406308
-1.406308
-1.265862
-1.340286
-1.406308
-1.406308
-1.406308
-1.406308
-1.406308
-1.365455
-1.365455
-1.365455
-1.223968
-1.224839
-1.221613
-1.218065
-1.365455
-1.393889
-1.173333
-1.222857
-1.241546
-1.317474
-1.227941
-1.216618
-1.208226
-1.126731
-1.179070
-1.165526
-1.201860
-1.220562
-1.221441
-1.210631
-1.250769
-1.289828
-1.170517
-1.365455
-1.406308
-1.406308
-1.069104
-1.119740
-1.102949
-1.340286
-1.100595
-1.095094
-1.142273
-1.066341
-1.330250
-1.234941
-1.268793
-1.333636
-1.338475
-1.338475
-1.338475
-1.338475
-1.048426
-1.338475
-1.338475
-1.338475
-1.282500
-1.290312
-1.302258
-1.338475
-1.338475
-1.338475
-1.178947
-1.195200
-1.338475
-1.338475
-1.338475
-1.338475
-1.310000
-1.347889
-1.351250
-1.336701
-1.321919
-1.321919
-1.321919
-1.321919
-1.321919
-1.173917
-1.167250
-1.161333
-1.155167
-1.192281
-1.165946
-1.180273
-1.255413
-1.321919
-1.321919
-1.321919
-1.321919
-1.321919
-1.336701
-1.351250
-1.347889
-1.268793
-1.234941
-1.181064
-1.066341
-1.142273
-1.095094
-1.100595
-0.885094
-1.146757
-1.038824
-0.945600
-0.753182
-0.730000
-0.740879
-0.851899
-0.843500
-0.829630
-0.829630
-0.829630
-0.829630
-0.829630
-0.813293
-0.781071
-0.768000
-0.757093
-0.780319
-0.737815
-0.829630
-0.829630
-0.829630
-0.829630
-0.829630
-0.843500
-0.851899
-0.733372
-0.716023
-0.886364
-0.862545
-0.840909
-0.713415
-0.624902
-0.609010
-0.598529
-0.581522
-0.677547
-0.714151
-0.458727
-0.510847
-0.879677
-0.471852
-0.502909
-0.474950
-0.550256
-0.570000
-0.477917
-0.489821
-0.570115
-0.435323
-0.435323
-0.555000
-0.435323
-0.435323
-0.421792
-0.411263
-0.413895
-0.464242
-0.435323
-0.435323
-0.555000
-0.435323
-0.435323
-0.484058
-0.513467
-0.473762
-0.471852
-0.879677
-0.510847
-0.458727
-0.714151
-0.677547
-0.954186
-1.054118
-0.834524
-0.604848
-0.602237
-0.720678
-0.587526
-0.602051
-0.716716
-0.834524
-1.054118
-0.954186
-0.677547
-0.714151
-0.894038
-0.675238
-0.851667
-0.719245
-0.742037
-1.273448
-1.823621
-1.162381
-1.823621
-1.706377
-1.859825
-1.859825
-1.589828
-0.889029
-1.104045
-1.170353
-1.974912
-1.611167
-2.059245
-2.076154
-1.859825
-1.859825
-1.859825
-1.146087
-1.823621
-1.823621
-1.587976
-1.420337
-1.823621
-1.823621
-1.823621
-1.423423
-1.695895
-1.614519
-1.823621
-1.823621
-1.756129
-1.823621
-1.724032
-1.567143
-1.724032
-1.510139
-1.636835
-1.636835
-1.630244
-1.616747
-1.602143
-1.830093
-1.824128
-1.824128
-1.817727
-1.731765
-1.736387
-1.742185
-1.768448
-1.824128
-1.824128
-1.830093
-1.602143
-1.616747
-1.630244
-1.636835
-1.636835
-1.610429
-1.604286
-1.823621
-1.756129
-1.823621
-1.823621
-1.823621
-1.823621
-1.823621
-1.870957
-1.823621
-1.823621
-1.706377
-1.859825
-1.859825
-1.859825
-2.076154
-2.059245
-1.992772
-1.974912
-1.985536
-1.822500
-1.859825
-1.859825
-1.706377
-1.823621
-1.962632
-1.823621
-1.908592
-1.938493
-1.972703
-2.011216
-2.206491
-2.236316
-2.214865
-2.258784
-2.300811
-2.289529
-2.412278
-2.441772
-2.470506
-2.491646
-2.420000
-2.405085
-2.386417
-2.390000
-2.395167
-2.400583
-2.405167
-2.413193
-2.414370
-2.416102
-2.405462
-2.339545
-2.325795
-2.311364
-2.296364
-2.383707
-2.369138
-2.320750
-2.301583
-2.154778
-2.129444
-2.095556
-2.083626
-2.083626
-2.083626
-2.083626
-2.083626
-2.083626
-2.083626
-2.026465
-2.027000
-2.071196
-2.083626
-2.083626
-2.083626
-2.083626
-2.083626
-2.083626
-2.083626
-2.095556
-2.223978
-2.211957
-2.203529
-1.820556
-2.664848
-2.664848
-2.664848
-2.664848
-2.664848
-2.174600
-2.619118
-2.619118
-2.130000
-2.619118
-2.619118
-2.619118
-2.619118
-2.182429
-2.619118
-2.619118
-2.534857
-2.619118
-2.084386
-2.619118
-1.460000
-1.451127
-1.448169
-1.806542
-1.816700
-1.831739
-2.619118
-2.619118
-2.214651
-1.909794
-2.041013
-2.041013
-2.041013
-2.041013
-1.918864
-1.685619
-1.840000
-1.838571
-2.041013
-2.041013
-2.041013
-2.041013
-1.681949
-1.654273
-2.619118
-2.619118
-2.091489
-1.448169
-1.451127
-1.309437
-2.619118
-2.619118
-2.619118
-2.619118
-2.619118
-2.619118
-2.619118
-2.619118
-2.619118
-2.619118
-2.664848
-2.664848
-2.664848
-2.664848
-2.664848
-1.042373
-1.372787
-1.388873
-1.335211
-1.280563
-1.239500
-1.372787
-1.206581
-1.179316
-1.266379
-1.335769
-2.664848
-2.664848
-1.388873
-1.372787
-0.929595
-1.027750
-1.017917
-1.214444
-2.619118
-2.619118
-2.619118
-2.619118
-1.258571
-2.619118
-0.757342
-0.740959
-0.727143
-2.534857
-2.619118
-2.619118
-0.752353
-2.619118
-0.720172
-0.720172
-0.720172
-0.901100
-0.758481
-0.720172
-0.768625
-0.793944
-0.808732
-0.808732
-0.808732
-0.808732
-0.808732
-0.963626
-0.958022
-0.950549
-0.938901
-0.924286
-0.873900
-0.860100
-0.834250
-0.823000
-0.812083
-0.800667
-0.808732
-0.808732
-0.808732
-0.808732
-0.808732
-0.756400
-0.720172
-0.730161
-0.696716
-0.720172
-0.720172
-0.720172
-2.619118
-2.619118
-2.619118
-2.534857
-0.745565
-0.752269
-0.763333
-1.258571
-2.619118
-2.619118
-0.714262
-2.619118
-0.804773
-0.853000
-0.785682
-1.200172
-1.200172
-0.872877
-1.200172
-1.272090
-1.049792
-1.016774
-1.060882
-0.808246
-0.812121
-0.812121
-0.888511
-0.770426
-0.878539
-0.900769
-0.854872
-0.703617
-0.812121
-0.812121
-0.809111
-0.860000
-1.049792
-1.272090
-1.696977
-1.274493
-1.696977
-1.696977
-1.140000
-1.239438
-1.495000
-1.495088
-1.490690
-1.487458
-1.488000
-1.488000
-1.488000
-1.206238
-1.216100
-1.322917
-1.452969
-1.452969
-1.452969
-1.302308
-1.452969
-1.452969
-1.429552
-1.429552
-1.422899
-1.335862
-1.267449
-1.258687
-1.429552
-1.429552
-1.452969
-1.452969
-1.372842
-1.452969
-1.452969
-1.452969
-1.339884
-1.473387
-1.479836
-1.488000
-1.488000
-1.488000
-1.487458
-1.490690
-1.495088
-1.495000
-1.140000
-1.433696
-1.433696
-1.696977
-1.272090
-1.430108
-1.145714
-1.133288
-1.696977
-1.433696
-1.433696
-1.148551
-1.360175
-1.529189
-1.529189
-1.529189
-1.375364
-1.490380
-1.485000
-1.449398
-1.489870
-1.529189
-1.529189
-1.529189
-1.391967
-1.256533
-1.254935
-1.336857
-1.465962
-1.462404
-1.290328
-1.433696
-1.433696
-1.696977
-1.133288
-1.145714
-1.433696
-1.433696
-1.413012
-1.438500
-1.492778
-1.492778
-1.492778
-1.492778
-1.478919
-1.492778
-1.519342
-1.517792
-1.530349
-1.434086
-1.431630
-1.301182
-1.492778
-1.281810
-1.492778
-1.492778
-1.492778
-1.492778
-1.433696
-1.433696
-1.145714
-1.133288
-1.433696
-1.433696
-1.319780
-1.308333
-1.336857
-1.254935
-1.256533
-1.391967
-1.186559
-1.220635
-1.206613
-1.157556
-1.206000
-1.069672
-1.077903
-1.078254
-1.078254
-1.078254
-1.078254
-1.078254
-1.078254
-1.054930
-1.081493
-1.081493
-1.081493
-1.081493
-1.059067
-1.061486
-1.062740
-1.063472
-1.081493
-1.081493
-1.081493
-1.081493
-1.078254
-1.078254
-1.078254
-1.078254
-1.078254
-1.077903
-1.069672
-1.206000
-1.176923
-1.206613
-1.220635
-1.109048
-0.895250
-0.921064
-0.915714
-0.815484
-0.827097
-0.891667
-0.891667
-1.023750
-1.008261
-0.991364
-0.970952
-0.950500
-0.891667
-0.891667
-0.827097
-0.815484
-0.915714
-0.876842
-0.828333
-0.801765
-0.481905
-0.438929
-0.438462
-0.610435
-0.572273
-0.343158
-1.529189
-1.489870
-1.449398
-0.611818
-1.492778
-0.301667
-0.414706
-0.421875
-0.357059
-0.351875
-0.307368
-1.530349
-1.517792
-1.519342
-1.492778
-1.478919
-1.492778
-1.492778
-1.492778
-0.336667
-0.444286
-0.415714
-0.425000
-0.288333
-0.276000
-0.235000
-0.400000
-0.170000
-0.438462
