# Supplementary material for: Identification of MYC intron 2 regions that modulate expression
Source: PLoS One. 2024 Jan 18;19(1):e0296889. doi: 10.1371/journal.pone.0296889 (PMC10795982; doi:10.1371/journal.pone.0296889)
Supplement: S1 File — (ZIP) [file pone.0296889.s005.zip › S1_File_ScanFold2 data for species/Suppl_File_3_ScanFold2 data for species/Baboon/tmpz2cob_nj.ALL.bp]

color:	55	129	255	Less than -2 -4.06
color:	89	222	111	-1 to -2
color:	236	236	136	0 to -1
color:	199	199	199	0
color:	228	228	228	0 to 1
color:	243	243	243	1 to 2
color:	247	247	247	Greater than 2
baboon	1	1	1	1	4
baboon	2	2	2	2	4
baboon	3	3	3	3	4
baboon	4	4	4	4	4
baboon	5	5	5	5	2
baboon	6	6	6	6	2
baboon	7	7	7	7	2
baboon	8	8	8	8	2
baboon	9	9	9	9	2
baboon	10	10	80	80	2
baboon	11	11	79	79	2
baboon	12	12	78	78	2
baboon	13	13	77	77	2
baboon	14	14	80	80	1
baboon	15	15	79	79	2
baboon	16	16	78	78	2
baboon	17	17	77	77	2
baboon	18	18	69	69	2
baboon	19	19	68	68	2
baboon	20	20	67	67	2
baboon	21	21	66	66	2
baboon	22	22	22	22	2
baboon	23	23	65	65	2
baboon	24	24	64	64	2
baboon	25	25	63	63	2
baboon	26	26	62	62	2
baboon	27	27	61	61	2
baboon	28	28	60	60	2
baboon	29	29	56	56	2
baboon	30	30	55	55	2
baboon	31	31	54	54	2
baboon	32	32	53	53	2
baboon	33	33	52	52	2
baboon	34	34	51	51	2
baboon	35	35	50	50	2
baboon	36	36	49	49	2
baboon	37	37	48	48	2
baboon	38	38	38	38	2
baboon	39	39	39	39	2
baboon	40	40	47	47	2
baboon	41	41	46	46	2
baboon	42	42	42	42	2
baboon	43	43	43	43	2
baboon	44	44	44	44	2
baboon	45	45	45	45	2
baboon	46	46	41	41	2
baboon	47	47	40	40	2
baboon	48	48	37	37	2
baboon	49	49	36	36	2
baboon	50	50	35	35	2
baboon	51	51	34	34	2
baboon	52	52	33	33	2
baboon	53	53	32	32	2
baboon	54	54	31	31	2
baboon	55	55	30	30	2
baboon	56	56	29	29	2
baboon	57	57	57	57	2
baboon	58	58	58	58	2
baboon	59	59	32	32	4
baboon	60	60	28	28	2
baboon	61	61	27	27	2
baboon	62	62	26	26	2
baboon	63	63	25	25	2
baboon	64	64	24	24	2
baboon	65	65	23	23	2
baboon	66	66	21	21	2
baboon	67	67	20	20	2
baboon	68	68	19	19	2
baboon	69	69	18	18	2
baboon	70	70	70	70	4
baboon	71	71	71	71	4
baboon	72	72	72	72	2
baboon	73	73	73	73	2
baboon	74	74	183	183	2
baboon	75	75	182	182	2
baboon	76	76	181	181	2
baboon	77	77	178	178	2
baboon	78	78	177	177	2
baboon	79	79	176	176	2
baboon	80	80	175	175	2
baboon	81	81	97	97	2
baboon	82	82	96	96	2
baboon	83	83	95	95	2
baboon	84	84	94	94	2
baboon	85	85	171	171	2
baboon	86	86	170	170	2
baboon	87	87	87	87	4
baboon	88	88	32	32	4
baboon	89	89	89	89	4
baboon	90	90	90	90	2
baboon	91	91	86	86	2
baboon	92	92	203	203	2
baboon	93	93	93	93	2
baboon	94	94	84	84	2
baboon	95	95	210	210	1
baboon	96	96	209	209	1
baboon	97	97	208	208	1
baboon	98	98	207	207	1
baboon	99	99	206	206	1
baboon	100	100	205	205	1
baboon	101	101	101	101	2
baboon	102	102	203	203	1
baboon	103	103	202	202	1
baboon	104	104	201	201	1
baboon	105	105	200	200	1
baboon	106	106	129	129	1
baboon	107	107	128	128	1
baboon	108	108	127	127	1
baboon	109	109	126	126	1
baboon	110	110	119	119	2
baboon	111	111	111	111	2
baboon	112	112	123	123	1
baboon	113	113	122	122	1
baboon	114	114	121	121	1
baboon	115	115	120	120	1
baboon	116	116	116	116	2
baboon	117	117	112	112	2
baboon	118	118	118	118	2
baboon	119	119	119	119	2
baboon	120	120	115	115	1
baboon	121	121	114	114	1
baboon	122	122	122	122	2
baboon	123	123	123	123	2
baboon	124	124	124	124	2
baboon	125	125	125	125	2
baboon	126	126	109	109	1
baboon	127	127	127	127	2
baboon	128	128	128	128	1
baboon	129	129	237	237	1
baboon	130	130	236	236	1
baboon	131	131	235	235	1
baboon	132	132	234	234	1
baboon	133	133	133	133	2
baboon	134	134	134	134	2
baboon	135	135	135	135	2
baboon	136	136	136	136	2
baboon	137	137	193	193	2
baboon	138	138	192	192	2
baboon	139	139	191	191	2
baboon	140	140	140	140	2
baboon	141	141	141	141	2
baboon	142	142	188	188	2
baboon	143	143	187	187	2
baboon	144	144	186	186	2
baboon	145	145	185	185	2
baboon	146	146	184	184	2
baboon	147	147	183	183	2
baboon	148	148	148	148	2
baboon	149	149	149	149	2
baboon	150	150	150	150	2
baboon	151	151	151	151	2
baboon	152	152	152	152	2
baboon	153	153	153	153	2
baboon	154	154	154	154	2
baboon	155	155	155	155	2
baboon	156	156	156	156	2
baboon	157	157	157	157	2
baboon	158	158	158	158	2
baboon	159	159	159	159	2
baboon	160	160	160	160	2
baboon	161	161	161	161	2
baboon	162	162	162	162	2
baboon	163	163	163	163	2
baboon	164	164	164	164	2
baboon	165	165	165	165	2
baboon	166	166	166	166	2
baboon	167	167	167	167	2
baboon	168	168	168	168	2
baboon	169	169	169	169	2
baboon	170	170	170	170	2
baboon	171	171	171	171	2
baboon	172	172	172	172	2
baboon	173	173	173	173	2
baboon	174	174	174	174	2
baboon	175	175	175	175	2
baboon	176	176	176	176	2
baboon	177	177	177	177	2
baboon	178	178	178	178	2
baboon	179	179	179	179	2
baboon	180	180	180	180	2
baboon	181	181	181	181	2
baboon	182	182	182	182	2
baboon	183	183	147	147	2
baboon	184	184	146	146	2
baboon	185	185	145	145	2
baboon	186	186	144	144	2
baboon	187	187	143	143	2
baboon	188	188	142	142	2
baboon	189	189	189	189	2
baboon	190	190	190	190	2
baboon	191	191	139	139	2
baboon	192	192	138	138	2
baboon	193	193	137	137	2
baboon	194	194	194	194	2
baboon	195	195	221	221	2
baboon	196	196	220	220	2
baboon	197	197	219	219	2
baboon	198	198	198	198	2
baboon	199	199	199	199	2
baboon	200	200	200	200	2
baboon	201	201	201	201	2
baboon	202	202	202	202	2
baboon	203	203	213	213	2
baboon	204	204	212	212	2
baboon	205	205	211	211	2
baboon	206	206	206	206	2
baboon	207	207	207	207	2
baboon	208	208	208	208	2
baboon	209	209	209	209	2
baboon	210	210	210	210	2
baboon	211	211	205	205	2
baboon	212	212	204	204	2
baboon	213	213	203	203	2
baboon	214	214	214	214	2
baboon	215	215	215	215	2
baboon	216	216	216	216	2
baboon	217	217	217	217	2
baboon	218	218	218	218	2
baboon	219	219	197	197	2
baboon	220	220	196	196	2
baboon	221	221	195	195	2
baboon	222	222	222	222	2
baboon	223	223	223	223	2
baboon	224	224	224	224	2
baboon	225	225	225	225	2
baboon	226	226	226	226	2
baboon	227	227	227	227	2
baboon	228	228	228	228	2
baboon	229	229	229	229	2
baboon	230	230	230	230	2
baboon	231	231	244	244	2
baboon	232	232	243	243	2
baboon	233	233	242	242	2
baboon	234	234	241	241	2
baboon	235	235	240	240	2
baboon	236	236	236	236	2
baboon	237	237	237	237	2
baboon	238	238	238	238	2
baboon	239	239	239	239	2
baboon	240	240	235	235	2
baboon	241	241	234	234	2
baboon	242	242	233	233	2
baboon	243	243	232	232	2
baboon	244	244	231	231	2
baboon	245	245	245	245	2
baboon	246	246	246	246	2
baboon	247	247	227	227	2
baboon	248	248	248	248	0
baboon	249	249	249	249	0
baboon	250	250	343	343	0
baboon	251	251	251	251	2
baboon	252	252	252	252	2
baboon	253	253	253	253	2
baboon	254	254	339	339	0
baboon	255	255	338	338	0
baboon	256	256	256	256	2
baboon	257	257	257	257	2
baboon	258	258	258	258	2
baboon	259	259	259	259	1
baboon	260	260	260	260	1
baboon	261	261	261	261	1
baboon	262	262	337	337	0
baboon	263	263	336	336	0
baboon	264	264	335	335	0
baboon	265	265	334	334	0
baboon	266	266	266	266	1
baboon	267	267	332	332	1
baboon	268	268	331	331	1
baboon	269	269	329	329	1
baboon	270	270	328	328	1
baboon	271	271	327	327	1
baboon	272	272	326	326	1
baboon	273	273	325	325	1
baboon	274	274	322	322	1
baboon	275	275	321	321	1
baboon	276	276	320	320	1
baboon	277	277	319	319	1
baboon	278	278	318	318	1
baboon	279	279	317	317	1
baboon	280	280	316	316	1
baboon	281	281	315	315	1
baboon	282	282	314	314	1
baboon	283	283	313	313	1
baboon	284	284	312	312	1
baboon	285	285	310	310	1
baboon	286	286	309	309	1
baboon	287	287	287	287	1
baboon	288	288	307	307	1
baboon	289	289	306	306	1
baboon	290	290	290	290	1
baboon	291	291	303	303	1
baboon	292	292	302	302	1
baboon	293	293	301	301	1
baboon	294	294	294	294	1
baboon	295	295	295	295	1
baboon	296	296	296	296	1
baboon	297	297	297	297	1
baboon	298	298	298	298	1
baboon	299	299	299	299	1
baboon	300	300	300	300	1
baboon	301	301	293	293	1
baboon	302	302	292	292	1
baboon	303	303	291	291	1
baboon	304	304	304	304	1
baboon	305	305	305	305	1
baboon	306	306	289	289	1
baboon	307	307	288	288	1
baboon	308	308	308	308	1
baboon	309	309	286	286	1
baboon	310	310	285	285	1
baboon	311	311	311	311	1
baboon	312	312	284	284	1
baboon	313	313	283	283	1
baboon	314	314	282	282	1
baboon	315	315	281	281	1
baboon	316	316	280	280	1
baboon	317	317	279	279	1
baboon	318	318	278	278	1
baboon	319	319	277	277	1
baboon	320	320	276	276	1
baboon	321	321	275	275	1
baboon	322	322	274	274	1
baboon	323	323	323	323	1
baboon	324	324	324	324	1
baboon	325	325	273	273	1
baboon	326	326	272	272	1
baboon	327	327	271	271	1
baboon	328	328	270	270	1
baboon	329	329	269	269	1
baboon	330	330	330	330	1
baboon	331	331	268	268	1
baboon	332	332	267	267	1
baboon	333	333	333	333	1
baboon	334	334	265	265	0
baboon	335	335	264	264	0
baboon	336	336	263	263	0
baboon	337	337	262	262	0
baboon	338	338	338	338	2
baboon	339	339	339	339	2
baboon	340	340	253	253	0
baboon	341	341	252	252	0
baboon	342	342	251	251	0
baboon	343	343	250	250	0
baboon	344	344	344	344	1
baboon	345	345	345	345	1
baboon	346	346	346	346	2
baboon	347	347	347	347	2
baboon	348	348	243	243	0
baboon	349	349	349	349	2
baboon	350	350	350	350	2
baboon	351	351	351	351	2
baboon	352	352	352	352	2
baboon	353	353	353	353	2
baboon	354	354	354	354	2
baboon	355	355	355	355	0
baboon	356	356	356	356	1
baboon	357	357	357	357	2
baboon	358	358	358	358	2
baboon	359	359	359	359	2
baboon	360	360	360	360	2
baboon	361	361	361	361	2
baboon	362	362	362	362	2
baboon	363	363	363	363	2
baboon	364	364	364	364	2
baboon	365	365	365	365	2
baboon	366	366	366	366	2
baboon	367	367	367	367	2
baboon	368	368	368	368	2
baboon	369	369	369	369	2
baboon	370	370	370	370	2
baboon	371	371	371	371	2
baboon	372	372	372	372	2
baboon	373	373	328	328	2
baboon	374	374	327	327	2
baboon	375	375	326	326	2
baboon	376	376	376	376	2
baboon	377	377	325	325	2
baboon	378	378	324	324	2
baboon	379	379	323	323	2
baboon	380	380	322	322	2
baboon	381	381	321	321	2
baboon	382	382	320	320	2
baboon	383	383	319	319	2
baboon	384	384	318	318	2
baboon	385	385	317	317	2
baboon	386	386	386	386	2
baboon	387	387	387	387	2
baboon	388	388	316	316	2
baboon	389	389	315	315	2
baboon	390	390	390	390	2
baboon	391	391	314	314	2
baboon	392	392	313	313	2
baboon	393	393	312	312	2
baboon	394	394	394	394	2
baboon	395	395	395	395	2
baboon	396	396	396	396	2
baboon	397	397	397	397	2
baboon	398	398	398	398	2
baboon	399	399	399	399	1
baboon	400	400	400	400	1
baboon	401	401	401	401	1
baboon	402	402	402	402	1
baboon	403	403	403	403	2
baboon	404	404	404	404	1
baboon	405	405	405	405	1
baboon	406	406	406	406	2
baboon	407	407	407	407	2
baboon	408	408	408	408	2
baboon	409	409	409	409	2
baboon	410	410	410	410	2
baboon	411	411	411	411	2
baboon	412	412	412	412	2
baboon	413	413	413	413	2
baboon	414	414	414	414	2
baboon	415	415	415	415	2
baboon	416	416	416	416	2
baboon	417	417	504	504	1
baboon	418	418	503	503	1
baboon	419	419	502	502	0
baboon	420	420	501	501	0
baboon	421	421	500	500	0
baboon	422	422	499	499	0
baboon	423	423	498	498	0
baboon	424	424	497	497	0
baboon	425	425	425	425	1
baboon	426	426	426	426	2
baboon	427	427	427	427	1
baboon	428	428	428	428	1
baboon	429	429	429	429	1
baboon	430	430	493	493	0
baboon	431	431	492	492	1
baboon	432	432	491	491	1
baboon	433	433	490	490	1
baboon	434	434	489	489	1
baboon	435	435	488	488	1
baboon	436	436	482	482	1
baboon	437	437	481	481	1
baboon	438	438	480	480	1
baboon	439	439	479	479	1
baboon	440	440	440	440	1
baboon	441	441	478	478	1
baboon	442	442	477	477	1
baboon	443	443	476	476	1
baboon	444	444	475	475	1
baboon	445	445	445	445	1
baboon	446	446	446	446	1
baboon	447	447	447	447	1
baboon	448	448	448	448	1
baboon	449	449	470	470	1
baboon	450	450	469	469	1
baboon	451	451	467	467	1
baboon	452	452	466	466	1
baboon	453	453	465	465	1
baboon	454	454	464	464	1
baboon	455	455	463	463	1
baboon	456	456	462	462	1
baboon	457	457	461	461	1
baboon	458	458	458	458	1
baboon	459	459	459	459	1
baboon	460	460	460	460	1
baboon	461	461	457	457	1
baboon	462	462	456	456	1
baboon	463	463	455	455	1
baboon	464	464	454	454	1
baboon	465	465	453	453	1
baboon	466	466	452	452	1
baboon	467	467	451	451	1
baboon	468	468	468	468	1
baboon	469	469	450	450	1
baboon	470	470	449	449	1
baboon	471	471	471	471	1
baboon	472	472	472	472	1
baboon	473	473	473	473	1
baboon	474	474	474	474	1
baboon	475	475	444	444	1
baboon	476	476	443	443	1
baboon	477	477	442	442	1
baboon	478	478	441	441	1
baboon	479	479	439	439	1
baboon	480	480	438	438	1
baboon	481	481	437	437	1
baboon	482	482	436	436	1
baboon	483	483	483	483	1
baboon	484	484	484	484	1
baboon	485	485	485	485	1
baboon	486	486	486	486	1
baboon	487	487	487	487	1
baboon	488	488	435	435	1
baboon	489	489	434	434	1
baboon	490	490	433	433	1
baboon	491	491	432	432	1
baboon	492	492	431	431	1
baboon	493	493	430	430	0
baboon	494	494	494	494	1
baboon	495	495	495	495	1
baboon	496	496	496	496	1
baboon	497	497	424	424	0
baboon	498	498	423	423	0
baboon	499	499	422	422	0
baboon	500	500	421	421	0
baboon	501	501	420	420	0
baboon	502	502	419	419	0
baboon	503	503	531	531	1
baboon	504	504	530	530	1
baboon	505	505	529	529	1
baboon	506	506	528	528	1
baboon	507	507	527	527	1
baboon	508	508	526	526	1
baboon	509	509	525	525	1
baboon	510	510	524	524	1
baboon	511	511	523	523	1
baboon	512	512	522	522	1
baboon	513	513	521	521	1
baboon	514	514	514	514	1
baboon	515	515	515	515	1
baboon	516	516	516	516	1
baboon	517	517	517	517	1
baboon	518	518	518	518	1
baboon	519	519	519	519	1
baboon	520	520	520	520	1
baboon	521	521	513	513	1
baboon	522	522	512	512	1
baboon	523	523	511	511	1
baboon	524	524	510	510	1
baboon	525	525	509	509	1
baboon	526	526	508	508	1
baboon	527	527	507	507	1
baboon	528	528	506	506	1
baboon	529	529	505	505	1
baboon	530	530	504	504	1
baboon	531	531	503	503	1
baboon	532	532	550	550	1
baboon	533	533	549	549	1
baboon	534	534	548	548	1
baboon	535	535	547	547	1
baboon	536	536	546	546	1
baboon	537	537	537	537	1
baboon	538	538	538	538	1
baboon	539	539	539	539	1
baboon	540	540	540	540	1
baboon	541	541	541	541	1
baboon	542	542	542	542	1
baboon	543	543	543	543	1
baboon	544	544	544	544	1
baboon	545	545	545	545	1
baboon	546	546	536	536	1
baboon	547	547	535	535	1
baboon	548	548	534	534	1
baboon	549	549	533	533	1
baboon	550	550	532	532	1
baboon	551	551	531	531	0
baboon	552	552	552	552	1
baboon	553	553	553	553	1
baboon	554	554	554	554	1
baboon	555	555	555	555	1
baboon	556	556	556	556	1
baboon	557	557	557	557	1
baboon	558	558	558	558	1
baboon	559	559	559	559	1
baboon	560	560	569	569	0
baboon	561	561	568	568	0
baboon	562	562	567	567	0
baboon	563	563	563	563	1
baboon	564	564	564	564	1
baboon	565	565	565	565	1
baboon	566	566	566	566	1
baboon	567	567	562	562	0
baboon	568	568	561	561	0
baboon	569	569	560	560	0
baboon	570	570	570	570	0
baboon	571	571	571	571	1
baboon	572	572	572	572	1
baboon	573	573	573	573	1
baboon	574	574	574	574	1
baboon	575	575	575	575	2
baboon	576	576	576	576	2
baboon	577	577	577	577	2
baboon	578	578	578	578	2
baboon	579	579	579	579	2
baboon	580	580	580	580	2
baboon	581	581	581	581	2
baboon	582	582	582	582	2
baboon	583	583	583	583	2
baboon	584	584	584	584	2
baboon	585	585	585	585	2
baboon	586	586	586	586	2
baboon	587	587	587	587	2
baboon	588	588	588	588	2
baboon	589	589	589	589	2
baboon	590	590	590	590	2
baboon	591	591	512	512	0
baboon	592	592	511	511	0
baboon	593	593	510	510	0
baboon	594	594	509	509	0
baboon	595	595	508	508	0
baboon	596	596	596	596	2
baboon	597	597	597	597	2
baboon	598	598	505	505	0
baboon	599	599	504	504	0
baboon	600	600	503	503	0
baboon	601	601	502	502	0
baboon	602	602	501	501	0
baboon	603	603	500	500	0
baboon	604	604	499	499	0
baboon	605	605	605	605	2
baboon	606	606	606	606	2
baboon	607	607	570	570	2
baboon	608	608	569	569	2
baboon	609	609	609	609	2
baboon	610	610	567	567	2
baboon	611	611	566	566	2
baboon	612	612	565	565	2
baboon	613	613	564	564	2
baboon	614	614	563	563	2
baboon	615	615	615	615	2
baboon	616	616	616	616	2
baboon	617	617	561	561	2
baboon	618	618	560	560	2
baboon	619	619	559	559	2
baboon	620	620	558	558	2
baboon	621	621	557	557	2
baboon	622	622	622	622	2
baboon	623	623	623	623	2
baboon	624	624	624	624	2
baboon	625	625	551	551	2
baboon	626	626	550	550	2
baboon	627	627	549	549	2
baboon	628	628	628	628	2
baboon	629	629	629	629	2
baboon	630	630	630	630	2
baboon	631	631	631	631	2
baboon	632	632	632	632	2
baboon	633	633	633	633	2
baboon	634	634	634	634	2
baboon	635	635	635	635	2
baboon	636	636	636	636	2
baboon	637	637	637	637	2
baboon	638	638	638	638	2
baboon	639	639	639	639	2
baboon	640	640	675	675	2
baboon	641	641	641	641	2
baboon	642	642	642	642	2
baboon	643	643	643	643	2
baboon	644	644	644	644	2
baboon	645	645	645	645	2
baboon	646	646	669	669	2
baboon	647	647	760	760	1
baboon	648	648	648	648	2
baboon	649	649	758	758	1
baboon	650	650	757	757	1
baboon	651	651	756	756	1
baboon	652	652	755	755	1
baboon	653	653	653	653	2
baboon	654	654	654	654	2
baboon	655	655	655	655	2
baboon	656	656	656	656	2
baboon	657	657	657	657	2
baboon	658	658	658	658	2
baboon	659	659	659	659	2
baboon	660	660	660	660	2
baboon	661	661	661	661	2
baboon	662	662	693	693	1
baboon	663	663	663	663	1
baboon	664	664	691	691	1
baboon	665	665	690	690	1
baboon	666	666	689	689	1
baboon	667	667	688	688	1
baboon	668	668	687	687	1
baboon	669	669	686	686	1
baboon	670	670	685	685	1
baboon	671	671	684	684	1
baboon	672	672	672	672	2
baboon	673	673	673	673	2
baboon	674	674	674	674	2
baboon	675	675	675	675	1
baboon	676	676	676	676	1
baboon	677	677	677	677	1
baboon	678	678	678	678	2
baboon	679	679	679	679	2
baboon	680	680	680	680	2
baboon	681	681	681	681	2
baboon	682	682	682	682	2
baboon	683	683	683	683	2
baboon	684	684	671	671	1
baboon	685	685	670	670	1
baboon	686	686	669	669	1
baboon	687	687	668	668	1
baboon	688	688	667	667	1
baboon	689	689	666	666	1
baboon	690	690	665	665	1
baboon	691	691	664	664	1
baboon	692	692	692	692	2
baboon	693	693	693	693	2
baboon	694	694	694	694	2
baboon	695	695	706	706	2
baboon	696	696	705	705	2
baboon	697	697	697	697	2
baboon	698	698	698	698	2
baboon	699	699	699	699	2
baboon	700	700	700	700	2
baboon	701	701	701	701	2
baboon	702	702	702	702	2
baboon	703	703	703	703	2
baboon	704	704	704	704	2
baboon	705	705	696	696	2
baboon	706	706	695	695	2
baboon	707	707	707	707	2
baboon	708	708	778	778	1
baboon	709	709	777	777	1
baboon	710	710	776	776	1
baboon	711	711	775	775	1
baboon	712	712	774	774	1
baboon	713	713	773	773	1
baboon	714	714	714	714	2
baboon	715	715	715	715	2
baboon	716	716	716	716	2
baboon	717	717	769	769	1
baboon	718	718	768	768	1
baboon	719	719	760	760	1
baboon	720	720	759	759	1
baboon	721	721	758	758	1
baboon	722	722	757	757	1
baboon	723	723	756	756	1
baboon	724	724	755	755	1
baboon	725	725	725	725	1
baboon	726	726	726	726	1
baboon	727	727	727	727	1
baboon	728	728	728	728	1
baboon	729	729	754	754	1
baboon	730	730	753	753	1
baboon	731	731	752	752	1
baboon	732	732	751	751	1
baboon	733	733	750	750	1
baboon	734	734	749	749	1
baboon	735	735	748	748	1
baboon	736	736	747	747	1
baboon	737	737	746	746	1
baboon	738	738	738	738	1
baboon	739	739	739	739	1
baboon	740	740	740	740	1
baboon	741	741	741	741	1
baboon	742	742	742	742	1
baboon	743	743	743	743	1
baboon	744	744	744	744	1
baboon	745	745	745	745	1
baboon	746	746	737	737	1
baboon	747	747	736	736	1
baboon	748	748	735	735	1
baboon	749	749	734	734	1
baboon	750	750	733	733	1
baboon	751	751	732	732	1
baboon	752	752	731	731	1
baboon	753	753	730	730	1
baboon	754	754	729	729	1
baboon	755	755	724	724	1
baboon	756	756	723	723	1
baboon	757	757	722	722	1
baboon	758	758	721	721	1
baboon	759	759	720	720	1
baboon	760	760	719	719	1
baboon	761	761	761	761	1
baboon	762	762	762	762	1
baboon	763	763	763	763	1
baboon	764	764	764	764	1
baboon	765	765	765	765	2
baboon	766	766	766	766	2
baboon	767	767	767	767	2
baboon	768	768	787	787	2
baboon	769	769	786	786	2
baboon	770	770	785	785	2
baboon	771	771	784	784	2
baboon	772	772	783	783	2
baboon	773	773	782	782	2
baboon	774	774	781	781	2
baboon	775	775	775	775	2
baboon	776	776	776	776	2
baboon	777	777	777	777	2
baboon	778	778	778	778	2
baboon	779	779	779	779	1
baboon	780	780	780	780	2
baboon	781	781	774	774	2
baboon	782	782	773	773	2
baboon	783	783	772	772	2
baboon	784	784	771	771	2
baboon	785	785	770	770	2
baboon	786	786	769	769	2
baboon	787	787	768	768	2
baboon	788	788	788	788	2
baboon	789	789	789	789	2
baboon	790	790	790	790	1
baboon	791	791	791	791	1
baboon	792	792	792	792	2
baboon	793	793	793	793	2
baboon	794	794	794	794	2
baboon	795	795	795	795	2
baboon	796	796	796	796	2
baboon	797	797	797	797	1
baboon	798	798	798	798	1
baboon	799	799	799	799	2
baboon	800	800	800	800	2
baboon	801	801	830	830	2
baboon	802	802	829	829	2
baboon	803	803	828	828	2
baboon	804	804	804	804	2
baboon	805	805	805	805	2
baboon	806	806	806	806	2
baboon	807	807	807	807	2
baboon	808	808	808	808	2
baboon	809	809	809	809	2
baboon	810	810	810	810	2
baboon	811	811	824	824	2
baboon	812	812	823	823	2
baboon	813	813	822	822	2
baboon	814	814	821	821	2
baboon	815	815	815	815	2
baboon	816	816	816	816	2
baboon	817	817	817	817	2
baboon	818	818	818	818	2
baboon	819	819	819	819	2
baboon	820	820	815	815	2
baboon	821	821	814	814	2
baboon	822	822	822	822	2
baboon	823	823	812	812	2
baboon	824	824	811	811	2
baboon	825	825	825	825	2
baboon	826	826	826	826	2
baboon	827	827	827	827	2
baboon	828	828	828	828	2
baboon	829	829	850	850	2
baboon	830	830	830	830	2
baboon	831	831	848	848	2
baboon	832	832	847	847	2
baboon	833	833	846	846	2
baboon	834	834	845	845	2
baboon	835	835	844	844	2
baboon	836	836	843	843	2
baboon	837	837	842	842	2
baboon	838	838	838	838	2
baboon	839	839	839	839	2
baboon	840	840	840	840	2
baboon	841	841	841	841	2
baboon	842	842	837	837	2
baboon	843	843	836	836	2
baboon	844	844	835	835	2
baboon	845	845	834	834	2
baboon	846	846	833	833	2
baboon	847	847	832	832	2
baboon	848	848	831	831	2
baboon	849	849	849	849	2
baboon	850	850	932	932	1
baboon	851	851	931	931	1
baboon	852	852	930	930	1
baboon	853	853	929	929	1
baboon	854	854	928	928	1
baboon	855	855	855	855	1
baboon	856	856	927	927	1
baboon	857	857	926	926	1
baboon	858	858	925	925	1
baboon	859	859	924	924	1
baboon	860	860	860	860	1
baboon	861	861	861	861	1
baboon	862	862	862	862	1
baboon	863	863	863	863	1
baboon	864	864	864	864	1
baboon	865	865	865	865	1
baboon	866	866	866	866	1
baboon	867	867	867	867	1
baboon	868	868	868	868	1
baboon	869	869	869	869	1
baboon	870	870	870	870	2
baboon	871	871	922	922	1
baboon	872	872	921	921	1
baboon	873	873	873	873	1
baboon	874	874	919	919	1
baboon	875	875	889	889	1
baboon	876	876	888	888	1
baboon	877	877	887	887	1
baboon	878	878	878	878	1
baboon	879	879	879	879	1
baboon	880	880	880	880	1
baboon	881	881	881	881	1
baboon	882	882	882	882	1
baboon	883	883	883	883	1
baboon	884	884	884	884	1
baboon	885	885	885	885	1
baboon	886	886	886	886	0
baboon	887	887	887	887	0
baboon	888	888	888	888	0
baboon	889	889	889	889	1
baboon	890	890	910	910	1
baboon	891	891	909	909	1
baboon	892	892	908	908	1
baboon	893	893	907	907	1
baboon	894	894	906	906	1
baboon	895	895	905	905	1
baboon	896	896	904	904	1
baboon	897	897	903	903	1
baboon	898	898	898	898	1
baboon	899	899	899	899	1
baboon	900	900	900	900	1
baboon	901	901	901	901	1
baboon	902	902	902	902	1
baboon	903	903	897	897	1
baboon	904	904	896	896	1
baboon	905	905	895	895	1
baboon	906	906	894	894	1
baboon	907	907	893	893	1
baboon	908	908	892	892	1
baboon	909	909	891	891	1
baboon	910	910	890	890	1
baboon	911	911	911	911	1
baboon	912	912	912	912	1
baboon	913	913	913	913	1
baboon	914	914	914	914	1
baboon	915	915	915	915	1
baboon	916	916	916	916	1
baboon	917	917	876	876	1
baboon	918	918	875	875	1
baboon	919	919	919	919	1
baboon	920	920	920	920	1
baboon	921	921	872	872	1
baboon	922	922	871	871	1
baboon	923	923	870	870	1
baboon	924	924	924	924	1
baboon	925	925	858	858	1
baboon	926	926	857	857	1
baboon	927	927	927	927	1
baboon	928	928	928	928	1
baboon	929	929	985	985	0
baboon	930	930	984	984	0
baboon	931	931	983	983	0
baboon	932	932	932	932	1
baboon	933	933	933	933	1
baboon	934	934	934	934	1
baboon	935	935	935	935	1
baboon	936	936	936	936	1
baboon	937	937	937	937	0
baboon	938	938	938	938	0
baboon	939	939	939	939	0
baboon	940	940	940	940	1
baboon	941	941	941	941	0
baboon	942	942	942	942	0
baboon	943	943	943	943	0
baboon	944	944	944	944	0
baboon	945	945	945	945	0
baboon	946	946	946	946	0
baboon	947	947	947	947	0
baboon	948	948	948	948	0
baboon	949	949	949	949	0
baboon	950	950	950	950	0
baboon	951	951	951	951	0
baboon	952	952	952	952	0
baboon	953	953	953	953	0
baboon	954	954	954	954	0
baboon	955	955	955	955	0
baboon	956	956	956	956	0
baboon	957	957	957	957	0
baboon	958	958	958	958	0
baboon	959	959	959	959	0
baboon	960	960	960	960	0
baboon	961	961	961	961	0
baboon	962	962	962	962	0
baboon	963	963	963	963	0
baboon	964	964	964	964	0
baboon	965	965	965	965	0
baboon	966	966	966	966	0
baboon	967	967	967	967	0
baboon	968	968	968	968	0
baboon	969	969	969	969	0
baboon	970	970	970	970	0
baboon	971	971	971	971	0
baboon	972	972	972	972	0
baboon	973	973	973	973	0
baboon	974	974	974	974	1
baboon	975	975	975	975	1
baboon	976	976	994	994	1
baboon	977	977	993	993	1
baboon	978	978	992	992	1
baboon	979	979	991	991	1
baboon	980	980	990	990	1
baboon	981	981	989	989	1
baboon	982	982	988	988	1
baboon	983	983	987	987	1
baboon	984	984	984	984	1
baboon	985	985	985	985	1
baboon	986	986	986	986	1
baboon	987	987	983	983	1
baboon	988	988	982	982	1
baboon	989	989	981	981	1
baboon	990	990	980	980	1
baboon	991	991	979	979	1
baboon	992	992	978	978	1
baboon	993	993	977	977	1
baboon	994	994	976	976	1
baboon	995	995	995	995	1
baboon	996	996	996	996	0
baboon	997	997	997	997	0
baboon	998	998	998	998	0
baboon	999	999	1063	1063	0
baboon	1000	1000	1062	1062	0
baboon	1001	1001	1061	1061	0
baboon	1002	1002	1060	1060	0
baboon	1003	1003	1059	1059	0
baboon	1004	1004	1004	1004	1
baboon	1005	1005	1058	1058	0
baboon	1006	1006	1057	1057	0
baboon	1007	1007	1007	1007	1
baboon	1008	1008	1056	1056	0
baboon	1009	1009	1055	1055	0
baboon	1010	1010	1010	1010	1
baboon	1011	1011	1053	1053	0
baboon	1012	1012	1012	1012	0
baboon	1013	1013	1052	1052	0
baboon	1014	1014	1051	1051	0
baboon	1015	1015	1023	1023	0
baboon	1016	1016	1016	1016	1
baboon	1017	1017	1017	1017	1
baboon	1018	1018	1018	1018	1
baboon	1019	1019	1019	1019	1
baboon	1020	1020	1020	1020	1
baboon	1021	1021	1021	1021	1
baboon	1022	1022	1040	1040	1
baboon	1023	1023	1039	1039	1
baboon	1024	1024	1038	1038	1
baboon	1025	1025	1037	1037	1
baboon	1026	1026	1026	1026	1
baboon	1027	1027	1027	1027	1
baboon	1028	1028	1035	1035	1
baboon	1029	1029	1034	1034	1
baboon	1030	1030	1030	1030	1
baboon	1031	1031	1031	1031	1
baboon	1032	1032	1032	1032	1
baboon	1033	1033	1033	1033	1
baboon	1034	1034	1029	1029	1
baboon	1035	1035	1028	1028	1
baboon	1036	1036	1036	1036	1
baboon	1037	1037	1025	1025	1
baboon	1038	1038	1024	1024	1
baboon	1039	1039	1023	1023	1
baboon	1040	1040	1022	1022	1
baboon	1041	1041	1041	1041	1
baboon	1042	1042	1042	1042	1
baboon	1043	1043	1043	1043	1
baboon	1044	1044	1044	1044	1
baboon	1045	1045	1045	1045	1
baboon	1046	1046	1021	1021	0
baboon	1047	1047	1020	1020	0
baboon	1048	1048	1019	1019	0
baboon	1049	1049	1018	1018	0
baboon	1050	1050	1016	1016	0
baboon	1051	1051	1014	1014	0
baboon	1052	1052	1013	1013	0
baboon	1053	1053	1011	1011	0
baboon	1054	1054	1010	1010	0
baboon	1055	1055	1009	1009	0
baboon	1056	1056	1008	1008	0
baboon	1057	1057	1006	1006	0
baboon	1058	1058	1005	1005	0
baboon	1059	1059	1003	1003	0
baboon	1060	1060	1002	1002	0
baboon	1061	1061	1001	1001	0
baboon	1062	1062	1000	1000	0
baboon	1063	1063	999	999	0
baboon	1064	1064	998	998	0
baboon	1065	1065	1078	1078	2
baboon	1066	1066	1066	1066	2
baboon	1067	1067	1067	1067	2
baboon	1068	1068	1075	1075	2
baboon	1069	1069	1069	1069	2
baboon	1070	1070	1070	1070	2
baboon	1071	1071	1071	1071	2
baboon	1072	1072	1072	1072	2
baboon	1073	1073	1073	1073	2
baboon	1074	1074	1074	1074	2
baboon	1075	1075	1068	1068	2
baboon	1076	1076	1067	1067	2
baboon	1077	1077	1066	1066	2
baboon	1078	1078	1065	1065	2
baboon	1079	1079	1079	1079	2
baboon	1080	1080	1080	1080	2
baboon	1081	1081	1081	1081	2
baboon	1082	1082	1082	1082	2
baboon	1083	1083	1083	1083	2
baboon	1084	1084	1084	1084	2
baboon	1085	1085	1053	1053	2
baboon	1086	1086	1052	1052	2
baboon	1087	1087	1087	1087	2
baboon	1088	1088	1050	1050	2
baboon	1089	1089	1018	1018	2
baboon	1090	1090	1017	1017	2
baboon	1091	1091	1091	1091	2
baboon	1092	1092	1092	1092	2
baboon	1093	1093	1093	1093	2
baboon	1094	1094	1094	1094	2
baboon	1095	1095	1095	1095	2
baboon	1096	1096	1096	1096	2
baboon	1097	1097	1090	1090	2
baboon	1098	1098	1098	1098	2
baboon	1099	1099	1088	1088	2
baboon	1100	1100	1100	1100	2
baboon	1101	1101	1086	1086	2
baboon	1102	1102	1085	1085	2
baboon	1103	1103	1103	1103	2
baboon	1104	1104	1001	1001	2
baboon	1105	1105	1105	1105	2
baboon	1106	1106	1106	1106	2
baboon	1107	1107	1107	1107	2
baboon	1108	1108	1108	1108	2
baboon	1109	1109	1109	1109	2
baboon	1110	1110	1110	1110	2
baboon	1111	1111	1111	1111	2
baboon	1112	1112	1112	1112	2
baboon	1113	1113	1113	1113	2
baboon	1114	1114	1114	1114	2
baboon	1115	1115	1115	1115	2
baboon	1116	1116	1116	1116	2
baboon	1117	1117	1117	1117	2
baboon	1118	1118	1118	1118	2
baboon	1119	1119	1119	1119	2
baboon	1120	1120	1120	1120	2
baboon	1121	1121	1121	1121	2
baboon	1122	1122	1122	1122	2
baboon	1123	1123	1123	1123	2
baboon	1124	1124	1169	1169	2
baboon	1125	1125	1125	1125	2
baboon	1126	1126	1126	1126	2
baboon	1127	1127	1168	1168	2
baboon	1128	1128	1167	1167	2
baboon	1129	1129	1166	1166	2
baboon	1130	1130	1165	1165	2
baboon	1131	1131	1164	1164	2
baboon	1132	1132	1163	1163	2
baboon	1133	1133	1162	1162	2
baboon	1134	1134	1161	1161	2
baboon	1135	1135	1160	1160	2
baboon	1136	1136	1136	1136	2
baboon	1137	1137	1137	1137	2
baboon	1138	1138	1138	1138	2
baboon	1139	1139	1139	1139	2
baboon	1140	1140	1140	1140	2
baboon	1141	1141	1158	1158	2
baboon	1142	1142	1157	1157	2
baboon	1143	1143	1156	1156	2
baboon	1144	1144	1155	1155	2
baboon	1145	1145	1145	1145	2
baboon	1146	1146	1153	1153	2
baboon	1147	1147	1152	1152	2
baboon	1148	1148	1148	1148	2
baboon	1149	1149	1149	1149	2
baboon	1150	1150	1150	1150	2
baboon	1151	1151	1151	1151	2
baboon	1152	1152	1147	1147	2
baboon	1153	1153	1146	1146	2
baboon	1154	1154	1154	1154	2
baboon	1155	1155	1144	1144	2
baboon	1156	1156	1156	1156	2
baboon	1157	1157	1142	1142	2
baboon	1158	1158	1141	1141	2
baboon	1159	1159	1140	1140	2
baboon	1160	1160	1160	1160	2
baboon	1161	1161	1161	1161	2
baboon	1162	1162	1162	1162	2
baboon	1163	1163	1163	1163	2
baboon	1164	1164	1131	1131	2
baboon	1165	1165	1130	1130	2
baboon	1166	1166	1129	1129	2
baboon	1167	1167	1128	1128	2
baboon	1168	1168	1127	1127	2
baboon	1169	1169	1267	1267	1
baboon	1170	1170	1170	1170	2
baboon	1171	1171	1265	1265	1
baboon	1172	1172	1264	1264	1
baboon	1173	1173	1263	1263	1
baboon	1174	1174	1174	1174	2
baboon	1175	1175	1175	1175	2
baboon	1176	1176	1176	1176	2
baboon	1177	1177	1177	1177	2
baboon	1178	1178	1178	1178	2
baboon	1179	1179	1179	1179	2
baboon	1180	1180	1256	1256	1
baboon	1181	1181	1181	1181	2
baboon	1182	1182	1182	1182	2
baboon	1183	1183	1183	1183	2
baboon	1184	1184	1184	1184	2
baboon	1185	1185	1185	1185	2
baboon	1186	1186	1252	1252	1
baboon	1187	1187	1251	1251	1
baboon	1188	1188	1250	1250	1
baboon	1189	1189	1249	1249	1
baboon	1190	1190	1190	1190	2
baboon	1191	1191	1191	1191	2
baboon	1192	1192	1192	1192	2
baboon	1193	1193	1244	1244	1
baboon	1194	1194	1243	1243	1
baboon	1195	1195	1242	1242	1
baboon	1196	1196	1196	1196	2
baboon	1197	1197	1212	1212	2
baboon	1198	1198	1211	1211	2
baboon	1199	1199	1210	1210	2
baboon	1200	1200	1209	1209	2
baboon	1201	1201	1208	1208	2
baboon	1202	1202	1202	1202	2
baboon	1203	1203	1203	1203	2
baboon	1204	1204	1204	1204	2
baboon	1205	1205	1205	1205	2
baboon	1206	1206	1206	1206	2
baboon	1207	1207	1207	1207	2
baboon	1208	1208	1201	1201	2
baboon	1209	1209	1200	1200	2
baboon	1210	1210	1199	1199	2
baboon	1211	1211	1198	1198	2
baboon	1212	1212	1197	1197	2
baboon	1213	1213	1213	1213	2
baboon	1214	1214	1214	1214	2
baboon	1215	1215	1215	1215	2
baboon	1216	1216	1216	1216	2
baboon	1217	1217	1217	1217	2
baboon	1218	1218	1218	1218	2
baboon	1219	1219	1219	1219	2
baboon	1220	1220	1220	1220	2
baboon	1221	1221	1221	1221	2
baboon	1222	1222	1222	1222	2
baboon	1223	1223	1233	1233	2
baboon	1224	1224	1232	1232	2
baboon	1225	1225	1231	1231	2
baboon	1226	1226	1230	1230	2
baboon	1227	1227	1227	1227	2
baboon	1228	1228	1228	1228	2
baboon	1229	1229	1229	1229	2
baboon	1230	1230	1226	1226	2
baboon	1231	1231	1225	1225	2
baboon	1232	1232	1224	1224	2
baboon	1233	1233	1223	1223	2
baboon	1234	1234	1234	1234	2
baboon	1235	1235	1235	1235	2
baboon	1236	1236	1236	1236	2
baboon	1237	1237	1237	1237	2
baboon	1238	1238	1238	1238	2
baboon	1239	1239	1239	1239	2
baboon	1240	1240	1240	1240	2
baboon	1241	1241	1196	1196	1
baboon	1242	1242	1195	1195	1
baboon	1243	1243	1194	1194	1
baboon	1244	1244	1193	1193	1
baboon	1245	1245	1245	1245	2
baboon	1246	1246	1246	1246	2
baboon	1247	1247	1247	1247	2
baboon	1248	1248	1248	1248	2
baboon	1249	1249	1189	1189	1
baboon	1250	1250	1188	1188	1
baboon	1251	1251	1187	1187	1
baboon	1252	1252	1186	1186	1
baboon	1253	1253	1253	1253	1
baboon	1254	1254	1182	1182	1
baboon	1255	1255	1181	1181	1
baboon	1256	1256	1180	1180	1
baboon	1257	1257	1257	1257	2
baboon	1258	1258	1258	1258	2
baboon	1259	1259	1259	1259	2
baboon	1260	1260	1260	1260	2
baboon	1261	1261	1261	1261	2
baboon	1262	1262	1255	1255	2
baboon	1263	1263	1173	1173	1
baboon	1264	1264	1172	1172	1
baboon	1265	1265	1171	1171	1
baboon	1266	1266	1266	1266	1
baboon	1267	1267	1169	1169	1
baboon	1268	1268	1168	1168	1
baboon	1269	1269	1167	1167	1
baboon	1270	1270	1166	1166	1
baboon	1271	1271	1165	1165	1
baboon	1272	1272	1164	1164	1
baboon	1273	1273	1241	1241	2
baboon	1274	1274	1274	1274	2
baboon	1275	1275	1275	1275	2
baboon	1276	1276	1237	1237	2
baboon	1277	1277	1236	1236	2
baboon	1278	1278	1235	1235	2
baboon	1279	1279	1234	1234	2
baboon	1280	1280	1280	1280	2
baboon	1281	1281	1281	1281	2
baboon	1282	1282	1304	1304	2
baboon	1283	1283	1303	1303	2
baboon	1284	1284	1302	1302	2
baboon	1285	1285	1301	1301	2
baboon	1286	1286	1286	1286	2
baboon	1287	1287	1299	1299	2
baboon	1288	1288	1298	1298	2
baboon	1289	1289	1297	1297	2
baboon	1290	1290	1296	1296	2
baboon	1291	1291	1295	1295	2
baboon	1292	1292	1292	1292	2
baboon	1293	1293	1293	1293	2
baboon	1294	1294	1294	1294	2
baboon	1295	1295	1291	1291	2
baboon	1296	1296	1290	1290	2
baboon	1297	1297	1289	1289	2
baboon	1298	1298	1288	1288	2
baboon	1299	1299	1287	1287	2
baboon	1300	1300	1300	1300	2
baboon	1301	1301	1285	1285	2
baboon	1302	1302	1284	1284	2
baboon	1303	1303	1283	1283	2
baboon	1304	1304	1282	1282	2
baboon	1305	1305	1305	1305	2
baboon	1306	1306	1219	1219	2
baboon	1307	1307	1218	1218	2
baboon	1308	1308	1308	1308	2
baboon	1309	1309	1309	1309	2
baboon	1310	1310	1215	1215	2
baboon	1311	1311	1214	1214	2
baboon	1312	1312	1213	1213	2
baboon	1313	1313	1212	1212	2
baboon	1314	1314	1210	1210	2
baboon	1315	1315	1209	1209	2
baboon	1316	1316	1208	1208	2
baboon	1317	1317	1207	1207	2
baboon	1318	1318	1206	1206	2
baboon	1319	1319	1205	1205	1
baboon	1320	1320	1320	1320	2
baboon	1321	1321	1321	1321	2
baboon	1322	1322	1322	1322	2
baboon	1323	1323	1323	1323	2
baboon	1324	1324	1324	1324	2
baboon	1325	1325	1325	1325	2
baboon	1326	1326	1326	1326	2
baboon	1327	1327	1327	1327	2
baboon	1328	1328	1348	1348	4
baboon	1329	1329	1347	1347	4
baboon	1330	1330	1312	1312	2
baboon	1331	1331	1311	1311	2
baboon	1332	1332	1310	1310	2
baboon	1333	1333	1309	1309	2
baboon	1334	1334	1308	1308	2
baboon	1335	1335	1307	1307	2
baboon	1336	1336	1219	1219	2
baboon	1337	1337	1337	1337	4
baboon	1338	1338	1275	1275	4
baboon	1339	1339	1274	1274	4
baboon	1340	1340	1335	1335	4
baboon	1341	1341	1320	1320	4
baboon	1342	1342	1308	1308	4
baboon	1343	1343	1307	1307	4
baboon	1344	1344	1306	1306	4
baboon	1345	1345	1305	1305	4
baboon	1346	1346	1245	1245	4
baboon	1347	1347	1244	1244	4
baboon	1348	1348	1243	1243	4
baboon	1349	1349	1242	1242	4
baboon	1350	1350	1326	1326	4
baboon	1351	1351	1325	1325	4
baboon	1352	1352	1324	1324	4
baboon	1353	1353	1323	1323	4
baboon	1354	1354	1354	1354	4
baboon	1355	1355	1320	1320	4
baboon	1356	1356	1319	1319	4
baboon	1357	1357	1318	1318	4
baboon	1358	1358	1317	1317	4
baboon	1359	1359	1359	1359	4
baboon	1360	1360	1360	1360	4
baboon	1361	1361	1361	1361	4
baboon	1362	1362	1362	1362	5
baboon	1363	1363	1363	1363	4
baboon	1364	1364	1364	1364	4
baboon	1365	1365	1365	1365	4
baboon	1366	1366	1366	1366	4
baboon	1367	1367	1367	1367	4
baboon	1368	1368	1368	1368	4
baboon	1369	1369	1369	1369	4
baboon	1370	1370	1370	1370	4
baboon	1371	1371	1371	1371	5
baboon	1372	1372	1372	1372	5
