# Supplementary material for: Identification of MYC intron 2 regions that modulate expression
Source: PLoS One. 2024 Jan 18;19(1):e0296889. doi: 10.1371/journal.pone.0296889 (PMC10795982; doi:10.1371/journal.pone.0296889)
Supplement: S1 File — (ZIP) [file pone.0296889.s005.zip › S1_File_ScanFold2 data for species/Suppl_File_3_ScanFold2 data for species/Baboon/tmpz2cob_nj.ed_avgs.wig]

fixedStep chrom=baboon start=1 step=1 span=1
30.300000
27.050000
25.580000
25.052500
24.678000
24.266667
24.044286
23.515000
23.171111
22.927000
19.068841
18.962174
19.746857
22.927000
19.068841
18.962174
19.746857
24.981765
24.981765
25.307222
25.307222
25.307222
26.335714
26.858636
26.858636
26.858636
26.858636
26.858636
26.858636
26.858636
26.858636
26.858636
26.858636
26.858636
26.858636
26.858636
26.858636
29.743571
27.944800
26.858636
26.858636
29.605000
31.481471
31.809429
30.727949
26.858636
26.858636
26.858636
26.858636
26.858636
26.858636
26.858636
26.858636
26.858636
26.858636
26.858636
28.973125
28.654545
26.858636
26.858636
26.858636
26.858636
26.858636
26.858636
26.335714
25.307222
25.307222
24.981765
24.981765
29.377705
29.371935
27.696154
27.225517
19.305312
19.628559
19.625138
19.746857
18.962174
19.068841
22.927000
18.744681
18.510108
18.558804
22.620000
19.656465
19.708283
29.535854
26.858636
29.034598
28.920682
19.708283
18.528171
22.771667
22.620000
18.558804
18.510108
18.744681
18.947732
18.977010
18.528171
23.949412
18.528171
19.084082
19.070842
18.912400
20.774340
20.872727
24.763906
17.473333
24.960847
19.868696
27.647170
26.720833
17.473333
17.473333
26.085283
27.647170
17.178333
24.960847
17.473333
17.473333
26.720833
27.647170
24.665057
24.828590
17.473333
24.763906
20.872727
20.774340
20.620550
20.390500
20.390500
20.928125
20.812292
21.869020
22.196667
19.280000
19.225000
19.225000
24.475856
21.851370
19.305312
19.305312
19.305312
19.305312
19.305312
19.305312
21.101053
20.932895
19.709726
19.505890
20.447143
20.243766
19.880909
19.515714
20.039500
22.578824
20.248851
19.655732
22.058522
21.788772
21.877479
21.746807
21.632667
21.537000
21.375417
21.366083
21.355167
21.330417
19.708283
19.656465
19.970673
20.916316
21.103193
22.927000
19.068841
18.962174
19.746857
20.632119
20.495085
19.625138
19.628559
19.305312
19.305312
19.305312
19.305312
19.305312
19.305312
20.299444
19.609500
19.225000
19.225000
19.280000
19.150196
18.322436
18.322436
18.322436
18.531058
18.795607
18.912400
19.070842
19.084082
18.528171
18.528171
18.528171
18.977010
18.947732
18.744681
18.510108
18.558804
18.528171
18.528171
18.528171
18.825091
18.990000
18.693061
18.598247
18.552421
18.322436
18.322436
18.322436
19.650603
19.761053
19.782281
20.751579
20.782368
20.941500
19.981750
20.037500
20.097500
20.267041
20.390500
20.390500
20.390500
20.390500
20.620550
20.774340
20.609402
20.692821
20.390500
20.390500
20.390500
20.390500
20.267041
19.311882
19.354568
20.941500
27.836667
26.867857
27.788947
20.134316
20.264421
21.449505
32.158696
32.692571
21.230202
21.289100
21.414757
22.698190
22.099292
22.320855
26.403333
26.638182
26.861778
26.861778
22.728803
27.136042
27.136042
27.136042
27.136042
27.136042
27.136042
27.136042
27.626029
27.626029
27.626029
27.810725
27.810725
27.810725
27.810725
27.810725
27.810725
27.810725
27.810725
27.810725
27.810725
26.515408
27.810725
27.810725
27.265962
26.648977
26.648977
26.648977
25.595701
25.933654
26.088173
26.515229
26.796019
26.774434
26.453431
26.648977
26.648977
26.648977
26.648977
27.081753
27.810725
27.810725
29.463039
27.810725
27.810725
27.392283
27.810725
27.810725
27.810725
27.810725
27.810725
27.810725
27.810725
27.810725
27.626029
27.626029
27.626029
28.374219
28.135714
27.136042
27.136042
27.136042
27.136042
27.136042
30.964118
27.136042
27.136042
31.269464
26.861778
26.861778
26.638182
26.403333
32.692571
32.158696
21.449505
20.264421
20.134316
27.788947
29.376471
32.206471
31.177667
30.458000
20.390500
32.093548
31.947108
32.000854
31.697328
32.166420
32.285741
28.940000
29.684167
32.261429
31.382340
31.660217
31.988723
31.940769
31.874505
32.143302
32.323662
32.289429
31.577442
32.166600
32.054271
31.650200
31.543689
30.409070
30.544110
27.136042
27.136042
27.136042
30.224681
27.136042
28.135714
28.374219
27.626029
27.626029
27.626029
27.810725
27.810725
27.810725
28.331795
28.044815
27.810725
27.810725
32.087200
27.810725
27.810725
27.810725
27.075000
27.835385
28.393167
27.844000
27.530000
22.623939
15.766190
16.611724
17.099667
23.598276
13.677500
21.836250
26.602698
25.882319
24.225619
24.584571
23.402065
22.548105
22.173750
21.715102
23.119833
22.913417
20.757921
20.663194
21.007000
7.445405
7.381316
7.601500
7.601500
7.601500
7.601500
18.741000
20.461500
18.071667
17.839510
17.613922
7.920357
8.158983
8.158983
8.158983
8.158983
8.158983
9.426377
9.601571
9.601571
9.601571
14.601978
9.601571
9.601571
9.601571
9.601571
17.519057
17.380377
15.561648
13.823023
11.108267
11.108267
11.994713
13.320947
13.389583
13.389583
13.389583
13.389583
13.389583
14.009796
13.709072
14.962727
13.389583
13.389583
13.389583
13.389583
13.389583
13.320947
11.994713
14.378182
11.108267
11.108267
13.058293
15.270545
10.144028
10.308750
9.601571
9.601571
9.601571
9.601571
9.601571
9.601571
9.601571
9.426377
16.360973
17.039417
16.376174
11.140417
11.203750
8.158983
8.158983
8.158983
8.158983
8.158983
7.920357
14.537935
13.256747
13.062958
7.601500
7.601500
7.601500
7.601500
7.381316
7.445405
21.007000
20.663194
20.319867
20.097895
19.927403
19.927403
19.927403
19.927403
19.927403
19.927403
19.927403
19.720750
18.346264
18.378427
18.965357
19.109048
19.219643
20.826306
19.927403
19.927403
19.927403
19.927403
19.927403
19.927403
19.927403
20.097895
20.319867
20.663194
21.007000
25.752750
25.752750
25.752750
25.752750
25.752750
23.718286
23.273582
24.670341
26.479677
26.407667
26.630656
24.799375
23.063077
23.168571
25.752750
25.752750
25.752750
25.752750
25.752750
21.007000
25.141193
25.367182
24.531915
24.570000
24.676543
26.871538
27.535000
26.591333
26.735517
26.735517
26.735517
27.460000
26.923396
25.944878
25.884390
26.735517
26.735517
26.735517
25.085806
24.804607
24.972222
25.109000
25.474624
25.481651
25.747500
26.322583
26.350333
26.431167
26.423917
26.435833
26.485583
26.538250
26.558333
26.587250
26.623000
26.790273
26.835455
26.887364
26.936147
19.927403
19.927403
19.927403
19.927403
19.927403
26.881186
26.896068
20.319867
20.663194
21.007000
7.445405
7.381316
7.601500
7.601500
27.963761
25.946506
25.085806
26.735517
25.782564
26.735517
25.884390
25.944878
26.923396
27.460000
26.142473
28.569917
26.735517
26.735517
26.591333
27.535000
26.871538
29.274545
28.665833
28.493113
21.007000
25.752750
25.752750
28.067458
26.311778
26.456000
26.509333
26.778889
26.712000
28.383051
28.392881
28.256400
28.391000
28.387800
28.457000
28.233889
29.825455
30.338300
30.384600
29.952170
29.979434
28.666364
22.998511
30.152162
22.894792
22.894792
22.894792
22.894792
30.173393
30.483571
30.509153
29.626512
29.590698
29.846222
29.430889
29.818000
29.948448
31.778000
29.532400
28.666364
28.666364
28.666364
28.666364
28.666364
28.666364
28.666364
28.666364
31.491613
31.204026
31.527013
28.233889
28.572586
27.759388
30.928349
30.162174
31.541190
31.295405
30.623171
30.974146
28.666364
28.666364
28.666364
28.666364
28.666364
28.666364
28.666364
28.666364
31.273333
31.778000
30.960000
30.078000
30.078000
31.301415
31.823833
31.659750
30.239109
30.040495
30.570978
30.342637
30.148791
30.078000
30.078000
29.707826
24.805072
24.887353
24.969104
25.350303
25.256875
25.256875
32.277949
32.218961
32.137105
24.991270
24.872903
22.998511
22.894792
22.894792
22.894792
22.894792
22.894792
23.034098
22.643770
22.532258
22.602344
22.695200
22.587143
22.516962
22.678125
22.762651
22.921647
22.921647
22.921647
22.921647
26.363000
26.431167
26.462000
26.508500
26.442712
26.265345
26.030541
26.278142
22.921647
22.921647
22.921647
22.921647
22.762651
22.678125
22.516962
22.587143
22.695200
22.894792
22.894792
22.894792
22.894792
22.894792
22.998511
24.167463
26.092979
23.772826
24.052647
24.590588
25.792800
25.713465
24.872903
24.991270
24.991270
24.991270
24.991270
25.256875
25.256875
25.350303
24.969104
24.887353
24.805072
24.803011
25.569658
25.256875
25.256875
24.991270
24.991270
24.991270
24.991270
24.872903
27.111842
25.713646
26.531562
26.492656
26.202625
26.322477
25.706961
25.390101
25.413838
28.049231
28.386000
28.499024
29.085250
28.436452
28.424074
28.296607
24.260532
25.491287
25.023766
24.204603
25.324516
25.258305
24.521889
24.064429
24.064429
27.272200
24.064429
25.791591
25.005763
24.914196
24.851667
23.953951
25.791591
24.064429
27.272200
24.064429
24.064429
24.543896
24.612338
25.349519
28.296607
28.469062
28.436452
28.748438
28.785231
28.785231
28.785231
28.785231
28.785231
28.785231
27.514762
27.114762
26.813838
26.902929
28.785231
28.785231
28.785231
28.785231
28.785231
28.785231
28.748438
28.032368
28.469062
22.956515
23.220870
25.301236
28.617159
26.548269
28.751149
28.412500
28.412500
31.039556
28.229815
27.472833
27.843429
27.664839
29.272727
28.727353
29.055484
28.010000
28.414762
27.673455
26.546747
27.815714
27.815714
26.701724
26.736364
27.567538
28.473333
28.276170
27.000896
26.836441
26.744769
26.980667
27.338361
27.234123
27.675000
27.600638
28.250000
28.276170
28.473333
27.567538
27.809796
27.851010
28.139804
28.250388
28.261635
28.736091
28.799910
28.799910
28.443361
28.661833
28.846083
29.021750
29.205750
28.799910
28.799910
28.736091
28.261635
28.250388
28.139804
27.851010
27.809796
28.313971
27.677119
27.255400
28.976602
27.908333
28.312222
28.473333
27.567538
26.736364
28.711458
27.815714
27.815714
26.546747
31.039556
28.412500
28.412500
28.751149
28.617159
25.301236
23.220870
22.956515
28.469062
28.494945
28.537143
28.466250
28.507167
27.532131
27.499000
27.671500
28.931538
28.704538
28.678319
28.672689
28.543417
28.359333
26.849231
26.634712
26.418942
26.207019
26.004231
27.263917
25.614712
25.403398
25.203267
25.059604
24.919010
24.947115
24.878119
24.781881
26.330598
26.237265
26.199083
26.115333
26.031250
25.947083
25.170306
25.119592
25.041837
24.958163
24.996058
24.883846
25.435667
25.393833
24.290843
24.251566
22.956515
22.956515
22.956515
22.956515
22.956515
22.956515
22.956515
22.956515
23.220870
25.301236
24.327831
22.956515
22.956515
22.956515
22.956515
22.956515
22.956515
22.956515
22.956515
25.350976
25.149394
25.586234
31.470769
16.733429
16.733429
16.733429
16.733429
16.733429
24.287895
17.304722
17.304722
23.661818
17.304722
17.304722
29.945493
17.304722
23.284459
17.304722
17.304722
22.023824
31.000233
24.766203
31.049556
29.446429
29.223614
29.127470
22.023824
22.023824
22.023824
22.023824
24.775495
25.158600
22.023824
22.023824
23.422949
22.912400
22.993289
22.989342
22.023824
22.023824
22.384405
22.023824
22.023824
22.023824
22.023824
25.448482
25.192245
25.578901
24.846296
24.203947
29.127470
29.223614
29.446429
31.049556
31.000233
17.304722
17.304722
17.304722
29.945493
17.304722
17.304722
17.304722
17.304722
16.733429
16.733429
16.733429
16.733429
16.733429
31.470769
28.630984
27.465862
27.740862
28.638548
28.377627
27.612838
29.037241
28.942124
28.463188
29.273803
28.638548
27.740862
27.465862
28.630984
29.830392
30.776964
31.095259
31.535763
32.158649
32.662500
17.304722
17.304722
31.006591
31.000233
31.049556
24.766203
34.938026
35.091944
35.711728
35.296970
35.025902
35.599492
24.766203
36.045581
17.304722
30.550270
17.304722
17.304722
34.953200
16.733429
26.999444
38.585000
38.244687
33.600822
34.423273
34.337209
34.370233
34.447674
32.303125
32.355469
32.393906
32.433437
34.576917
34.615167
34.648000
34.678417
33.303500
33.084500
32.851333
27.585714
35.105000
34.836512
27.585714
27.095385
26.635833
26.937273
38.163556
33.113500
34.234783
34.400448
34.825862
37.973472
36.195146
35.434857
35.580857
34.197187
38.569375
38.569375
34.496923
38.569375
37.532540
38.569375
38.569375
37.855849
37.950741
36.213232
38.343462
38.569375
38.569375
38.404259
38.569375
34.496923
38.569375
38.569375
34.197187
34.825862
34.400448
34.234783
33.113500
38.163556
26.937273
26.635833
27.095385
27.585714
27.585714
33.200500
27.585714
27.585714
27.585714
35.118125
34.655917
34.773250
32.501750
32.792750
32.988750
27.585714
35.904177
35.838734
34.558280
34.960617
34.040533
28.181333
28.181333
28.181333
28.181333
31.142000
30.890800
33.978889
28.181333
28.181333
28.181333
33.847500
31.376818
31.683676
31.683676
31.683676
31.683676
32.711478
31.667885
31.375789
33.249302
31.683676
31.515000
31.683676
31.683676
31.683676
31.683676
31.376818
32.436966
32.246404
32.056854
30.170408
28.141848
21.527692
21.527692
26.639273
28.204271
30.158421
29.850091
29.850091
29.850091
29.850091
30.017807
30.038583
29.922051
29.850091
29.850091
29.850091
29.850091
33.477018
33.597679
33.810357
33.908364
30.293361
30.338403
28.281158
33.847500
28.181333
28.181333
28.181333
34.790222
34.437561
30.076818
30.098636
28.181333
28.181333
28.181333
28.181333
28.208000
35.838734
35.904177
27.585714
29.390594
29.591058
29.901239
29.787143
29.413796
35.904177
27.585714
27.585714
27.585714
28.788750
27.585714
27.585714
27.095385
26.635833
26.937273
38.163556
33.847500
28.144494
28.060227
33.908364
33.810357
33.597679
33.477018
28.769759
28.840122
27.892895
28.056923
28.056923
28.056923
28.331071
28.056923
28.056923
28.056923
28.056923
28.056923
29.056400
29.405500
28.730417
28.056923
28.056923
28.056923
28.056923
28.056923
29.314110
28.056923
28.056923
28.056923
27.892895
27.710833
21.527692
21.527692
27.231154
27.605769
32.056854
32.246404
32.436966
31.376818
31.683676
31.683676
31.683676
31.515000
31.683676
33.249302
27.283125
27.905588
28.099091
27.629063
22.257500
24.901250
25.520667
25.649286
28.181333
28.181333
32.436966
32.246404
32.056854
27.605769
27.231154
21.527692
21.527692
30.638333
28.060227
28.144494
21.527692
27.283125
27.231154
21.527692
21.527692
27.710833
34.790222
28.181333
28.181333
28.181333
25.520667
24.901250
22.257500
27.629063
34.690526
27.283125
33.249302
31.683676
31.515000
36.100000
32.820000
36.100000
38.540000
33.993000
33.956667
33.980000
34.048571
34.281667
34.628000
35.157500
36.036667
37.730000
36.920000
