# Supplementary material for: Identification of MYC intron 2 regions that modulate expression
Source: PLoS One. 2024 Jan 18;19(1):e0296889. doi: 10.1371/journal.pone.0296889 (PMC10795982; doi:10.1371/journal.pone.0296889)
Supplement: S1 File — (ZIP) [file pone.0296889.s005.zip › S1_File_ScanFold2 data for species/Suppl_File_3_ScanFold2 data for species/Baboon/tmpz2cob_nj.mfe_avgs.wig]

fixedStep chrom=baboon start=1 step=1 span=1
-33.200000
-33.800000
-34.133333
-34.300000
-34.400000
-34.466667
-34.514286
-34.812500
-35.244444
-35.650000
-17.460290
-17.232754
-14.742476
-35.650000
-17.460290
-17.232754
-14.742476
-35.329412
-35.329412
-35.111111
-35.111111
-35.111111
-34.742857
-34.595455
-34.595455
-34.595455
-34.595455
-34.595455
-34.595455
-34.595455
-34.595455
-34.595455
-34.595455
-34.595455
-34.595455
-34.595455
-34.595455
-33.600000
-34.068000
-34.595455
-34.595455
-33.223077
-32.235294
-32.037143
-31.869231
-34.595455
-34.595455
-34.595455
-34.595455
-34.595455
-34.595455
-34.595455
-34.595455
-34.595455
-34.595455
-34.595455
-32.796875
-32.627273
-34.595455
-34.595455
-34.595455
-34.595455
-34.595455
-34.595455
-34.742857
-35.111111
-35.111111
-35.329412
-35.329412
-29.888525
-29.880645
-32.043590
-33.031034
-17.852500
-14.810450
-14.725321
-14.742476
-17.232754
-17.460290
-35.650000
-11.458830
-11.737097
-11.749674
-36.014286
-15.155152
-15.338990
-29.032439
-34.595455
-29.028046
-28.989545
-15.338990
-10.219634
-34.217778
-36.014286
-11.749674
-11.737097
-11.458830
-11.807938
-11.764021
-10.219634
-30.516471
-10.219634
-11.358673
-11.295684
-11.704100
-18.360943
-15.963636
-22.915000
-24.551111
-25.070508
-20.966957
-27.672453
-28.704583
-24.551111
-24.551111
-29.795094
-27.672453
-21.240000
-25.070508
-24.551111
-24.551111
-28.704583
-27.672453
-23.995402
-23.548974
-24.551111
-22.915000
-15.963636
-18.360943
-17.821376
-17.364200
-17.364200
-21.232500
-20.754167
-20.683137
-19.906364
-18.672203
-18.535000
-18.535000
-22.394054
-19.886027
-17.852500
-17.852500
-17.852500
-17.852500
-17.852500
-17.852500
-17.786316
-17.485000
-16.828219
-16.526849
-16.885195
-16.583896
-16.296883
-16.037143
-16.179500
-19.590420
-16.663908
-15.737317
-18.763130
-18.540000
-18.777815
-18.624874
-18.534667
-18.377167
-18.225500
-18.073833
-17.922167
-17.770500
-15.338990
-15.155152
-15.590000
-16.625088
-16.961849
-35.650000
-17.460290
-17.232754
-14.742476
-16.147119
-15.993729
-14.725321
-14.810450
-17.852500
-17.852500
-17.852500
-17.852500
-17.852500
-17.852500
-15.218426
-14.497417
-18.535000
-18.535000
-18.672203
-12.445784
-9.980128
-9.980128
-9.980128
-12.421635
-12.712430
-11.704100
-11.295684
-11.358673
-10.219634
-10.219634
-10.219634
-11.764021
-11.807938
-11.458830
-11.737097
-11.749674
-10.219634
-10.219634
-10.219634
-12.849545
-13.031622
-11.508265
-11.417216
-11.109789
-9.980128
-9.980128
-9.980128
-14.824741
-14.975877
-15.155351
-15.774079
-16.063026
-16.292625
-15.881583
-16.087083
-16.296750
-16.892041
-17.364200
-17.364200
-17.364200
-17.364200
-17.821376
-18.360943
-18.219316
-18.428376
-17.364200
-17.364200
-17.364200
-17.364200
-16.892041
-13.558941
-13.752346
-16.292625
-36.459333
-36.976429
-39.100000
-15.698632
-15.940316
-17.447426
-28.352174
-28.944286
-18.472424
-18.853300
-19.496019
-21.705603
-21.531062
-22.114274
-37.442857
-37.243182
-37.142222
-37.142222
-23.285726
-37.008333
-37.008333
-37.008333
-37.008333
-37.008333
-37.008333
-37.008333
-35.900000
-35.900000
-35.900000
-35.830435
-35.830435
-35.830435
-35.830435
-35.830435
-35.830435
-35.830435
-35.830435
-35.830435
-35.830435
-30.820408
-35.830435
-35.830435
-31.316346
-32.154545
-32.154545
-32.154545
-29.081589
-29.886538
-30.054808
-30.261468
-30.560185
-30.795283
-30.360098
-32.154545
-32.154545
-32.154545
-32.154545
-31.441546
-35.830435
-35.830435
-33.172549
-35.830435
-35.830435
-32.854348
-35.830435
-35.830435
-35.830435
-35.830435
-35.830435
-35.830435
-35.830435
-35.830435
-35.900000
-35.900000
-35.900000
-34.385937
-35.398214
-37.008333
-37.008333
-37.008333
-37.008333
-37.008333
-31.189216
-37.008333
-37.008333
-30.900000
-37.142222
-37.142222
-37.243182
-37.442857
-28.944286
-28.352174
-17.447426
-15.940316
-15.698632
-39.100000
-35.323529
-31.664706
-30.060000
-28.458182
-17.364200
-27.943548
-29.083133
-28.945122
-28.806034
-28.575309
-31.003704
-38.500000
-37.616667
-30.591429
-30.331915
-29.113043
-29.005319
-28.863736
-28.795604
-27.565094
-27.169014
-27.071429
-28.213953
-27.218000
-26.795833
-26.925000
-26.995146
-28.276744
-27.205479
-37.008333
-37.008333
-37.008333
-28.520213
-37.008333
-35.398214
-34.385937
-35.900000
-35.900000
-35.900000
-35.830435
-35.830435
-35.830435
-27.848718
-28.038272
-35.830435
-35.830435
-26.296000
-35.830435
-35.830435
-35.830435
-28.262222
-28.113675
-27.475000
-27.588333
-27.711667
-31.496970
-34.523810
-34.296552
-34.246667
-29.986207
-35.390000
-31.804167
-28.330159
-28.723188
-29.328571
-29.163810
-30.054348
-30.560000
-30.857292
-31.187755
-30.335833
-30.510000
-31.916832
-38.110139
-38.131714
-40.781081
-40.936842
-40.930000
-40.930000
-40.930000
-40.930000
-33.514000
-32.417500
-34.145098
-34.350000
-34.554902
-41.167857
-41.042373
-41.042373
-41.042373
-41.042373
-41.042373
-40.023188
-39.921429
-39.921429
-39.921429
-36.698901
-39.921429
-39.921429
-39.921429
-39.921429
-35.438679
-35.652830
-37.341758
-38.352326
-39.218667
-39.218667
-39.365517
-38.553684
-38.436458
-38.436458
-38.436458
-38.436458
-38.436458
-38.098980
-38.265979
-38.747273
-38.436458
-38.436458
-38.436458
-38.436458
-38.436458
-38.553684
-39.365517
-38.362626
-39.218667
-39.218667
-38.397561
-39.009091
-39.620833
-39.636111
-39.921429
-39.921429
-39.921429
-39.921429
-39.921429
-39.921429
-39.921429
-40.023188
-38.531858
-37.827500
-38.281739
-38.977778
-38.975000
-41.042373
-41.042373
-41.042373
-41.042373
-41.042373
-41.167857
-38.256522
-39.024096
-38.633803
-40.930000
-40.930000
-40.930000
-40.930000
-40.936842
-40.781081
-38.131714
-38.110139
-38.157867
-38.232105
-38.269351
-38.269351
-38.269351
-38.269351
-38.269351
-38.269351
-38.269351
-38.019375
-37.807253
-38.048876
-38.274286
-37.974405
-37.674524
-35.317568
-38.269351
-38.269351
-38.269351
-38.269351
-38.269351
-38.269351
-38.269351
-38.232105
-38.157867
-38.110139
-38.131714
-27.878500
-27.878500
-27.878500
-27.878500
-27.878500
-26.928143
-31.264925
-32.438182
-25.694516
-25.117833
-24.775082
-27.720937
-33.621282
-30.514000
-27.878500
-27.878500
-27.878500
-27.878500
-27.878500
-38.131714
-25.773394
-25.628818
-25.191809
-22.195556
-21.830247
-32.307949
-32.394737
-32.720000
-32.496552
-32.496552
-32.496552
-32.042105
-31.592453
-32.965854
-32.773171
-32.496552
-32.496552
-32.496552
-33.335484
-20.462584
-20.270778
-19.929667
-19.966344
-19.362110
-19.378304
-19.895583
-19.703917
-19.525583
-19.366417
-19.207250
-19.048083
-18.889750
-18.743083
-18.596417
-18.449750
-18.845182
-18.698818
-18.557000
-18.340092
-38.269351
-38.269351
-38.269351
-38.269351
-38.269351
-17.167542
-17.015128
-38.157867
-38.110139
-38.131714
-40.781081
-40.936842
-40.930000
-40.930000
-15.886068
-14.733373
-33.335484
-32.496552
-16.134231
-32.496552
-32.773171
-32.965854
-31.592453
-32.042105
-15.323333
-14.840583
-32.496552
-32.496552
-32.720000
-32.394737
-32.307949
-14.333273
-14.242188
-13.973962
-38.131714
-27.878500
-27.878500
-13.235763
-12.864444
-12.828667
-12.837333
-12.868222
-12.970222
-13.436441
-13.610847
-14.340800
-14.562600
-14.850400
-15.138200
-25.051111
-12.349545
-13.948100
-14.119000
-15.763208
-15.926321
-29.818182
-31.600000
-14.933153
-31.600000
-31.600000
-31.600000
-31.600000
-18.117143
-18.391964
-16.455339
-20.365814
-20.823721
-21.589111
-22.128889
-18.033143
-21.280690
-21.518750
-27.880800
-29.818182
-29.818182
-29.818182
-29.818182
-29.818182
-29.818182
-29.818182
-29.818182
-19.817957
-20.848831
-21.078571
-25.051111
-25.828103
-24.892245
-19.411101
-21.606522
-23.221429
-23.132432
-22.585366
-22.992683
-29.818182
-29.818182
-29.818182
-29.818182
-29.818182
-29.818182
-29.818182
-29.818182
-22.881818
-21.518750
-21.679000
-23.002353
-23.002353
-24.386792
-23.728333
-23.888333
-22.960396
-23.150495
-22.579348
-22.694505
-22.898901
-23.002353
-23.002353
-26.286957
-29.460870
-29.525000
-29.591045
-29.700000
-29.792187
-29.792187
-23.343590
-23.454545
-23.568421
-29.880952
-29.958065
-31.600000
-31.600000
-31.600000
-31.600000
-31.600000
-31.600000
-30.996721
-31.250820
-31.250000
-31.240625
-30.937333
-30.874026
-30.786076
-30.660000
-30.469880
-30.290588
-30.290588
-30.290588
-30.290588
-28.888333
-28.974167
-29.070833
-29.167500
-29.316102
-29.364655
-29.858559
-30.004425
-30.290588
-30.290588
-30.290588
-30.290588
-30.469880
-30.660000
-30.786076
-30.874026
-30.937333
-31.600000
-31.600000
-31.600000
-31.600000
-31.600000
-31.600000
-30.531343
-30.437234
-30.073913
-29.836765
-29.578824
-29.496000
-29.506931
-29.958065
-29.880952
-29.880952
-29.880952
-29.880952
-29.792187
-29.792187
-29.700000
-29.591045
-29.525000
-29.460870
-29.962366
-29.381197
-29.792187
-29.792187
-29.880952
-29.880952
-29.880952
-29.880952
-29.958065
-28.728947
-29.201042
-30.325000
-30.229687
-29.056250
-28.158716
-29.069608
-29.086869
-29.038384
-27.925000
-27.662000
-26.875610
-26.667500
-26.725806
-24.659259
-26.603571
-27.722340
-27.793069
-28.709091
-28.860317
-27.753763
-28.017797
-28.800000
-28.410000
-28.410000
-26.810000
-28.410000
-26.888636
-27.856780
-27.728571
-27.764912
-28.695062
-26.888636
-28.410000
-26.810000
-28.410000
-28.410000
-28.444156
-28.380519
-27.525962
-26.603571
-25.337500
-26.725806
-26.642188
-26.626154
-26.626154
-26.626154
-26.626154
-26.626154
-26.626154
-27.267619
-26.869048
-26.409091
-26.334343
-26.626154
-26.626154
-26.626154
-26.626154
-26.626154
-26.626154
-26.642188
-25.996491
-25.337500
-30.256061
-30.488406
-30.241573
-25.706818
-24.528846
-25.732184
-24.582143
-24.582143
-25.677778
-25.422222
-25.614167
-25.747619
-25.544086
-24.951515
-24.997059
-24.722581
-24.650000
-25.052381
-24.841818
-25.496386
-24.925714
-24.925714
-25.219540
-26.263636
-25.409231
-25.591667
-25.536170
-24.749254
-25.397458
-25.912308
-25.866667
-25.888525
-25.430702
-25.622917
-25.707447
-25.478261
-25.536170
-25.591667
-25.409231
-26.016327
-26.025253
-25.994118
-25.972816
-25.944231
-25.830909
-25.820721
-25.820721
-25.756303
-25.715833
-25.714167
-25.712500
-25.710833
-25.820721
-25.820721
-25.830909
-25.944231
-25.972816
-25.994118
-26.025253
-26.016327
-26.408824
-26.220339
-26.092000
-25.430097
-25.718750
-26.140741
-25.591667
-25.409231
-26.263636
-25.500000
-24.925714
-24.925714
-25.496386
-25.677778
-24.582143
-24.582143
-25.732184
-25.706818
-30.241573
-30.488406
-30.256061
-25.337500
-25.117582
-25.098901
-25.390000
-25.375833
-24.900000
-24.906667
-24.883333
-25.006593
-25.357983
-25.366387
-25.375630
-25.385833
-25.431667
-25.602885
-25.658654
-25.714423
-25.770192
-25.825962
-25.725000
-25.950000
-26.042718
-26.167327
-26.251485
-26.335644
-26.352885
-26.511881
-26.634653
-26.485470
-26.603419
-26.655833
-26.770833
-26.885833
-27.000833
-27.300000
-27.440816
-27.583673
-27.731633
-27.597115
-27.749038
-27.862500
-28.000833
-29.219277
-29.419277
-30.256061
-30.256061
-30.256061
-30.256061
-30.256061
-30.256061
-30.256061
-30.256061
-30.488406
-30.241573
-29.627711
-30.256061
-30.256061
-30.256061
-30.256061
-30.256061
-30.256061
-30.256061
-30.256061
-31.291463
-32.787879
-31.877922
-28.912821
-35.360000
-35.360000
-35.360000
-35.360000
-35.360000
-31.489474
-35.213889
-35.213889
-31.805455
-35.213889
-35.213889
-29.685915
-35.213889
-31.047297
-35.213889
-35.213889
-34.480882
-26.995349
-30.772152
-26.933333
-29.302381
-29.428916
-29.477108
-34.480882
-34.480882
-34.480882
-34.480882
-31.880180
-32.595000
-34.480882
-34.480882
-33.539744
-33.888000
-33.922368
-34.003947
-34.480882
-34.480882
-33.170238
-34.480882
-34.480882
-34.480882
-34.480882
-31.926786
-32.570408
-33.280220
-33.777778
-34.136842
-29.477108
-29.428916
-29.302381
-26.933333
-26.995349
-35.213889
-35.213889
-35.213889
-29.685915
-35.213889
-35.213889
-35.213889
-35.213889
-35.360000
-35.360000
-35.360000
-35.360000
-35.360000
-28.912821
-32.575410
-33.017241
-32.946552
-32.583871
-32.633051
-32.262162
-32.776724
-32.722124
-32.381159
-32.432394
-32.583871
-32.946552
-33.017241
-32.575410
-32.437255
-32.452679
-32.227586
-32.216102
-31.454054
-31.169737
-35.213889
-35.213889
-33.204545
-26.995349
-26.933333
-30.772152
-30.560526
-30.022222
-29.974074
-30.000000
-29.957377
-29.950847
-30.772152
-29.793023
-35.213889
-33.497297
-35.213889
-35.213889
-30.214000
-35.360000
-36.144444
-29.423333
-29.487500
-30.494521
-31.012727
-30.591860
-30.503488
-30.415116
-30.814062
-30.734375
-30.671875
-30.609375
-29.923333
-29.890833
-29.867500
-29.861667
-30.061667
-30.103333
-30.156667
-33.142857
-30.213043
-30.266279
-33.142857
-33.669231
-34.150000
-34.454545
-29.924444
-32.438333
-32.163768
-32.135821
-32.027586
-30.363889
-30.692233
-30.716190
-30.764762
-31.285937
-29.860417
-29.860417
-32.084615
-29.860417
-30.198413
-29.860417
-29.860417
-29.866038
-29.909259
-30.855556
-29.886538
-29.860417
-29.860417
-30.003704
-29.860417
-32.084615
-29.860417
-29.860417
-31.285937
-32.027586
-32.135821
-32.163768
-32.438333
-29.924444
-34.454545
-34.150000
-33.669231
-33.142857
-33.142857
-32.095000
-33.142857
-33.142857
-33.142857
-30.723750
-31.078333
-30.553750
-31.452500
-31.280000
-30.781250
-33.142857
-30.097468
-30.032911
-30.446237
-29.982716
-30.117333
-33.073333
-33.073333
-33.073333
-33.073333
-30.272000
-30.310000
-30.145679
-33.073333
-33.073333
-33.073333
-30.001190
-31.186364
-31.098529
-31.098529
-31.098529
-31.098529
-30.785217
-30.526923
-30.903947
-31.375581
-31.098529
-30.829545
-31.098529
-31.098529
-31.098529
-31.098529
-31.186364
-31.283146
-31.208989
-31.134831
-30.786735
-29.879348
-29.138462
-29.138462
-28.825455
-29.727083
-30.459649
-30.417273
-30.417273
-30.417273
-30.417273
-30.152632
-30.000000
-30.092308
-30.417273
-30.417273
-30.417273
-30.417273
-32.657895
-32.641071
-32.391071
-32.361818
-29.163866
-29.042857
-27.752632
-30.001190
-33.073333
-33.073333
-33.073333
-31.182222
-31.856098
-28.106364
-27.983636
-33.073333
-33.073333
-33.073333
-33.073333
-31.846667
-30.032911
-30.097468
-33.142857
-27.770297
-27.688462
-26.811504
-26.747321
-26.535185
-30.097468
-33.142857
-33.142857
-33.142857
-31.925000
-33.142857
-33.142857
-33.669231
-34.150000
-34.454545
-29.924444
-30.001190
-26.788764
-26.688636
-32.361818
-32.391071
-32.641071
-32.657895
-25.668675
-25.553659
-25.155263
-25.182051
-25.182051
-25.182051
-25.516071
-25.182051
-25.182051
-25.182051
-25.182051
-25.182051
-24.500000
-24.590000
-25.352083
-25.182051
-25.182051
-25.182051
-25.182051
-25.182051
-24.439726
-25.182051
-25.182051
-25.182051
-25.155263
-25.236111
-29.138462
-29.138462
-25.134615
-24.680769
-31.134831
-31.208989
-31.283146
-31.186364
-31.098529
-31.098529
-31.098529
-30.829545
-31.098529
-31.375581
-23.890625
-23.273529
-23.054545
-23.415625
-26.033333
-24.868750
-24.566667
-24.321429
-33.073333
-33.073333
-31.283146
-31.208989
-31.134831
-24.680769
-25.134615
-29.138462
-29.138462
-22.508333
-26.688636
-26.788764
-29.138462
-23.890625
-25.134615
-29.138462
-29.138462
-25.236111
-31.182222
-33.073333
-33.073333
-33.073333
-24.566667
-24.868750
-26.033333
-23.415625
-18.542105
-23.890625
-31.375581
-31.098529
-30.829545
-18.400000
-19.000000
-18.400000
-15.200000
-18.010000
-17.911111
-17.787500
-17.628571
-17.416667
-17.120000
-16.675000
-15.933333
-14.450000
-13.700000
