# Supplementary material for: Identification of MYC intron 2 regions that modulate expression
Source: PLoS One. 2024 Jan 18;19(1):e0296889. doi: 10.1371/journal.pone.0296889 (PMC10795982; doi:10.1371/journal.pone.0296889)
Supplement: S1 File — (ZIP) [file pone.0296889.s005.zip › S1_File_ScanFold2 data for species/Suppl_File_3_ScanFold2 data for species/Baboon/tmpz2cob_nj.NoFilter.ct]

1372	baboon
1 G 0 2 0 1
2 U 1 3 0 2
3 A 2 4 0 3
4 A 3 5 0 4
5 G 4 6 0 5
6 C 5 7 0 6
7 G 6 8 0 7
8 A 7 9 0 8
9 A 8 10 0 9
10 G 9 11 80 10
11 C 10 12 0 11
12 C 11 13 0 12
13 C 12 14 0 13
14 G 13 15 0 14
15 C 14 16 0 15
16 C 15 17 0 16
17 C 16 18 0 17
18 A 17 19 69 18
19 G 18 20 68 19
20 G 19 21 67 20
21 C 20 22 66 21
22 C 21 23 0 22
23 U 22 24 65 23
24 G 23 25 64 24
25 U 24 26 63 25
26 C 25 27 62 26
27 A 26 28 61 27
28 A 27 29 60 28
29 A 28 30 56 29
30 A 29 31 55 30
31 G 30 32 54 31
32 U 31 33 53 32
33 G 32 34 52 33
34 G 33 35 51 34
35 G 34 36 50 35
36 G 35 37 49 36
37 G 36 38 48 37
38 C 37 39 0 38
39 U 38 40 0 39
40 G 39 41 47 40
41 G 40 42 46 41
42 A 41 43 0 42
43 U 42 44 0 43
44 A 43 45 0 44
45 U 44 46 0 45
46 C 45 47 41 46
47 U 46 48 40 47
48 U 47 49 37 48
49 U 48 50 36 49
50 C 49 51 35 50
51 C 50 52 34 51
52 C 51 53 33 52
53 A 52 54 32 53
54 U 53 55 31 54
55 U 54 56 30 55
56 U 55 57 29 56
57 C 56 58 0 57
58 C 57 59 0 58
59 A 58 60 0 59
60 U 59 61 28 60
61 U 60 62 27 61
62 G 61 63 26 62
63 G 62 64 25 63
64 C 63 65 24 64
65 A 64 66 23 65
66 G 65 67 21 66
67 C 66 68 20 67
68 U 67 69 19 68
69 U 68 70 18 69
70 A 69 71 0 70
71 U 70 72 0 71
72 U 71 73 0 72
73 C 72 74 0 73
74 A 73 75 0 74
75 A 74 76 0 75
76 C 75 77 0 76
77 G 76 78 0 77
78 G 77 79 0 78
79 G 78 80 0 79
80 C 79 81 10 80
81 C 80 82 0 81
82 C 81 83 0 82
83 C 82 84 0 83
84 U 83 85 94 84
85 C 84 86 0 85
86 U 85 87 0 86
87 U 86 88 0 87
88 A 87 89 0 88
89 C 88 90 0 89
90 U 89 91 0 90
91 A 90 92 0 91
92 G 91 93 0 92
93 A 92 94 0 93
94 A 93 95 84 94
95 G 94 96 0 95
96 G 95 97 0 96
97 G 96 98 0 97
98 A 97 99 0 98
99 G 98 100 0 99
100 A 99 101 0 100
101 G 100 102 0 101
102 A 101 103 0 102
103 G 102 104 0 103
104 A 103 105 0 104
105 G 104 106 0 105
106 C 105 107 0 106
107 A 106 108 0 107
108 G 107 109 0 108
109 A 108 110 126 109
110 U 109 111 0 110
111 C 110 112 0 111
112 U 111 113 0 112
113 G 112 114 0 113
114 G 113 115 121 114
115 A 114 116 120 115
116 G 115 117 0 116
117 A 116 118 0 117
118 G 117 119 0 118
119 A 118 120 0 119
120 U 119 121 115 120
121 U 120 122 114 121
122 C 121 123 0 122
123 A 122 124 0 123
124 C 123 125 0 124
125 C 124 126 0 125
126 U 125 127 109 126
127 C 126 128 0 127
128 U 127 129 0 128
129 G 128 130 0 129
130 A 129 131 0 130
131 A 130 132 0 131
132 A 131 133 0 132
133 C 132 134 0 133
134 C 133 135 0 134
135 U 134 136 0 135
136 U 135 137 0 136
137 G 136 138 193 137
138 G 137 139 192 138
139 G 138 140 191 139
140 C 139 141 0 140
141 U 140 142 0 141
142 U 141 143 188 142
143 U 142 144 187 143
144 A 143 145 186 144
145 G 144 146 185 145
146 C 145 147 184 146
147 G 146 148 183 147
148 U 147 149 0 148
149 U 148 150 0 149
150 U 149 151 0 150
151 C 150 152 0 151
152 C 151 153 0 152
153 U 152 154 0 153
154 C 153 155 0 154
155 C 154 156 0 155
156 C 155 157 0 156
157 A 156 158 0 157
158 U 157 159 0 158
159 C 158 160 0 159
160 C 159 161 0 160
161 C 160 162 0 161
162 U 161 163 0 162
163 C 162 164 0 163
164 A 163 165 0 164
165 U 164 166 0 165
166 C 165 167 0 166
167 C 166 168 0 167
168 U 167 169 0 168
169 U 168 170 0 169
170 A 169 171 0 170
171 G 170 172 0 171
172 A 171 173 0 172
173 C 172 174 0 173
174 C 173 175 0 174
175 G 174 176 0 175
176 C 175 177 0 176
177 C 176 178 0 177
178 C 177 179 0 178
179 U 178 180 0 179
180 U 179 181 0 180
181 G 180 182 0 181
182 U 181 183 0 182
183 U 182 184 147 183
184 G 183 185 146 184
185 C 184 186 145 185
186 U 185 187 144 186
187 A 186 188 143 187
188 A 187 189 142 188
189 U 188 190 0 189
190 C 189 191 0 190
191 C 190 192 139 191
192 C 191 193 138 192
193 C 192 194 137 193
194 C 193 195 0 194
195 U 194 196 221 195
196 C 195 197 220 196
197 C 196 198 219 197
198 C 197 199 0 198
199 C 198 200 0 199
200 C 199 201 0 200
201 U 200 202 0 201
202 U 201 203 0 202
203 U 202 204 213 203
204 G 203 205 212 204
205 U 204 206 211 205
206 C 205 207 0 206
207 U 206 208 0 207
208 C 207 209 0 208
209 C 208 210 0 209
210 C 209 211 0 210
211 A 210 212 205 211
212 C 211 213 204 212
213 A 212 214 203 213
214 C 213 215 0 214
215 C 214 216 0 215
216 U 215 217 0 216
217 C 216 218 0 217
218 A 217 219 0 218
219 G 218 220 197 219
220 G 219 221 196 220
221 A 220 222 195 221
222 A 221 223 0 222
223 U 222 224 0 223
224 U 223 225 0 224
225 U 224 226 0 225
226 C 225 227 0 226
227 A 226 228 0 227
228 U 227 229 0 228
229 U 228 230 0 229
230 U 229 231 0 230
231 A 230 232 244 231
232 G 231 233 243 232
233 G 232 234 242 233
234 U 233 235 241 234
235 U 234 236 240 235
236 U 235 237 0 236
237 U 236 238 0 237
238 U 237 239 0 238
239 A 238 240 0 239
240 A 239 241 235 240
241 A 240 242 234 241
242 C 241 243 233 242
243 C 242 244 232 243
244 U 243 245 231 244
245 U 244 246 0 245
246 C 245 247 0 246
247 U 246 248 0 247
248 G 247 249 0 248
249 G 248 250 0 249
250 C 249 251 343 250
251 U 250 252 0 251
252 U 251 253 0 252
253 A 252 254 0 253
254 U 253 255 0 254
255 C 254 256 0 255
256 U 255 257 0 256
257 U 256 258 0 257
258 A 257 259 0 258
259 C 258 260 0 259
260 A 259 261 0 260
261 A 260 262 0 261
262 C 261 263 337 262
263 U 262 264 336 263
264 C 263 265 335 264
265 A 264 266 334 265
266 A 265 267 0 266
267 U 266 268 332 267
268 C 267 269 331 268
269 C 268 270 329 269
270 A 269 271 328 270
271 C 270 272 327 271
272 U 271 273 326 272
273 U 272 274 325 273
274 C 273 275 322 274
275 U 274 276 321 275
276 U 275 277 320 276
277 C 276 278 319 277
278 U 277 279 318 278
279 U 278 280 317 279
280 A 279 281 316 280
281 C 280 282 315 281
282 C 281 283 314 282
283 U 282 284 313 283
284 C 283 285 312 284
285 C 284 286 310 285
286 C 285 287 309 286
287 G 286 288 0 287
288 U 287 289 307 288
289 U 288 290 306 289
290 A 289 291 0 290
291 G 290 292 303 291
292 C 291 293 302 292
293 A 292 294 301 293
294 U 293 295 0 294
295 U 294 296 0 295
296 U 295 297 0 296
297 U 296 298 0 297
298 A 297 299 0 298
299 A 298 300 0 299
300 U 299 301 0 300
301 U 300 302 293 301
302 G 301 303 292 302
303 C 302 304 291 303
304 C 303 305 0 304
305 C 304 306 0 305
306 A 305 307 289 306
307 G 306 308 288 307
308 G 307 309 0 308
309 G 308 310 286 309
310 G 309 311 285 310
311 C 310 312 0 311
312 G 311 313 284 312
313 G 312 314 283 313
314 G 313 315 282 314
315 G 314 316 281 315
316 U 315 317 280 316
317 G 316 318 279 317
318 G 317 319 278 318
319 G 318 320 277 319
320 G 319 321 276 320
321 G 320 322 275 321
322 G 321 323 274 322
323 G 322 324 0 323
324 A 323 325 0 324
325 G 324 326 273 325
326 A 325 327 272 326
327 G 326 328 271 327
328 U 327 329 270 328
329 G 328 330 269 329
330 U 329 331 0 330
331 G 330 332 268 331
332 A 331 333 267 332
333 A 332 334 0 333
334 U 333 335 265 334
335 G 334 336 264 335
336 A 335 337 263 336
337 G 336 338 262 337
338 G 337 339 0 338
339 A 338 340 0 339
340 U 339 341 0 340
341 A 340 342 0 341
342 A 341 343 0 342
343 G 342 344 250 343
344 A 343 345 0 344
345 G 344 346 0 345
346 A 345 347 0 346
347 G 346 348 0 347
348 G 347 349 0 348
349 A 348 350 0 349
350 U 349 351 0 350
351 U 350 352 0 351
352 G 351 353 0 352
353 A 352 354 0 353
354 U 353 355 0 354
355 U 354 356 0 355
356 U 355 357 0 356
357 C 356 358 0 357
358 U 357 359 0 358
359 G 358 360 0 359
360 A 359 361 0 360
361 G 360 362 0 361
362 A 361 363 0 362
363 G 362 364 0 363
364 A 363 365 0 364
365 G 364 366 0 365
366 U 365 367 0 366
367 G 366 368 0 367
368 A 367 369 0 368
369 A 368 370 0 369
370 U 369 371 0 370
371 G 370 372 0 371
372 A 371 373 0 372
373 A 372 374 0 373
374 U 373 375 0 374
375 U 374 376 0 375
376 G 375 377 0 376
377 C 376 378 0 377
378 U 377 379 0 378
379 U 378 380 0 379
380 C 379 381 0 380
381 C 380 382 0 381
382 C 381 383 0 382
383 U 382 384 0 383
384 C 383 385 0 384
385 U 384 386 0 385
386 U 385 387 0 386
387 A 386 388 0 387
388 A 387 389 0 388
389 C 388 390 0 389
390 U 389 391 0 390
391 U 390 392 0 391
392 C 391 393 0 392
393 C 392 394 0 393
394 G 393 395 0 394
395 A 394 396 0 395
396 G 395 397 0 396
397 A 396 398 0 397
398 A 397 399 0 398
399 G 398 400 0 399
400 U 399 401 0 400
401 G 400 402 0 401
402 G 401 403 0 402
403 U 402 404 0 403
404 G 403 405 0 404
405 G 404 406 0 405
406 G 405 407 0 406
407 A 406 408 0 407
408 U 407 409 0 408
409 U 408 410 0 409
410 U 409 411 0 410
411 A 410 412 0 411
412 A 411 413 0 412
413 U 412 414 0 413
414 G 413 415 0 414
415 A 414 416 0 415
416 A 415 417 0 416
417 C 416 418 0 417
418 U 417 419 0 418
419 A 418 420 502 419
420 U 419 421 501 420
421 C 420 422 500 421
422 U 421 423 499 422
423 A 422 424 498 423
424 C 423 425 497 424
425 A 424 426 0 425
426 A 425 427 0 426
427 A 426 428 0 427
428 A 427 429 0 428
429 A 428 430 0 429
430 U 429 431 493 430
431 G 430 432 492 431
432 A 431 433 491 432
433 G 432 434 490 433
434 G 433 435 489 434
435 G 434 436 488 435
436 G 435 437 482 436
437 C 436 438 481 437
438 U 437 439 480 438
439 G 438 440 479 439
440 U 439 441 0 440
441 G 440 442 478 441
442 U 441 443 477 442
443 U 442 444 476 443
444 U 443 445 475 444
445 A 444 446 0 445
446 G 445 447 0 446
447 A 446 448 0 447
448 G 447 449 0 448
449 G 448 450 470 449
450 C 449 451 469 450
451 C 450 452 467 451
452 A 451 453 466 452
453 G 452 454 465 453
454 G 453 455 464 454
455 C 454 456 463 455
456 A 455 457 462 456
457 G 456 458 461 457
458 G 457 459 0 458
459 G 458 460 0 459
460 U 459 461 0 460
461 C 460 462 457 461
462 U 461 463 456 462
463 G 462 464 455 463
464 C 463 465 454 464
465 C 464 466 453 465
466 U 465 467 452 466
467 G 466 468 451 467
468 A 467 469 0 468
469 G 468 470 450 469
470 U 469 471 449 470
471 G 470 472 0 471
472 C 471 473 0 472
473 G 472 474 0 473
474 G 473 475 0 474
475 G 474 476 444 475
476 A 475 477 443 476
477 G 476 478 442 477
478 C 477 479 441 478
479 C 478 480 439 479
480 A 479 481 438 480
481 G 480 482 437 481
482 U 481 483 436 482
483 G 482 484 0 483
484 A 483 485 0 484
485 A 484 486 0 485
486 C 485 487 0 486
487 U 486 488 0 487
488 U 487 489 435 488
489 C 488 490 434 489
490 C 489 491 433 490
491 U 490 492 432 491
492 C 491 493 431 492
493 A 492 494 430 493
494 A 493 495 0 494
495 G 494 496 0 495
496 A 495 497 0 496
497 G 496 498 424 497
498 U 497 499 423 498
499 G 498 500 422 499
500 G 499 501 421 500
501 G 500 502 420 501
502 U 501 503 419 502
503 G 502 504 531 503
504 G 503 505 530 504
505 G 504 506 529 505
506 C 505 507 528 506
507 U 506 508 527 507
508 G 507 509 526 508
509 A 508 510 525 509
510 G 509 511 524 510
511 G 510 512 523 511
512 A 511 513 522 512
513 G 512 514 521 513
514 C 513 515 0 514
515 U 514 516 0 515
516 G 515 517 0 516
517 G 516 518 0 517
518 G 517 519 0 518
519 A 518 520 0 519
520 U 519 521 0 520
521 C 520 522 513 521
522 U 521 523 512 522
523 U 522 524 511 523
524 C 523 525 510 524
525 U 524 526 509 525
526 C 525 527 508 526
527 A 526 528 507 527
528 G 527 529 506 528
529 C 528 530 505 529
530 C 529 531 504 530
531 U 530 532 503 531
532 G 531 533 550 532
533 U 532 534 549 533
534 U 533 535 548 534
535 U 534 536 547 535
536 U 535 537 546 536
537 G 536 538 0 537
538 A 537 539 0 538
539 A 538 540 0 539
540 C 539 541 0 540
541 A 540 542 0 541
542 C 541 543 0 542
543 U 542 544 0 543
544 G 543 545 0 544
545 A 544 546 0 545
546 A 545 547 536 546
547 A 546 548 535 547
548 A 547 549 534 548
549 G 548 550 533 549
550 C 549 551 532 550
551 A 550 552 0 551
552 A 551 553 0 552
553 A 552 554 0 553
554 U 553 555 0 554
555 C 554 556 0 555
556 C 555 557 0 556
557 U 556 558 0 557
558 U 557 559 0 558
559 G 558 560 0 559
560 C 559 561 569 560
561 C 560 562 568 561
562 A 561 563 567 562
563 A 562 564 0 563
564 A 563 565 0 564
565 G 564 566 0 565
566 U 565 567 0 566
567 U 566 568 562 567
568 G 567 569 561 568
569 G 568 570 560 569
570 A 569 571 0 570
571 C 570 572 0 571
572 U 571 573 0 572
573 U 572 574 0 573
574 U 573 575 0 574
575 U 574 576 0 575
576 U 575 577 0 576
577 U 576 578 0 577
578 U 577 579 0 578
579 U 578 580 0 579
580 U 579 581 0 580
581 U 580 582 0 581
582 U 581 583 0 582
583 U 582 584 0 583
584 U 583 585 0 584
585 U 584 586 0 585
586 U 585 587 0 586
587 U 586 588 0 587
588 U 587 589 0 588
589 U 588 590 0 589
590 U 589 591 0 590
591 U 590 592 0 591
592 C 591 593 0 592
593 C 592 594 0 593
594 U 593 595 0 594
595 U 594 596 0 595
596 C 595 597 0 596
597 C 596 598 0 597
598 C 597 599 0 598
599 C 598 600 0 599
600 C 599 601 0 600
601 A 600 602 0 601
602 C 601 603 0 602
603 C 602 604 0 603
604 C 603 605 0 604
605 U 604 606 0 605
606 C 605 607 0 606
607 U 606 608 0 607
608 U 607 609 0 608
609 G 608 610 0 609
610 G 609 611 0 610
611 A 610 612 0 611
612 C 611 613 0 612
613 U 612 614 0 613
614 U 613 615 0 614
615 A 614 616 0 615
616 C 615 617 0 616
617 G 616 618 0 617
618 G 617 619 0 618
619 C 618 620 0 619
620 A 619 621 0 620
621 A 620 622 0 621
622 A 621 623 0 622
623 A 622 624 0 623
624 C 623 625 0 624
625 U 624 626 0 625
626 G 625 627 0 626
627 C 626 628 0 627
628 A 627 629 0 628
629 A 628 630 0 629
630 U 629 631 0 630
631 U 630 632 0 631
632 U 631 633 0 632
633 U 632 634 0 633
634 U 633 635 0 634
635 U 634 636 0 635
636 U 635 637 0 636
637 U 636 638 0 637
638 U 637 639 0 638
639 U 638 640 0 639
640 C 639 641 0 640
641 U 640 642 0 641
642 U 641 643 0 642
643 U 642 644 0 643
644 U 643 645 0 644
645 U 644 646 0 645
646 C 645 647 0 646
647 A 646 648 0 647
648 U 647 649 0 648
649 U 648 650 0 649
650 U 649 651 0 650
651 C 650 652 0 651
652 C 651 653 0 652
653 A 652 654 0 653
654 G 653 655 0 654
655 U 654 656 0 655
656 A 655 657 0 656
657 A 656 658 0 657
658 A 657 659 0 658
659 A 658 660 0 659
660 U 659 661 0 660
661 A 660 662 0 661
662 G 661 663 0 662
663 G 662 664 0 663
664 G 663 665 691 664
665 A 664 666 690 665
666 G 665 667 689 666
667 U 666 668 688 667
668 U 667 669 687 668
669 G 668 670 686 669
670 C 669 671 685 670
671 U 670 672 684 671
672 A 671 673 0 672
673 A 672 674 0 673
674 A 673 675 0 674
675 G 674 676 0 675
676 U 675 677 0 676
677 C 676 678 0 677
678 A 677 679 0 678
679 U 678 680 0 679
680 A 679 681 0 680
681 C 680 682 0 681
682 C 681 683 0 682
683 A 682 684 0 683
684 A 683 685 671 684
685 G 684 686 670 685
686 C 685 687 669 686
687 A 686 688 668 687
688 A 687 689 667 688
689 U 688 690 666 689
690 U 689 691 665 690
691 U 690 692 664 691
692 G 691 693 0 692
693 U 692 694 0 693
694 A 693 695 0 694
695 G 694 696 706 695
696 C 695 697 705 696
697 U 696 698 0 697
698 A 697 699 0 698
699 U 698 700 0 699
700 C 699 701 0 700
701 A 700 702 0 701
702 U 701 703 0 702
703 U 702 704 0 703
704 U 703 705 0 704
705 G 704 706 696 705
706 C 705 707 695 706
707 A 706 708 0 707
708 A 707 709 0 708
709 C 708 710 0 709
710 A 709 711 0 710
711 C 710 712 0 711
712 C 711 713 0 712
713 U 712 714 0 713
714 G 713 715 0 714
715 A 714 716 0 715
716 A 715 717 0 716
717 G 716 718 0 717
718 U 717 719 0 718
719 G 718 720 760 719
720 U 719 721 759 720
721 U 720 722 758 721
722 C 721 723 757 722
723 U 722 724 756 723
724 U 723 725 755 724
725 G 724 726 0 725
726 G 725 727 0 726
727 U 726 728 0 727
728 A 727 729 0 728
729 A 728 730 754 729
730 A 729 731 753 730
731 G 730 732 752 731
732 U 731 733 751 732
733 A 732 734 750 733
734 C 733 735 749 734
735 C 734 736 748 735
736 U 735 737 747 736
737 U 736 738 746 737
738 A 737 739 0 738
739 A 738 740 0 739
740 A 739 741 0 740
741 A 740 742 0 741
742 A 741 743 0 742
743 U 742 744 0 743
744 A 743 745 0 744
745 G 744 746 0 745
746 G 745 747 737 746
747 A 746 748 736 747
748 G 747 749 735 748
749 G 748 750 734 749
750 U 749 751 733 750
751 G 750 752 732 751
752 C 751 753 731 752
753 U 752 754 730 753
754 U 753 755 729 754
755 G 754 756 724 755
756 G 755 757 723 756
757 G 756 758 722 757
758 A 757 759 721 758
759 A 758 760 720 759
760 U 759 761 719 760
761 G 760 762 0 761
762 U 761 763 0 762
763 G 762 764 0 763
764 C 763 765 0 764
765 U 764 766 0 765
766 U 765 767 0 766
767 U 766 768 0 767
768 G 767 769 787 768
769 C 768 770 786 769
770 U 769 771 785 770
771 U 770 772 784 771
772 U 771 773 783 772
773 G 772 774 782 773
774 G 773 775 781 774
775 G 774 776 0 775
776 U 775 777 0 776
777 G 776 778 0 777
778 U 777 779 0 778
779 G 778 780 0 779
780 U 779 781 0 780
781 C 780 782 774 781
782 C 781 783 773 782
783 A 782 784 772 783
784 G 783 785 771 784
785 A 784 786 770 785
786 G 785 787 769 786
787 C 786 788 768 787
788 C 787 789 0 788
789 U 788 790 0 789
790 C 789 791 0 790
791 A 790 792 0 791
792 U 791 793 0 792
793 U 792 794 0 793
794 A 793 795 0 794
795 A 794 796 0 795
796 G 795 797 0 796
797 U 796 798 0 797
798 C 797 799 0 798
799 U 798 800 0 799
800 U 799 801 0 800
801 A 800 802 0 801
802 G 801 803 0 802
803 G 802 804 0 803
804 U 803 805 0 804
805 A 804 806 0 805
806 A 805 807 0 806
807 G 806 808 0 807
808 A 807 809 0 808
809 A 808 810 0 809
810 U 809 811 0 810
811 U 810 812 824 811
812 G 811 813 823 812
813 G 812 814 0 813
814 C 813 815 821 814
815 A 814 816 0 815
816 U 815 817 0 816
817 C 816 818 0 817
818 A 817 819 0 818
819 A 818 820 0 819
820 U 819 821 0 820
821 G 820 822 814 821
822 U 821 823 0 822
823 C 822 824 812 823
824 A 823 825 811 824
825 U 824 826 0 825
826 A 825 827 0 826
827 U 826 828 0 827
828 C 827 829 0 828
829 C 828 830 0 829
830 U 829 831 0 830
831 G 830 832 848 831
832 G 831 833 847 832
833 G 832 834 846 833
834 A 833 835 845 834
835 A 834 836 844 835
836 A 835 837 843 836
837 U 836 838 842 837
838 U 837 839 0 838
839 G 838 840 0 839
840 U 839 841 0 840
841 A 840 842 0 841
842 G 841 843 837 842
843 U 842 844 836 843
844 U 843 845 835 844
845 U 844 846 834 845
846 U 845 847 833 846
847 C 846 848 832 847
848 U 847 849 831 848
849 U 848 850 0 849
850 G 849 851 0 850
851 U 850 852 0 851
852 C 851 853 0 852
853 U 852 854 0 853
854 G 853 855 0 854
855 U 854 856 0 855
856 G 855 857 0 856
857 C 856 858 926 857
858 C 857 859 925 858
859 A 858 860 0 859
860 U 859 861 0 860
861 A 860 862 0 861
862 A 861 863 0 862
863 C 862 864 0 863
864 C 863 865 0 864
865 C 864 866 0 865
866 A 865 867 0 866
867 G 866 868 0 867
868 C 867 869 0 868
869 U 868 870 0 869
870 G 869 871 0 870
871 U 870 872 922 871
872 C 871 873 921 872
873 C 872 874 0 873
874 U 873 875 0 874
875 U 874 876 0 875
876 C 875 877 0 876
877 U 876 878 0 877
878 C 877 879 0 878
879 C 878 880 0 879
880 C 879 881 0 880
881 U 880 882 0 881
882 U 881 883 0 882
883 U 882 884 0 883
884 A 883 885 0 884
885 U 884 886 0 885
886 G 885 887 0 886
887 A 886 888 0 887
888 G 887 889 0 888
889 A 888 890 0 889
890 C 889 891 910 890
891 U 890 892 909 891
892 C 891 893 908 892
893 U 892 894 907 893
894 U 893 895 906 894
895 A 894 896 905 895
896 C 895 897 904 896
897 C 896 898 903 897
898 U 897 899 0 898
899 U 898 900 0 899
900 C 899 901 0 900
901 A 900 902 0 901
902 U 901 903 0 902
903 G 902 904 897 903
904 G 903 905 896 904
905 U 904 906 895 905
906 G 905 907 894 906
907 A 906 908 893 907
908 G 907 909 892 908
909 A 908 910 891 909
910 G 909 911 890 910
911 A 910 912 0 911
912 A 911 913 0 912
913 G 912 914 0 913
914 U 913 915 0 914
915 A 914 916 0 915
916 A 915 917 0 916
917 G 916 918 0 917
918 A 917 919 0 918
919 G 918 920 0 919
920 U 919 921 0 920
921 G 920 922 872 921
922 G 921 923 871 922
923 C 922 924 0 923
924 U 923 925 0 924
925 G 924 926 858 925
926 G 925 927 857 926
927 C 926 928 0 927
928 U 927 929 0 928
929 A 928 930 0 929
930 G 929 931 0 930
931 A 930 932 0 931
932 U 931 933 0 932
933 U 932 934 0 933
934 C 933 935 0 934
935 G 934 936 0 935
936 U 935 937 0 936
937 U 936 938 0 937
938 C 937 939 0 938
939 U 938 940 0 939
940 U 939 941 0 940
941 U 940 942 0 941
942 U 941 943 0 942
943 U 942 944 0 943
944 U 943 945 0 944
945 U 944 946 0 945
946 U 945 947 0 946
947 U 946 948 0 947
948 U 947 949 0 948
949 U 948 950 0 949
950 U 949 951 0 950
951 U 950 952 0 951
952 U 951 953 0 952
953 U 952 954 0 953
954 U 953 955 0 954
955 C 954 956 0 955
956 U 955 957 0 956
957 U 956 958 0 957
958 U 957 959 0 958
959 C 958 960 0 959
960 U 959 961 0 960
961 U 960 962 0 961
962 U 961 963 0 962
963 U 962 964 0 963
964 U 963 965 0 964
965 U 964 966 0 965
966 U 965 967 0 966
967 C 966 968 0 967
968 U 967 969 0 968
969 U 968 970 0 969
970 U 969 971 0 970
971 U 970 972 0 971
972 U 971 973 0 972
973 U 972 974 0 973
974 A 973 975 0 974
975 A 974 976 0 975
976 G 975 977 994 976
977 A 976 978 993 977
978 C 977 979 992 978
979 G 978 980 991 979
980 G 979 981 990 980
981 A 980 982 989 981
982 G 981 983 988 982
983 U 982 984 987 983
984 C 983 985 0 984
985 U 984 986 0 985
986 C 985 987 0 986
987 A 986 988 983 987
988 C 987 989 982 988
989 U 988 990 981 989
990 C 989 991 980 990
991 U 990 992 979 991
992 G 991 993 978 992
993 U 992 994 977 993
994 C 993 995 976 994
995 A 994 996 0 995
996 C 995 997 0 996
997 C 996 998 0 997
998 A 997 999 0 998
999 G 998 1000 1063 999
1000 G 999 1001 1062 1000
1001 C 1000 1002 1061 1001
1002 U 1001 1003 1060 1002
1003 G 1002 1004 1059 1003
1004 G 1003 1005 0 1004
1005 A 1004 1006 1058 1005
1006 G 1005 1007 1057 1006
1007 U 1006 1008 0 1007
1008 G 1007 1009 1056 1008
1009 C 1008 1010 1055 1009
1010 A 1009 1011 0 1010
1011 G 1010 1012 1053 1011
1012 U 1011 1013 0 1012
1013 G 1012 1014 1052 1013
1014 G 1013 1015 1051 1014
1015 U 1014 1016 0 1015
1016 G 1015 1017 0 1016
1017 C 1016 1018 0 1017
1018 A 1017 1019 0 1018
1019 A 1018 1020 0 1019
1020 U 1019 1021 0 1020
1021 C 1020 1022 0 1021
1022 A 1021 1023 1040 1022
1023 A 1022 1024 1039 1023
1024 C 1023 1025 1038 1024
1025 C 1024 1026 1037 1025
1026 U 1025 1027 0 1026
1027 C 1026 1028 0 1027
1028 C 1027 1029 1035 1028
1029 G 1028 1030 1034 1029
1030 A 1029 1031 0 1030
1031 C 1030 1032 0 1031
1032 U 1031 1033 0 1032
1033 C 1032 1034 0 1033
1034 C 1033 1035 1029 1034
1035 G 1034 1036 1028 1035
1036 U 1035 1037 0 1036
1037 G 1036 1038 1025 1037
1038 G 1037 1039 1024 1038
1039 U 1038 1040 1023 1039
1040 U 1039 1041 1022 1040
1041 C 1040 1042 0 1041
1042 A 1041 1043 0 1042
1043 A 1042 1044 0 1043
1044 G 1043 1045 0 1044
1045 A 1044 1046 0 1045
1046 G 1045 1047 0 1046
1047 A 1046 1048 0 1047
1048 U 1047 1049 0 1048
1049 U 1048 1050 0 1049
1050 C 1049 1051 0 1050
1051 U 1050 1052 1014 1051
1052 C 1051 1053 1013 1052
1053 C 1052 1054 1011 1053
1054 U 1053 1055 0 1054
1055 G 1054 1056 1009 1055
1056 C 1055 1057 1008 1056
1057 C 1056 1058 1006 1057
1058 U 1057 1059 1005 1058
1059 C 1058 1060 1003 1059
1060 A 1059 1061 1002 1060
1061 G 1060 1062 1001 1061
1062 C 1061 1063 1000 1062
1063 C 1062 1064 999 1063
1064 U 1063 1065 0 1064
1065 C 1064 1066 1078 1065
1066 C 1065 1067 0 1066
1067 C 1066 1068 0 1067
1068 A 1067 1069 1075 1068
1069 A 1068 1070 0 1069
1070 G 1069 1071 0 1070
1071 U 1070 1072 0 1071
1072 A 1071 1073 0 1072
1073 G 1072 1074 0 1073
1074 C 1073 1075 0 1074
1075 U 1074 1076 1068 1075
1076 G 1075 1077 0 1076
1077 G 1076 1078 0 1077
1078 G 1077 1079 1065 1078
1079 A 1078 1080 0 1079
1080 C 1079 1081 0 1080
1081 U 1080 1082 0 1081
1082 A 1081 1083 0 1082
1083 C 1082 1084 0 1083
1084 A 1083 1085 0 1084
1085 G 1084 1086 0 1085
1086 G 1085 1087 0 1086
1087 U 1086 1088 0 1087
1088 G 1087 1089 0 1088
1089 U 1088 1090 0 1089
1090 G 1089 1091 0 1090
1091 C 1090 1092 0 1091
1092 A 1091 1093 0 1092
1093 C 1092 1094 0 1093
1094 C 1093 1095 0 1094
1095 A 1094 1096 0 1095
1096 C 1095 1097 0 1096
1097 C 1096 1098 0 1097
1098 A 1097 1099 0 1098
1099 U 1098 1100 0 1099
1100 G 1099 1101 0 1100
1101 C 1100 1102 0 1101
1102 C 1101 1103 0 1102
1103 A 1102 1104 0 1103
1104 G 1103 1105 0 1104
1105 G 1104 1106 0 1105
1106 C 1105 1107 0 1106
1107 U 1106 1108 0 1107
1108 A 1107 1109 0 1108
1109 A 1108 1110 0 1109
1110 U 1109 1111 0 1110
1111 U 1110 1112 0 1111
1112 U 1111 1113 0 1112
1113 U 1112 1114 0 1113
1114 U 1113 1115 0 1114
1115 A 1114 1116 0 1115
1116 U 1115 1117 0 1116
1117 A 1116 1118 0 1117
1118 U 1117 1119 0 1118
1119 U 1118 1120 0 1119
1120 U 1119 1121 0 1120
1121 U 1120 1122 0 1121
1122 U 1121 1123 0 1122
1123 A 1122 1124 0 1123
1124 G 1123 1125 0 1124
1125 U 1124 1126 0 1125
1126 A 1125 1127 0 1126
1127 G 1126 1128 0 1127
1128 A 1127 1129 0 1128
1129 G 1128 1130 0 1129
1130 A 1129 1131 0 1130
1131 U 1130 1132 1164 1131
1132 G 1131 1133 0 1132
1133 G 1132 1134 0 1133
1134 A 1133 1135 0 1134
1135 G 1134 1136 0 1135
1136 U 1135 1137 0 1136
1137 U 1136 1138 0 1137
1138 U 1137 1139 0 1138
1139 C 1138 1140 0 1139
1140 A 1139 1141 0 1140
1141 C 1140 1142 1158 1141
1142 C 1141 1143 1157 1142
1143 A 1142 1144 0 1143
1144 U 1143 1145 1155 1144
1145 G 1144 1146 0 1145
1146 U 1145 1147 1153 1146
1147 U 1146 1148 1152 1147
1148 G 1147 1149 0 1148
1149 G 1148 1150 0 1149
1150 C 1149 1151 0 1150
1151 C 1150 1152 0 1151
1152 A 1151 1153 1147 1152
1153 G 1152 1154 1146 1153
1154 G 1153 1155 0 1154
1155 A 1154 1156 1144 1155
1156 U 1155 1157 0 1156
1157 G 1156 1158 1142 1157
1158 G 1157 1159 1141 1158
1159 U 1158 1160 0 1159
1160 C 1159 1161 0 1160
1161 U 1160 1162 0 1161
1162 C 1161 1163 0 1162
1163 U 1162 1164 0 1163
1164 G 1163 1165 1131 1164
1165 U 1164 1166 1271 1165
1166 C 1165 1167 1270 1166
1167 U 1166 1168 1269 1167
1168 C 1167 1169 1268 1168
1169 C 1168 1170 1267 1169
1170 U 1169 1171 0 1170
1171 G 1170 1172 1265 1171
1172 A 1171 1173 1264 1172
1173 C 1172 1174 1263 1173
1174 C 1173 1175 0 1174
1175 U 1174 1176 0 1175
1176 C 1175 1177 0 1176
1177 A 1176 1178 0 1177
1178 U 1177 1179 0 1178
1179 G 1178 1180 0 1179
1180 A 1179 1181 1256 1180
1181 U 1180 1182 0 1181
1182 C 1181 1183 0 1182
1183 C 1182 1184 0 1183
1184 A 1183 1185 0 1184
1185 C 1184 1186 0 1185
1186 C 1185 1187 1252 1186
1187 C 1186 1188 1251 1187
1188 A 1187 1189 1250 1188
1189 C 1188 1190 1249 1189
1190 C 1189 1191 0 1190
1191 U 1190 1192 0 1191
1192 C 1191 1193 0 1192
1193 G 1192 1194 1244 1193
1194 G 1193 1195 1243 1194
1195 C 1194 1196 1242 1195
1196 C 1195 1197 0 1196
1197 U 1196 1198 1212 1197
1198 C 1197 1199 1211 1198
1199 C 1198 1200 1210 1199
1200 C 1199 1201 1209 1200
1201 A 1200 1202 1208 1201
1202 A 1201 1203 0 1202
1203 A 1202 1204 0 1203
1204 G 1203 1205 0 1204
1205 U 1204 1206 0 1205
1206 G 1205 1207 0 1206
1207 C 1206 1208 0 1207
1208 U 1207 1209 1201 1208
1209 G 1208 1210 1200 1209
1210 G 1209 1211 1199 1210
1211 G 1210 1212 1198 1211
1212 A 1211 1213 1197 1212
1213 U 1212 1214 0 1213
1214 U 1213 1215 0 1214
1215 A 1214 1216 0 1215
1216 U 1215 1217 0 1216
1217 A 1216 1218 0 1217
1218 G 1217 1219 1307 1218
1219 C 1218 1220 1306 1219
1220 C 1219 1221 0 1220
1221 A 1220 1222 0 1221
1222 C 1221 1223 0 1222
1223 G 1222 1224 1233 1223
1224 G 1223 1225 1232 1224
1225 C 1224 1226 1231 1225
1226 G 1225 1227 1230 1226
1227 C 1226 1228 0 1227
1228 C 1227 1229 0 1228
1229 C 1228 1230 0 1229
1230 C 1229 1231 1226 1230
1231 G 1230 1232 1225 1231
1232 C 1231 1233 1224 1232
1233 C 1232 1234 1223 1233
1234 U 1233 1235 0 1234
1235 A 1234 1236 0 1235
1236 G 1235 1237 0 1236
1237 A 1236 1238 0 1237
1238 U 1237 1239 0 1238
1239 U 1238 1240 0 1239
1240 U 1239 1241 0 1240
1241 G 1240 1242 0 1241
1242 G 1241 1243 1195 1242
1243 C 1242 1244 1194 1243
1244 U 1243 1245 1193 1244
1245 C 1244 1246 0 1245
1246 U 1245 1247 0 1246
1247 U 1246 1248 0 1247
1248 U 1247 1249 0 1248
1249 G 1248 1250 1189 1249
1250 U 1249 1251 1188 1250
1251 G 1250 1252 1187 1251
1252 G 1251 1253 1186 1252
1253 A 1252 1254 0 1253
1254 G 1253 1255 0 1254
1255 A 1254 1256 0 1255
1256 U 1255 1257 1180 1256
1257 A 1256 1258 0 1257
1258 A 1257 1259 0 1258
1259 U 1258 1260 0 1259
1260 U 1259 1261 0 1260
1261 U 1260 1262 0 1261
1262 U 1261 1263 0 1262
1263 G 1262 1264 1173 1263
1264 U 1263 1265 1172 1264
1265 C 1264 1266 1171 1265
1266 C 1265 1267 0 1266
1267 G 1266 1268 1169 1267
1268 G 1267 1269 1168 1268
1269 A 1268 1270 1167 1269
1270 G 1269 1271 1166 1270
1271 A 1270 1272 1165 1271
1272 C 1271 1273 0 1272
1273 C 1272 1274 0 1273
1274 U 1273 1275 0 1274
1275 U 1274 1276 0 1275
1276 U 1275 1277 0 1276
1277 C 1276 1278 0 1277
1278 U 1277 1279 0 1278
1279 A 1278 1280 0 1279
1280 A 1279 1281 0 1280
1281 C 1280 1282 0 1281
1282 G 1281 1283 1304 1282
1283 U 1282 1284 1303 1283
1284 A 1283 1285 1302 1284
1285 U 1284 1286 1301 1285
1286 U 1285 1287 0 1286
1287 A 1286 1288 1299 1287
1288 A 1287 1289 1298 1288
1289 U 1288 1290 1297 1289
1290 G 1289 1291 1296 1290
1291 C 1290 1292 1295 1291
1292 C 1291 1293 0 1292
1293 U 1292 1294 0 1293
1294 U 1293 1295 0 1294
1295 G 1294 1296 1291 1295
1296 U 1295 1297 1290 1296
1297 A 1296 1298 1289 1297
1298 U 1297 1299 1288 1298
1299 U 1298 1300 1287 1299
1300 U 1299 1301 0 1300
1301 G 1300 1302 1285 1301
1302 U 1301 1303 1284 1302
1303 A 1302 1304 1283 1303
1304 C 1303 1305 1282 1304
1305 A 1304 1306 0 1305
1306 G 1305 1307 1219 1306
1307 C 1306 1308 1218 1307
1308 G 1307 1309 0 1308
1309 U 1308 1310 0 1309
1310 U 1309 1311 0 1310
1311 A 1310 1312 0 1311
1312 A 1311 1313 0 1312
1313 U 1312 1314 0 1313
1314 C 1313 1315 0 1314
1315 U 1314 1316 0 1315
1316 A 1315 1317 0 1316
1317 G 1316 1318 0 1317
1318 U 1317 1319 0 1318
1319 A 1318 1320 0 1319
1320 A 1319 1321 0 1320
1321 U 1320 1322 0 1321
1322 U 1321 1323 0 1322
1323 G 1322 1324 0 1323
1324 A 1323 1325 0 1324
1325 U 1324 1326 0 1325
1326 U 1325 1327 0 1326
1327 A 1326 1328 0 1327
1328 U 1327 1329 0 1328
1329 U 1328 1330 0 1329
1330 U 1329 1331 0 1330
1331 U 1330 1332 0 1331
1332 A 1331 1333 0 1332
1333 A 1332 1334 0 1333
1334 U 1333 1335 0 1334
1335 G 1334 1336 0 1335
1336 G 1335 1337 0 1336
1337 A 1336 1338 0 1337
1338 A 1337 1339 0 1338
1339 A 1338 1340 0 1339
1340 C 1339 1341 0 1340
1341 U 1340 1342 0 1341
1342 U 1341 1343 0 1342
1343 G 1342 1344 0 1343
1344 C 1343 1345 0 1344
1345 U 1344 1346 0 1345
1346 G 1345 1347 0 1346
1347 A 1346 1348 0 1347
1348 G 1347 1349 0 1348
1349 U 1348 1350 0 1349
1350 G 1349 1351 0 1350
1351 A 1350 1352 0 1351
1352 U 1351 1353 0 1352
1353 U 1352 1354 0 1353
1354 U 1353 1355 0 1354
1355 U 1354 1356 0 1355
1356 U 1355 1357 0 1356
1357 A 1356 1358 0 1357
1358 U 1357 1359 0 1358
1359 U 1358 1360 0 1359
1360 U 1359 1361 0 1360
1361 C 1360 1362 0 1361
1362 C 1361 1363 0 1362
1363 U 1362 1364 0 1363
1364 U 1363 1365 0 1364
1365 U 1364 1366 0 1365
1366 C 1365 1367 0 1366
1367 U 1366 1368 0 1367
1368 U 1367 1369 0 1368
1369 A 1368 1370 0 1369
1370 A 1369 1371 0 1370
1371 A 1370 1372 0 1371
1372 G 1371 1373 0 1372
