# Supplementary material for: Identification of MYC intron 2 regions that modulate expression
Source: PLoS One. 2024 Jan 18;19(1):e0296889. doi: 10.1371/journal.pone.0296889 (PMC10795982; doi:10.1371/journal.pone.0296889)
Supplement: S1 File — (ZIP) [file pone.0296889.s005.zip › S1_File_ScanFold2 data for species/Suppl_File_3_ScanFold2 data for species/Baboon/tmpz2cob_nj.ScanFold.FinalPartners.txt]

i	bp(i)	bp(j)	avgMFE	avgZ	avgED	*Indicates most favorable bp has competition; bp(j) has more favorable partner or is more likely to be unpaired
nt-1:	1	1	-33.2	0.33	30.3
nt-2:	2	2	-33.8	0.11	27.05
nt-3:	3	3	-34.13	0.02	25.58
nt-4:	4	4	-34.3	0.0	25.05
nt-5:	5	5	-34.4	-0.01	24.68
nt-6:	6	6	-34.47	-0.03	24.27
nt-7:	7	7	-34.51	-0.05	24.04
nt-8:	8	8	-34.81	-0.15	23.52
nt-9:	9	9	-35.24	-0.26	23.17
nt-10:	10	80	-35.65	-0.35	22.93
nt-11*:	11	79	-35.65	-0.35	22.93
nt-12*:	12	78	-35.65	-0.35	22.93
nt-13*:	13	77	-35.65	-0.35	22.93
nt-14*:	14	80	-36.92	-1.03	21.85
nt-15*:	15	79	-36.18	-0.89	24.05
nt-16*:	16	78	-36.18	-0.89	24.05
nt-17*:	17	77	-36.18	-0.89	24.05
nt-18:	18	69	-35.33	-0.47	24.98
nt-19:	19	68	-35.33	-0.47	24.98
nt-20:	20	67	-35.11	-0.42	25.31
nt-21:	21	66	-35.11	-0.42	25.31
nt-22:	22	22	-35.11	-0.42	25.31
nt-23:	23	65	-34.74	-0.38	26.34
nt-24:	24	64	-34.6	-0.37	26.86
nt-25:	25	63	-34.6	-0.37	26.86
nt-26:	26	62	-34.6	-0.37	26.86
nt-27:	27	61	-34.6	-0.37	26.86
nt-28:	28	60	-34.6	-0.37	26.86
nt-29:	29	56	-34.6	-0.37	26.86
nt-30:	30	55	-34.6	-0.37	26.86
nt-31:	31	54	-34.6	-0.37	26.86
nt-32:	32	53	-34.6	-0.37	26.86
nt-33:	33	52	-34.6	-0.37	26.86
nt-34:	34	51	-34.6	-0.37	26.86
nt-35:	35	50	-34.6	-0.37	26.86
nt-36:	36	49	-34.6	-0.37	26.86
nt-37:	37	48	-34.6	-0.37	26.86
nt-38:	38	38	-33.6	-0.18	29.74
nt-39:	39	39	-34.07	-0.3	27.94
nt-40:	40	47	-34.6	-0.37	26.86
nt-41:	41	46	-34.6	-0.37	26.86
nt-42:	42	42	-33.22	-0.2	29.6
nt-43:	43	43	-32.24	-0.05	31.48
nt-44:	44	44	-32.04	-0.04	31.81
nt-45:	45	45	-31.87	-0.01	30.73
nt-46:	41	46	-34.6	-0.37	26.86
nt-47:	40	47	-34.6	-0.37	26.86
nt-48:	37	48	-34.6	-0.37	26.86
nt-49:	36	49	-34.6	-0.37	26.86
nt-50:	35	50	-34.6	-0.37	26.86
nt-51:	34	51	-34.6	-0.37	26.86
nt-52:	33	52	-34.6	-0.37	26.86
nt-53:	32	53	-34.6	-0.37	26.86
nt-54:	31	54	-34.6	-0.37	26.86
nt-55:	30	55	-34.6	-0.37	26.86
nt-56:	29	56	-34.6	-0.37	26.86
nt-57:	57	57	-32.8	-0.05	28.97
nt-58:	58	58	-32.63	-0.04	28.65
nt-59*:	59	32	-31.7	0.1	36.55
nt-60:	28	60	-34.6	-0.37	26.86
nt-61:	27	61	-34.6	-0.37	26.86
nt-62:	26	62	-34.6	-0.37	26.86
nt-63:	25	63	-34.6	-0.37	26.86
nt-64:	24	64	-34.6	-0.37	26.86
nt-65:	23	65	-34.74	-0.38	26.34
nt-66:	21	66	-35.11	-0.42	25.31
nt-67:	20	67	-35.11	-0.42	25.31
nt-68:	19	68	-35.33	-0.47	24.98
nt-69:	18	69	-35.33	-0.47	24.98
nt-70:	70	70	-29.89	0.05	29.38
nt-71:	71	71	-29.88	0.03	29.37
nt-72:	72	72	-32.04	-0.28	27.7
nt-73:	73	73	-33.03	-0.2	27.23
nt-74*:	74	183	-29.34	-0.56	29.3
nt-75*:	75	182	-29.34	-0.56	29.3
nt-76*:	76	181	-29.34	-0.56	29.3
nt-77*:	77	178	-28.83	-0.38	28.67
nt-78*:	78	177	-28.53	-0.32	29.32
nt-79*:	79	176	-28.53	-0.32	29.32
nt-80:	10	80	-28.53	-0.32	29.32
nt-81*:	81	97	-36.01	-0.55	22.62
nt-82*:	82	96	-36.01	-0.55	22.62
nt-83*:	83	95	-36.01	-0.55	22.62
nt-84:	84	94	-36.01	-0.55	22.62
nt-85*:	85	171	-28.53	-0.32	29.32
nt-86*:	86	170	-28.53	-0.32	29.32
nt-87:	87	87	-29.03	0.01	29.54
nt-88*:	88	32	-29.4	1.0	38.25
nt-89:	89	89	-29.03	0.0	29.03
nt-90:	90	90	-28.99	-0.0	28.92
nt-91*:	91	86	-30.96	-0.04	30.23
nt-92*:	92	203	-25.61	-0.57	18.59
nt-93:	93	93	-34.22	-0.6	22.77
nt-94:	84	94	-36.01	-0.55	22.62
nt-95*:	95	210	-28.42	-1.6	14.17
nt-96*:	96	209	-27.79	-1.54	14.31
nt-97*:	97	208	-26.87	-1.42	15.88
nt-98*:	98	207	-26.87	-1.42	15.88
nt-99*:	99	206	-26.87	-1.42	15.88
nt-100*:	100	205	-26.87	-1.42	15.88
nt-101:	101	101	-30.52	-0.47	23.95
nt-102*:	102	203	-26.87	-1.42	15.88
nt-103*:	103	202	-26.87	-1.42	15.88
nt-104*:	104	201	-26.87	-1.42	15.88
nt-105*:	105	200	-26.87	-1.42	15.88
nt-106*:	106	129	-24.55	-1.1	17.47
nt-107*:	107	128	-24.55	-1.1	17.47
nt-108*:	108	127	-24.55	-1.1	17.47
nt-109:	109	126	-24.55	-1.1	17.47
nt-110*:	110	119	-30.87	-0.18	27.85
nt-111:	111	111	-20.97	-0.46	19.87
nt-112*:	112	123	-24.55	-1.1	17.47
nt-113*:	113	122	-24.55	-1.1	17.47
nt-114:	114	121	-24.55	-1.1	17.47
nt-115:	115	120	-24.55	-1.1	17.47
nt-116:	116	116	-29.8	-0.33	26.09
nt-117*:	117	112	-30.87	-0.18	27.85
nt-118:	118	118	-21.24	-0.71	17.18
nt-119:	119	119	-25.07	-0.16	24.96
nt-120:	115	120	-24.55	-1.1	17.47
nt-121:	114	121	-24.55	-1.1	17.47
nt-122:	122	122	-28.7	-0.32	26.72
nt-123:	123	123	-27.67	-0.25	27.65
nt-124:	124	124	-24.0	-0.2	24.67
nt-125:	125	125	-23.55	-0.2	24.83
nt-126:	109	126	-24.55	-1.1	17.47
nt-127:	127	127	-22.92	-0.19	24.76
nt-128:	128	128	-15.96	-1.32	20.87
nt-129*:	129	237	-14.6	-1.5	18.13
nt-130*:	130	236	-14.6	-1.5	18.13
nt-131*:	131	235	-14.6	-1.5	18.13
nt-132*:	132	234	-14.6	-1.5	18.13
nt-133:	133	133	-21.23	-0.46	20.93
nt-134:	134	134	-20.75	-0.45	20.81
nt-135:	135	135	-20.68	-0.38	21.87
nt-136:	136	136	-19.91	-0.5	22.2
nt-137:	137	193	-18.67	-0.67	19.28
nt-138:	138	192	-18.54	-0.66	19.23
nt-139:	139	191	-18.54	-0.66	19.23
nt-140:	140	140	-22.39	-0.26	24.48
nt-141:	141	141	-19.89	-0.44	21.85
nt-142:	142	188	-17.85	-0.63	19.31
nt-143:	143	187	-17.85	-0.63	19.31
nt-144:	144	186	-17.85	-0.63	19.31
nt-145:	145	185	-17.85	-0.63	19.31
nt-146:	146	184	-17.85	-0.63	19.31
nt-147:	147	183	-17.85	-0.63	19.31
nt-148:	148	148	-17.79	-0.46	21.1
nt-149:	149	149	-17.48	-0.48	20.93
nt-150:	150	150	-16.83	-0.55	19.71
nt-151:	151	151	-16.53	-0.57	19.51
nt-152:	152	152	-16.89	-0.51	20.45
nt-153:	153	153	-16.58	-0.52	20.24
nt-154:	154	154	-16.3	-0.54	19.88
nt-155:	155	155	-16.04	-0.55	19.52
nt-156:	156	156	-16.18	-0.53	20.04
nt-157:	157	157	-19.59	-0.32	22.58
nt-158:	158	158	-16.66	-0.48	20.25
nt-159:	159	159	-15.74	-0.54	19.66
nt-160:	160	160	-18.76	-0.36	22.06
nt-161:	161	161	-18.54	-0.38	21.79
nt-162:	162	162	-18.78	-0.35	21.88
nt-163:	163	163	-18.62	-0.36	21.75
nt-164:	164	164	-18.53	-0.36	21.63
nt-165:	165	165	-18.38	-0.36	21.54
nt-166:	166	166	-18.23	-0.37	21.38
nt-167:	167	167	-18.07	-0.38	21.37
nt-168:	168	168	-17.92	-0.38	21.36
nt-169:	169	169	-17.77	-0.38	21.33
nt-170:	170	170	-15.34	-0.43	19.71
nt-171:	171	171	-15.16	-0.44	19.66
nt-172:	172	172	-15.59	-0.41	19.97
nt-173:	173	173	-16.63	-0.45	20.92
nt-174:	174	174	-16.96	-0.43	21.1
nt-175*:	175	175	-17.56	-0.62	19.16
nt-176:	176	176	-17.46	-0.64	19.07
nt-177:	177	177	-17.23	-0.67	18.96
nt-178:	178	178	-14.74	-0.52	19.75
nt-179:	179	179	-16.15	-0.52	20.63
nt-180:	180	180	-15.99	-0.53	20.5
nt-181:	181	181	-14.73	-0.55	19.63
nt-182:	182	182	-14.81	-0.57	19.63
nt-183:	147	183	-17.85	-0.63	19.31
nt-184:	146	184	-17.85	-0.63	19.31
nt-185:	145	185	-17.85	-0.63	19.31
nt-186:	144	186	-17.85	-0.63	19.31
nt-187:	143	187	-17.85	-0.63	19.31
nt-188:	142	188	-17.85	-0.63	19.31
nt-189:	189	189	-15.22	-0.48	20.3
nt-190:	190	190	-14.5	-0.57	19.61
nt-191:	139	191	-18.54	-0.66	19.23
nt-192:	138	192	-18.54	-0.66	19.23
nt-193:	137	193	-18.67	-0.67	19.28
nt-194:	194	194	-12.45	-0.6	19.15
nt-195:	195	221	-9.98	-0.65	18.32
nt-196:	196	220	-9.98	-0.65	18.32
nt-197:	197	219	-9.98	-0.65	18.32
nt-198:	198	198	-12.42	-0.6	18.53
nt-199:	199	199	-12.71	-0.59	18.8
nt-200:	200	200	-11.7	-0.53	18.91
nt-201:	201	201	-11.3	-0.54	19.07
nt-202:	202	202	-11.36	-0.53	19.08
nt-203:	203	213	-10.22	-0.62	18.53
nt-204:	204	212	-10.22	-0.62	18.53
nt-205:	205	211	-10.22	-0.62	18.53
nt-206:	206	206	-11.76	-0.55	18.98
nt-207:	207	207	-11.81	-0.55	18.95
nt-208:	208	208	-11.46	-0.56	18.74
nt-209:	209	209	-11.74	-0.59	18.51
nt-210:	210	210	-11.75	-0.59	18.56
nt-211:	205	211	-10.22	-0.62	18.53
nt-212:	204	212	-10.22	-0.62	18.53
nt-213:	203	213	-10.22	-0.62	18.53
nt-214:	214	214	-12.85	-0.54	18.83
nt-215:	215	215	-13.03	-0.53	18.99
nt-216:	216	216	-11.51	-0.55	18.69
nt-217:	217	217	-11.42	-0.55	18.6
nt-218:	218	218	-11.11	-0.55	18.55
nt-219:	197	219	-9.98	-0.65	18.32
nt-220:	196	220	-9.98	-0.65	18.32
nt-221:	195	221	-9.98	-0.65	18.32
nt-222:	222	222	-14.82	-0.58	19.65
nt-223:	223	223	-14.98	-0.59	19.76
nt-224:	224	224	-15.16	-0.61	19.78
nt-225:	225	225	-15.77	-0.53	20.75
nt-226:	226	226	-16.06	-0.56	20.78
nt-227:	227	227	-16.29	-0.56	20.94
nt-228:	228	228	-15.88	-0.67	19.98
nt-229:	229	229	-16.09	-0.69	20.04
nt-230:	230	230	-16.3	-0.71	20.1
nt-231:	231	244	-16.89	-0.67	20.27
nt-232:	232	243	-17.36	-0.71	20.39
nt-233:	233	242	-17.36	-0.71	20.39
nt-234:	234	241	-17.36	-0.71	20.39
nt-235:	235	240	-17.36	-0.71	20.39
nt-236:	236	236	-17.82	-0.77	20.62
nt-237:	237	237	-18.36	-0.79	20.77
nt-238:	238	238	-18.22	-0.87	20.61
nt-239:	239	239	-18.43	-0.88	20.69
nt-240:	235	240	-17.36	-0.71	20.39
nt-241:	234	241	-17.36	-0.71	20.39
nt-242:	233	242	-17.36	-0.71	20.39
nt-243:	232	243	-17.36	-0.71	20.39
nt-244:	231	244	-16.89	-0.67	20.27
nt-245:	245	245	-13.56	-0.72	19.31
nt-246:	246	246	-13.75	-0.71	19.35
nt-247*:	247	227	-14.49	-0.84	17.91
nt-248:	248	248	-36.46	-2.04	27.84
nt-249:	249	249	-36.98	-2.02	26.87
nt-250:	250	343	-39.1	-2.37	27.79
nt-251:	251	251	-15.7	-0.59	20.13
nt-252:	252	252	-15.94	-0.61	20.26
nt-253:	253	253	-17.45	-0.71	21.45
nt-254*:	254	339	-39.1	-2.37	27.79
nt-255*:	255	338	-39.1	-2.37	27.79
nt-256:	256	256	-18.47	-0.88	21.23
nt-257:	257	257	-18.85	-0.9	21.29
nt-258:	258	258	-19.5	-0.92	21.41
nt-259:	259	259	-21.71	-1.06	22.7
nt-260:	260	260	-21.53	-1.05	22.1
nt-261:	261	261	-22.11	-1.05	22.32
nt-262:	262	337	-37.44	-2.12	26.4
nt-263:	263	336	-37.24	-2.06	26.64
nt-264:	264	335	-37.14	-2.02	26.86
nt-265:	265	334	-37.14	-2.02	26.86
nt-266:	266	266	-23.29	-1.1	22.73
nt-267:	267	332	-37.01	-1.95	27.14
nt-268:	268	331	-37.01	-1.95	27.14
nt-269:	269	329	-37.01	-1.95	27.14
nt-270:	270	328	-37.01	-1.95	27.14
nt-271:	271	327	-37.01	-1.95	27.14
nt-272:	272	326	-37.01	-1.95	27.14
nt-273:	273	325	-37.01	-1.95	27.14
nt-274:	274	322	-35.9	-1.66	27.63
nt-275:	275	321	-35.9	-1.66	27.63
nt-276:	276	320	-35.9	-1.66	27.63
nt-277:	277	319	-35.83	-1.64	27.81
nt-278:	278	318	-35.83	-1.64	27.81
nt-279:	279	317	-35.83	-1.64	27.81
nt-280:	280	316	-35.83	-1.64	27.81
nt-281:	281	315	-35.83	-1.64	27.81
nt-282:	282	314	-35.83	-1.64	27.81
nt-283:	283	313	-35.83	-1.64	27.81
nt-284:	284	312	-35.83	-1.64	27.81
nt-285:	285	310	-35.83	-1.64	27.81
nt-286:	286	309	-35.83	-1.64	27.81
nt-287:	287	287	-30.82	-1.21	26.52
nt-288:	288	307	-35.83	-1.64	27.81
nt-289:	289	306	-35.83	-1.64	27.81
nt-290:	290	290	-31.32	-1.17	27.27
nt-291:	291	303	-32.15	-1.33	26.65
nt-292:	292	302	-32.15	-1.33	26.65
nt-293:	293	301	-32.15	-1.33	26.65
nt-294:	294	294	-29.08	-1.3	25.6
nt-295:	295	295	-29.89	-1.32	25.93
nt-296:	296	296	-30.05	-1.31	26.09
nt-297:	297	297	-30.26	-1.25	26.52
nt-298:	298	298	-30.56	-1.2	26.8
nt-299:	299	299	-30.8	-1.21	26.77
nt-300:	300	300	-30.36	-1.23	26.45
nt-301:	293	301	-32.15	-1.33	26.65
nt-302:	292	302	-32.15	-1.33	26.65
nt-303:	291	303	-32.15	-1.33	26.65
nt-304:	304	304	-32.15	-1.33	26.65
nt-305:	305	305	-31.44	-1.23	27.08
nt-306:	289	306	-35.83	-1.64	27.81
nt-307:	288	307	-35.83	-1.64	27.81
nt-308:	308	308	-33.17	-1.27	29.46
nt-309:	286	309	-35.83	-1.64	27.81
nt-310:	285	310	-35.83	-1.64	27.81
nt-311:	311	311	-32.85	-1.28	27.39
nt-312:	284	312	-35.83	-1.64	27.81
nt-313:	283	313	-35.83	-1.64	27.81
nt-314:	282	314	-35.83	-1.64	27.81
nt-315:	281	315	-35.83	-1.64	27.81
nt-316:	280	316	-35.83	-1.64	27.81
nt-317:	279	317	-35.83	-1.64	27.81
nt-318:	278	318	-35.83	-1.64	27.81
nt-319:	277	319	-35.83	-1.64	27.81
nt-320:	276	320	-35.9	-1.66	27.63
nt-321:	275	321	-35.9	-1.66	27.63
nt-322:	274	322	-35.9	-1.66	27.63
nt-323:	323	323	-34.39	-1.46	28.37
nt-324:	324	324	-35.4	-1.65	28.14
nt-325:	273	325	-37.01	-1.95	27.14
nt-326:	272	326	-37.01	-1.95	27.14
nt-327:	271	327	-37.01	-1.95	27.14
nt-328:	270	328	-37.01	-1.95	27.14
nt-329:	269	329	-37.01	-1.95	27.14
nt-330:	330	330	-31.19	-1.09	30.96
nt-331:	268	331	-37.01	-1.95	27.14
nt-332:	267	332	-37.01	-1.95	27.14
nt-333:	333	333	-30.9	-1.04	31.27
nt-334:	265	334	-37.14	-2.02	26.86
nt-335:	264	335	-37.14	-2.02	26.86
nt-336:	263	336	-37.24	-2.06	26.64
nt-337:	262	337	-37.44	-2.12	26.4
nt-338:	338	338	-28.94	-0.89	32.69
nt-339:	339	339	-28.35	-0.64	32.16
nt-340*:	340	253	-39.1	-2.37	27.79
nt-341*:	341	252	-39.1	-2.37	27.79
nt-342*:	342	251	-39.1	-2.37	27.79
nt-343:	250	343	-39.1	-2.37	27.79
nt-344:	344	344	-35.32	-1.73	29.38
nt-345:	345	345	-31.66	-1.14	32.21
nt-346:	346	346	-30.06	-0.59	31.18
nt-347:	347	347	-28.46	-0.78	30.46
nt-348*:	348	243	-39.06	-2.32	28.64
nt-349:	349	349	-27.94	-0.69	32.09
nt-350:	350	350	-29.08	-0.75	31.95
nt-351:	351	351	-28.95	-0.73	32.0
nt-352:	352	352	-28.81	-0.62	31.7
nt-353:	353	353	-28.58	-0.65	32.17
nt-354:	354	354	-31.0	-0.75	32.29
nt-355:	355	355	-38.5	-2.16	28.94
nt-356:	356	356	-37.62	-1.89	29.68
nt-357:	357	357	-30.59	-0.79	32.26
nt-358:	358	358	-30.33	-0.66	31.38
nt-359:	359	359	-29.11	-0.71	31.66
nt-360:	360	360	-29.01	-0.65	31.99
nt-361:	361	361	-28.86	-0.65	31.94
nt-362:	362	362	-28.8	-0.64	31.87
nt-363:	363	363	-27.57	-0.37	32.14
nt-364:	364	364	-27.17	-0.42	32.32
nt-365:	365	365	-27.07	-0.41	32.29
nt-366:	366	366	-28.21	-0.52	31.58
nt-367:	367	367	-27.22	-0.33	32.17
nt-368:	368	368	-26.8	-0.24	32.05
nt-369:	369	369	-26.93	-0.22	31.65
nt-370:	370	370	-27.0	-0.19	31.54
nt-371:	371	371	-28.28	-0.46	30.41
nt-372:	372	372	-27.21	-0.3	30.54
nt-373*:	373	328	-25.21	-0.57	33.23
nt-374*:	374	327	-25.21	-0.57	33.23
nt-375*:	375	326	-25.21	-0.57	33.23
nt-376:	376	376	-28.52	-0.47	30.22
nt-377*:	377	325	-25.21	-0.57	33.23
nt-378*:	378	324	-25.21	-0.57	33.23
nt-379*:	379	323	-25.21	-0.57	33.23
nt-380*:	380	322	-25.21	-0.57	33.23
nt-381*:	381	321	-25.21	-0.57	33.23
nt-382*:	382	320	-25.21	-0.57	33.23
nt-383*:	383	319	-25.21	-0.57	33.23
nt-384*:	384	318	-25.21	-0.57	33.23
nt-385*:	385	317	-25.33	-0.59	33.42
nt-386:	386	386	-27.85	-0.33	28.33
nt-387:	387	387	-28.04	-0.34	28.04
nt-388*:	388	316	-26.02	-0.68	33.18
nt-389*:	389	315	-26.02	-0.68	33.18
nt-390:	390	390	-26.3	-0.64	32.09
nt-391*:	391	314	-26.13	-0.7	32.71
nt-392*:	392	313	-26.13	-0.7	32.71
nt-393*:	393	312	-26.13	-0.7	32.71
nt-394:	394	394	-28.26	-0.19	27.08
nt-395:	395	395	-28.11	-0.32	27.84
nt-396:	396	396	-27.48	-0.51	28.39
nt-397:	397	397	-27.59	-0.54	27.84
nt-398:	398	398	-27.71	-0.56	27.53
nt-399:	399	399	-31.5	-1.1	22.62
nt-400:	400	400	-34.52	-1.37	15.77
nt-401:	401	401	-34.3	-1.25	16.61
nt-402:	402	402	-34.25	-1.26	17.1
nt-403:	403	403	-29.99	-0.61	23.6
nt-404:	404	404	-35.39	-1.44	13.68
nt-405:	405	405	-31.8	-1.23	21.84
nt-406:	406	406	-28.33	-0.42	26.6
nt-407:	407	407	-28.72	-0.46	25.88
nt-408:	408	408	-29.33	-0.46	24.23
nt-409:	409	409	-29.16	-0.44	24.58
nt-410:	410	410	-30.05	-0.69	23.4
nt-411:	411	411	-30.56	-0.76	22.55
nt-412:	412	412	-30.86	-0.8	22.17
nt-413:	413	413	-31.19	-0.83	21.72
nt-414:	414	414	-30.34	-0.64	23.12
nt-415:	415	415	-30.51	-0.66	22.91
nt-416:	416	416	-31.92	-0.89	20.76
nt-417*:	417	504	-38.99	-1.97	7.63
nt-418*:	418	503	-39.17	-1.98	7.75
nt-419:	419	502	-40.78	-2.14	7.45
nt-420:	420	501	-40.94	-2.15	7.38
nt-421:	421	500	-40.93	-2.13	7.6
nt-422:	422	499	-40.93	-2.13	7.6
nt-423:	423	498	-40.93	-2.13	7.6
nt-424:	424	497	-40.93	-2.13	7.6
nt-425:	425	425	-33.51	-1.04	18.74
nt-426:	426	426	-32.42	-0.85	20.46
nt-427:	427	427	-34.15	-1.1	18.07
nt-428:	428	428	-34.35	-1.11	17.84
nt-429:	429	429	-34.55	-1.13	17.61
nt-430:	430	493	-41.17	-2.03	7.92
nt-431:	431	492	-41.04	-1.99	8.16
nt-432:	432	491	-41.04	-1.99	8.16
nt-433:	433	490	-41.04	-1.99	8.16
nt-434:	434	489	-41.04	-1.99	8.16
nt-435:	435	488	-41.04	-1.99	8.16
nt-436:	436	482	-40.02	-1.81	9.43
nt-437:	437	481	-39.92	-1.79	9.6
nt-438:	438	480	-39.92	-1.79	9.6
nt-439:	439	479	-39.92	-1.79	9.6
nt-440:	440	440	-36.7	-1.33	14.6
nt-441:	441	478	-39.92	-1.79	9.6
nt-442:	442	477	-39.92	-1.79	9.6
nt-443:	443	476	-39.92	-1.79	9.6
nt-444:	444	475	-39.92	-1.79	9.6
nt-445:	445	445	-35.44	-1.12	17.52
nt-446:	446	446	-35.65	-1.14	17.38
nt-447:	447	447	-37.34	-1.35	15.56
nt-448:	448	448	-38.35	-1.49	13.82
nt-449:	449	470	-39.22	-1.66	11.11
nt-450:	450	469	-39.22	-1.66	11.11
nt-451:	451	467	-39.37	-1.59	11.99
nt-452:	452	466	-38.55	-1.46	13.32
nt-453:	453	465	-38.44	-1.45	13.39
nt-454:	454	464	-38.44	-1.45	13.39
nt-455:	455	463	-38.44	-1.45	13.39
nt-456:	456	462	-38.44	-1.45	13.39
nt-457:	457	461	-38.44	-1.45	13.39
nt-458:	458	458	-38.1	-1.4	14.01
nt-459:	459	459	-38.27	-1.42	13.71
nt-460:	460	460	-38.75	-1.4	14.96
nt-461:	457	461	-38.44	-1.45	13.39
nt-462:	456	462	-38.44	-1.45	13.39
nt-463:	455	463	-38.44	-1.45	13.39
nt-464:	454	464	-38.44	-1.45	13.39
nt-465:	453	465	-38.44	-1.45	13.39
nt-466:	452	466	-38.55	-1.46	13.32
nt-467:	451	467	-39.37	-1.59	11.99
nt-468:	468	468	-38.36	-1.41	14.38
nt-469:	450	469	-39.22	-1.66	11.11
nt-470:	449	470	-39.22	-1.66	11.11
nt-471:	471	471	-38.4	-1.5	13.06
nt-472:	472	472	-39.01	-1.42	15.27
nt-473:	473	473	-39.62	-1.73	10.14
nt-474:	474	474	-39.64	-1.73	10.31
nt-475:	444	475	-39.92	-1.79	9.6
nt-476:	443	476	-39.92	-1.79	9.6
nt-477:	442	477	-39.92	-1.79	9.6
nt-478:	441	478	-39.92	-1.79	9.6
nt-479:	439	479	-39.92	-1.79	9.6
nt-480:	438	480	-39.92	-1.79	9.6
nt-481:	437	481	-39.92	-1.79	9.6
nt-482:	436	482	-40.02	-1.81	9.43
nt-483:	483	483	-38.53	-1.38	16.36
nt-484:	484	484	-37.83	-1.32	17.04
nt-485:	485	485	-38.28	-1.36	16.38
nt-486:	486	486	-38.98	-1.74	11.14
nt-487:	487	487	-38.98	-1.78	11.2
nt-488:	435	488	-41.04	-1.99	8.16
nt-489:	434	489	-41.04	-1.99	8.16
nt-490:	433	490	-41.04	-1.99	8.16
nt-491:	432	491	-41.04	-1.99	8.16
nt-492:	431	492	-41.04	-1.99	8.16
nt-493:	430	493	-41.17	-2.03	7.92
nt-494:	494	494	-38.26	-1.7	14.54
nt-495:	495	495	-39.02	-1.69	13.26
nt-496:	496	496	-38.63	-1.66	13.06
nt-497:	424	497	-40.93	-2.13	7.6
nt-498:	423	498	-40.93	-2.13	7.6
nt-499:	422	499	-40.93	-2.13	7.6
nt-500:	421	500	-40.93	-2.13	7.6
nt-501:	420	501	-40.94	-2.15	7.38
nt-502:	419	502	-40.78	-2.14	7.45
nt-503:	503	531	-38.13	-1.17	21.01
nt-504:	504	530	-38.11	-1.2	20.66
nt-505:	505	529	-38.16	-1.26	20.32
nt-506:	506	528	-38.23	-1.28	20.1
nt-507:	507	527	-38.27	-1.29	19.93
nt-508:	508	526	-38.27	-1.29	19.93
nt-509:	509	525	-38.27	-1.29	19.93
nt-510:	510	524	-38.27	-1.29	19.93
nt-511:	511	523	-38.27	-1.29	19.93
nt-512:	512	522	-38.27	-1.29	19.93
nt-513:	513	521	-38.27	-1.29	19.93
nt-514:	514	514	-38.02	-1.3	19.72
nt-515:	515	515	-37.81	-1.34	18.35
nt-516:	516	516	-38.05	-1.35	18.38
nt-517:	517	517	-38.27	-1.33	18.97
nt-518:	518	518	-37.97	-1.32	19.11
nt-519:	519	519	-37.67	-1.31	19.22
nt-520:	520	520	-35.32	-1.52	20.83
nt-521:	513	521	-38.27	-1.29	19.93
nt-522:	512	522	-38.27	-1.29	19.93
nt-523:	511	523	-38.27	-1.29	19.93
nt-524:	510	524	-38.27	-1.29	19.93
nt-525:	509	525	-38.27	-1.29	19.93
nt-526:	508	526	-38.27	-1.29	19.93
nt-527:	507	527	-38.27	-1.29	19.93
nt-528:	506	528	-38.23	-1.28	20.1
nt-529:	505	529	-38.16	-1.26	20.32
nt-530:	504	530	-38.11	-1.2	20.66
nt-531:	503	531	-38.13	-1.17	21.01
nt-532:	532	550	-27.88	-1.72	25.75
nt-533:	533	549	-27.88	-1.72	25.75
nt-534:	534	548	-27.88	-1.72	25.75
nt-535:	535	547	-27.88	-1.72	25.75
nt-536:	536	546	-27.88	-1.72	25.75
nt-537:	537	537	-26.93	-1.38	23.72
nt-538:	538	538	-31.26	-1.49	23.27
nt-539:	539	539	-32.44	-1.3	24.67
nt-540:	540	540	-25.69	-1.39	26.48
nt-541:	541	541	-25.12	-1.42	26.41
nt-542:	542	542	-24.78	-1.39	26.63
nt-543:	543	543	-27.72	-1.44	24.8
nt-544:	544	544	-33.62	-1.48	23.06
nt-545:	545	545	-30.51	-1.39	23.17
nt-546:	536	546	-27.88	-1.72	25.75
nt-547:	535	547	-27.88	-1.72	25.75
nt-548:	534	548	-27.88	-1.72	25.75
nt-549:	533	549	-27.88	-1.72	25.75
nt-550:	532	550	-27.88	-1.72	25.75
nt-551*:	551	531	-28.19	-2.02	24.5
nt-552:	552	552	-25.77	-1.14	25.14
nt-553:	553	553	-25.63	-1.11	25.37
nt-554:	554	554	-25.19	-1.27	24.53
nt-555:	555	555	-22.2	-1.27	24.57
nt-556:	556	556	-21.83	-1.26	24.68
nt-557:	557	557	-32.31	-1.59	26.87
nt-558:	558	558	-32.39	-1.58	27.54
nt-559:	559	559	-32.72	-1.99	26.59
nt-560:	560	569	-32.5	-2.03	26.74
nt-561:	561	568	-32.5	-2.03	26.74
nt-562:	562	567	-32.5	-2.03	26.74
nt-563:	563	563	-32.04	-1.28	27.46
nt-564:	564	564	-31.59	-1.37	26.92
nt-565:	565	565	-32.97	-1.72	25.94
nt-566:	566	566	-32.77	-1.7	25.88
nt-567:	562	567	-32.5	-2.03	26.74
nt-568:	561	568	-32.5	-2.03	26.74
nt-569:	560	569	-32.5	-2.03	26.74
nt-570:	570	570	-33.34	-2.09	25.09
nt-571:	571	571	-20.46	-1.22	24.8
nt-572:	572	572	-20.27	-1.2	24.97
nt-573:	573	573	-19.93	-1.19	25.11
nt-574:	574	574	-19.97	-1.14	25.47
nt-575:	575	575	-19.36	-1.0	25.48
nt-576:	576	576	-19.38	-0.97	25.75
nt-577:	577	577	-19.9	-0.89	26.32
nt-578:	578	578	-19.7	-0.89	26.35
nt-579:	579	579	-19.53	-0.88	26.43
nt-580:	580	580	-19.37	-0.88	26.42
nt-581:	581	581	-19.21	-0.88	26.44
nt-582:	582	582	-19.05	-0.88	26.49
nt-583:	583	583	-18.89	-0.88	26.54
nt-584:	584	584	-18.74	-0.88	26.56
nt-585:	585	585	-18.6	-0.87	26.59
nt-586:	586	586	-18.45	-0.87	26.62
nt-587:	587	587	-18.85	-0.92	26.79
nt-588:	588	588	-18.7	-0.92	26.84
nt-589:	589	589	-18.56	-0.91	26.89
nt-590:	590	590	-18.34	-0.92	26.94
nt-591*:	591	512	-33.33	-2.87	23.57
nt-592*:	592	511	-33.33	-2.87	23.57
nt-593*:	593	510	-33.33	-2.87	23.57
nt-594*:	594	509	-33.33	-2.87	23.57
nt-595*:	595	508	-33.33	-2.87	23.57
nt-596:	596	596	-17.17	-0.86	26.88
nt-597:	597	597	-17.02	-0.87	26.9
nt-598*:	598	505	-33.75	-3.0	22.61
nt-599*:	599	504	-33.75	-3.0	22.61
nt-600*:	600	503	-33.75	-3.0	22.61
nt-601*:	601	502	-33.75	-3.0	22.61
nt-602*:	602	501	-33.75	-3.0	22.61
nt-603*:	603	500	-34.48	-3.2	21.68
nt-604*:	604	499	-35.07	-3.37	21.35
nt-605:	605	605	-15.89	-0.65	27.96
nt-606:	606	606	-14.73	-0.67	25.95
nt-607*:	607	570	-14.16	-0.77	24.39
nt-608*:	608	569	-14.16	-0.77	24.39
nt-609:	609	609	-16.13	-0.81	25.78
nt-610*:	610	567	-14.16	-0.77	24.39
nt-611*:	611	566	-14.16	-0.77	24.39
nt-612*:	612	565	-14.16	-0.77	24.39
nt-613*:	613	564	-14.16	-0.77	24.39
nt-614*:	614	563	-14.16	-0.77	24.39
nt-615:	615	615	-15.32	-0.61	26.14
nt-616:	616	616	-14.84	-0.38	28.57
nt-617*:	617	561	-14.16	-0.77	24.39
nt-618*:	618	560	-14.16	-0.77	24.39
nt-619*:	619	559	-14.16	-0.77	24.39
nt-620*:	620	558	-13.83	-0.81	24.29
nt-621*:	621	557	-13.51	-0.83	24.35
nt-622:	622	622	-14.33	-0.27	29.27
nt-623:	623	623	-14.24	-0.33	28.67
nt-624:	624	624	-13.97	-0.3	28.49
nt-625*:	625	551	-11.17	-0.73	26.31
nt-626*:	626	550	-11.17	-0.73	26.31
nt-627*:	627	549	-11.17	-0.73	26.31
nt-628:	628	628	-13.24	-0.42	28.07
nt-629:	629	629	-12.86	-0.62	26.31
nt-630:	630	630	-12.83	-0.6	26.46
nt-631:	631	631	-12.84	-0.59	26.51
nt-632:	632	632	-12.87	-0.57	26.78
nt-633:	633	633	-12.97	-0.56	26.71
nt-634:	634	634	-13.44	-0.38	28.38
nt-635:	635	635	-13.61	-0.41	28.39
nt-636:	636	636	-14.34	-0.33	28.26
nt-637:	637	637	-14.56	-0.34	28.39
nt-638:	638	638	-14.85	-0.36	28.39
nt-639:	639	639	-15.14	-0.36	28.46
nt-640*:	640	675	-22.61	-0.74	26.41
nt-641:	641	641	-12.35	-0.38	29.83
nt-642:	642	642	-13.95	-0.15	30.34
nt-643:	643	643	-14.12	-0.16	30.38
nt-644:	644	644	-15.76	-0.18	29.95
nt-645:	645	645	-15.93	-0.19	29.98
nt-646*:	646	669	-22.61	-0.74	26.41
nt-647*:	647	760	-28.9	-1.97	27.22
nt-648:	648	648	-14.93	-0.18	30.15
nt-649*:	649	758	-28.9	-1.97	27.22
nt-650*:	650	757	-28.9	-1.97	27.22
nt-651*:	651	756	-28.9	-1.97	27.22
nt-652*:	652	755	-28.9	-1.97	27.22
nt-653:	653	653	-18.12	-0.57	30.17
nt-654:	654	654	-18.39	-0.56	30.48
nt-655:	655	655	-16.46	-0.27	30.51
nt-656:	656	656	-20.37	-0.84	29.63
nt-657:	657	657	-20.82	-0.86	29.59
nt-658:	658	658	-21.59	-0.89	29.85
nt-659:	659	659	-22.13	-0.93	29.43
nt-660:	660	660	-18.03	-0.42	29.82
nt-661:	661	661	-21.28	-0.72	29.95
nt-662*:	662	693	-29.38	-1.68	29.29
nt-663:	663	663	-27.88	-1.49	29.53
nt-664:	664	691	-29.82	-1.72	28.67
nt-665:	665	690	-29.82	-1.72	28.67
nt-666:	666	689	-29.82	-1.72	28.67
nt-667:	667	688	-29.82	-1.72	28.67
nt-668:	668	687	-29.82	-1.72	28.67
nt-669:	669	686	-29.82	-1.72	28.67
nt-670:	670	685	-29.82	-1.72	28.67
nt-671:	671	684	-29.82	-1.72	28.67
nt-672:	672	672	-19.82	-0.47	31.49
nt-673:	673	673	-20.85	-0.59	31.2
nt-674:	674	674	-21.08	-0.6	31.53
nt-675:	675	675	-25.05	-1.14	28.23
nt-676:	676	676	-25.83	-1.17	28.57
nt-677:	677	677	-24.89	-1.05	27.76
nt-678:	678	678	-19.41	-0.4	30.93
nt-679:	679	679	-21.61	-0.83	30.16
nt-680:	680	680	-23.22	-0.95	31.54
nt-681:	681	681	-23.13	-0.97	31.3
nt-682:	682	682	-22.59	-0.95	30.62
nt-683:	683	683	-22.99	-0.97	30.97
nt-684:	671	684	-29.82	-1.72	28.67
nt-685:	670	685	-29.82	-1.72	28.67
nt-686:	669	686	-29.82	-1.72	28.67
nt-687:	668	687	-29.82	-1.72	28.67
nt-688:	667	688	-29.82	-1.72	28.67
nt-689:	666	689	-29.82	-1.72	28.67
nt-690:	665	690	-29.82	-1.72	28.67
nt-691:	664	691	-29.82	-1.72	28.67
nt-692:	692	692	-22.88	-0.69	31.27
nt-693:	693	693	-21.52	-0.44	31.78
nt-694:	694	694	-21.68	-0.48	30.96
nt-695:	695	706	-23.0	-0.59	30.08
nt-696:	696	705	-23.0	-0.59	30.08
nt-697:	697	697	-24.39	-0.75	31.3
nt-698:	698	698	-23.73	-0.68	31.82
nt-699:	699	699	-23.89	-0.69	31.66
nt-700:	700	700	-22.96	-0.58	30.24
nt-701:	701	701	-23.15	-0.59	30.04
nt-702:	702	702	-22.58	-0.54	30.57
nt-703:	703	703	-22.69	-0.55	30.34
nt-704:	704	704	-22.9	-0.57	30.15
nt-705:	696	705	-23.0	-0.59	30.08
nt-706:	695	706	-23.0	-0.59	30.08
nt-707:	707	707	-26.29	-0.87	29.71
nt-708*:	708	778	-31.78	-1.49	24.38
nt-709*:	709	777	-31.68	-1.45	23.87
nt-710*:	710	776	-31.62	-1.45	24.05
nt-711*:	711	775	-31.62	-1.45	24.05
nt-712*:	712	774	-31.62	-1.45	24.05
nt-713*:	713	773	-31.62	-1.45	24.05
nt-714:	714	714	-23.34	-0.62	32.28
nt-715:	715	715	-23.45	-0.63	32.22
nt-716:	716	716	-23.57	-0.64	32.14
nt-717*:	717	769	-31.62	-1.45	24.05
nt-718*:	718	768	-31.62	-1.45	24.05
nt-719:	719	760	-31.6	-1.43	23.0
nt-720:	720	759	-31.6	-1.43	22.89
nt-721:	721	758	-31.6	-1.43	22.89
nt-722:	722	757	-31.6	-1.43	22.89
nt-723:	723	756	-31.6	-1.43	22.89
nt-724:	724	755	-31.6	-1.43	22.89
nt-725:	725	725	-31.0	-1.45	23.03
nt-726:	726	726	-31.25	-1.49	22.64
nt-727:	727	727	-31.25	-1.5	22.53
nt-728:	728	728	-31.24	-1.49	22.6
nt-729:	729	754	-30.94	-1.51	22.7
nt-730:	730	753	-30.87	-1.51	22.59
nt-731:	731	752	-30.79	-1.51	22.52
nt-732:	732	751	-30.66	-1.49	22.68
nt-733:	733	750	-30.47	-1.45	22.76
nt-734:	734	749	-30.29	-1.41	22.92
nt-735:	735	748	-30.29	-1.41	22.92
nt-736:	736	747	-30.29	-1.41	22.92
nt-737:	737	746	-30.29	-1.41	22.92
nt-738:	738	738	-28.89	-1.21	26.36
nt-739:	739	739	-28.97	-1.21	26.43
nt-740:	740	740	-29.07	-1.21	26.46
nt-741:	741	741	-29.17	-1.21	26.51
nt-742:	742	742	-29.32	-1.24	26.44
nt-743:	743	743	-29.36	-1.23	26.27
nt-744:	744	744	-29.86	-1.3	26.03
nt-745:	745	745	-30.0	-1.31	26.28
nt-746:	737	746	-30.29	-1.41	22.92
nt-747:	736	747	-30.29	-1.41	22.92
nt-748:	735	748	-30.29	-1.41	22.92
nt-749:	734	749	-30.29	-1.41	22.92
nt-750:	733	750	-30.47	-1.45	22.76
nt-751:	732	751	-30.66	-1.49	22.68
nt-752:	731	752	-30.79	-1.51	22.52
nt-753:	730	753	-30.87	-1.51	22.59
nt-754:	729	754	-30.94	-1.51	22.7
nt-755:	724	755	-31.6	-1.43	22.89
nt-756:	723	756	-31.6	-1.43	22.89
nt-757:	722	757	-31.6	-1.43	22.89
nt-758:	721	758	-31.6	-1.43	22.89
nt-759:	720	759	-31.6	-1.43	22.89
nt-760:	719	760	-31.6	-1.43	23.0
nt-761:	761	761	-30.53	-1.12	24.17
nt-762:	762	762	-30.44	-1.29	26.09
nt-763:	763	763	-30.07	-1.18	23.77
nt-764:	764	764	-29.84	-1.05	24.05
nt-765:	765	765	-29.58	-0.89	24.59
nt-766:	766	766	-29.5	-0.9	25.79
nt-767:	767	767	-29.51	-0.9	25.71
nt-768:	768	787	-29.96	-0.9	24.87
nt-769:	769	786	-29.88	-0.89	24.99
nt-770:	770	785	-29.88	-0.89	24.99
nt-771:	771	784	-29.88	-0.89	24.99
nt-772:	772	783	-29.88	-0.89	24.99
nt-773:	773	782	-29.79	-0.87	25.26
nt-774:	774	781	-29.79	-0.87	25.26
nt-775:	775	775	-29.7	-0.88	25.35
nt-776:	776	776	-29.59	-0.87	24.97
nt-777:	777	777	-29.52	-0.88	24.89
nt-778:	778	778	-29.46	-0.88	24.81
nt-779:	779	779	-29.96	-1.03	24.8
nt-780:	780	780	-29.38	-0.94	25.57
nt-781:	774	781	-29.79	-0.87	25.26
nt-782:	773	782	-29.79	-0.87	25.26
nt-783:	772	783	-29.88	-0.89	24.99
nt-784:	771	784	-29.88	-0.89	24.99
nt-785:	770	785	-29.88	-0.89	24.99
nt-786:	769	786	-29.88	-0.89	24.99
nt-787:	768	787	-29.96	-0.9	24.87
nt-788:	788	788	-28.73	-0.66	27.11
nt-789:	789	789	-29.2	-0.8	25.71
nt-790:	790	790	-30.32	-1.03	26.53
nt-791:	791	791	-30.23	-1.02	26.49
nt-792:	792	792	-29.06	-0.79	26.2
nt-793:	793	793	-28.16	-0.75	26.32
nt-794:	794	794	-29.07	-0.79	25.71
nt-795:	795	795	-29.09	-0.78	25.39
nt-796:	796	796	-29.04	-0.78	25.41
nt-797:	797	797	-27.92	-1.05	28.05
nt-798:	798	798	-27.66	-1.02	28.39
nt-799:	799	799	-26.88	-0.97	28.5
nt-800:	800	800	-26.67	-0.96	29.09
nt-801*:	801	830	-28.51	-0.62	22.04
nt-802*:	802	829	-28.51	-0.62	22.04
nt-803*:	803	828	-28.51	-0.62	22.04
nt-804:	804	804	-27.72	-0.77	24.26
nt-805:	805	805	-27.79	-0.78	25.49
nt-806:	806	806	-28.71	-0.64	25.02
nt-807:	807	807	-28.86	-0.69	24.2
nt-808:	808	808	-27.75	-0.76	25.32
nt-809:	809	809	-28.02	-0.75	25.26
nt-810:	810	810	-28.8	-0.7	24.52
nt-811:	811	824	-28.41	-0.58	24.06
nt-812:	812	823	-28.41	-0.58	24.06
nt-813*:	813	822	-28.41	-0.58	24.06
nt-814:	814	821	-28.41	-0.58	24.06
nt-815:	815	815	-26.89	-1.0	25.79
nt-816:	816	816	-27.86	-0.74	25.01
nt-817:	817	817	-27.73	-0.73	24.91
nt-818:	818	818	-27.76	-0.73	24.85
nt-819:	819	819	-28.7	-0.64	23.95
nt-820*:	820	815	-28.41	-0.58	24.06
nt-821:	814	821	-28.41	-0.58	24.06
nt-822:	822	822	-26.81	-0.92	27.27
nt-823:	812	823	-28.41	-0.58	24.06
nt-824:	811	824	-28.41	-0.58	24.06
nt-825:	825	825	-28.44	-0.6	24.54
nt-826:	826	826	-28.38	-0.6	24.61
nt-827:	827	827	-27.53	-0.77	25.35
nt-828:	828	828	-26.6	-0.89	28.3
nt-829*:	829	850	-26.18	-0.91	27.89
nt-830:	830	830	-26.73	-0.84	28.44
nt-831:	831	848	-26.64	-0.82	28.75
nt-832:	832	847	-26.63	-0.82	28.79
nt-833:	833	846	-26.63	-0.82	28.79
nt-834:	834	845	-26.63	-0.82	28.79
nt-835:	835	844	-26.63	-0.82	28.79
nt-836:	836	843	-26.63	-0.82	28.79
nt-837:	837	842	-26.63	-0.82	28.79
nt-838:	838	838	-27.27	-0.82	27.51
nt-839:	839	839	-26.87	-0.92	27.11
nt-840:	840	840	-26.41	-0.77	26.81
nt-841:	841	841	-26.33	-0.78	26.9
nt-842:	837	842	-26.63	-0.82	28.79
nt-843:	836	843	-26.63	-0.82	28.79
nt-844:	835	844	-26.63	-0.82	28.79
nt-845:	834	845	-26.63	-0.82	28.79
nt-846:	833	846	-26.63	-0.82	28.79
nt-847:	832	847	-26.63	-0.82	28.79
nt-848:	831	848	-26.64	-0.82	28.75
nt-849:	849	849	-26.0	-0.8	28.03
nt-850*:	850	932	-24.66	-1.93	28.42
nt-851*:	851	931	-24.58	-1.97	28.41
nt-852*:	852	930	-24.58	-1.97	28.41
nt-853*:	853	929	-24.58	-1.97	28.41
nt-854*:	854	928	-24.58	-1.97	28.41
nt-855:	855	855	-24.53	-1.21	26.55
nt-856*:	856	927	-24.58	-1.97	28.41
nt-857:	857	926	-24.58	-1.97	28.41
nt-858:	858	925	-24.58	-1.97	28.41
nt-859*:	859	924	-24.58	-1.97	28.41
nt-860:	860	860	-25.42	-1.63	28.23
nt-861:	861	861	-25.61	-1.05	27.47
nt-862:	862	862	-25.75	-1.24	27.84
nt-863:	863	863	-25.54	-1.41	27.66
nt-864:	864	864	-24.95	-1.72	29.27
nt-865:	865	865	-25.0	-1.77	28.73
nt-866:	866	866	-24.72	-1.84	29.06
nt-867:	867	867	-24.65	-1.82	28.01
nt-868:	868	868	-25.05	-1.4	28.41
nt-869:	869	869	-24.84	-1.08	27.67
nt-870:	870	870	-25.5	-0.95	26.55
nt-871:	871	922	-24.93	-1.98	27.82
nt-872:	872	921	-24.93	-1.98	27.82
nt-873:	873	873	-25.22	-1.56	26.7
nt-874*:	874	919	-24.93	-1.98	27.82
nt-875*:	875	889	-26.14	-1.53	26.77
nt-876*:	876	888	-26.15	-1.57	26.83
nt-877*:	877	887	-26.15	-1.57	26.83
nt-878:	878	878	-24.75	-1.5	27.0
nt-879:	879	879	-25.4	-1.56	26.84
nt-880:	880	880	-25.91	-1.55	26.74
nt-881:	881	881	-25.87	-1.46	26.98
nt-882:	882	882	-25.89	-1.51	27.34
nt-883:	883	883	-25.43	-1.59	27.23
nt-884:	884	884	-25.62	-1.73	27.67
nt-885:	885	885	-25.71	-1.73	27.6
nt-886:	886	886	-25.48	-2.1	28.25
nt-887:	887	887	-25.54	-2.1	28.28
nt-888:	888	888	-25.59	-2.11	28.47
nt-889:	889	889	-25.41	-1.9	27.57
nt-890:	890	910	-26.02	-1.92	27.81
nt-891:	891	909	-26.03	-1.91	27.85
nt-892:	892	908	-25.99	-1.89	28.14
nt-893:	893	907	-25.97	-1.88	28.25
nt-894:	894	906	-25.94	-1.87	28.26
nt-895:	895	905	-25.83	-1.83	28.74
nt-896:	896	904	-25.82	-1.82	28.8
nt-897:	897	903	-25.82	-1.82	28.8
nt-898:	898	898	-25.76	-1.78	28.44
nt-899:	899	899	-25.72	-1.75	28.66
nt-900:	900	900	-25.71	-1.74	28.85
nt-901:	901	901	-25.71	-1.72	29.02
nt-902:	902	902	-25.71	-1.71	29.21
nt-903:	897	903	-25.82	-1.82	28.8
nt-904:	896	904	-25.82	-1.82	28.8
nt-905:	895	905	-25.83	-1.83	28.74
nt-906:	894	906	-25.94	-1.87	28.26
nt-907:	893	907	-25.97	-1.88	28.25
nt-908:	892	908	-25.99	-1.89	28.14
nt-909:	891	909	-26.03	-1.91	27.85
nt-910:	890	910	-26.02	-1.92	27.81
nt-911:	911	911	-26.41	-1.79	28.31
nt-912:	912	912	-26.22	-1.76	27.68
nt-913:	913	913	-26.09	-1.63	27.26
nt-914:	914	914	-25.43	-1.59	28.98
nt-915:	915	915	-25.72	-1.8	27.91
nt-916:	916	916	-26.14	-1.54	28.31
nt-917*:	917	876	-24.93	-1.98	27.82
nt-918*:	918	875	-24.93	-1.98	27.82
nt-919:	919	919	-26.26	-1.59	26.74
nt-920:	920	920	-25.5	-1.56	28.71
nt-921:	872	921	-24.93	-1.98	27.82
nt-922:	871	922	-24.93	-1.98	27.82
nt-923*:	923	870	-24.93	-1.98	27.82
nt-924:	924	924	-25.68	-1.74	31.04
nt-925:	858	925	-24.58	-1.97	28.41
nt-926:	857	926	-24.58	-1.97	28.41
nt-927:	927	927	-25.73	-1.69	28.75
nt-928:	928	928	-25.71	-1.73	28.62
nt-929*:	929	985	-26.51	-2.61	28.17
nt-930*:	930	984	-26.49	-2.62	27.85
nt-931*:	931	983	-26.49	-2.62	27.85
nt-932:	932	932	-25.34	-1.6	28.47
nt-933:	933	933	-25.12	-1.73	28.49
nt-934:	934	934	-25.1	-1.75	28.54
nt-935:	935	935	-25.39	-1.96	28.47
nt-936:	936	936	-25.38	-1.98	28.51
nt-937:	937	937	-24.9	-2.16	27.53
nt-938:	938	938	-24.91	-2.23	27.5
nt-939:	939	939	-24.88	-2.27	27.67
nt-940:	940	940	-25.01	-1.91	28.93
nt-941:	941	941	-25.36	-2.1	28.7
nt-942:	942	942	-25.37	-2.11	28.68
nt-943:	943	943	-25.38	-2.13	28.67
nt-944:	944	944	-25.39	-2.13	28.54
nt-945:	945	945	-25.43	-2.15	28.36
nt-946:	946	946	-25.6	-2.42	26.85
nt-947:	947	947	-25.66	-2.45	26.63
nt-948:	948	948	-25.71	-2.47	26.42
nt-949:	949	949	-25.77	-2.49	26.21
nt-950:	950	950	-25.83	-2.52	26.0
nt-951:	951	951	-25.73	-2.27	27.26
nt-952:	952	952	-25.95	-2.55	25.61
nt-953:	953	953	-26.04	-2.56	25.4
nt-954:	954	954	-26.17	-2.57	25.2
nt-955:	955	955	-26.25	-2.58	25.06
nt-956:	956	956	-26.34	-2.58	24.92
nt-957:	957	957	-26.35	-2.58	24.95
nt-958:	958	958	-26.51	-2.58	24.88
nt-959:	959	959	-26.63	-2.58	24.78
nt-960:	960	960	-26.49	-2.31	26.33
nt-961:	961	961	-26.6	-2.31	26.24
nt-962:	962	962	-26.66	-2.31	26.2
nt-963:	963	963	-26.77	-2.31	26.12
nt-964:	964	964	-26.89	-2.3	26.03
nt-965:	965	965	-27.0	-2.29	25.95
nt-966:	966	966	-27.3	-2.13	25.17
nt-967:	967	967	-27.44	-2.11	25.12
nt-968:	968	968	-27.58	-2.1	25.04
nt-969:	969	969	-27.73	-2.08	24.96
nt-970:	970	970	-27.6	-2.1	25.0
nt-971:	971	971	-27.75	-2.08	24.88
nt-972:	972	972	-27.86	-2.21	25.44
nt-973:	973	973	-28.0	-2.2	25.39
nt-974:	974	974	-29.22	-2.0	24.29
nt-975:	975	975	-29.42	-1.97	24.25
nt-976:	976	994	-30.26	-1.65	22.96
nt-977:	977	993	-30.26	-1.65	22.96
nt-978:	978	992	-30.26	-1.65	22.96
nt-979:	979	991	-30.26	-1.65	22.96
nt-980:	980	990	-30.26	-1.65	22.96
nt-981:	981	989	-30.26	-1.65	22.96
nt-982:	982	988	-30.26	-1.65	22.96
nt-983:	983	987	-30.26	-1.65	22.96
nt-984:	984	984	-30.49	-1.61	23.22
nt-985:	985	985	-30.24	-1.84	25.3
nt-986:	986	986	-29.63	-1.79	24.33
nt-987:	983	987	-30.26	-1.65	22.96
nt-988:	982	988	-30.26	-1.65	22.96
nt-989:	981	989	-30.26	-1.65	22.96
nt-990:	980	990	-30.26	-1.65	22.96
nt-991:	979	991	-30.26	-1.65	22.96
nt-992:	978	992	-30.26	-1.65	22.96
nt-993:	977	993	-30.26	-1.65	22.96
nt-994:	976	994	-30.26	-1.65	22.96
nt-995:	995	995	-31.29	-2.0	25.35
nt-996:	996	996	-32.79	-2.06	25.15
nt-997:	997	997	-31.88	-2.13	25.59
nt-998:	998	998	-28.91	-2.26	31.47
nt-999:	999	1063	-35.36	-2.15	16.73
nt-1000:	1000	1062	-35.36	-2.15	16.73
nt-1001:	1001	1061	-35.36	-2.15	16.73
nt-1002:	1002	1060	-35.36	-2.15	16.73
nt-1003:	1003	1059	-35.36	-2.15	16.73
nt-1004:	1004	1004	-31.49	-1.6	24.29
nt-1005:	1005	1058	-35.21	-2.11	17.3
nt-1006:	1006	1057	-35.21	-2.11	17.3
nt-1007:	1007	1007	-31.81	-1.53	23.66
nt-1008:	1008	1056	-35.21	-2.11	17.3
nt-1009:	1009	1055	-35.21	-2.11	17.3
nt-1010:	1010	1010	-29.69	-1.42	29.95
nt-1011:	1011	1053	-35.21	-2.11	17.3
nt-1012:	1012	1012	-31.05	-2.13	23.28
nt-1013:	1013	1052	-35.21	-2.11	17.3
nt-1014:	1014	1051	-35.21	-2.11	17.3
nt-1015*:	1015	1023	-27.79	-2.45	28.57
nt-1016:	1016	1016	-27.0	-1.8	31.0
nt-1017:	1017	1017	-30.77	-1.94	24.77
nt-1018:	1018	1018	-26.93	-1.73	31.05
nt-1019:	1019	1019	-29.3	-1.26	29.45
nt-1020:	1020	1020	-29.43	-1.28	29.22
nt-1021:	1021	1021	-29.48	-1.29	29.13
nt-1022:	1022	1040	-34.48	-1.43	22.02
nt-1023:	1023	1039	-34.48	-1.43	22.02
nt-1024:	1024	1038	-34.48	-1.43	22.02
nt-1025:	1025	1037	-34.48	-1.43	22.02
nt-1026:	1026	1026	-31.88	-1.62	24.78
nt-1027:	1027	1027	-32.6	-1.56	25.16
nt-1028:	1028	1035	-34.48	-1.43	22.02
nt-1029:	1029	1034	-34.48	-1.43	22.02
nt-1030:	1030	1030	-33.54	-1.31	23.42
nt-1031:	1031	1031	-33.89	-1.36	22.91
nt-1032:	1032	1032	-33.92	-1.35	22.99
nt-1033:	1033	1033	-34.0	-1.34	22.99
nt-1034:	1029	1034	-34.48	-1.43	22.02
nt-1035:	1028	1035	-34.48	-1.43	22.02
nt-1036:	1036	1036	-33.17	-1.39	22.38
nt-1037:	1025	1037	-34.48	-1.43	22.02
nt-1038:	1024	1038	-34.48	-1.43	22.02
nt-1039:	1023	1039	-34.48	-1.43	22.02
nt-1040:	1022	1040	-34.48	-1.43	22.02
nt-1041:	1041	1041	-31.93	-1.51	25.45
nt-1042:	1042	1042	-32.57	-1.19	25.19
nt-1043:	1043	1043	-33.28	-1.21	25.58
nt-1044:	1044	1044	-33.78	-1.26	24.85
nt-1045:	1045	1045	-34.14	-1.32	24.2
nt-1046*:	1046	1021	-35.21	-2.11	17.3
nt-1047*:	1047	1020	-35.21	-2.11	17.3
nt-1048*:	1048	1019	-35.21	-2.11	17.3
nt-1049*:	1049	1018	-35.21	-2.11	17.3
nt-1050*:	1050	1016	-35.21	-2.11	17.3
nt-1051:	1014	1051	-35.21	-2.11	17.3
nt-1052:	1013	1052	-35.21	-2.11	17.3
nt-1053:	1011	1053	-35.21	-2.11	17.3
nt-1054*:	1054	1010	-35.21	-2.11	17.3
nt-1055:	1009	1055	-35.21	-2.11	17.3
nt-1056:	1008	1056	-35.21	-2.11	17.3
nt-1057:	1006	1057	-35.21	-2.11	17.3
nt-1058:	1005	1058	-35.21	-2.11	17.3
nt-1059:	1003	1059	-35.36	-2.15	16.73
nt-1060:	1002	1060	-35.36	-2.15	16.73
nt-1061:	1001	1061	-35.36	-2.15	16.73
nt-1062:	1000	1062	-35.36	-2.15	16.73
nt-1063:	999	1063	-35.36	-2.15	16.73
nt-1064*:	1064	998	-35.51	-2.12	16.84
nt-1065:	1065	1078	-32.58	-0.85	28.63
nt-1066:	1066	1066	-33.02	-1.0	27.47
nt-1067:	1067	1067	-32.95	-0.93	27.74
nt-1068:	1068	1075	-32.58	-0.87	28.64
nt-1069:	1069	1069	-32.63	-0.84	28.38
nt-1070:	1070	1070	-32.26	-0.95	27.61
nt-1071:	1071	1071	-32.78	-0.82	29.04
nt-1072:	1072	1072	-32.72	-0.8	28.94
nt-1073:	1073	1073	-32.38	-0.91	28.46
nt-1074:	1074	1074	-32.43	-0.87	29.27
nt-1075:	1068	1075	-32.58	-0.87	28.64
nt-1076*:	1076	1067	-32.58	-0.87	28.64
nt-1077*:	1077	1066	-32.58	-0.87	28.64
nt-1078:	1065	1078	-32.58	-0.85	28.63
nt-1079:	1079	1079	-32.44	-0.64	29.83
nt-1080:	1080	1080	-32.45	-0.66	30.78
nt-1081:	1081	1081	-32.23	-0.61	31.1
nt-1082:	1082	1082	-32.22	-0.6	31.54
nt-1083:	1083	1083	-31.45	-0.58	32.16
nt-1084:	1084	1084	-31.17	-0.53	32.66
nt-1085*:	1085	1053	-33.71	-0.63	29.57
nt-1086*:	1086	1052	-33.71	-0.63	29.57
nt-1087:	1087	1087	-33.2	-0.59	31.01
nt-1088*:	1088	1050	-33.42	-0.62	27.94
nt-1089*:	1089	1018	-33.66	-0.66	27.33
nt-1090*:	1090	1017	-33.66	-0.66	27.33
nt-1091:	1091	1091	-30.56	-0.41	34.94
nt-1092:	1092	1092	-30.02	-0.37	35.09
nt-1093:	1093	1093	-29.97	-0.37	35.71
nt-1094:	1094	1094	-30.0	-0.39	35.3
nt-1095:	1095	1095	-29.96	-0.4	35.03
nt-1096:	1096	1096	-29.95	-0.43	35.6
nt-1097*:	1097	1090	-29.95	-0.39	34.37
nt-1098:	1098	1098	-29.79	-0.45	36.05
nt-1099*:	1099	1088	-29.95	-0.39	34.37
nt-1100:	1100	1100	-33.5	-0.59	30.55
nt-1101*:	1101	1086	-29.95	-0.39	34.37
nt-1102*:	1102	1085	-29.95	-0.39	34.37
nt-1103:	1103	1103	-30.21	-0.36	34.95
nt-1104*:	1104	1001	-36.82	-0.92	25.92
nt-1105:	1105	1105	-36.14	-0.86	27.0
nt-1106:	1106	1106	-29.42	-0.51	38.58
nt-1107:	1107	1107	-29.49	-0.53	38.24
nt-1108:	1108	1108	-30.49	-0.55	33.6
nt-1109:	1109	1109	-31.01	-0.64	34.42
nt-1110:	1110	1110	-30.59	-0.54	34.34
nt-1111:	1111	1111	-30.5	-0.53	34.37
nt-1112:	1112	1112	-30.42	-0.52	34.45
nt-1113:	1113	1113	-30.81	-0.49	32.3
nt-1114:	1114	1114	-30.73	-0.48	32.36
nt-1115:	1115	1115	-30.67	-0.47	32.39
nt-1116:	1116	1116	-30.61	-0.47	32.43
nt-1117:	1117	1117	-29.92	-0.45	34.58
nt-1118:	1118	1118	-29.89	-0.44	34.62
nt-1119:	1119	1119	-29.87	-0.43	34.65
nt-1120:	1120	1120	-29.86	-0.43	34.68
nt-1121:	1121	1121	-30.06	-0.42	33.3
nt-1122:	1122	1122	-30.1	-0.42	33.08
nt-1123:	1123	1123	-30.16	-0.41	32.85
nt-1124*:	1124	1169	-29.18	-0.48	38.27
nt-1125:	1125	1125	-30.21	-0.42	35.11
nt-1126:	1126	1126	-30.27	-0.42	34.84
nt-1127*:	1127	1168	-29.92	-0.42	38.16
nt-1128*:	1128	1167	-29.92	-0.42	38.16
nt-1129*:	1129	1166	-29.92	-0.42	38.16
nt-1130*:	1130	1165	-29.92	-0.42	38.16
nt-1131:	1131	1164	-29.92	-0.42	38.16
nt-1132*:	1132	1163	-29.92	-0.42	38.16
nt-1133*:	1133	1162	-29.92	-0.42	38.16
nt-1134*:	1134	1161	-29.92	-0.42	38.16
nt-1135*:	1135	1160	-29.92	-0.42	38.16
nt-1136:	1136	1136	-30.36	-0.34	37.97
nt-1137:	1137	1137	-30.69	-0.35	36.2
nt-1138:	1138	1138	-30.72	-0.4	35.43
nt-1139:	1139	1139	-30.76	-0.39	35.58
nt-1140:	1140	1140	-31.29	-0.32	34.2
nt-1141:	1141	1158	-29.86	-0.39	38.57
nt-1142:	1142	1157	-29.86	-0.39	38.57
nt-1143*:	1143	1156	-29.86	-0.39	38.57
nt-1144:	1144	1155	-29.86	-0.39	38.57
nt-1145:	1145	1145	-30.2	-0.33	37.53
nt-1146:	1146	1153	-29.86	-0.39	38.57
nt-1147:	1147	1152	-29.86	-0.39	38.57
nt-1148:	1148	1148	-29.87	-0.39	37.86
nt-1149:	1149	1149	-29.91	-0.38	37.95
nt-1150:	1150	1150	-30.86	-0.37	36.21
nt-1151:	1151	1151	-29.89	-0.37	38.34
nt-1152:	1147	1152	-29.86	-0.39	38.57
nt-1153:	1146	1153	-29.86	-0.39	38.57
nt-1154:	1154	1154	-30.0	-0.36	38.4
nt-1155:	1144	1155	-29.86	-0.39	38.57
nt-1156:	1156	1156	-32.08	-0.39	34.5
nt-1157:	1142	1157	-29.86	-0.39	38.57
nt-1158:	1141	1158	-29.86	-0.39	38.57
nt-1159*:	1159	1140	-29.9	-0.41	38.46
nt-1160:	1160	1160	-32.03	-0.4	34.83
nt-1161:	1161	1161	-32.14	-0.37	34.4
nt-1162:	1162	1162	-32.16	-0.4	34.23
nt-1163:	1163	1163	-32.44	-0.47	33.11
nt-1164:	1131	1164	-29.92	-0.42	38.16
nt-1165:	1271	1165	-29.92	-0.42	38.16
nt-1166:	1270	1166	-29.92	-0.42	38.16
nt-1167:	1269	1167	-29.92	-0.42	38.16
nt-1168:	1268	1168	-29.92	-0.42	38.16
nt-1169:	1267	1169	-33.14	-1.24	27.59
nt-1170:	1170	1170	-32.1	-0.5	33.2
