# Supplementary material for: Identification of MYC intron 2 regions that modulate expression
Source: PLoS One. 2024 Jan 18;19(1):e0296889. doi: 10.1371/journal.pone.0296889 (PMC10795982; doi:10.1371/journal.pone.0296889)
Supplement: S1 File — (ZIP) [file pone.0296889.s005.zip › S1_File_ScanFold2 data for species/Suppl_File_3_ScanFold2 data for species/Baboon/tmpz2cob_nj.ScanFold.log]

i-nuc	BP(j)	Nuc	#BP_Win	avgMFE	avgZ	avgED	SumZ	SumZ/#TotalWindows	BPs= 0
nt-1	-	G	1	-	-	-	-	-
1	NoBP	G	1	-33.2	0.33	30.3	0.33	0.33

i-nuc	BP(j)	Nuc	#BP_Win	avgMFE	avgZ	avgED	SumZ	SumZ/#TotalWindows	BPs= 0
nt-2	-	U	2	-	-	-	-	-
2	NoBP	U	2	-33.8	0.11	27.05	0.22	0.11

i-nuc	BP(j)	Nuc	#BP_Win	avgMFE	avgZ	avgED	SumZ	SumZ/#TotalWindows	BPs= 0
nt-3	-	A	3	-	-	-	-	-
3	NoBP	A	3	-34.13	0.02	25.58	0.06	0.02

i-nuc	BP(j)	Nuc	#BP_Win	avgMFE	avgZ	avgED	SumZ	SumZ/#TotalWindows	BPs= 0
nt-4	-	A	4	-	-	-	-	-
4	NoBP	A	4	-34.3	0.0	25.05	0.01	0.0

i-nuc	BP(j)	Nuc	#BP_Win	avgMFE	avgZ	avgED	SumZ	SumZ/#TotalWindows	BPs= 0
nt-5	-	G	5	-	-	-	-	-
5	NoBP	G	5	-34.4	-0.01	24.68	-0.05	-0.01

i-nuc	BP(j)	Nuc	#BP_Win	avgMFE	avgZ	avgED	SumZ	SumZ/#TotalWindows	BPs= 0
nt-6	-	C	6	-	-	-	-	-
6	NoBP	C	6	-34.47	-0.03	24.27	-0.19	-0.03

i-nuc	BP(j)	Nuc	#BP_Win	avgMFE	avgZ	avgED	SumZ	SumZ/#TotalWindows	BPs= 0
nt-7	-	G	7	-	-	-	-	-
7	NoBP	G	7	-34.51	-0.05	24.04	-0.34	-0.05

i-nuc	BP(j)	Nuc	#BP_Win	avgMFE	avgZ	avgED	SumZ	SumZ/#TotalWindows	BPs= 0
nt-8	-	A	8	-	-	-	-	-
8	NoBP	A	8	-34.81	-0.15	23.52	-1.18	-0.15

i-nuc	BP(j)	Nuc	#BP_Win	avgMFE	avgZ	avgED	SumZ	SumZ/#TotalWindows	BPs= 0
nt-9	-	A	9	-	-	-	-	-
9	NoBP	A	9	-35.24	-0.26	23.17	-2.32	-0.26

i-nuc	BP(j)	Nuc	#BP_Win	avgMFE	avgZ	avgED	SumZ	SumZ/#TotalWindows	BPs= 1
nt-10	-	G	10	-	-	-	-	-
10	80	C	10	-35.65	-0.35	22.93	-3.53	-0.35

i-nuc	BP(j)	Nuc	#BP_Win	avgMFE	avgZ	avgED	SumZ	SumZ/#TotalWindows	BPs= 1
nt-11	-	C	11	-	-	-	-	-
11	79	G	10	-35.65	-0.35	22.93	-3.53	-0.32
11	NoBP	C	1	-37.0	-0.77	24.29	-0.77	-0.07

i-nuc	BP(j)	Nuc	#BP_Win	avgMFE	avgZ	avgED	SumZ	SumZ/#TotalWindows	BPs= 1
nt-12	-	C	12	-	-	-	-	-
12	78	G	10	-35.65	-0.35	22.93	-3.53	-0.29
12	NoBP	C	2	-37.0	-0.86	22.72	-1.73	-0.14

i-nuc	BP(j)	Nuc	#BP_Win	avgMFE	avgZ	avgED	SumZ	SumZ/#TotalWindows	BPs= 1
nt-13	-	C	13	-	-	-	-	-
13	77	G	10	-35.65	-0.35	22.93	-3.53	-0.27
13	NoBP	C	3	-37.0	-0.97	22.13	-2.92	-0.22

i-nuc	BP(j)	Nuc	#BP_Win	avgMFE	avgZ	avgED	SumZ	SumZ/#TotalWindows	BPs= 2
nt-14	-	G	14	-	-	-	-	-
14	76	C	10	-35.65	-0.35	22.93	-3.53	-0.25
14	80	C	4	-36.92	-1.03	21.85	-4.13	-0.29

i-nuc	BP(j)	Nuc	#BP_Win	avgMFE	avgZ	avgED	SumZ	SumZ/#TotalWindows	BPs= 1
nt-15	-	C	15	-	-	-	-	-
15	NoBP	C	10	-35.65	-0.35	22.93	-3.53	-0.24
15	79	G	5	-36.18	-0.89	24.05	-4.45	-0.3

i-nuc	BP(j)	Nuc	#BP_Win	avgMFE	avgZ	avgED	SumZ	SumZ/#TotalWindows	BPs= 1
nt-16	-	C	16	-	-	-	-	-
16	NoBP	C	11	-35.28	-0.31	24.57	-3.43	-0.21
16	78	G	5	-36.18	-0.89	24.05	-4.45	-0.28

i-nuc	BP(j)	Nuc	#BP_Win	avgMFE	avgZ	avgED	SumZ	SumZ/#TotalWindows	BPs= 1
nt-17	-	C	17	-	-	-	-	-
17	NoBP	C	12	-34.98	-0.29	25.37	-3.49	-0.21
17	77	G	5	-36.18	-0.89	24.05	-4.45	-0.26

i-nuc	BP(j)	Nuc	#BP_Win	avgMFE	avgZ	avgED	SumZ	SumZ/#TotalWindows	BPs= 1
nt-18	-	A	18	-	-	-	-	-
18	69	U	17	-35.33	-0.47	24.98	-7.94	-0.44
18	NoBP	A	1	-31.8	-0.03	35.78	-0.03	-0.0

i-nuc	BP(j)	Nuc	#BP_Win	avgMFE	avgZ	avgED	SumZ	SumZ/#TotalWindows	BPs= 2
nt-19	-	G	19	-	-	-	-	-
19	68	U	17	-35.33	-0.47	24.98	-7.94	-0.42
19	81	C	2	-31.7	0.1	36.55	0.21	0.01

i-nuc	BP(j)	Nuc	#BP_Win	avgMFE	avgZ	avgED	SumZ	SumZ/#TotalWindows	BPs= 2
nt-20	-	G	20	-	-	-	-	-
20	67	C	18	-35.11	-0.42	25.31	-7.64	-0.38
20	80	C	2	-31.7	0.1	36.55	0.21	0.01

i-nuc	BP(j)	Nuc	#BP_Win	avgMFE	avgZ	avgED	SumZ	SumZ/#TotalWindows	BPs= 2
nt-21	-	C	21	-	-	-	-	-
21	66	G	18	-35.11	-0.42	25.31	-7.64	-0.36
21	79	G	2	-31.7	0.1	36.55	0.21	0.01
21	NoBP	C	1	-32.0	0.1	35.67	0.1	0.0

i-nuc	BP(j)	Nuc	#BP_Win	avgMFE	avgZ	avgED	SumZ	SumZ/#TotalWindows	BPs= 2
nt-22	-	C	22	-	-	-	-	-
22	NoBP	C	18	-35.11	-0.42	25.31	-7.64	-0.35
22	78	G	2	-31.7	0.1	36.55	0.21	0.01
22	66	G	2	-32.85	-0.16	32.21	-0.32	-0.01

i-nuc	BP(j)	Nuc	#BP_Win	avgMFE	avgZ	avgED	SumZ	SumZ/#TotalWindows	BPs= 2
nt-23	-	U	23	-	-	-	-	-
23	65	A	21	-34.74	-0.38	26.34	-8.0	-0.35
23	77	G	2	-31.7	0.1	36.55	0.21	0.01

i-nuc	BP(j)	Nuc	#BP_Win	avgMFE	avgZ	avgED	SumZ	SumZ/#TotalWindows	BPs= 2
nt-24	-	G	24	-	-	-	-	-
24	64	C	22	-34.6	-0.37	26.86	-8.05	-0.34
24	76	C	2	-31.7	0.1	36.55	0.21	0.01

i-nuc	BP(j)	Nuc	#BP_Win	avgMFE	avgZ	avgED	SumZ	SumZ/#TotalWindows	BPs= 2
nt-25	-	U	25	-	-	-	-	-
25	63	G	22	-34.6	-0.37	26.86	-8.05	-0.32
25	75	A	2	-31.7	0.1	36.55	0.21	0.01
25	NoBP	U	1	-29.9	0.25	29.69	0.25	0.01

i-nuc	BP(j)	Nuc	#BP_Win	avgMFE	avgZ	avgED	SumZ	SumZ/#TotalWindows	BPs= 1
nt-26	-	C	26	-	-	-	-	-
26	62	G	22	-34.6	-0.37	26.86	-8.05	-0.31
26	NoBP	C	4	-30.8	0.18	33.14	0.71	0.03

i-nuc	BP(j)	Nuc	#BP_Win	avgMFE	avgZ	avgED	SumZ	SumZ/#TotalWindows	BPs= 1
nt-27	-	A	27	-	-	-	-	-
27	61	U	22	-34.6	-0.37	26.86	-8.05	-0.3
27	NoBP	A	5	-30.62	0.21	32.57	1.06	0.04

i-nuc	BP(j)	Nuc	#BP_Win	avgMFE	avgZ	avgED	SumZ	SumZ/#TotalWindows	BPs= 1
nt-28	-	A	28	-	-	-	-	-
28	60	U	22	-34.6	-0.37	26.86	-8.05	-0.29
28	NoBP	A	6	-30.57	0.26	32.3	1.55	0.06

i-nuc	BP(j)	Nuc	#BP_Win	avgMFE	avgZ	avgED	SumZ	SumZ/#TotalWindows	BPs= 2
nt-29	-	A	29	-	-	-	-	-
29	56	U	22	-34.6	-0.37	26.86	-8.05	-0.28
29	NoBP	A	2	-31.7	0.1	36.55	0.21	0.01
29	87	U	5	-30.0	0.42	30.64	2.1	0.07

i-nuc	BP(j)	Nuc	#BP_Win	avgMFE	avgZ	avgED	SumZ	SumZ/#TotalWindows	BPs= 4
nt-30	-	A	30	-	-	-	-	-
30	55	U	22	-34.6	-0.37	26.86	-8.05	-0.27
30	61	U	2	-31.7	0.1	36.55	0.21	0.01
30	86	U	5	-30.0	0.42	30.64	2.1	0.07
30	90	U	1	-29.4	1.0	38.25	1.0	0.03

i-nuc	BP(j)	Nuc	#BP_Win	avgMFE	avgZ	avgED	SumZ	SumZ/#TotalWindows	BPs= 4
nt-31	-	G	31	-	-	-	-	-
31	54	U	22	-34.6	-0.37	26.86	-8.05	-0.26
31	60	U	2	-31.7	0.1	36.55	0.21	0.01
31	85	C	5	-30.0	0.42	30.64	2.1	0.07
31	89	C	1	-29.4	1.0	38.25	1.0	0.03
31	NoBP	G	1	-29.1	1.01	34.55	1.01	0.03

i-nuc	BP(j)	Nuc	#BP_Win	avgMFE	avgZ	avgED	SumZ	SumZ/#TotalWindows	BPs= 3
nt-32	-	U	32	-	-	-	-	-
32	53	A	22	-34.6	-0.37	26.86	-8.05	-0.25
32	59	A	2	-31.7	0.1	36.55	0.21	0.01
32	NoBP	U	7	-29.81	0.56	33.2	3.95	0.12
32	88	A	1	-29.4	1.0	38.25	1.0	0.03

i-nuc	BP(j)	Nuc	#BP_Win	avgMFE	avgZ	avgED	SumZ	SumZ/#TotalWindows	BPs= 4
nt-33	-	G	33	-	-	-	-	-
33	52	C	22	-34.6	-0.37	26.86	-8.05	-0.24
33	58	C	2	-31.7	0.1	36.55	0.21	0.01
33	84	U	7	-29.79	0.59	32.28	4.11	0.12
33	128	U	2	-29.95	0.76	40.0	1.53	0.05

i-nuc	BP(j)	Nuc	#BP_Win	avgMFE	avgZ	avgED	SumZ	SumZ/#TotalWindows	BPs= 4
nt-34	-	G	34	-	-	-	-	-
34	51	C	22	-34.6	-0.37	26.86	-8.05	-0.24
34	57	C	2	-31.7	0.1	36.55	0.21	0.01
34	83	C	7	-29.79	0.59	32.28	4.11	0.12
34	127	C	3	-29.7	0.79	42.56	2.36	0.07

i-nuc	BP(j)	Nuc	#BP_Win	avgMFE	avgZ	avgED	SumZ	SumZ/#TotalWindows	BPs= 4
nt-35	-	G	35	-	-	-	-	-
35	50	C	22	-34.6	-0.37	26.86	-8.05	-0.23
35	56	U	2	-31.7	0.1	36.55	0.21	0.01
35	82	C	8	-29.45	0.66	34.22	5.26	0.15
35	126	U	3	-29.7	0.79	42.56	2.36	0.07

i-nuc	BP(j)	Nuc	#BP_Win	avgMFE	avgZ	avgED	SumZ	SumZ/#TotalWindows	BPs= 5
nt-36	-	G	36	-	-	-	-	-
36	49	U	22	-34.6	-0.37	26.86	-8.05	-0.22
36	55	U	2	-31.7	0.1	36.55	0.21	0.01
36	81	C	8	-29.45	0.66	34.22	5.26	0.15
36	125	C	3	-29.7	0.79	42.56	2.36	0.07
36	111	C	1	-25.7	1.3	52.68	1.3	0.04

i-nuc	BP(j)	Nuc	#BP_Win	avgMFE	avgZ	avgED	SumZ	SumZ/#TotalWindows	BPs= 5
nt-37	-	G	37	-	-	-	-	-
37	48	U	22	-34.6	-0.37	26.86	-8.05	-0.22
37	54	U	2	-31.7	0.1	36.55	0.21	0.01
37	80	C	8	-29.45	0.66	34.22	5.26	0.14
37	124	C	3	-29.7	0.79	42.56	2.36	0.06
37	110	U	1	-25.7	1.3	52.68	1.3	0.04
37	NoBP	G	1	-26.4	0.78	49.51	0.78	0.02

i-nuc	BP(j)	Nuc	#BP_Win	avgMFE	avgZ	avgED	SumZ	SumZ/#TotalWindows	BPs= 2
nt-38	-	C	38	-	-	-	-	-
38	NoBP	C	28	-33.6	-0.18	29.74	-5.16	-0.14
38	79	G	8	-29.45	0.66	34.22	5.26	0.14
38	108	G	2	-26.05	1.04	51.1	2.08	0.05

i-nuc	BP(j)	Nuc	#BP_Win	avgMFE	avgZ	avgED	SumZ	SumZ/#TotalWindows	BPs= 4
nt-39	-	U	39	-	-	-	-	-
39	NoBP	U	25	-34.07	-0.3	27.94	-7.54	-0.19
39	78	G	8	-29.45	0.66	34.22	5.26	0.13
39	123	A	3	-29.7	0.79	42.56	2.36	0.06
39	107	A	2	-26.05	1.04	51.1	2.08	0.05
39	74	A	1	-27.2	0.32	41.16	0.32	0.01

i-nuc	BP(j)	Nuc	#BP_Win	avgMFE	avgZ	avgED	SumZ	SumZ/#TotalWindows	BPs= 5
nt-40	-	G	40	-	-	-	-	-
40	47	U	22	-34.6	-0.37	26.86	-8.05	-0.2
40	51	C	4	-29.45	0.18	34.42	0.7	0.02
40	73	C	9	-29.2	0.62	34.99	5.58	0.14
40	122	C	3	-29.7	0.79	42.56	2.36	0.06
40	106	C	2	-26.05	1.04	51.1	2.08	0.05

i-nuc	BP(j)	Nuc	#BP_Win	avgMFE	avgZ	avgED	SumZ	SumZ/#TotalWindows	BPs= 4
nt-41	-	G	41	-	-	-	-	-
41	46	C	22	-34.6	-0.37	26.86	-8.05	-0.2
41	50	C	4	-29.45	0.18	34.42	0.7	0.02
41	72	U	9	-29.2	0.62	34.99	5.58	0.14
41	121	U	3	-29.7	0.79	42.56	2.36	0.06
41	NoBP	G	3	-25.8	0.83	47.84	2.5	0.06

i-nuc	BP(j)	Nuc	#BP_Win	avgMFE	avgZ	avgED	SumZ	SumZ/#TotalWindows	BPs= 3
nt-42	-	A	42	-	-	-	-	-
42	NoBP	A	26	-33.22	-0.2	29.6	-5.26	-0.13
42	49	U	4	-29.45	0.18	34.42	0.7	0.02
42	71	U	9	-29.2	0.62	34.99	5.58	0.13
42	120	U	3	-29.7	0.79	42.56	2.36	0.06

i-nuc	BP(j)	Nuc	#BP_Win	avgMFE	avgZ	avgED	SumZ	SumZ/#TotalWindows	BPs= 1
nt-43	-	U	43	-	-	-	-	-
43	NoBP	U	34	-32.24	-0.05	31.48	-1.84	-0.04
43	70	A	9	-29.2	0.62	34.99	5.58	0.13

i-nuc	BP(j)	Nuc	#BP_Win	avgMFE	avgZ	avgED	SumZ	SumZ/#TotalWindows	BPs= 1
nt-44	-	A	44	-	-	-	-	-
44	NoBP	A	35	-32.04	-0.04	31.81	-1.49	-0.03
44	69	U	9	-29.2	0.62	34.99	5.58	0.13

i-nuc	BP(j)	Nuc	#BP_Win	avgMFE	avgZ	avgED	SumZ	SumZ/#TotalWindows	BPs= 2
nt-45	-	U	45	-	-	-	-	-
45	NoBP	U	39	-31.87	-0.01	30.73	-0.35	-0.01
45	119	A	3	-29.7	0.79	42.56	2.36	0.05
45	102	A	3	-26.03	0.76	44.48	2.27	0.05

i-nuc	BP(j)	Nuc	#BP_Win	avgMFE	avgZ	avgED	SumZ	SumZ/#TotalWindows	BPs= 4
nt-46	-	C	46	-	-	-	-	-
46	41	G	22	-34.6	-0.37	26.86	-8.05	-0.18
46	NoBP	C	9	-27.14	0.28	36.84	2.49	0.05
46	66	G	9	-29.2	0.62	34.99	5.58	0.12
46	118	G	3	-29.7	0.79	42.56	2.36	0.05
46	101	G	3	-26.03	0.76	44.48	2.27	0.05

i-nuc	BP(j)	Nuc	#BP_Win	avgMFE	avgZ	avgED	SumZ	SumZ/#TotalWindows	BPs= 4
nt-47	-	U	47	-	-	-	-	-
47	40	G	22	-34.6	-0.37	26.86	-8.05	-0.17
47	NoBP	U	10	-26.96	0.29	35.23	2.85	0.06
47	65	A	9	-29.2	0.62	34.99	5.58	0.12
47	117	A	3	-29.7	0.79	42.56	2.36	0.05
47	100	A	3	-26.03	0.76	44.48	2.27	0.05

i-nuc	BP(j)	Nuc	#BP_Win	avgMFE	avgZ	avgED	SumZ	SumZ/#TotalWindows	BPs= 3
nt-48	-	U	48	-	-	-	-	-
48	37	G	22	-34.6	-0.37	26.86	-8.05	-0.17
48	NoBP	U	20	-27.88	0.44	34.4	8.83	0.18
48	116	G	3	-29.7	0.79	42.56	2.36	0.05
48	99	G	3	-26.03	0.76	44.48	2.27	0.05

i-nuc	BP(j)	Nuc	#BP_Win	avgMFE	avgZ	avgED	SumZ	SumZ/#TotalWindows	BPs= 4
nt-49	-	U	49	-	-	-	-	-
49	36	G	22	-34.6	-0.37	26.86	-8.05	-0.16
49	42	A	4	-29.45	0.18	34.42	0.7	0.01
49	NoBP	U	17	-27.36	0.51	33.64	8.59	0.18
49	115	A	3	-29.7	0.79	42.56	2.36	0.05
49	98	A	3	-26.03	0.76	44.48	2.27	0.05

i-nuc	BP(j)	Nuc	#BP_Win	avgMFE	avgZ	avgED	SumZ	SumZ/#TotalWindows	BPs= 4
nt-50	-	C	50	-	-	-	-	-
50	35	G	22	-34.6	-0.37	26.86	-8.05	-0.16
50	41	G	4	-29.45	0.18	34.42	0.7	0.01
50	NoBP	C	18	-27.25	0.5	33.01	9.0	0.18
50	114	G	3	-29.7	0.79	42.56	2.36	0.05
50	97	G	3	-26.03	0.76	44.48	2.27	0.05

i-nuc	BP(j)	Nuc	#BP_Win	avgMFE	avgZ	avgED	SumZ	SumZ/#TotalWindows	BPs= 5
nt-51	-	C	51	-	-	-	-	-
51	34	G	22	-34.6	-0.37	26.86	-8.05	-0.16
51	40	G	4	-29.45	0.18	34.42	0.7	0.01
51	63	G	9	-29.2	0.62	34.99	5.58	0.11
51	113	G	3	-29.7	0.79	42.56	2.36	0.05
51	96	G	3	-26.03	0.76	44.48	2.27	0.04
51	NoBP	C	10	-25.3	0.38	30.2	3.79	0.07

i-nuc	BP(j)	Nuc	#BP_Win	avgMFE	avgZ	avgED	SumZ	SumZ/#TotalWindows	BPs= 3
nt-52	-	C	52	-	-	-	-	-
52	33	G	22	-34.6	-0.37	26.86	-8.05	-0.15
52	NoBP	C	18	-26.96	0.41	32.72	7.36	0.14
52	62	G	9	-29.2	0.62	34.99	5.58	0.11
52	95	G	3	-26.03	0.76	44.48	2.27	0.04

i-nuc	BP(j)	Nuc	#BP_Win	avgMFE	avgZ	avgED	SumZ	SumZ/#TotalWindows	BPs= 2
nt-53	-	A	53	-	-	-	-	-
53	32	U	22	-34.6	-0.37	26.86	-8.05	-0.15
53	NoBP	A	22	-26.75	0.46	33.84	10.18	0.19
53	61	U	9	-29.2	0.62	34.99	5.58	0.11

i-nuc	BP(j)	Nuc	#BP_Win	avgMFE	avgZ	avgED	SumZ	SumZ/#TotalWindows	BPs= 2
nt-54	-	U	54	-	-	-	-	-
54	31	G	22	-34.6	-0.37	26.86	-8.05	-0.15
54	37	G	2	-31.7	0.1	36.55	0.21	0.0
54	NoBP	U	30	-27.11	0.54	33.63	16.14	0.3

i-nuc	BP(j)	Nuc	#BP_Win	avgMFE	avgZ	avgED	SumZ	SumZ/#TotalWindows	BPs= 2
nt-55	-	U	55	-	-	-	-	-
55	30	A	22	-34.6	-0.37	26.86	-8.05	-0.15
55	36	G	2	-31.7	0.1	36.55	0.21	0.0
55	NoBP	U	31	-27.05	0.54	33.27	16.77	0.3

i-nuc	BP(j)	Nuc	#BP_Win	avgMFE	avgZ	avgED	SumZ	SumZ/#TotalWindows	BPs= 3
nt-56	-	U	56	-	-	-	-	-
56	29	A	22	-34.6	-0.37	26.86	-8.05	-0.14
56	35	G	2	-31.7	0.1	36.55	0.21	0.0
56	NoBP	U	10	-28.79	0.65	33.76	6.47	0.12
56	79	G	22	-26.17	0.51	32.56	11.19	0.2

i-nuc	BP(j)	Nuc	#BP_Win	avgMFE	avgZ	avgED	SumZ	SumZ/#TotalWindows	BPs= 2
nt-57	-	C	57	-	-	-	-	-
57	NoBP	C	32	-32.8	-0.05	28.97	-1.64	-0.03
57	34	G	2	-31.7	0.1	36.55	0.21	0.0
57	78	G	23	-26.13	0.53	32.13	12.08	0.21

i-nuc	BP(j)	Nuc	#BP_Win	avgMFE	avgZ	avgED	SumZ	SumZ/#TotalWindows	BPs= 2
nt-58	-	C	58	-	-	-	-	-
58	NoBP	C	33	-32.63	-0.04	28.65	-1.27	-0.02
58	33	G	2	-31.7	0.1	36.55	0.21	0.0
58	77	G	23	-26.13	0.53	32.13	12.08	0.21

i-nuc	BP(j)	Nuc	#BP_Win	avgMFE	avgZ	avgED	SumZ	SumZ/#TotalWindows	BPs= 1
nt-59	-	A	59	-	-	-	-	-
59	NoBP	A	57	-29.92	0.19	30.03	10.98	0.19
59	32	U	2	-31.7	0.1	36.55	0.21	0.0

i-nuc	BP(j)	Nuc	#BP_Win	avgMFE	avgZ	avgED	SumZ	SumZ/#TotalWindows	BPs= 3
nt-60	-	U	60	-	-	-	-	-
60	28	A	22	-34.6	-0.37	26.86	-8.05	-0.13
60	31	G	2	-31.7	0.1	36.55	0.21	0.0
60	NoBP	U	13	-28.58	0.56	31.68	7.22	0.12
60	75	A	23	-26.13	0.53	32.13	12.08	0.2

i-nuc	BP(j)	Nuc	#BP_Win	avgMFE	avgZ	avgED	SumZ	SumZ/#TotalWindows	BPs= 4
nt-61	-	U	61	-	-	-	-	-
61	27	A	22	-34.6	-0.37	26.86	-8.05	-0.13
61	30	A	2	-31.7	0.1	36.55	0.21	0.0
61	53	A	9	-29.2	0.62	34.99	5.58	0.09
61	74	A	23	-26.13	0.53	32.13	12.08	0.2
61	NoBP	U	5	-27.36	0.38	25.28	1.91	0.03

i-nuc	BP(j)	Nuc	#BP_Win	avgMFE	avgZ	avgED	SumZ	SumZ/#TotalWindows	BPs= 4
nt-62	-	G	62	-	-	-	-	-
62	26	C	22	-34.6	-0.37	26.86	-8.05	-0.13
62	NoBP	G	3	-29.67	0.35	31.48	1.04	0.02
62	52	C	9	-29.2	0.62	34.99	5.58	0.09
62	73	C	23	-26.13	0.53	32.13	12.08	0.19
62	177	C	5	-27.84	0.29	27.01	1.43	0.02

i-nuc	BP(j)	Nuc	#BP_Win	avgMFE	avgZ	avgED	SumZ	SumZ/#TotalWindows	BPs= 4
nt-63	-	G	63	-	-	-	-	-
63	25	U	22	-34.6	-0.37	26.86	-8.05	-0.13
63	NoBP	G	4	-29.38	0.23	30.57	0.93	0.01
63	51	C	9	-29.2	0.62	34.99	5.58	0.09
63	72	U	23	-26.13	0.53	32.13	12.08	0.19
63	176	C	5	-27.84	0.29	27.01	1.43	0.02

i-nuc	BP(j)	Nuc	#BP_Win	avgMFE	avgZ	avgED	SumZ	SumZ/#TotalWindows	BPs= 2
nt-64	-	C	64	-	-	-	-	-
64	24	G	22	-34.6	-0.37	26.86	-8.05	-0.13
64	NoBP	C	37	-27.29	0.49	32.55	18.23	0.28
64	175	G	5	-27.84	0.29	27.01	1.43	0.02

i-nuc	BP(j)	Nuc	#BP_Win	avgMFE	avgZ	avgED	SumZ	SumZ/#TotalWindows	BPs= 2
nt-65	-	A	65	-	-	-	-	-
65	23	U	21	-34.74	-0.38	26.34	-8.0	-0.12
65	NoBP	A	35	-27.05	0.39	31.2	13.7	0.21
65	47	U	9	-29.2	0.62	34.99	5.58	0.09

i-nuc	BP(j)	Nuc	#BP_Win	avgMFE	avgZ	avgED	SumZ	SumZ/#TotalWindows	BPs= 4
nt-66	-	G	66	-	-	-	-	-
66	21	C	18	-35.11	-0.42	25.31	-7.64	-0.12
66	NoBP	G	32	-27.15	0.37	31.89	11.83	0.18
66	22	C	2	-32.85	-0.16	32.21	-0.32	-0.0
66	46	C	9	-29.2	0.62	34.99	5.58	0.08
66	173	C	5	-27.84	0.29	27.01	1.43	0.02

i-nuc	BP(j)	Nuc	#BP_Win	avgMFE	avgZ	avgED	SumZ	SumZ/#TotalWindows	BPs= 2
nt-67	-	C	67	-	-	-	-	-
67	20	G	18	-35.11	-0.42	25.31	-7.64	-0.11
67	NoBP	C	44	-27.88	0.37	32.47	16.49	0.25
67	171	G	5	-27.84	0.29	27.01	1.43	0.02

i-nuc	BP(j)	Nuc	#BP_Win	avgMFE	avgZ	avgED	SumZ	SumZ/#TotalWindows	BPs= 2
nt-68	-	U	68	-	-	-	-	-
68	19	G	17	-35.33	-0.47	24.98	-7.94	-0.12
68	NoBP	U	46	-27.99	0.35	32.37	16.16	0.24
68	170	A	5	-27.84	0.29	27.01	1.43	0.02

i-nuc	BP(j)	Nuc	#BP_Win	avgMFE	avgZ	avgED	SumZ	SumZ/#TotalWindows	BPs= 2
nt-69	-	U	69	-	-	-	-	-
69	18	A	17	-35.33	-0.47	24.98	-7.94	-0.12
69	NoBP	U	43	-27.75	0.26	31.12	11.37	0.16
69	44	A	9	-29.2	0.62	34.99	5.58	0.08

i-nuc	BP(j)	Nuc	#BP_Win	avgMFE	avgZ	avgED	SumZ	SumZ/#TotalWindows	BPs= 1
nt-70	-	A	70	-	-	-	-	-
70	NoBP	A	61	-29.89	0.05	29.38	2.78	0.04
70	43	U	9	-29.2	0.62	34.99	5.58	0.08

i-nuc	BP(j)	Nuc	#BP_Win	avgMFE	avgZ	avgED	SumZ	SumZ/#TotalWindows	BPs= 1
nt-71	-	U	71	-	-	-	-	-
71	NoBP	U	62	-29.88	0.03	29.37	2.15	0.03
71	42	A	9	-29.2	0.62	34.99	5.58	0.08

i-nuc	BP(j)	Nuc	#BP_Win	avgMFE	avgZ	avgED	SumZ	SumZ/#TotalWindows	BPs= 3
nt-72	-	U	72	-	-	-	-	-
72	NoBP	U	39	-32.04	-0.28	27.7	-10.81	-0.15
72	138	G	1	-31.4	0.3	30.84	0.3	0.0
72	41	G	9	-29.2	0.62	34.99	5.58	0.08
72	63	G	23	-26.13	0.53	32.13	12.08	0.17

i-nuc	BP(j)	Nuc	#BP_Win	avgMFE	avgZ	avgED	SumZ	SumZ/#TotalWindows	BPs= 5
nt-73	-	C	73	-	-	-	-	-
73	NoBP	C	29	-33.03	-0.2	27.23	-5.88	-0.08
73	137	G	1	-31.4	0.3	30.84	0.3	0.0
73	40	G	9	-29.2	0.62	34.99	5.58	0.08
73	62	G	23	-26.13	0.53	32.13	12.08	0.17
73	181	G	2	-28.5	-0.24	27.95	-0.47	-0.01
73	184	G	9	-29.34	-0.56	29.3	-5.01	-0.07

i-nuc	BP(j)	Nuc	#BP_Win	avgMFE	avgZ	avgED	SumZ	SumZ/#TotalWindows	BPs= 5
nt-74	-	A	74	-	-	-	-	-
74	NoBP	A	38	-32.14	-0.02	28.72	-0.75	-0.01
74	136	U	1	-31.4	0.3	30.84	0.3	0.0
74	61	U	23	-26.13	0.53	32.13	12.08	0.16
74	39	U	1	-27.2	0.32	41.16	0.32	0.0
74	180	U	2	-28.5	-0.24	27.95	-0.47	-0.01
74	183	U	9	-29.34	-0.56	29.3	-5.01	-0.07

i-nuc	BP(j)	Nuc	#BP_Win	avgMFE	avgZ	avgED	SumZ	SumZ/#TotalWindows	BPs= 5
nt-75	-	A	75	-	-	-	-	-
75	NoBP	A	38	-31.92	-0.02	28.6	-0.68	-0.01
75	25	U	2	-31.7	0.1	36.55	0.21	0.0
75	135	U	1	-31.4	0.3	30.84	0.3	0.0
75	60	U	23	-26.13	0.53	32.13	12.08	0.16
75	179	U	2	-28.5	-0.24	27.95	-0.47	-0.01
75	182	U	9	-29.34	-0.56	29.3	-5.01	-0.07

i-nuc	BP(j)	Nuc	#BP_Win	avgMFE	avgZ	avgED	SumZ	SumZ/#TotalWindows	BPs= 4
nt-76	-	C	76	-	-	-	-	-
76	14	G	10	-35.65	-0.35	22.93	-3.53	-0.05
76	NoBP	C	54	-28.67	0.26	31.29	13.94	0.18
76	24	G	2	-31.7	0.1	36.55	0.21	0.0
76	175	G	1	-25.6	0.83	21.33	0.83	0.01
76	181	G	9	-29.34	-0.56	29.3	-5.01	-0.07

i-nuc	BP(j)	Nuc	#BP_Win	avgMFE	avgZ	avgED	SumZ	SumZ/#TotalWindows	BPs= 9
nt-77	-	G	77	-	-	-	-	-
77	13	C	10	-35.65	-0.35	22.93	-3.53	-0.05
77	17	C	5	-36.18	-0.89	24.05	-4.45	-0.06
77	NoBP	G	13	-30.13	0.41	34.96	5.3	0.07
77	23	U	2	-31.7	0.1	36.55	0.21	0.0
77	134	C	1	-31.4	0.3	30.84	0.3	0.0
77	142	U	2	-31.7	-0.04	35.47	-0.09	-0.0
77	58	C	23	-26.13	0.53	32.13	12.08	0.16
77	174	C	1	-25.6	0.83	21.33	0.83	0.01
77	161	C	5	-27.84	0.29	27.01	1.43	0.02
77	178	C	15	-28.83	-0.38	28.67	-5.69	-0.07

i-nuc	BP(j)	Nuc	#BP_Win	avgMFE	avgZ	avgED	SumZ	SumZ/#TotalWindows	BPs= 10
nt-78	-	G	78	-	-	-	-	-
78	12	C	10	-35.65	-0.35	22.93	-3.53	-0.05
78	16	C	5	-36.18	-0.89	24.05	-4.45	-0.06
78	NoBP	G	4	-30.6	0.12	38.0	0.46	0.01
78	22	C	2	-31.7	0.1	36.55	0.21	0.0
78	133	C	1	-31.4	0.3	30.84	0.3	0.0
78	141	U	3	-32.37	-0.17	33.23	-0.51	-0.01
78	39	U	8	-29.45	0.66	34.22	5.26	0.07
78	57	C	23	-26.13	0.53	32.13	12.08	0.15
78	173	C	1	-25.6	0.83	21.33	0.83	0.01
78	160	C	5	-27.84	0.29	27.01	1.43	0.02
78	177	C	16	-28.53	-0.32	29.32	-5.13	-0.07

i-nuc	BP(j)	Nuc	#BP_Win	avgMFE	avgZ	avgED	SumZ	SumZ/#TotalWindows	BPs= 8
nt-79	-	G	79	-	-	-	-	-
79	11	C	10	-35.65	-0.35	22.93	-3.53	-0.04
79	15	C	5	-36.18	-0.89	24.05	-4.45	-0.06
79	NoBP	G	7	-27.93	0.38	32.34	2.64	0.03
79	21	C	2	-31.7	0.1	36.55	0.21	0.0
79	140	C	4	-32.28	-0.1	33.84	-0.41	-0.01
79	38	C	8	-29.45	0.66	34.22	5.26	0.07
79	56	U	22	-26.17	0.51	32.56	11.19	0.14
79	159	C	5	-27.84	0.29	27.01	1.43	0.02
79	176	C	16	-28.53	-0.32	29.32	-5.13	-0.06

i-nuc	BP(j)	Nuc	#BP_Win	avgMFE	avgZ	avgED	SumZ	SumZ/#TotalWindows	BPs= 7
nt-80	-	C	80	-	-	-	-	-
80	10	G	10	-35.65	-0.35	22.93	-3.53	-0.04
80	14	G	4	-36.92	-1.03	21.85	-4.13	-0.05
80	97	G	8	-29.99	0.33	37.72	2.64	0.03
80	20	G	2	-31.7	0.1	36.55	0.21	0.0
80	139	G	4	-32.28	-0.1	33.84	-0.41	-0.01
80	37	G	8	-29.45	0.66	34.22	5.26	0.07
80	NoBP	C	28	-25.99	0.43	30.03	11.97	0.15
80	175	G	16	-28.53	-0.32	29.32	-5.13	-0.06

i-nuc	BP(j)	Nuc	#BP_Win	avgMFE	avgZ	avgED	SumZ	SumZ/#TotalWindows	BPs= 5
nt-81	-	C	81	-	-	-	-	-
81	97	G	14	-36.01	-0.55	22.62	-7.66	-0.09
81	96	G	8	-29.99	0.33	37.72	2.64	0.03
81	19	G	2	-31.7	0.1	36.55	0.21	0.0
81	138	G	4	-32.28	-0.1	33.84	-0.41	-0.01
81	36	G	8	-29.45	0.66	34.22	5.26	0.06
81	NoBP	C	45	-26.84	0.14	29.83	6.51	0.08

i-nuc	BP(j)	Nuc	#BP_Win	avgMFE	avgZ	avgED	SumZ	SumZ/#TotalWindows	BPs= 4
nt-82	-	C	82	-	-	-	-	-
82	96	G	14	-36.01	-0.55	22.62	-7.66	-0.09
82	95	G	8	-29.99	0.33	37.72	2.64	0.03
82	NoBP	C	48	-26.98	0.13	30.14	6.43	0.08
82	137	G	4	-32.28	-0.1	33.84	-0.41	-0.0
82	35	G	8	-29.45	0.66	34.22	5.26	0.06

i-nuc	BP(j)	Nuc	#BP_Win	avgMFE	avgZ	avgED	SumZ	SumZ/#TotalWindows	BPs= 3
nt-83	-	C	83	-	-	-	-	-
83	95	G	14	-36.01	-0.55	22.62	-7.66	-0.09
83	NoBP	C	61	-27.68	0.13	31.32	8.2	0.1
83	34	G	7	-29.79	0.59	32.28	4.11	0.05
83	101	G	1	-27.1	1.15	47.78	1.15	0.01

i-nuc	BP(j)	Nuc	#BP_Win	avgMFE	avgZ	avgED	SumZ	SumZ/#TotalWindows	BPs= 5
nt-84	-	U	84	-	-	-	-	-
84	94	A	14	-36.01	-0.55	22.62	-7.66	-0.09
84	93	A	22	-27.74	0.28	35.07	6.2	0.07
84	NoBP	U	24	-26.96	0.26	28.72	6.25	0.07
84	33	G	7	-29.79	0.59	32.28	4.11	0.05
84	100	A	1	-27.1	1.15	47.78	1.15	0.01
84	172	A	16	-28.53	-0.32	29.32	-5.13	-0.06

i-nuc	BP(j)	Nuc	#BP_Win	avgMFE	avgZ	avgED	SumZ	SumZ/#TotalWindows	BPs= 4
nt-85	-	C	85	-	-	-	-	-
85	92	G	36	-30.96	-0.04	30.23	-1.46	-0.02
85	NoBP	C	27	-27.08	0.28	28.88	7.62	0.09
85	31	G	5	-30.0	0.42	30.64	2.1	0.02
85	99	G	1	-27.1	1.15	47.78	1.15	0.01
85	171	G	16	-28.53	-0.32	29.32	-5.13	-0.06

i-nuc	BP(j)	Nuc	#BP_Win	avgMFE	avgZ	avgED	SumZ	SumZ/#TotalWindows	BPs= 4
nt-86	-	U	86	-	-	-	-	-
86	91	A	36	-30.96	-0.04	30.23	-1.46	-0.02
86	NoBP	U	28	-27.03	0.25	28.51	7.11	0.08
86	30	A	5	-30.0	0.42	30.64	2.1	0.02
86	98	A	1	-27.1	1.15	47.78	1.15	0.01
86	170	A	16	-28.53	-0.32	29.32	-5.13	-0.06

i-nuc	BP(j)	Nuc	#BP_Win	avgMFE	avgZ	avgED	SumZ	SumZ/#TotalWindows	BPs= 1
nt-87	-	U	87	-	-	-	-	-
87	NoBP	U	82	-29.03	0.01	29.54	1.17	0.01
87	29	A	5	-30.0	0.42	30.64	2.1	0.02

i-nuc	BP(j)	Nuc	#BP_Win	avgMFE	avgZ	avgED	SumZ	SumZ/#TotalWindows	BPs= 1
nt-88	-	A	88	-	-	-	-	-
88	NoBP	A	87	-29.04	0.02	29.37	1.81	0.02
88	32	U	1	-29.4	1.0	38.25	1.0	0.01

i-nuc	BP(j)	Nuc	#BP_Win	avgMFE	avgZ	avgED	SumZ	SumZ/#TotalWindows	BPs= 2
nt-89	-	C	89	-	-	-	-	-
89	NoBP	C	87	-29.03	0.0	29.03	0.17	0.0
89	31	G	1	-29.4	1.0	38.25	1.0	0.01
89	95	G	1	-27.1	1.15	47.78	1.15	0.01

i-nuc	BP(j)	Nuc	#BP_Win	avgMFE	avgZ	avgED	SumZ	SumZ/#TotalWindows	BPs= 2
nt-90	-	U	90	-	-	-	-	-
90	NoBP	U	88	-28.99	-0.0	28.92	-0.32	-0.0
90	30	A	1	-29.4	1.0	38.25	1.0	0.01
90	94	A	1	-27.1	1.15	47.78	1.15	0.01

i-nuc	BP(j)	Nuc	#BP_Win	avgMFE	avgZ	avgED	SumZ	SumZ/#TotalWindows	BPs= 1
nt-91	-	A	91	-	-	-	-	-
91	86	U	36	-30.96	-0.04	30.23	-1.46	-0.02
91	NoBP	A	55	-27.64	0.04	28.39	2.28	0.03

i-nuc	BP(j)	Nuc	#BP_Win	avgMFE	avgZ	avgED	SumZ	SumZ/#TotalWindows	BPs= 3
nt-92	-	G	92	-	-	-	-	-
92	85	C	36	-30.96	-0.04	30.23	-1.46	-0.02
92	NoBP	G	17	-29.9	0.12	31.86	2.07	0.02
92	159	C	32	-26.92	0.08	28.25	2.66	0.03
92	203	U	7	-25.61	-0.57	18.59	-3.97	-0.04

i-nuc	BP(j)	Nuc	#BP_Win	avgMFE	avgZ	avgED	SumZ	SumZ/#TotalWindows	BPs= 4
nt-93	-	A	93	-	-	-	-	-
93	NoBP	A	18	-34.22	-0.6	22.77	-10.85	-0.12
93	84	U	22	-27.74	0.28	35.07	6.2	0.07
93	136	U	13	-30.85	0.3	33.42	3.91	0.04
93	158	U	32	-26.92	0.08	28.25	2.66	0.03
93	202	U	8	-25.44	-0.55	19.6	-4.43	-0.05

i-nuc	BP(j)	Nuc	#BP_Win	avgMFE	avgZ	avgED	SumZ	SumZ/#TotalWindows	BPs= 4
nt-94	-	A	94	-	-	-	-	-
94	84	U	14	-36.01	-0.55	22.62	-7.66	-0.08
94	NoBP	A	58	-27.33	0.05	29.89	2.77	0.03
94	135	U	13	-30.85	0.3	33.42	3.91	0.04
94	90	U	1	-27.1	1.15	47.78	1.15	0.01
94	201	U	8	-25.44	-0.55	19.6	-4.43	-0.05

i-nuc	BP(j)	Nuc	#BP_Win	avgMFE	avgZ	avgED	SumZ	SumZ/#TotalWindows	BPs= 9
nt-95	-	G	95	-	-	-	-	-
95	83	C	14	-36.01	-0.55	22.62	-7.66	-0.08
95	82	C	8	-29.99	0.33	37.72	2.64	0.03
95	134	C	13	-30.85	0.3	33.42	3.91	0.04
95	89	C	1	-27.1	1.15	47.78	1.15	0.01
95	52	C	3	-26.03	0.76	44.48	2.27	0.02
95	156	C	40	-27.06	0.12	28.62	4.9	0.05
95	198	C	3	-23.84	-0.32	31.82	-0.95	-0.01
95	200	C	8	-25.44	-0.55	19.6	-4.43	-0.05
95	210	C	5	-28.42	-1.6	14.17	-8.02	-0.08

i-nuc	BP(j)	Nuc	#BP_Win	avgMFE	avgZ	avgED	SumZ	SumZ/#TotalWindows	BPs= 8
nt-96	-	G	96	-	-	-	-	-
96	82	C	14	-36.01	-0.55	22.62	-7.66	-0.08
96	81	C	8	-29.99	0.33	37.72	2.64	0.03
96	133	C	13	-30.85	0.3	33.42	3.91	0.04
96	NoBP	G	1	-27.1	1.15	47.78	1.15	0.01
96	51	C	3	-26.03	0.76	44.48	2.27	0.02
96	155	C	40	-27.06	0.12	28.62	4.9	0.05
96	197	C	3	-23.84	-0.32	31.82	-0.95	-0.01
96	199	C	8	-25.44	-0.55	19.6	-4.43	-0.05
96	209	C	6	-27.79	-1.54	14.31	-9.24	-0.1

i-nuc	BP(j)	Nuc	#BP_Win	avgMFE	avgZ	avgED	SumZ	SumZ/#TotalWindows	BPs= 7
nt-97	-	G	97	-	-	-	-	-
97	81	C	14	-36.01	-0.55	22.62	-7.66	-0.08
97	80	C	8	-29.99	0.33	37.72	2.64	0.03
97	NoBP	G	14	-30.58	0.36	34.44	5.06	0.05
97	50	C	3	-26.03	0.76	44.48	2.27	0.02
97	154	C	40	-27.06	0.12	28.62	4.9	0.05
97	196	C	3	-23.84	-0.32	31.82	-0.95	-0.01
97	198	C	8	-25.44	-0.55	19.6	-4.43	-0.05
97	208	C	7	-26.87	-1.42	15.88	-9.95	-0.1

i-nuc	BP(j)	Nuc	#BP_Win	avgMFE	avgZ	avgED	SumZ	SumZ/#TotalWindows	BPs= 5
nt-98	-	A	98	-	-	-	-	-
98	NoBP	A	44	-31.1	-0.14	27.86	-5.99	-0.06
98	86	U	1	-27.1	1.15	47.78	1.15	0.01
98	49	U	3	-26.03	0.76	44.48	2.27	0.02
98	153	U	40	-27.06	0.12	28.62	4.9	0.05
98	195	U	3	-23.84	-0.32	31.82	-0.95	-0.01
98	207	U	7	-26.87	-1.42	15.88	-9.95	-0.1

i-nuc	BP(j)	Nuc	#BP_Win	avgMFE	avgZ	avgED	SumZ	SumZ/#TotalWindows	BPs= 7
nt-99	-	G	99	-	-	-	-	-
99	NoBP	G	35	-32.72	-0.03	30.08	-1.11	-0.01
99	85	C	1	-27.1	1.15	47.78	1.15	0.01
99	48	U	3	-26.03	0.76	44.48	2.27	0.02
99	152	C	40	-27.06	0.12	28.62	4.9	0.05
99	194	C	3	-23.84	-0.32	31.82	-0.95	-0.01
99	196	C	8	-25.44	-0.55	19.6	-4.43	-0.04
99	206	C	7	-26.87	-1.42	15.88	-9.95	-0.1
99	210	C	2	-19.74	-0.55	16.12	-1.09	-0.01

i-nuc	BP(j)	Nuc	#BP_Win	avgMFE	avgZ	avgED	SumZ	SumZ/#TotalWindows	BPs= 5
nt-100	-	A	100	-	-	-	-	-
100	NoBP	A	54	-27.94	0.08	27.93	4.5	0.04
100	128	U	27	-31.45	-0.12	30.84	-3.24	-0.03
100	84	U	1	-27.1	1.15	47.78	1.15	0.01
100	47	U	3	-26.03	0.76	44.48	2.27	0.02
100	195	U	8	-25.44	-0.55	19.6	-4.43	-0.04
100	205	U	7	-26.87	-1.42	15.88	-9.95	-0.1

i-nuc	BP(j)	Nuc	#BP_Win	avgMFE	avgZ	avgED	SumZ	SumZ/#TotalWindows	BPs= 6
nt-101	-	G	101	-	-	-	-	-
101	NoBP	G	17	-30.52	-0.47	23.95	-7.93	-0.08
101	127	C	28	-31.64	-0.15	30.44	-4.08	-0.04
101	83	C	1	-27.1	1.15	47.78	1.15	0.01
101	46	C	3	-26.03	0.76	44.48	2.27	0.02
101	151	C	40	-27.06	0.12	28.62	4.9	0.05
101	194	C	8	-25.44	-0.55	19.6	-4.43	-0.04
101	208	C	4	-19.54	-0.38	16.17	-1.51	-0.01

i-nuc	BP(j)	Nuc	#BP_Win	avgMFE	avgZ	avgED	SumZ	SumZ/#TotalWindows	BPs= 7
nt-102	-	A	102	-	-	-	-	-
102	NoBP	A	8	-32.58	-0.05	22.9	-0.38	-0.0
102	126	U	28	-31.64	-0.15	30.44	-4.08	-0.04
102	112	U	3	-29.7	0.79	42.56	2.36	0.02
102	128	U	9	-25.62	-0.36	22.73	-3.28	-0.03
102	45	U	3	-26.03	0.76	44.48	2.27	0.02
102	150	U	40	-27.06	0.12	28.62	4.9	0.05
102	203	U	7	-26.87	-1.42	15.88	-9.95	-0.1
102	207	U	4	-19.54	-0.38	16.17	-1.51	-0.01

i-nuc	BP(j)	Nuc	#BP_Win	avgMFE	avgZ	avgED	SumZ	SumZ/#TotalWindows	BPs= 8
nt-103	-	G	103	-	-	-	-	-
103	NoBP	G	9	-32.63	0.19	30.06	1.74	0.02
103	125	C	28	-31.64	-0.15	30.44	-4.08	-0.04
103	111	C	3	-29.7	0.79	42.56	2.36	0.02
103	127	C	9	-25.62	-0.36	22.73	-3.28	-0.03
103	149	U	40	-27.06	0.12	28.62	4.9	0.05
103	163	C	1	-26.0	0.19	31.25	0.19	0.0
103	202	U	7	-26.87	-1.42	15.88	-9.95	-0.1
103	206	C	4	-19.54	-0.38	16.17	-1.51	-0.01
103	208	C	2	-18.94	-0.08	15.27	-0.16	-0.0

i-nuc	BP(j)	Nuc	#BP_Win	avgMFE	avgZ	avgED	SumZ	SumZ/#TotalWindows	BPs= 7
nt-104	-	A	104	-	-	-	-	-
104	NoBP	A	38	-31.48	-0.05	30.09	-2.01	-0.02
104	110	U	3	-29.7	0.79	42.56	2.36	0.02
104	126	U	9	-25.62	-0.36	22.73	-3.28	-0.03
104	148	U	40	-27.06	0.12	28.62	4.9	0.05
104	162	U	1	-26.0	0.19	31.25	0.19	0.0
104	201	U	7	-26.87	-1.42	15.88	-9.95	-0.1
104	205	U	4	-19.54	-0.38	16.17	-1.51	-0.01
104	207	U	2	-18.94	-0.08	15.27	-0.16	-0.0

i-nuc	BP(j)	Nuc	#BP_Win	avgMFE	avgZ	avgED	SumZ	SumZ/#TotalWindows	BPs= 7
nt-105	-	G	105	-	-	-	-	-
105	NoBP	G	17	-28.09	0.16	28.58	2.78	0.03
105	124	C	28	-31.64	-0.15	30.44	-4.08	-0.04
105	125	C	9	-25.62	-0.36	22.73	-3.28	-0.03
105	146	C	40	-27.06	0.12	28.62	4.9	0.05
105	161	C	1	-26.0	0.19	31.25	0.19	0.0
105	200	C	7	-26.87	-1.42	15.88	-9.95	-0.09
105	206	C	2	-18.94	-0.08	15.27	-0.16	-0.0
105	205	U	1	-16.64	0.33	20.66	0.33	0.0

i-nuc	BP(j)	Nuc	#BP_Win	avgMFE	avgZ	avgED	SumZ	SumZ/#TotalWindows	BPs= 4
nt-106	-	C	106	-	-	-	-	-
106	NoBP	C	48	-30.69	-0.11	28.84	-5.15	-0.05
106	40	G	2	-26.05	1.04	51.1	2.08	0.02
106	145	G	40	-27.06	0.12	28.62	4.9	0.05
106	129	G	9	-24.55	-1.1	17.47	-9.88	-0.09
106	204	G	7	-18.95	-0.19	16.55	-1.34	-0.01

i-nuc	BP(j)	Nuc	#BP_Win	avgMFE	avgZ	avgED	SumZ	SumZ/#TotalWindows	BPs= 4
nt-107	-	A	107	-	-	-	-	-
107	NoBP	A	49	-30.38	-0.1	28.66	-4.9	-0.05
107	39	U	2	-26.05	1.04	51.1	2.08	0.02
107	143	U	40	-27.06	0.12	28.62	4.9	0.05
107	128	U	9	-24.55	-1.1	17.47	-9.88	-0.09
107	203	U	7	-18.95	-0.19	16.55	-1.34	-0.01

i-nuc	BP(j)	Nuc	#BP_Win	avgMFE	avgZ	avgED	SumZ	SumZ/#TotalWindows	BPs= 6
nt-108	-	G	108	-	-	-	-	-
108	NoBP	G	6	-25.46	0.51	33.24	3.06	0.03
108	121	U	43	-30.81	-0.19	27.79	-8.03	-0.07
108	38	C	2	-26.05	1.04	51.1	2.08	0.02
108	142	U	40	-27.06	0.12	28.62	4.9	0.05
108	159	C	1	-26.0	0.19	31.25	0.19	0.0
108	127	C	9	-24.55	-1.1	17.47	-9.88	-0.09
108	202	U	7	-18.95	-0.19	16.55	-1.34	-0.01

i-nuc	BP(j)	Nuc	#BP_Win	avgMFE	avgZ	avgED	SumZ	SumZ/#TotalWindows	BPs= 5
nt-109	-	A	109	-	-	-	-	-
109	120	U	44	-30.87	-0.18	27.85	-7.7	-0.07
109	NoBP	A	8	-23.36	0.57	36.48	4.58	0.04
109	141	U	40	-27.06	0.12	28.62	4.9	0.04
109	158	U	1	-26.0	0.19	31.25	0.19	0.0
109	126	U	9	-24.55	-1.1	17.47	-9.88	-0.09
109	201	U	7	-18.95	-0.19	16.55	-1.34	-0.01

i-nuc	BP(j)	Nuc	#BP_Win	avgMFE	avgZ	avgED	SumZ	SumZ/#TotalWindows	BPs= 4
nt-110	-	U	110	-	-	-	-	-
110	119	A	44	-30.87	-0.18	27.85	-7.7	-0.07
110	104	A	3	-29.7	0.79	42.56	2.36	0.02
110	37	G	1	-25.7	1.3	52.68	1.3	0.01
110	NoBP	U	61	-24.97	-0.09	25.41	-5.67	-0.05
110	157	A	1	-26.0	0.19	31.25	0.19	0.0

i-nuc	BP(j)	Nuc	#BP_Win	avgMFE	avgZ	avgED	SumZ	SumZ/#TotalWindows	BPs= 4
nt-111	-	C	111	-	-	-	-	-
111	118	G	44	-30.87	-0.18	27.85	-7.7	-0.07
111	103	G	3	-29.7	0.79	42.56	2.36	0.02
111	36	G	1	-25.7	1.3	52.68	1.3	0.01
111	NoBP	C	23	-20.97	-0.46	19.87	-10.66	-0.1
111	139	G	40	-27.06	0.12	28.62	4.9	0.04

i-nuc	BP(j)	Nuc	#BP_Win	avgMFE	avgZ	avgED	SumZ	SumZ/#TotalWindows	BPs= 5
nt-112	-	U	112	-	-	-	-	-
112	117	A	44	-30.87	-0.18	27.85	-7.7	-0.07
112	102	A	3	-29.7	0.79	42.56	2.36	0.02
112	NoBP	U	10	-21.08	0.09	24.93	0.93	0.01
112	138	G	40	-27.06	0.12	28.62	4.9	0.04
112	123	A	9	-24.55	-1.1	17.47	-9.88	-0.09
112	211	A	6	-15.21	-0.1	20.78	-0.6	-0.01

i-nuc	BP(j)	Nuc	#BP_Win	avgMFE	avgZ	avgED	SumZ	SumZ/#TotalWindows	BPs= 5
nt-113	-	G	113	-	-	-	-	-
113	NoBP	G	85	-28.88	-0.03	28.14	-2.7	-0.02
113	51	C	3	-29.7	0.79	42.56	2.36	0.02
113	155	C	3	-26.03	0.76	44.48	2.27	0.02
113	122	C	9	-24.55	-1.1	17.47	-9.88	-0.09
113	197	C	7	-18.95	-0.19	16.55	-1.34	-0.01
113	210	C	6	-15.21	-0.1	20.78	-0.6	-0.01

i-nuc	BP(j)	Nuc	#BP_Win	avgMFE	avgZ	avgED	SumZ	SumZ/#TotalWindows	BPs= 6
nt-114	-	G	114	-	-	-	-	-
114	NoBP	G	46	-30.17	-0.16	27.59	-7.5	-0.07
114	50	C	3	-29.7	0.79	42.56	2.36	0.02
114	154	C	3	-26.03	0.76	44.48	2.27	0.02
114	136	U	40	-27.06	0.12	28.62	4.9	0.04
114	121	U	9	-24.55	-1.1	17.47	-9.88	-0.09
114	196	C	7	-18.95	-0.19	16.55	-1.34	-0.01
114	209	C	6	-15.21	-0.1	20.78	-0.6	-0.01

i-nuc	BP(j)	Nuc	#BP_Win	avgMFE	avgZ	avgED	SumZ	SumZ/#TotalWindows	BPs= 5
nt-115	-	A	115	-	-	-	-	-
115	NoBP	A	53	-28.19	-0.16	26.74	-8.22	-0.07
115	49	U	3	-29.7	0.79	42.56	2.36	0.02
115	153	U	3	-26.03	0.76	44.48	2.27	0.02
115	135	U	40	-27.06	0.12	28.62	4.9	0.04
115	120	U	9	-24.55	-1.1	17.47	-9.88	-0.09
115	195	U	7	-18.95	-0.19	16.55	-1.34	-0.01

i-nuc	BP(j)	Nuc	#BP_Win	avgMFE	avgZ	avgED	SumZ	SumZ/#TotalWindows	BPs= 6
nt-116	-	G	116	-	-	-	-	-
116	NoBP	G	53	-29.8	-0.33	26.09	-17.58	-0.15
116	48	U	3	-29.7	0.79	42.56	2.36	0.02
116	152	C	3	-26.03	0.76	44.48	2.27	0.02
116	134	C	40	-27.06	0.12	28.62	4.9	0.04
116	194	C	7	-18.95	-0.19	16.55	-1.34	-0.01
116	208	C	6	-15.21	-0.1	20.78	-0.6	-0.01
116	226	C	4	-14.89	-0.08	22.54	-0.31	-0.0

i-nuc	BP(j)	Nuc	#BP_Win	avgMFE	avgZ	avgED	SumZ	SumZ/#TotalWindows	BPs= 4
nt-117	-	A	117	-	-	-	-	-
117	112	U	44	-30.87	-0.18	27.85	-7.7	-0.07
117	47	U	3	-29.7	0.79	42.56	2.36	0.02
117	NoBP	A	60	-25.47	-0.08	26.14	-4.65	-0.04
117	207	U	6	-15.21	-0.1	20.78	-0.6	-0.01
117	225	U	4	-14.89	-0.08	22.54	-0.31	-0.0

i-nuc	BP(j)	Nuc	#BP_Win	avgMFE	avgZ	avgED	SumZ	SumZ/#TotalWindows	BPs= 6
nt-118	-	G	118	-	-	-	-	-
118	111	C	44	-30.87	-0.18	27.85	-7.7	-0.07
118	46	C	3	-29.7	0.79	42.56	2.36	0.02
118	151	C	3	-26.03	0.76	44.48	2.27	0.02
118	133	C	40	-27.06	0.12	28.62	4.9	0.04
118	NoBP	G	18	-21.24	-0.71	17.18	-12.72	-0.11
118	206	C	6	-15.21	-0.1	20.78	-0.6	-0.01
118	224	U	4	-14.89	-0.08	22.54	-0.31	-0.0

i-nuc	BP(j)	Nuc	#BP_Win	avgMFE	avgZ	avgED	SumZ	SumZ/#TotalWindows	BPs= 5
nt-119	-	A	119	-	-	-	-	-
119	110	U	44	-30.87	-0.18	27.85	-7.7	-0.06
119	45	U	3	-29.7	0.79	42.56	2.36	0.02
119	150	U	3	-26.03	0.76	44.48	2.27	0.02
119	NoBP	A	59	-25.07	-0.16	24.96	-9.43	-0.08
119	205	U	6	-15.21	-0.1	20.78	-0.6	-0.01
119	223	U	4	-14.89	-0.08	22.54	-0.31	-0.0

i-nuc	BP(j)	Nuc	#BP_Win	avgMFE	avgZ	avgED	SumZ	SumZ/#TotalWindows	BPs= 6
nt-120	-	U	120	-	-	-	-	-
120	109	A	44	-30.87	-0.18	27.85	-7.7	-0.06
120	42	A	3	-29.7	0.79	42.56	2.36	0.02
120	NoBP	U	7	-19.44	-0.35	29.6	-2.46	-0.02
120	131	A	47	-25.85	0.08	26.82	3.56	0.03
120	115	A	9	-24.55	-1.1	17.47	-9.88	-0.08
120	204	G	6	-15.21	-0.1	20.78	-0.6	-0.01
120	222	A	4	-14.89	-0.08	22.54	-0.31	-0.0

i-nuc	BP(j)	Nuc	#BP_Win	avgMFE	avgZ	avgED	SumZ	SumZ/#TotalWindows	BPs= 5
nt-121	-	U	120	-	-	-	-	-
121	108	G	43	-30.81	-0.19	27.79	-8.03	-0.07
121	41	G	3	-29.7	0.79	42.56	2.36	0.02
121	NoBP	U	8	-18.84	-0.5	28.26	-3.97	-0.03
121	130	A	53	-24.64	0.06	26.14	2.96	0.02
121	114	G	9	-24.55	-1.1	17.47	-9.88	-0.08
121	221	A	4	-14.89	-0.08	22.54	-0.31	-0.0

i-nuc	BP(j)	Nuc	#BP_Win	avgMFE	avgZ	avgED	SumZ	SumZ/#TotalWindows	BPs= 5
nt-122	-	C	120	-	-	-	-	-
122	NoBP	C	48	-28.7	-0.32	26.72	-15.57	-0.13
122	40	G	3	-29.7	0.79	42.56	2.36	0.02
122	147	G	3	-26.03	0.76	44.48	2.27	0.02
122	129	G	53	-24.64	0.06	26.14	2.96	0.02
122	113	G	9	-24.55	-1.1	17.47	-9.88	-0.08
122	220	G	4	-14.89	-0.08	22.54	-0.31	-0.0

i-nuc	BP(j)	Nuc	#BP_Win	avgMFE	avgZ	avgED	SumZ	SumZ/#TotalWindows	BPs= 4
nt-123	-	A	120	-	-	-	-	-
123	NoBP	A	53	-27.67	-0.25	27.65	-13.36	-0.11
123	39	U	3	-29.7	0.79	42.56	2.36	0.02
123	128	U	53	-24.64	0.06	26.14	2.96	0.02
123	112	U	9	-24.55	-1.1	17.47	-9.88	-0.08
123	234	U	2	-14.34	-0.75	18.04	-1.5	-0.01

i-nuc	BP(j)	Nuc	#BP_Win	avgMFE	avgZ	avgED	SumZ	SumZ/#TotalWindows	BPs= 3
nt-124	-	C	120	-	-	-	-	-
124	NoBP	C	87	-24.0	-0.2	24.67	-17.68	-0.15
124	105	G	28	-31.64	-0.15	30.44	-4.08	-0.03
124	37	G	3	-29.7	0.79	42.56	2.36	0.02
124	233	G	2	-14.34	-0.75	18.04	-1.5	-0.01

i-nuc	BP(j)	Nuc	#BP_Win	avgMFE	avgZ	avgED	SumZ	SumZ/#TotalWindows	BPs= 4
nt-125	-	C	120	-	-	-	-	-
125	NoBP	C	78	-23.55	-0.2	24.83	-15.85	-0.13
125	103	G	28	-31.64	-0.15	30.44	-4.08	-0.03
125	36	G	3	-29.7	0.79	42.56	2.36	0.02
125	105	G	9	-25.62	-0.36	22.73	-3.28	-0.03
125	232	G	2	-14.34	-0.75	18.04	-1.5	-0.01

i-nuc	BP(j)	Nuc	#BP_Win	avgMFE	avgZ	avgED	SumZ	SumZ/#TotalWindows	BPs= 5
nt-126	-	U	120	-	-	-	-	-
126	NoBP	U	69	-23.13	-0.11	25.74	-7.42	-0.06
126	102	A	28	-31.64	-0.15	30.44	-4.08	-0.03
126	35	G	3	-29.7	0.79	42.56	2.36	0.02
126	104	A	9	-25.62	-0.36	22.73	-3.28	-0.03
126	109	A	9	-24.55	-1.1	17.47	-9.88	-0.08
126	231	A	2	-14.34	-0.75	18.04	-1.5	-0.01

i-nuc	BP(j)	Nuc	#BP_Win	avgMFE	avgZ	avgED	SumZ	SumZ/#TotalWindows	BPs= 6
nt-127	-	C	120	-	-	-	-	-
127	101	G	28	-31.64	-0.15	30.44	-4.08	-0.03
127	34	G	3	-29.7	0.79	42.56	2.36	0.02
127	103	G	9	-25.62	-0.36	22.73	-3.28	-0.03
127	145	G	3	-26.03	0.76	44.48	2.27	0.02
127	NoBP	C	64	-22.92	-0.19	24.76	-12.28	-0.1
127	108	G	9	-24.55	-1.1	17.47	-9.88	-0.08
127	219	G	4	-14.89	-0.08	22.54	-0.31	-0.0

i-nuc	BP(j)	Nuc	#BP_Win	avgMFE	avgZ	avgED	SumZ	SumZ/#TotalWindows	BPs= 8
nt-128	-	U	120	-	-	-	-	-
128	100	A	27	-31.45	-0.12	30.84	-3.24	-0.03
128	33	G	2	-29.95	0.76	40.0	1.53	0.01
128	NoBP	U	11	-15.96	-1.32	20.87	-14.5	-0.12
128	102	A	9	-25.62	-0.36	22.73	-3.28	-0.03
128	144	A	3	-26.03	0.76	44.48	2.27	0.02
128	123	A	53	-24.64	0.06	26.14	2.96	0.02
128	107	A	9	-24.55	-1.1	17.47	-9.88	-0.08
128	218	A	4	-14.89	-0.08	22.54	-0.31	-0.0
128	227	A	2	-14.34	-0.75	18.04	-1.5	-0.01

i-nuc	BP(j)	Nuc	#BP_Win	avgMFE	avgZ	avgED	SumZ	SumZ/#TotalWindows	BPs= 7
nt-129	-	G	120	-	-	-	-	-
129	NoBP	G	34	-29.82	-0.19	28.5	-6.53	-0.05
129	151	C	4	-29.05	0.88	43.86	3.51	0.03
129	143	U	3	-26.03	0.76	44.48	2.27	0.02
129	122	C	53	-24.64	0.06	26.14	2.96	0.02
129	106	C	9	-24.55	-1.1	17.47	-9.88	-0.08
129	217	C	4	-14.89	-0.08	22.54	-0.31	-0.0
129	226	C	2	-14.34	-0.75	18.04	-1.5	-0.01
129	237	U	11	-14.6	-1.5	18.13	-16.45	-0.14

i-nuc	BP(j)	Nuc	#BP_Win	avgMFE	avgZ	avgED	SumZ	SumZ/#TotalWindows	BPs= 6
nt-130	-	A	120	-	-	-	-	-
130	NoBP	A	43	-28.12	-0.37	26.11	-15.72	-0.13
130	150	U	4	-29.05	0.88	43.86	3.51	0.03
130	142	U	3	-26.03	0.76	44.48	2.27	0.02
130	121	U	53	-24.64	0.06	26.14	2.96	0.02
130	216	U	4	-14.89	-0.08	22.54	-0.31	-0.0
130	225	U	2	-14.34	-0.75	18.04	-1.5	-0.01
130	236	U	11	-14.6	-1.5	18.13	-16.45	-0.14

i-nuc	BP(j)	Nuc	#BP_Win	avgMFE	avgZ	avgED	SumZ	SumZ/#TotalWindows	BPs= 5
nt-131	-	A	120	-	-	-	-	-
131	NoBP	A	53	-25.22	-0.31	25.08	-16.27	-0.14
131	149	U	4	-29.05	0.88	43.86	3.51	0.03
131	141	U	3	-26.03	0.76	44.48	2.27	0.02
131	120	U	47	-25.85	0.08	26.82	3.56	0.03
131	224	U	2	-14.34	-0.75	18.04	-1.5	-0.01
131	235	U	11	-14.6	-1.5	18.13	-16.45	-0.14

i-nuc	BP(j)	Nuc	#BP_Win	avgMFE	avgZ	avgED	SumZ	SumZ/#TotalWindows	BPs= 3
nt-132	-	A	120	-	-	-	-	-
132	NoBP	A	103	-25.31	-0.1	26.38	-9.97	-0.08
132	148	U	4	-29.05	0.88	43.86	3.51	0.03
132	223	U	2	-14.34	-0.75	18.04	-1.5	-0.01
132	234	U	11	-14.6	-1.5	18.13	-16.45	-0.14

i-nuc	BP(j)	Nuc	#BP_Win	avgMFE	avgZ	avgED	SumZ	SumZ/#TotalWindows	BPs= 6
nt-133	-	C	120	-	-	-	-	-
133	NoBP	C	48	-21.23	-0.46	20.93	-22.3	-0.19
133	96	G	13	-30.85	0.3	33.42	3.91	0.03
133	78	G	1	-31.4	0.3	30.84	0.3	0.0
133	147	G	4	-29.05	0.88	43.86	3.51	0.03
133	139	G	3	-26.03	0.76	44.48	2.27	0.02
133	118	G	40	-27.06	0.12	28.62	4.9	0.04
133	233	G	11	-14.6	-1.5	18.13	-16.45	-0.14

i-nuc	BP(j)	Nuc	#BP_Win	avgMFE	avgZ	avgED	SumZ	SumZ/#TotalWindows	BPs= 6
nt-134	-	C	120	-	-	-	-	-
134	NoBP	C	48	-20.75	-0.45	20.81	-21.64	-0.18
134	95	G	13	-30.85	0.3	33.42	3.91	0.03
134	77	G	1	-31.4	0.3	30.84	0.3	0.0
134	145	G	4	-29.05	0.88	43.86	3.51	0.03
134	138	G	3	-26.03	0.76	44.48	2.27	0.02
134	116	G	40	-27.06	0.12	28.62	4.9	0.04
134	232	G	11	-14.6	-1.5	18.13	-16.45	-0.14

i-nuc	BP(j)	Nuc	#BP_Win	avgMFE	avgZ	avgED	SumZ	SumZ/#TotalWindows	BPs= 5
nt-135	-	U	120	-	-	-	-	-
135	NoBP	U	51	-20.68	-0.38	21.87	-19.59	-0.16
135	94	A	13	-30.85	0.3	33.42	3.91	0.03
135	75	A	1	-31.4	0.3	30.84	0.3	0.0
135	144	A	4	-29.05	0.88	43.86	3.51	0.03
135	115	A	40	-27.06	0.12	28.62	4.9	0.04
135	231	A	11	-14.6	-1.5	18.13	-16.45	-0.14

i-nuc	BP(j)	Nuc	#BP_Win	avgMFE	avgZ	avgED	SumZ	SumZ/#TotalWindows	BPs= 3
nt-136	-	U	120	-	-	-	-	-
136	NoBP	U	66	-19.91	-0.5	22.2	-33.13	-0.28
136	93	A	13	-30.85	0.3	33.42	3.91	0.03
136	74	A	1	-31.4	0.3	30.84	0.3	0.0
136	114	G	40	-27.06	0.12	28.62	4.9	0.04

i-nuc	BP(j)	Nuc	#BP_Win	avgMFE	avgZ	avgED	SumZ	SumZ/#TotalWindows	BPs= 3
nt-137	-	G	120	-	-	-	-	-
137	NoBP	G	56	-27.65	0.27	31.3	15.0	0.13
137	73	C	1	-31.4	0.3	30.84	0.3	0.0
137	82	C	4	-32.28	-0.1	33.84	-0.41	-0.0
137	193	C	59	-18.67	-0.67	19.28	-39.54	-0.33

i-nuc	BP(j)	Nuc	#BP_Win	avgMFE	avgZ	avgED	SumZ	SumZ/#TotalWindows	BPs= 5
nt-138	-	G	120	-	-	-	-	-
138	NoBP	G	12	-29.69	0.65	36.56	7.86	0.07
138	72	U	1	-31.4	0.3	30.84	0.3	0.0
138	81	C	4	-32.28	-0.1	33.84	-0.41	-0.0
138	134	C	3	-26.03	0.76	44.48	2.27	0.02
138	112	U	40	-27.06	0.12	28.62	4.9	0.04
138	192	C	60	-18.54	-0.66	19.23	-39.84	-0.33

i-nuc	BP(j)	Nuc	#BP_Win	avgMFE	avgZ	avgED	SumZ	SumZ/#TotalWindows	BPs= 6
nt-139	-	G	120	-	-	-	-	-
139	NoBP	G	8	-29.66	0.58	37.0	4.66	0.04
139	80	C	4	-32.28	-0.1	33.84	-0.41	-0.0
139	146	C	4	-29.7	0.82	34.06	3.26	0.03
139	133	C	3	-26.03	0.76	44.48	2.27	0.02
139	111	C	40	-27.06	0.12	28.62	4.9	0.04
139	191	C	60	-18.54	-0.66	19.23	-39.84	-0.33
139	250	C	1	-8.34	-0.24	20.68	-0.24	-0.0

i-nuc	BP(j)	Nuc	#BP_Win	avgMFE	avgZ	avgED	SumZ	SumZ/#TotalWindows	BPs= 3
nt-140	-	C	120	-	-	-	-	-
140	79	G	4	-32.28	-0.1	33.84	-0.41	-0.0
140	NoBP	C	111	-22.39	-0.26	24.48	-28.43	-0.24
140	145	G	4	-29.7	0.82	34.06	3.26	0.03
140	249	G	1	-8.34	-0.24	20.68	-0.24	-0.0

i-nuc	BP(j)	Nuc	#BP_Win	avgMFE	avgZ	avgED	SumZ	SumZ/#TotalWindows	BPs= 4
nt-141	-	U	120	-	-	-	-	-
141	78	G	3	-32.37	-0.17	33.23	-0.51	-0.0
141	NoBP	U	73	-19.89	-0.44	21.85	-32.35	-0.27
141	131	A	3	-26.03	0.76	44.48	2.27	0.02
141	109	A	40	-27.06	0.12	28.62	4.9	0.04
141	248	G	1	-8.34	-0.24	20.68	-0.24	-0.0

i-nuc	BP(j)	Nuc	#BP_Win	avgMFE	avgZ	avgED	SumZ	SumZ/#TotalWindows	BPs= 4
nt-142	-	U	120	-	-	-	-	-
142	77	G	2	-31.7	-0.04	35.47	-0.09	-0.0
142	NoBP	U	11	-29.52	0.69	36.49	7.62	0.06
142	130	A	3	-26.03	0.76	44.48	2.27	0.02
142	108	G	40	-27.06	0.12	28.62	4.9	0.04
142	188	A	64	-17.85	-0.63	19.31	-40.01	-0.33

i-nuc	BP(j)	Nuc	#BP_Win	avgMFE	avgZ	avgED	SumZ	SumZ/#TotalWindows	BPs= 3
nt-143	-	U	120	-	-	-	-	-
143	NoBP	U	13	-27.95	0.61	35.56	7.95	0.07
143	129	G	3	-26.03	0.76	44.48	2.27	0.02
143	107	A	40	-27.06	0.12	28.62	4.9	0.04
143	187	A	64	-17.85	-0.63	19.31	-40.01	-0.33

i-nuc	BP(j)	Nuc	#BP_Win	avgMFE	avgZ	avgED	SumZ	SumZ/#TotalWindows	BPs= 3
nt-144	-	A	120	-	-	-	-	-
144	NoBP	A	49	-26.63	0.2	28.92	9.73	0.08
144	135	U	4	-29.05	0.88	43.86	3.51	0.03
144	128	U	3	-26.03	0.76	44.48	2.27	0.02
144	186	U	64	-17.85	-0.63	19.31	-40.01	-0.33

i-nuc	BP(j)	Nuc	#BP_Win	avgMFE	avgZ	avgED	SumZ	SumZ/#TotalWindows	BPs= 5
nt-145	-	G	120	-	-	-	-	-
145	NoBP	G	5	-16.22	0.28	25.84	1.41	0.01
145	140	C	4	-29.7	0.82	34.06	3.26	0.03
145	134	C	4	-29.05	0.88	43.86	3.51	0.03
145	127	C	3	-26.03	0.76	44.48	2.27	0.02
145	106	C	40	-27.06	0.12	28.62	4.9	0.04
145	185	C	64	-17.85	-0.63	19.31	-40.01	-0.33

i-nuc	BP(j)	Nuc	#BP_Win	avgMFE	avgZ	avgED	SumZ	SumZ/#TotalWindows	BPs= 3
nt-146	-	C	120	-	-	-	-	-
146	NoBP	C	12	-21.05	0.56	35.72	6.75	0.06
146	139	G	4	-29.7	0.82	34.06	3.26	0.03
146	105	G	40	-27.06	0.12	28.62	4.9	0.04
146	184	G	64	-17.85	-0.63	19.31	-40.01	-0.33

i-nuc	BP(j)	Nuc	#BP_Win	avgMFE	avgZ	avgED	SumZ	SumZ/#TotalWindows	BPs= 3
nt-147	-	G	120	-	-	-	-	-
147	NoBP	G	49	-25.23	0.17	28.38	8.54	0.07
147	133	C	4	-29.05	0.88	43.86	3.51	0.03
147	122	C	3	-26.03	0.76	44.48	2.27	0.02
147	183	U	64	-17.85	-0.63	19.31	-40.01	-0.33

i-nuc	BP(j)	Nuc	#BP_Win	avgMFE	avgZ	avgED	SumZ	SumZ/#TotalWindows	BPs= 2
nt-148	-	U	120	-	-	-	-	-
148	NoBP	U	76	-17.79	-0.46	21.1	-35.13	-0.29
148	132	A	4	-29.05	0.88	43.86	3.51	0.03
148	104	A	40	-27.06	0.12	28.62	4.9	0.04

i-nuc	BP(j)	Nuc	#BP_Win	avgMFE	avgZ	avgED	SumZ	SumZ/#TotalWindows	BPs= 2
nt-149	-	U	120	-	-	-	-	-
149	NoBP	U	76	-17.48	-0.48	20.93	-36.41	-0.3
149	131	A	4	-29.05	0.88	43.86	3.51	0.03
149	103	G	40	-27.06	0.12	28.62	4.9	0.04

i-nuc	BP(j)	Nuc	#BP_Win	avgMFE	avgZ	avgED	SumZ	SumZ/#TotalWindows	BPs= 3
nt-150	-	U	120	-	-	-	-	-
150	NoBP	U	73	-16.83	-0.55	19.71	-40.17	-0.33
150	130	A	4	-29.05	0.88	43.86	3.51	0.03
150	119	A	3	-26.03	0.76	44.48	2.27	0.02
150	102	A	40	-27.06	0.12	28.62	4.9	0.04

i-nuc	BP(j)	Nuc	#BP_Win	avgMFE	avgZ	avgED	SumZ	SumZ/#TotalWindows	BPs= 3
nt-151	-	C	120	-	-	-	-	-
151	129	G	4	-29.05	0.88	43.86	3.51	0.03
151	118	G	3	-26.03	0.76	44.48	2.27	0.02
151	101	G	40	-27.06	0.12	28.62	4.9	0.04
151	NoBP	C	73	-16.53	-0.57	19.51	-41.55	-0.35

i-nuc	BP(j)	Nuc	#BP_Win	avgMFE	avgZ	avgED	SumZ	SumZ/#TotalWindows	BPs= 2
nt-152	-	C	120	-	-	-	-	-
152	NoBP	C	77	-16.89	-0.51	20.45	-39.16	-0.33
152	116	G	3	-26.03	0.76	44.48	2.27	0.02
152	99	G	40	-27.06	0.12	28.62	4.9	0.04

i-nuc	BP(j)	Nuc	#BP_Win	avgMFE	avgZ	avgED	SumZ	SumZ/#TotalWindows	BPs= 2
nt-153	-	U	120	-	-	-	-	-
153	NoBP	U	77	-16.58	-0.52	20.24	-40.17	-0.33
153	115	A	3	-26.03	0.76	44.48	2.27	0.02
153	98	A	40	-27.06	0.12	28.62	4.9	0.04

i-nuc	BP(j)	Nuc	#BP_Win	avgMFE	avgZ	avgED	SumZ	SumZ/#TotalWindows	BPs= 2
nt-154	-	C	120	-	-	-	-	-
154	NoBP	C	77	-16.3	-0.54	19.88	-41.3	-0.34
154	114	G	3	-26.03	0.76	44.48	2.27	0.02
154	97	G	40	-27.06	0.12	28.62	4.9	0.04

i-nuc	BP(j)	Nuc	#BP_Win	avgMFE	avgZ	avgED	SumZ	SumZ/#TotalWindows	BPs= 2
nt-155	-	C	120	-	-	-	-	-
155	113	G	3	-26.03	0.76	44.48	2.27	0.02
155	96	G	40	-27.06	0.12	28.62	4.9	0.04
155	NoBP	C	77	-16.04	-0.55	19.52	-42.72	-0.36

i-nuc	BP(j)	Nuc	#BP_Win	avgMFE	avgZ	avgED	SumZ	SumZ/#TotalWindows	BPs= 1
nt-156	-	C	120	-	-	-	-	-
156	NoBP	C	80	-16.18	-0.53	20.04	-42.02	-0.35
156	95	G	40	-27.06	0.12	28.62	4.9	0.04

i-nuc	BP(j)	Nuc	#BP_Win	avgMFE	avgZ	avgED	SumZ	SumZ/#TotalWindows	BPs= 1
nt-157	-	A	120	-	-	-	-	-
157	NoBP	A	119	-19.59	-0.32	22.58	-38.46	-0.32
157	110	U	1	-26.0	0.19	31.25	0.19	0.0

i-nuc	BP(j)	Nuc	#BP_Win	avgMFE	avgZ	avgED	SumZ	SumZ/#TotalWindows	BPs= 2
nt-158	-	U	120	-	-	-	-	-
158	NoBP	U	87	-16.66	-0.48	20.25	-41.9	-0.35
158	93	A	32	-26.92	0.08	28.25	2.66	0.02
158	109	A	1	-26.0	0.19	31.25	0.19	0.0

i-nuc	BP(j)	Nuc	#BP_Win	avgMFE	avgZ	avgED	SumZ	SumZ/#TotalWindows	BPs= 3
nt-159	-	C	120	-	-	-	-	-
159	NoBP	C	82	-15.74	-0.54	19.66	-44.07	-0.37
159	92	G	32	-26.92	0.08	28.25	2.66	0.02
159	108	G	1	-26.0	0.19	31.25	0.19	0.0
159	79	G	5	-27.84	0.29	27.01	1.43	0.01

i-nuc	BP(j)	Nuc	#BP_Win	avgMFE	avgZ	avgED	SumZ	SumZ/#TotalWindows	BPs= 1
nt-160	-	C	120	-	-	-	-	-
160	NoBP	C	115	-18.76	-0.36	22.06	-41.86	-0.35
160	78	G	5	-27.84	0.29	27.01	1.43	0.01

i-nuc	BP(j)	Nuc	#BP_Win	avgMFE	avgZ	avgED	SumZ	SumZ/#TotalWindows	BPs= 2
nt-161	-	C	120	-	-	-	-	-
161	NoBP	C	114	-18.54	-0.38	21.79	-42.78	-0.36
161	105	G	1	-26.0	0.19	31.25	0.19	0.0
161	77	G	5	-27.84	0.29	27.01	1.43	0.01

i-nuc	BP(j)	Nuc	#BP_Win	avgMFE	avgZ	avgED	SumZ	SumZ/#TotalWindows	BPs= 1
nt-162	-	U	120	-	-	-	-	-
162	NoBP	U	119	-18.78	-0.35	21.88	-41.86	-0.35
162	104	A	1	-26.0	0.19	31.25	0.19	0.0

i-nuc	BP(j)	Nuc	#BP_Win	avgMFE	avgZ	avgED	SumZ	SumZ/#TotalWindows	BPs= 1
nt-163	-	C	120	-	-	-	-	-
163	NoBP	C	119	-18.62	-0.36	21.75	-42.45	-0.35
163	103	G	1	-26.0	0.19	31.25	0.19	0.0

i-nuc	BP(j)	Nuc	#BP_Win	avgMFE	avgZ	avgED	SumZ	SumZ/#TotalWindows	BPs= 0
nt-164	-	A	120	-	-	-	-	-
164	NoBP	A	120	-18.53	-0.36	21.63	-42.95	-0.36

i-nuc	BP(j)	Nuc	#BP_Win	avgMFE	avgZ	avgED	SumZ	SumZ/#TotalWindows	BPs= 0
nt-165	-	U	120	-	-	-	-	-
165	NoBP	U	120	-18.38	-0.36	21.54	-43.59	-0.36

i-nuc	BP(j)	Nuc	#BP_Win	avgMFE	avgZ	avgED	SumZ	SumZ/#TotalWindows	BPs= 0
nt-166	-	C	120	-	-	-	-	-
166	NoBP	C	120	-18.23	-0.37	21.38	-44.39	-0.37

i-nuc	BP(j)	Nuc	#BP_Win	avgMFE	avgZ	avgED	SumZ	SumZ/#TotalWindows	BPs= 0
nt-167	-	C	120	-	-	-	-	-
167	NoBP	C	120	-18.07	-0.38	21.37	-45.18	-0.38

i-nuc	BP(j)	Nuc	#BP_Win	avgMFE	avgZ	avgED	SumZ	SumZ/#TotalWindows	BPs= 0
nt-168	-	U	120	-	-	-	-	-
168	NoBP	U	120	-17.92	-0.38	21.36	-45.7	-0.38

i-nuc	BP(j)	Nuc	#BP_Win	avgMFE	avgZ	avgED	SumZ	SumZ/#TotalWindows	BPs= 0
nt-169	-	U	120	-	-	-	-	-
169	NoBP	U	120	-17.77	-0.38	21.33	-46.14	-0.38

i-nuc	BP(j)	Nuc	#BP_Win	avgMFE	avgZ	avgED	SumZ	SumZ/#TotalWindows	BPs= 2
nt-170	-	A	120	-	-	-	-	-
170	NoBP	A	99	-15.34	-0.43	19.71	-42.89	-0.36
170	68	U	5	-27.84	0.29	27.01	1.43	0.01
170	86	U	16	-28.53	-0.32	29.32	-5.13	-0.04

i-nuc	BP(j)	Nuc	#BP_Win	avgMFE	avgZ	avgED	SumZ	SumZ/#TotalWindows	BPs= 2
nt-171	-	G	120	-	-	-	-	-
171	NoBP	G	99	-15.16	-0.44	19.66	-43.48	-0.36
171	67	C	5	-27.84	0.29	27.01	1.43	0.01
171	85	C	16	-28.53	-0.32	29.32	-5.13	-0.04

i-nuc	BP(j)	Nuc	#BP_Win	avgMFE	avgZ	avgED	SumZ	SumZ/#TotalWindows	BPs= 1
nt-172	-	A	120	-	-	-	-	-
172	NoBP	A	104	-15.59	-0.41	19.97	-42.8	-0.36
172	84	U	16	-28.53	-0.32	29.32	-5.13	-0.04

i-nuc	BP(j)	Nuc	#BP_Win	avgMFE	avgZ	avgED	SumZ	SumZ/#TotalWindows	BPs= 2
nt-173	-	C	120	-	-	-	-	-
173	NoBP	C	114	-16.63	-0.45	20.92	-51.09	-0.43
173	78	G	1	-25.6	0.83	21.33	0.83	0.01
173	66	G	5	-27.84	0.29	27.01	1.43	0.01

i-nuc	BP(j)	Nuc	#BP_Win	avgMFE	avgZ	avgED	SumZ	SumZ/#TotalWindows	BPs= 1
nt-174	-	C	120	-	-	-	-	-
174	NoBP	C	119	-16.96	-0.43	21.1	-51.3	-0.43
174	77	G	1	-25.6	0.83	21.33	0.83	0.01

i-nuc	BP(j)	Nuc	#BP_Win	avgMFE	avgZ	avgED	SumZ	SumZ/#TotalWindows	BPs= 4
nt-175	-	G	120	-	-	-	-	-
175	NoBP	G	68	-17.56	-0.62	19.16	-41.95	-0.35
175	76	C	1	-25.6	0.83	21.33	0.83	0.01
175	64	C	5	-27.84	0.29	27.01	1.43	0.01
175	80	C	16	-28.53	-0.32	29.32	-5.13	-0.04
175	250	C	30	-7.1	-0.26	19.84	-7.71	-0.06

i-nuc	BP(j)	Nuc	#BP_Win	avgMFE	avgZ	avgED	SumZ	SumZ/#TotalWindows	BPs= 3
nt-176	-	C	120	-	-	-	-	-
176	NoBP	C	69	-17.46	-0.64	19.07	-43.86	-0.37
176	63	G	5	-27.84	0.29	27.01	1.43	0.01
176	79	G	16	-28.53	-0.32	29.32	-5.13	-0.04
176	249	G	30	-7.1	-0.26	19.84	-7.71	-0.06

i-nuc	BP(j)	Nuc	#BP_Win	avgMFE	avgZ	avgED	SumZ	SumZ/#TotalWindows	BPs= 3
nt-177	-	C	120	-	-	-	-	-
177	62	G	5	-27.84	0.29	27.01	1.43	0.01
177	78	G	16	-28.53	-0.32	29.32	-5.13	-0.04
177	NoBP	C	69	-17.23	-0.67	18.96	-46.5	-0.39
177	248	G	30	-7.1	-0.26	19.84	-7.71	-0.06

i-nuc	BP(j)	Nuc	#BP_Win	avgMFE	avgZ	avgED	SumZ	SumZ/#TotalWindows	BPs= 1
nt-178	-	C	120	-	-	-	-	-
178	NoBP	C	105	-14.74	-0.52	19.75	-54.34	-0.45
178	77	G	15	-28.83	-0.38	28.67	-5.69	-0.05

i-nuc	BP(j)	Nuc	#BP_Win	avgMFE	avgZ	avgED	SumZ	SumZ/#TotalWindows	BPs= 1
nt-179	-	U	120	-	-	-	-	-
179	NoBP	U	118	-16.15	-0.52	20.63	-61.35	-0.51
179	75	A	2	-28.5	-0.24	27.95	-0.47	-0.0

i-nuc	BP(j)	Nuc	#BP_Win	avgMFE	avgZ	avgED	SumZ	SumZ/#TotalWindows	BPs= 1
nt-180	-	U	120	-	-	-	-	-
180	NoBP	U	118	-15.99	-0.53	20.5	-63.11	-0.53
180	74	A	2	-28.5	-0.24	27.95	-0.47	-0.0

i-nuc	BP(j)	Nuc	#BP_Win	avgMFE	avgZ	avgED	SumZ	SumZ/#TotalWindows	BPs= 2
nt-181	-	G	120	-	-	-	-	-
181	NoBP	G	109	-14.73	-0.55	19.63	-59.93	-0.5
181	73	C	2	-28.5	-0.24	27.95	-0.47	-0.0
181	76	C	9	-29.34	-0.56	29.3	-5.01	-0.04

i-nuc	BP(j)	Nuc	#BP_Win	avgMFE	avgZ	avgED	SumZ	SumZ/#TotalWindows	BPs= 1
nt-182	-	U	120	-	-	-	-	-
182	NoBP	U	111	-14.81	-0.57	19.63	-62.74	-0.52
182	75	A	9	-29.34	-0.56	29.3	-5.01	-0.04

i-nuc	BP(j)	Nuc	#BP_Win	avgMFE	avgZ	avgED	SumZ	SumZ/#TotalWindows	BPs= 3
nt-183	-	U	120	-	-	-	-	-
183	NoBP	U	37	-10.39	-0.22	21.34	-8.07	-0.07
183	74	A	9	-29.34	-0.56	29.3	-5.01	-0.04
183	147	G	64	-17.85	-0.63	19.31	-40.01	-0.33
183	293	A	10	-9.82	-1.6	13.95	-15.99	-0.13

i-nuc	BP(j)	Nuc	#BP_Win	avgMFE	avgZ	avgED	SumZ	SumZ/#TotalWindows	BPs= 3
nt-184	-	G	120	-	-	-	-	-
184	73	C	9	-29.34	-0.56	29.3	-5.01	-0.04
184	NoBP	G	35	-9.95	-0.21	21.28	-7.36	-0.06
184	146	C	64	-17.85	-0.63	19.31	-40.01	-0.33
184	292	C	12	-9.58	-1.46	14.16	-17.54	-0.15

i-nuc	BP(j)	Nuc	#BP_Win	avgMFE	avgZ	avgED	SumZ	SumZ/#TotalWindows	BPs= 2
nt-185	-	C	120	-	-	-	-	-
185	NoBP	C	44	-13.41	-0.28	22.65	-12.38	-0.1
185	145	G	64	-17.85	-0.63	19.31	-40.01	-0.33
185	291	G	12	-9.58	-1.46	14.16	-17.54	-0.15

i-nuc	BP(j)	Nuc	#BP_Win	avgMFE	avgZ	avgED	SumZ	SumZ/#TotalWindows	BPs= 2
nt-186	-	U	120	-	-	-	-	-
186	NoBP	U	44	-12.9	-0.29	22.39	-12.6	-0.1
186	144	A	64	-17.85	-0.63	19.31	-40.01	-0.33
186	290	A	12	-9.58	-1.46	14.16	-17.54	-0.15

i-nuc	BP(j)	Nuc	#BP_Win	avgMFE	avgZ	avgED	SumZ	SumZ/#TotalWindows	BPs= 2
nt-187	-	A	120	-	-	-	-	-
187	NoBP	A	44	-12.39	-0.29	22.16	-12.59	-0.1
187	143	U	64	-17.85	-0.63	19.31	-40.01	-0.33
187	289	U	12	-9.58	-1.46	14.16	-17.54	-0.15

i-nuc	BP(j)	Nuc	#BP_Win	avgMFE	avgZ	avgED	SumZ	SumZ/#TotalWindows	BPs= 2
nt-188	-	A	120	-	-	-	-	-
188	NoBP	A	44	-11.88	-0.28	21.95	-12.21	-0.1
188	142	U	64	-17.85	-0.63	19.31	-40.01	-0.33
188	288	U	12	-9.58	-1.46	14.16	-17.54	-0.15

i-nuc	BP(j)	Nuc	#BP_Win	avgMFE	avgZ	avgED	SumZ	SumZ/#TotalWindows	BPs= 1
nt-189	-	U	120	-	-	-	-	-
189	NoBP	U	108	-15.22	-0.48	20.3	-51.51	-0.43
189	287	G	12	-9.58	-1.46	14.16	-17.54	-0.15

i-nuc	BP(j)	Nuc	#BP_Win	avgMFE	avgZ	avgED	SumZ	SumZ/#TotalWindows	BPs= 0
nt-190	-	C	120	-	-	-	-	-
190	NoBP	C	120	-14.5	-0.57	19.61	-68.92	-0.57

i-nuc	BP(j)	Nuc	#BP_Win	avgMFE	avgZ	avgED	SumZ	SumZ/#TotalWindows	BPs= 1
nt-191	-	C	120	-	-	-	-	-
191	NoBP	C	60	-10.18	-0.48	19.88	-28.93	-0.24
191	139	G	60	-18.54	-0.66	19.23	-39.84	-0.33

i-nuc	BP(j)	Nuc	#BP_Win	avgMFE	avgZ	avgED	SumZ	SumZ/#TotalWindows	BPs= 1
nt-192	-	C	120	-	-	-	-	-
192	NoBP	C	60	-9.9	-0.48	19.74	-28.81	-0.24
192	138	G	60	-18.54	-0.66	19.23	-39.84	-0.33

i-nuc	BP(j)	Nuc	#BP_Win	avgMFE	avgZ	avgED	SumZ	SumZ/#TotalWindows	BPs= 1
nt-193	-	C	120	-	-	-	-	-
193	NoBP	C	61	-9.64	-0.47	19.55	-28.63	-0.24
193	137	G	59	-18.67	-0.67	19.28	-39.54	-0.33

i-nuc	BP(j)	Nuc	#BP_Win	avgMFE	avgZ	avgED	SumZ	SumZ/#TotalWindows	BPs= 3
nt-194	-	C	120	-	-	-	-	-
194	NoBP	C	102	-12.45	-0.6	19.15	-61.65	-0.51
194	99	G	3	-23.84	-0.32	31.82	-0.95	-0.01
194	101	G	8	-25.44	-0.55	19.6	-4.43	-0.04
194	116	G	7	-18.95	-0.19	16.55	-1.34	-0.01

i-nuc	BP(j)	Nuc	#BP_Win	avgMFE	avgZ	avgED	SumZ	SumZ/#TotalWindows	BPs= 4
nt-195	-	U	120	-	-	-	-	-
195	NoBP	U	24	-19.98	-0.46	21.65	-11.09	-0.09
195	98	A	3	-23.84	-0.32	31.82	-0.95	-0.01
195	100	A	8	-25.44	-0.55	19.6	-4.43	-0.04
195	115	A	7	-18.95	-0.19	16.55	-1.34	-0.01
195	221	A	78	-9.98	-0.65	18.32	-50.53	-0.42

i-nuc	BP(j)	Nuc	#BP_Win	avgMFE	avgZ	avgED	SumZ	SumZ/#TotalWindows	BPs= 4
nt-196	-	C	120	-	-	-	-	-
196	NoBP	C	24	-19.53	-0.45	21.49	-10.81	-0.09
196	97	G	3	-23.84	-0.32	31.82	-0.95	-0.01
196	99	G	8	-25.44	-0.55	19.6	-4.43	-0.04
196	114	G	7	-18.95	-0.19	16.55	-1.34	-0.01
196	220	G	78	-9.98	-0.65	18.32	-50.53	-0.42

i-nuc	BP(j)	Nuc	#BP_Win	avgMFE	avgZ	avgED	SumZ	SumZ/#TotalWindows	BPs= 5
nt-197	-	C	120	-	-	-	-	-
197	NoBP	C	27	-21.83	-0.54	20.64	-14.47	-0.12
197	96	G	3	-23.84	-0.32	31.82	-0.95	-0.01
197	113	G	7	-18.95	-0.19	16.55	-1.34	-0.01
197	219	G	78	-9.98	-0.65	18.32	-50.53	-0.42
197	310	G	3	-12.67	-0.34	21.35	-1.01	-0.01
197	315	G	2	-17.35	0.29	22.38	0.57	0.0

i-nuc	BP(j)	Nuc	#BP_Win	avgMFE	avgZ	avgED	SumZ	SumZ/#TotalWindows	BPs= 4
nt-198	-	C	120	-	-	-	-	-
198	NoBP	C	104	-12.42	-0.6	18.53	-62.39	-0.52
198	95	G	3	-23.84	-0.32	31.82	-0.95	-0.01
198	97	G	8	-25.44	-0.55	19.6	-4.43	-0.04
198	309	G	3	-12.67	-0.34	21.35	-1.01	-0.01
198	314	G	2	-17.35	0.29	22.38	0.57	0.0

i-nuc	BP(j)	Nuc	#BP_Win	avgMFE	avgZ	avgED	SumZ	SumZ/#TotalWindows	BPs= 3
nt-199	-	C	120	-	-	-	-	-
199	NoBP	C	107	-12.71	-0.59	18.8	-63.36	-0.53
199	96	G	8	-25.44	-0.55	19.6	-4.43	-0.04
199	308	G	3	-12.67	-0.34	21.35	-1.01	-0.01
199	313	G	2	-17.35	0.29	22.38	0.57	0.0

i-nuc	BP(j)	Nuc	#BP_Win	avgMFE	avgZ	avgED	SumZ	SumZ/#TotalWindows	BPs= 4
nt-200	-	C	120	-	-	-	-	-
200	NoBP	C	100	-11.7	-0.53	18.91	-53.07	-0.44
200	95	G	8	-25.44	-0.55	19.6	-4.43	-0.04
200	105	G	7	-26.87	-1.42	15.88	-9.95	-0.08
200	307	G	3	-12.67	-0.34	21.35	-1.01	-0.01
200	312	G	2	-17.35	0.29	22.38	0.57	0.0

i-nuc	BP(j)	Nuc	#BP_Win	avgMFE	avgZ	avgED	SumZ	SumZ/#TotalWindows	BPs= 4
nt-201	-	U	120	-	-	-	-	-
201	NoBP	U	95	-11.3	-0.54	19.07	-51.11	-0.43
201	94	A	8	-25.44	-0.55	19.6	-4.43	-0.04
201	104	A	7	-26.87	-1.42	15.88	-9.95	-0.08
201	109	A	7	-18.95	-0.19	16.55	-1.34	-0.01
201	306	A	3	-12.67	-0.34	21.35	-1.01	-0.01

i-nuc	BP(j)	Nuc	#BP_Win	avgMFE	avgZ	avgED	SumZ	SumZ/#TotalWindows	BPs= 3
nt-202	-	U	120	-	-	-	-	-
202	93	A	8	-25.44	-0.55	19.6	-4.43	-0.04
202	103	G	7	-26.87	-1.42	15.88	-9.95	-0.08
202	108	G	7	-18.95	-0.19	16.55	-1.34	-0.01
202	NoBP	U	98	-11.36	-0.53	19.08	-52.06	-0.43

i-nuc	BP(j)	Nuc	#BP_Win	avgMFE	avgZ	avgED	SumZ	SumZ/#TotalWindows	BPs= 4
nt-203	-	U	120	-	-	-	-	-
203	92	G	7	-25.61	-0.57	18.59	-3.97	-0.03
203	102	A	7	-26.87	-1.42	15.88	-9.95	-0.08
203	107	A	7	-18.95	-0.19	16.55	-1.34	-0.01
203	213	A	82	-10.22	-0.62	18.53	-50.84	-0.42
203	NoBP	U	17	-17.84	-0.1	22.15	-1.68	-0.01

i-nuc	BP(j)	Nuc	#BP_Win	avgMFE	avgZ	avgED	SumZ	SumZ/#TotalWindows	BPs= 3
nt-204	-	G	120	-	-	-	-	-
204	NoBP	G	25	-23.34	-0.59	19.75	-14.7	-0.12
204	106	C	7	-18.95	-0.19	16.55	-1.34	-0.01
204	212	C	82	-10.22	-0.62	18.53	-50.84	-0.42
204	120	U	6	-15.21	-0.1	20.78	-0.6	-0.01

i-nuc	BP(j)	Nuc	#BP_Win	avgMFE	avgZ	avgED	SumZ	SumZ/#TotalWindows	BPs= 6
nt-205	-	U	120	-	-	-	-	-
205	NoBP	U	19	-21.45	-0.22	20.82	-4.27	-0.04
205	100	A	7	-26.87	-1.42	15.88	-9.95	-0.08
205	104	A	4	-19.54	-0.38	16.17	-1.51	-0.01
205	105	G	1	-16.64	0.33	20.66	0.33	0.0
205	211	A	82	-10.22	-0.62	18.53	-50.84	-0.42
205	119	A	6	-15.21	-0.1	20.78	-0.6	-0.01
205	324	A	1	-29.9	-0.76	23.16	-0.76	-0.01

i-nuc	BP(j)	Nuc	#BP_Win	avgMFE	avgZ	avgED	SumZ	SumZ/#TotalWindows	BPs= 6
nt-206	-	C	120	-	-	-	-	-
206	NoBP	C	97	-11.76	-0.55	18.98	-53.07	-0.44
206	99	G	7	-26.87	-1.42	15.88	-9.95	-0.08
206	103	G	4	-19.54	-0.38	16.17	-1.51	-0.01
206	105	G	2	-18.94	-0.08	15.27	-0.16	-0.0
206	118	G	6	-15.21	-0.1	20.78	-0.6	-0.01
206	322	G	3	-28.97	-0.48	25.63	-1.44	-0.01
206	323	G	1	-29.9	-0.76	23.16	-0.76	-0.01

i-nuc	BP(j)	Nuc	#BP_Win	avgMFE	avgZ	avgED	SumZ	SumZ/#TotalWindows	BPs= 6
nt-207	-	U	120	-	-	-	-	-
207	NoBP	U	97	-11.81	-0.55	18.95	-53.09	-0.44
207	98	A	7	-26.87	-1.42	15.88	-9.95	-0.08
207	102	A	4	-19.54	-0.38	16.17	-1.51	-0.01
207	104	A	2	-18.94	-0.08	15.27	-0.16	-0.0
207	117	A	6	-15.21	-0.1	20.78	-0.6	-0.01
207	321	G	3	-28.97	-0.48	25.63	-1.44	-0.01
207	322	G	1	-29.9	-0.76	23.16	-0.76	-0.01

i-nuc	BP(j)	Nuc	#BP_Win	avgMFE	avgZ	avgED	SumZ	SumZ/#TotalWindows	BPs= 7
nt-208	-	C	120	-	-	-	-	-
208	NoBP	C	94	-11.46	-0.56	18.74	-52.5	-0.44
208	97	G	7	-26.87	-1.42	15.88	-9.95	-0.08
208	101	G	4	-19.54	-0.38	16.17	-1.51	-0.01
208	103	G	2	-18.94	-0.08	15.27	-0.16	-0.0
208	116	G	6	-15.21	-0.1	20.78	-0.6	-0.01
208	319	G	1	-22.1	0.01	23.2	0.01	0.0
208	320	G	5	-27.46	-0.39	25.29	-1.95	-0.02
208	321	G	1	-29.9	-0.76	23.16	-0.76	-0.01

i-nuc	BP(j)	Nuc	#BP_Win	avgMFE	avgZ	avgED	SumZ	SumZ/#TotalWindows	BPs= 6
nt-209	-	C	120	-	-	-	-	-
209	NoBP	C	93	-11.74	-0.59	18.51	-54.48	-0.45
209	96	G	6	-27.79	-1.54	14.31	-9.24	-0.08
209	220	G	8	-15.9	-0.03	20.0	-0.27	-0.0
209	114	G	6	-15.21	-0.1	20.78	-0.6	-0.01
209	318	G	1	-22.1	0.01	23.2	0.01	0.0
209	319	G	5	-27.46	-0.39	25.29	-1.95	-0.02
209	320	G	1	-29.9	-0.76	23.16	-0.76	-0.01

i-nuc	BP(j)	Nuc	#BP_Win	avgMFE	avgZ	avgED	SumZ	SumZ/#TotalWindows	BPs= 7
nt-210	-	C	120	-	-	-	-	-
210	95	G	5	-28.42	-1.6	14.17	-8.02	-0.07
210	NoBP	C	92	-11.75	-0.59	18.56	-54.39	-0.45
210	99	G	2	-19.74	-0.55	16.12	-1.09	-0.01
210	219	G	8	-15.9	-0.03	20.0	-0.27	-0.0
210	113	G	6	-15.21	-0.1	20.78	-0.6	-0.01
210	317	G	1	-22.1	0.01	23.2	0.01	0.0
210	318	G	5	-27.46	-0.39	25.29	-1.95	-0.02
210	319	G	1	-29.9	-0.76	23.16	-0.76	-0.01

i-nuc	BP(j)	Nuc	#BP_Win	avgMFE	avgZ	avgED	SumZ	SumZ/#TotalWindows	BPs= 4
nt-211	-	A	120	-	-	-	-	-
211	NoBP	A	30	-23.05	-0.49	19.4	-14.63	-0.12
211	205	U	82	-10.22	-0.62	18.53	-50.84	-0.42
211	112	U	6	-15.21	-0.1	20.78	-0.6	-0.01
211	316	U	1	-22.1	0.01	23.2	0.01	0.0
211	330	U	1	-30.3	-0.34	23.24	-0.34	-0.0

i-nuc	BP(j)	Nuc	#BP_Win	avgMFE	avgZ	avgED	SumZ	SumZ/#TotalWindows	BPs= 5
nt-212	-	C	120	-	-	-	-	-
212	NoBP	C	27	-20.31	-0.42	18.47	-11.32	-0.09
212	204	G	82	-10.22	-0.62	18.53	-50.84	-0.42
212	317	G	8	-25.74	-0.3	24.29	-2.39	-0.02
212	315	G	1	-22.1	0.01	23.2	0.01	0.0
212	329	G	1	-30.3	-0.34	23.24	-0.34	-0.0
212	331	G	1	-30.4	-0.25	27.11	-0.25	-0.0

i-nuc	BP(j)	Nuc	#BP_Win	avgMFE	avgZ	avgED	SumZ	SumZ/#TotalWindows	BPs= 4
nt-213	-	A	120	-	-	-	-	-
213	NoBP	A	28	-20.45	-0.35	19.19	-9.81	-0.08
213	203	U	82	-10.22	-0.62	18.53	-50.84	-0.42
213	316	U	8	-25.74	-0.3	24.29	-2.39	-0.02
213	328	U	1	-30.3	-0.34	23.24	-0.34	-0.0
213	330	U	1	-30.4	-0.25	27.11	-0.25	-0.0

i-nuc	BP(j)	Nuc	#BP_Win	avgMFE	avgZ	avgED	SumZ	SumZ/#TotalWindows	BPs= 3
nt-214	-	C	120	-	-	-	-	-
214	NoBP	C	110	-12.85	-0.54	18.83	-59.53	-0.5
214	315	G	8	-25.74	-0.3	24.29	-2.39	-0.02
214	327	G	1	-30.3	-0.34	23.24	-0.34	-0.0
214	329	G	1	-30.4	-0.25	27.11	-0.25	-0.0

i-nuc	BP(j)	Nuc	#BP_Win	avgMFE	avgZ	avgED	SumZ	SumZ/#TotalWindows	BPs= 2
nt-215	-	C	120	-	-	-	-	-
215	NoBP	C	111	-13.03	-0.53	18.99	-58.65	-0.49
215	314	G	8	-25.74	-0.3	24.29	-2.39	-0.02
215	327	G	1	-30.4	-0.25	27.11	-0.25	-0.0

i-nuc	BP(j)	Nuc	#BP_Win	avgMFE	avgZ	avgED	SumZ	SumZ/#TotalWindows	BPs= 3
nt-216	-	U	120	-	-	-	-	-
216	NoBP	U	98	-11.51	-0.55	18.69	-54.18	-0.45
216	130	A	4	-14.89	-0.08	22.54	-0.31	-0.0
216	249	G	17	-27.75	-0.35	23.13	-5.89	-0.05
216	326	A	1	-30.4	-0.25	27.11	-0.25	-0.0

i-nuc	BP(j)	Nuc	#BP_Win	avgMFE	avgZ	avgED	SumZ	SumZ/#TotalWindows	BPs= 3
nt-217	-	C	120	-	-	-	-	-
217	NoBP	C	97	-11.42	-0.55	18.6	-53.75	-0.45
217	129	G	4	-14.89	-0.08	22.54	-0.31	-0.0
217	248	G	18	-27.96	-0.36	23.41	-6.45	-0.05
217	325	G	1	-30.4	-0.25	27.11	-0.25	-0.0

i-nuc	BP(j)	Nuc	#BP_Win	avgMFE	avgZ	avgED	SumZ	SumZ/#TotalWindows	BPs= 3
nt-218	-	A	120	-	-	-	-	-
218	NoBP	A	95	-11.11	-0.55	18.55	-52.46	-0.44
218	128	U	4	-14.89	-0.08	22.54	-0.31	-0.0
218	247	U	18	-27.96	-0.36	23.41	-6.45	-0.05
218	257	U	3	-32.7	-0.9	23.71	-2.69	-0.02

i-nuc	BP(j)	Nuc	#BP_Win	avgMFE	avgZ	avgED	SumZ	SumZ/#TotalWindows	BPs= 5
nt-219	-	G	120	-	-	-	-	-
219	NoBP	G	8	-16.24	-0.13	19.64	-1.02	-0.01
219	210	C	8	-15.9	-0.03	20.0	-0.27	-0.0
219	197	C	78	-9.98	-0.65	18.32	-50.53	-0.42
219	127	C	4	-14.89	-0.08	22.54	-0.31	-0.0
219	246	C	18	-27.96	-0.36	23.41	-6.45	-0.05
219	256	U	4	-33.33	-1.02	23.05	-4.1	-0.03

i-nuc	BP(j)	Nuc	#BP_Win	avgMFE	avgZ	avgED	SumZ	SumZ/#TotalWindows	BPs= 5
nt-220	-	G	120	-	-	-	-	-
220	NoBP	G	8	-18.2	-0.26	20.38	-2.08	-0.02
220	209	C	8	-15.9	-0.03	20.0	-0.27	-0.0
220	196	C	78	-9.98	-0.65	18.32	-50.53	-0.42
220	122	C	4	-14.89	-0.08	22.54	-0.31	-0.0
220	245	U	18	-27.96	-0.36	23.41	-6.45	-0.05
220	255	C	4	-33.33	-1.02	23.05	-4.1	-0.03

i-nuc	BP(j)	Nuc	#BP_Win	avgMFE	avgZ	avgED	SumZ	SumZ/#TotalWindows	BPs= 3
nt-221	-	A	120	-	-	-	-	-
221	NoBP	A	34	-23.29	-0.31	22.05	-10.53	-0.09
221	195	U	78	-9.98	-0.65	18.32	-50.53	-0.42
221	121	U	4	-14.89	-0.08	22.54	-0.31	-0.0
221	254	U	4	-33.33	-1.02	23.05	-4.1	-0.03

i-nuc	BP(j)	Nuc	#BP_Win	avgMFE	avgZ	avgED	SumZ	SumZ/#TotalWindows	BPs= 1
nt-222	-	A	120	-	-	-	-	-
222	NoBP	A	116	-14.82	-0.58	19.65	-66.77	-0.56
222	120	U	4	-14.89	-0.08	22.54	-0.31	-0.0

i-nuc	BP(j)	Nuc	#BP_Win	avgMFE	avgZ	avgED	SumZ	SumZ/#TotalWindows	BPs= 2
nt-223	-	U	120	-	-	-	-	-
223	NoBP	U	114	-14.98	-0.59	19.76	-66.81	-0.56
223	119	A	4	-14.89	-0.08	22.54	-0.31	-0.0
223	132	A	2	-14.34	-0.75	18.04	-1.5	-0.01

i-nuc	BP(j)	Nuc	#BP_Win	avgMFE	avgZ	avgED	SumZ	SumZ/#TotalWindows	BPs= 2
nt-224	-	U	120	-	-	-	-	-
224	NoBP	U	114	-15.16	-0.61	19.78	-69.23	-0.58
224	118	G	4	-14.89	-0.08	22.54	-0.31	-0.0
224	131	A	2	-14.34	-0.75	18.04	-1.5	-0.01

i-nuc	BP(j)	Nuc	#BP_Win	avgMFE	avgZ	avgED	SumZ	SumZ/#TotalWindows	BPs= 3
nt-225	-	U	120	-	-	-	-	-
225	NoBP	U	76	-15.77	-0.53	20.75	-39.97	-0.33
225	117	A	4	-14.89	-0.08	22.54	-0.31	-0.0
225	130	A	2	-14.34	-0.75	18.04	-1.5	-0.01
225	249	G	38	-14.49	-0.84	17.91	-31.77	-0.26

i-nuc	BP(j)	Nuc	#BP_Win	avgMFE	avgZ	avgED	SumZ	SumZ/#TotalWindows	BPs= 3
nt-226	-	C	120	-	-	-	-	-
226	NoBP	C	76	-16.06	-0.56	20.78	-42.2	-0.35
226	116	G	4	-14.89	-0.08	22.54	-0.31	-0.0
226	129	G	2	-14.34	-0.75	18.04	-1.5	-0.01
226	248	G	38	-14.49	-0.84	17.91	-31.77	-0.26

i-nuc	BP(j)	Nuc	#BP_Win	avgMFE	avgZ	avgED	SumZ	SumZ/#TotalWindows	BPs= 2
nt-227	-	A	120	-	-	-	-	-
227	NoBP	A	80	-16.29	-0.56	20.94	-45.13	-0.38
227	128	U	2	-14.34	-0.75	18.04	-1.5	-0.01
227	247	U	38	-14.49	-0.84	17.91	-31.77	-0.26

i-nuc	BP(j)	Nuc	#BP_Win	avgMFE	avgZ	avgED	SumZ	SumZ/#TotalWindows	BPs= 0
nt-228	-	U	120	-	-	-	-	-
228	NoBP	U	120	-15.88	-0.67	19.98	-80.84	-0.67

i-nuc	BP(j)	Nuc	#BP_Win	avgMFE	avgZ	avgED	SumZ	SumZ/#TotalWindows	BPs= 0
nt-229	-	U	120	-	-	-	-	-
229	NoBP	U	120	-16.09	-0.69	20.04	-83.19	-0.69

i-nuc	BP(j)	Nuc	#BP_Win	avgMFE	avgZ	avgED	SumZ	SumZ/#TotalWindows	BPs= 0
nt-230	-	U	120	-	-	-	-	-
230	NoBP	U	120	-16.3	-0.71	20.1	-85.63	-0.71

i-nuc	BP(j)	Nuc	#BP_Win	avgMFE	avgZ	avgED	SumZ	SumZ/#TotalWindows	BPs= 3
nt-231	-	A	120	-	-	-	-	-
231	NoBP	A	9	-15.11	-0.52	21.9	-4.67	-0.04
231	126	U	2	-14.34	-0.75	18.04	-1.5	-0.01
231	135	U	11	-14.6	-1.5	18.13	-16.45	-0.14
231	244	U	98	-16.89	-0.67	20.27	-65.44	-0.55

i-nuc	BP(j)	Nuc	#BP_Win	avgMFE	avgZ	avgED	SumZ	SumZ/#TotalWindows	BPs= 4
nt-232	-	G	120	-	-	-	-	-
232	NoBP	G	4	-14.89	-0.08	22.54	-0.31	-0.0
232	125	C	2	-14.34	-0.75	18.04	-1.5	-0.01
232	134	C	11	-14.6	-1.5	18.13	-16.45	-0.14
232	243	C	100	-17.36	-0.71	20.39	-70.93	-0.59
232	304	C	3	-7.01	-0.49	19.27	-1.46	-0.01

i-nuc	BP(j)	Nuc	#BP_Win	avgMFE	avgZ	avgED	SumZ	SumZ/#TotalWindows	BPs= 4
nt-233	-	G	120	-	-	-	-	-
233	NoBP	G	4	-20.96	-0.71	23.83	-2.84	-0.02
233	124	C	2	-14.34	-0.75	18.04	-1.5	-0.01
233	133	C	11	-14.6	-1.5	18.13	-16.45	-0.14
233	242	C	100	-17.36	-0.71	20.39	-70.93	-0.59
233	303	C	3	-7.01	-0.49	19.27	-1.46	-0.01

i-nuc	BP(j)	Nuc	#BP_Win	avgMFE	avgZ	avgED	SumZ	SumZ/#TotalWindows	BPs= 4
nt-234	-	U	120	-	-	-	-	-
234	NoBP	U	4	-27.02	-1.36	25.72	-5.42	-0.05
234	123	A	2	-14.34	-0.75	18.04	-1.5	-0.01
234	132	A	11	-14.6	-1.5	18.13	-16.45	-0.14
234	241	A	100	-17.36	-0.71	20.39	-70.93	-0.59
234	302	G	3	-7.01	-0.49	19.27	-1.46	-0.01

i-nuc	BP(j)	Nuc	#BP_Win	avgMFE	avgZ	avgED	SumZ	SumZ/#TotalWindows	BPs= 2
nt-235	-	U	120	-	-	-	-	-
235	NoBP	U	9	-20.23	-1.19	22.49	-10.73	-0.09
235	131	A	11	-14.6	-1.5	18.13	-16.45	-0.14
235	240	A	100	-17.36	-0.71	20.39	-70.93	-0.59

i-nuc	BP(j)	Nuc	#BP_Win	avgMFE	avgZ	avgED	SumZ	SumZ/#TotalWindows	BPs= 1
nt-236	-	U	120	-	-	-	-	-
236	NoBP	U	109	-17.82	-0.77	20.62	-83.74	-0.7
236	130	A	11	-14.6	-1.5	18.13	-16.45	-0.14

i-nuc	BP(j)	Nuc	#BP_Win	avgMFE	avgZ	avgED	SumZ	SumZ/#TotalWindows	BPs= 2
nt-237	-	U	120	-	-	-	-	-
237	NoBP	U	106	-18.36	-0.79	20.77	-84.15	-0.7
237	129	G	11	-14.6	-1.5	18.13	-16.45	-0.14
237	299	A	3	-7.01	-0.49	19.27	-1.46	-0.01

i-nuc	BP(j)	Nuc	#BP_Win	avgMFE	avgZ	avgED	SumZ	SumZ/#TotalWindows	BPs= 1
nt-238	-	U	120	-	-	-	-	-
238	NoBP	U	117	-18.22	-0.87	20.61	-102.1	-0.85
238	298	A	3	-7.01	-0.49	19.27	-1.46	-0.01

i-nuc	BP(j)	Nuc	#BP_Win	avgMFE	avgZ	avgED	SumZ	SumZ/#TotalWindows	BPs= 1
nt-239	-	A	120	-	-	-	-	-
239	NoBP	A	117	-18.43	-0.88	20.69	-102.8	-0.86
239	297	U	3	-7.01	-0.49	19.27	-1.46	-0.01

i-nuc	BP(j)	Nuc	#BP_Win	avgMFE	avgZ	avgED	SumZ	SumZ/#TotalWindows	BPs= 2
nt-240	-	A	120	-	-	-	-	-
240	NoBP	A	17	-26.13	-1.91	23.05	-32.44	-0.27
240	235	U	100	-17.36	-0.71	20.39	-70.93	-0.59
240	296	U	3	-7.01	-0.49	19.27	-1.46	-0.01

i-nuc	BP(j)	Nuc	#BP_Win	avgMFE	avgZ	avgED	SumZ	SumZ/#TotalWindows	BPs= 2
nt-241	-	A	120	-	-	-	-	-
241	NoBP	A	17	-27.57	-1.94	23.64	-33.05	-0.28
241	234	U	100	-17.36	-0.71	20.39	-70.93	-0.59
241	295	U	3	-7.01	-0.49	19.27	-1.46	-0.01

i-nuc	BP(j)	Nuc	#BP_Win	avgMFE	avgZ	avgED	SumZ	SumZ/#TotalWindows	BPs= 1
nt-242	-	C	120	-	-	-	-	-
242	NoBP	C	20	-25.71	-1.76	23.42	-35.18	-0.29
242	233	G	100	-17.36	-0.71	20.39	-70.93	-0.59

i-nuc	BP(j)	Nuc	#BP_Win	avgMFE	avgZ	avgED	SumZ	SumZ/#TotalWindows	BPs= 2
nt-243	-	C	120	-	-	-	-	-
243	NoBP	C	9	-12.05	-1.15	18.23	-10.35	-0.09
243	232	G	100	-17.36	-0.71	20.39	-70.93	-0.59
243	348	G	11	-39.06	-2.32	28.64	-25.53	-0.21

i-nuc	BP(j)	Nuc	#BP_Win	avgMFE	avgZ	avgED	SumZ	SumZ/#TotalWindows	BPs= 3
nt-244	-	U	120	-	-	-	-	-
244	NoBP	U	8	-11.73	-1.1	18.77	-8.82	-0.07
244	231	A	98	-16.89	-0.67	20.27	-65.44	-0.55
244	349	A	3	-39.73	-2.5	27.44	-7.51	-0.06
244	347	G	11	-39.06	-2.32	28.64	-25.53	-0.21

i-nuc	BP(j)	Nuc	#BP_Win	avgMFE	avgZ	avgED	SumZ	SumZ/#TotalWindows	BPs= 4
nt-245	-	U	120	-	-	-	-	-
245	NoBP	U	85	-13.56	-0.72	19.31	-61.27	-0.51
245	220	G	18	-27.96	-0.36	23.41	-6.45	-0.05
245	346	A	12	-39.02	-2.32	28.51	-27.85	-0.23
245	348	G	4	-39.9	-2.55	27.55	-10.22	-0.09
245	353	A	1	-37.6	-1.84	28.18	-1.84	-0.02

i-nuc	BP(j)	Nuc	#BP_Win	avgMFE	avgZ	avgED	SumZ	SumZ/#TotalWindows	BPs= 5
nt-246	-	C	120	-	-	-	-	-
246	NoBP	C	81	-13.75	-0.71	19.35	-57.37	-0.48
246	291	G	3	-7.01	-0.49	19.27	-1.46	-0.01
246	219	G	18	-27.96	-0.36	23.41	-6.45	-0.05
246	345	G	12	-39.02	-2.32	28.51	-27.85	-0.23
246	347	G	5	-39.9	-2.56	27.47	-12.8	-0.11
246	352	G	1	-37.6	-1.84	28.18	-1.84	-0.02

i-nuc	BP(j)	Nuc	#BP_Win	avgMFE	avgZ	avgED	SumZ	SumZ/#TotalWindows	BPs= 5
nt-247	-	U	120	-	-	-	-	-
247	NoBP	U	44	-14.18	-0.63	21.45	-27.85	-0.23
247	227	A	38	-14.49	-0.84	17.91	-31.77	-0.26
247	290	A	3	-7.01	-0.49	19.27	-1.46	-0.01
247	218	A	18	-27.96	-0.36	23.41	-6.45	-0.05
247	344	A	12	-39.02	-2.32	28.51	-27.85	-0.23
247	346	A	5	-39.9	-2.56	27.47	-12.8	-0.11

i-nuc	BP(j)	Nuc	#BP_Win	avgMFE	avgZ	avgED	SumZ	SumZ/#TotalWindows	BPs= 5
nt-248	-	G	120	-	-	-	-	-
248	NoBP	G	30	-36.46	-2.04	27.84	-61.06	-0.51
248	226	C	38	-14.49	-0.84	17.91	-31.77	-0.26
248	141	U	1	-8.34	-0.24	20.68	-0.24	-0.0
248	177	C	30	-7.1	-0.26	19.84	-7.71	-0.06
248	289	U	3	-7.01	-0.49	19.27	-1.46	-0.01
248	217	C	18	-27.96	-0.36	23.41	-6.45	-0.05

i-nuc	BP(j)	Nuc	#BP_Win	avgMFE	avgZ	avgED	SumZ	SumZ/#TotalWindows	BPs= 6
nt-249	-	G	120	-	-	-	-	-
249	NoBP	G	28	-36.98	-2.02	26.87	-56.44	-0.47
249	225	U	38	-14.49	-0.84	17.91	-31.77	-0.26
249	140	C	1	-8.34	-0.24	20.68	-0.24	-0.0
249	176	C	30	-7.1	-0.26	19.84	-7.71	-0.06
249	288	U	3	-7.01	-0.49	19.27	-1.46	-0.01
249	216	U	17	-27.75	-0.35	23.13	-5.89	-0.05
249	366	U	3	-37.83	-2.09	46.82	-6.28	-0.05

i-nuc	BP(j)	Nuc	#BP_Win	avgMFE	avgZ	avgED	SumZ	SumZ/#TotalWindows	BPs= 6
nt-250	-	C	120	-	-	-	-	-
250	NoBP	C	61	-20.11	-0.74	20.04	-44.95	-0.37
250	139	G	1	-8.34	-0.24	20.68	-0.24	-0.0
250	175	G	30	-7.1	-0.26	19.84	-7.71	-0.06
250	287	G	3	-7.01	-0.49	19.27	-1.46	-0.01
250	343	G	19	-39.1	-2.37	27.79	-45.06	-0.38
250	348	G	3	-37.13	-1.9	29.47	-5.7	-0.05
250	365	G	3	-37.83	-2.09	46.82	-6.28	-0.05

i-nuc	BP(j)	Nuc	#BP_Win	avgMFE	avgZ	avgED	SumZ	SumZ/#TotalWindows	BPs= 3
nt-251	-	U	120	-	-	-	-	-
251	NoBP	U	95	-15.7	-0.59	20.13	-56.1	-0.47
251	342	A	19	-39.1	-2.37	27.79	-45.06	-0.38
251	347	G	3	-37.13	-1.9	29.47	-5.7	-0.05
251	364	A	3	-37.83	-2.09	46.82	-6.28	-0.05

i-nuc	BP(j)	Nuc	#BP_Win	avgMFE	avgZ	avgED	SumZ	SumZ/#TotalWindows	BPs= 3
nt-252	-	U	120	-	-	-	-	-
252	NoBP	U	95	-15.94	-0.61	20.26	-57.82	-0.48
252	341	A	19	-39.1	-2.37	27.79	-45.06	-0.38
252	346	A	3	-37.13	-1.9	29.47	-5.7	-0.05
252	363	G	3	-37.83	-2.09	46.82	-6.28	-0.05

i-nuc	BP(j)	Nuc	#BP_Win	avgMFE	avgZ	avgED	SumZ	SumZ/#TotalWindows	BPs= 1
nt-253	-	A	120	-	-	-	-	-
253	NoBP	A	101	-17.45	-0.71	21.45	-71.4	-0.59
253	340	U	19	-39.1	-2.37	27.79	-45.06	-0.38

i-nuc	BP(j)	Nuc	#BP_Win	avgMFE	avgZ	avgED	SumZ	SumZ/#TotalWindows	BPs= 4
nt-254	-	U	120	-	-	-	-	-
254	NoBP	U	85	-14.16	-0.51	19.89	-43.45	-0.36
254	221	A	4	-33.33	-1.02	23.05	-4.1	-0.03
254	339	A	19	-39.1	-2.37	27.79	-45.06	-0.38
254	344	A	9	-37.16	-2.14	28.45	-19.29	-0.16
254	362	A	3	-37.83	-2.09	46.82	-6.28	-0.05

i-nuc	BP(j)	Nuc	#BP_Win	avgMFE	avgZ	avgED	SumZ	SumZ/#TotalWindows	BPs= 4
nt-255	-	C	120	-	-	-	-	-
255	NoBP	C	84	-14.17	-0.51	19.93	-42.91	-0.36
255	220	G	4	-33.33	-1.02	23.05	-4.1	-0.03
255	338	G	19	-39.1	-2.37	27.79	-45.06	-0.38
255	343	G	10	-36.95	-2.12	28.43	-21.22	-0.18
255	361	G	3	-37.83	-2.09	46.82	-6.28	-0.05

i-nuc	BP(j)	Nuc	#BP_Win	avgMFE	avgZ	avgED	SumZ	SumZ/#TotalWindows	BPs= 4
nt-256	-	U	120	-	-	-	-	-
256	NoBP	U	99	-18.47	-0.88	21.23	-87.25	-0.73
256	219	G	4	-33.33	-1.02	23.05	-4.1	-0.03
256	332	A	4	-31.33	-0.55	27.47	-2.21	-0.02
256	342	A	10	-36.95	-2.12	28.43	-21.22	-0.18
256	360	A	3	-37.83	-2.09	46.82	-6.28	-0.05

i-nuc	BP(j)	Nuc	#BP_Win	avgMFE	avgZ	avgED	SumZ	SumZ/#TotalWindows	BPs= 4
nt-257	-	U	120	-	-	-	-	-
257	NoBP	U	100	-18.85	-0.9	21.29	-90.02	-0.75
257	218	A	3	-32.7	-0.9	23.71	-2.69	-0.02
257	331	G	4	-31.33	-0.55	27.47	-2.21	-0.02
257	341	A	10	-36.95	-2.12	28.43	-21.22	-0.18
257	359	G	3	-37.83	-2.09	46.82	-6.28	-0.05

i-nuc	BP(j)	Nuc	#BP_Win	avgMFE	avgZ	avgED	SumZ	SumZ/#TotalWindows	BPs= 3
nt-258	-	A	120	-	-	-	-	-
258	NoBP	A	103	-19.5	-0.92	21.41	-94.25	-0.79
258	330	U	4	-31.33	-0.55	27.47	-2.21	-0.02
258	340	U	10	-36.95	-2.12	28.43	-21.22	-0.18
258	358	U	3	-37.83	-2.09	46.82	-6.28	-0.05

i-nuc	BP(j)	Nuc	#BP_Win	avgMFE	avgZ	avgED	SumZ	SumZ/#TotalWindows	BPs= 1
nt-259	-	C	120	-	-	-	-	-
259	NoBP	C	116	-21.71	-1.06	22.7	-123.16	-1.03
259	329	G	4	-31.33	-0.55	27.47	-2.21	-0.02

i-nuc	BP(j)	Nuc	#BP_Win	avgMFE	avgZ	avgED	SumZ	SumZ/#TotalWindows	BPs= 2
nt-260	-	A	120	-	-	-	-	-
260	NoBP	A	113	-21.53	-1.05	22.1	-118.79	-0.99
260	328	U	4	-31.33	-0.55	27.47	-2.21	-0.02
260	356	U	3	-37.83	-2.09	46.82	-6.28	-0.05

i-nuc	BP(j)	Nuc	#BP_Win	avgMFE	avgZ	avgED	SumZ	SumZ/#TotalWindows	BPs= 1
nt-261	-	A	120	-	-	-	-	-
261	NoBP	A	117	-22.11	-1.05	22.32	-122.89	-1.02
261	355	U	3	-37.83	-2.09	46.82	-6.28	-0.05

i-nuc	BP(j)	Nuc	#BP_Win	avgMFE	avgZ	avgED	SumZ	SumZ/#TotalWindows	BPs= 2
nt-262	-	C	120	-	-	-	-	-
262	NoBP	C	74	-13.95	-0.54	20.76	-39.89	-0.33
262	327	G	4	-31.33	-0.55	27.47	-2.21	-0.02
262	337	G	42	-37.44	-2.12	26.4	-88.97	-0.74

i-nuc	BP(j)	Nuc	#BP_Win	avgMFE	avgZ	avgED	SumZ	SumZ/#TotalWindows	BPs= 3
nt-263	-	U	120	-	-	-	-	-
263	NoBP	U	69	-12.75	-0.48	19.53	-33.15	-0.28
263	326	A	4	-31.33	-0.55	27.47	-2.21	-0.02
263	336	A	44	-37.24	-2.06	26.64	-90.58	-0.75
263	353	A	3	-37.83	-2.09	46.82	-6.28	-0.05

i-nuc	BP(j)	Nuc	#BP_Win	avgMFE	avgZ	avgED	SumZ	SumZ/#TotalWindows	BPs= 3
nt-264	-	C	120	-	-	-	-	-
264	NoBP	C	68	-12.83	-0.49	19.47	-33.49	-0.28
264	325	G	4	-31.33	-0.55	27.47	-2.21	-0.02
264	335	G	45	-37.14	-2.02	26.86	-91.04	-0.76
264	352	G	3	-37.83	-2.09	46.82	-6.28	-0.05

i-nuc	BP(j)	Nuc	#BP_Win	avgMFE	avgZ	avgED	SumZ	SumZ/#TotalWindows	BPs= 2
nt-265	-	A	120	-	-	-	-	-
265	NoBP	A	72	-14.23	-0.51	20.01	-36.64	-0.31
265	334	U	45	-37.14	-2.02	26.86	-91.04	-0.76
265	351	U	3	-37.83	-2.09	46.82	-6.28	-0.05

i-nuc	BP(j)	Nuc	#BP_Win	avgMFE	avgZ	avgED	SumZ	SumZ/#TotalWindows	BPs= 1
nt-266	-	A	120	-	-	-	-	-
266	NoBP	A	117	-23.29	-1.1	22.73	-128.47	-1.07
266	350	U	3	-37.83	-2.09	46.82	-6.28	-0.05

i-nuc	BP(j)	Nuc	#BP_Win	avgMFE	avgZ	avgED	SumZ	SumZ/#TotalWindows	BPs= 2
nt-267	-	U	120	-	-	-	-	-
267	NoBP	U	69	-14.15	-0.51	19.86	-35.36	-0.29
267	332	A	48	-37.01	-1.95	27.14	-93.8	-0.78
267	349	A	3	-37.83	-2.09	46.82	-6.28	-0.05

i-nuc	BP(j)	Nuc	#BP_Win	avgMFE	avgZ	avgED	SumZ	SumZ/#TotalWindows	BPs= 2
nt-268	-	C	120	-	-	-	-	-
268	NoBP	C	69	-14.55	-0.52	20.12	-35.79	-0.3
268	331	G	48	-37.01	-1.95	27.14	-93.8	-0.78
268	348	G	3	-37.83	-2.09	46.82	-6.28	-0.05

i-nuc	BP(j)	Nuc	#BP_Win	avgMFE	avgZ	avgED	SumZ	SumZ/#TotalWindows	BPs= 2
nt-269	-	C	120	-	-	-	-	-
269	NoBP	C	69	-14.97	-0.53	20.33	-36.68	-0.31
269	329	G	48	-37.01	-1.95	27.14	-93.8	-0.78
269	347	G	3	-37.83	-2.09	46.82	-6.28	-0.05

i-nuc	BP(j)	Nuc	#BP_Win	avgMFE	avgZ	avgED	SumZ	SumZ/#TotalWindows	BPs= 1
nt-270	-	A	120	-	-	-	-	-
270	NoBP	A	72	-16.31	-0.61	21.54	-43.89	-0.37
270	328	U	48	-37.01	-1.95	27.14	-93.8	-0.78

i-nuc	BP(j)	Nuc	#BP_Win	avgMFE	avgZ	avgED	SumZ	SumZ/#TotalWindows	BPs= 2
nt-271	-	C	120	-	-	-	-	-
271	NoBP	C	60	-13.3	-0.53	19.96	-31.58	-0.26
271	325	G	12	-33.78	-1.11	29.86	-13.34	-0.11
271	327	G	48	-37.01	-1.95	27.14	-93.8	-0.78

i-nuc	BP(j)	Nuc	#BP_Win	avgMFE	avgZ	avgED	SumZ	SumZ/#TotalWindows	BPs= 2
nt-272	-	U	120	-	-	-	-	-
272	NoBP	U	54	-11.76	-0.53	19.28	-28.84	-0.24
272	324	A	18	-33.04	-0.93	29.27	-16.72	-0.14
272	326	A	48	-37.01	-1.95	27.14	-93.8	-0.78

i-nuc	BP(j)	Nuc	#BP_Win	avgMFE	avgZ	avgED	SumZ	SumZ/#TotalWindows	BPs= 2
nt-273	-	U	120	-	-	-	-	-
273	NoBP	U	53	-11.85	-0.54	19.27	-28.52	-0.24
273	323	G	19	-33.14	-0.94	29.06	-17.87	-0.15
273	325	G	48	-37.01	-1.95	27.14	-93.8	-0.78

i-nuc	BP(j)	Nuc	#BP_Win	avgMFE	avgZ	avgED	SumZ	SumZ/#TotalWindows	BPs= 1
nt-274	-	C	120	-	-	-	-	-
274	NoBP	C	52	-11.94	-0.54	19.26	-28.22	-0.24
274	322	G	68	-35.9	-1.66	27.63	-112.79	-0.94

i-nuc	BP(j)	Nuc	#BP_Win	avgMFE	avgZ	avgED	SumZ	SumZ/#TotalWindows	BPs= 2
nt-275	-	U	120	-	-	-	-	-
275	NoBP	U	51	-12.04	-0.55	19.26	-27.95	-0.23
275	321	G	68	-35.9	-1.66	27.63	-112.79	-0.94
275	333	A	1	-32.7	-0.41	32.93	-0.41	-0.0

i-nuc	BP(j)	Nuc	#BP_Win	avgMFE	avgZ	avgED	SumZ	SumZ/#TotalWindows	BPs= 2
nt-276	-	U	120	-	-	-	-	-
276	NoBP	U	50	-12.14	-0.55	19.25	-27.68	-0.23
276	320	G	68	-35.9	-1.66	27.63	-112.79	-0.94
276	332	A	2	-32.35	-0.32	34.84	-0.63	-0.01

i-nuc	BP(j)	Nuc	#BP_Win	avgMFE	avgZ	avgED	SumZ	SumZ/#TotalWindows	BPs= 2
nt-277	-	C	120	-	-	-	-	-
277	NoBP	C	49	-12.24	-0.56	19.24	-27.31	-0.23
277	319	G	69	-35.83	-1.64	27.81	-112.83	-0.94
277	331	G	2	-32.35	-0.32	34.84	-0.63	-0.01

i-nuc	BP(j)	Nuc	#BP_Win	avgMFE	avgZ	avgED	SumZ	SumZ/#TotalWindows	BPs= 1
nt-278	-	U	120	-	-	-	-	-
278	NoBP	U	51	-13.49	-0.54	19.99	-27.54	-0.23
278	318	G	69	-35.83	-1.64	27.81	-112.83	-0.94

i-nuc	BP(j)	Nuc	#BP_Win	avgMFE	avgZ	avgED	SumZ	SumZ/#TotalWindows	BPs= 2
nt-279	-	U	120	-	-	-	-	-
279	NoBP	U	47	-12.46	-0.56	19.21	-26.41	-0.22
279	317	G	69	-35.83	-1.64	27.81	-112.83	-0.94
279	329	G	4	-31.42	-0.22	30.63	-0.86	-0.01

i-nuc	BP(j)	Nuc	#BP_Win	avgMFE	avgZ	avgED	SumZ	SumZ/#TotalWindows	BPs= 2
nt-280	-	A	120	-	-	-	-	-
280	NoBP	A	46	-12.57	-0.56	19.2	-25.96	-0.22
280	316	U	69	-35.83	-1.64	27.81	-112.83	-0.94
280	328	U	5	-31.06	-0.15	32.42	-0.77	-0.01

i-nuc	BP(j)	Nuc	#BP_Win	avgMFE	avgZ	avgED	SumZ	SumZ/#TotalWindows	BPs= 3
nt-281	-	C	120	-	-	-	-	-
281	NoBP	C	35	-9.78	-0.66	18.27	-23.06	-0.19
281	313	G	11	-23.63	-0.25	23.59	-2.72	-0.02
281	315	G	69	-35.83	-1.64	27.81	-112.83	-0.94
281	327	G	5	-31.06	-0.15	32.42	-0.77	-0.01

i-nuc	BP(j)	Nuc	#BP_Win	avgMFE	avgZ	avgED	SumZ	SumZ/#TotalWindows	BPs= 3
nt-282	-	C	120	-	-	-	-	-
282	NoBP	C	35	-10.47	-0.67	18.27	-23.46	-0.2
282	312	G	11	-23.63	-0.25	23.59	-2.72	-0.02
282	314	G	69	-35.83	-1.64	27.81	-112.83	-0.94
282	325	G	5	-31.06	-0.15	32.42	-0.77	-0.01

i-nuc	BP(j)	Nuc	#BP_Win	avgMFE	avgZ	avgED	SumZ	SumZ/#TotalWindows	BPs= 3
nt-283	-	U	120	-	-	-	-	-
283	NoBP	U	43	-12.96	-0.59	19.16	-25.2	-0.21
283	313	G	69	-35.83	-1.64	27.81	-112.83	-0.94
283	324	A	5	-31.06	-0.15	32.42	-0.77	-0.01
283	339	A	3	-31.17	-0.5	24.63	-1.51	-0.01

i-nuc	BP(j)	Nuc	#BP_Win	avgMFE	avgZ	avgED	SumZ	SumZ/#TotalWindows	BPs= 5
nt-284	-	C	120	-	-	-	-	-
284	NoBP	C	28	-8.74	-0.79	17.14	-22.19	-0.18
284	309	G	1	-10.6	-0.52	19.97	-0.52	-0.0
284	310	G	13	-22.66	-0.17	23.4	-2.15	-0.02
284	312	G	69	-35.83	-1.64	27.81	-112.83	-0.94
284	323	G	5	-31.06	-0.15	32.42	-0.77	-0.01
284	338	G	4	-30.85	-0.48	25.79	-1.91	-0.02

i-nuc	BP(j)	Nuc	#BP_Win	avgMFE	avgZ	avgED	SumZ	SumZ/#TotalWindows	BPs= 5
nt-285	-	C	120	-	-	-	-	-
285	NoBP	C	27	-9.55	-0.81	17.39	-21.78	-0.18
285	308	G	2	-9.05	-0.22	20.18	-0.45	-0.0
285	309	G	13	-22.66	-0.17	23.4	-2.15	-0.02
285	310	G	69	-35.83	-1.64	27.81	-112.83	-0.94
285	322	G	5	-31.06	-0.15	32.42	-0.77	-0.01
285	337	G	4	-30.85	-0.48	25.79	-1.91	-0.02

i-nuc	BP(j)	Nuc	#BP_Win	avgMFE	avgZ	avgED	SumZ	SumZ/#TotalWindows	BPs= 5
nt-286	-	C	120	-	-	-	-	-
286	NoBP	C	25	-8.93	-0.86	16.81	-21.38	-0.18
286	307	G	2	-9.05	-0.22	20.18	-0.45	-0.0
286	308	G	13	-22.66	-0.17	23.4	-2.15	-0.02
286	309	G	69	-35.83	-1.64	27.81	-112.83	-0.94
286	321	G	5	-31.06	-0.15	32.42	-0.77	-0.01
286	335	G	6	-29.67	-0.36	28.34	-2.14	-0.02

i-nuc	BP(j)	Nuc	#BP_Win	avgMFE	avgZ	avgED	SumZ	SumZ/#TotalWindows	BPs= 3
nt-287	-	G	120	-	-	-	-	-
287	NoBP	G	98	-30.82	-1.21	26.52	-118.15	-0.98
287	189	U	12	-9.58	-1.46	14.16	-17.54	-0.15
287	250	C	3	-7.01	-0.49	19.27	-1.46	-0.01
287	334	U	7	-29.2	-0.35	31.1	-2.45	-0.02

i-nuc	BP(j)	Nuc	#BP_Win	avgMFE	avgZ	avgED	SumZ	SumZ/#TotalWindows	BPs= 7
nt-288	-	U	120	-	-	-	-	-
288	NoBP	U	10	-9.11	-0.23	19.39	-2.28	-0.02
288	188	A	12	-9.58	-1.46	14.16	-17.54	-0.15
288	249	G	3	-7.01	-0.49	19.27	-1.46	-0.01
288	306	A	13	-22.66	-0.17	23.4	-2.15	-0.02
288	307	G	69	-35.83	-1.64	27.81	-112.83	-0.94
288	319	G	5	-31.06	-0.15	32.42	-0.77	-0.01
288	333	A	7	-29.2	-0.35	31.1	-2.45	-0.02
288	405	G	1	-26.4	-0.4	43.98	-0.4	-0.0

i-nuc	BP(j)	Nuc	#BP_Win	avgMFE	avgZ	avgED	SumZ	SumZ/#TotalWindows	BPs= 6
nt-289	-	U	120	-	-	-	-	-
289	NoBP	U	23	-17.6	-0.21	22.67	-4.85	-0.04
289	187	A	12	-9.58	-1.46	14.16	-17.54	-0.15
289	248	G	3	-7.01	-0.49	19.27	-1.46	-0.01
289	306	A	69	-35.83	-1.64	27.81	-112.83	-0.94
289	318	G	5	-31.06	-0.15	32.42	-0.77	-0.01
289	332	A	7	-29.2	-0.35	31.1	-2.45	-0.02
289	404	G	1	-26.4	-0.4	43.98	-0.4	-0.0

i-nuc	BP(j)	Nuc	#BP_Win	avgMFE	avgZ	avgED	SumZ	SumZ/#TotalWindows	BPs= 3
nt-290	-	A	120	-	-	-	-	-
290	NoBP	A	104	-31.32	-1.17	27.27	-121.5	-1.01
290	186	U	12	-9.58	-1.46	14.16	-17.54	-0.15
290	247	U	3	-7.01	-0.49	19.27	-1.46	-0.01
290	403	U	1	-26.4	-0.4	43.98	-0.4	-0.0

i-nuc	BP(j)	Nuc	#BP_Win	avgMFE	avgZ	avgED	SumZ	SumZ/#TotalWindows	BPs= 4
nt-291	-	G	120	-	-	-	-	-
291	NoBP	G	10	-26.96	-0.31	33.23	-3.11	-0.03
291	185	C	12	-9.58	-1.46	14.16	-17.54	-0.15
291	303	C	88	-32.15	-1.33	26.65	-116.78	-0.97
291	246	C	3	-7.01	-0.49	19.27	-1.46	-0.01
291	330	U	7	-29.2	-0.35	31.1	-2.45	-0.02

i-nuc	BP(j)	Nuc	#BP_Win	avgMFE	avgZ	avgED	SumZ	SumZ/#TotalWindows	BPs= 5
nt-292	-	C	120	-	-	-	-	-
292	184	G	12	-9.58	-1.46	14.16	-17.54	-0.15
292	302	G	88	-32.15	-1.33	26.65	-116.78	-0.97
292	NoBP	C	7	-18.46	-0.58	27.9	-4.04	-0.03
292	317	G	5	-31.06	-0.15	32.42	-0.77	-0.01
292	329	G	7	-29.2	-0.35	31.1	-2.45	-0.02
292	401	G	1	-26.4	-0.4	43.98	-0.4	-0.0

i-nuc	BP(j)	Nuc	#BP_Win	avgMFE	avgZ	avgED	SumZ	SumZ/#TotalWindows	BPs= 5
nt-293	-	A	120	-	-	-	-	-
293	183	U	10	-9.82	-1.6	13.95	-15.99	-0.13
293	NoBP	A	9	-18.43	-0.71	26.49	-6.37	-0.05
293	301	U	88	-32.15	-1.33	26.65	-116.78	-0.97
293	316	U	5	-31.06	-0.15	32.42	-0.77	-0.01
293	328	U	7	-29.2	-0.35	31.1	-2.45	-0.02
293	400	U	1	-26.4	-0.4	43.98	-0.4	-0.0

i-nuc	BP(j)	Nuc	#BP_Win	avgMFE	avgZ	avgED	SumZ	SumZ/#TotalWindows	BPs= 3
nt-294	-	U	120	-	-	-	-	-
294	NoBP	U	107	-29.08	-1.3	25.6	-139.17	-1.16
294	315	G	5	-31.06	-0.15	32.42	-0.77	-0.01
294	327	G	7	-29.2	-0.35	31.1	-2.45	-0.02
294	399	G	1	-26.4	-0.4	43.98	-0.4	-0.0

i-nuc	BP(j)	Nuc	#BP_Win	avgMFE	avgZ	avgED	SumZ	SumZ/#TotalWindows	BPs= 4
nt-295	-	U	120	-	-	-	-	-
295	NoBP	U	104	-29.89	-1.32	25.93	-137.33	-1.14
295	241	A	3	-7.01	-0.49	19.27	-1.46	-0.01
295	314	G	5	-31.06	-0.15	32.42	-0.77	-0.01
295	326	A	7	-29.2	-0.35	31.1	-2.45	-0.02
295	398	A	1	-26.4	-0.4	43.98	-0.4	-0.0

i-nuc	BP(j)	Nuc	#BP_Win	avgMFE	avgZ	avgED	SumZ	SumZ/#TotalWindows	BPs= 4
nt-296	-	U	120	-	-	-	-	-
296	NoBP	U	104	-30.05	-1.31	26.09	-136.59	-1.14
296	240	A	3	-7.01	-0.49	19.27	-1.46	-0.01
296	313	G	5	-31.06	-0.15	32.42	-0.77	-0.01
296	325	G	7	-29.2	-0.35	31.1	-2.45	-0.02
296	397	A	1	-26.4	-0.4	43.98	-0.4	-0.0

i-nuc	BP(j)	Nuc	#BP_Win	avgMFE	avgZ	avgED	SumZ	SumZ/#TotalWindows	BPs= 3
nt-297	-	U	120	-	-	-	-	-
297	NoBP	U	109	-30.26	-1.25	26.52	-136.78	-1.14
297	239	A	3	-7.01	-0.49	19.27	-1.46	-0.01
297	324	A	7	-29.2	-0.35	31.1	-2.45	-0.02
297	396	G	1	-26.4	-0.4	43.98	-0.4	-0.0

i-nuc	BP(j)	Nuc	#BP_Win	avgMFE	avgZ	avgED	SumZ	SumZ/#TotalWindows	BPs= 2
nt-298	-	A	120	-	-	-	-	-
298	NoBP	A	108	-30.56	-1.2	26.8	-130.1	-1.08
298	238	U	3	-7.01	-0.49	19.27	-1.46	-0.01
298	409	U	9	-27.32	-0.97	30.36	-8.74	-0.07

i-nuc	BP(j)	Nuc	#BP_Win	avgMFE	avgZ	avgED	SumZ	SumZ/#TotalWindows	BPs= 2
nt-299	-	A	120	-	-	-	-	-
299	NoBP	A	106	-30.8	-1.21	26.77	-128.08	-1.07
299	237	U	3	-7.01	-0.49	19.27	-1.46	-0.01
299	408	U	11	-27.12	-0.87	31.64	-9.52	-0.08

i-nuc	BP(j)	Nuc	#BP_Win	avgMFE	avgZ	avgED	SumZ	SumZ/#TotalWindows	BPs= 2
nt-300	-	U	120	-	-	-	-	-
300	NoBP	U	102	-30.36	-1.23	26.45	-125.84	-1.05
300	322	G	7	-29.2	-0.35	31.1	-2.45	-0.02
300	407	A	11	-27.12	-0.87	31.64	-9.52	-0.08

i-nuc	BP(j)	Nuc	#BP_Win	avgMFE	avgZ	avgED	SumZ	SumZ/#TotalWindows	BPs= 4
nt-301	-	U	120	-	-	-	-	-
301	NoBP	U	9	-14.18	-0.78	23.48	-6.99	-0.06
301	293	A	88	-32.15	-1.33	26.65	-116.78	-0.97
301	312	G	5	-31.06	-0.15	32.42	-0.77	-0.01
301	321	G	7	-29.2	-0.35	31.1	-2.45	-0.02
301	406	G	11	-27.12	-0.87	31.64	-9.52	-0.08

i-nuc	BP(j)	Nuc	#BP_Win	avgMFE	avgZ	avgED	SumZ	SumZ/#TotalWindows	BPs= 3
nt-302	-	G	120	-	-	-	-	-
302	NoBP	G	23	-26.03	-0.66	30.4	-15.21	-0.13
302	292	C	88	-32.15	-1.33	26.65	-116.78	-0.97
302	234	U	3	-7.01	-0.49	19.27	-1.46	-0.01
302	311	C	6	-30.28	-0.19	34.35	-1.17	-0.01

i-nuc	BP(j)	Nuc	#BP_Win	avgMFE	avgZ	avgED	SumZ	SumZ/#TotalWindows	BPs= 7
nt-303	-	C	120	-	-	-	-	-
303	NoBP	C	1	-9.2	-1.2	13.72	-1.2	-0.01
303	291	G	88	-32.15	-1.33	26.65	-116.78	-0.97
303	233	G	3	-7.01	-0.49	19.27	-1.46	-0.01
303	310	G	6	-30.28	-0.19	34.35	-1.17	-0.01
303	319	G	7	-29.2	-0.35	31.1	-2.45	-0.02
303	404	G	11	-27.12	-0.87	31.64	-9.52	-0.08
303	406	G	3	-25.7	-0.2	35.3	-0.6	-0.01
303	314	G	1	-25.7	-0.02	37.53	-0.02	-0.0

i-nuc	BP(j)	Nuc	#BP_Win	avgMFE	avgZ	avgED	SumZ	SumZ/#TotalWindows	BPs= 6
nt-304	-	C	120	-	-	-	-	-
304	NoBP	C	88	-32.15	-1.33	26.65	-116.78	-0.97
304	232	G	3	-7.01	-0.49	19.27	-1.46	-0.01
304	309	G	6	-30.28	-0.19	34.35	-1.17	-0.01
304	318	G	7	-29.2	-0.35	31.1	-2.45	-0.02
304	402	G	12	-26.89	-0.8	31.97	-9.55	-0.08
304	405	G	3	-25.7	-0.2	35.3	-0.6	-0.01
304	313	G	1	-25.7	-0.02	37.53	-0.02	-0.0

i-nuc	BP(j)	Nuc	#BP_Win	avgMFE	avgZ	avgED	SumZ	SumZ/#TotalWindows	BPs= 4
nt-305	-	C	120	-	-	-	-	-
305	NoBP	C	97	-31.44	-1.23	27.08	-119.23	-0.99
305	317	G	7	-29.2	-0.35	31.1	-2.45	-0.02
305	401	G	12	-26.89	-0.8	31.97	-9.55	-0.08
305	404	G	3	-25.7	-0.2	35.3	-0.6	-0.01
305	312	G	1	-25.7	-0.02	37.53	-0.02	-0.0

i-nuc	BP(j)	Nuc	#BP_Win	avgMFE	avgZ	avgED	SumZ	SumZ/#TotalWindows	BPs= 6
nt-306	-	A	120	-	-	-	-	-
306	NoBP	A	13	-22.22	-0.26	30.11	-3.33	-0.03
306	201	U	3	-12.67	-0.34	21.35	-1.01	-0.01
306	288	U	13	-22.66	-0.17	23.4	-2.15	-0.02
306	289	U	69	-35.83	-1.64	27.81	-112.83	-0.94
306	316	U	7	-29.2	-0.35	31.1	-2.45	-0.02
306	400	U	12	-26.89	-0.8	31.97	-9.55	-0.08
306	403	U	3	-25.7	-0.2	35.3	-0.6	-0.01

i-nuc	BP(j)	Nuc	#BP_Win	avgMFE	avgZ	avgED	SumZ	SumZ/#TotalWindows	BPs= 3
nt-307	-	G	120	-	-	-	-	-
307	NoBP	G	46	-25.82	-0.39	29.93	-17.78	-0.15
307	286	C	2	-9.05	-0.22	20.18	-0.45	-0.0
307	200	C	3	-12.67	-0.34	21.35	-1.01	-0.01
307	288	U	69	-35.83	-1.64	27.81	-112.83	-0.94

i-nuc	BP(j)	Nuc	#BP_Win	avgMFE	avgZ	avgED	SumZ	SumZ/#TotalWindows	BPs= 3
nt-308	-	G	120	-	-	-	-	-
308	285	C	2	-9.05	-0.22	20.18	-0.45	-0.0
308	199	C	3	-12.67	-0.34	21.35	-1.01	-0.01
308	286	C	13	-22.66	-0.17	23.4	-2.15	-0.02
308	NoBP	G	102	-33.17	-1.27	29.46	-129.04	-1.08

i-nuc	BP(j)	Nuc	#BP_Win	avgMFE	avgZ	avgED	SumZ	SumZ/#TotalWindows	BPs= 5
nt-309	-	G	120	-	-	-	-	-
309	284	C	1	-10.6	-0.52	19.97	-0.52	-0.0
309	198	C	3	-12.67	-0.34	21.35	-1.01	-0.01
309	285	C	13	-22.66	-0.17	23.4	-2.15	-0.02
309	286	C	69	-35.83	-1.64	27.81	-112.83	-0.94
309	304	C	6	-30.28	-0.19	34.35	-1.17	-0.01
309	NoBP	G	28	-26.96	-0.57	32.6	-15.94	-0.13

i-nuc	BP(j)	Nuc	#BP_Win	avgMFE	avgZ	avgED	SumZ	SumZ/#TotalWindows	BPs= 4
nt-310	-	G	120	-	-	-	-	-
310	197	C	3	-12.67	-0.34	21.35	-1.01	-0.01
310	284	C	13	-22.66	-0.17	23.4	-2.15	-0.02
310	285	C	69	-35.83	-1.64	27.81	-112.83	-0.94
310	303	C	6	-30.28	-0.19	34.35	-1.17	-0.01
310	NoBP	G	29	-26.9	-0.58	32.55	-16.92	-0.14

i-nuc	BP(j)	Nuc	#BP_Win	avgMFE	avgZ	avgED	SumZ	SumZ/#TotalWindows	BPs= 2
nt-311	-	C	120	-	-	-	-	-
311	NoBP	C	92	-32.85	-1.28	27.39	-117.98	-0.98
311	302	G	6	-30.28	-0.19	34.35	-1.17	-0.01
311	394	G	22	-26.13	-0.7	32.71	-15.47	-0.13

i-nuc	BP(j)	Nuc	#BP_Win	avgMFE	avgZ	avgED	SumZ	SumZ/#TotalWindows	BPs= 7
nt-312	-	G	120	-	-	-	-	-
312	NoBP	G	8	-27.15	-0.32	29.86	-2.52	-0.02
312	282	C	11	-23.63	-0.25	23.59	-2.72	-0.02
312	200	C	2	-17.35	0.29	22.38	0.57	0.0
312	284	C	69	-35.83	-1.64	27.81	-112.83	-0.94
312	301	U	5	-31.06	-0.15	32.42	-0.77	-0.01
312	392	C	2	-24.85	-0.48	38.38	-0.97	-0.01
312	393	C	22	-26.13	-0.7	32.71	-15.47	-0.13
312	305	C	1	-25.7	-0.02	37.53	-0.02	-0.0

i-nuc	BP(j)	Nuc	#BP_Win	avgMFE	avgZ	avgED	SumZ	SumZ/#TotalWindows	BPs= 7
nt-313	-	G	120	-	-	-	-	-
313	281	C	11	-23.63	-0.25	23.59	-2.72	-0.02
313	199	C	2	-17.35	0.29	22.38	0.57	0.0
313	283	U	69	-35.83	-1.64	27.81	-112.83	-0.94
313	296	U	5	-31.06	-0.15	32.42	-0.77	-0.01
313	NoBP	G	8	-28.26	-0.32	31.73	-2.52	-0.02
313	391	U	2	-24.85	-0.48	38.38	-0.97	-0.01
313	392	C	22	-26.13	-0.7	32.71	-15.47	-0.13
313	304	C	1	-25.7	-0.02	37.53	-0.02	-0.0

i-nuc	BP(j)	Nuc	#BP_Win	avgMFE	avgZ	avgED	SumZ	SumZ/#TotalWindows	BPs= 7
nt-314	-	G	120	-	-	-	-	-
314	NoBP	G	11	-26.03	-0.24	30.47	-2.64	-0.02
314	198	C	2	-17.35	0.29	22.38	0.57	0.0
314	215	C	8	-25.74	-0.3	24.29	-2.39	-0.02
314	282	C	69	-35.83	-1.64	27.81	-112.83	-0.94
314	295	U	5	-31.06	-0.15	32.42	-0.77	-0.01
314	390	U	2	-24.85	-0.48	38.38	-0.97	-0.01
314	391	U	22	-26.13	-0.7	32.71	-15.47	-0.13
314	303	C	1	-25.7	-0.02	37.53	-0.02	-0.0

i-nuc	BP(j)	Nuc	#BP_Win	avgMFE	avgZ	avgED	SumZ	SumZ/#TotalWindows	BPs= 6
nt-315	-	G	120	-	-	-	-	-
315	197	C	2	-17.35	0.29	22.38	0.57	0.0
315	214	C	8	-25.74	-0.3	24.29	-2.39	-0.02
315	212	C	1	-22.1	0.01	23.2	0.01	0.0
315	281	C	69	-35.83	-1.64	27.81	-112.83	-0.94
315	294	U	5	-31.06	-0.15	32.42	-0.77	-0.01
315	NoBP	G	11	-26.84	-0.25	32.96	-2.78	-0.02
315	389	C	24	-26.02	-0.68	33.18	-16.44	-0.14

i-nuc	BP(j)	Nuc	#BP_Win	avgMFE	avgZ	avgED	SumZ	SumZ/#TotalWindows	BPs= 6
nt-316	-	U	120	-	-	-	-	-
316	NoBP	U	6	-21.8	-0.08	32.95	-0.49	-0.0
316	213	A	8	-25.74	-0.3	24.29	-2.39	-0.02
316	211	A	1	-22.1	0.01	23.2	0.01	0.0
316	280	A	69	-35.83	-1.64	27.81	-112.83	-0.94
316	293	A	5	-31.06	-0.15	32.42	-0.77	-0.01
316	306	A	7	-29.2	-0.35	31.1	-2.45	-0.02
316	388	A	24	-26.02	-0.68	33.18	-16.44	-0.14

i-nuc	BP(j)	Nuc	#BP_Win	avgMFE	avgZ	avgED	SumZ	SumZ/#TotalWindows	BPs= 6
nt-317	-	G	120	-	-	-	-	-
317	212	C	8	-25.74	-0.3	24.29	-2.39	-0.02
317	210	C	1	-22.1	0.01	23.2	0.01	0.0
317	279	U	69	-35.83	-1.64	27.81	-112.83	-0.94
317	292	C	5	-31.06	-0.15	32.42	-0.77	-0.01
317	305	C	7	-29.2	-0.35	31.1	-2.45	-0.02
317	385	U	30	-25.33	-0.59	33.42	-17.61	-0.15

i-nuc	BP(j)	Nuc	#BP_Win	avgMFE	avgZ	avgED	SumZ	SumZ/#TotalWindows	BPs= 6
nt-318	-	G	120	-	-	-	-	-
318	NoBP	G	2	-24.9	-0.26	23.42	-0.52	-0.0
318	209	C	1	-22.1	0.01	23.2	0.01	0.0
318	210	C	5	-27.46	-0.39	25.29	-1.95	-0.02
318	278	U	69	-35.83	-1.64	27.81	-112.83	-0.94
318	289	U	5	-31.06	-0.15	32.42	-0.77	-0.01
318	304	C	7	-29.2	-0.35	31.1	-2.45	-0.02
318	384	C	31	-25.21	-0.57	33.23	-17.63	-0.15

i-nuc	BP(j)	Nuc	#BP_Win	avgMFE	avgZ	avgED	SumZ	SumZ/#TotalWindows	BPs= 7
nt-319	-	G	120	-	-	-	-	-
319	208	C	1	-22.1	0.01	23.2	0.01	0.0
319	209	C	5	-27.46	-0.39	25.29	-1.95	-0.02
319	210	C	1	-29.9	-0.76	23.16	-0.76	-0.01
319	277	C	69	-35.83	-1.64	27.81	-112.83	-0.94
319	288	U	5	-31.06	-0.15	32.42	-0.77	-0.01
319	303	C	7	-29.2	-0.35	31.1	-2.45	-0.02
319	383	U	31	-25.21	-0.57	33.23	-17.63	-0.15
319	NoBP	G	1	-18.8	1.04	39.85	1.04	0.01

i-nuc	BP(j)	Nuc	#BP_Win	avgMFE	avgZ	avgED	SumZ	SumZ/#TotalWindows	BPs= 4
nt-320	-	G	120	-	-	-	-	-
320	208	C	5	-27.46	-0.39	25.29	-1.95	-0.02
320	209	C	1	-29.9	-0.76	23.16	-0.76	-0.01
320	276	U	68	-35.9	-1.66	27.63	-112.79	-0.94
320	NoBP	G	15	-28.56	-0.08	33.26	-1.16	-0.01
320	382	C	31	-25.21	-0.57	33.23	-17.63	-0.15

i-nuc	BP(j)	Nuc	#BP_Win	avgMFE	avgZ	avgED	SumZ	SumZ/#TotalWindows	BPs= 6
nt-321	-	G	120	-	-	-	-	-
321	NoBP	G	5	-22.68	0.58	36.2	2.9	0.02
321	207	U	3	-28.97	-0.48	25.63	-1.44	-0.01
321	208	C	1	-29.9	-0.76	23.16	-0.76	-0.01
321	275	U	68	-35.9	-1.66	27.63	-112.79	-0.94
321	286	C	5	-31.06	-0.15	32.42	-0.77	-0.01
321	301	U	7	-29.2	-0.35	31.1	-2.45	-0.02
321	381	C	31	-25.21	-0.57	33.23	-17.63	-0.15

i-nuc	BP(j)	Nuc	#BP_Win	avgMFE	avgZ	avgED	SumZ	SumZ/#TotalWindows	BPs= 6
nt-322	-	G	120	-	-	-	-	-
322	206	C	3	-28.97	-0.48	25.63	-1.44	-0.01
322	207	U	1	-29.9	-0.76	23.16	-0.76	-0.01
322	274	C	68	-35.9	-1.66	27.63	-112.79	-0.94
322	285	C	5	-31.06	-0.15	32.42	-0.77	-0.01
322	NoBP	G	5	-21.34	0.81	37.82	4.07	0.03
322	300	U	7	-29.2	-0.35	31.1	-2.45	-0.02
322	380	C	31	-25.21	-0.57	33.23	-17.63	-0.15

i-nuc	BP(j)	Nuc	#BP_Win	avgMFE	avgZ	avgED	SumZ	SumZ/#TotalWindows	BPs= 4
nt-323	-	G	120	-	-	-	-	-
323	NoBP	G	64	-34.39	-1.46	28.37	-93.33	-0.78
323	206	C	1	-29.9	-0.76	23.16	-0.76	-0.01
323	273	U	19	-33.14	-0.94	29.06	-17.87	-0.15
323	284	C	5	-31.06	-0.15	32.42	-0.77	-0.01
323	379	U	31	-25.21	-0.57	33.23	-17.63	-0.15

i-nuc	BP(j)	Nuc	#BP_Win	avgMFE	avgZ	avgED	SumZ	SumZ/#TotalWindows	BPs= 6
nt-324	-	A	120	-	-	-	-	-
324	205	U	1	-29.9	-0.76	23.16	-0.76	-0.01
324	NoBP	A	56	-35.4	-1.65	28.14	-92.3	-0.77
324	272	U	18	-33.04	-0.93	29.27	-16.72	-0.14
324	283	U	5	-31.06	-0.15	32.42	-0.77	-0.01
324	297	U	7	-29.2	-0.35	31.1	-2.45	-0.02
324	378	U	31	-25.21	-0.57	33.23	-17.63	-0.15
324	440	U	2	-19.2	0.94	32.61	1.89	0.02

i-nuc	BP(j)	Nuc	#BP_Win	avgMFE	avgZ	avgED	SumZ	SumZ/#TotalWindows	BPs= 7
nt-325	-	G	120	-	-	-	-	-
325	NoBP	G	12	-24.78	0.29	34.25	3.44	0.03
325	271	C	12	-33.78	-1.11	29.86	-13.34	-0.11
325	217	C	1	-30.4	-0.25	27.11	-0.25	-0.0
325	264	C	4	-31.33	-0.55	27.47	-2.21	-0.02
325	273	U	48	-37.01	-1.95	27.14	-93.8	-0.78
325	282	C	5	-31.06	-0.15	32.42	-0.77	-0.01
325	296	U	7	-29.2	-0.35	31.1	-2.45	-0.02
325	377	C	31	-25.21	-0.57	33.23	-17.63	-0.15

i-nuc	BP(j)	Nuc	#BP_Win	avgMFE	avgZ	avgED	SumZ	SumZ/#TotalWindows	BPs= 6
nt-326	-	A	120	-	-	-	-	-
326	NoBP	A	27	-29.98	-0.42	32.55	-11.24	-0.09
326	216	U	1	-30.4	-0.25	27.11	-0.25	-0.0
326	263	U	4	-31.33	-0.55	27.47	-2.21	-0.02
326	272	U	48	-37.01	-1.95	27.14	-93.8	-0.78
326	295	U	7	-29.2	-0.35	31.1	-2.45	-0.02
326	375	U	31	-25.21	-0.57	33.23	-17.63	-0.15
326	438	U	2	-19.2	0.94	32.61	1.89	0.02

i-nuc	BP(j)	Nuc	#BP_Win	avgMFE	avgZ	avgED	SumZ	SumZ/#TotalWindows	BPs= 8
nt-327	-	G	120	-	-	-	-	-
327	NoBP	G	21	-29.2	-0.41	34.41	-8.67	-0.07
327	214	C	1	-30.3	-0.34	23.24	-0.34	-0.0
327	215	C	1	-30.4	-0.25	27.11	-0.25	-0.0
327	262	C	4	-31.33	-0.55	27.47	-2.21	-0.02
327	271	C	48	-37.01	-1.95	27.14	-93.8	-0.78
327	281	C	5	-31.06	-0.15	32.42	-0.77	-0.01
327	294	U	7	-29.2	-0.35	31.1	-2.45	-0.02
327	374	U	31	-25.21	-0.57	33.23	-17.63	-0.15
327	437	C	2	-19.2	0.94	32.61	1.89	0.02

i-nuc	BP(j)	Nuc	#BP_Win	avgMFE	avgZ	avgED	SumZ	SumZ/#TotalWindows	BPs= 8
nt-328	-	U	120	-	-	-	-	-
328	NoBP	U	19	-27.35	-0.08	33.66	-1.43	-0.01
328	213	A	1	-30.3	-0.34	23.24	-0.34	-0.0
328	260	A	4	-31.33	-0.55	27.47	-2.21	-0.02
328	270	A	48	-37.01	-1.95	27.14	-93.8	-0.78
328	341	A	3	-37.83	-2.09	46.82	-6.28	-0.05
328	280	A	5	-31.06	-0.15	32.42	-0.77	-0.01
328	293	A	7	-29.2	-0.35	31.1	-2.45	-0.02
328	373	A	31	-25.21	-0.57	33.23	-17.63	-0.15
328	436	G	2	-19.2	0.94	32.61	1.89	0.02

i-nuc	BP(j)	Nuc	#BP_Win	avgMFE	avgZ	avgED	SumZ	SumZ/#TotalWindows	BPs= 7
nt-329	-	G	120	-	-	-	-	-
329	NoBP	G	52	-25.54	-0.3	34.14	-15.71	-0.13
329	212	C	1	-30.3	-0.34	23.24	-0.34	-0.0
329	214	C	1	-30.4	-0.25	27.11	-0.25	-0.0
329	259	C	4	-31.33	-0.55	27.47	-2.21	-0.02
329	269	C	48	-37.01	-1.95	27.14	-93.8	-0.78
329	340	U	3	-37.83	-2.09	46.82	-6.28	-0.05
329	279	U	4	-31.42	-0.22	30.63	-0.86	-0.01
329	292	C	7	-29.2	-0.35	31.1	-2.45	-0.02

i-nuc	BP(j)	Nuc	#BP_Win	avgMFE	avgZ	avgED	SumZ	SumZ/#TotalWindows	BPs= 6
nt-330	-	U	120	-	-	-	-	-
330	211	A	1	-30.3	-0.34	23.24	-0.34	-0.0
330	213	A	1	-30.4	-0.25	27.11	-0.25	-0.0
330	258	A	4	-31.33	-0.55	27.47	-2.21	-0.02
330	NoBP	U	102	-31.19	-1.09	30.96	-111.23	-0.93
330	339	A	3	-37.83	-2.09	46.82	-6.28	-0.05
330	291	G	7	-29.2	-0.35	31.1	-2.45	-0.02
330	434	G	2	-19.2	0.94	32.61	1.89	0.02

i-nuc	BP(j)	Nuc	#BP_Win	avgMFE	avgZ	avgED	SumZ	SumZ/#TotalWindows	BPs= 4
nt-331	-	G	120	-	-	-	-	-
331	212	C	1	-30.4	-0.25	27.11	-0.25	-0.0
331	257	U	4	-31.33	-0.55	27.47	-2.21	-0.02
331	268	C	48	-37.01	-1.95	27.14	-93.8	-0.78
331	NoBP	G	65	-26.4	-0.35	34.65	-22.82	-0.19
331	277	C	2	-32.35	-0.32	34.84	-0.63	-0.01

i-nuc	BP(j)	Nuc	#BP_Win	avgMFE	avgZ	avgED	SumZ	SumZ/#TotalWindows	BPs= 4
nt-332	-	A	120	-	-	-	-	-
332	256	U	4	-31.33	-0.55	27.47	-2.21	-0.02
332	267	U	48	-37.01	-1.95	27.14	-93.8	-0.78
332	NoBP	A	59	-26.0	-0.34	34.89	-20.25	-0.17
332	276	U	2	-32.35	-0.32	34.84	-0.63	-0.01
332	289	U	7	-29.2	-0.35	31.1	-2.45	-0.02

i-nuc	BP(j)	Nuc	#BP_Win	avgMFE	avgZ	avgED	SumZ	SumZ/#TotalWindows	BPs= 2
nt-333	-	A	120	-	-	-	-	-
333	NoBP	A	112	-30.9	-1.04	31.27	-116.41	-0.97
333	275	U	1	-32.7	-0.41	32.93	-0.41	-0.0
333	288	U	7	-29.2	-0.35	31.1	-2.45	-0.02

i-nuc	BP(j)	Nuc	#BP_Win	avgMFE	avgZ	avgED	SumZ	SumZ/#TotalWindows	BPs= 2
nt-334	-	U	120	-	-	-	-	-
334	NoBP	U	68	-26.68	-0.37	34.16	-25.34	-0.21
334	265	A	45	-37.14	-2.02	26.86	-91.04	-0.76
334	287	G	7	-29.2	-0.35	31.1	-2.45	-0.02

i-nuc	BP(j)	Nuc	#BP_Win	avgMFE	avgZ	avgED	SumZ	SumZ/#TotalWindows	BPs= 4
nt-335	-	G	120	-	-	-	-	-
335	NoBP	G	48	-26.17	-0.49	35.43	-23.54	-0.2
335	264	C	45	-37.14	-2.02	26.86	-91.04	-0.76
335	384	C	3	-35.0	-0.92	31.25	-2.76	-0.02
335	392	C	18	-26.22	0.06	31.81	1.12	0.01
335	286	C	6	-29.67	-0.36	28.34	-2.14	-0.02

i-nuc	BP(j)	Nuc	#BP_Win	avgMFE	avgZ	avgED	SumZ	SumZ/#TotalWindows	BPs= 3
nt-336	-	A	120	-	-	-	-	-
336	263	U	44	-37.24	-2.06	26.64	-90.58	-0.75
336	NoBP	A	53	-26.25	-0.45	34.89	-23.59	-0.2
336	383	U	4	-34.43	-0.8	32.61	-3.22	-0.03
336	391	U	19	-26.61	0.01	31.79	0.2	0.0

i-nuc	BP(j)	Nuc	#BP_Win	avgMFE	avgZ	avgED	SumZ	SumZ/#TotalWindows	BPs= 6
nt-337	-	G	120	-	-	-	-	-
337	262	C	42	-37.44	-2.12	26.4	-88.97	-0.74
337	NoBP	G	47	-25.74	-0.44	35.82	-20.89	-0.17
337	381	C	1	-33.7	-0.77	37.61	-0.77	-0.01
337	382	C	4	-34.43	-0.8	32.61	-3.22	-0.03
337	390	U	20	-27.08	-0.06	31.44	-1.2	-0.01
337	285	C	4	-30.85	-0.48	25.79	-1.91	-0.02
337	393	C	2	-22.25	0.57	37.41	1.15	0.01

i-nuc	BP(j)	Nuc	#BP_Win	avgMFE	avgZ	avgED	SumZ	SumZ/#TotalWindows	BPs= 6
nt-338	-	G	120	-	-	-	-	-
338	NoBP	G	70	-28.94	-0.89	32.69	-62.61	-0.52
338	255	C	19	-39.1	-2.37	27.79	-45.06	-0.38
338	380	C	1	-33.7	-0.77	37.61	-0.77	-0.01
338	381	C	4	-34.43	-0.8	32.61	-3.22	-0.03
338	389	C	20	-27.08	-0.06	31.44	-1.2	-0.01
338	284	C	4	-30.85	-0.48	25.79	-1.91	-0.02
338	392	C	2	-22.25	0.57	37.41	1.15	0.01

i-nuc	BP(j)	Nuc	#BP_Win	avgMFE	avgZ	avgED	SumZ	SumZ/#TotalWindows	BPs= 5
nt-339	-	A	120	-	-	-	-	-
339	NoBP	A	92	-28.35	-0.64	32.16	-59.03	-0.49
339	254	U	19	-39.1	-2.37	27.79	-45.06	-0.38
339	330	U	3	-37.83	-2.09	46.82	-6.28	-0.05
339	379	U	1	-33.7	-0.77	37.61	-0.77	-0.01
339	283	U	3	-31.17	-0.5	24.63	-1.51	-0.01
339	391	U	2	-22.25	0.57	37.41	1.15	0.01

i-nuc	BP(j)	Nuc	#BP_Win	avgMFE	avgZ	avgED	SumZ	SumZ/#TotalWindows	BPs= 4
nt-340	-	U	120	-	-	-	-	-
340	NoBP	U	54	-27.07	-0.61	32.97	-32.7	-0.27
340	253	A	19	-39.1	-2.37	27.79	-45.06	-0.38
340	258	A	10	-36.95	-2.12	28.43	-21.22	-0.18
340	329	G	3	-37.83	-2.09	46.82	-6.28	-0.05
340	387	A	34	-27.52	-0.11	32.44	-3.83	-0.03

i-nuc	BP(j)	Nuc	#BP_Win	avgMFE	avgZ	avgED	SumZ	SumZ/#TotalWindows	BPs= 5
nt-341	-	A	120	-	-	-	-	-
341	NoBP	A	46	-28.16	-0.81	31.58	-37.44	-0.31
341	252	U	19	-39.1	-2.37	27.79	-45.06	-0.38
341	257	U	10	-36.95	-2.12	28.43	-21.22	-0.18
341	328	U	3	-37.83	-2.09	46.82	-6.28	-0.05
341	386	U	34	-27.52	-0.11	32.44	-3.83	-0.03
341	443	U	8	-19.26	0.88	43.32	7.05	0.06

i-nuc	BP(j)	Nuc	#BP_Win	avgMFE	avgZ	avgED	SumZ	SumZ/#TotalWindows	BPs= 5
nt-342	-	A	120	-	-	-	-	-
342	NoBP	A	18	-34.19	-1.31	32.05	-23.65	-0.2
342	251	U	19	-39.1	-2.37	27.79	-45.06	-0.38
342	256	U	10	-36.95	-2.12	28.43	-21.22	-0.18
342	385	U	34	-27.52	-0.11	32.44	-3.83	-0.03
342	358	U	31	-25.21	-0.57	33.23	-17.63	-0.15
342	442	U	8	-19.26	0.88	43.32	7.05	0.06

i-nuc	BP(j)	Nuc	#BP_Win	avgMFE	avgZ	avgED	SumZ	SumZ/#TotalWindows	BPs= 6
nt-343	-	G	120	-	-	-	-	-
343	250	C	19	-39.1	-2.37	27.79	-45.06	-0.38
343	255	C	10	-36.95	-2.12	28.43	-21.22	-0.18
343	NoBP	G	18	-27.22	-0.35	37.45	-6.38	-0.05
343	379	U	3	-31.83	-1.09	30.21	-3.28	-0.03
343	380	C	5	-34.88	-0.98	30.95	-4.92	-0.04
343	384	C	34	-27.52	-0.11	32.44	-3.83	-0.03
343	357	C	31	-25.21	-0.57	33.23	-17.63	-0.15

i-nuc	BP(j)	Nuc	#BP_Win	avgMFE	avgZ	avgED	SumZ	SumZ/#TotalWindows	BPs= 7
nt-344	-	A	120	-	-	-	-	-
344	NoBP	A	17	-35.32	-1.73	29.38	-29.4	-0.24
344	254	U	9	-37.16	-2.14	28.45	-19.29	-0.16
344	247	U	12	-39.02	-2.32	28.51	-27.85	-0.23
344	378	U	4	-32.3	-1.01	32.06	-4.05	-0.03
344	379	U	5	-34.88	-0.98	30.95	-4.92	-0.04
344	383	U	34	-27.52	-0.11	32.44	-3.83	-0.03
344	356	U	31	-25.21	-0.57	33.23	-17.63	-0.15
344	440	U	8	-19.26	0.88	43.32	7.05	0.06

i-nuc	BP(j)	Nuc	#BP_Win	avgMFE	avgZ	avgED	SumZ	SumZ/#TotalWindows	BPs= 5
nt-345	-	G	120	-	-	-	-	-
345	NoBP	G	34	-31.66	-1.14	32.21	-38.79	-0.32
345	246	C	12	-39.02	-2.32	28.51	-27.85	-0.23
345	377	C	4	-32.3	-1.01	32.06	-4.05	-0.03
345	378	U	5	-34.88	-0.98	30.95	-4.92	-0.04
345	382	C	34	-27.52	-0.11	32.44	-3.83	-0.03
345	355	U	31	-25.21	-0.57	33.23	-17.63	-0.15

i-nuc	BP(j)	Nuc	#BP_Win	avgMFE	avgZ	avgED	SumZ	SumZ/#TotalWindows	BPs= 6
nt-346	-	A	120	-	-	-	-	-
346	NoBP	A	60	-30.06	-0.59	31.18	-35.36	-0.29
346	245	U	12	-39.02	-2.32	28.51	-27.85	-0.23
346	247	U	5	-39.9	-2.56	27.47	-12.8	-0.11
346	252	U	3	-37.13	-1.9	29.47	-5.7	-0.05
346	358	U	1	-36.3	-2.15	32.6	-2.15	-0.02
346	354	U	31	-25.21	-0.57	33.23	-17.63	-0.15
346	438	U	8	-19.26	0.88	43.32	7.05	0.06

i-nuc	BP(j)	Nuc	#BP_Win	avgMFE	avgZ	avgED	SumZ	SumZ/#TotalWindows	BPs= 7
nt-347	-	G	120	-	-	-	-	-
347	NoBP	G	55	-28.46	-0.78	30.46	-42.93	-0.36
347	246	C	5	-39.9	-2.56	27.47	-12.8	-0.11
347	244	U	11	-39.06	-2.32	28.64	-25.53	-0.21
347	251	U	3	-37.13	-1.9	29.47	-5.7	-0.05
347	269	C	3	-37.83	-2.09	46.82	-6.28	-0.05
347	357	C	1	-36.3	-2.15	32.6	-2.15	-0.02
347	381	C	34	-27.52	-0.11	32.44	-3.83	-0.03
347	437	C	8	-19.26	0.88	43.32	7.05	0.06

i-nuc	BP(j)	Nuc	#BP_Win	avgMFE	avgZ	avgED	SumZ	SumZ/#TotalWindows	BPs= 7
nt-348	-	G	120	-	-	-	-	-
348	NoBP	G	51	-25.62	-0.39	32.74	-19.93	-0.17
348	245	U	4	-39.9	-2.55	27.55	-10.22	-0.09
348	243	C	11	-39.06	-2.32	28.64	-25.53	-0.21
348	250	C	3	-37.13	-1.9	29.47	-5.7	-0.05
348	268	C	3	-37.83	-2.09	46.82	-6.28	-0.05
348	356	U	1	-36.3	-2.15	32.6	-2.15	-0.02
348	375	U	13	-34.12	-1.27	28.8	-16.5	-0.14
348	380	C	34	-27.52	-0.11	32.44	-3.83	-0.03

i-nuc	BP(j)	Nuc	#BP_Win	avgMFE	avgZ	avgED	SumZ	SumZ/#TotalWindows	BPs= 6
nt-349	-	A	120	-	-	-	-	-
349	NoBP	A	62	-27.94	-0.69	32.09	-42.95	-0.36
349	244	U	3	-39.73	-2.5	27.44	-7.51	-0.06
349	267	U	3	-37.83	-2.09	46.82	-6.28	-0.05
349	355	U	1	-36.3	-2.15	32.6	-2.15	-0.02
349	370	U	4	-36.3	-2.16	27.96	-8.65	-0.07
349	374	U	13	-34.12	-1.27	28.8	-16.5	-0.14
349	379	U	34	-27.52	-0.11	32.44	-3.83	-0.03

i-nuc	BP(j)	Nuc	#BP_Win	avgMFE	avgZ	avgED	SumZ	SumZ/#TotalWindows	BPs= 4
nt-350	-	U	120	-	-	-	-	-
350	NoBP	U	83	-29.08	-0.75	31.95	-62.35	-0.52
350	266	A	3	-37.83	-2.09	46.82	-6.28	-0.05
350	369	A	4	-36.3	-2.16	27.96	-8.65	-0.07
350	373	A	13	-34.12	-1.27	28.8	-16.5	-0.14
350	433	G	17	-23.48	0.49	32.6	8.32	0.07

i-nuc	BP(j)	Nuc	#BP_Win	avgMFE	avgZ	avgED	SumZ	SumZ/#TotalWindows	BPs= 4
nt-351	-	U	120	-	-	-	-	-
351	NoBP	U	82	-28.95	-0.73	32.0	-59.64	-0.5
351	265	A	3	-37.83	-2.09	46.82	-6.28	-0.05
351	368	A	4	-36.3	-2.16	27.96	-8.65	-0.07
351	372	A	13	-34.12	-1.27	28.8	-16.5	-0.14
351	432	A	18	-23.79	0.46	32.67	8.27	0.07

i-nuc	BP(j)	Nuc	#BP_Win	avgMFE	avgZ	avgED	SumZ	SumZ/#TotalWindows	BPs= 2
nt-352	-	G	120	-	-	-	-	-
352	NoBP	G	116	-28.81	-0.62	31.7	-72.01	-0.6
352	246	C	1	-37.6	-1.84	28.18	-1.84	-0.02
352	264	C	3	-37.83	-2.09	46.82	-6.28	-0.05

i-nuc	BP(j)	Nuc	#BP_Win	avgMFE	avgZ	avgED	SumZ	SumZ/#TotalWindows	BPs= 5
nt-353	-	A	120	-	-	-	-	-
353	NoBP	A	81	-28.58	-0.65	32.17	-52.67	-0.44
353	245	U	1	-37.6	-1.84	28.18	-1.84	-0.02
353	263	U	3	-37.83	-2.09	46.82	-6.28	-0.05
353	366	U	4	-36.3	-2.16	27.96	-8.65	-0.07
353	370	U	13	-34.12	-1.27	28.8	-16.5	-0.14
353	430	U	18	-23.79	0.46	32.67	8.27	0.07

i-nuc	BP(j)	Nuc	#BP_Win	avgMFE	avgZ	avgED	SumZ	SumZ/#TotalWindows	BPs= 4
nt-354	-	U	120	-	-	-	-	-
354	NoBP	U	54	-31.0	-0.75	32.29	-40.49	-0.34
354	365	G	4	-36.3	-2.16	27.96	-8.65	-0.07
354	369	A	13	-34.12	-1.27	28.8	-16.5	-0.14
354	346	A	31	-25.21	-0.57	33.23	-17.63	-0.15
354	429	A	18	-23.79	0.46	32.67	8.27	0.07

i-nuc	BP(j)	Nuc	#BP_Win	avgMFE	avgZ	avgED	SumZ	SumZ/#TotalWindows	BPs= 8
nt-355	-	U	120	-	-	-	-	-
355	NoBP	U	12	-38.5	-2.16	28.94	-25.87	-0.22
355	261	A	3	-37.83	-2.09	46.82	-6.28	-0.05
355	349	A	1	-36.3	-2.15	32.6	-2.15	-0.02
355	364	A	4	-36.3	-2.16	27.96	-8.65	-0.07
355	368	A	13	-34.12	-1.27	28.8	-16.5	-0.14
355	373	A	34	-27.52	-0.11	32.44	-3.83	-0.03
355	345	G	31	-25.21	-0.57	33.23	-17.63	-0.15
355	428	A	18	-23.79	0.46	32.67	8.27	0.07
355	448	G	4	-29.15	0.12	30.17	0.49	0.0

i-nuc	BP(j)	Nuc	#BP_Win	avgMFE	avgZ	avgED	SumZ	SumZ/#TotalWindows	BPs= 8
nt-356	-	U	120	-	-	-	-	-
356	NoBP	U	12	-37.62	-1.89	29.68	-22.73	-0.19
356	260	A	3	-37.83	-2.09	46.82	-6.28	-0.05
356	348	G	1	-36.3	-2.15	32.6	-2.15	-0.02
356	363	G	4	-36.3	-2.16	27.96	-8.65	-0.07
356	367	G	13	-34.12	-1.27	28.8	-16.5	-0.14
356	372	A	34	-27.52	-0.11	32.44	-3.83	-0.03
356	344	A	31	-25.21	-0.57	33.23	-17.63	-0.15
356	427	A	18	-23.79	0.46	32.67	8.27	0.07
356	447	A	4	-29.15	0.12	30.17	0.49	0.0

i-nuc	BP(j)	Nuc	#BP_Win	avgMFE	avgZ	avgED	SumZ	SumZ/#TotalWindows	BPs= 6
nt-357	-	C	120	-	-	-	-	-
357	NoBP	C	35	-30.59	-0.79	32.26	-27.59	-0.23
357	347	G	1	-36.3	-2.15	32.6	-2.15	-0.02
357	365	G	13	-34.12	-1.27	28.8	-16.5	-0.14
357	371	G	34	-27.52	-0.11	32.44	-3.83	-0.03
357	343	G	31	-25.21	-0.57	33.23	-17.63	-0.15
357	446	G	4	-29.15	0.12	30.17	0.49	0.0
357	474	G	2	-28.4	0.64	40.25	1.28	0.01

i-nuc	BP(j)	Nuc	#BP_Win	avgMFE	avgZ	avgED	SumZ	SumZ/#TotalWindows	BPs= 8
nt-358	-	U	120	-	-	-	-	-
358	NoBP	U	47	-30.33	-0.66	31.38	-31.01	-0.26
358	258	A	3	-37.83	-2.09	46.82	-6.28	-0.05
358	346	A	1	-36.3	-2.15	32.6	-2.15	-0.02
358	364	A	13	-34.12	-1.27	28.8	-16.5	-0.14
358	342	A	31	-25.21	-0.57	33.23	-17.63	-0.15
358	425	A	18	-23.79	0.46	32.67	8.27	0.07
358	445	A	4	-29.15	0.12	30.17	0.49	0.0
358	473	G	2	-28.4	0.64	40.25	1.28	0.01
358	387	A	1	-30.2	-0.09	23.71	-0.09	-0.0

i-nuc	BP(j)	Nuc	#BP_Win	avgMFE	avgZ	avgED	SumZ	SumZ/#TotalWindows	BPs= 5
nt-359	-	G	120	-	-	-	-	-
359	NoBP	G	92	-29.11	-0.71	31.66	-65.03	-0.54
359	257	U	3	-37.83	-2.09	46.82	-6.28	-0.05
359	424	C	18	-23.79	0.46	32.67	8.27	0.07
359	444	U	4	-29.15	0.12	30.17	0.49	0.0
359	472	C	2	-28.4	0.64	40.25	1.28	0.01
359	386	U	1	-30.2	-0.09	23.71	-0.09	-0.0

i-nuc	BP(j)	Nuc	#BP_Win	avgMFE	avgZ	avgED	SumZ	SumZ/#TotalWindows	BPs= 4
nt-360	-	A	120	-	-	-	-	-
360	NoBP	A	94	-29.01	-0.65	31.99	-61.4	-0.51
360	256	U	3	-37.83	-2.09	46.82	-6.28	-0.05
360	422	U	18	-23.79	0.46	32.67	8.27	0.07
360	443	U	4	-29.15	0.12	30.17	0.49	0.0
360	385	U	1	-30.2	-0.09	23.71	-0.09	-0.0

i-nuc	BP(j)	Nuc	#BP_Win	avgMFE	avgZ	avgED	SumZ	SumZ/#TotalWindows	BPs= 5
nt-361	-	G	120	-	-	-	-	-
361	NoBP	G	91	-28.86	-0.65	31.94	-59.39	-0.49
361	255	C	3	-37.83	-2.09	46.82	-6.28	-0.05
361	421	C	19	-24.13	0.45	33.07	8.47	0.07
361	442	U	4	-29.15	0.12	30.17	0.49	0.0
361	384	C	1	-30.2	-0.09	23.71	-0.09	-0.0
361	386	U	2	-30.4	0.06	35.79	0.11	0.0

i-nuc	BP(j)	Nuc	#BP_Win	avgMFE	avgZ	avgED	SumZ	SumZ/#TotalWindows	BPs= 5
nt-362	-	A	120	-	-	-	-	-
362	NoBP	A	91	-28.8	-0.64	31.87	-57.85	-0.48
362	254	U	3	-37.83	-2.09	46.82	-6.28	-0.05
362	420	U	19	-24.13	0.45	33.07	8.47	0.07
362	440	U	4	-29.15	0.12	30.17	0.49	0.0
362	383	U	1	-30.2	-0.09	23.71	-0.09	-0.0
362	385	U	2	-30.4	0.06	35.79	0.11	0.0

i-nuc	BP(j)	Nuc	#BP_Win	avgMFE	avgZ	avgED	SumZ	SumZ/#TotalWindows	BPs= 5
nt-363	-	G	120	-	-	-	-	-
363	NoBP	G	106	-27.57	-0.37	32.14	-38.87	-0.32
363	252	U	3	-37.83	-2.09	46.82	-6.28	-0.05
363	356	U	4	-36.3	-2.16	27.96	-8.65	-0.07
363	379	U	4	-31.05	-0.05	28.77	-0.18	-0.0
363	382	C	1	-30.2	-0.09	23.71	-0.09	-0.0
363	384	C	2	-30.4	0.06	35.79	0.11	0.0

i-nuc	BP(j)	Nuc	#BP_Win	avgMFE	avgZ	avgED	SumZ	SumZ/#TotalWindows	BPs= 7
nt-364	-	A	120	-	-	-	-	-
364	NoBP	A	71	-27.17	-0.42	32.32	-30.07	-0.25
364	251	U	3	-37.83	-2.09	46.82	-6.28	-0.05
364	355	U	4	-36.3	-2.16	27.96	-8.65	-0.07
364	358	U	13	-34.12	-1.27	28.8	-16.5	-0.14
364	418	U	19	-24.13	0.45	33.07	8.47	0.07
364	438	U	4	-29.15	0.12	30.17	0.49	0.0
364	378	U	4	-31.05	-0.05	28.77	-0.18	-0.0
364	383	U	2	-30.4	0.06	35.79	0.11	0.0

i-nuc	BP(j)	Nuc	#BP_Win	avgMFE	avgZ	avgED	SumZ	SumZ/#TotalWindows	BPs= 8
nt-365	-	G	120	-	-	-	-	-
365	NoBP	G	70	-27.07	-0.41	32.29	-28.82	-0.24
365	250	C	3	-37.83	-2.09	46.82	-6.28	-0.05
365	354	U	4	-36.3	-2.16	27.96	-8.65	-0.07
365	357	C	13	-34.12	-1.27	28.8	-16.5	-0.14
365	417	C	19	-24.13	0.45	33.07	8.47	0.07
365	437	C	4	-29.15	0.12	30.17	0.49	0.0
365	377	C	4	-31.05	-0.05	28.77	-0.18	-0.0
365	381	C	1	-30.2	-0.09	23.71	-0.09	-0.0
365	382	C	2	-30.4	0.06	35.79	0.11	0.0

i-nuc	BP(j)	Nuc	#BP_Win	avgMFE	avgZ	avgED	SumZ	SumZ/#TotalWindows	BPs= 5
nt-366	-	U	120	-	-	-	-	-
366	249	G	3	-37.83	-2.09	46.82	-6.28	-0.05
366	NoBP	U	86	-28.21	-0.52	31.58	-44.4	-0.37
366	353	A	4	-36.3	-2.16	27.96	-8.65	-0.07
366	416	A	19	-24.13	0.45	33.07	8.47	0.07
366	436	G	4	-29.15	0.12	30.17	0.49	0.0
366	376	G	4	-31.05	-0.05	28.77	-0.18	-0.0

i-nuc	BP(j)	Nuc	#BP_Win	avgMFE	avgZ	avgED	SumZ	SumZ/#TotalWindows	BPs= 3
nt-367	-	G	120	-	-	-	-	-
367	NoBP	G	100	-27.22	-0.33	32.17	-32.81	-0.27
367	356	U	13	-34.12	-1.27	28.8	-16.5	-0.14
367	375	U	4	-31.05	-0.05	28.77	-0.18	-0.0
367	380	C	3	-30.33	0.01	31.76	0.02	0.0

i-nuc	BP(j)	Nuc	#BP_Win	avgMFE	avgZ	avgED	SumZ	SumZ/#TotalWindows	BPs= 4
nt-368	-	A	120	-	-	-	-	-
368	NoBP	A	96	-26.8	-0.24	32.05	-22.85	-0.19
368	351	U	4	-36.3	-2.16	27.96	-8.65	-0.07
368	355	U	13	-34.12	-1.27	28.8	-16.5	-0.14
368	374	U	4	-31.05	-0.05	28.77	-0.18	-0.0
368	379	U	3	-30.33	0.01	31.76	0.02	0.0

i-nuc	BP(j)	Nuc	#BP_Win	avgMFE	avgZ	avgED	SumZ	SumZ/#TotalWindows	BPs= 3
nt-369	-	A	120	-	-	-	-	-
369	NoBP	A	100	-26.93	-0.22	31.65	-21.53	-0.18
369	350	U	4	-36.3	-2.16	27.96	-8.65	-0.07
369	354	U	13	-34.12	-1.27	28.8	-16.5	-0.14
369	378	U	3	-30.33	0.01	31.76	0.02	0.0

i-nuc	BP(j)	Nuc	#BP_Win	avgMFE	avgZ	avgED	SumZ	SumZ/#TotalWindows	BPs= 2
nt-370	-	U	120	-	-	-	-	-
370	NoBP	U	103	-27.0	-0.19	31.54	-19.97	-0.17
370	349	A	4	-36.3	-2.16	27.96	-8.65	-0.07
370	353	A	13	-34.12	-1.27	28.8	-16.5	-0.14

i-nuc	BP(j)	Nuc	#BP_Win	avgMFE	avgZ	avgED	SumZ	SumZ/#TotalWindows	BPs= 1
nt-371	-	G	120	-	-	-	-	-
371	NoBP	G	86	-28.28	-0.46	30.41	-39.87	-0.33
371	357	C	34	-27.52	-0.11	32.44	-3.83	-0.03

i-nuc	BP(j)	Nuc	#BP_Win	avgMFE	avgZ	avgED	SumZ	SumZ/#TotalWindows	BPs= 2
nt-372	-	A	120	-	-	-	-	-
372	NoBP	A	73	-27.21	-0.3	30.54	-21.85	-0.18
372	351	U	13	-34.12	-1.27	28.8	-16.5	-0.14
372	356	U	34	-27.52	-0.11	32.44	-3.83	-0.03

i-nuc	BP(j)	Nuc	#BP_Win	avgMFE	avgZ	avgED	SumZ	SumZ/#TotalWindows	BPs= 4
nt-373	-	A	120	-	-	-	-	-
373	NoBP	A	20	-32.01	-0.45	25.55	-9.03	-0.08
373	350	U	13	-34.12	-1.27	28.8	-16.5	-0.14
373	355	U	34	-27.52	-0.11	32.44	-3.83	-0.03
373	328	U	31	-25.21	-0.57	33.23	-17.63	-0.15
373	413	U	22	-25.59	0.28	30.5	6.22	0.05

i-nuc	BP(j)	Nuc	#BP_Win	avgMFE	avgZ	avgED	SumZ	SumZ/#TotalWindows	BPs= 4
nt-374	-	U	120	-	-	-	-	-
374	NoBP	U	50	-29.03	-0.23	29.56	-11.42	-0.1
374	349	A	13	-34.12	-1.27	28.8	-16.5	-0.14
374	327	G	31	-25.21	-0.57	33.23	-17.63	-0.15
374	412	A	22	-25.59	0.28	30.5	6.22	0.05
374	368	A	4	-31.05	-0.05	28.77	-0.18	-0.0

i-nuc	BP(j)	Nuc	#BP_Win	avgMFE	avgZ	avgED	SumZ	SumZ/#TotalWindows	BPs= 4
nt-375	-	U	120	-	-	-	-	-
375	348	G	13	-34.12	-1.27	28.8	-16.5	-0.14
375	NoBP	U	50	-29.07	-0.21	29.11	-10.7	-0.09
375	326	A	31	-25.21	-0.57	33.23	-17.63	-0.15
375	411	A	22	-25.59	0.28	30.5	6.22	0.05
375	367	G	4	-31.05	-0.05	28.77	-0.18	-0.0

i-nuc	BP(j)	Nuc	#BP_Win	avgMFE	avgZ	avgED	SumZ	SumZ/#TotalWindows	BPs= 2
nt-376	-	G	120	-	-	-	-	-
376	NoBP	G	94	-28.52	-0.47	30.22	-44.08	-0.37
376	410	U	22	-25.59	0.28	30.5	6.22	0.05
376	366	U	4	-31.05	-0.05	28.77	-0.18	-0.0

i-nuc	BP(j)	Nuc	#BP_Win	avgMFE	avgZ	avgED	SumZ	SumZ/#TotalWindows	BPs= 3
nt-377	-	C	120	-	-	-	-	-
377	NoBP	C	81	-28.83	-0.19	28.86	-15.54	-0.13
377	345	G	4	-32.3	-1.01	32.06	-4.05	-0.03
377	325	G	31	-25.21	-0.57	33.23	-17.63	-0.15
377	365	G	4	-31.05	-0.05	28.77	-0.18	-0.0

i-nuc	BP(j)	Nuc	#BP_Win	avgMFE	avgZ	avgED	SumZ	SumZ/#TotalWindows	BPs= 5
nt-378	-	U	120	-	-	-	-	-
378	NoBP	U	73	-28.38	-0.14	28.39	-10.23	-0.09
378	344	A	4	-32.3	-1.01	32.06	-4.05	-0.03
378	345	G	5	-34.88	-0.98	30.95	-4.92	-0.04
378	324	A	31	-25.21	-0.57	33.23	-17.63	-0.15
378	364	A	4	-31.05	-0.05	28.77	-0.18	-0.0
378	369	A	3	-30.33	0.01	31.76	0.02	0.0

i-nuc	BP(j)	Nuc	#BP_Win	avgMFE	avgZ	avgED	SumZ	SumZ/#TotalWindows	BPs= 8
nt-379	-	U	120	-	-	-	-	-
379	343	G	3	-31.83	-1.09	30.21	-3.28	-0.03
379	344	A	5	-34.88	-0.98	30.95	-4.92	-0.04
379	339	A	1	-33.7	-0.77	37.61	-0.77	-0.01
379	349	A	34	-27.52	-0.11	32.44	-3.83	-0.03
379	323	G	31	-25.21	-0.57	33.23	-17.63	-0.15
379	407	A	28	-28.01	-0.05	25.38	-1.37	-0.01
379	NoBP	U	11	-32.11	-0.42	22.22	-4.67	-0.04
379	363	G	4	-31.05	-0.05	28.77	-0.18	-0.0
379	368	A	3	-30.33	0.01	31.76	0.02	0.0

i-nuc	BP(j)	Nuc	#BP_Win	avgMFE	avgZ	avgED	SumZ	SumZ/#TotalWindows	BPs= 7
nt-380	-	C	120	-	-	-	-	-
380	NoBP	C	1	-36.5	-1.9	24.65	-1.9	-0.02
380	343	G	5	-34.88	-0.98	30.95	-4.92	-0.04
380	338	G	1	-33.7	-0.77	37.61	-0.77	-0.01
380	348	G	34	-27.52	-0.11	32.44	-3.83	-0.03
380	322	G	31	-25.21	-0.57	33.23	-17.63	-0.15
380	406	G	29	-28.27	-0.08	25.07	-2.27	-0.02
380	435	G	16	-31.27	-0.26	25.05	-4.2	-0.04
380	367	G	3	-30.33	0.01	31.76	0.02	0.0

i-nuc	BP(j)	Nuc	#BP_Win	avgMFE	avgZ	avgED	SumZ	SumZ/#TotalWindows	BPs= 7
nt-381	-	C	120	-	-	-	-	-
381	NoBP	C	4	-33.17	-0.62	27.52	-2.46	-0.02
381	337	G	1	-33.7	-0.77	37.61	-0.77	-0.01
381	338	G	4	-34.43	-0.8	32.61	-3.22	-0.03
381	347	G	34	-27.52	-0.11	32.44	-3.83	-0.03
381	321	G	31	-25.21	-0.57	33.23	-17.63	-0.15
381	405	G	29	-28.27	-0.08	25.07	-2.27	-0.02
381	434	G	16	-31.27	-0.26	25.05	-4.2	-0.04
381	365	G	1	-30.2	-0.09	23.71	-0.09	-0.0

i-nuc	BP(j)	Nuc	#BP_Win	avgMFE	avgZ	avgED	SumZ	SumZ/#TotalWindows	BPs= 9
nt-382	-	C	120	-	-	-	-	-
382	NoBP	C	1	-33.7	-0.77	37.61	-0.77	-0.01
382	337	G	4	-34.43	-0.8	32.61	-3.22	-0.03
382	345	G	34	-27.52	-0.11	32.44	-3.83	-0.03
382	320	G	31	-25.21	-0.57	33.23	-17.63	-0.15
382	404	G	29	-28.27	-0.08	25.07	-2.27	-0.02
382	433	G	16	-31.27	-0.26	25.05	-4.2	-0.04
382	363	G	1	-30.2	-0.09	23.71	-0.09	-0.0
382	365	G	2	-30.4	0.06	35.79	0.11	0.0
382	497	G	1	-35.2	-0.87	14.22	-0.87	-0.01
382	406	G	1	-35.2	-0.97	17.73	-0.97	-0.01

i-nuc	BP(j)	Nuc	#BP_Win	avgMFE	avgZ	avgED	SumZ	SumZ/#TotalWindows	BPs= 9
nt-383	-	U	120	-	-	-	-	-
383	336	A	4	-34.43	-0.8	32.61	-3.22	-0.03
383	344	A	34	-27.52	-0.11	32.44	-3.83	-0.03
383	319	G	31	-25.21	-0.57	33.23	-17.63	-0.15
383	NoBP	U	29	-28.27	-0.08	25.07	-2.27	-0.02
383	432	A	16	-31.27	-0.26	25.05	-4.2	-0.04
383	362	A	1	-30.2	-0.09	23.71	-0.09	-0.0
383	364	A	2	-30.4	0.06	35.79	0.11	0.0
383	496	A	1	-35.2	-0.87	14.22	-0.87	-0.01
383	405	G	1	-35.2	-0.97	17.73	-0.97	-0.01
383	407	A	1	-35.0	-0.99	16.46	-0.99	-0.01

i-nuc	BP(j)	Nuc	#BP_Win	avgMFE	avgZ	avgED	SumZ	SumZ/#TotalWindows	BPs= 10
nt-384	-	C	120	-	-	-	-	-
384	335	G	3	-35.0	-0.92	31.25	-2.76	-0.02
384	343	G	34	-27.52	-0.11	32.44	-3.83	-0.03
384	318	G	31	-25.21	-0.57	33.23	-17.63	-0.15
384	402	G	29	-28.27	-0.08	25.07	-2.27	-0.02
384	431	G	16	-31.27	-0.26	25.05	-4.2	-0.04
384	361	G	1	-30.2	-0.09	23.71	-0.09	-0.0
384	363	G	2	-30.4	0.06	35.79	0.11	0.0
384	495	G	1	-35.2	-0.87	14.22	-0.87	-0.01
384	404	G	1	-35.2	-0.97	17.73	-0.97	-0.01
384	406	G	1	-35.0	-0.99	16.46	-0.99	-0.01
384	NoBP	C	1	-35.2	-1.13	13.82	-1.13	-0.01

i-nuc	BP(j)	Nuc	#BP_Win	avgMFE	avgZ	avgED	SumZ	SumZ/#TotalWindows	BPs= 8
nt-385	-	U	120	-	-	-	-	-
385	NoBP	U	20	-31.4	-0.36	25.51	-7.1	-0.06
385	342	A	34	-27.52	-0.11	32.44	-3.83	-0.03
385	317	G	30	-25.33	-0.59	33.42	-17.61	-0.15
385	401	G	29	-28.27	-0.08	25.07	-2.27	-0.02
385	360	A	1	-30.2	-0.09	23.71	-0.09	-0.0
385	362	A	2	-30.4	0.06	35.79	0.11	0.0
385	494	A	1	-35.2	-0.87	14.22	-0.87	-0.01
385	405	G	1	-35.0	-0.99	16.46	-0.99	-0.01
385	412	A	2	-36.6	-1.62	11.84	-3.25	-0.03

i-nuc	BP(j)	Nuc	#BP_Win	avgMFE	avgZ	avgED	SumZ	SumZ/#TotalWindows	BPs= 6
nt-386	-	U	120	-	-	-	-	-
386	NoBP	U	78	-27.85	-0.33	28.33	-26.0	-0.22
386	341	A	34	-27.52	-0.11	32.44	-3.83	-0.03
386	359	G	1	-30.2	-0.09	23.71	-0.09	-0.0
386	361	G	2	-30.4	0.06	35.79	0.11	0.0
386	493	A	1	-35.2	-0.87	14.22	-0.87	-0.01
386	404	G	1	-35.0	-0.99	16.46	-0.99	-0.01
386	411	A	3	-37.2	-1.83	11.42	-5.48	-0.05

i-nuc	BP(j)	Nuc	#BP_Win	avgMFE	avgZ	avgED	SumZ	SumZ/#TotalWindows	BPs= 4
nt-387	-	A	120	-	-	-	-	-
387	340	U	34	-27.52	-0.11	32.44	-3.83	-0.03
387	NoBP	A	81	-28.04	-0.34	28.04	-27.81	-0.23
387	358	U	1	-30.2	-0.09	23.71	-0.09	-0.0
387	403	U	1	-35.0	-0.99	16.46	-0.99	-0.01
387	410	U	3	-37.2	-1.83	11.42	-5.48	-0.05

i-nuc	BP(j)	Nuc	#BP_Win	avgMFE	avgZ	avgED	SumZ	SumZ/#TotalWindows	BPs= 3
nt-388	-	A	120	-	-	-	-	-
388	NoBP	A	34	-27.0	-0.09	32.05	-3.19	-0.03
388	400	U	59	-29.36	-0.23	25.44	-13.75	-0.11
388	316	U	24	-26.02	-0.68	33.18	-16.44	-0.14
388	409	U	3	-37.2	-1.83	11.42	-5.48	-0.05

i-nuc	BP(j)	Nuc	#BP_Win	avgMFE	avgZ	avgED	SumZ	SumZ/#TotalWindows	BPs= 5
nt-389	-	C	120	-	-	-	-	-
389	NoBP	C	8	-33.48	-1.12	19.42	-8.94	-0.07
389	338	G	20	-27.08	-0.06	31.44	-1.2	-0.01
389	399	G	59	-29.36	-0.23	25.44	-13.75	-0.11
389	315	G	24	-26.02	-0.68	33.18	-16.44	-0.14
389	434	G	6	-21.98	0.22	36.55	1.3	0.01
389	477	G	3	-30.33	0.01	31.76	0.02	0.0

i-nuc	BP(j)	Nuc	#BP_Win	avgMFE	avgZ	avgED	SumZ	SumZ/#TotalWindows	BPs= 6
nt-390	-	U	120	-	-	-	-	-
390	337	G	20	-27.08	-0.06	31.44	-1.2	-0.01
390	398	A	59	-29.36	-0.23	25.44	-13.75	-0.11
390	314	G	2	-24.85	-0.48	38.38	-0.97	-0.01
390	NoBP	U	25	-26.3	-0.64	32.09	-16.09	-0.13
390	433	G	6	-21.98	0.22	36.55	1.3	0.01
390	476	A	3	-30.33	0.01	31.76	0.02	0.0
390	407	A	5	-37.56	-1.73	10.65	-8.67	-0.07

i-nuc	BP(j)	Nuc	#BP_Win	avgMFE	avgZ	avgED	SumZ	SumZ/#TotalWindows	BPs= 9
nt-391	-	U	120	-	-	-	-	-
391	336	A	19	-26.61	0.01	31.79	0.2	0.0
391	397	A	59	-29.36	-0.23	25.44	-13.75	-0.11
391	313	G	2	-24.85	-0.48	38.38	-0.97	-0.01
391	314	G	22	-26.13	-0.7	32.71	-15.47	-0.13
391	432	A	6	-21.98	0.22	36.55	1.3	0.01
391	339	A	2	-22.25	0.57	37.41	1.15	0.01
391	475	G	3	-30.33	0.01	31.76	0.02	0.0
391	406	G	5	-37.56	-1.73	10.65	-8.67	-0.07
391	407	A	2	-37.9	-1.74	7.18	-3.49	-0.03

i-nuc	BP(j)	Nuc	#BP_Win	avgMFE	avgZ	avgED	SumZ	SumZ/#TotalWindows	BPs= 9
nt-392	-	C	120	-	-	-	-	-
392	335	G	18	-26.22	0.06	31.81	1.12	0.01
392	396	G	59	-29.36	-0.23	25.44	-13.75	-0.11
392	312	G	2	-24.85	-0.48	38.38	-0.97	-0.01
392	313	G	22	-26.13	-0.7	32.71	-15.47	-0.13
392	431	G	6	-21.98	0.22	36.55	1.3	0.01
392	338	G	2	-22.25	0.57	37.41	1.15	0.01
392	474	G	3	-30.33	0.01	31.76	0.02	0.0
392	405	G	5	-37.56	-1.73	10.65	-8.67	-0.07
392	406	G	3	-37.4	-1.62	7.39	-4.85	-0.04

i-nuc	BP(j)	Nuc	#BP_Win	avgMFE	avgZ	avgED	SumZ	SumZ/#TotalWindows	BPs= 5
nt-393	-	C	120	-	-	-	-	-
393	NoBP	C	85	-28.08	-0.15	27.68	-12.68	-0.11
393	312	G	22	-26.13	-0.7	32.71	-15.47	-0.13
393	337	G	2	-22.25	0.57	37.41	1.15	0.01
393	473	G	3	-30.33	0.01	31.76	0.02	0.0
393	404	G	5	-37.56	-1.73	10.65	-8.67	-0.07
393	405	G	3	-37.4	-1.62	7.39	-4.85	-0.04

i-nuc	BP(j)	Nuc	#BP_Win	avgMFE	avgZ	avgED	SumZ	SumZ/#TotalWindows	BPs= 3
nt-394	-	G	120	-	-	-	-	-
394	NoBP	G	90	-28.26	-0.19	27.08	-17.08	-0.14
394	311	C	22	-26.13	-0.7	32.71	-15.47	-0.13
394	472	C	3	-30.33	0.01	31.76	0.02	0.0
394	403	U	5	-37.56	-1.73	10.65	-8.67	-0.07

i-nuc	BP(j)	Nuc	#BP_Win	avgMFE	avgZ	avgED	SumZ	SumZ/#TotalWindows	BPs= 1
nt-395	-	A	120	-	-	-	-	-
395	NoBP	A	117	-28.11	-0.32	27.84	-37.86	-0.32
395	403	U	3	-37.4	-1.62	7.39	-4.85	-0.04

i-nuc	BP(j)	Nuc	#BP_Win	avgMFE	avgZ	avgED	SumZ	SumZ/#TotalWindows	BPs= 2
nt-396	-	G	120	-	-	-	-	-
396	NoBP	G	60	-27.48	-0.51	28.39	-30.3	-0.25
396	392	C	59	-29.36	-0.23	25.44	-13.75	-0.11
396	297	U	1	-26.4	-0.4	43.98	-0.4	-0.0

i-nuc	BP(j)	Nuc	#BP_Win	avgMFE	avgZ	avgED	SumZ	SumZ/#TotalWindows	BPs= 2
nt-397	-	A	120	-	-	-	-	-
397	NoBP	A	60	-27.59	-0.54	27.84	-32.13	-0.27
397	391	U	59	-29.36	-0.23	25.44	-13.75	-0.11
397	296	U	1	-26.4	-0.4	43.98	-0.4	-0.0

i-nuc	BP(j)	Nuc	#BP_Win	avgMFE	avgZ	avgED	SumZ	SumZ/#TotalWindows	BPs= 2
nt-398	-	A	120	-	-	-	-	-
398	NoBP	A	60	-27.71	-0.56	27.53	-33.75	-0.28
398	390	U	59	-29.36	-0.23	25.44	-13.75	-0.11
398	295	U	1	-26.4	-0.4	43.98	-0.4	-0.0

i-nuc	BP(j)	Nuc	#BP_Win	avgMFE	avgZ	avgED	SumZ	SumZ/#TotalWindows	BPs= 3
nt-399	-	G	120	-	-	-	-	-
399	NoBP	G	33	-31.5	-1.1	22.62	-36.45	-0.3
399	389	C	59	-29.36	-0.23	25.44	-13.75	-0.11
399	294	U	1	-26.4	-0.4	43.98	-0.4	-0.0
399	424	C	27	-23.36	0.05	32.96	1.25	0.01

i-nuc	BP(j)	Nuc	#BP_Win	avgMFE	avgZ	avgED	SumZ	SumZ/#TotalWindows	BPs= 4
nt-400	-	U	120	-	-	-	-	-
400	388	A	59	-29.36	-0.23	25.44	-13.75	-0.11
400	NoBP	U	21	-34.52	-1.37	15.77	-28.7	-0.24
400	293	A	1	-26.4	-0.4	43.98	-0.4	-0.0
400	306	A	12	-26.89	-0.8	31.97	-9.55	-0.08
400	423	A	27	-23.36	0.05	32.96	1.25	0.01

i-nuc	BP(j)	Nuc	#BP_Win	avgMFE	avgZ	avgED	SumZ	SumZ/#TotalWindows	BPs= 5
nt-401	-	G	120	-	-	-	-	-
401	NoBP	G	29	-34.3	-1.25	16.61	-36.3	-0.3
401	292	C	1	-26.4	-0.4	43.98	-0.4	-0.0
401	305	C	12	-26.89	-0.8	31.97	-9.55	-0.08
401	421	C	22	-29.56	-0.25	27.06	-5.56	-0.05
401	422	U	27	-23.36	0.05	32.96	1.25	0.01
401	385	U	29	-28.27	-0.08	25.07	-2.27	-0.02

i-nuc	BP(j)	Nuc	#BP_Win	avgMFE	avgZ	avgED	SumZ	SumZ/#TotalWindows	BPs= 4
nt-402	-	G	120	-	-	-	-	-
402	NoBP	G	30	-34.25	-1.26	17.1	-37.7	-0.31
402	304	C	12	-26.89	-0.8	31.97	-9.55	-0.08
402	420	U	22	-29.56	-0.25	27.06	-5.56	-0.05
402	421	C	27	-23.36	0.05	32.96	1.25	0.01
402	384	C	29	-28.27	-0.08	25.07	-2.27	-0.02

i-nuc	BP(j)	Nuc	#BP_Win	avgMFE	avgZ	avgED	SumZ	SumZ/#TotalWindows	BPs= 6
nt-403	-	U	120	-	-	-	-	-
403	NoBP	U	58	-29.99	-0.61	23.6	-35.11	-0.29
403	290	A	1	-26.4	-0.4	43.98	-0.4	-0.0
403	306	A	3	-25.7	-0.2	35.3	-0.6	-0.01
403	419	A	49	-26.14	-0.09	30.31	-4.31	-0.04
403	387	A	1	-35.0	-0.99	16.46	-0.99	-0.01
403	394	G	5	-37.56	-1.73	10.65	-8.67	-0.07
403	395	A	3	-37.4	-1.62	7.39	-4.85	-0.04

i-nuc	BP(j)	Nuc	#BP_Win	avgMFE	avgZ	avgED	SumZ	SumZ/#TotalWindows	BPs= 8
nt-404	-	G	120	-	-	-	-	-
404	NoBP	G	20	-35.39	-1.44	13.68	-28.87	-0.24
404	289	U	1	-26.4	-0.4	43.98	-0.4	-0.0
404	303	C	11	-27.12	-0.87	31.64	-9.52	-0.08
404	305	C	3	-25.7	-0.2	35.3	-0.6	-0.01
404	418	U	49	-26.14	-0.09	30.31	-4.31	-0.04
404	382	C	29	-28.27	-0.08	25.07	-2.27	-0.02
404	384	C	1	-35.2	-0.97	17.73	-0.97	-0.01
404	386	U	1	-35.0	-0.99	16.46	-0.99	-0.01
404	393	C	5	-37.56	-1.73	10.65	-8.67	-0.07

i-nuc	BP(j)	Nuc	#BP_Win	avgMFE	avgZ	avgED	SumZ	SumZ/#TotalWindows	BPs= 10
nt-405	-	G	120	-	-	-	-	-
405	NoBP	G	24	-31.8	-1.23	21.84	-29.61	-0.25
405	288	U	1	-26.4	-0.4	43.98	-0.4	-0.0
405	304	C	3	-25.7	-0.2	35.3	-0.6	-0.01
405	417	C	49	-26.14	-0.09	30.31	-4.31	-0.04
405	422	U	1	-24.4	-0.03	35.61	-0.03	-0.0
405	381	C	29	-28.27	-0.08	25.07	-2.27	-0.02
405	383	U	1	-35.2	-0.97	17.73	-0.97	-0.01
405	385	U	1	-35.0	-0.99	16.46	-0.99	-0.01
405	392	C	5	-37.56	-1.73	10.65	-8.67	-0.07
405	393	C	3	-37.4	-1.62	7.39	-4.85	-0.04
405	522	U	3	-39.2	-1.92	6.09	-5.75	-0.05

i-nuc	BP(j)	Nuc	#BP_Win	avgMFE	avgZ	avgED	SumZ	SumZ/#TotalWindows	BPs= 9
nt-406	-	G	120	-	-	-	-	-
406	NoBP	G	63	-28.33	-0.42	26.6	-26.41	-0.22
406	301	U	11	-27.12	-0.87	31.64	-9.52	-0.08
406	303	C	3	-25.7	-0.2	35.3	-0.6	-0.01
406	421	C	1	-24.4	-0.03	35.61	-0.03	-0.0
406	380	C	29	-28.27	-0.08	25.07	-2.27	-0.02
406	382	C	1	-35.2	-0.97	17.73	-0.97	-0.01
406	384	C	1	-35.0	-0.99	16.46	-0.99	-0.01
406	391	U	5	-37.56	-1.73	10.65	-8.67	-0.07
406	392	C	3	-37.4	-1.62	7.39	-4.85	-0.04
406	521	C	3	-39.2	-1.92	6.09	-5.75	-0.05

i-nuc	BP(j)	Nuc	#BP_Win	avgMFE	avgZ	avgED	SumZ	SumZ/#TotalWindows	BPs= 7
nt-407	-	A	120	-	-	-	-	-
407	NoBP	A	69	-28.72	-0.46	25.88	-31.66	-0.26
407	300	U	11	-27.12	-0.87	31.64	-9.52	-0.08
407	420	U	1	-24.4	-0.03	35.61	-0.03	-0.0
407	379	U	28	-28.01	-0.05	25.38	-1.37	-0.01
407	383	U	1	-35.0	-0.99	16.46	-0.99	-0.01
407	390	U	5	-37.56	-1.73	10.65	-8.67	-0.07
407	391	U	2	-37.9	-1.74	7.18	-3.49	-0.03
407	520	U	3	-39.2	-1.92	6.09	-5.75	-0.05

i-nuc	BP(j)	Nuc	#BP_Win	avgMFE	avgZ	avgED	SumZ	SumZ/#TotalWindows	BPs= 3
nt-408	-	U	120	-	-	-	-	-
408	299	A	11	-27.12	-0.87	31.64	-9.52	-0.08
408	NoBP	U	105	-29.33	-0.46	24.23	-47.92	-0.4
408	419	A	1	-24.4	-0.03	35.61	-0.03	-0.0
408	519	A	3	-39.2	-1.92	6.09	-5.75	-0.05

i-nuc	BP(j)	Nuc	#BP_Win	avgMFE	avgZ	avgED	SumZ	SumZ/#TotalWindows	BPs= 3
nt-409	-	U	120	-	-	-	-	-
409	298	A	9	-27.32	-0.97	30.36	-8.74	-0.07
409	NoBP	U	105	-29.16	-0.44	24.58	-45.77	-0.38
409	388	A	3	-37.2	-1.83	11.42	-5.48	-0.05
409	518	G	3	-39.2	-1.92	6.09	-5.75	-0.05

i-nuc	BP(j)	Nuc	#BP_Win	avgMFE	avgZ	avgED	SumZ	SumZ/#TotalWindows	BPs= 3
nt-410	-	U	120	-	-	-	-	-
410	NoBP	U	92	-30.05	-0.69	23.4	-63.65	-0.53
410	376	G	22	-25.59	0.28	30.5	6.22	0.05
410	387	A	3	-37.2	-1.83	11.42	-5.48	-0.05
410	517	G	3	-39.2	-1.92	6.09	-5.75	-0.05

i-nuc	BP(j)	Nuc	#BP_Win	avgMFE	avgZ	avgED	SumZ	SumZ/#TotalWindows	BPs= 2
nt-411	-	A	120	-	-	-	-	-
411	NoBP	A	95	-30.56	-0.76	22.55	-72.15	-0.6
411	375	U	22	-25.59	0.28	30.5	6.22	0.05
411	386	U	3	-37.2	-1.83	11.42	-5.48	-0.05

i-nuc	BP(j)	Nuc	#BP_Win	avgMFE	avgZ	avgED	SumZ	SumZ/#TotalWindows	BPs= 2
nt-412	-	A	120	-	-	-	-	-
412	NoBP	A	96	-30.86	-0.8	22.17	-76.56	-0.64
412	374	U	22	-25.59	0.28	30.5	6.22	0.05
412	385	U	2	-36.6	-1.62	11.84	-3.25	-0.03

i-nuc	BP(j)	Nuc	#BP_Win	avgMFE	avgZ	avgED	SumZ	SumZ/#TotalWindows	BPs= 1
nt-413	-	U	120	-	-	-	-	-
413	NoBP	U	98	-31.19	-0.83	21.72	-81.58	-0.68
413	373	A	22	-25.59	0.28	30.5	6.22	0.05

i-nuc	BP(j)	Nuc	#BP_Win	avgMFE	avgZ	avgED	SumZ	SumZ/#TotalWindows	BPs= 0
nt-414	-	G	120	-	-	-	-	-
414	NoBP	G	120	-30.34	-0.64	23.12	-77.21	-0.64

i-nuc	BP(j)	Nuc	#BP_Win	avgMFE	avgZ	avgED	SumZ	SumZ/#TotalWindows	BPs= 0
nt-415	-	A	120	-	-	-	-	-
415	NoBP	A	120	-30.51	-0.66	22.91	-79.17	-0.66

i-nuc	BP(j)	Nuc	#BP_Win	avgMFE	avgZ	avgED	SumZ	SumZ/#TotalWindows	BPs= 1
nt-416	-	A	120	-	-	-	-	-
416	NoBP	A	101	-31.92	-0.89	20.76	-89.43	-0.75
416	366	U	19	-24.13	0.45	33.07	8.47	0.07

i-nuc	BP(j)	Nuc	#BP_Win	avgMFE	avgZ	avgED	SumZ	SumZ/#TotalWindows	BPs= 3
nt-417	-	C	120	-	-	-	-	-
417	NoBP	C	25	-36.43	-1.34	15.26	-33.53	-0.28
417	405	G	49	-26.14	-0.09	30.31	-4.31	-0.04
417	365	G	19	-24.13	0.45	33.07	8.47	0.07
417	504	G	27	-38.99	-1.97	7.63	-53.29	-0.44

i-nuc	BP(j)	Nuc	#BP_Win	avgMFE	avgZ	avgED	SumZ	SumZ/#TotalWindows	BPs= 3
nt-418	-	U	120	-	-	-	-	-
418	NoBP	U	23	-36.9	-1.37	14.68	-31.4	-0.26
418	404	G	49	-26.14	-0.09	30.31	-4.31	-0.04
418	364	A	19	-24.13	0.45	33.07	8.47	0.07
418	503	G	29	-39.17	-1.98	7.75	-57.48	-0.48

i-nuc	BP(j)	Nuc	#BP_Win	avgMFE	avgZ	avgED	SumZ	SumZ/#TotalWindows	BPs= 3
nt-419	-	A	120	-	-	-	-	-
419	NoBP	A	33	-28.24	-0.12	25.78	-3.84	-0.03
419	403	U	49	-26.14	-0.09	30.31	-4.31	-0.04
419	408	U	1	-24.4	-0.03	35.61	-0.03	-0.0
419	502	U	37	-40.78	-2.14	7.45	-79.16	-0.66

i-nuc	BP(j)	Nuc	#BP_Win	avgMFE	avgZ	avgED	SumZ	SumZ/#TotalWindows	BPs= 4
nt-420	-	U	120	-	-	-	-	-
420	NoBP	U	40	-26.96	-0.27	26.96	-10.82	-0.09
420	402	G	22	-29.56	-0.25	27.06	-5.56	-0.05
420	407	A	1	-24.4	-0.03	35.61	-0.03	-0.0
420	362	A	19	-24.13	0.45	33.07	8.47	0.07
420	501	G	38	-40.94	-2.15	7.38	-81.76	-0.68

i-nuc	BP(j)	Nuc	#BP_Win	avgMFE	avgZ	avgED	SumZ	SumZ/#TotalWindows	BPs= 5
nt-421	-	C	120	-	-	-	-	-
421	NoBP	C	11	-35.17	-0.99	12.41	-10.84	-0.09
421	401	G	22	-29.56	-0.25	27.06	-5.56	-0.05
421	406	G	1	-24.4	-0.03	35.61	-0.03	-0.0
421	402	G	27	-23.36	0.05	32.96	1.25	0.01
421	361	G	19	-24.13	0.45	33.07	8.47	0.07
421	500	G	40	-40.93	-2.13	7.6	-85.31	-0.71

i-nuc	BP(j)	Nuc	#BP_Win	avgMFE	avgZ	avgED	SumZ	SumZ/#TotalWindows	BPs= 4
nt-422	-	U	120	-	-	-	-	-
422	NoBP	U	34	-31.96	-0.54	21.85	-18.41	-0.15
422	405	G	1	-24.4	-0.03	35.61	-0.03	-0.0
422	401	G	27	-23.36	0.05	32.96	1.25	0.01
422	360	A	18	-23.79	0.46	32.67	8.27	0.07
422	499	G	40	-40.93	-2.13	7.6	-85.31	-0.71

i-nuc	BP(j)	Nuc	#BP_Win	avgMFE	avgZ	avgED	SumZ	SumZ/#TotalWindows	BPs= 2
nt-423	-	A	120	-	-	-	-	-
423	NoBP	A	53	-29.4	-0.23	25.26	-12.37	-0.1
423	400	U	27	-23.36	0.05	32.96	1.25	0.01
423	498	U	40	-40.93	-2.13	7.6	-85.31	-0.71

i-nuc	BP(j)	Nuc	#BP_Win	avgMFE	avgZ	avgED	SumZ	SumZ/#TotalWindows	BPs= 4
nt-424	-	C	120	-	-	-	-	-
424	NoBP	C	33	-32.17	-0.55	21.46	-18.21	-0.15
424	399	G	27	-23.36	0.05	32.96	1.25	0.01
424	359	G	18	-23.79	0.46	32.67	8.27	0.07
424	497	G	40	-40.93	-2.13	7.6	-85.31	-0.71
424	499	G	2	-44.8	-2.26	9.09	-4.53	-0.04

i-nuc	BP(j)	Nuc	#BP_Win	avgMFE	avgZ	avgED	SumZ	SumZ/#TotalWindows	BPs= 2
nt-425	-	A	120	-	-	-	-	-
425	NoBP	A	100	-33.51	-1.04	18.74	-104.49	-0.87
425	358	U	18	-23.79	0.46	32.67	8.27	0.07
425	498	U	2	-44.8	-2.26	9.09	-4.53	-0.04

i-nuc	BP(j)	Nuc	#BP_Win	avgMFE	avgZ	avgED	SumZ	SumZ/#TotalWindows	BPs= 0
nt-426	-	A	120	-	-	-	-	-
426	NoBP	A	120	-32.42	-0.85	20.46	-102.31	-0.85

i-nuc	BP(j)	Nuc	#BP_Win	avgMFE	avgZ	avgED	SumZ	SumZ/#TotalWindows	BPs= 1
nt-427	-	A	120	-	-	-	-	-
427	NoBP	A	102	-34.15	-1.1	18.07	-112.09	-0.93
427	356	U	18	-23.79	0.46	32.67	8.27	0.07

i-nuc	BP(j)	Nuc	#BP_Win	avgMFE	avgZ	avgED	SumZ	SumZ/#TotalWindows	BPs= 1
nt-428	-	A	120	-	-	-	-	-
428	NoBP	A	102	-34.35	-1.11	17.84	-113.51	-0.95
428	355	U	18	-23.79	0.46	32.67	8.27	0.07

i-nuc	BP(j)	Nuc	#BP_Win	avgMFE	avgZ	avgED	SumZ	SumZ/#TotalWindows	BPs= 1
nt-429	-	A	120	-	-	-	-	-
429	NoBP	A	102	-34.55	-1.13	17.61	-114.86	-0.96
429	354	U	18	-23.79	0.46	32.67	8.27	0.07

i-nuc	BP(j)	Nuc	#BP_Win	avgMFE	avgZ	avgED	SumZ	SumZ/#TotalWindows	BPs= 2
nt-430	-	U	120	-	-	-	-	-
430	NoBP	U	46	-26.96	-0.04	28.95	-2.04	-0.02
430	353	A	18	-23.79	0.46	32.67	8.27	0.07
430	493	A	56	-41.17	-2.03	7.92	-113.92	-0.95

i-nuc	BP(j)	Nuc	#BP_Win	avgMFE	avgZ	avgED	SumZ	SumZ/#TotalWindows	BPs= 4
nt-431	-	G	120	-	-	-	-	-
431	NoBP	G	37	-23.55	0.36	32.75	13.27	0.11
431	392	C	6	-21.98	0.22	36.55	1.3	0.01
431	384	C	16	-31.27	-0.26	25.05	-4.2	-0.04
431	489	C	2	-34.5	-0.71	16.22	-1.42	-0.01
431	492	C	59	-41.04	-1.99	8.16	-117.37	-0.98

i-nuc	BP(j)	Nuc	#BP_Win	avgMFE	avgZ	avgED	SumZ	SumZ/#TotalWindows	BPs= 5
nt-432	-	A	120	-	-	-	-	-
432	NoBP	A	19	-24.41	0.22	31.72	4.25	0.04
432	391	U	6	-21.98	0.22	36.55	1.3	0.01
432	351	U	18	-23.79	0.46	32.67	8.27	0.07
432	383	U	16	-31.27	-0.26	25.05	-4.2	-0.04
432	488	U	2	-34.5	-0.71	16.22	-1.42	-0.01
432	491	U	59	-41.04	-1.99	8.16	-117.37	-0.98

i-nuc	BP(j)	Nuc	#BP_Win	avgMFE	avgZ	avgED	SumZ	SumZ/#TotalWindows	BPs= 5
nt-433	-	G	120	-	-	-	-	-
433	NoBP	G	20	-25.74	0.14	30.62	2.81	0.02
433	390	U	6	-21.98	0.22	36.55	1.3	0.01
433	350	U	17	-23.48	0.49	32.6	8.32	0.07
433	382	C	16	-31.27	-0.26	25.05	-4.2	-0.04
433	487	U	2	-34.5	-0.71	16.22	-1.42	-0.01
433	490	C	59	-41.04	-1.99	8.16	-117.37	-0.98

i-nuc	BP(j)	Nuc	#BP_Win	avgMFE	avgZ	avgED	SumZ	SumZ/#TotalWindows	BPs= 7
nt-434	-	G	120	-	-	-	-	-
434	NoBP	G	17	-24.54	0.38	35.84	6.52	0.05
434	389	C	6	-21.98	0.22	36.55	1.3	0.01
434	330	U	2	-19.2	0.94	32.61	1.89	0.02
434	451	C	15	-26.92	-0.01	27.31	-0.15	-0.0
434	381	C	16	-31.27	-0.26	25.05	-4.2	-0.04
434	462	U	3	-25.57	0.4	19.31	1.2	0.01
434	486	C	2	-34.5	-0.71	16.22	-1.42	-0.01
434	489	C	59	-41.04	-1.99	8.16	-117.37	-0.98

i-nuc	BP(j)	Nuc	#BP_Win	avgMFE	avgZ	avgED	SumZ	SumZ/#TotalWindows	BPs= 6
nt-435	-	G	120	-	-	-	-	-
435	NoBP	G	22	-25.42	0.15	31.54	3.31	0.03
435	450	C	15	-26.92	-0.01	27.31	-0.15	-0.0
435	455	C	3	-21.9	0.72	43.41	2.16	0.02
435	380	C	16	-31.27	-0.26	25.05	-4.2	-0.04
435	461	C	4	-25.0	0.5	23.72	1.99	0.02
435	479	C	1	-30.3	0.2	40.32	0.2	0.0
435	488	U	59	-41.04	-1.99	8.16	-117.37	-0.98

i-nuc	BP(j)	Nuc	#BP_Win	avgMFE	avgZ	avgED	SumZ	SumZ/#TotalWindows	BPs= 7
nt-436	-	G	120	-	-	-	-	-
436	NoBP	G	32	-23.64	0.35	33.76	11.27	0.09
436	328	U	2	-19.2	0.94	32.61	1.89	0.02
436	460	U	5	-24.58	0.53	27.23	2.64	0.02
436	366	U	4	-29.15	0.12	30.17	0.49	0.0
436	450	C	2	-28.4	0.64	40.25	1.28	0.01
436	478	C	1	-30.3	0.2	40.32	0.2	0.0
436	482	U	69	-40.02	-1.81	9.43	-124.87	-1.04
436	550	C	5	-43.86	-1.71	11.16	-8.55	-0.07

i-nuc	BP(j)	Nuc	#BP_Win	avgMFE	avgZ	avgED	SumZ	SumZ/#TotalWindows	BPs= 10
nt-437	-	C	120	-	-	-	-	-
437	NoBP	C	5	-24.12	0.33	30.47	1.65	0.01
437	327	G	2	-19.2	0.94	32.61	1.89	0.02
437	347	G	8	-19.26	0.88	43.32	7.05	0.06
437	448	G	15	-26.92	-0.01	27.31	-0.15	-0.0
437	453	G	3	-21.9	0.72	43.41	2.16	0.02
437	459	G	5	-24.58	0.53	27.23	2.64	0.02
437	365	G	4	-29.15	0.12	30.17	0.49	0.0
437	449	G	2	-28.4	0.64	40.25	1.28	0.01
437	477	G	1	-30.3	0.2	40.32	0.2	0.0
437	481	G	70	-39.92	-1.79	9.6	-125.41	-1.05
437	549	G	5	-43.86	-1.71	11.16	-8.55	-0.07

i-nuc	BP(j)	Nuc	#BP_Win	avgMFE	avgZ	avgED	SumZ	SumZ/#TotalWindows	BPs= 10
nt-438	-	U	120	-	-	-	-	-
438	NoBP	U	5	-28.32	0.04	26.89	0.19	0.0
438	326	A	2	-19.2	0.94	32.61	1.89	0.02
438	346	A	8	-19.26	0.88	43.32	7.05	0.06
438	447	A	15	-26.92	-0.01	27.31	-0.15	-0.0
438	452	A	3	-21.9	0.72	43.41	2.16	0.02
438	458	G	5	-24.58	0.53	27.23	2.64	0.02
438	364	A	4	-29.15	0.12	30.17	0.49	0.0
438	448	G	2	-28.4	0.64	40.25	1.28	0.01
438	476	A	1	-30.3	0.2	40.32	0.2	0.0
438	480	A	70	-39.92	-1.79	9.6	-125.41	-1.05
438	548	A	5	-43.86	-1.71	11.16	-8.55	-0.07

i-nuc	BP(j)	Nuc	#BP_Win	avgMFE	avgZ	avgED	SumZ	SumZ/#TotalWindows	BPs= 3
nt-439	-	G	120	-	-	-	-	-
439	NoBP	G	39	-24.63	0.4	32.67	15.53	0.13
439	451	C	3	-21.9	0.72	43.41	2.16	0.02
439	479	C	70	-39.92	-1.79	9.6	-125.41	-1.05
439	542	C	8	-43.39	-1.64	10.64	-13.15	-0.11

i-nuc	BP(j)	Nuc	#BP_Win	avgMFE	avgZ	avgED	SumZ	SumZ/#TotalWindows	BPs= 6
nt-440	-	U	120	-	-	-	-	-
440	NoBP	U	91	-36.7	-1.33	14.6	-121.05	-1.01
440	324	A	2	-19.2	0.94	32.61	1.89	0.02
440	344	A	8	-19.26	0.88	43.32	7.05	0.06
440	456	A	5	-24.58	0.53	27.23	2.64	0.02
440	362	A	4	-29.15	0.12	30.17	0.49	0.0
440	473	G	1	-30.3	0.2	40.32	0.2	0.0
440	541	A	9	-42.92	-1.53	11.95	-13.81	-0.12

i-nuc	BP(j)	Nuc	#BP_Win	avgMFE	avgZ	avgED	SumZ	SumZ/#TotalWindows	BPs= 5
nt-441	-	G	120	-	-	-	-	-
441	NoBP	G	31	-24.83	0.34	32.99	10.56	0.09
441	450	C	3	-21.9	0.72	43.41	2.16	0.02
441	455	C	5	-24.58	0.53	27.23	2.64	0.02
441	472	C	1	-30.3	0.2	40.32	0.2	0.0
441	478	C	70	-39.92	-1.79	9.6	-125.41	-1.05
441	540	C	10	-42.66	-1.47	12.99	-14.67	-0.12

i-nuc	BP(j)	Nuc	#BP_Win	avgMFE	avgZ	avgED	SumZ	SumZ/#TotalWindows	BPs= 7
nt-442	-	U	120	-	-	-	-	-
442	NoBP	U	19	-27.39	0.07	29.22	1.32	0.01
442	342	A	8	-19.26	0.88	43.32	7.05	0.06
442	449	G	3	-21.9	0.72	43.41	2.16	0.02
442	454	G	5	-24.58	0.53	27.23	2.64	0.02
442	361	G	4	-29.15	0.12	30.17	0.49	0.0
442	471	G	1	-30.3	0.2	40.32	0.2	0.0
442	477	G	70	-39.92	-1.79	9.6	-125.41	-1.05
442	539	A	10	-42.66	-1.47	12.99	-14.67	-0.12

i-nuc	BP(j)	Nuc	#BP_Win	avgMFE	avgZ	avgED	SumZ	SumZ/#TotalWindows	BPs= 6
nt-443	-	U	120	-	-	-	-	-
443	341	A	8	-19.26	0.88	43.32	7.05	0.06
443	NoBP	U	20	-28.68	-0.03	29.65	-0.5	-0.0
443	448	G	3	-21.9	0.72	43.41	2.16	0.02
443	453	G	5	-24.58	0.53	27.23	2.64	0.02
443	360	A	4	-29.15	0.12	30.17	0.49	0.0
443	476	A	70	-39.92	-1.79	9.6	-125.41	-1.05
443	538	A	10	-42.66	-1.47	12.99	-14.67	-0.12

i-nuc	BP(j)	Nuc	#BP_Win	avgMFE	avgZ	avgED	SumZ	SumZ/#TotalWindows	BPs= 4
nt-444	-	U	120	-	-	-	-	-
444	NoBP	U	31	-26.34	0.21	34.23	6.52	0.05
444	452	A	5	-24.58	0.53	27.23	2.64	0.02
444	359	G	4	-29.15	0.12	30.17	0.49	0.0
444	475	G	70	-39.92	-1.79	9.6	-125.41	-1.05
444	537	G	10	-42.66	-1.47	12.99	-14.67	-0.12

i-nuc	BP(j)	Nuc	#BP_Win	avgMFE	avgZ	avgED	SumZ	SumZ/#TotalWindows	BPs= 2
nt-445	-	A	120	-	-	-	-	-
445	NoBP	A	106	-35.44	-1.12	17.52	-118.48	-0.99
445	358	U	4	-29.15	0.12	30.17	0.49	0.0
445	536	U	10	-42.66	-1.47	12.99	-14.67	-0.12

i-nuc	BP(j)	Nuc	#BP_Win	avgMFE	avgZ	avgED	SumZ	SumZ/#TotalWindows	BPs= 2
nt-446	-	G	120	-	-	-	-	-
446	NoBP	G	106	-35.65	-1.14	17.38	-120.62	-1.01
446	357	C	4	-29.15	0.12	30.17	0.49	0.0
446	535	U	10	-42.66	-1.47	12.99	-14.67	-0.12

i-nuc	BP(j)	Nuc	#BP_Win	avgMFE	avgZ	avgED	SumZ	SumZ/#TotalWindows	BPs= 3
nt-447	-	A	120	-	-	-	-	-
447	NoBP	A	91	-37.34	-1.35	15.56	-122.58	-1.02
447	438	U	15	-26.92	-0.01	27.31	-0.15	-0.0
447	356	U	4	-29.15	0.12	30.17	0.49	0.0
447	534	U	10	-42.66	-1.47	12.99	-14.67	-0.12

i-nuc	BP(j)	Nuc	#BP_Win	avgMFE	avgZ	avgED	SumZ	SumZ/#TotalWindows	BPs= 5
nt-448	-	G	120	-	-	-	-	-
448	NoBP	G	86	-38.35	-1.49	13.82	-128.07	-1.07
448	437	C	15	-26.92	-0.01	27.31	-0.15	-0.0
448	443	U	3	-21.9	0.72	43.41	2.16	0.02
448	355	U	4	-29.15	0.12	30.17	0.49	0.0
448	438	U	2	-28.4	0.64	40.25	1.28	0.01
448	533	U	10	-42.66	-1.47	12.99	-14.67	-0.12

i-nuc	BP(j)	Nuc	#BP_Win	avgMFE	avgZ	avgED	SumZ	SumZ/#TotalWindows	BPs= 3
nt-449	-	G	120	-	-	-	-	-
449	NoBP	G	40	-33.16	-0.49	24.86	-19.76	-0.16
449	442	U	3	-21.9	0.72	43.41	2.16	0.02
449	470	U	75	-39.22	-1.66	11.11	-124.72	-1.04
449	437	C	2	-28.4	0.64	40.25	1.28	0.01

i-nuc	BP(j)	Nuc	#BP_Win	avgMFE	avgZ	avgED	SumZ	SumZ/#TotalWindows	BPs= 4
nt-450	-	C	120	-	-	-	-	-
450	NoBP	C	25	-37.82	-0.87	22.36	-21.7	-0.18
450	435	G	15	-26.92	-0.01	27.31	-0.15	-0.0
450	441	G	3	-21.9	0.72	43.41	2.16	0.02
450	469	G	75	-39.22	-1.66	11.11	-124.72	-1.04
450	436	G	2	-28.4	0.64	40.25	1.28	0.01

i-nuc	BP(j)	Nuc	#BP_Win	avgMFE	avgZ	avgED	SumZ	SumZ/#TotalWindows	BPs= 3
nt-451	-	C	120	-	-	-	-	-
451	434	G	15	-26.92	-0.01	27.31	-0.15	-0.0
451	439	G	3	-21.9	0.72	43.41	2.16	0.02
451	NoBP	C	15	-36.11	-0.63	26.99	-9.44	-0.08
451	467	G	87	-39.37	-1.59	11.99	-138.11	-1.15

i-nuc	BP(j)	Nuc	#BP_Win	avgMFE	avgZ	avgED	SumZ	SumZ/#TotalWindows	BPs= 3
nt-452	-	A	120	-	-	-	-	-
452	NoBP	A	17	-35.54	-0.76	26.37	-12.92	-0.11
452	438	U	3	-21.9	0.72	43.41	2.16	0.02
452	444	U	5	-24.58	0.53	27.23	2.64	0.02
452	466	U	95	-38.55	-1.46	13.32	-139.14	-1.16

i-nuc	BP(j)	Nuc	#BP_Win	avgMFE	avgZ	avgED	SumZ	SumZ/#TotalWindows	BPs= 4
nt-453	-	G	120	-	-	-	-	-
453	NoBP	G	4	-23.08	0.18	30.3	0.72	0.01
453	437	C	3	-21.9	0.72	43.41	2.16	0.02
453	443	U	5	-24.58	0.53	27.23	2.64	0.02
453	465	C	96	-38.44	-1.45	13.39	-138.86	-1.16
453	561	C	12	-41.91	-1.27	24.99	-15.19	-0.13

i-nuc	BP(j)	Nuc	#BP_Win	avgMFE	avgZ	avgED	SumZ	SumZ/#TotalWindows	BPs= 3
nt-454	-	G	120	-	-	-	-	-
454	NoBP	G	6	-22.35	0.51	38.02	3.07	0.03
454	442	U	5	-24.58	0.53	27.23	2.64	0.02
454	464	C	96	-38.44	-1.45	13.39	-138.86	-1.16
454	560	C	13	-41.61	-1.21	24.79	-15.77	-0.13

i-nuc	BP(j)	Nuc	#BP_Win	avgMFE	avgZ	avgED	SumZ	SumZ/#TotalWindows	BPs= 4
nt-455	-	C	120	-	-	-	-	-
455	NoBP	C	3	-27.1	0.21	36.27	0.64	0.01
455	435	G	3	-21.9	0.72	43.41	2.16	0.02
455	441	G	5	-24.58	0.53	27.23	2.64	0.02
455	463	G	96	-38.44	-1.45	13.39	-138.86	-1.16
455	559	G	13	-41.61	-1.21	24.79	-15.77	-0.13

i-nuc	BP(j)	Nuc	#BP_Win	avgMFE	avgZ	avgED	SumZ	SumZ/#TotalWindows	BPs= 4
nt-456	-	A	120	-	-	-	-	-
456	NoBP	A	4	-22.02	0.68	41.78	2.7	0.02
456	440	U	5	-24.58	0.53	27.23	2.64	0.02
456	462	U	96	-38.44	-1.45	13.39	-138.86	-1.16
456	558	U	13	-41.61	-1.21	24.79	-15.77	-0.13
456	557	U	2	-36.55	-0.5	31.8	-0.99	-0.01

i-nuc	BP(j)	Nuc	#BP_Win	avgMFE	avgZ	avgED	SumZ	SumZ/#TotalWindows	BPs= 3
nt-457	-	G	120	-	-	-	-	-
457	NoBP	G	8	-23.58	0.6	33.3	4.8	0.04
457	461	C	96	-38.44	-1.45	13.39	-138.86	-1.16
457	557	U	13	-41.61	-1.21	24.79	-15.77	-0.13
457	556	C	3	-36.3	-0.47	31.56	-1.41	-0.01

i-nuc	BP(j)	Nuc	#BP_Win	avgMFE	avgZ	avgED	SumZ	SumZ/#TotalWindows	BPs= 4
nt-458	-	G	120	-	-	-	-	-
458	NoBP	G	98	-38.1	-1.4	14.01	-137.29	-1.14
458	438	U	5	-24.58	0.53	27.23	2.64	0.02
458	556	C	13	-41.61	-1.21	24.79	-15.77	-0.13
458	555	C	3	-36.3	-0.47	31.56	-1.41	-0.01
458	507	U	1	-34.6	-0.37	32.91	-0.37	-0.0

i-nuc	BP(j)	Nuc	#BP_Win	avgMFE	avgZ	avgED	SumZ	SumZ/#TotalWindows	BPs= 5
nt-459	-	G	120	-	-	-	-	-
459	NoBP	G	97	-38.27	-1.42	13.71	-138.0	-1.15
459	437	C	5	-24.58	0.53	27.23	2.64	0.02
459	555	C	13	-41.61	-1.21	24.79	-15.77	-0.13
459	554	U	3	-36.3	-0.47	31.56	-1.41	-0.01
459	506	C	1	-34.6	-0.37	32.91	-0.37	-0.0
459	571	C	1	-33.7	-0.36	27.67	-0.36	-0.0

i-nuc	BP(j)	Nuc	#BP_Win	avgMFE	avgZ	avgED	SumZ	SumZ/#TotalWindows	BPs= 4
nt-460	-	U	120	-	-	-	-	-
460	436	G	5	-24.58	0.53	27.23	2.64	0.02
460	NoBP	U	110	-38.75	-1.4	14.96	-154.43	-1.29
460	553	A	3	-36.3	-0.47	31.56	-1.41	-0.01
460	505	G	1	-34.6	-0.37	32.91	-0.37	-0.0
460	570	A	1	-33.7	-0.36	27.67	-0.36	-0.0

i-nuc	BP(j)	Nuc	#BP_Win	avgMFE	avgZ	avgED	SumZ	SumZ/#TotalWindows	BPs= 4
nt-461	-	C	120	-	-	-	-	-
461	435	G	4	-25.0	0.5	23.72	1.99	0.02
461	457	G	96	-38.44	-1.45	13.39	-138.86	-1.16
461	NoBP	C	18	-39.59	-0.94	27.29	-16.87	-0.14
461	504	G	1	-34.6	-0.37	32.91	-0.37	-0.0
461	569	G	1	-33.7	-0.36	27.67	-0.36	-0.0

i-nuc	BP(j)	Nuc	#BP_Win	avgMFE	avgZ	avgED	SumZ	SumZ/#TotalWindows	BPs= 5
nt-462	-	U	120	-	-	-	-	-
462	434	G	3	-25.57	0.4	19.31	1.2	0.01
462	456	A	96	-38.44	-1.45	13.39	-138.86	-1.16
462	551	A	16	-40.61	-1.07	26.06	-17.18	-0.14
462	503	G	1	-34.6	-0.37	32.91	-0.37	-0.0
462	568	G	1	-33.7	-0.36	27.67	-0.36	-0.0
462	NoBP	U	3	-31.4	0.11	35.21	0.33	0.0

i-nuc	BP(j)	Nuc	#BP_Win	avgMFE	avgZ	avgED	SumZ	SumZ/#TotalWindows	BPs= 4
nt-463	-	G	120	-	-	-	-	-
463	NoBP	G	2	-25.7	0.42	18.4	0.84	0.01
463	455	C	96	-38.44	-1.45	13.39	-138.86	-1.16
463	550	C	16	-40.61	-1.07	26.06	-17.18	-0.14
463	502	U	5	-32.02	-0.01	33.93	-0.07	-0.0
463	567	U	1	-33.7	-0.36	27.67	-0.36	-0.0

i-nuc	BP(j)	Nuc	#BP_Win	avgMFE	avgZ	avgED	SumZ	SumZ/#TotalWindows	BPs= 3
nt-464	-	C	120	-	-	-	-	-
464	NoBP	C	3	-29.77	0.13	27.03	0.39	0.0
464	454	G	96	-38.44	-1.45	13.39	-138.86	-1.16
464	549	G	16	-40.61	-1.07	26.06	-17.18	-0.14
464	501	G	5	-32.02	-0.01	33.93	-0.07	-0.0

i-nuc	BP(j)	Nuc	#BP_Win	avgMFE	avgZ	avgED	SumZ	SumZ/#TotalWindows	BPs= 3
nt-465	-	C	120	-	-	-	-	-
465	453	G	96	-38.44	-1.45	13.39	-138.86	-1.16
465	NoBP	C	18	-39.42	-0.94	26.99	-16.86	-0.14
465	500	G	5	-32.02	-0.01	33.93	-0.07	-0.0
465	565	G	1	-33.7	-0.36	27.67	-0.36	-0.0

i-nuc	BP(j)	Nuc	#BP_Win	avgMFE	avgZ	avgED	SumZ	SumZ/#TotalWindows	BPs= 4
nt-466	-	U	120	-	-	-	-	-
466	452	A	95	-38.55	-1.46	13.32	-139.14	-1.16
466	545	A	16	-40.61	-1.07	26.06	-17.18	-0.14
466	499	G	5	-32.02	-0.01	33.93	-0.07	-0.0
466	564	A	1	-33.7	-0.36	27.67	-0.36	-0.0
466	NoBP	U	3	-29.9	0.12	34.06	0.35	0.0

i-nuc	BP(j)	Nuc	#BP_Win	avgMFE	avgZ	avgED	SumZ	SumZ/#TotalWindows	BPs= 3
nt-467	-	G	120	-	-	-	-	-
467	NoBP	G	25	-36.88	-0.74	27.34	-18.43	-0.15
467	451	C	87	-39.37	-1.59	11.99	-138.11	-1.15
467	498	U	5	-32.02	-0.01	33.93	-0.07	-0.0
467	573	U	3	-29.9	0.12	34.06	0.35	0.0

i-nuc	BP(j)	Nuc	#BP_Win	avgMFE	avgZ	avgED	SumZ	SumZ/#TotalWindows	BPs= 2
nt-468	-	A	120	-	-	-	-	-
468	NoBP	A	99	-38.36	-1.41	14.38	-139.18	-1.16
468	543	U	18	-39.36	-0.95	26.96	-17.03	-0.14
468	572	U	3	-29.9	0.12	34.06	0.35	0.0

i-nuc	BP(j)	Nuc	#BP_Win	avgMFE	avgZ	avgED	SumZ	SumZ/#TotalWindows	BPs= 4
nt-469	-	G	120	-	-	-	-	-
469	NoBP	G	23	-35.73	-0.59	24.75	-13.59	-0.11
469	450	C	75	-39.22	-1.66	11.11	-124.72	-1.04
469	542	C	18	-39.36	-0.95	26.96	-17.03	-0.14
469	561	C	1	-33.7	-0.36	27.67	-0.36	-0.0
469	571	C	3	-29.9	0.12	34.06	0.35	0.0

i-nuc	BP(j)	Nuc	#BP_Win	avgMFE	avgZ	avgED	SumZ	SumZ/#TotalWindows	BPs= 4
nt-470	-	U	120	-	-	-	-	-
470	NoBP	U	7	-30.09	0.13	33.89	0.89	0.01
470	449	G	75	-39.22	-1.66	11.11	-124.72	-1.04
470	493	A	17	-37.88	-0.85	21.54	-14.44	-0.12
470	541	A	18	-39.36	-0.95	26.96	-17.03	-0.14
470	570	A	3	-29.9	0.12	34.06	0.35	0.0

i-nuc	BP(j)	Nuc	#BP_Win	avgMFE	avgZ	avgED	SumZ	SumZ/#TotalWindows	BPs= 4
nt-471	-	G	120	-	-	-	-	-
471	NoBP	G	82	-38.4	-1.5	13.06	-123.27	-1.03
471	442	U	1	-30.3	0.2	40.32	0.2	0.0
471	492	C	18	-37.36	-0.8	22.26	-14.42	-0.12
471	540	C	18	-39.36	-0.95	26.96	-17.03	-0.14
471	560	C	1	-33.7	-0.36	27.67	-0.36	-0.0

i-nuc	BP(j)	Nuc	#BP_Win	avgMFE	avgZ	avgED	SumZ	SumZ/#TotalWindows	BPs= 5
nt-472	-	C	120	-	-	-	-	-
472	NoBP	C	110	-39.01	-1.42	15.27	-156.34	-1.3
472	359	G	2	-28.4	0.64	40.25	1.28	0.01
472	394	G	3	-30.33	0.01	31.76	0.02	0.0
472	441	G	1	-30.3	0.2	40.32	0.2	0.0
472	559	G	1	-33.7	-0.36	27.67	-0.36	-0.0
472	568	G	3	-29.9	0.12	34.06	0.35	0.0

i-nuc	BP(j)	Nuc	#BP_Win	avgMFE	avgZ	avgED	SumZ	SumZ/#TotalWindows	BPs= 5
nt-473	-	G	120	-	-	-	-	-
473	NoBP	G	72	-39.62	-1.73	10.14	-124.84	-1.04
473	358	U	2	-28.4	0.64	40.25	1.28	0.01
473	393	C	3	-30.33	0.01	31.76	0.02	0.0
473	440	U	1	-30.3	0.2	40.32	0.2	0.0
473	490	C	41	-37.24	-0.76	25.71	-31.28	-0.26
473	558	U	1	-33.7	-0.36	27.67	-0.36	-0.0

i-nuc	BP(j)	Nuc	#BP_Win	avgMFE	avgZ	avgED	SumZ	SumZ/#TotalWindows	BPs= 5
nt-474	-	G	120	-	-	-	-	-
474	NoBP	G	72	-39.64	-1.73	10.31	-124.83	-1.04
474	357	C	2	-28.4	0.64	40.25	1.28	0.01
474	392	C	3	-30.33	0.01	31.76	0.02	0.0
474	489	C	41	-37.24	-0.76	25.71	-31.28	-0.26
474	556	C	1	-33.7	-0.36	27.67	-0.36	-0.0
474	593	C	1	-26.6	0.12	29.54	0.12	0.0

i-nuc	BP(j)	Nuc	#BP_Win	avgMFE	avgZ	avgED	SumZ	SumZ/#TotalWindows	BPs= 5
nt-475	-	G	120	-	-	-	-	-
475	NoBP	G	4	-28.22	0.4	37.34	1.6	0.01
475	391	U	3	-30.33	0.01	31.76	0.02	0.0
475	444	U	70	-39.92	-1.79	9.6	-125.41	-1.05
475	488	U	41	-37.24	-0.76	25.71	-31.28	-0.26
475	555	C	1	-33.7	-0.36	27.67	-0.36	-0.0
475	592	C	1	-26.6	0.12	29.54	0.12	0.0

i-nuc	BP(j)	Nuc	#BP_Win	avgMFE	avgZ	avgED	SumZ	SumZ/#TotalWindows	BPs= 6
nt-476	-	A	120	-	-	-	-	-
476	NoBP	A	3	-26.63	0.22	32.46	0.67	0.01
476	390	U	3	-30.33	0.01	31.76	0.02	0.0
476	438	U	1	-30.3	0.2	40.32	0.2	0.0
476	443	U	70	-39.92	-1.79	9.6	-125.41	-1.05
476	487	U	41	-37.24	-0.76	25.71	-31.28	-0.26
476	554	U	1	-33.7	-0.36	27.67	-0.36	-0.0
476	591	U	1	-26.6	0.12	29.54	0.12	0.0

i-nuc	BP(j)	Nuc	#BP_Win	avgMFE	avgZ	avgED	SumZ	SumZ/#TotalWindows	BPs= 6
nt-477	-	G	120	-	-	-	-	-
477	389	C	3	-30.33	0.01	31.76	0.02	0.0
477	437	C	1	-30.3	0.2	40.32	0.2	0.0
477	442	U	70	-39.92	-1.79	9.6	-125.41	-1.05
477	486	C	41	-37.24	-0.76	25.71	-31.28	-0.26
477	550	C	1	-33.7	-0.36	27.67	-0.36	-0.0
477	590	U	1	-26.6	0.12	29.54	0.12	0.0
477	NoBP	G	3	-25.8	-0.04	26.54	-0.12	-0.0

i-nuc	BP(j)	Nuc	#BP_Win	avgMFE	avgZ	avgED	SumZ	SumZ/#TotalWindows	BPs= 3
nt-478	-	C	120	-	-	-	-	-
478	NoBP	C	48	-35.78	-0.66	26.23	-31.53	-0.26
478	436	G	1	-30.3	0.2	40.32	0.2	0.0
478	441	G	70	-39.92	-1.79	9.6	-125.41	-1.05
478	549	G	1	-33.7	-0.36	27.67	-0.36	-0.0

i-nuc	BP(j)	Nuc	#BP_Win	avgMFE	avgZ	avgED	SumZ	SumZ/#TotalWindows	BPs= 3
nt-479	-	C	120	-	-	-	-	-
479	NoBP	C	42	-37.08	-0.74	26.11	-31.12	-0.26
479	435	G	1	-30.3	0.2	40.32	0.2	0.0
479	439	G	70	-39.92	-1.79	9.6	-125.41	-1.05
479	544	G	7	-26.99	-0.14	26.6	-0.96	-0.01

i-nuc	BP(j)	Nuc	#BP_Win	avgMFE	avgZ	avgED	SumZ	SumZ/#TotalWindows	BPs= 2
nt-480	-	A	120	-	-	-	-	-
480	NoBP	A	43	-36.76	-0.72	26.29	-30.82	-0.26
480	438	U	70	-39.92	-1.79	9.6	-125.41	-1.05
480	543	U	7	-26.99	-0.14	26.6	-0.96	-0.01

i-nuc	BP(j)	Nuc	#BP_Win	avgMFE	avgZ	avgED	SumZ	SumZ/#TotalWindows	BPs= 2
nt-481	-	G	120	-	-	-	-	-
481	437	C	70	-39.92	-1.79	9.6	-125.41	-1.05
481	NoBP	G	43	-36.62	-0.72	26.28	-30.95	-0.26
481	542	C	7	-26.99	-0.14	26.6	-0.96	-0.01

i-nuc	BP(j)	Nuc	#BP_Win	avgMFE	avgZ	avgED	SumZ	SumZ/#TotalWindows	BPs= 2
nt-482	-	U	120	-	-	-	-	-
482	436	G	69	-40.02	-1.81	9.43	-124.87	-1.04
482	NoBP	U	44	-36.36	-0.71	26.63	-31.35	-0.26
482	541	A	7	-26.99	-0.14	26.6	-0.96	-0.01

i-nuc	BP(j)	Nuc	#BP_Win	avgMFE	avgZ	avgED	SumZ	SumZ/#TotalWindows	BPs= 1
nt-483	-	G	120	-	-	-	-	-
483	NoBP	G	113	-38.53	-1.38	16.36	-156.33	-1.3
483	540	C	7	-26.99	-0.14	26.6	-0.96	-0.01

i-nuc	BP(j)	Nuc	#BP_Win	avgMFE	avgZ	avgED	SumZ	SumZ/#TotalWindows	BPs= 0
nt-484	-	A	120	-	-	-	-	-
484	NoBP	A	120	-37.83	-1.32	17.04	-158.77	-1.32

i-nuc	BP(j)	Nuc	#BP_Win	avgMFE	avgZ	avgED	SumZ	SumZ/#TotalWindows	BPs= 1
nt-485	-	A	120	-	-	-	-	-
485	NoBP	A	115	-38.28	-1.36	16.38	-155.87	-1.3
485	498	U	5	-27.22	-1.05	33.29	-5.25	-0.04

i-nuc	BP(j)	Nuc	#BP_Win	avgMFE	avgZ	avgED	SumZ	SumZ/#TotalWindows	BPs= 3
nt-486	-	C	120	-	-	-	-	-
486	NoBP	C	72	-38.98	-1.74	11.14	-125.61	-1.05
486	434	G	2	-34.5	-0.71	16.22	-1.42	-0.01
486	477	G	41	-37.24	-0.76	25.71	-31.28	-0.26
486	497	G	5	-27.22	-1.05	33.29	-5.25	-0.04

i-nuc	BP(j)	Nuc	#BP_Win	avgMFE	avgZ	avgED	SumZ	SumZ/#TotalWindows	BPs= 3
nt-487	-	U	120	-	-	-	-	-
487	NoBP	U	72	-38.98	-1.78	11.2	-128.03	-1.07
487	433	G	2	-34.5	-0.71	16.22	-1.42	-0.01
487	476	A	41	-37.24	-0.76	25.71	-31.28	-0.26
487	496	A	5	-27.22	-1.05	33.29	-5.25	-0.04

i-nuc	BP(j)	Nuc	#BP_Win	avgMFE	avgZ	avgED	SumZ	SumZ/#TotalWindows	BPs= 5
nt-488	-	U	120	-	-	-	-	-
488	NoBP	U	6	-32.75	-2.07	23.71	-12.42	-0.1
488	432	A	2	-34.5	-0.71	16.22	-1.42	-0.01
488	435	G	59	-41.04	-1.99	8.16	-117.37	-0.98
488	475	G	41	-37.24	-0.76	25.71	-31.28	-0.26
488	501	G	7	-26.99	-0.14	26.6	-0.96	-0.01
488	495	G	5	-27.22	-1.05	33.29	-5.25	-0.04

i-nuc	BP(j)	Nuc	#BP_Win	avgMFE	avgZ	avgED	SumZ	SumZ/#TotalWindows	BPs= 4
nt-489	-	C	120	-	-	-	-	-
489	NoBP	C	10	-30.73	-1.98	27.14	-19.85	-0.17
489	431	G	2	-34.5	-0.71	16.22	-1.42	-0.01
489	434	G	59	-41.04	-1.99	8.16	-117.37	-0.98
489	474	G	41	-37.24	-0.76	25.71	-31.28	-0.26
489	500	G	8	-27.01	-0.25	28.2	-1.99	-0.02

i-nuc	BP(j)	Nuc	#BP_Win	avgMFE	avgZ	avgED	SumZ	SumZ/#TotalWindows	BPs= 3
nt-490	-	C	120	-	-	-	-	-
490	NoBP	C	12	-31.6	-2.06	25.7	-24.74	-0.21
490	433	G	59	-41.04	-1.99	8.16	-117.37	-0.98
490	473	G	41	-37.24	-0.76	25.71	-31.28	-0.26
490	499	G	8	-27.01	-0.25	28.2	-1.99	-0.02

i-nuc	BP(j)	Nuc	#BP_Win	avgMFE	avgZ	avgED	SumZ	SumZ/#TotalWindows	BPs= 2
nt-491	-	U	120	-	-	-	-	-
491	NoBP	U	40	-33.19	-1.12	25.17	-44.62	-0.37
491	432	A	59	-41.04	-1.99	8.16	-117.37	-0.98
491	538	A	21	-38.01	-0.79	27.97	-16.68	-0.14

i-nuc	BP(j)	Nuc	#BP_Win	avgMFE	avgZ	avgED	SumZ	SumZ/#TotalWindows	BPs= 4
nt-492	-	C	120	-	-	-	-	-
492	431	G	59	-41.04	-1.99	8.16	-117.37	-0.98
492	471	G	18	-37.36	-0.8	22.26	-14.42	-0.12
492	537	G	21	-38.01	-0.79	27.97	-16.68	-0.14
492	NoBP	C	19	-28.73	-1.13	28.67	-21.43	-0.18
492	609	G	3	-37.57	-3.96	22.17	-11.87	-0.1

i-nuc	BP(j)	Nuc	#BP_Win	avgMFE	avgZ	avgED	SumZ	SumZ/#TotalWindows	BPs= 6
nt-493	-	A	120	-	-	-	-	-
493	430	U	56	-41.17	-2.03	7.92	-113.92	-0.95
493	386	U	1	-35.2	-0.87	14.22	-0.87	-0.01
493	NoBP	A	19	-30.05	-1.38	27.06	-26.19	-0.22
493	470	U	17	-37.88	-0.85	21.54	-14.44	-0.12
493	536	U	21	-38.01	-0.79	27.97	-16.68	-0.14
493	575	U	3	-28.23	-0.05	33.53	-0.16	-0.0
493	608	U	3	-37.57	-3.96	22.17	-11.87	-0.1

i-nuc	BP(j)	Nuc	#BP_Win	avgMFE	avgZ	avgED	SumZ	SumZ/#TotalWindows	BPs= 4
nt-494	-	A	120	-	-	-	-	-
494	NoBP	A	92	-38.26	-1.7	14.54	-156.71	-1.31
494	385	U	1	-35.2	-0.87	14.22	-0.87	-0.01
494	535	U	21	-38.01	-0.79	27.97	-16.68	-0.14
494	574	U	3	-28.23	-0.05	33.53	-0.16	-0.0
494	607	U	3	-37.57	-3.96	22.17	-11.87	-0.1

i-nuc	BP(j)	Nuc	#BP_Win	avgMFE	avgZ	avgED	SumZ	SumZ/#TotalWindows	BPs= 6
nt-495	-	G	120	-	-	-	-	-
495	NoBP	G	83	-39.02	-1.69	13.26	-139.96	-1.17
495	384	C	1	-35.2	-0.87	14.22	-0.87	-0.01
495	534	U	21	-38.01	-0.79	27.97	-16.68	-0.14
495	573	U	3	-28.23	-0.05	33.53	-0.16	-0.0
495	488	U	5	-27.22	-1.05	33.29	-5.25	-0.04
495	608	U	4	-35.9	-3.43	21.25	-13.74	-0.11
495	606	C	3	-37.57	-3.96	22.17	-11.87	-0.1

i-nuc	BP(j)	Nuc	#BP_Win	avgMFE	avgZ	avgED	SumZ	SumZ/#TotalWindows	BPs= 7
nt-496	-	A	120	-	-	-	-	-
496	NoBP	A	71	-38.63	-1.66	13.06	-118.17	-0.98
496	383	U	1	-35.2	-0.87	14.22	-0.87	-0.01
496	543	U	10	-42.45	-1.7	14.53	-17.04	-0.14
496	533	U	21	-38.01	-0.79	27.97	-16.68	-0.14
496	572	U	3	-28.23	-0.05	33.53	-0.16	-0.0
496	487	U	5	-27.22	-1.05	33.29	-5.25	-0.04
496	607	U	6	-35.38	-3.4	21.28	-20.38	-0.17
496	605	U	3	-37.57	-3.96	22.17	-11.87	-0.1

i-nuc	BP(j)	Nuc	#BP_Win	avgMFE	avgZ	avgED	SumZ	SumZ/#TotalWindows	BPs= 6
nt-497	-	G	120	-	-	-	-	-
497	NoBP	G	54	-36.66	-1.11	23.55	-60.0	-0.5
497	382	C	1	-35.2	-0.87	14.22	-0.87	-0.01
497	424	C	40	-40.93	-2.13	7.6	-85.31	-0.71
497	542	C	10	-42.45	-1.7	14.53	-17.04	-0.14
497	571	C	3	-28.23	-0.05	33.53	-0.16	-0.0
497	486	C	5	-27.22	-1.05	33.29	-5.25	-0.04
497	606	C	7	-35.14	-3.35	21.16	-23.46	-0.2

i-nuc	BP(j)	Nuc	#BP_Win	avgMFE	avgZ	avgED	SumZ	SumZ/#TotalWindows	BPs= 6
nt-498	-	U	120	-	-	-	-	-
498	NoBP	U	55	-36.51	-1.48	22.9	-81.27	-0.68
498	423	A	40	-40.93	-2.13	7.6	-85.31	-0.71
498	425	A	2	-44.8	-2.26	9.09	-4.53	-0.04
498	541	A	10	-42.45	-1.7	14.53	-17.04	-0.14
498	467	G	5	-32.02	-0.01	33.93	-0.07	-0.0
498	570	A	3	-28.23	-0.05	33.53	-0.16	-0.0
498	485	A	5	-27.22	-1.05	33.29	-5.25	-0.04

i-nuc	BP(j)	Nuc	#BP_Win	avgMFE	avgZ	avgED	SumZ	SumZ/#TotalWindows	BPs= 9
nt-499	-	G	120	-	-	-	-	-
499	NoBP	G	35	-38.59	-1.02	23.33	-35.67	-0.3
499	422	U	40	-40.93	-2.13	7.6	-85.31	-0.71
499	424	C	2	-44.8	-2.26	9.09	-4.53	-0.04
499	540	C	10	-42.45	-1.7	14.53	-17.04	-0.14
499	466	U	5	-32.02	-0.01	33.93	-0.07	-0.0
499	490	C	8	-27.01	-0.25	28.2	-1.99	-0.02
499	556	C	3	-28.23	-0.05	33.53	-0.16	-0.0
499	598	C	1	-23.7	0.26	36.08	0.26	0.0
499	599	C	1	-24.0	0.07	39.61	0.07	0.0
499	604	C	15	-35.07	-3.37	21.35	-50.51	-0.42

i-nuc	BP(j)	Nuc	#BP_Win	avgMFE	avgZ	avgED	SumZ	SumZ/#TotalWindows	BPs= 8
nt-500	-	G	120	-	-	-	-	-
500	NoBP	G	44	-40.32	-1.22	20.34	-53.79	-0.45
500	421	C	40	-40.93	-2.13	7.6	-85.31	-0.71
500	465	C	5	-32.02	-0.01	33.93	-0.07	-0.0
500	489	C	8	-27.01	-0.25	28.2	-1.99	-0.02
500	555	C	3	-28.23	-0.05	33.53	-0.16	-0.0
500	597	C	1	-23.7	0.26	36.08	0.26	0.0
500	598	C	1	-24.0	0.07	39.61	0.07	0.0
500	600	C	1	-25.3	-0.4	41.88	-0.4	-0.0
500	603	C	17	-34.48	-3.2	21.68	-54.44	-0.45

i-nuc	BP(j)	Nuc	#BP_Win	avgMFE	avgZ	avgED	SumZ	SumZ/#TotalWindows	BPs= 8
nt-501	-	G	120	-	-	-	-	-
501	NoBP	G	45	-40.46	-1.25	20.1	-56.47	-0.47
501	420	U	38	-40.94	-2.15	7.38	-81.76	-0.68
501	464	C	5	-32.02	-0.01	33.93	-0.07	-0.0
501	488	U	7	-26.99	-0.14	26.6	-0.96	-0.01
501	554	U	3	-28.23	-0.05	33.53	-0.16	-0.0
501	596	C	1	-23.7	0.26	36.08	0.26	0.0
501	597	C	1	-24.0	0.07	39.61	0.07	0.0
501	599	C	1	-25.3	-0.4	41.88	-0.4	-0.0
501	602	C	19	-33.75	-3.0	22.61	-56.99	-0.47

i-nuc	BP(j)	Nuc	#BP_Win	avgMFE	avgZ	avgED	SumZ	SumZ/#TotalWindows	BPs= 6
nt-502	-	U	120	-	-	-	-	-
502	419	A	37	-40.78	-2.14	7.45	-79.16	-0.66
502	NoBP	U	25	-35.88	-1.06	19.63	-26.44	-0.22
502	537	G	10	-42.45	-1.7	14.53	-17.04	-0.14
502	532	G	21	-38.01	-0.79	27.97	-16.68	-0.14
502	463	G	5	-32.02	-0.01	33.93	-0.07	-0.0
502	553	A	3	-28.23	-0.05	33.53	-0.16	-0.0
502	601	A	19	-33.75	-3.0	22.61	-56.99	-0.47

i-nuc	BP(j)	Nuc	#BP_Win	avgMFE	avgZ	avgED	SumZ	SumZ/#TotalWindows	BPs= 5
nt-503	-	G	120	-	-	-	-	-
503	418	U	29	-39.17	-1.98	7.75	-57.48	-0.48
503	531	U	70	-38.13	-1.17	21.01	-81.69	-0.68
503	462	U	1	-34.6	-0.37	32.91	-0.37	-0.0
503	598	C	1	-25.3	-0.4	41.88	-0.4	-0.0
503	600	C	19	-33.75	-3.0	22.61	-56.99	-0.47

i-nuc	BP(j)	Nuc	#BP_Win	avgMFE	avgZ	avgED	SumZ	SumZ/#TotalWindows	BPs= 5
nt-504	-	G	120	-	-	-	-	-
504	417	C	27	-38.99	-1.97	7.63	-53.29	-0.44
504	530	C	72	-38.11	-1.2	20.66	-86.58	-0.72
504	461	C	1	-34.6	-0.37	32.91	-0.37	-0.0
504	597	C	1	-25.3	-0.4	41.88	-0.4	-0.0
504	599	C	19	-33.75	-3.0	22.61	-56.99	-0.47

i-nuc	BP(j)	Nuc	#BP_Win	avgMFE	avgZ	avgED	SumZ	SumZ/#TotalWindows	BPs= 5
nt-505	-	G	120	-	-	-	-	-
505	NoBP	G	13	-38.45	-1.87	8.39	-24.26	-0.2
505	514	C	11	-38.16	-1.81	7.3	-19.94	-0.17
505	529	C	75	-38.16	-1.26	20.32	-94.65	-0.79
505	460	U	1	-34.6	-0.37	32.91	-0.37	-0.0
505	596	C	1	-25.3	-0.4	41.88	-0.4	-0.0
505	598	C	19	-33.75	-3.0	22.61	-56.99	-0.47

i-nuc	BP(j)	Nuc	#BP_Win	avgMFE	avgZ	avgED	SumZ	SumZ/#TotalWindows	BPs= 3
nt-506	-	C	120	-	-	-	-	-
506	NoBP	C	32	-34.52	-2.41	18.44	-77.03	-0.64
506	513	G	11	-38.16	-1.81	7.3	-19.94	-0.17
506	528	G	76	-38.23	-1.28	20.1	-97.57	-0.81
506	459	G	1	-34.6	-0.37	32.91	-0.37	-0.0

i-nuc	BP(j)	Nuc	#BP_Win	avgMFE	avgZ	avgED	SumZ	SumZ/#TotalWindows	BPs= 3
nt-507	-	U	120	-	-	-	-	-
507	NoBP	U	31	-33.73	-2.36	19.24	-73.2	-0.61
507	512	A	11	-38.16	-1.81	7.3	-19.94	-0.17
507	527	A	77	-38.27	-1.29	19.93	-99.71	-0.83
507	458	G	1	-34.6	-0.37	32.91	-0.37	-0.0

i-nuc	BP(j)	Nuc	#BP_Win	avgMFE	avgZ	avgED	SumZ	SumZ/#TotalWindows	BPs= 4
nt-508	-	G	120	-	-	-	-	-
508	NoBP	G	17	-37.71	-1.75	7.69	-29.7	-0.25
508	524	C	2	-39.4	-1.8	8.86	-3.6	-0.03
508	526	C	77	-38.27	-1.29	19.93	-99.71	-0.83
508	558	U	4	-23.93	-0.36	26.71	-1.44	-0.01
508	595	U	20	-33.33	-2.87	23.57	-57.39	-0.48

i-nuc	BP(j)	Nuc	#BP_Win	avgMFE	avgZ	avgED	SumZ	SumZ/#TotalWindows	BPs= 4
nt-509	-	A	120	-	-	-	-	-
509	NoBP	A	17	-36.63	-1.67	8.8	-28.4	-0.24
509	523	U	2	-39.4	-1.8	8.86	-3.6	-0.03
509	525	U	77	-38.27	-1.29	19.93	-99.71	-0.83
509	557	U	4	-23.93	-0.36	26.71	-1.44	-0.01
509	594	U	20	-33.33	-2.87	23.57	-57.39	-0.48

i-nuc	BP(j)	Nuc	#BP_Win	avgMFE	avgZ	avgED	SumZ	SumZ/#TotalWindows	BPs= 4
nt-510	-	G	120	-	-	-	-	-
510	NoBP	G	15	-37.67	-1.76	7.58	-26.37	-0.22
510	522	U	2	-39.4	-1.8	8.86	-3.6	-0.03
510	524	C	77	-38.27	-1.29	19.93	-99.71	-0.83
510	556	C	6	-22.56	-0.36	26.85	-2.15	-0.02
510	593	C	20	-33.33	-2.87	23.57	-57.39	-0.48

i-nuc	BP(j)	Nuc	#BP_Win	avgMFE	avgZ	avgED	SumZ	SumZ/#TotalWindows	BPs= 4
nt-511	-	G	120	-	-	-	-	-
511	NoBP	G	15	-36.43	-1.69	8.73	-25.4	-0.21
511	521	C	2	-39.4	-1.8	8.86	-3.6	-0.03
511	523	U	77	-38.27	-1.29	19.93	-99.71	-0.83
511	555	C	6	-22.56	-0.36	26.85	-2.15	-0.02
511	592	C	20	-33.33	-2.87	23.57	-57.39	-0.48

i-nuc	BP(j)	Nuc	#BP_Win	avgMFE	avgZ	avgED	SumZ	SumZ/#TotalWindows	BPs= 5
nt-512	-	A	120	-	-	-	-	-
512	NoBP	A	4	-27.4	-1.3	16.53	-5.18	-0.04
512	507	U	11	-38.16	-1.81	7.3	-19.94	-0.17
512	520	U	2	-39.4	-1.8	8.86	-3.6	-0.03
512	522	U	77	-38.27	-1.29	19.93	-99.71	-0.83
512	554	U	6	-22.56	-0.36	26.85	-2.15	-0.02
512	591	U	20	-33.33	-2.87	23.57	-57.39	-0.48

i-nuc	BP(j)	Nuc	#BP_Win	avgMFE	avgZ	avgED	SumZ	SumZ/#TotalWindows	BPs= 3
nt-513	-	G	120	-	-	-	-	-
513	NoBP	G	3	-38.1	-1.81	9.42	-5.42	-0.05
513	506	C	11	-38.16	-1.81	7.3	-19.94	-0.17
513	521	C	77	-38.27	-1.29	19.93	-99.71	-0.83
513	529	C	29	-29.64	-2.16	24.24	-62.59	-0.52

i-nuc	BP(j)	Nuc	#BP_Win	avgMFE	avgZ	avgED	SumZ	SumZ/#TotalWindows	BPs= 2
nt-514	-	C	120	-	-	-	-	-
514	505	G	11	-38.16	-1.81	7.3	-19.94	-0.17
514	NoBP	C	80	-38.02	-1.3	19.72	-103.74	-0.86
514	528	G	29	-29.64	-2.16	24.24	-62.59	-0.52

i-nuc	BP(j)	Nuc	#BP_Win	avgMFE	avgZ	avgED	SumZ	SumZ/#TotalWindows	BPs= 1
nt-515	-	U	120	-	-	-	-	-
515	NoBP	U	91	-37.81	-1.34	18.35	-122.21	-1.02
515	527	A	29	-29.64	-2.16	24.24	-62.59	-0.52

i-nuc	BP(j)	Nuc	#BP_Win	avgMFE	avgZ	avgED	SumZ	SumZ/#TotalWindows	BPs= 2
nt-516	-	G	120	-	-	-	-	-
516	NoBP	G	89	-38.05	-1.35	18.38	-119.89	-1.0
516	526	C	29	-29.64	-2.16	24.24	-62.59	-0.52
516	557	U	2	-16.01	-0.44	22.06	-0.88	-0.01

i-nuc	BP(j)	Nuc	#BP_Win	avgMFE	avgZ	avgED	SumZ	SumZ/#TotalWindows	BPs= 3
nt-517	-	G	120	-	-	-	-	-
517	NoBP	G	84	-38.27	-1.33	18.97	-111.75	-0.93
517	410	U	3	-39.2	-1.92	6.09	-5.75	-0.05
517	525	U	29	-29.64	-2.16	24.24	-62.59	-0.52
517	556	C	4	-15.96	-0.65	18.32	-2.59	-0.02

i-nuc	BP(j)	Nuc	#BP_Win	avgMFE	avgZ	avgED	SumZ	SumZ/#TotalWindows	BPs= 3
nt-518	-	G	120	-	-	-	-	-
518	NoBP	G	84	-37.97	-1.32	19.11	-110.65	-0.92
518	409	U	3	-39.2	-1.92	6.09	-5.75	-0.05
518	524	C	29	-29.64	-2.16	24.24	-62.59	-0.52
518	555	C	4	-15.96	-0.65	18.32	-2.59	-0.02

i-nuc	BP(j)	Nuc	#BP_Win	avgMFE	avgZ	avgED	SumZ	SumZ/#TotalWindows	BPs= 3
nt-519	-	A	120	-	-	-	-	-
519	NoBP	A	84	-37.67	-1.31	19.22	-110.07	-0.92
519	408	U	3	-39.2	-1.92	6.09	-5.75	-0.05
519	523	U	29	-29.64	-2.16	24.24	-62.59	-0.52
519	554	U	4	-15.96	-0.65	18.32	-2.59	-0.02

i-nuc	BP(j)	Nuc	#BP_Win	avgMFE	avgZ	avgED	SumZ	SumZ/#TotalWindows	BPs= 3
nt-520	-	U	120	-	-	-	-	-
520	NoBP	U	111	-35.32	-1.52	20.83	-168.49	-1.4
520	407	A	3	-39.2	-1.92	6.09	-5.75	-0.05
520	512	A	2	-39.4	-1.8	8.86	-3.6	-0.03
520	553	A	4	-15.96	-0.65	18.32	-2.59	-0.02

i-nuc	BP(j)	Nuc	#BP_Win	avgMFE	avgZ	avgED	SumZ	SumZ/#TotalWindows	BPs= 4
nt-521	-	C	120	-	-	-	-	-
521	NoBP	C	34	-27.89	-2.0	23.23	-68.11	-0.57
521	406	G	3	-39.2	-1.92	6.09	-5.75	-0.05
521	511	G	2	-39.4	-1.8	8.86	-3.6	-0.03
521	513	G	77	-38.27	-1.29	19.93	-99.71	-0.83
521	549	G	4	-15.96	-0.65	18.32	-2.59	-0.02

i-nuc	BP(j)	Nuc	#BP_Win	avgMFE	avgZ	avgED	SumZ	SumZ/#TotalWindows	BPs= 4
nt-522	-	U	120	-	-	-	-	-
522	405	G	3	-39.2	-1.92	6.09	-5.75	-0.05
522	510	G	2	-39.4	-1.8	8.86	-3.6	-0.03
522	512	A	77	-38.27	-1.29	19.93	-99.71	-0.83
522	NoBP	U	34	-27.15	-1.99	23.62	-67.63	-0.56
522	548	A	4	-15.96	-0.65	18.32	-2.59	-0.02

i-nuc	BP(j)	Nuc	#BP_Win	avgMFE	avgZ	avgED	SumZ	SumZ/#TotalWindows	BPs= 4
nt-523	-	U	120	-	-	-	-	-
523	NoBP	U	8	-19.33	-1.26	16.75	-10.07	-0.08
523	509	A	2	-39.4	-1.8	8.86	-3.6	-0.03
523	511	G	77	-38.27	-1.29	19.93	-99.71	-0.83
523	519	A	29	-29.64	-2.16	24.24	-62.59	-0.52
523	547	A	4	-15.96	-0.65	18.32	-2.59	-0.02

i-nuc	BP(j)	Nuc	#BP_Win	avgMFE	avgZ	avgED	SumZ	SumZ/#TotalWindows	BPs= 3
nt-524	-	C	120	-	-	-	-	-
524	NoBP	C	12	-15.98	-0.98	18.63	-11.73	-0.1
524	508	G	2	-39.4	-1.8	8.86	-3.6	-0.03
524	510	G	77	-38.27	-1.29	19.93	-99.71	-0.83
524	518	G	29	-29.64	-2.16	24.24	-62.59	-0.52

i-nuc	BP(j)	Nuc	#BP_Win	avgMFE	avgZ	avgED	SumZ	SumZ/#TotalWindows	BPs= 3
nt-525	-	U	120	-	-	-	-	-
525	NoBP	U	2	-39.4	-1.8	8.86	-3.6	-0.03
525	509	A	77	-38.27	-1.29	19.93	-99.71	-0.83
525	517	G	29	-29.64	-2.16	24.24	-62.59	-0.52
525	545	A	12	-13.78	-0.92	19.84	-10.99	-0.09

i-nuc	BP(j)	Nuc	#BP_Win	avgMFE	avgZ	avgED	SumZ	SumZ/#TotalWindows	BPs= 3
nt-526	-	C	120	-	-	-	-	-
526	NoBP	C	1	-39.4	-1.73	9.77	-1.73	-0.01
526	508	G	77	-38.27	-1.29	19.93	-99.71	-0.83
526	516	G	29	-29.64	-2.16	24.24	-62.59	-0.52
526	544	G	13	-13.56	-0.88	20.77	-11.44	-0.1

i-nuc	BP(j)	Nuc	#BP_Win	avgMFE	avgZ	avgED	SumZ	SumZ/#TotalWindows	BPs= 3
nt-527	-	A	120	-	-	-	-	-
527	507	U	77	-38.27	-1.29	19.93	-99.71	-0.83
527	515	U	29	-29.64	-2.16	24.24	-62.59	-0.52
527	543	U	13	-13.56	-0.88	20.77	-11.44	-0.1
527	NoBP	A	1	-10.61	-0.44	31.0	-0.44	-0.0

i-nuc	BP(j)	Nuc	#BP_Win	avgMFE	avgZ	avgED	SumZ	SumZ/#TotalWindows	BPs= 3
nt-528	-	G	120	-	-	-	-	-
528	506	C	76	-38.23	-1.28	20.1	-97.57	-0.81
528	514	C	29	-29.64	-2.16	24.24	-62.59	-0.52
528	542	C	13	-13.56	-0.88	20.77	-11.44	-0.1
528	NoBP	G	2	-10.61	-0.5	31.85	-1.0	-0.01

i-nuc	BP(j)	Nuc	#BP_Win	avgMFE	avgZ	avgED	SumZ	SumZ/#TotalWindows	BPs= 2
nt-529	-	C	120	-	-	-	-	-
529	505	G	75	-38.16	-1.26	20.32	-94.65	-0.79
529	513	G	29	-29.64	-2.16	24.24	-62.59	-0.52
529	NoBP	C	16	-13.02	-0.84	22.69	-13.41	-0.11

i-nuc	BP(j)	Nuc	#BP_Win	avgMFE	avgZ	avgED	SumZ	SumZ/#TotalWindows	BPs= 1
nt-530	-	C	120	-	-	-	-	-
530	NoBP	C	48	-23.95	-1.7	23.51	-81.47	-0.68
530	504	G	72	-38.11	-1.2	20.66	-86.58	-0.72

i-nuc	BP(j)	Nuc	#BP_Win	avgMFE	avgZ	avgED	SumZ	SumZ/#TotalWindows	BPs= 3
nt-531	-	U	120	-	-	-	-	-
531	NoBP	U	4	-20.21	-1.49	23.16	-5.96	-0.05
531	503	G	70	-38.13	-1.17	21.01	-81.69	-0.68
531	551	A	33	-28.19	-2.02	24.5	-66.52	-0.55
531	541	A	13	-13.56	-0.88	20.77	-11.44	-0.1

i-nuc	BP(j)	Nuc	#BP_Win	avgMFE	avgZ	avgED	SumZ	SumZ/#TotalWindows	BPs= 3
nt-532	-	G	120	-	-	-	-	-
532	NoBP	G	46	-37.61	-1.45	16.91	-66.77	-0.56
532	502	U	21	-38.01	-0.79	27.97	-16.68	-0.14
532	550	C	40	-27.88	-1.72	25.75	-68.76	-0.57
532	540	C	13	-13.56	-0.88	20.77	-11.44	-0.1

i-nuc	BP(j)	Nuc	#BP_Win	avgMFE	avgZ	avgED	SumZ	SumZ/#TotalWindows	BPs= 4
nt-533	-	U	120	-	-	-	-	-
533	NoBP	U	36	-35.16	-1.41	18.65	-50.6	-0.42
533	448	G	10	-42.66	-1.47	12.99	-14.67	-0.12
533	496	A	21	-38.01	-0.79	27.97	-16.68	-0.14
533	549	G	40	-27.88	-1.72	25.75	-68.76	-0.57
533	539	A	13	-13.56	-0.88	20.77	-11.44	-0.1

i-nuc	BP(j)	Nuc	#BP_Win	avgMFE	avgZ	avgED	SumZ	SumZ/#TotalWindows	BPs= 4
nt-534	-	U	120	-	-	-	-	-
534	NoBP	U	36	-34.12	-1.36	19.31	-48.95	-0.41
534	447	A	10	-42.66	-1.47	12.99	-14.67	-0.12
534	495	G	21	-38.01	-0.79	27.97	-16.68	-0.14
534	548	A	40	-27.88	-1.72	25.75	-68.76	-0.57
534	538	A	13	-13.56	-0.88	20.77	-11.44	-0.1

i-nuc	BP(j)	Nuc	#BP_Win	avgMFE	avgZ	avgED	SumZ	SumZ/#TotalWindows	BPs= 3
nt-535	-	U	120	-	-	-	-	-
535	NoBP	U	49	-27.9	-1.19	20.19	-58.28	-0.49
535	446	G	10	-42.66	-1.47	12.99	-14.67	-0.12
535	494	A	21	-38.01	-0.79	27.97	-16.68	-0.14
535	547	A	40	-27.88	-1.72	25.75	-68.76	-0.57

i-nuc	BP(j)	Nuc	#BP_Win	avgMFE	avgZ	avgED	SumZ	SumZ/#TotalWindows	BPs= 4
nt-536	-	U	120	-	-	-	-	-
536	NoBP	U	41	-30.31	-1.17	19.04	-47.8	-0.4
536	445	A	10	-42.66	-1.47	12.99	-14.67	-0.12
536	493	A	21	-38.01	-0.79	27.97	-16.68	-0.14
536	546	A	40	-27.88	-1.72	25.75	-68.76	-0.57
536	647	A	8	-10.88	-1.04	29.2	-8.3	-0.07

i-nuc	BP(j)	Nuc	#BP_Win	avgMFE	avgZ	avgED	SumZ	SumZ/#TotalWindows	BPs= 4
nt-537	-	G	120	-	-	-	-	-
537	NoBP	G	70	-26.93	-1.38	23.72	-96.59	-0.8
537	502	U	10	-42.45	-1.7	14.53	-17.04	-0.14
537	444	U	10	-42.66	-1.47	12.99	-14.67	-0.12
537	492	C	21	-38.01	-0.79	27.97	-16.68	-0.14
537	646	C	9	-10.81	-0.98	29.36	-8.85	-0.07

i-nuc	BP(j)	Nuc	#BP_Win	avgMFE	avgZ	avgED	SumZ	SumZ/#TotalWindows	BPs= 4
nt-538	-	A	120	-	-	-	-	-
538	NoBP	A	67	-31.26	-1.49	23.27	-99.84	-0.83
538	443	U	10	-42.66	-1.47	12.99	-14.67	-0.12
538	491	U	21	-38.01	-0.79	27.97	-16.68	-0.14
538	534	U	13	-13.56	-0.88	20.77	-11.44	-0.1
538	645	U	9	-10.81	-0.98	29.36	-8.85	-0.07

i-nuc	BP(j)	Nuc	#BP_Win	avgMFE	avgZ	avgED	SumZ	SumZ/#TotalWindows	BPs= 3
nt-539	-	A	120	-	-	-	-	-
539	NoBP	A	88	-32.44	-1.3	24.67	-114.19	-0.95
539	442	U	10	-42.66	-1.47	12.99	-14.67	-0.12
539	533	U	13	-13.56	-0.88	20.77	-11.44	-0.1
539	644	U	9	-10.81	-0.98	29.36	-8.85	-0.07

i-nuc	BP(j)	Nuc	#BP_Win	avgMFE	avgZ	avgED	SumZ	SumZ/#TotalWindows	BPs= 5
nt-540	-	C	120	-	-	-	-	-
540	NoBP	C	62	-25.69	-1.39	26.48	-86.1	-0.72
540	499	G	10	-42.45	-1.7	14.53	-17.04	-0.14
540	441	G	10	-42.66	-1.47	12.99	-14.67	-0.12
540	471	G	18	-39.36	-0.95	26.96	-17.03	-0.14
540	483	G	7	-26.99	-0.14	26.6	-0.96	-0.01
540	532	G	13	-13.56	-0.88	20.77	-11.44	-0.1

i-nuc	BP(j)	Nuc	#BP_Win	avgMFE	avgZ	avgED	SumZ	SumZ/#TotalWindows	BPs= 6
nt-541	-	A	120	-	-	-	-	-
541	NoBP	A	60	-25.12	-1.42	26.41	-85.43	-0.71
541	498	U	10	-42.45	-1.7	14.53	-17.04	-0.14
541	440	U	9	-42.92	-1.53	11.95	-13.81	-0.12
541	470	U	18	-39.36	-0.95	26.96	-17.03	-0.14
541	482	U	7	-26.99	-0.14	26.6	-0.96	-0.01
541	566	U	3	-29.9	0.12	34.06	0.35	0.0
541	531	U	13	-13.56	-0.88	20.77	-11.44	-0.1

i-nuc	BP(j)	Nuc	#BP_Win	avgMFE	avgZ	avgED	SumZ	SumZ/#TotalWindows	BPs= 6
nt-542	-	C	120	-	-	-	-	-
542	NoBP	C	61	-24.78	-1.39	26.63	-84.5	-0.7
542	497	G	10	-42.45	-1.7	14.53	-17.04	-0.14
542	439	G	8	-43.39	-1.64	10.64	-13.15	-0.11
542	469	G	18	-39.36	-0.95	26.96	-17.03	-0.14
542	481	G	7	-26.99	-0.14	26.6	-0.96	-0.01
542	565	G	3	-29.9	0.12	34.06	0.35	0.0
542	528	G	13	-13.56	-0.88	20.77	-11.44	-0.1

i-nuc	BP(j)	Nuc	#BP_Win	avgMFE	avgZ	avgED	SumZ	SumZ/#TotalWindows	BPs= 6
nt-543	-	U	120	-	-	-	-	-
543	496	A	10	-42.45	-1.7	14.53	-17.04	-0.14
543	NoBP	U	64	-27.72	-1.44	24.8	-92.27	-0.77
543	468	A	18	-39.36	-0.95	26.96	-17.03	-0.14
543	480	A	7	-26.99	-0.14	26.6	-0.96	-0.01
543	564	A	3	-29.9	0.12	34.06	0.35	0.0
543	527	A	13	-13.56	-0.88	20.77	-11.44	-0.1
543	647	A	5	-9.81	-0.69	27.82	-3.45	-0.03

i-nuc	BP(j)	Nuc	#BP_Win	avgMFE	avgZ	avgED	SumZ	SumZ/#TotalWindows	BPs= 5
nt-544	-	G	120	-	-	-	-	-
544	NoBP	G	78	-33.62	-1.48	23.06	-115.63	-0.96
544	479	C	7	-26.99	-0.14	26.6	-0.96	-0.01
544	576	U	8	-30.18	0.09	33.97	0.75	0.01
544	526	C	13	-13.56	-0.88	20.77	-11.44	-0.1
544	640	C	9	-10.81	-0.98	29.36	-8.85	-0.07
544	646	C	5	-9.81	-0.69	27.82	-3.45	-0.03

i-nuc	BP(j)	Nuc	#BP_Win	avgMFE	avgZ	avgED	SumZ	SumZ/#TotalWindows	BPs= 5
nt-545	-	A	120	-	-	-	-	-
545	NoBP	A	70	-30.51	-1.39	23.17	-97.14	-0.81
545	466	U	16	-40.61	-1.07	26.06	-17.18	-0.14
545	575	U	8	-30.18	0.09	33.97	0.75	0.01
545	525	U	12	-13.78	-0.92	19.84	-10.99	-0.09
545	639	U	9	-10.81	-0.98	29.36	-8.85	-0.07
545	645	U	5	-9.81	-0.69	27.82	-3.45	-0.03

i-nuc	BP(j)	Nuc	#BP_Win	avgMFE	avgZ	avgED	SumZ	SumZ/#TotalWindows	BPs= 4
nt-546	-	A	120	-	-	-	-	-
546	NoBP	A	58	-31.04	-0.93	21.87	-54.16	-0.45
546	536	U	40	-27.88	-1.72	25.75	-68.76	-0.57
546	574	U	8	-30.18	0.09	33.97	0.75	0.01
546	638	U	9	-10.81	-0.98	29.36	-8.85	-0.07
546	644	U	5	-9.81	-0.69	27.82	-3.45	-0.03

i-nuc	BP(j)	Nuc	#BP_Win	avgMFE	avgZ	avgED	SumZ	SumZ/#TotalWindows	BPs= 5
nt-547	-	A	120	-	-	-	-	-
547	NoBP	A	54	-31.51	-0.91	22.51	-49.16	-0.41
547	535	U	40	-27.88	-1.72	25.75	-68.76	-0.57
547	573	U	8	-30.18	0.09	33.97	0.75	0.01
547	523	U	4	-15.96	-0.65	18.32	-2.59	-0.02
547	637	U	9	-10.81	-0.98	29.36	-8.85	-0.07
547	643	U	5	-9.81	-0.69	27.82	-3.45	-0.03

i-nuc	BP(j)	Nuc	#BP_Win	avgMFE	avgZ	avgED	SumZ	SumZ/#TotalWindows	BPs= 6
nt-548	-	A	120	-	-	-	-	-
548	NoBP	A	49	-29.57	-0.79	24.01	-38.69	-0.32
548	438	U	5	-43.86	-1.71	11.16	-8.55	-0.07
548	534	U	40	-27.88	-1.72	25.75	-68.76	-0.57
548	572	U	8	-30.18	0.09	33.97	0.75	0.01
548	522	U	4	-15.96	-0.65	18.32	-2.59	-0.02
548	636	U	9	-10.81	-0.98	29.36	-8.85	-0.07
548	642	U	5	-9.81	-0.69	27.82	-3.45	-0.03

i-nuc	BP(j)	Nuc	#BP_Win	avgMFE	avgZ	avgED	SumZ	SumZ/#TotalWindows	BPs= 8
nt-549	-	G	120	-	-	-	-	-
549	NoBP	G	6	-43.08	-1.52	12.45	-9.09	-0.08
549	437	C	5	-43.86	-1.71	11.16	-8.55	-0.07
549	560	C	10	-28.52	-0.11	28.31	-1.11	-0.01
549	464	C	16	-40.61	-1.07	26.06	-17.18	-0.14
549	533	U	40	-27.88	-1.72	25.75	-68.76	-0.57
549	478	C	1	-33.7	-0.36	27.67	-0.36	-0.0
549	571	C	8	-30.18	0.09	33.97	0.75	0.01
549	521	C	4	-15.96	-0.65	18.32	-2.59	-0.02
549	627	C	30	-11.17	-0.73	26.31	-21.78	-0.18

i-nuc	BP(j)	Nuc	#BP_Win	avgMFE	avgZ	avgED	SumZ	SumZ/#TotalWindows	BPs= 7
nt-550	-	C	120	-	-	-	-	-
550	NoBP	C	17	-30.45	-0.52	24.12	-8.85	-0.07
550	436	G	5	-43.86	-1.71	11.16	-8.55	-0.07
550	559	G	10	-28.52	-0.11	28.31	-1.11	-0.01
550	463	G	16	-40.61	-1.07	26.06	-17.18	-0.14
550	532	G	40	-27.88	-1.72	25.75	-68.76	-0.57
550	477	G	1	-33.7	-0.36	27.67	-0.36	-0.0
550	626	G	30	-11.17	-0.73	26.31	-21.78	-0.18
550	669	G	1	-11.4	-0.16	30.22	-0.16	-0.0

i-nuc	BP(j)	Nuc	#BP_Win	avgMFE	avgZ	avgED	SumZ	SumZ/#TotalWindows	BPs= 5
nt-551	-	A	120	-	-	-	-	-
551	NoBP	A	30	-30.78	-0.64	24.01	-19.1	-0.16
551	558	U	10	-28.52	-0.11	28.31	-1.11	-0.01
551	462	U	16	-40.61	-1.07	26.06	-17.18	-0.14
551	531	U	33	-28.19	-2.02	24.5	-66.52	-0.55
551	625	U	30	-11.17	-0.73	26.31	-21.78	-0.18
551	668	U	1	-11.4	-0.16	30.22	-0.16	-0.0

i-nuc	BP(j)	Nuc	#BP_Win	avgMFE	avgZ	avgED	SumZ	SumZ/#TotalWindows	BPs= 2
nt-552	-	A	120	-	-	-	-	-
552	NoBP	A	109	-25.77	-1.14	25.14	-124.66	-1.04
552	557	U	10	-28.52	-0.11	28.31	-1.11	-0.01
552	667	U	1	-11.4	-0.16	30.22	-0.16	-0.0

i-nuc	BP(j)	Nuc	#BP_Win	avgMFE	avgZ	avgED	SumZ	SumZ/#TotalWindows	BPs= 3
nt-553	-	A	120	-	-	-	-	-
553	NoBP	A	110	-25.63	-1.11	25.37	-121.72	-1.01
553	460	U	3	-36.3	-0.47	31.56	-1.41	-0.01
553	502	U	3	-28.23	-0.05	33.53	-0.16	-0.0
553	520	U	4	-15.96	-0.65	18.32	-2.59	-0.02

i-nuc	BP(j)	Nuc	#BP_Win	avgMFE	avgZ	avgED	SumZ	SumZ/#TotalWindows	BPs= 7
nt-554	-	U	120	-	-	-	-	-
554	NoBP	U	94	-25.19	-1.27	24.53	-119.42	-1.0
554	459	G	3	-36.3	-0.47	31.56	-1.41	-0.01
554	512	A	6	-22.56	-0.36	26.85	-2.15	-0.02
554	476	A	1	-33.7	-0.36	27.67	-0.36	-0.0
554	570	A	8	-30.18	0.09	33.97	0.75	0.01
554	501	G	3	-28.23	-0.05	33.53	-0.16	-0.0
554	519	A	4	-15.96	-0.65	18.32	-2.59	-0.02
554	665	A	1	-11.4	-0.16	30.22	-0.16	-0.0

i-nuc	BP(j)	Nuc	#BP_Win	avgMFE	avgZ	avgED	SumZ	SumZ/#TotalWindows	BPs= 8
nt-555	-	C	120	-	-	-	-	-
555	NoBP	C	81	-22.2	-1.27	24.57	-103.0	-0.86
555	459	G	13	-41.61	-1.21	24.79	-15.77	-0.13
555	458	G	3	-36.3	-0.47	31.56	-1.41	-0.01
555	511	G	6	-22.56	-0.36	26.85	-2.15	-0.02
555	475	G	1	-33.7	-0.36	27.67	-0.36	-0.0
555	569	G	8	-30.18	0.09	33.97	0.75	0.01
555	500	G	3	-28.23	-0.05	33.53	-0.16	-0.0
555	518	G	4	-15.96	-0.65	18.32	-2.59	-0.02
555	664	G	1	-11.4	-0.16	30.22	-0.16	-0.0

i-nuc	BP(j)	Nuc	#BP_Win	avgMFE	avgZ	avgED	SumZ	SumZ/#TotalWindows	BPs= 8
nt-556	-	C	120	-	-	-	-	-
556	NoBP	C	81	-21.83	-1.26	24.68	-101.84	-0.85
556	458	G	13	-41.61	-1.21	24.79	-15.77	-0.13
556	457	G	3	-36.3	-0.47	31.56	-1.41	-0.01
556	510	G	6	-22.56	-0.36	26.85	-2.15	-0.02
556	474	G	1	-33.7	-0.36	27.67	-0.36	-0.0
556	568	G	8	-30.18	0.09	33.97	0.75	0.01
556	499	G	3	-28.23	-0.05	33.53	-0.16	-0.0
556	517	G	4	-15.96	-0.65	18.32	-2.59	-0.02
556	663	G	1	-11.4	-0.16	30.22	-0.16	-0.0

i-nuc	BP(j)	Nuc	#BP_Win	avgMFE	avgZ	avgED	SumZ	SumZ/#TotalWindows	BPs= 7
nt-557	-	U	120	-	-	-	-	-
557	NoBP	U	39	-32.31	-1.59	26.87	-62.04	-0.52
557	552	A	10	-28.52	-0.11	28.31	-1.11	-0.01
557	457	G	13	-41.61	-1.21	24.79	-15.77	-0.13
557	456	A	2	-36.55	-0.5	31.8	-0.99	-0.01
557	509	A	4	-23.93	-0.36	26.71	-1.44	-0.01
557	621	A	49	-13.51	-0.83	24.35	-40.51	-0.34
557	516	G	2	-16.01	-0.44	22.06	-0.88	-0.01
557	662	G	1	-11.4	-0.16	30.22	-0.16	-0.0

i-nuc	BP(j)	Nuc	#BP_Win	avgMFE	avgZ	avgED	SumZ	SumZ/#TotalWindows	BPs= 6
nt-558	-	U	120	-	-	-	-	-
558	NoBP	U	38	-32.39	-1.58	27.54	-60.16	-0.5
558	551	A	10	-28.52	-0.11	28.31	-1.11	-0.01
558	456	A	13	-41.61	-1.21	24.79	-15.77	-0.13
558	508	G	4	-23.93	-0.36	26.71	-1.44	-0.01
558	473	G	1	-33.7	-0.36	27.67	-0.36	-0.0
558	620	A	53	-13.83	-0.81	24.29	-42.81	-0.36
558	661	A	1	-11.4	-0.16	30.22	-0.16	-0.0

i-nuc	BP(j)	Nuc	#BP_Win	avgMFE	avgZ	avgED	SumZ	SumZ/#TotalWindows	BPs= 6
nt-559	-	G	120	-	-	-	-	-
559	NoBP	G	30	-32.72	-1.99	26.59	-59.66	-0.5
559	550	C	10	-28.52	-0.11	28.31	-1.11	-0.01
559	455	C	13	-41.61	-1.21	24.79	-15.77	-0.13
559	472	C	1	-33.7	-0.36	27.67	-0.36	-0.0
559	566	U	8	-30.18	0.09	33.97	0.75	0.01
559	619	C	57	-14.16	-0.77	24.39	-43.98	-0.37
559	660	U	1	-11.4	-0.16	30.22	-0.16	-0.0

i-nuc	BP(j)	Nuc	#BP_Win	avgMFE	avgZ	avgED	SumZ	SumZ/#TotalWindows	BPs= 6
nt-560	-	C	120	-	-	-	-	-
560	549	G	10	-28.52	-0.11	28.31	-1.11	-0.01
560	454	G	13	-41.61	-1.21	24.79	-15.77	-0.13
560	569	G	29	-32.5	-2.03	26.74	-59.0	-0.49
560	471	G	1	-33.7	-0.36	27.67	-0.36	-0.0
560	565	G	8	-30.18	0.09	33.97	0.75	0.01
560	618	G	57	-14.16	-0.77	24.39	-43.98	-0.37
560	NoBP	C	2	-11.6	-0.1	30.06	-0.19	-0.0

i-nuc	BP(j)	Nuc	#BP_Win	avgMFE	avgZ	avgED	SumZ	SumZ/#TotalWindows	BPs= 4
nt-561	-	C	120	-	-	-	-	-
561	453	G	12	-41.91	-1.27	24.99	-15.19	-0.13
561	NoBP	C	21	-26.63	-0.01	30.53	-0.21	-0.0
561	568	G	29	-32.5	-2.03	26.74	-59.0	-0.49
561	469	G	1	-33.7	-0.36	27.67	-0.36	-0.0
561	617	G	57	-14.16	-0.77	24.39	-43.98	-0.37

i-nuc	BP(j)	Nuc	#BP_Win	avgMFE	avgZ	avgED	SumZ	SumZ/#TotalWindows	BPs= 2
nt-562	-	A	120	-	-	-	-	-
562	NoBP	A	85	-20.23	-0.69	25.75	-58.62	-0.49
562	567	U	29	-32.5	-2.03	26.74	-59.0	-0.49
562	574	U	6	-25.87	-0.1	26.42	-0.6	-0.01

i-nuc	BP(j)	Nuc	#BP_Win	avgMFE	avgZ	avgED	SumZ	SumZ/#TotalWindows	BPs= 2
nt-563	-	A	120	-	-	-	-	-
563	NoBP	A	57	-32.04	-1.28	27.46	-73.22	-0.61
563	573	U	6	-25.87	-0.1	26.42	-0.6	-0.01
563	614	U	57	-14.16	-0.77	24.39	-43.98	-0.37

i-nuc	BP(j)	Nuc	#BP_Win	avgMFE	avgZ	avgED	SumZ	SumZ/#TotalWindows	BPs= 4
nt-564	-	A	120	-	-	-	-	-
564	NoBP	A	53	-31.59	-1.37	26.92	-72.67	-0.61
564	466	U	1	-33.7	-0.36	27.67	-0.36	-0.0
564	543	U	3	-29.9	0.12	34.06	0.35	0.0
564	572	U	6	-25.87	-0.1	26.42	-0.6	-0.01
564	613	U	57	-14.16	-0.77	24.39	-43.98	-0.37

i-nuc	BP(j)	Nuc	#BP_Win	avgMFE	avgZ	avgED	SumZ	SumZ/#TotalWindows	BPs= 6
nt-565	-	G	120	-	-	-	-	-
565	NoBP	G	41	-32.97	-1.72	25.94	-70.66	-0.59
565	465	C	1	-33.7	-0.36	27.67	-0.36	-0.0
565	560	C	8	-30.18	0.09	33.97	0.75	0.01
565	542	C	3	-29.9	0.12	34.06	0.35	0.0
565	571	C	6	-25.87	-0.1	26.42	-0.6	-0.01
565	612	C	57	-14.16	-0.77	24.39	-43.98	-0.37
565	681	C	4	-13.15	-0.55	20.91	-2.18	-0.02

i-nuc	BP(j)	Nuc	#BP_Win	avgMFE	avgZ	avgED	SumZ	SumZ/#TotalWindows	BPs= 6
nt-566	-	U	120	-	-	-	-	-
566	NoBP	U	41	-32.77	-1.7	25.88	-69.65	-0.58
566	559	G	8	-30.18	0.09	33.97	0.75	0.01
566	541	A	3	-29.9	0.12	34.06	0.35	0.0
566	570	A	6	-25.87	-0.1	26.42	-0.6	-0.01
566	611	A	57	-14.16	-0.77	24.39	-43.98	-0.37
566	654	G	1	-11.4	-0.16	30.22	-0.16	-0.0
566	680	A	4	-13.15	-0.55	20.91	-2.18	-0.02

i-nuc	BP(j)	Nuc	#BP_Win	avgMFE	avgZ	avgED	SumZ	SumZ/#TotalWindows	BPs= 4
nt-567	-	U	120	-	-	-	-	-
567	NoBP	U	32	-27.38	-0.33	27.37	-10.66	-0.09
567	562	A	29	-32.5	-2.03	26.74	-59.0	-0.49
567	463	G	1	-33.7	-0.36	27.67	-0.36	-0.0
567	610	G	57	-14.16	-0.77	24.39	-43.98	-0.37
567	653	A	1	-11.4	-0.16	30.22	-0.16	-0.0

i-nuc	BP(j)	Nuc	#BP_Win	avgMFE	avgZ	avgED	SumZ	SumZ/#TotalWindows	BPs= 5
nt-568	-	G	120	-	-	-	-	-
568	NoBP	G	78	-16.95	-0.7	24.27	-54.4	-0.45
568	561	C	29	-32.5	-2.03	26.74	-59.0	-0.49
568	462	U	1	-33.7	-0.36	27.67	-0.36	-0.0
568	556	C	8	-30.18	0.09	33.97	0.75	0.01
568	472	C	3	-29.9	0.12	34.06	0.35	0.0
568	652	C	1	-11.4	-0.16	30.22	-0.16	-0.0

i-nuc	BP(j)	Nuc	#BP_Win	avgMFE	avgZ	avgED	SumZ	SumZ/#TotalWindows	BPs= 6
nt-569	-	G	120	-	-	-	-	-
569	NoBP	G	14	-32.22	-0.49	25.21	-6.86	-0.06
569	560	C	29	-32.5	-2.03	26.74	-59.0	-0.49
569	461	C	1	-33.7	-0.36	27.67	-0.36	-0.0
569	555	C	8	-30.18	0.09	33.97	0.75	0.01
569	608	U	57	-14.16	-0.77	24.39	-43.98	-0.37
569	651	C	1	-11.4	-0.16	30.22	-0.16	-0.0
569	677	C	10	-12.37	-0.24	25.32	-2.44	-0.02

i-nuc	BP(j)	Nuc	#BP_Win	avgMFE	avgZ	avgED	SumZ	SumZ/#TotalWindows	BPs= 8
nt-570	-	A	120	-	-	-	-	-
570	NoBP	A	31	-33.34	-2.09	25.09	-64.83	-0.54
570	460	U	1	-33.7	-0.36	27.67	-0.36	-0.0
570	554	U	8	-30.18	0.09	33.97	0.75	0.01
570	470	U	3	-29.9	0.12	34.06	0.35	0.0
570	498	U	3	-28.23	-0.05	33.53	-0.16	-0.0
570	566	U	6	-25.87	-0.1	26.42	-0.6	-0.01
570	607	U	57	-14.16	-0.77	24.39	-43.98	-0.37
570	650	U	1	-11.4	-0.16	30.22	-0.16	-0.0
570	676	U	10	-12.37	-0.24	25.32	-2.44	-0.02

i-nuc	BP(j)	Nuc	#BP_Win	avgMFE	avgZ	avgED	SumZ	SumZ/#TotalWindows	BPs= 6
nt-571	-	C	120	-	-	-	-	-
571	NoBP	C	89	-20.46	-1.22	24.8	-108.21	-0.9
571	459	G	1	-33.7	-0.36	27.67	-0.36	-0.0
571	549	G	8	-30.18	0.09	33.97	0.75	0.01
571	469	G	3	-29.9	0.12	34.06	0.35	0.0
571	497	G	3	-28.23	-0.05	33.53	-0.16	-0.0
571	565	G	6	-25.87	-0.1	26.42	-0.6	-0.01
571	675	G	10	-12.37	-0.24	25.32	-2.44	-0.02

i-nuc	BP(j)	Nuc	#BP_Win	avgMFE	avgZ	avgED	SumZ	SumZ/#TotalWindows	BPs= 5
nt-572	-	U	120	-	-	-	-	-
572	NoBP	U	90	-20.27	-1.2	24.97	-107.79	-0.9
572	548	A	8	-30.18	0.09	33.97	0.75	0.01
572	468	A	3	-29.9	0.12	34.06	0.35	0.0
572	496	A	3	-28.23	-0.05	33.53	-0.16	-0.0
572	564	A	6	-25.87	-0.1	26.42	-0.6	-0.01
572	674	A	10	-12.37	-0.24	25.32	-2.44	-0.02

i-nuc	BP(j)	Nuc	#BP_Win	avgMFE	avgZ	avgED	SumZ	SumZ/#TotalWindows	BPs= 5
nt-573	-	U	120	-	-	-	-	-
573	NoBP	U	90	-19.93	-1.19	25.11	-106.73	-0.89
573	547	A	8	-30.18	0.09	33.97	0.75	0.01
573	467	G	3	-29.9	0.12	34.06	0.35	0.0
573	495	G	3	-28.23	-0.05	33.53	-0.16	-0.0
573	563	A	6	-25.87	-0.1	26.42	-0.6	-0.01
573	673	A	10	-12.37	-0.24	25.32	-2.44	-0.02

i-nuc	BP(j)	Nuc	#BP_Win	avgMFE	avgZ	avgED	SumZ	SumZ/#TotalWindows	BPs= 4
nt-574	-	U	120	-	-	-	-	-
574	NoBP	U	93	-19.97	-1.14	25.47	-106.14	-0.88
574	546	A	8	-30.18	0.09	33.97	0.75	0.01
574	494	A	3	-28.23	-0.05	33.53	-0.16	-0.0
574	562	A	6	-25.87	-0.1	26.42	-0.6	-0.01
574	672	A	10	-12.37	-0.24	25.32	-2.44	-0.02

i-nuc	BP(j)	Nuc	#BP_Win	avgMFE	avgZ	avgED	SumZ	SumZ/#TotalWindows	BPs= 2
nt-575	-	U	120	-	-	-	-	-
575	NoBP	U	109	-19.36	-1.0	25.48	-108.92	-0.91
575	545	A	8	-30.18	0.09	33.97	0.75	0.01
575	493	A	3	-28.23	-0.05	33.53	-0.16	-0.0

i-nuc	BP(j)	Nuc	#BP_Win	avgMFE	avgZ	avgED	SumZ	SumZ/#TotalWindows	BPs= 1
nt-576	-	U	120	-	-	-	-	-
576	NoBP	U	112	-19.38	-0.97	25.75	-108.43	-0.9
576	544	G	8	-30.18	0.09	33.97	0.75	0.01

i-nuc	BP(j)	Nuc	#BP_Win	avgMFE	avgZ	avgED	SumZ	SumZ/#TotalWindows	BPs= 0
nt-577	-	U	120	-	-	-	-	-
577	NoBP	U	120	-19.9	-0.89	26.32	-106.96	-0.89

i-nuc	BP(j)	Nuc	#BP_Win	avgMFE	avgZ	avgED	SumZ	SumZ/#TotalWindows	BPs= 0
nt-578	-	U	120	-	-	-	-	-
578	NoBP	U	120	-19.7	-0.89	26.35	-106.3	-0.89

i-nuc	BP(j)	Nuc	#BP_Win	avgMFE	avgZ	avgED	SumZ	SumZ/#TotalWindows	BPs= 0
nt-579	-	U	120	-	-	-	-	-
579	NoBP	U	120	-19.53	-0.88	26.43	-105.83	-0.88

i-nuc	BP(j)	Nuc	#BP_Win	avgMFE	avgZ	avgED	SumZ	SumZ/#TotalWindows	BPs= 0
nt-580	-	U	120	-	-	-	-	-
580	NoBP	U	120	-19.37	-0.88	26.42	-105.86	-0.88

i-nuc	BP(j)	Nuc	#BP_Win	avgMFE	avgZ	avgED	SumZ	SumZ/#TotalWindows	BPs= 0
nt-581	-	U	120	-	-	-	-	-
581	NoBP	U	120	-19.21	-0.88	26.44	-105.82	-0.88

i-nuc	BP(j)	Nuc	#BP_Win	avgMFE	avgZ	avgED	SumZ	SumZ/#TotalWindows	BPs= 0
nt-582	-	U	120	-	-	-	-	-
582	NoBP	U	120	-19.05	-0.88	26.49	-105.59	-0.88

i-nuc	BP(j)	Nuc	#BP_Win	avgMFE	avgZ	avgED	SumZ	SumZ/#TotalWindows	BPs= 0
nt-583	-	U	120	-	-	-	-	-
583	NoBP	U	120	-18.89	-0.88	26.54	-105.26	-0.88

i-nuc	BP(j)	Nuc	#BP_Win	avgMFE	avgZ	avgED	SumZ	SumZ/#TotalWindows	BPs= 0
nt-584	-	U	120	-	-	-	-	-
584	NoBP	U	120	-18.74	-0.88	26.56	-105.18	-0.88

i-nuc	BP(j)	Nuc	#BP_Win	avgMFE	avgZ	avgED	SumZ	SumZ/#TotalWindows	BPs= 0
nt-585	-	U	120	-	-	-	-	-
585	NoBP	U	120	-18.6	-0.87	26.59	-104.98	-0.87

i-nuc	BP(j)	Nuc	#BP_Win	avgMFE	avgZ	avgED	SumZ	SumZ/#TotalWindows	BPs= 0
nt-586	-	U	120	-	-	-	-	-
586	NoBP	U	120	-18.45	-0.87	26.62	-104.4	-0.87

i-nuc	BP(j)	Nuc	#BP_Win	avgMFE	avgZ	avgED	SumZ	SumZ/#TotalWindows	BPs= 1
nt-587	-	U	120	-	-	-	-	-
587	NoBP	U	110	-18.85	-0.92	26.79	-101.28	-0.84
587	623	A	10	-12.37	-0.24	25.32	-2.44	-0.02

i-nuc	BP(j)	Nuc	#BP_Win	avgMFE	avgZ	avgED	SumZ	SumZ/#TotalWindows	BPs= 1
nt-588	-	U	120	-	-	-	-	-
588	NoBP	U	110	-18.7	-0.92	26.84	-100.86	-0.84
588	622	A	10	-12.37	-0.24	25.32	-2.44	-0.02

i-nuc	BP(j)	Nuc	#BP_Win	avgMFE	avgZ	avgED	SumZ	SumZ/#TotalWindows	BPs= 1
nt-589	-	U	120	-	-	-	-	-
589	NoBP	U	110	-18.56	-0.91	26.89	-100.51	-0.84
589	621	A	10	-12.37	-0.24	25.32	-2.44	-0.02

i-nuc	BP(j)	Nuc	#BP_Win	avgMFE	avgZ	avgED	SumZ	SumZ/#TotalWindows	BPs= 2
nt-590	-	U	120	-	-	-	-	-
590	NoBP	U	109	-18.34	-0.92	26.94	-100.18	-0.83
590	477	G	1	-26.6	0.12	29.54	0.12	0.0
590	620	A	10	-12.37	-0.24	25.32	-2.44	-0.02

i-nuc	BP(j)	Nuc	#BP_Win	avgMFE	avgZ	avgED	SumZ	SumZ/#TotalWindows	BPs= 2
nt-591	-	U	120	-	-	-	-	-
591	NoBP	U	99	-14.57	-0.46	27.47	-45.15	-0.38
591	476	A	1	-26.6	0.12	29.54	0.12	0.0
591	512	A	20	-33.33	-2.87	23.57	-57.39	-0.48

i-nuc	BP(j)	Nuc	#BP_Win	avgMFE	avgZ	avgED	SumZ	SumZ/#TotalWindows	BPs= 3
nt-592	-	C	120	-	-	-	-	-
592	NoBP	C	89	-14.66	-0.48	27.73	-42.74	-0.36
592	475	G	1	-26.6	0.12	29.54	0.12	0.0
592	511	G	20	-33.33	-2.87	23.57	-57.39	-0.48
592	618	G	10	-12.37	-0.24	25.32	-2.44	-0.02

i-nuc	BP(j)	Nuc	#BP_Win	avgMFE	avgZ	avgED	SumZ	SumZ/#TotalWindows	BPs= 3
nt-593	-	C	120	-	-	-	-	-
593	474	G	1	-26.6	0.12	29.54	0.12	0.0
593	NoBP	C	89	-14.51	-0.48	27.75	-42.75	-0.36
593	510	G	20	-33.33	-2.87	23.57	-57.39	-0.48
593	617	G	10	-12.37	-0.24	25.32	-2.44	-0.02

i-nuc	BP(j)	Nuc	#BP_Win	avgMFE	avgZ	avgED	SumZ	SumZ/#TotalWindows	BPs= 1
nt-594	-	U	120	-	-	-	-	-
594	NoBP	U	100	-14.3	-0.45	27.58	-45.26	-0.38
594	509	A	20	-33.33	-2.87	23.57	-57.39	-0.48

i-nuc	BP(j)	Nuc	#BP_Win	avgMFE	avgZ	avgED	SumZ	SumZ/#TotalWindows	BPs= 1
nt-595	-	U	120	-	-	-	-	-
595	NoBP	U	100	-14.19	-0.45	27.66	-45.14	-0.38
595	508	G	20	-33.33	-2.87	23.57	-57.39	-0.48

i-nuc	BP(j)	Nuc	#BP_Win	avgMFE	avgZ	avgED	SumZ	SumZ/#TotalWindows	BPs= 2
nt-596	-	C	120	-	-	-	-	-
596	NoBP	C	118	-17.17	-0.86	26.88	-102.03	-0.85
596	501	G	1	-23.7	0.26	36.08	0.26	0.0
596	505	G	1	-25.3	-0.4	41.88	-0.4	-0.0

i-nuc	BP(j)	Nuc	#BP_Win	avgMFE	avgZ	avgED	SumZ	SumZ/#TotalWindows	BPs= 3
nt-597	-	C	120	-	-	-	-	-
597	NoBP	C	117	-17.02	-0.87	26.9	-101.6	-0.85
597	500	G	1	-23.7	0.26	36.08	0.26	0.0
597	501	G	1	-24.0	0.07	39.61	0.07	0.0
597	504	G	1	-25.3	-0.4	41.88	-0.4	-0.0

i-nuc	BP(j)	Nuc	#BP_Win	avgMFE	avgZ	avgED	SumZ	SumZ/#TotalWindows	BPs= 4
nt-598	-	C	120	-	-	-	-	-
598	NoBP	C	98	-13.66	-0.45	27.89	-43.65	-0.36
598	499	G	1	-23.7	0.26	36.08	0.26	0.0
598	500	G	1	-24.0	0.07	39.61	0.07	0.0
598	503	G	1	-25.3	-0.4	41.88	-0.4	-0.0
598	505	G	19	-33.75	-3.0	22.61	-56.99	-0.47

i-nuc	BP(j)	Nuc	#BP_Win	avgMFE	avgZ	avgED	SumZ	SumZ/#TotalWindows	BPs= 4
nt-599	-	C	120	-	-	-	-	-
599	NoBP	C	88	-13.82	-0.45	28.44	-39.79	-0.33
599	499	G	1	-24.0	0.07	39.61	0.07	0.0
599	501	G	1	-25.3	-0.4	41.88	-0.4	-0.0
599	504	G	19	-33.75	-3.0	22.61	-56.99	-0.47
599	610	G	11	-12.28	-0.24	25.76	-2.6	-0.02

i-nuc	BP(j)	Nuc	#BP_Win	avgMFE	avgZ	avgED	SumZ	SumZ/#TotalWindows	BPs= 3
nt-600	-	C	120	-	-	-	-	-
600	NoBP	C	89	-13.84	-0.44	28.64	-38.95	-0.32
600	500	G	1	-25.3	-0.4	41.88	-0.4	-0.0
600	503	G	19	-33.75	-3.0	22.61	-56.99	-0.47
600	609	G	11	-12.28	-0.24	25.76	-2.6	-0.02

i-nuc	BP(j)	Nuc	#BP_Win	avgMFE	avgZ	avgED	SumZ	SumZ/#TotalWindows	BPs= 2
nt-601	-	A	120	-	-	-	-	-
601	NoBP	A	90	-13.86	-0.43	28.84	-38.26	-0.32
601	502	U	19	-33.75	-3.0	22.61	-56.99	-0.47
601	608	U	11	-12.28	-0.24	25.76	-2.6	-0.02

i-nuc	BP(j)	Nuc	#BP_Win	avgMFE	avgZ	avgED	SumZ	SumZ/#TotalWindows	BPs= 1
nt-602	-	C	120	-	-	-	-	-
602	501	G	19	-33.75	-3.0	22.61	-56.99	-0.47
602	NoBP	C	101	-13.59	-0.39	28.52	-39.54	-0.33

i-nuc	BP(j)	Nuc	#BP_Win	avgMFE	avgZ	avgED	SumZ	SumZ/#TotalWindows	BPs= 2
nt-603	-	C	120	-	-	-	-	-
603	500	G	17	-34.48	-3.2	21.68	-54.44	-0.45
603	610	G	1	-27.9	-1.52	21.65	-1.52	-0.01
603	NoBP	C	102	-13.62	-0.38	28.64	-38.71	-0.32

i-nuc	BP(j)	Nuc	#BP_Win	avgMFE	avgZ	avgED	SumZ	SumZ/#TotalWindows	BPs= 2
nt-604	-	C	120	-	-	-	-	-
604	499	G	15	-35.07	-3.37	21.35	-50.51	-0.42
604	NoBP	C	104	-13.79	-0.38	28.66	-39.61	-0.33
604	609	G	1	-27.9	-1.52	21.65	-1.52	-0.01

i-nuc	BP(j)	Nuc	#BP_Win	avgMFE	avgZ	avgED	SumZ	SumZ/#TotalWindows	BPs= 1
nt-605	-	U	120	-	-	-	-	-
605	NoBP	U	117	-15.89	-0.65	27.96	-75.85	-0.63
605	496	A	3	-37.57	-3.96	22.17	-11.87	-0.1

i-nuc	BP(j)	Nuc	#BP_Win	avgMFE	avgZ	avgED	SumZ	SumZ/#TotalWindows	BPs= 3
nt-606	-	C	120	-	-	-	-	-
606	NoBP	C	83	-14.73	-0.67	25.95	-55.56	-0.46
606	497	G	7	-35.14	-3.35	21.16	-23.46	-0.2
606	495	G	3	-37.57	-3.96	22.17	-11.87	-0.1
606	685	G	27	-13.77	0.28	36.56	7.54	0.06

i-nuc	BP(j)	Nuc	#BP_Win	avgMFE	avgZ	avgED	SumZ	SumZ/#TotalWindows	BPs= 4
nt-607	-	U	120	-	-	-	-	-
607	496	A	6	-35.38	-3.4	21.28	-20.38	-0.17
607	494	A	3	-37.57	-3.96	22.17	-11.87	-0.1
607	NoBP	U	27	-16.06	-0.39	29.3	-10.5	-0.09
607	570	A	57	-14.16	-0.77	24.39	-43.98	-0.37
607	684	A	27	-13.77	0.28	36.56	7.54	0.06

i-nuc	BP(j)	Nuc	#BP_Win	avgMFE	avgZ	avgED	SumZ	SumZ/#TotalWindows	BPs= 5
nt-608	-	U	120	-	-	-	-	-
608	495	G	4	-35.9	-3.43	21.25	-13.74	-0.11
608	493	A	3	-37.57	-3.96	22.17	-11.87	-0.1
608	NoBP	U	18	-19.52	-0.59	30.78	-10.55	-0.09
608	569	G	57	-14.16	-0.77	24.39	-43.98	-0.37
608	601	A	11	-12.28	-0.24	25.76	-2.6	-0.02
608	683	A	27	-13.77	0.28	36.56	7.54	0.06

i-nuc	BP(j)	Nuc	#BP_Win	avgMFE	avgZ	avgED	SumZ	SumZ/#TotalWindows	BPs= 4
nt-609	-	G	120	-	-	-	-	-
609	492	C	3	-37.57	-3.96	22.17	-11.87	-0.1
609	NoBP	G	78	-16.13	-0.81	25.78	-62.89	-0.52
609	604	C	1	-27.9	-1.52	21.65	-1.52	-0.01
609	600	C	11	-12.28	-0.24	25.76	-2.6	-0.02
609	682	C	27	-13.77	0.28	36.56	7.54	0.06

i-nuc	BP(j)	Nuc	#BP_Win	avgMFE	avgZ	avgED	SumZ	SumZ/#TotalWindows	BPs= 5
nt-610	-	G	120	-	-	-	-	-
610	NoBP	G	10	-34.89	-3.12	21.01	-31.19	-0.26
610	603	C	1	-27.9	-1.52	21.65	-1.52	-0.01
610	567	U	57	-14.16	-0.77	24.39	-43.98	-0.37
610	599	C	11	-12.28	-0.24	25.76	-2.6	-0.02
610	681	C	27	-13.77	0.28	36.56	7.54	0.06
610	677	C	14	-14.26	0.27	34.19	3.79	0.03

i-nuc	BP(j)	Nuc	#BP_Win	avgMFE	avgZ	avgED	SumZ	SumZ/#TotalWindows	BPs= 2
nt-611	-	A	120	-	-	-	-	-
611	NoBP	A	49	-17.63	-0.48	30.85	-23.65	-0.2
611	566	U	57	-14.16	-0.77	24.39	-43.98	-0.37
611	676	U	14	-14.26	0.27	34.19	3.79	0.03

i-nuc	BP(j)	Nuc	#BP_Win	avgMFE	avgZ	avgED	SumZ	SumZ/#TotalWindows	BPs= 2
nt-612	-	C	120	-	-	-	-	-
612	NoBP	C	49	-17.22	-0.4	31.04	-19.6	-0.16
612	565	G	57	-14.16	-0.77	24.39	-43.98	-0.37
612	675	G	14	-14.26	0.27	34.19	3.79	0.03

i-nuc	BP(j)	Nuc	#BP_Win	avgMFE	avgZ	avgED	SumZ	SumZ/#TotalWindows	BPs= 2
nt-613	-	U	120	-	-	-	-	-
613	NoBP	U	49	-16.86	-0.33	31.2	-16.06	-0.13
613	564	A	57	-14.16	-0.77	24.39	-43.98	-0.37
613	674	A	14	-14.26	0.27	34.19	3.79	0.03

i-nuc	BP(j)	Nuc	#BP_Win	avgMFE	avgZ	avgED	SumZ	SumZ/#TotalWindows	BPs= 3
nt-614	-	U	120	-	-	-	-	-
614	NoBP	U	22	-19.84	-0.91	25.1	-20.09	-0.17
614	563	A	57	-14.16	-0.77	24.39	-43.98	-0.37
614	680	A	27	-13.77	0.28	36.56	7.54	0.06
614	673	A	14	-14.26	0.27	34.19	3.79	0.03

i-nuc	BP(j)	Nuc	#BP_Win	avgMFE	avgZ	avgED	SumZ	SumZ/#TotalWindows	BPs= 1
nt-615	-	A	120	-	-	-	-	-
615	NoBP	A	93	-15.32	-0.61	26.14	-56.53	-0.47
615	679	U	27	-13.77	0.28	36.56	7.54	0.06

i-nuc	BP(j)	Nuc	#BP_Win	avgMFE	avgZ	avgED	SumZ	SumZ/#TotalWindows	BPs= 0
nt-616	-	C	120	-	-	-	-	-
616	NoBP	C	120	-14.84	-0.38	28.57	-45.56	-0.38

i-nuc	BP(j)	Nuc	#BP_Win	avgMFE	avgZ	avgED	SumZ	SumZ/#TotalWindows	BPs= 4
nt-617	-	G	120	-	-	-	-	-
617	NoBP	G	5	-27.28	-1.81	22.88	-9.04	-0.08
617	561	C	57	-14.16	-0.77	24.39	-43.98	-0.37
617	593	C	10	-12.37	-0.24	25.32	-2.44	-0.02
617	677	C	34	-14.67	0.28	35.41	9.43	0.08
617	671	U	14	-14.26	0.27	34.19	3.79	0.03

i-nuc	BP(j)	Nuc	#BP_Win	avgMFE	avgZ	avgED	SumZ	SumZ/#TotalWindows	BPs= 5
nt-618	-	G	120	-	-	-	-	-
618	NoBP	G	3	-30.47	-1.97	21.32	-5.91	-0.05
618	560	C	57	-14.16	-0.77	24.39	-43.98	-0.37
618	627	C	2	-14.75	-0.11	33.16	-0.21	-0.0
618	592	C	10	-12.37	-0.24	25.32	-2.44	-0.02
618	676	U	34	-14.67	0.28	35.41	9.43	0.08
618	670	C	14	-14.26	0.27	34.19	3.79	0.03

i-nuc	BP(j)	Nuc	#BP_Win	avgMFE	avgZ	avgED	SumZ	SumZ/#TotalWindows	BPs= 4
nt-619	-	C	120	-	-	-	-	-
619	NoBP	C	13	-15.26	-0.43	24.89	-5.6	-0.05
619	559	G	57	-14.16	-0.77	24.39	-43.98	-0.37
619	626	G	2	-14.75	-0.11	33.16	-0.21	-0.0
619	675	G	34	-14.67	0.28	35.41	9.43	0.08
619	669	G	14	-14.26	0.27	34.19	3.79	0.03

i-nuc	BP(j)	Nuc	#BP_Win	avgMFE	avgZ	avgED	SumZ	SumZ/#TotalWindows	BPs= 4
nt-620	-	A	120	-	-	-	-	-
620	NoBP	A	41	-15.47	0.17	33.73	7.03	0.06
620	558	U	53	-13.83	-0.81	24.29	-42.81	-0.36
620	625	U	2	-14.75	-0.11	33.16	-0.21	-0.0
620	590	U	10	-12.37	-0.24	25.32	-2.44	-0.02
620	668	U	14	-14.26	0.27	34.19	3.79	0.03

i-nuc	BP(j)	Nuc	#BP_Win	avgMFE	avgZ	avgED	SumZ	SumZ/#TotalWindows	BPs= 2
nt-621	-	A	120	-	-	-	-	-
621	NoBP	A	61	-15.14	0.16	33.24	9.98	0.08
621	557	U	49	-13.51	-0.83	24.35	-40.51	-0.34
621	589	U	10	-12.37	-0.24	25.32	-2.44	-0.02

i-nuc	BP(j)	Nuc	#BP_Win	avgMFE	avgZ	avgED	SumZ	SumZ/#TotalWindows	BPs= 1
nt-622	-	A	120	-	-	-	-	-
622	NoBP	A	110	-14.33	-0.27	29.27	-29.35	-0.24
622	588	U	10	-12.37	-0.24	25.32	-2.44	-0.02

i-nuc	BP(j)	Nuc	#BP_Win	avgMFE	avgZ	avgED	SumZ	SumZ/#TotalWindows	BPs= 2
nt-623	-	A	120	-	-	-	-	-
623	NoBP	A	96	-14.24	-0.33	28.67	-31.61	-0.26
623	587	U	10	-12.37	-0.24	25.32	-2.44	-0.02
623	667	U	14	-14.26	0.27	34.19	3.79	0.03

i-nuc	BP(j)	Nuc	#BP_Win	avgMFE	avgZ	avgED	SumZ	SumZ/#TotalWindows	BPs= 1
nt-624	-	C	120	-	-	-	-	-
624	NoBP	C	106	-13.97	-0.3	28.49	-32.07	-0.27
624	666	G	14	-14.26	0.27	34.19	3.79	0.03

i-nuc	BP(j)	Nuc	#BP_Win	avgMFE	avgZ	avgED	SumZ	SumZ/#TotalWindows	BPs= 3
nt-625	-	U	120	-	-	-	-	-
625	NoBP	U	74	-15.01	-0.12	29.23	-8.81	-0.07
625	551	A	30	-11.17	-0.73	26.31	-21.78	-0.18
625	620	A	2	-14.75	-0.11	33.16	-0.21	-0.0
625	665	A	14	-14.26	0.27	34.19	3.79	0.03

i-nuc	BP(j)	Nuc	#BP_Win	avgMFE	avgZ	avgED	SumZ	SumZ/#TotalWindows	BPs= 3
nt-626	-	G	120	-	-	-	-	-
626	NoBP	G	27	-15.66	-0.15	29.28	-4.1	-0.03
626	550	C	30	-11.17	-0.73	26.31	-21.78	-0.18
626	619	C	2	-14.75	-0.11	33.16	-0.21	-0.0
626	670	C	61	-14.49	-0.0	30.41	-0.15	-0.0

i-nuc	BP(j)	Nuc	#BP_Win	avgMFE	avgZ	avgED	SumZ	SumZ/#TotalWindows	BPs= 4
nt-627	-	C	120	-	-	-	-	-
627	NoBP	C	13	-16.89	-0.55	24.56	-7.19	-0.06
627	549	G	30	-11.17	-0.73	26.31	-21.78	-0.18
627	618	G	2	-14.75	-0.11	33.16	-0.21	-0.0
627	669	G	61	-14.49	-0.0	30.41	-0.15	-0.0
627	663	G	14	-14.26	0.27	34.19	3.79	0.03

i-nuc	BP(j)	Nuc	#BP_Win	avgMFE	avgZ	avgED	SumZ	SumZ/#TotalWindows	BPs= 1
nt-628	-	A	120	-	-	-	-	-
628	NoBP	A	59	-13.24	-0.42	28.07	-24.87	-0.21
628	668	U	61	-14.49	-0.0	30.41	-0.15	-0.0

i-nuc	BP(j)	Nuc	#BP_Win	avgMFE	avgZ	avgED	SumZ	SumZ/#TotalWindows	BPs= 2
nt-629	-	A	120	-	-	-	-	-
629	NoBP	A	45	-12.86	-0.62	26.31	-27.98	-0.23
629	667	U	61	-14.49	-0.0	30.41	-0.15	-0.0
629	660	U	14	-14.26	0.27	34.19	3.79	0.03

i-nuc	BP(j)	Nuc	#BP_Win	avgMFE	avgZ	avgED	SumZ	SumZ/#TotalWindows	BPs= 2
nt-630	-	U	120	-	-	-	-	-
630	NoBP	U	45	-12.83	-0.6	26.46	-27.13	-0.23
630	666	G	61	-14.49	-0.0	30.41	-0.15	-0.0
630	659	A	14	-14.26	0.27	34.19	3.79	0.03

i-nuc	BP(j)	Nuc	#BP_Win	avgMFE	avgZ	avgED	SumZ	SumZ/#TotalWindows	BPs= 2
nt-631	-	U	120	-	-	-	-	-
631	NoBP	U	45	-12.84	-0.59	26.51	-26.35	-0.22
631	665	A	61	-14.49	-0.0	30.41	-0.15	-0.0
631	658	A	14	-14.26	0.27	34.19	3.79	0.03

i-nuc	BP(j)	Nuc	#BP_Win	avgMFE	avgZ	avgED	SumZ	SumZ/#TotalWindows	BPs= 2
nt-632	-	U	120	-	-	-	-	-
632	NoBP	U	45	-12.87	-0.57	26.78	-25.44	-0.21
632	664	G	61	-14.49	-0.0	30.41	-0.15	-0.0
632	657	A	14	-14.26	0.27	34.19	3.79	0.03

i-nuc	BP(j)	Nuc	#BP_Win	avgMFE	avgZ	avgED	SumZ	SumZ/#TotalWindows	BPs= 2
nt-633	-	U	120	-	-	-	-	-
633	NoBP	U	45	-12.97	-0.56	26.71	-25.27	-0.21
633	663	G	61	-14.49	-0.0	30.41	-0.15	-0.0
633	656	A	14	-14.26	0.27	34.19	3.79	0.03

i-nuc	BP(j)	Nuc	#BP_Win	avgMFE	avgZ	avgED	SumZ	SumZ/#TotalWindows	BPs= 1
nt-634	-	U	120	-	-	-	-	-
634	NoBP	U	59	-13.44	-0.38	28.38	-22.59	-0.19
634	662	G	61	-14.49	-0.0	30.41	-0.15	-0.0

i-nuc	BP(j)	Nuc	#BP_Win	avgMFE	avgZ	avgED	SumZ	SumZ/#TotalWindows	BPs= 1
nt-635	-	U	120	-	-	-	-	-
635	NoBP	U	59	-13.61	-0.41	28.39	-23.96	-0.2
635	661	A	61	-14.49	-0.0	30.41	-0.15	-0.0

i-nuc	BP(j)	Nuc	#BP_Win	avgMFE	avgZ	avgED	SumZ	SumZ/#TotalWindows	BPs= 2
nt-636	-	U	120	-	-	-	-	-
636	NoBP	U	50	-14.34	-0.33	28.26	-16.52	-0.14
636	548	A	9	-10.81	-0.98	29.36	-8.85	-0.07
636	659	A	61	-14.49	-0.0	30.41	-0.15	-0.0

i-nuc	BP(j)	Nuc	#BP_Win	avgMFE	avgZ	avgED	SumZ	SumZ/#TotalWindows	BPs= 2
nt-637	-	U	120	-	-	-	-	-
637	NoBP	U	50	-14.56	-0.34	28.39	-16.99	-0.14
637	547	A	9	-10.81	-0.98	29.36	-8.85	-0.07
637	658	A	61	-14.49	-0.0	30.41	-0.15	-0.0

i-nuc	BP(j)	Nuc	#BP_Win	avgMFE	avgZ	avgED	SumZ	SumZ/#TotalWindows	BPs= 2
nt-638	-	U	120	-	-	-	-	-
638	NoBP	U	50	-14.85	-0.36	28.39	-17.83	-0.15
638	546	A	9	-10.81	-0.98	29.36	-8.85	-0.07
638	657	A	61	-14.49	-0.0	30.41	-0.15	-0.0

i-nuc	BP(j)	Nuc	#BP_Win	avgMFE	avgZ	avgED	SumZ	SumZ/#TotalWindows	BPs= 2
nt-639	-	U	120	-	-	-	-	-
639	NoBP	U	50	-15.14	-0.36	28.46	-18.23	-0.15
639	545	A	9	-10.81	-0.98	29.36	-8.85	-0.07
639	656	A	61	-14.49	-0.0	30.41	-0.15	-0.0

i-nuc	BP(j)	Nuc	#BP_Win	avgMFE	avgZ	avgED	SumZ	SumZ/#TotalWindows	BPs= 3
nt-640	-	C	120	-	-	-	-	-
640	NoBP	C	35	-12.34	-0.22	29.66	-7.54	-0.06
640	544	G	9	-10.81	-0.98	29.36	-8.85	-0.07
640	654	G	61	-14.49	-0.0	30.41	-0.15	-0.0
640	675	G	15	-22.61	-0.74	26.41	-11.1	-0.09

i-nuc	BP(j)	Nuc	#BP_Win	avgMFE	avgZ	avgED	SumZ	SumZ/#TotalWindows	BPs= 2
nt-641	-	U	120	-	-	-	-	-
641	NoBP	U	44	-12.35	-0.38	29.83	-16.83	-0.14
641	653	A	61	-14.49	-0.0	30.41	-0.15	-0.0
641	674	A	15	-22.61	-0.74	26.41	-11.1	-0.09

i-nuc	BP(j)	Nuc	#BP_Win	avgMFE	avgZ	avgED	SumZ	SumZ/#TotalWindows	BPs= 2
nt-642	-	U	120	-	-	-	-	-
642	NoBP	U	100	-13.95	-0.15	30.34	-14.61	-0.12
642	548	A	5	-9.81	-0.69	27.82	-3.45	-0.03
642	673	A	15	-22.61	-0.74	26.41	-11.1	-0.09

i-nuc	BP(j)	Nuc	#BP_Win	avgMFE	avgZ	avgED	SumZ	SumZ/#TotalWindows	BPs= 2
nt-643	-	U	120	-	-	-	-	-
643	NoBP	U	100	-14.12	-0.16	30.38	-15.79	-0.13
643	547	A	5	-9.81	-0.69	27.82	-3.45	-0.03
643	672	A	15	-22.61	-0.74	26.41	-11.1	-0.09

i-nuc	BP(j)	Nuc	#BP_Win	avgMFE	avgZ	avgED	SumZ	SumZ/#TotalWindows	BPs= 2
nt-644	-	U	120	-	-	-	-	-
644	NoBP	U	106	-15.76	-0.18	29.95	-19.12	-0.16
644	539	A	9	-10.81	-0.98	29.36	-8.85	-0.07
644	546	A	5	-9.81	-0.69	27.82	-3.45	-0.03

i-nuc	BP(j)	Nuc	#BP_Win	avgMFE	avgZ	avgED	SumZ	SumZ/#TotalWindows	BPs= 2
nt-645	-	U	120	-	-	-	-	-
645	NoBP	U	106	-15.93	-0.19	29.98	-20.13	-0.17
645	538	A	9	-10.81	-0.98	29.36	-8.85	-0.07
645	545	A	5	-9.81	-0.69	27.82	-3.45	-0.03

i-nuc	BP(j)	Nuc	#BP_Win	avgMFE	avgZ	avgED	SumZ	SumZ/#TotalWindows	BPs= 4
nt-646	-	C	120	-	-	-	-	-
646	NoBP	C	86	-14.18	0.0	30.78	0.27	0.0
646	537	G	9	-10.81	-0.98	29.36	-8.85	-0.07
646	544	G	5	-9.81	-0.69	27.82	-3.45	-0.03
646	669	G	15	-22.61	-0.74	26.41	-11.1	-0.09
646	761	G	5	-29.66	-2.18	25.68	-10.89	-0.09

i-nuc	BP(j)	Nuc	#BP_Win	avgMFE	avgZ	avgED	SumZ	SumZ/#TotalWindows	BPs= 5
nt-647	-	A	120	-	-	-	-	-
647	NoBP	A	83	-14.05	0.03	30.95	2.85	0.02
647	536	U	8	-10.88	-1.04	29.2	-8.3	-0.07
647	543	U	5	-9.81	-0.69	27.82	-3.45	-0.03
647	667	U	2	-12.86	-0.56	23.76	-1.11	-0.01
647	668	U	15	-22.61	-0.74	26.41	-11.1	-0.09
647	760	U	7	-28.9	-1.97	27.22	-13.76	-0.11

i-nuc	BP(j)	Nuc	#BP_Win	avgMFE	avgZ	avgED	SumZ	SumZ/#TotalWindows	BPs= 2
nt-648	-	U	120	-	-	-	-	-
648	NoBP	U	111	-14.93	-0.18	30.15	-20.39	-0.17
648	666	G	2	-12.86	-0.56	23.76	-1.11	-0.01
648	759	A	7	-28.9	-1.97	27.22	-13.76	-0.11

i-nuc	BP(j)	Nuc	#BP_Win	avgMFE	avgZ	avgED	SumZ	SumZ/#TotalWindows	BPs= 3
nt-649	-	U	120	-	-	-	-	-
649	NoBP	U	94	-13.96	-0.1	30.91	-9.47	-0.08
649	665	A	4	-11.88	-0.2	26.91	-0.81	-0.01
649	666	G	15	-22.61	-0.74	26.41	-11.1	-0.09
649	758	A	7	-28.9	-1.97	27.22	-13.76	-0.11

i-nuc	BP(j)	Nuc	#BP_Win	avgMFE	avgZ	avgED	SumZ	SumZ/#TotalWindows	BPs= 4
nt-650	-	U	120	-	-	-	-	-
650	NoBP	U	93	-14.15	-0.1	31.1	-9.07	-0.08
650	664	G	4	-11.88	-0.2	26.91	-0.81	-0.01
650	570	A	1	-11.4	-0.16	30.22	-0.16	-0.0
650	665	A	15	-22.61	-0.74	26.41	-11.1	-0.09
650	757	G	7	-28.9	-1.97	27.22	-13.76	-0.11

i-nuc	BP(j)	Nuc	#BP_Win	avgMFE	avgZ	avgED	SumZ	SumZ/#TotalWindows	BPs= 4
nt-651	-	C	120	-	-	-	-	-
651	NoBP	C	93	-14.32	-0.1	31.27	-8.86	-0.07
651	663	G	4	-11.88	-0.2	26.91	-0.81	-0.01
651	569	G	1	-11.4	-0.16	30.22	-0.16	-0.0
651	664	G	15	-22.61	-0.74	26.41	-11.1	-0.09
651	756	G	7	-28.9	-1.97	27.22	-13.76	-0.11

i-nuc	BP(j)	Nuc	#BP_Win	avgMFE	avgZ	avgED	SumZ	SumZ/#TotalWindows	BPs= 4
nt-652	-	C	120	-	-	-	-	-
652	NoBP	C	93	-14.49	-0.09	31.42	-8.75	-0.07
652	662	G	4	-11.88	-0.2	26.91	-0.81	-0.01
652	568	G	1	-11.4	-0.16	30.22	-0.16	-0.0
652	663	G	15	-22.61	-0.74	26.41	-11.1	-0.09
652	755	G	7	-28.9	-1.97	27.22	-13.76	-0.11

i-nuc	BP(j)	Nuc	#BP_Win	avgMFE	avgZ	avgED	SumZ	SumZ/#TotalWindows	BPs= 3
nt-653	-	A	120	-	-	-	-	-
653	NoBP	A	56	-18.12	-0.57	30.17	-31.99	-0.27
653	567	U	1	-11.4	-0.16	30.22	-0.16	-0.0
653	641	U	61	-14.49	-0.0	30.41	-0.15	-0.0
653	770	U	2	-26.65	-0.88	44.12	-1.75	-0.01

i-nuc	BP(j)	Nuc	#BP_Win	avgMFE	avgZ	avgED	SumZ	SumZ/#TotalWindows	BPs= 3
nt-654	-	G	120	-	-	-	-	-
654	NoBP	G	56	-18.39	-0.56	30.48	-31.49	-0.26
654	566	U	1	-11.4	-0.16	30.22	-0.16	-0.0
654	640	C	61	-14.49	-0.0	30.41	-0.15	-0.0
654	769	C	2	-26.65	-0.88	44.12	-1.75	-0.01

i-nuc	BP(j)	Nuc	#BP_Win	avgMFE	avgZ	avgED	SumZ	SumZ/#TotalWindows	BPs= 1
nt-655	-	U	120	-	-	-	-	-
655	NoBP	U	118	-16.46	-0.27	30.51	-31.91	-0.27
655	768	G	2	-26.65	-0.88	44.12	-1.75	-0.01

i-nuc	BP(j)	Nuc	#BP_Win	avgMFE	avgZ	avgED	SumZ	SumZ/#TotalWindows	BPs= 3
nt-656	-	A	120	-	-	-	-	-
656	NoBP	A	43	-20.37	-0.84	29.63	-36.02	-0.3
656	639	U	61	-14.49	-0.0	30.41	-0.15	-0.0
656	633	U	14	-14.26	0.27	34.19	3.79	0.03
656	767	U	2	-26.65	-0.88	44.12	-1.75	-0.01

i-nuc	BP(j)	Nuc	#BP_Win	avgMFE	avgZ	avgED	SumZ	SumZ/#TotalWindows	BPs= 3
nt-657	-	A	120	-	-	-	-	-
657	NoBP	A	43	-20.82	-0.86	29.59	-36.96	-0.31
657	638	U	61	-14.49	-0.0	30.41	-0.15	-0.0
657	632	U	14	-14.26	0.27	34.19	3.79	0.03
657	766	U	2	-26.65	-0.88	44.12	-1.75	-0.01

i-nuc	BP(j)	Nuc	#BP_Win	avgMFE	avgZ	avgED	SumZ	SumZ/#TotalWindows	BPs= 2
nt-658	-	A	120	-	-	-	-	-
658	NoBP	A	45	-21.59	-0.89	29.85	-40.21	-0.34
658	637	U	61	-14.49	-0.0	30.41	-0.15	-0.0
658	631	U	14	-14.26	0.27	34.19	3.79	0.03

i-nuc	BP(j)	Nuc	#BP_Win	avgMFE	avgZ	avgED	SumZ	SumZ/#TotalWindows	BPs= 2
nt-659	-	A	120	-	-	-	-	-
659	NoBP	A	45	-22.13	-0.93	29.43	-42.03	-0.35
659	636	U	61	-14.49	-0.0	30.41	-0.15	-0.0
659	630	U	14	-14.26	0.27	34.19	3.79	0.03

i-nuc	BP(j)	Nuc	#BP_Win	avgMFE	avgZ	avgED	SumZ	SumZ/#TotalWindows	BPs= 2
nt-660	-	U	120	-	-	-	-	-
660	NoBP	U	105	-18.03	-0.42	29.82	-43.96	-0.37
660	559	G	1	-11.4	-0.16	30.22	-0.16	-0.0
660	629	A	14	-14.26	0.27	34.19	3.79	0.03

i-nuc	BP(j)	Nuc	#BP_Win	avgMFE	avgZ	avgED	SumZ	SumZ/#TotalWindows	BPs= 2
nt-661	-	A	120	-	-	-	-	-
661	NoBP	A	58	-21.28	-0.72	29.95	-41.9	-0.35
661	558	U	1	-11.4	-0.16	30.22	-0.16	-0.0
661	635	U	61	-14.49	-0.0	30.41	-0.15	-0.0

i-nuc	BP(j)	Nuc	#BP_Win	avgMFE	avgZ	avgED	SumZ	SumZ/#TotalWindows	BPs= 4
nt-662	-	G	120	-	-	-	-	-
662	NoBP	G	35	-18.67	-0.31	30.3	-10.82	-0.09
662	652	C	4	-11.88	-0.2	26.91	-0.81	-0.01
662	557	U	1	-11.4	-0.16	30.22	-0.16	-0.0
662	634	U	61	-14.49	-0.0	30.41	-0.15	-0.0
662	693	U	19	-29.38	-1.68	29.29	-31.95	-0.27

i-nuc	BP(j)	Nuc	#BP_Win	avgMFE	avgZ	avgED	SumZ	SumZ/#TotalWindows	BPs= 5
nt-663	-	G	120	-	-	-	-	-
663	NoBP	G	25	-27.88	-1.49	29.53	-37.35	-0.31
663	651	C	4	-11.88	-0.2	26.91	-0.81	-0.01
663	556	C	1	-11.4	-0.16	30.22	-0.16	-0.0
663	633	U	61	-14.49	-0.0	30.41	-0.15	-0.0
663	627	C	14	-14.26	0.27	34.19	3.79	0.03
663	652	C	15	-22.61	-0.74	26.41	-11.1	-0.09

i-nuc	BP(j)	Nuc	#BP_Win	avgMFE	avgZ	avgED	SumZ	SumZ/#TotalWindows	BPs= 6
nt-664	-	G	120	-	-	-	-	-
664	NoBP	G	15	-13.95	0.28	33.85	4.13	0.03
664	650	U	4	-11.88	-0.2	26.91	-0.81	-0.01
664	555	C	1	-11.4	-0.16	30.22	-0.16	-0.0
664	632	U	61	-14.49	-0.0	30.41	-0.15	-0.0
664	651	C	15	-22.61	-0.74	26.41	-11.1	-0.09
664	691	U	22	-29.82	-1.72	28.67	-37.94	-0.32
664	677	C	2	-27.85	-1.1	37.46	-2.2	-0.02

i-nuc	BP(j)	Nuc	#BP_Win	avgMFE	avgZ	avgED	SumZ	SumZ/#TotalWindows	BPs= 7
nt-665	-	A	120	-	-	-	-	-
665	649	U	4	-11.88	-0.2	26.91	-0.81	-0.01
665	554	U	1	-11.4	-0.16	30.22	-0.16	-0.0
665	631	U	61	-14.49	-0.0	30.41	-0.15	-0.0
665	625	U	14	-14.26	0.27	34.19	3.79	0.03
665	650	U	15	-22.61	-0.74	26.41	-11.1	-0.09
665	690	U	22	-29.82	-1.72	28.67	-37.94	-0.32
665	676	U	2	-27.85	-1.1	37.46	-2.2	-0.02
665	NoBP	A	1	-32.2	-1.8	40.73	-1.8	-0.02

i-nuc	BP(j)	Nuc	#BP_Win	avgMFE	avgZ	avgED	SumZ	SumZ/#TotalWindows	BPs= 5
nt-666	-	G	120	-	-	-	-	-
666	NoBP	G	6	-23.8	-0.97	35.0	-5.81	-0.05
666	648	U	2	-12.86	-0.56	23.76	-1.11	-0.01
666	630	U	61	-14.49	-0.0	30.41	-0.15	-0.0
666	624	C	14	-14.26	0.27	34.19	3.79	0.03
666	649	U	15	-22.61	-0.74	26.41	-11.1	-0.09
666	689	U	22	-29.82	-1.72	28.67	-37.94	-0.32

i-nuc	BP(j)	Nuc	#BP_Win	avgMFE	avgZ	avgED	SumZ	SumZ/#TotalWindows	BPs= 6
nt-667	-	U	120	-	-	-	-	-
667	647	A	2	-12.86	-0.56	23.76	-1.11	-0.01
667	552	A	1	-11.4	-0.16	30.22	-0.16	-0.0
667	629	A	61	-14.49	-0.0	30.41	-0.15	-0.0
667	623	A	14	-14.26	0.27	34.19	3.79	0.03
667	NoBP	U	18	-24.21	-0.92	27.73	-16.51	-0.14
667	688	A	22	-29.82	-1.72	28.67	-37.94	-0.32
667	674	A	2	-27.85	-1.1	37.46	-2.2	-0.02

i-nuc	BP(j)	Nuc	#BP_Win	avgMFE	avgZ	avgED	SumZ	SumZ/#TotalWindows	BPs= 6
nt-668	-	U	120	-	-	-	-	-
668	NoBP	U	5	-28.9	-1.72	28.71	-8.61	-0.07
668	551	A	1	-11.4	-0.16	30.22	-0.16	-0.0
668	628	A	61	-14.49	-0.0	30.41	-0.15	-0.0
668	620	A	14	-14.26	0.27	34.19	3.79	0.03
668	647	A	15	-22.61	-0.74	26.41	-11.1	-0.09
668	687	A	22	-29.82	-1.72	28.67	-37.94	-0.32
668	673	A	2	-27.85	-1.1	37.46	-2.2	-0.02

i-nuc	BP(j)	Nuc	#BP_Win	avgMFE	avgZ	avgED	SumZ	SumZ/#TotalWindows	BPs= 6
nt-669	-	G	120	-	-	-	-	-
669	550	C	1	-11.4	-0.16	30.22	-0.16	-0.0
669	627	C	61	-14.49	-0.0	30.41	-0.15	-0.0
669	619	C	14	-14.26	0.27	34.19	3.79	0.03
669	646	C	15	-22.61	-0.74	26.41	-11.1	-0.09
669	686	C	22	-29.82	-1.72	28.67	-37.94	-0.32
669	NoBP	G	5	-30.46	-1.52	35.57	-7.61	-0.06
669	787	C	2	-35.2	-2.52	18.82	-5.04	-0.04

i-nuc	BP(j)	Nuc	#BP_Win	avgMFE	avgZ	avgED	SumZ	SumZ/#TotalWindows	BPs= 4
nt-670	-	C	120	-	-	-	-	-
670	626	G	61	-14.49	-0.0	30.41	-0.15	-0.0
670	618	G	14	-14.26	0.27	34.19	3.79	0.03
670	NoBP	C	21	-24.94	-0.97	29.24	-20.43	-0.17
670	685	G	22	-29.82	-1.72	28.67	-37.94	-0.32
670	786	G	2	-35.2	-2.52	18.82	-5.04	-0.04

i-nuc	BP(j)	Nuc	#BP_Win	avgMFE	avgZ	avgED	SumZ	SumZ/#TotalWindows	BPs= 3
nt-671	-	U	120	-	-	-	-	-
671	NoBP	U	82	-17.4	-0.26	30.33	-21.47	-0.18
671	617	G	14	-14.26	0.27	34.19	3.79	0.03
671	684	A	22	-29.82	-1.72	28.67	-37.94	-0.32
671	785	A	2	-35.2	-2.52	18.82	-5.04	-0.04

i-nuc	BP(j)	Nuc	#BP_Win	avgMFE	avgZ	avgED	SumZ	SumZ/#TotalWindows	BPs= 3
nt-672	-	A	120	-	-	-	-	-
672	NoBP	A	93	-19.82	-0.47	31.49	-43.95	-0.37
672	574	U	10	-12.37	-0.24	25.32	-2.44	-0.02
672	643	U	15	-22.61	-0.74	26.41	-11.1	-0.09
672	767	U	2	-32.3	-1.73	38.26	-3.46	-0.03

i-nuc	BP(j)	Nuc	#BP_Win	avgMFE	avgZ	avgED	SumZ	SumZ/#TotalWindows	BPs= 5
nt-673	-	A	120	-	-	-	-	-
673	NoBP	A	77	-20.85	-0.59	31.2	-45.77	-0.38
673	573	U	10	-12.37	-0.24	25.32	-2.44	-0.02
673	614	U	14	-14.26	0.27	34.19	3.79	0.03
673	642	U	15	-22.61	-0.74	26.41	-11.1	-0.09
673	668	U	2	-27.85	-1.1	37.46	-2.2	-0.02
673	766	U	2	-32.3	-1.73	38.26	-3.46	-0.03

i-nuc	BP(j)	Nuc	#BP_Win	avgMFE	avgZ	avgED	SumZ	SumZ/#TotalWindows	BPs= 5
nt-674	-	A	120	-	-	-	-	-
674	NoBP	A	77	-21.08	-0.6	31.53	-45.97	-0.38
674	572	U	10	-12.37	-0.24	25.32	-2.44	-0.02
674	613	U	14	-14.26	0.27	34.19	3.79	0.03
674	641	U	15	-22.61	-0.74	26.41	-11.1	-0.09
674	667	U	2	-27.85	-1.1	37.46	-2.2	-0.02
674	765	U	2	-32.3	-1.73	38.26	-3.46	-0.03

i-nuc	BP(j)	Nuc	#BP_Win	avgMFE	avgZ	avgED	SumZ	SumZ/#TotalWindows	BPs= 6
nt-675	-	G	120	-	-	-	-	-
675	NoBP	G	36	-25.05	-1.14	28.23	-40.91	-0.34
675	571	C	10	-12.37	-0.24	25.32	-2.44	-0.02
675	619	C	34	-14.67	0.28	35.41	9.43	0.08
675	612	C	14	-14.26	0.27	34.19	3.79	0.03
675	640	C	15	-22.61	-0.74	26.41	-11.1	-0.09
675	781	C	9	-32.84	-1.89	34.08	-17.02	-0.14
675	764	C	2	-32.3	-1.73	38.26	-3.46	-0.03

i-nuc	BP(j)	Nuc	#BP_Win	avgMFE	avgZ	avgED	SumZ	SumZ/#TotalWindows	BPs= 5
nt-676	-	U	120	-	-	-	-	-
676	NoBP	U	58	-25.83	-1.17	28.57	-67.62	-0.56
676	570	A	10	-12.37	-0.24	25.32	-2.44	-0.02
676	618	G	34	-14.67	0.28	35.41	9.43	0.08
676	611	A	14	-14.26	0.27	34.19	3.79	0.03
676	665	A	2	-27.85	-1.1	37.46	-2.2	-0.02
676	763	G	2	-32.3	-1.73	38.26	-3.46	-0.03

i-nuc	BP(j)	Nuc	#BP_Win	avgMFE	avgZ	avgED	SumZ	SumZ/#TotalWindows	BPs= 6
nt-677	-	C	120	-	-	-	-	-
677	NoBP	C	49	-24.89	-1.05	27.76	-51.51	-0.43
677	569	G	10	-12.37	-0.24	25.32	-2.44	-0.02
677	617	G	34	-14.67	0.28	35.41	9.43	0.08
677	610	G	14	-14.26	0.27	34.19	3.79	0.03
677	664	G	2	-27.85	-1.1	37.46	-2.2	-0.02
677	779	G	9	-32.84	-1.89	34.08	-17.02	-0.14
677	761	G	2	-32.3	-1.73	38.26	-3.46	-0.03

i-nuc	BP(j)	Nuc	#BP_Win	avgMFE	avgZ	avgED	SumZ	SumZ/#TotalWindows	BPs= 2
nt-678	-	A	120	-	-	-	-	-
678	NoBP	A	109	-19.41	-0.4	30.93	-44.11	-0.37
678	778	U	9	-32.84	-1.89	34.08	-17.02	-0.14
678	760	U	2	-32.3	-1.73	38.26	-3.46	-0.03

i-nuc	BP(j)	Nuc	#BP_Win	avgMFE	avgZ	avgED	SumZ	SumZ/#TotalWindows	BPs= 4
nt-679	-	U	120	-	-	-	-	-
679	NoBP	U	46	-21.61	-0.83	30.16	-38.04	-0.32
679	615	A	27	-13.77	0.28	36.56	7.54	0.06
679	728	A	36	-21.36	-0.42	27.5	-15.01	-0.13
679	777	G	9	-32.84	-1.89	34.08	-17.02	-0.14
679	759	A	2	-32.3	-1.73	38.26	-3.46	-0.03

i-nuc	BP(j)	Nuc	#BP_Win	avgMFE	avgZ	avgED	SumZ	SumZ/#TotalWindows	BPs= 4
nt-680	-	A	120	-	-	-	-	-
680	NoBP	A	42	-23.22	-0.95	31.54	-39.77	-0.33
680	566	U	4	-13.15	-0.55	20.91	-2.18	-0.02
680	614	U	27	-13.77	0.28	36.56	7.54	0.06
680	727	U	38	-21.53	-0.41	27.56	-15.63	-0.13
680	776	U	9	-32.84	-1.89	34.08	-17.02	-0.14

i-nuc	BP(j)	Nuc	#BP_Win	avgMFE	avgZ	avgED	SumZ	SumZ/#TotalWindows	BPs= 6
nt-681	-	C	120	-	-	-	-	-
681	565	G	4	-13.15	-0.55	20.91	-2.18	-0.02
681	NoBP	C	37	-23.13	-0.97	31.3	-36.05	-0.3
681	610	G	27	-13.77	0.28	36.56	7.54	0.06
681	726	G	39	-21.43	-0.38	27.58	-14.77	-0.12
681	774	G	2	-27.85	-1.1	37.46	-2.2	-0.02
681	775	G	9	-32.84	-1.89	34.08	-17.02	-0.14
681	756	G	2	-32.3	-1.73	38.26	-3.46	-0.03

i-nuc	BP(j)	Nuc	#BP_Win	avgMFE	avgZ	avgED	SumZ	SumZ/#TotalWindows	BPs= 5
nt-682	-	C	120	-	-	-	-	-
682	NoBP	C	41	-22.59	-0.95	30.62	-39.14	-0.33
682	609	G	27	-13.77	0.28	36.56	7.54	0.06
682	725	G	39	-21.43	-0.38	27.58	-14.77	-0.12
682	773	G	2	-27.85	-1.1	37.46	-2.2	-0.02
682	774	G	9	-32.84	-1.89	34.08	-17.02	-0.14
682	755	G	2	-32.3	-1.73	38.26	-3.46	-0.03

i-nuc	BP(j)	Nuc	#BP_Win	avgMFE	avgZ	avgED	SumZ	SumZ/#TotalWindows	BPs= 5
nt-683	-	A	120	-	-	-	-	-
683	NoBP	A	41	-22.99	-0.97	30.97	-39.59	-0.33
683	608	U	27	-13.77	0.28	36.56	7.54	0.06
683	724	U	39	-21.43	-0.38	27.58	-14.77	-0.12
683	772	U	2	-27.85	-1.1	37.46	-2.2	-0.02
683	771	U	9	-32.84	-1.89	34.08	-17.02	-0.14
683	754	U	2	-32.3	-1.73	38.26	-3.46	-0.03

i-nuc	BP(j)	Nuc	#BP_Win	avgMFE	avgZ	avgED	SumZ	SumZ/#TotalWindows	BPs= 7
nt-684	-	A	120	-	-	-	-	-
684	NoBP	A	6	-15.1	-0.29	28.19	-1.75	-0.01
684	607	U	27	-13.77	0.28	36.56	7.54	0.06
684	697	U	13	-16.35	-0.01	37.26	-0.07	-0.0
684	723	U	39	-21.43	-0.38	27.58	-14.77	-0.12
684	671	U	22	-29.82	-1.72	28.67	-37.94	-0.32
684	771	U	2	-27.85	-1.1	37.46	-2.2	-0.02
684	770	U	9	-32.84	-1.89	34.08	-17.02	-0.14
684	753	U	2	-32.3	-1.73	38.26	-3.46	-0.03

i-nuc	BP(j)	Nuc	#BP_Win	avgMFE	avgZ	avgED	SumZ	SumZ/#TotalWindows	BPs= 7
nt-685	-	G	120	-	-	-	-	-
685	NoBP	G	5	-15.48	-0.21	29.63	-1.07	-0.01
685	606	C	27	-13.77	0.28	36.56	7.54	0.06
685	696	C	13	-16.35	-0.01	37.26	-0.07	-0.0
685	722	C	39	-21.43	-0.38	27.58	-14.77	-0.12
685	670	C	22	-29.82	-1.72	28.67	-37.94	-0.32
685	769	C	11	-31.94	-1.75	34.69	-19.22	-0.16
685	752	C	2	-32.3	-1.73	38.26	-3.46	-0.03
685	706	C	1	-30.7	-1.03	32.3	-1.03	-0.01

i-nuc	BP(j)	Nuc	#BP_Win	avgMFE	avgZ	avgED	SumZ	SumZ/#TotalWindows	BPs= 5
nt-686	-	C	120	-	-	-	-	-
686	NoBP	C	71	-18.36	-0.13	31.15	-9.45	-0.08
686	695	G	13	-16.35	-0.01	37.26	-0.07	-0.0
686	669	G	22	-29.82	-1.72	28.67	-37.94	-0.32
686	768	G	11	-31.94	-1.75	34.69	-19.22	-0.16
686	751	G	2	-32.3	-1.73	38.26	-3.46	-0.03
686	705	G	1	-30.7	-1.03	32.3	-1.03	-0.01

i-nuc	BP(j)	Nuc	#BP_Win	avgMFE	avgZ	avgED	SumZ	SumZ/#TotalWindows	BPs= 4
nt-687	-	A	120	-	-	-	-	-
687	NoBP	A	84	-18.27	-0.13	32.09	-10.92	-0.09
687	668	U	22	-29.82	-1.72	28.67	-37.94	-0.32
687	767	U	11	-31.94	-1.75	34.69	-19.22	-0.16
687	750	U	2	-32.3	-1.73	38.26	-3.46	-0.03
687	704	U	1	-30.7	-1.03	32.3	-1.03	-0.01

i-nuc	BP(j)	Nuc	#BP_Win	avgMFE	avgZ	avgED	SumZ	SumZ/#TotalWindows	BPs= 3
nt-688	-	A	120	-	-	-	-	-
688	NoBP	A	86	-18.82	-0.18	32.23	-15.65	-0.13
688	667	U	22	-29.82	-1.72	28.67	-37.94	-0.32
688	766	U	11	-31.94	-1.75	34.69	-19.22	-0.16
688	703	U	1	-30.7	-1.03	32.3	-1.03	-0.01

i-nuc	BP(j)	Nuc	#BP_Win	avgMFE	avgZ	avgED	SumZ	SumZ/#TotalWindows	BPs= 2
nt-689	-	U	120	-	-	-	-	-
689	NoBP	U	96	-20.35	-0.34	32.47	-32.95	-0.27
689	666	G	22	-29.82	-1.72	28.67	-37.94	-0.32
689	748	G	2	-32.3	-1.73	38.26	-3.46	-0.03

i-nuc	BP(j)	Nuc	#BP_Win	avgMFE	avgZ	avgED	SumZ	SumZ/#TotalWindows	BPs= 2
nt-690	-	U	120	-	-	-	-	-
690	NoBP	U	96	-20.55	-0.35	32.51	-33.32	-0.28
690	665	A	22	-29.82	-1.72	28.67	-37.94	-0.32
690	747	A	2	-32.3	-1.73	38.26	-3.46	-0.03

i-nuc	BP(j)	Nuc	#BP_Win	avgMFE	avgZ	avgED	SumZ	SumZ/#TotalWindows	BPs= 5
nt-691	-	U	120	-	-	-	-	-
691	NoBP	U	83	-21.31	-0.43	31.77	-35.96	-0.3
691	710	A	11	-14.75	0.38	38.57	4.22	0.04
691	664	G	22	-29.82	-1.72	28.67	-37.94	-0.32
691	746	G	2	-32.3	-1.73	38.26	-3.46	-0.03
691	791	A	1	-29.9	-0.78	34.66	-0.78	-0.01
691	701	A	1	-30.7	-1.03	32.3	-1.03	-0.01

i-nuc	BP(j)	Nuc	#BP_Win	avgMFE	avgZ	avgED	SumZ	SumZ/#TotalWindows	BPs= 3
nt-692	-	G	120	-	-	-	-	-
692	NoBP	G	99	-22.88	-0.69	31.27	-68.29	-0.57
692	709	C	19	-21.36	-0.28	35.73	-5.25	-0.04
692	790	C	1	-29.9	-0.78	34.66	-0.78	-0.01
692	700	C	1	-30.7	-1.03	32.3	-1.03	-0.01

i-nuc	BP(j)	Nuc	#BP_Win	avgMFE	avgZ	avgED	SumZ	SumZ/#TotalWindows	BPs= 3
nt-693	-	U	120	-	-	-	-	-
693	NoBP	U	80	-21.52	-0.44	31.78	-35.19	-0.29
693	708	A	19	-21.36	-0.28	35.73	-5.25	-0.04
693	662	G	19	-29.38	-1.68	29.29	-31.95	-0.27
693	744	A	2	-32.3	-1.73	38.26	-3.46	-0.03

i-nuc	BP(j)	Nuc	#BP_Win	avgMFE	avgZ	avgED	SumZ	SumZ/#TotalWindows	BPs= 2
nt-694	-	A	120	-	-	-	-	-
694	NoBP	A	100	-21.68	-0.48	30.96	-47.7	-0.4
694	765	U	18	-29.78	-1.4	38.5	-25.14	-0.21
694	743	U	2	-32.3	-1.73	38.26	-3.46	-0.03

i-nuc	BP(j)	Nuc	#BP_Win	avgMFE	avgZ	avgED	SumZ	SumZ/#TotalWindows	BPs= 4
nt-695	-	G	120	-	-	-	-	-
695	NoBP	G	3	-17.9	-0.19	33.96	-0.56	-0.0
695	686	C	13	-16.35	-0.01	37.26	-0.07	-0.0
695	706	C	85	-23.0	-0.59	30.08	-50.31	-0.42
695	764	C	18	-29.78	-1.4	38.5	-25.14	-0.21
695	787	C	1	-29.9	-0.78	34.66	-0.78	-0.01

i-nuc	BP(j)	Nuc	#BP_Win	avgMFE	avgZ	avgED	SumZ	SumZ/#TotalWindows	BPs= 4
nt-696	-	C	120	-	-	-	-	-
696	NoBP	C	3	-24.57	-0.67	28.07	-2.0	-0.02
696	685	G	13	-16.35	-0.01	37.26	-0.07	-0.0
696	705	G	85	-23.0	-0.59	30.08	-50.31	-0.42
696	763	G	18	-29.78	-1.4	38.5	-25.14	-0.21
696	786	G	1	-29.9	-0.78	34.66	-0.78	-0.01

i-nuc	BP(j)	Nuc	#BP_Win	avgMFE	avgZ	avgED	SumZ	SumZ/#TotalWindows	BPs= 2
nt-697	-	U	120	-	-	-	-	-
697	684	A	13	-16.35	-0.01	37.26	-0.07	-0.0
697	NoBP	U	106	-24.39	-0.75	31.3	-79.12	-0.66
697	785	A	1	-29.9	-0.78	34.66	-0.78	-0.01

i-nuc	BP(j)	Nuc	#BP_Win	avgMFE	avgZ	avgED	SumZ	SumZ/#TotalWindows	BPs= 0
nt-698	-	A	120	-	-	-	-	-
698	NoBP	A	120	-23.73	-0.68	31.82	-81.55	-0.68

i-nuc	BP(j)	Nuc	#BP_Win	avgMFE	avgZ	avgED	SumZ	SumZ/#TotalWindows	BPs= 0
nt-699	-	U	120	-	-	-	-	-
699	NoBP	U	120	-23.89	-0.69	31.66	-82.89	-0.69

i-nuc	BP(j)	Nuc	#BP_Win	avgMFE	avgZ	avgED	SumZ	SumZ/#TotalWindows	BPs= 2
nt-700	-	C	120	-	-	-	-	-
700	NoBP	C	101	-22.96	-0.58	30.24	-58.24	-0.49
700	761	G	18	-29.78	-1.4	38.5	-25.14	-0.21
700	692	G	1	-30.7	-1.03	32.3	-1.03	-0.01

i-nuc	BP(j)	Nuc	#BP_Win	avgMFE	avgZ	avgED	SumZ	SumZ/#TotalWindows	BPs= 2
nt-701	-	A	120	-	-	-	-	-
701	NoBP	A	101	-23.15	-0.59	30.04	-59.82	-0.5
701	760	U	18	-29.78	-1.4	38.5	-25.14	-0.21
701	691	U	1	-30.7	-1.03	32.3	-1.03	-0.01

i-nuc	BP(j)	Nuc	#BP_Win	avgMFE	avgZ	avgED	SumZ	SumZ/#TotalWindows	BPs= 2
nt-702	-	U	120	-	-	-	-	-
702	NoBP	U	92	-22.58	-0.54	30.57	-49.89	-0.42
702	759	A	18	-29.78	-1.4	38.5	-25.14	-0.21
702	785	A	10	-31.08	-1.25	23.47	-12.53	-0.1

i-nuc	BP(j)	Nuc	#BP_Win	avgMFE	avgZ	avgED	SumZ	SumZ/#TotalWindows	BPs= 3
nt-703	-	U	120	-	-	-	-	-
703	NoBP	U	91	-22.69	-0.55	30.34	-50.23	-0.42
703	758	A	18	-29.78	-1.4	38.5	-25.14	-0.21
703	784	G	10	-31.08	-1.25	23.47	-12.53	-0.1
703	688	A	1	-30.7	-1.03	32.3	-1.03	-0.01

i-nuc	BP(j)	Nuc	#BP_Win	avgMFE	avgZ	avgED	SumZ	SumZ/#TotalWindows	BPs= 3
nt-704	-	U	120	-	-	-	-	-
704	NoBP	U	91	-22.9	-0.57	30.15	-51.5	-0.43
704	757	G	18	-29.78	-1.4	38.5	-25.14	-0.21
704	783	A	10	-31.08	-1.25	23.47	-12.53	-0.1
704	687	A	1	-30.7	-1.03	32.3	-1.03	-0.01

i-nuc	BP(j)	Nuc	#BP_Win	avgMFE	avgZ	avgED	SumZ	SumZ/#TotalWindows	BPs= 4
nt-705	-	G	120	-	-	-	-	-
705	NoBP	G	21	-28.17	-1.18	37.95	-24.8	-0.21
705	696	C	85	-23.0	-0.59	30.08	-50.31	-0.42
705	782	C	10	-31.08	-1.25	23.47	-12.53	-0.1
705	780	U	3	-30.57	-0.94	24.26	-2.82	-0.02
705	686	C	1	-30.7	-1.03	32.3	-1.03	-0.01

i-nuc	BP(j)	Nuc	#BP_Win	avgMFE	avgZ	avgED	SumZ	SumZ/#TotalWindows	BPs= 4
nt-706	-	C	120	-	-	-	-	-
706	NoBP	C	13	-29.64	-1.09	25.36	-14.12	-0.12
706	695	G	85	-23.0	-0.59	30.08	-50.31	-0.42
706	755	G	18	-29.78	-1.4	38.5	-25.14	-0.21
706	779	G	3	-30.57	-0.94	24.26	-2.82	-0.02
706	685	G	1	-30.7	-1.03	32.3	-1.03	-0.01

i-nuc	BP(j)	Nuc	#BP_Win	avgMFE	avgZ	avgED	SumZ	SumZ/#TotalWindows	BPs= 3
nt-707	-	A	120	-	-	-	-	-
707	NoBP	A	46	-26.29	-0.87	29.71	-40.24	-0.34
707	721	U	53	-22.28	-0.52	29.08	-27.37	-0.23
707	754	U	18	-29.78	-1.4	38.5	-25.14	-0.21
707	778	U	3	-30.57	-0.94	24.26	-2.82	-0.02

i-nuc	BP(j)	Nuc	#BP_Win	avgMFE	avgZ	avgED	SumZ	SumZ/#TotalWindows	BPs= 4
nt-708	-	A	120	-	-	-	-	-
708	NoBP	A	6	-25.05	-0.65	27.29	-3.89	-0.03
708	693	U	19	-21.36	-0.28	35.73	-5.25	-0.04
708	720	U	53	-22.28	-0.52	29.08	-27.37	-0.23
708	753	U	18	-29.78	-1.4	38.5	-25.14	-0.21
708	778	U	24	-31.78	-1.49	24.38	-35.7	-0.3

i-nuc	BP(j)	Nuc	#BP_Win	avgMFE	avgZ	avgED	SumZ	SumZ/#TotalWindows	BPs= 4
nt-709	-	C	120	-	-	-	-	-
709	NoBP	C	2	-22.0	-0.32	28.04	-0.64	-0.01
709	692	G	19	-21.36	-0.28	35.73	-5.25	-0.04
709	719	G	53	-22.28	-0.52	29.08	-27.37	-0.23
709	751	G	18	-29.78	-1.4	38.5	-25.14	-0.21
709	777	G	28	-31.68	-1.45	23.87	-40.69	-0.34

i-nuc	BP(j)	Nuc	#BP_Win	avgMFE	avgZ	avgED	SumZ	SumZ/#TotalWindows	BPs= 5
nt-710	-	A	120	-	-	-	-	-
710	691	U	11	-14.75	0.38	38.57	4.22	0.04
710	718	U	53	-22.28	-0.52	29.08	-27.37	-0.23
710	750	U	18	-29.78	-1.4	38.5	-25.14	-0.21
710	776	U	29	-31.62	-1.45	24.05	-42.18	-0.35
710	804	U	9	-30.71	-1.16	28.22	-10.48	-0.09

i-nuc	BP(j)	Nuc	#BP_Win	avgMFE	avgZ	avgED	SumZ	SumZ/#TotalWindows	BPs= 4
nt-711	-	C	120	-	-	-	-	-
711	NoBP	C	11	-16.18	0.31	37.24	3.37	0.03
711	717	G	53	-22.28	-0.52	29.08	-27.37	-0.23
711	749	G	18	-29.78	-1.4	38.5	-25.14	-0.21
711	775	G	29	-31.62	-1.45	24.05	-42.18	-0.35
711	803	G	9	-30.71	-1.16	28.22	-10.48	-0.09

i-nuc	BP(j)	Nuc	#BP_Win	avgMFE	avgZ	avgED	SumZ	SumZ/#TotalWindows	BPs= 3
nt-712	-	C	120	-	-	-	-	-
712	NoBP	C	64	-21.48	-0.39	30.23	-24.92	-0.21
712	748	G	18	-29.78	-1.4	38.5	-25.14	-0.21
712	774	G	29	-31.62	-1.45	24.05	-42.18	-0.35
712	802	G	9	-30.71	-1.16	28.22	-10.48	-0.09

i-nuc	BP(j)	Nuc	#BP_Win	avgMFE	avgZ	avgED	SumZ	SumZ/#TotalWindows	BPs= 3
nt-713	-	U	120	-	-	-	-	-
713	NoBP	U	64	-21.74	-0.41	29.91	-26.08	-0.22
713	747	A	18	-29.78	-1.4	38.5	-25.14	-0.21
713	773	G	29	-31.62	-1.45	24.05	-42.18	-0.35
713	801	A	9	-30.71	-1.16	28.22	-10.48	-0.09

i-nuc	BP(j)	Nuc	#BP_Win	avgMFE	avgZ	avgED	SumZ	SumZ/#TotalWindows	BPs= 3
nt-714	-	G	120	-	-	-	-	-
714	NoBP	G	78	-23.34	-0.62	32.28	-48.1	-0.4
714	772	U	29	-31.62	-1.45	24.05	-42.18	-0.35
714	800	U	9	-30.71	-1.16	28.22	-10.48	-0.09
714	767	U	4	-31.38	-1.23	16.17	-4.94	-0.04

i-nuc	BP(j)	Nuc	#BP_Win	avgMFE	avgZ	avgED	SumZ	SumZ/#TotalWindows	BPs= 3
nt-715	-	A	120	-	-	-	-	-
715	NoBP	A	77	-23.45	-0.63	32.22	-48.34	-0.4
715	771	U	29	-31.62	-1.45	24.05	-42.18	-0.35
715	799	U	9	-30.71	-1.16	28.22	-10.48	-0.09
715	766	U	5	-31.82	-1.37	15.31	-6.86	-0.06

i-nuc	BP(j)	Nuc	#BP_Win	avgMFE	avgZ	avgED	SumZ	SumZ/#TotalWindows	BPs= 2
nt-716	-	A	120	-	-	-	-	-
716	NoBP	A	76	-23.57	-0.64	32.14	-48.64	-0.41
716	770	U	29	-31.62	-1.45	24.05	-42.18	-0.35
716	765	U	15	-31.25	-1.28	22.89	-19.17	-0.16

i-nuc	BP(j)	Nuc	#BP_Win	avgMFE	avgZ	avgED	SumZ	SumZ/#TotalWindows	BPs= 3
nt-717	-	G	120	-	-	-	-	-
717	NoBP	G	23	-27.33	-1.02	38.03	-23.46	-0.2
717	711	C	53	-22.28	-0.52	29.08	-27.37	-0.23
717	769	C	29	-31.62	-1.45	24.05	-42.18	-0.35
717	764	C	15	-31.25	-1.28	22.89	-19.17	-0.16

i-nuc	BP(j)	Nuc	#BP_Win	avgMFE	avgZ	avgED	SumZ	SumZ/#TotalWindows	BPs= 3
nt-718	-	U	120	-	-	-	-	-
718	NoBP	U	23	-28.13	-1.13	36.86	-25.94	-0.22
718	710	A	53	-22.28	-0.52	29.08	-27.37	-0.23
718	768	G	29	-31.62	-1.45	24.05	-42.18	-0.35
718	763	G	15	-31.25	-1.28	22.89	-19.17	-0.16

i-nuc	BP(j)	Nuc	#BP_Win	avgMFE	avgZ	avgED	SumZ	SumZ/#TotalWindows	BPs= 2
nt-719	-	G	120	-	-	-	-	-
719	NoBP	G	20	-28.29	-1.15	39.0	-22.95	-0.19
719	709	C	53	-22.28	-0.52	29.08	-27.37	-0.23
719	760	U	47	-31.6	-1.43	23.0	-67.03	-0.56

i-nuc	BP(j)	Nuc	#BP_Win	avgMFE	avgZ	avgED	SumZ	SumZ/#TotalWindows	BPs= 2
nt-720	-	U	120	-	-	-	-	-
720	NoBP	U	19	-28.99	-1.26	38.81	-23.98	-0.2
720	708	A	53	-22.28	-0.52	29.08	-27.37	-0.23
720	759	A	48	-31.6	-1.43	22.89	-68.47	-0.57

i-nuc	BP(j)	Nuc	#BP_Win	avgMFE	avgZ	avgED	SumZ	SumZ/#TotalWindows	BPs= 2
nt-721	-	U	120	-	-	-	-	-
721	707	A	53	-22.28	-0.52	29.08	-27.37	-0.23
721	NoBP	U	19	-29.86	-1.39	37.37	-26.4	-0.22
721	758	A	48	-31.6	-1.43	22.89	-68.47	-0.57

i-nuc	BP(j)	Nuc	#BP_Win	avgMFE	avgZ	avgED	SumZ	SumZ/#TotalWindows	BPs= 2
nt-722	-	C	120	-	-	-	-	-
722	NoBP	C	33	-28.14	-1.25	34.79	-41.29	-0.34
722	685	G	39	-21.43	-0.38	27.58	-14.77	-0.12
722	757	G	48	-31.6	-1.43	22.89	-68.47	-0.57

i-nuc	BP(j)	Nuc	#BP_Win	avgMFE	avgZ	avgED	SumZ	SumZ/#TotalWindows	BPs= 2
nt-723	-	U	120	-	-	-	-	-
723	NoBP	U	33	-28.6	-1.32	33.98	-43.64	-0.36
723	684	A	39	-21.43	-0.38	27.58	-14.77	-0.12
723	756	G	48	-31.6	-1.43	22.89	-68.47	-0.57

i-nuc	BP(j)	Nuc	#BP_Win	avgMFE	avgZ	avgED	SumZ	SumZ/#TotalWindows	BPs= 2
nt-724	-	U	120	-	-	-	-	-
724	NoBP	U	33	-29.07	-1.39	33.29	-45.99	-0.38
724	683	A	39	-21.43	-0.38	27.58	-14.77	-0.12
724	755	G	48	-31.6	-1.43	22.89	-68.47	-0.57

i-nuc	BP(j)	Nuc	#BP_Win	avgMFE	avgZ	avgED	SumZ	SumZ/#TotalWindows	BPs= 2
nt-725	-	G	120	-	-	-	-	-
725	NoBP	G	61	-31.0	-1.45	23.03	-88.29	-0.74
725	682	C	39	-21.43	-0.38	27.58	-14.77	-0.12
725	735	C	20	-30.04	-1.43	38.48	-28.6	-0.24

i-nuc	BP(j)	Nuc	#BP_Win	avgMFE	avgZ	avgED	SumZ	SumZ/#TotalWindows	BPs= 2
nt-726	-	G	120	-	-	-	-	-
726	681	C	39	-21.43	-0.38	27.58	-14.77	-0.12
726	NoBP	G	61	-31.25	-1.49	22.64	-91.02	-0.76
726	734	C	20	-30.04	-1.43	38.48	-28.6	-0.24

i-nuc	BP(j)	Nuc	#BP_Win	avgMFE	avgZ	avgED	SumZ	SumZ/#TotalWindows	BPs= 2
nt-727	-	U	120	-	-	-	-	-
727	680	A	38	-21.53	-0.41	27.56	-15.63	-0.13
727	NoBP	U	62	-31.25	-1.5	22.53	-92.69	-0.77
727	733	A	20	-30.04	-1.43	38.48	-28.6	-0.24

i-nuc	BP(j)	Nuc	#BP_Win	avgMFE	avgZ	avgED	SumZ	SumZ/#TotalWindows	BPs= 2
nt-728	-	A	120	-	-	-	-	-
728	679	U	36	-21.36	-0.42	27.5	-15.01	-0.13
728	NoBP	A	64	-31.24	-1.49	22.6	-95.41	-0.8
728	732	U	20	-30.04	-1.43	38.48	-28.6	-0.24

i-nuc	BP(j)	Nuc	#BP_Win	avgMFE	avgZ	avgED	SumZ	SumZ/#TotalWindows	BPs= 1
nt-729	-	A	120	-	-	-	-	-
729	NoBP	A	45	-23.58	-0.61	33.24	-27.37	-0.23
729	754	U	75	-30.94	-1.51	22.7	-113.48	-0.95

i-nuc	BP(j)	Nuc	#BP_Win	avgMFE	avgZ	avgED	SumZ	SumZ/#TotalWindows	BPs= 1
nt-730	-	A	120	-	-	-	-	-
730	NoBP	A	43	-23.6	-0.58	33.76	-25.15	-0.21
730	753	U	77	-30.87	-1.51	22.59	-116.54	-0.97

i-nuc	BP(j)	Nuc	#BP_Win	avgMFE	avgZ	avgED	SumZ	SumZ/#TotalWindows	BPs= 1
nt-731	-	G	120	-	-	-	-	-
731	NoBP	G	41	-23.73	-0.59	34.15	-24.2	-0.2
731	752	C	79	-30.79	-1.51	22.52	-118.95	-0.99

i-nuc	BP(j)	Nuc	#BP_Win	avgMFE	avgZ	avgED	SumZ	SumZ/#TotalWindows	BPs= 2
nt-732	-	U	120	-	-	-	-	-
732	NoBP	U	20	-18.1	0.19	29.49	3.83	0.03
732	751	G	80	-30.66	-1.49	22.68	-119.12	-0.99
732	728	A	20	-30.04	-1.43	38.48	-28.6	-0.24

i-nuc	BP(j)	Nuc	#BP_Win	avgMFE	avgZ	avgED	SumZ	SumZ/#TotalWindows	BPs= 2
nt-733	-	A	120	-	-	-	-	-
733	NoBP	A	17	-17.4	0.23	29.88	3.93	0.03
733	750	U	83	-30.47	-1.45	22.76	-119.95	-1.0
733	727	U	20	-30.04	-1.43	38.48	-28.6	-0.24

i-nuc	BP(j)	Nuc	#BP_Win	avgMFE	avgZ	avgED	SumZ	SumZ/#TotalWindows	BPs= 3
nt-734	-	C	120	-	-	-	-	-
734	NoBP	C	12	-17.32	0.17	29.14	2.09	0.02
734	746	G	3	-17.2	0.37	31.54	1.1	0.01
734	749	G	85	-30.29	-1.41	22.92	-119.65	-1.0
734	726	G	20	-30.04	-1.43	38.48	-28.6	-0.24

i-nuc	BP(j)	Nuc	#BP_Win	avgMFE	avgZ	avgED	SumZ	SumZ/#TotalWindows	BPs= 3
nt-735	-	C	120	-	-	-	-	-
735	NoBP	C	12	-17.98	0.17	29.33	2.0	0.02
735	745	G	3	-17.2	0.37	31.54	1.1	0.01
735	748	G	85	-30.29	-1.41	22.92	-119.65	-1.0
735	725	G	20	-30.04	-1.43	38.48	-28.6	-0.24

i-nuc	BP(j)	Nuc	#BP_Win	avgMFE	avgZ	avgED	SumZ	SumZ/#TotalWindows	BPs= 2
nt-736	-	U	120	-	-	-	-	-
736	NoBP	U	32	-25.76	-0.84	35.12	-26.81	-0.22
736	744	A	3	-17.2	0.37	31.54	1.1	0.01
736	747	A	85	-30.29	-1.41	22.92	-119.65	-1.0

i-nuc	BP(j)	Nuc	#BP_Win	avgMFE	avgZ	avgED	SumZ	SumZ/#TotalWindows	BPs= 1
nt-737	-	U	120	-	-	-	-	-
737	NoBP	U	35	-25.25	-0.74	34.82	-25.87	-0.22
737	746	G	85	-30.29	-1.41	22.92	-119.65	-1.0

i-nuc	BP(j)	Nuc	#BP_Win	avgMFE	avgZ	avgED	SumZ	SumZ/#TotalWindows	BPs= 0
nt-738	-	A	120	-	-	-	-	-
738	NoBP	A	120	-28.89	-1.21	26.36	-145.2	-1.21

i-nuc	BP(j)	Nuc	#BP_Win	avgMFE	avgZ	avgED	SumZ	SumZ/#TotalWindows	BPs= 0
nt-739	-	A	120	-	-	-	-	-
739	NoBP	A	120	-28.97	-1.21	26.43	-145.17	-1.21

i-nuc	BP(j)	Nuc	#BP_Win	avgMFE	avgZ	avgED	SumZ	SumZ/#TotalWindows	BPs= 0
nt-740	-	A	120	-	-	-	-	-
740	NoBP	A	120	-29.07	-1.21	26.46	-145.48	-1.21

i-nuc	BP(j)	Nuc	#BP_Win	avgMFE	avgZ	avgED	SumZ	SumZ/#TotalWindows	BPs= 0
nt-741	-	A	120	-	-	-	-	-
741	NoBP	A	120	-29.17	-1.21	26.51	-145.77	-1.21

i-nuc	BP(j)	Nuc	#BP_Win	avgMFE	avgZ	avgED	SumZ	SumZ/#TotalWindows	BPs= 1
nt-742	-	A	120	-	-	-	-	-
742	NoBP	A	118	-29.32	-1.24	26.44	-146.4	-1.22
742	855	U	2	-26.2	0.18	32.7	0.35	0.0

i-nuc	BP(j)	Nuc	#BP_Win	avgMFE	avgZ	avgED	SumZ	SumZ/#TotalWindows	BPs= 2
nt-743	-	U	120	-	-	-	-	-
743	NoBP	U	116	-29.36	-1.23	26.27	-143.23	-1.19
743	694	A	2	-32.3	-1.73	38.26	-3.46	-0.03
743	854	G	2	-26.2	0.18	32.7	0.35	0.0

i-nuc	BP(j)	Nuc	#BP_Win	avgMFE	avgZ	avgED	SumZ	SumZ/#TotalWindows	BPs= 4
nt-744	-	A	120	-	-	-	-	-
744	NoBP	A	111	-29.86	-1.3	26.03	-144.83	-1.21
744	736	U	3	-17.2	0.37	31.54	1.1	0.01
744	693	U	2	-32.3	-1.73	38.26	-3.46	-0.03
744	830	U	2	-26.0	0.15	32.81	0.3	0.0
744	853	U	2	-26.2	0.18	32.7	0.35	0.0

i-nuc	BP(j)	Nuc	#BP_Win	avgMFE	avgZ	avgED	SumZ	SumZ/#TotalWindows	BPs= 3
nt-745	-	G	120	-	-	-	-	-
745	NoBP	G	113	-30.0	-1.31	26.28	-148.41	-1.24
745	735	C	3	-17.2	0.37	31.54	1.1	0.01
745	829	C	2	-26.0	0.15	32.81	0.3	0.0
745	852	C	2	-26.2	0.18	32.7	0.35	0.0

i-nuc	BP(j)	Nuc	#BP_Win	avgMFE	avgZ	avgED	SumZ	SumZ/#TotalWindows	BPs= 5
nt-746	-	G	120	-	-	-	-	-
746	734	C	3	-17.2	0.37	31.54	1.1	0.01
746	737	U	85	-30.29	-1.41	22.92	-119.65	-1.0
746	NoBP	G	26	-29.34	-0.98	36.57	-25.52	-0.21
746	691	U	2	-32.3	-1.73	38.26	-3.46	-0.03
746	828	C	2	-26.0	0.15	32.81	0.3	0.0
746	851	U	2	-26.2	0.18	32.7	0.35	0.0

i-nuc	BP(j)	Nuc	#BP_Win	avgMFE	avgZ	avgED	SumZ	SumZ/#TotalWindows	BPs= 4
nt-747	-	A	120	-	-	-	-	-
747	NoBP	A	13	-26.34	0.05	32.58	0.61	0.01
747	736	U	85	-30.29	-1.41	22.92	-119.65	-1.0
747	713	U	18	-29.78	-1.4	38.5	-25.14	-0.21
747	690	U	2	-32.3	-1.73	38.26	-3.46	-0.03
747	827	U	2	-26.0	0.15	32.81	0.3	0.0

i-nuc	BP(j)	Nuc	#BP_Win	avgMFE	avgZ	avgED	SumZ	SumZ/#TotalWindows	BPs= 4
nt-748	-	G	120	-	-	-	-	-
748	NoBP	G	6	-25.13	0.15	32.75	0.91	0.01
748	735	C	85	-30.29	-1.41	22.92	-119.65	-1.0
748	712	C	18	-29.78	-1.4	38.5	-25.14	-0.21
748	689	U	2	-32.3	-1.73	38.26	-3.46	-0.03
748	858	C	9	-28.36	-0.05	32.69	-0.43	-0.0

i-nuc	BP(j)	Nuc	#BP_Win	avgMFE	avgZ	avgED	SumZ	SumZ/#TotalWindows	BPs= 3
nt-749	-	G	120	-	-	-	-	-
749	734	C	85	-30.29	-1.41	22.92	-119.65	-1.0
749	711	C	18	-29.78	-1.4	38.5	-25.14	-0.21
749	NoBP	G	8	-28.42	-0.42	33.59	-3.35	-0.03
749	857	C	9	-28.36	-0.05	32.69	-0.43	-0.0

i-nuc	BP(j)	Nuc	#BP_Win	avgMFE	avgZ	avgED	SumZ	SumZ/#TotalWindows	BPs= 5
nt-750	-	U	120	-	-	-	-	-
750	733	A	83	-30.47	-1.45	22.76	-119.95	-1.0
750	710	A	18	-29.78	-1.4	38.5	-25.14	-0.21
750	687	A	2	-32.3	-1.73	38.26	-3.46	-0.03
750	805	A	8	-27.45	-0.05	31.09	-0.39	-0.0
750	856	G	9	-28.36	-0.05	32.69	-0.43	-0.0

i-nuc	BP(j)	Nuc	#BP_Win	avgMFE	avgZ	avgED	SumZ	SumZ/#TotalWindows	BPs= 6
nt-751	-	G	120	-	-	-	-	-
751	732	U	80	-30.66	-1.49	22.68	-119.12	-0.99
751	709	C	18	-29.78	-1.4	38.5	-25.14	-0.21
751	686	C	2	-32.3	-1.73	38.26	-3.46	-0.03
751	804	U	10	-27.61	-0.12	29.77	-1.25	-0.01
751	855	U	9	-28.36	-0.05	32.69	-0.43	-0.0
751	868	C	1	-29.1	-0.27	22.99	-0.27	-0.0

i-nuc	BP(j)	Nuc	#BP_Win	avgMFE	avgZ	avgED	SumZ	SumZ/#TotalWindows	BPs= 5
nt-752	-	C	120	-	-	-	-	-
752	731	G	79	-30.79	-1.51	22.52	-118.95	-0.99
752	NoBP	C	19	-29.63	-1.31	37.7	-24.9	-0.21
752	685	G	2	-32.3	-1.73	38.26	-3.46	-0.03
752	803	G	10	-27.61	-0.12	29.77	-1.25	-0.01
752	854	G	9	-28.36	-0.05	32.69	-0.43	-0.0
752	867	G	1	-29.1	-0.27	22.99	-0.27	-0.0

i-nuc	BP(j)	Nuc	#BP_Win	avgMFE	avgZ	avgED	SumZ	SumZ/#TotalWindows	BPs= 6
nt-753	-	U	120	-	-	-	-	-
753	730	A	77	-30.87	-1.51	22.59	-116.54	-0.97
753	708	A	18	-29.78	-1.4	38.5	-25.14	-0.21
753	684	A	2	-32.3	-1.73	38.26	-3.46	-0.03
753	NoBP	U	10	-28.63	-0.18	31.33	-1.79	-0.01
753	802	G	10	-27.61	-0.12	29.77	-1.25	-0.01
753	866	A	1	-29.1	-0.27	22.99	-0.27	-0.0
753	867	G	2	-26.8	0.26	21.72	0.51	0.0

i-nuc	BP(j)	Nuc	#BP_Win	avgMFE	avgZ	avgED	SumZ	SumZ/#TotalWindows	BPs= 5
nt-754	-	U	120	-	-	-	-	-
754	729	A	75	-30.94	-1.51	22.7	-113.48	-0.95
754	707	A	18	-29.78	-1.4	38.5	-25.14	-0.21
754	683	A	2	-32.3	-1.73	38.26	-3.46	-0.03
754	NoBP	U	12	-28.92	-0.3	29.5	-3.58	-0.03
754	801	A	10	-27.61	-0.12	29.77	-1.25	-0.01
754	866	A	3	-26.67	0.33	22.32	0.99	0.01

i-nuc	BP(j)	Nuc	#BP_Win	avgMFE	avgZ	avgED	SumZ	SumZ/#TotalWindows	BPs= 9
nt-755	-	G	120	-	-	-	-	-
755	NoBP	G	18	-30.12	-1.53	20.91	-27.53	-0.23
755	652	C	7	-28.9	-1.97	27.22	-13.76	-0.11
755	706	C	18	-29.78	-1.4	38.5	-25.14	-0.21
755	724	U	48	-31.6	-1.43	22.89	-68.47	-0.57
755	682	C	2	-32.3	-1.73	38.26	-3.46	-0.03
755	848	U	12	-29.22	-0.43	29.01	-5.21	-0.04
755	800	U	10	-27.61	-0.12	29.77	-1.25	-0.01
755	864	C	1	-29.1	-0.27	22.99	-0.27	-0.0
755	865	C	3	-26.67	0.33	22.32	0.99	0.01
755	874	U	1	-26.0	0.58	33.87	0.58	0.0

i-nuc	BP(j)	Nuc	#BP_Win	avgMFE	avgZ	avgED	SumZ	SumZ/#TotalWindows	BPs= 8
nt-756	-	G	120	-	-	-	-	-
756	NoBP	G	33	-29.98	-1.46	30.33	-48.02	-0.4
756	651	C	7	-28.9	-1.97	27.22	-13.76	-0.11
756	723	U	48	-31.6	-1.43	22.89	-68.47	-0.57
756	681	C	2	-32.3	-1.73	38.26	-3.46	-0.03
756	799	U	11	-27.87	-0.21	29.92	-2.35	-0.02
756	847	C	13	-29.39	-0.53	28.17	-6.83	-0.06
756	863	C	1	-29.1	-0.27	22.99	-0.27	-0.0
756	864	C	3	-26.67	0.33	22.32	0.99	0.01
756	873	C	2	-25.8	0.47	30.08	0.94	0.01

i-nuc	BP(j)	Nuc	#BP_Win	avgMFE	avgZ	avgED	SumZ	SumZ/#TotalWindows	BPs= 7
nt-757	-	G	120	-	-	-	-	-
757	NoBP	G	18	-30.2	-1.36	23.13	-24.43	-0.2
757	650	U	7	-28.9	-1.97	27.22	-13.76	-0.11
757	704	U	18	-29.78	-1.4	38.5	-25.14	-0.21
757	722	C	48	-31.6	-1.43	22.89	-68.47	-0.57
757	798	C	11	-27.87	-0.21	29.92	-2.35	-0.02
757	846	U	13	-29.39	-0.53	28.17	-6.83	-0.06
757	863	C	3	-26.67	0.33	22.32	0.99	0.01
757	872	C	2	-25.8	0.47	30.08	0.94	0.01

i-nuc	BP(j)	Nuc	#BP_Win	avgMFE	avgZ	avgED	SumZ	SumZ/#TotalWindows	BPs= 7
nt-758	-	A	120	-	-	-	-	-
758	NoBP	A	10	-27.56	-0.49	27.35	-4.88	-0.04
758	649	U	7	-28.9	-1.97	27.22	-13.76	-0.11
758	703	U	18	-29.78	-1.4	38.5	-25.14	-0.21
758	721	U	48	-31.6	-1.43	22.89	-68.47	-0.57
758	793	U	11	-31.35	-1.53	19.51	-16.81	-0.14
758	797	U	11	-27.87	-0.21	29.92	-2.35	-0.02
758	845	U	13	-29.39	-0.53	28.17	-6.83	-0.06
758	871	U	2	-25.8	0.47	30.08	0.94	0.01

i-nuc	BP(j)	Nuc	#BP_Win	avgMFE	avgZ	avgED	SumZ	SumZ/#TotalWindows	BPs= 7
nt-759	-	A	120	-	-	-	-	-
759	NoBP	A	17	-26.88	-0.11	29.19	-1.85	-0.02
759	648	U	7	-28.9	-1.97	27.22	-13.76	-0.11
759	702	U	18	-29.78	-1.4	38.5	-25.14	-0.21
759	720	U	48	-31.6	-1.43	22.89	-68.47	-0.57
759	679	U	2	-32.3	-1.73	38.26	-3.46	-0.03
759	792	U	11	-31.35	-1.53	19.51	-16.81	-0.14
759	844	U	13	-29.39	-0.53	28.17	-6.83	-0.06
759	860	U	4	-27.28	0.18	22.48	0.72	0.01

i-nuc	BP(j)	Nuc	#BP_Win	avgMFE	avgZ	avgED	SumZ	SumZ/#TotalWindows	BPs= 6
nt-760	-	U	120	-	-	-	-	-
760	647	A	7	-28.9	-1.97	27.22	-13.76	-0.11
760	701	A	18	-29.78	-1.4	38.5	-25.14	-0.21
760	719	G	47	-31.6	-1.43	23.0	-67.03	-0.56
760	678	A	2	-32.3	-1.73	38.26	-3.46	-0.03
760	791	A	11	-31.35	-1.53	19.51	-16.81	-0.14
760	NoBP	U	31	-27.98	-0.27	28.15	-8.27	-0.07
760	859	A	4	-27.28	0.18	22.48	0.72	0.01

i-nuc	BP(j)	Nuc	#BP_Win	avgMFE	avgZ	avgED	SumZ	SumZ/#TotalWindows	BPs= 7
nt-761	-	G	120	-	-	-	-	-
761	646	C	5	-29.66	-2.18	25.68	-10.89	-0.09
761	NoBP	G	67	-30.53	-1.12	24.17	-74.9	-0.62
761	700	C	18	-29.78	-1.4	38.5	-25.14	-0.21
761	677	C	2	-32.3	-1.73	38.26	-3.46	-0.03
761	790	C	11	-31.35	-1.53	19.51	-16.81	-0.14
761	792	U	11	-27.87	-0.21	29.92	-2.35	-0.02
761	858	C	4	-27.28	0.18	22.48	0.72	0.01
761	868	C	2	-25.8	0.47	30.08	0.94	0.01

i-nuc	BP(j)	Nuc	#BP_Win	avgMFE	avgZ	avgED	SumZ	SumZ/#TotalWindows	BPs= 3
nt-762	-	U	120	-	-	-	-	-
762	NoBP	U	94	-30.44	-1.29	26.09	-121.26	-1.01
762	791	A	11	-27.87	-0.21	29.92	-2.35	-0.02
762	841	A	13	-29.39	-0.53	28.17	-6.83	-0.06
762	867	G	2	-25.8	0.47	30.08	0.94	0.01

i-nuc	BP(j)	Nuc	#BP_Win	avgMFE	avgZ	avgED	SumZ	SumZ/#TotalWindows	BPs= 7
nt-763	-	G	120	-	-	-	-	-
763	NoBP	G	46	-30.07	-1.18	23.77	-54.11	-0.45
763	696	C	18	-29.78	-1.4	38.5	-25.14	-0.21
763	676	U	2	-32.3	-1.73	38.26	-3.46	-0.03
763	788	C	11	-31.35	-1.53	19.51	-16.81	-0.14
763	790	C	11	-27.87	-0.21	29.92	-2.35	-0.02
763	718	U	15	-31.25	-1.28	22.89	-19.17	-0.16
763	840	U	13	-29.39	-0.53	28.17	-6.83	-0.06
763	857	C	4	-27.28	0.18	22.48	0.72	0.01

i-nuc	BP(j)	Nuc	#BP_Win	avgMFE	avgZ	avgED	SumZ	SumZ/#TotalWindows	BPs= 5
nt-764	-	C	120	-	-	-	-	-
764	NoBP	C	68	-29.84	-1.05	24.05	-71.35	-0.59
764	695	G	18	-29.78	-1.4	38.5	-25.14	-0.21
764	675	G	2	-32.3	-1.73	38.26	-3.46	-0.03
764	717	G	15	-31.25	-1.28	22.89	-19.17	-0.16
764	839	G	13	-29.39	-0.53	28.17	-6.83	-0.06
764	856	G	4	-27.28	0.18	22.48	0.72	0.01

i-nuc	BP(j)	Nuc	#BP_Win	avgMFE	avgZ	avgED	SumZ	SumZ/#TotalWindows	BPs= 3
nt-765	-	U	120	-	-	-	-	-
765	NoBP	U	85	-29.58	-0.89	24.59	-75.65	-0.63
765	694	A	18	-29.78	-1.4	38.5	-25.14	-0.21
765	674	A	2	-32.3	-1.73	38.26	-3.46	-0.03
765	716	A	15	-31.25	-1.28	22.89	-19.17	-0.16

i-nuc	BP(j)	Nuc	#BP_Win	avgMFE	avgZ	avgED	SumZ	SumZ/#TotalWindows	BPs= 4
nt-766	-	U	120	-	-	-	-	-
766	NoBP	U	100	-29.5	-0.9	25.79	-90.29	-0.75
766	657	A	2	-26.65	-0.88	44.12	-1.75	-0.01
766	688	A	11	-31.94	-1.75	34.69	-19.22	-0.16
766	673	A	2	-32.3	-1.73	38.26	-3.46	-0.03
766	715	A	5	-31.82	-1.37	15.31	-6.86	-0.06

i-nuc	BP(j)	Nuc	#BP_Win	avgMFE	avgZ	avgED	SumZ	SumZ/#TotalWindows	BPs= 4
nt-767	-	U	120	-	-	-	-	-
767	NoBP	U	101	-29.51	-0.9	25.71	-90.98	-0.76
767	656	A	2	-26.65	-0.88	44.12	-1.75	-0.01
767	687	A	11	-31.94	-1.75	34.69	-19.22	-0.16
767	672	A	2	-32.3	-1.73	38.26	-3.46	-0.03
767	714	G	4	-31.38	-1.23	16.17	-4.94	-0.04

i-nuc	BP(j)	Nuc	#BP_Win	avgMFE	avgZ	avgED	SumZ	SumZ/#TotalWindows	BPs= 5
nt-768	-	G	120	-	-	-	-	-
768	NoBP	G	6	-26.13	-0.38	40.3	-2.28	-0.02
768	655	U	2	-26.65	-0.88	44.12	-1.75	-0.01
768	686	C	11	-31.94	-1.75	34.69	-19.22	-0.16
768	718	U	29	-31.62	-1.45	24.05	-42.18	-0.35
768	787	C	62	-29.96	-0.9	24.87	-55.66	-0.46
768	868	C	10	-23.9	0.11	24.14	1.11	0.01

i-nuc	BP(j)	Nuc	#BP_Win	avgMFE	avgZ	avgED	SumZ	SumZ/#TotalWindows	BPs= 5
nt-769	-	C	120	-	-	-	-	-
769	NoBP	C	5	-26.1	-0.29	39.5	-1.43	-0.01
769	654	G	2	-26.65	-0.88	44.12	-1.75	-0.01
769	685	G	11	-31.94	-1.75	34.69	-19.22	-0.16
769	717	G	29	-31.62	-1.45	24.05	-42.18	-0.35
769	786	G	63	-29.88	-0.89	24.99	-55.94	-0.47
769	867	G	10	-23.9	0.11	24.14	1.11	0.01

i-nuc	BP(j)	Nuc	#BP_Win	avgMFE	avgZ	avgED	SumZ	SumZ/#TotalWindows	BPs= 5
nt-770	-	U	120	-	-	-	-	-
770	653	A	2	-26.65	-0.88	44.12	-1.75	-0.01
770	NoBP	U	7	-26.39	-0.42	36.24	-2.94	-0.02
770	716	A	29	-31.62	-1.45	24.05	-42.18	-0.35
770	684	A	9	-32.84	-1.89	34.08	-17.02	-0.14
770	785	A	63	-29.88	-0.89	24.99	-55.94	-0.47
770	866	A	10	-23.9	0.11	24.14	1.11	0.01

i-nuc	BP(j)	Nuc	#BP_Win	avgMFE	avgZ	avgED	SumZ	SumZ/#TotalWindows	BPs= 5
nt-771	-	U	120	-	-	-	-	-
771	NoBP	U	15	-24.67	-0.04	29.07	-0.59	-0.0
771	684	A	2	-27.85	-1.1	37.46	-2.2	-0.02
771	715	A	29	-31.62	-1.45	24.05	-42.18	-0.35
771	683	A	9	-32.84	-1.89	34.08	-17.02	-0.14
771	784	G	63	-29.88	-0.89	24.99	-55.94	-0.47
771	867	G	2	-24.95	-0.04	23.1	-0.07	-0.0

i-nuc	BP(j)	Nuc	#BP_Win	avgMFE	avgZ	avgED	SumZ	SumZ/#TotalWindows	BPs= 4
nt-772	-	U	120	-	-	-	-	-
772	NoBP	U	21	-27.96	-0.84	30.45	-17.56	-0.15
772	683	A	2	-27.85	-1.1	37.46	-2.2	-0.02
772	714	G	29	-31.62	-1.45	24.05	-42.18	-0.35
772	783	A	63	-29.88	-0.89	24.99	-55.94	-0.47
772	866	A	5	-25.26	0.2	25.52	0.99	0.01

i-nuc	BP(j)	Nuc	#BP_Win	avgMFE	avgZ	avgED	SumZ	SumZ/#TotalWindows	BPs= 4
nt-773	-	G	120	-	-	-	-	-
773	NoBP	G	10	-32.19	-1.78	35.3	-17.8	-0.15
773	682	C	2	-27.85	-1.1	37.46	-2.2	-0.02
773	713	U	29	-31.62	-1.45	24.05	-42.18	-0.35
773	782	C	64	-29.79	-0.87	25.26	-55.74	-0.46
773	865	C	15	-24.35	0.14	24.6	2.1	0.02

i-nuc	BP(j)	Nuc	#BP_Win	avgMFE	avgZ	avgED	SumZ	SumZ/#TotalWindows	BPs= 6
nt-774	-	G	120	-	-	-	-	-
774	681	C	2	-27.85	-1.1	37.46	-2.2	-0.02
774	712	C	29	-31.62	-1.45	24.05	-42.18	-0.35
774	682	C	9	-32.84	-1.89	34.08	-17.02	-0.14
774	781	C	64	-29.79	-0.87	25.26	-55.74	-0.46
774	864	C	15	-24.35	0.14	24.6	2.1	0.02
774	782	C	1	-25.7	-0.66	19.3	-0.66	-0.01

i-nuc	BP(j)	Nuc	#BP_Win	avgMFE	avgZ	avgED	SumZ	SumZ/#TotalWindows	BPs= 4
nt-775	-	G	120	-	-	-	-	-
775	NoBP	G	66	-29.7	-0.88	25.35	-57.89	-0.48
775	711	C	29	-31.62	-1.45	24.05	-42.18	-0.35
775	681	C	9	-32.84	-1.89	34.08	-17.02	-0.14
775	863	C	15	-24.35	0.14	24.6	2.1	0.02
775	781	C	1	-25.7	-0.66	19.3	-0.66	-0.01

i-nuc	BP(j)	Nuc	#BP_Win	avgMFE	avgZ	avgED	SumZ	SumZ/#TotalWindows	BPs= 3
nt-776	-	U	120	-	-	-	-	-
776	710	A	29	-31.62	-1.45	24.05	-42.18	-0.35
776	680	A	9	-32.84	-1.89	34.08	-17.02	-0.14
776	NoBP	U	67	-29.59	-0.87	24.97	-58.46	-0.49
776	862	A	15	-24.35	0.14	24.6	2.1	0.02

i-nuc	BP(j)	Nuc	#BP_Win	avgMFE	avgZ	avgED	SumZ	SumZ/#TotalWindows	BPs= 3
nt-777	-	G	120	-	-	-	-	-
777	709	C	28	-31.68	-1.45	23.87	-40.69	-0.34
777	679	U	9	-32.84	-1.89	34.08	-17.02	-0.14
777	NoBP	G	68	-29.52	-0.88	24.89	-59.61	-0.5
777	860	U	15	-24.35	0.14	24.6	2.1	0.02

i-nuc	BP(j)	Nuc	#BP_Win	avgMFE	avgZ	avgED	SumZ	SumZ/#TotalWindows	BPs= 4
nt-778	-	U	120	-	-	-	-	-
778	708	A	24	-31.78	-1.49	24.38	-35.7	-0.3
778	678	A	9	-32.84	-1.89	34.08	-17.02	-0.14
778	NoBP	U	69	-29.46	-0.88	24.81	-60.93	-0.51
778	707	A	3	-30.57	-0.94	24.26	-2.82	-0.02
778	859	A	15	-24.35	0.14	24.6	2.1	0.02

i-nuc	BP(j)	Nuc	#BP_Win	avgMFE	avgZ	avgED	SumZ	SumZ/#TotalWindows	BPs= 3
nt-779	-	G	120	-	-	-	-	-
779	NoBP	G	93	-29.96	-1.03	24.8	-95.53	-0.8
779	677	C	9	-32.84	-1.89	34.08	-17.02	-0.14
779	706	C	3	-30.57	-0.94	24.26	-2.82	-0.02
779	858	C	15	-24.35	0.14	24.6	2.1	0.02

i-nuc	BP(j)	Nuc	#BP_Win	avgMFE	avgZ	avgED	SumZ	SumZ/#TotalWindows	BPs= 1
nt-780	-	U	120	-	-	-	-	-
780	NoBP	U	117	-29.38	-0.94	25.57	-109.49	-0.91
780	705	G	3	-30.57	-0.94	24.26	-2.82	-0.02

i-nuc	BP(j)	Nuc	#BP_Win	avgMFE	avgZ	avgED	SumZ	SumZ/#TotalWindows	BPs= 5
nt-781	-	C	120	-	-	-	-	-
781	NoBP	C	30	-29.85	-1.3	24.29	-39.08	-0.33
781	675	G	9	-32.84	-1.89	34.08	-17.02	-0.14
781	774	G	64	-29.79	-0.87	25.26	-55.74	-0.46
781	803	G	1	-30.7	-1.03	32.3	-1.03	-0.01
781	856	G	15	-24.35	0.14	24.6	2.1	0.02
781	775	G	1	-25.7	-0.66	19.3	-0.66	-0.01

i-nuc	BP(j)	Nuc	#BP_Win	avgMFE	avgZ	avgED	SumZ	SumZ/#TotalWindows	BPs= 5
nt-782	-	C	120	-	-	-	-	-
782	NoBP	C	29	-30.03	-1.48	27.79	-42.81	-0.36
782	773	G	64	-29.79	-0.87	25.26	-55.74	-0.46
782	705	G	10	-31.08	-1.25	23.47	-12.53	-0.1
782	802	G	1	-30.7	-1.03	32.3	-1.03	-0.01
782	854	G	15	-24.35	0.14	24.6	2.1	0.02
782	774	G	1	-25.7	-0.66	19.3	-0.66	-0.01

i-nuc	BP(j)	Nuc	#BP_Win	avgMFE	avgZ	avgED	SumZ	SumZ/#TotalWindows	BPs= 4
nt-783	-	A	120	-	-	-	-	-
783	NoBP	A	22	-31.4	-1.39	32.07	-30.53	-0.25
783	772	U	63	-29.88	-0.89	24.99	-55.94	-0.47
783	704	U	10	-31.08	-1.25	23.47	-12.53	-0.1
783	853	U	15	-24.35	0.14	24.6	2.1	0.02
783	893	U	10	-25.11	-1.31	19.09	-13.09	-0.11

i-nuc	BP(j)	Nuc	#BP_Win	avgMFE	avgZ	avgED	SumZ	SumZ/#TotalWindows	BPs= 6
nt-784	-	G	120	-	-	-	-	-
784	NoBP	G	17	-31.78	-1.49	33.55	-25.34	-0.21
784	771	U	63	-29.88	-0.89	24.99	-55.94	-0.47
784	703	U	10	-31.08	-1.25	23.47	-12.53	-0.1
784	800	U	1	-30.7	-1.03	32.3	-1.03	-0.01
784	817	C	2	-30.9	-1.02	19.06	-2.04	-0.02
784	852	C	15	-24.35	0.14	24.6	2.1	0.02
784	892	C	12	-24.95	-1.18	21.08	-14.13	-0.12

i-nuc	BP(j)	Nuc	#BP_Win	avgMFE	avgZ	avgED	SumZ	SumZ/#TotalWindows	BPs= 8
nt-785	-	A	120	-	-	-	-	-
785	NoBP	A	14	-30.64	-1.27	35.17	-17.79	-0.15
785	671	U	2	-35.2	-2.52	18.82	-5.04	-0.04
785	770	U	63	-29.88	-0.89	24.99	-55.94	-0.47
785	702	U	10	-31.08	-1.25	23.47	-12.53	-0.1
785	697	U	1	-29.9	-0.78	34.66	-0.78	-0.01
785	799	U	1	-30.7	-1.03	32.3	-1.03	-0.01
785	816	U	2	-30.9	-1.02	19.06	-2.04	-0.02
785	851	U	15	-24.35	0.14	24.6	2.1	0.02
785	891	U	12	-24.95	-1.18	21.08	-14.13	-0.12

i-nuc	BP(j)	Nuc	#BP_Win	avgMFE	avgZ	avgED	SumZ	SumZ/#TotalWindows	BPs= 8
nt-786	-	G	120	-	-	-	-	-
786	NoBP	G	10	-29.42	-1.22	37.43	-12.16	-0.1
786	670	C	2	-35.2	-2.52	18.82	-5.04	-0.04
786	769	C	63	-29.88	-0.89	24.99	-55.94	-0.47
786	696	C	1	-29.9	-0.78	34.66	-0.78	-0.01
786	798	C	1	-30.7	-1.03	32.3	-1.03	-0.01
786	804	U	6	-30.73	-1.12	32.23	-6.73	-0.06
786	814	C	10	-31.27	-1.21	19.88	-12.11	-0.1
786	843	U	15	-24.35	0.14	24.6	2.1	0.02
786	890	C	12	-24.95	-1.18	21.08	-14.13	-0.12

i-nuc	BP(j)	Nuc	#BP_Win	avgMFE	avgZ	avgED	SumZ	SumZ/#TotalWindows	BPs= 6
nt-787	-	C	120	-	-	-	-	-
787	669	G	2	-35.2	-2.52	18.82	-5.04	-0.04
787	768	G	62	-29.96	-0.9	24.87	-55.66	-0.46
787	NoBP	C	24	-26.68	-1.11	28.89	-26.65	-0.22
787	695	G	1	-29.9	-0.78	34.66	-0.78	-0.01
787	803	G	6	-30.73	-1.12	32.23	-6.73	-0.06
787	813	G	10	-31.27	-1.21	19.88	-12.11	-0.1
787	842	G	15	-24.35	0.14	24.6	2.1	0.02

i-nuc	BP(j)	Nuc	#BP_Win	avgMFE	avgZ	avgED	SumZ	SumZ/#TotalWindows	BPs= 5
nt-788	-	C	120	-	-	-	-	-
788	NoBP	C	76	-28.73	-0.66	27.11	-50.06	-0.42
788	763	G	11	-31.35	-1.53	19.51	-16.81	-0.14
788	796	G	1	-30.7	-1.03	32.3	-1.03	-0.01
788	802	G	6	-30.73	-1.12	32.23	-6.73	-0.06
788	812	G	10	-31.27	-1.21	19.88	-12.11	-0.1
788	888	G	16	-24.58	-1.04	24.37	-16.65	-0.14

i-nuc	BP(j)	Nuc	#BP_Win	avgMFE	avgZ	avgED	SumZ	SumZ/#TotalWindows	BPs= 3
nt-789	-	U	120	-	-	-	-	-
789	NoBP	U	96	-29.2	-0.8	25.71	-76.53	-0.64
789	795	A	1	-30.7	-1.03	32.3	-1.03	-0.01
789	801	A	6	-30.73	-1.12	32.23	-6.73	-0.06
789	887	A	17	-24.67	-1.01	24.47	-17.23	-0.14

i-nuc	BP(j)	Nuc	#BP_Win	avgMFE	avgZ	avgED	SumZ	SumZ/#TotalWindows	BPs= 5
nt-790	-	C	120	-	-	-	-	-
790	NoBP	C	64	-30.32	-1.03	26.53	-65.72	-0.55
790	761	G	11	-31.35	-1.53	19.51	-16.81	-0.14
790	763	G	11	-27.87	-0.21	29.92	-2.35	-0.02
790	692	G	1	-29.9	-0.78	34.66	-0.78	-0.01
790	839	G	15	-24.35	0.14	24.6	2.1	0.02
790	886	G	18	-24.64	-0.96	25.23	-17.29	-0.14

i-nuc	BP(j)	Nuc	#BP_Win	avgMFE	avgZ	avgED	SumZ	SumZ/#TotalWindows	BPs= 5
nt-791	-	A	120	-	-	-	-	-
791	NoBP	A	64	-30.23	-1.02	26.49	-65.04	-0.54
791	760	U	11	-31.35	-1.53	19.51	-16.81	-0.14
791	762	U	11	-27.87	-0.21	29.92	-2.35	-0.02
791	691	U	1	-29.9	-0.78	34.66	-0.78	-0.01
791	838	U	15	-24.35	0.14	24.6	2.1	0.02
791	885	U	18	-24.64	-0.96	25.23	-17.29	-0.14

i-nuc	BP(j)	Nuc	#BP_Win	avgMFE	avgZ	avgED	SumZ	SumZ/#TotalWindows	BPs= 3
nt-792	-	U	120	-	-	-	-	-
792	NoBP	U	80	-29.06	-0.79	26.2	-63.16	-0.53
792	759	A	11	-31.35	-1.53	19.51	-16.81	-0.14
792	761	G	11	-27.87	-0.21	29.92	-2.35	-0.02
792	884	A	18	-24.64	-0.96	25.23	-17.29	-0.14

i-nuc	BP(j)	Nuc	#BP_Win	avgMFE	avgZ	avgED	SumZ	SumZ/#TotalWindows	BPs= 1
nt-793	-	U	120	-	-	-	-	-
793	NoBP	U	109	-28.16	-0.75	26.32	-82.25	-0.69
793	758	A	11	-31.35	-1.53	19.51	-16.81	-0.14

i-nuc	BP(j)	Nuc	#BP_Win	avgMFE	avgZ	avgED	SumZ	SumZ/#TotalWindows	BPs= 1
nt-794	-	A	120	-	-	-	-	-
794	NoBP	A	102	-29.07	-0.79	25.71	-81.06	-0.68
794	882	U	18	-24.64	-0.96	25.23	-17.29	-0.14

i-nuc	BP(j)	Nuc	#BP_Win	avgMFE	avgZ	avgED	SumZ	SumZ/#TotalWindows	BPs= 3
nt-795	-	A	120	-	-	-	-	-
795	NoBP	A	99	-29.09	-0.78	25.39	-77.44	-0.65
795	789	U	1	-30.7	-1.03	32.3	-1.03	-0.01
795	881	U	18	-24.64	-0.96	25.23	-17.29	-0.14
795	891	U	2	-24.8	-0.9	34.36	-1.8	-0.02

i-nuc	BP(j)	Nuc	#BP_Win	avgMFE	avgZ	avgED	SumZ	SumZ/#TotalWindows	BPs= 3
nt-796	-	G	120	-	-	-	-	-
796	NoBP	G	99	-29.04	-0.78	25.41	-76.73	-0.64
796	788	C	1	-30.7	-1.03	32.3	-1.03	-0.01
796	880	C	18	-24.64	-0.96	25.23	-17.29	-0.14
796	890	C	2	-24.8	-0.9	34.36	-1.8	-0.02

i-nuc	BP(j)	Nuc	#BP_Win	avgMFE	avgZ	avgED	SumZ	SumZ/#TotalWindows	BPs= 4
nt-797	-	U	120	-	-	-	-	-
797	NoBP	U	52	-27.92	-1.05	28.05	-54.72	-0.46
797	758	A	11	-27.87	-0.21	29.92	-2.35	-0.02
797	808	A	10	-31.27	-1.21	19.88	-12.11	-0.1
797	834	A	45	-28.29	-0.56	22.56	-25.34	-0.21
797	889	A	2	-24.8	-0.9	34.36	-1.8	-0.02

i-nuc	BP(j)	Nuc	#BP_Win	avgMFE	avgZ	avgED	SumZ	SumZ/#TotalWindows	BPs= 5
nt-798	-	C	120	-	-	-	-	-
798	NoBP	C	50	-27.66	-1.02	28.39	-51.13	-0.43
798	757	G	11	-27.87	-0.21	29.92	-2.35	-0.02
798	786	G	1	-30.7	-1.03	32.3	-1.03	-0.01
798	807	G	10	-31.27	-1.21	19.88	-12.11	-0.1
798	833	G	46	-28.4	-0.59	22.3	-27.23	-0.23
798	888	G	2	-24.8	-0.9	34.36	-1.8	-0.02

i-nuc	BP(j)	Nuc	#BP_Win	avgMFE	avgZ	avgED	SumZ	SumZ/#TotalWindows	BPs= 6
nt-799	-	U	120	-	-	-	-	-
799	756	G	11	-27.87	-0.21	29.92	-2.35	-0.02
799	NoBP	U	41	-26.88	-0.97	28.5	-39.96	-0.33
799	785	A	1	-30.7	-1.03	32.3	-1.03	-0.01
799	715	A	9	-30.71	-1.16	28.22	-10.48	-0.09
799	806	A	10	-31.27	-1.21	19.88	-12.11	-0.1
799	832	G	46	-28.4	-0.59	22.3	-27.23	-0.23
799	887	A	2	-24.8	-0.9	34.36	-1.8	-0.02

i-nuc	BP(j)	Nuc	#BP_Win	avgMFE	avgZ	avgED	SumZ	SumZ/#TotalWindows	BPs= 6
nt-800	-	U	120	-	-	-	-	-
800	NoBP	U	40	-26.67	-0.96	29.09	-38.29	-0.32
800	784	G	1	-30.7	-1.03	32.3	-1.03	-0.01
800	714	G	9	-30.71	-1.16	28.22	-10.48	-0.09
800	805	A	10	-31.27	-1.21	19.88	-12.11	-0.1
800	831	G	48	-28.51	-0.62	22.04	-29.53	-0.25
800	755	G	10	-27.61	-0.12	29.77	-1.25	-0.01
800	886	G	2	-24.8	-0.9	34.36	-1.8	-0.02

i-nuc	BP(j)	Nuc	#BP_Win	avgMFE	avgZ	avgED	SumZ	SumZ/#TotalWindows	BPs= 7
nt-801	-	A	120	-	-	-	-	-
801	NoBP	A	15	-30.9	-1.13	23.89	-16.92	-0.14
801	713	U	9	-30.71	-1.16	28.22	-10.48	-0.09
801	789	U	6	-30.73	-1.12	32.23	-6.73	-0.06
801	830	U	48	-28.51	-0.62	22.04	-29.53	-0.25
801	754	U	10	-27.61	-0.12	29.77	-1.25	-0.01
801	874	U	29	-25.43	-0.94	27.57	-27.12	-0.23
801	898	U	1	-21.1	-0.07	35.02	-0.07	-0.0
801	881	U	2	-24.8	-0.9	34.36	-1.8	-0.02

i-nuc	BP(j)	Nuc	#BP_Win	avgMFE	avgZ	avgED	SumZ	SumZ/#TotalWindows	BPs= 8
nt-802	-	G	120	-	-	-	-	-
802	NoBP	G	13	-30.98	-1.13	22.32	-14.74	-0.12
802	782	C	1	-30.7	-1.03	32.3	-1.03	-0.01
802	712	C	9	-30.71	-1.16	28.22	-10.48	-0.09
802	788	C	6	-30.73	-1.12	32.23	-6.73	-0.06
802	829	C	48	-28.51	-0.62	22.04	-29.53	-0.25
802	753	U	10	-27.61	-0.12	29.77	-1.25	-0.01
802	873	C	30	-25.44	-0.91	27.83	-27.32	-0.23
802	897	C	1	-21.1	-0.07	35.02	-0.07	-0.0
802	880	C	2	-24.8	-0.9	34.36	-1.8	-0.02

i-nuc	BP(j)	Nuc	#BP_Win	avgMFE	avgZ	avgED	SumZ	SumZ/#TotalWindows	BPs= 8
nt-803	-	G	120	-	-	-	-	-
803	NoBP	G	13	-30.59	-1.05	22.21	-13.6	-0.11
803	781	C	1	-30.7	-1.03	32.3	-1.03	-0.01
803	711	C	9	-30.71	-1.16	28.22	-10.48	-0.09
803	787	C	6	-30.73	-1.12	32.23	-6.73	-0.06
803	828	C	48	-28.51	-0.62	22.04	-29.53	-0.25
803	752	C	10	-27.61	-0.12	29.77	-1.25	-0.01
803	872	C	30	-25.44	-0.91	27.83	-27.32	-0.23
803	896	C	1	-21.1	-0.07	35.02	-0.07	-0.0
803	879	C	2	-24.8	-0.9	34.36	-1.8	-0.02

i-nuc	BP(j)	Nuc	#BP_Win	avgMFE	avgZ	avgED	SumZ	SumZ/#TotalWindows	BPs= 4
nt-804	-	U	120	-	-	-	-	-
804	NoBP	U	94	-27.72	-0.77	24.26	-72.81	-0.61
804	710	A	9	-30.71	-1.16	28.22	-10.48	-0.09
804	786	G	6	-30.73	-1.12	32.23	-6.73	-0.06
804	751	G	10	-27.61	-0.12	29.77	-1.25	-0.01
804	895	A	1	-21.1	-0.07	35.02	-0.07	-0.0

i-nuc	BP(j)	Nuc	#BP_Win	avgMFE	avgZ	avgED	SumZ	SumZ/#TotalWindows	BPs= 3
nt-805	-	A	120	-	-	-	-	-
805	NoBP	A	101	-27.79	-0.78	25.49	-78.37	-0.65
805	800	U	10	-31.27	-1.21	19.88	-12.11	-0.1
805	750	U	8	-27.45	-0.05	31.09	-0.39	-0.0
805	894	U	1	-21.1	-0.07	35.02	-0.07	-0.0

i-nuc	BP(j)	Nuc	#BP_Win	avgMFE	avgZ	avgED	SumZ	SumZ/#TotalWindows	BPs= 4
nt-806	-	A	120	-	-	-	-	-
806	NoBP	A	77	-28.71	-0.64	25.02	-48.93	-0.41
806	799	U	10	-31.27	-1.21	19.88	-12.11	-0.1
806	869	U	30	-25.44	-0.91	27.83	-27.32	-0.23
806	893	U	1	-21.1	-0.07	35.02	-0.07	-0.0
806	877	U	2	-24.8	-0.9	34.36	-1.8	-0.02

i-nuc	BP(j)	Nuc	#BP_Win	avgMFE	avgZ	avgED	SumZ	SumZ/#TotalWindows	BPs= 5
nt-807	-	G	120	-	-	-	-	-
807	NoBP	G	63	-28.86	-0.69	24.2	-43.63	-0.36
807	798	C	10	-31.27	-1.21	19.88	-12.11	-0.1
807	828	C	14	-27.97	-0.35	28.43	-4.96	-0.04
807	868	C	30	-25.44	-0.91	27.83	-27.32	-0.23
807	892	C	1	-21.1	-0.07	35.02	-0.07	-0.0
807	876	C	2	-24.8	-0.9	34.36	-1.8	-0.02

i-nuc	BP(j)	Nuc	#BP_Win	avgMFE	avgZ	avgED	SumZ	SumZ/#TotalWindows	BPs= 4
nt-808	-	A	120	-	-	-	-	-
808	NoBP	A	93	-27.75	-0.76	25.32	-70.93	-0.59
808	797	U	10	-31.27	-1.21	19.88	-12.11	-0.1
808	827	U	14	-27.97	-0.35	28.43	-4.96	-0.04
808	891	U	1	-21.1	-0.07	35.02	-0.07	-0.0
808	875	U	2	-24.8	-0.9	34.36	-1.8	-0.02

i-nuc	BP(j)	Nuc	#BP_Win	avgMFE	avgZ	avgED	SumZ	SumZ/#TotalWindows	BPs= 1
nt-809	-	A	120	-	-	-	-	-
809	NoBP	A	118	-28.02	-0.75	25.26	-88.08	-0.73
809	874	U	2	-24.8	-0.9	34.36	-1.8	-0.02

i-nuc	BP(j)	Nuc	#BP_Win	avgMFE	avgZ	avgED	SumZ	SumZ/#TotalWindows	BPs= 1
nt-810	-	U	120	-	-	-	-	-
810	NoBP	U	90	-28.8	-0.7	24.52	-62.55	-0.52
810	867	G	30	-25.44	-0.91	27.83	-27.32	-0.23

i-nuc	BP(j)	Nuc	#BP_Win	avgMFE	avgZ	avgED	SumZ	SumZ/#TotalWindows	BPs= 4
nt-811	-	U	120	-	-	-	-	-
811	NoBP	U	13	-31.02	-1.16	24.16	-15.07	-0.13
811	824	A	70	-28.41	-0.58	24.06	-40.44	-0.34
811	866	A	30	-25.44	-0.91	27.83	-27.32	-0.23
811	870	G	2	-24.8	-0.9	34.36	-1.8	-0.02
811	859	A	5	-29.98	-0.99	26.53	-4.94	-0.04

i-nuc	BP(j)	Nuc	#BP_Win	avgMFE	avgZ	avgED	SumZ	SumZ/#TotalWindows	BPs= 5
nt-812	-	G	120	-	-	-	-	-
812	NoBP	G	2	-29.9	-0.87	40.63	-1.74	-0.01
812	788	C	10	-31.27	-1.21	19.88	-12.11	-0.1
812	823	C	70	-28.41	-0.58	24.06	-40.44	-0.34
812	865	C	30	-25.44	-0.91	27.83	-27.32	-0.23
812	869	U	2	-24.8	-0.9	34.36	-1.8	-0.02
812	858	C	6	-29.88	-0.93	27.41	-5.57	-0.05

i-nuc	BP(j)	Nuc	#BP_Win	avgMFE	avgZ	avgED	SumZ	SumZ/#TotalWindows	BPs= 5
nt-813	-	G	120	-	-	-	-	-
813	NoBP	G	2	-29.6	-0.86	31.84	-1.73	-0.01
813	787	C	10	-31.27	-1.21	19.88	-12.11	-0.1
813	822	U	70	-28.41	-0.58	24.06	-40.44	-0.34
813	864	C	30	-25.44	-0.91	27.83	-27.32	-0.23
813	868	C	2	-24.8	-0.9	34.36	-1.8	-0.02
813	857	C	6	-29.88	-0.93	27.41	-5.57	-0.05

i-nuc	BP(j)	Nuc	#BP_Win	avgMFE	avgZ	avgED	SumZ	SumZ/#TotalWindows	BPs= 4
nt-814	-	C	120	-	-	-	-	-
814	786	G	10	-31.27	-1.21	19.88	-12.11	-0.1
814	821	G	70	-28.41	-0.58	24.06	-40.44	-0.34
814	NoBP	C	32	-25.68	-0.92	27.51	-29.45	-0.25
814	867	G	2	-24.8	-0.9	34.36	-1.8	-0.02
814	856	G	6	-29.88	-0.93	27.41	-5.57	-0.05

i-nuc	BP(j)	Nuc	#BP_Win	avgMFE	avgZ	avgED	SumZ	SumZ/#TotalWindows	BPs= 2
nt-815	-	A	120	-	-	-	-	-
815	NoBP	A	44	-26.89	-1.0	25.79	-43.8	-0.37
815	820	U	70	-28.41	-0.58	24.06	-40.44	-0.34
815	855	U	6	-29.88	-0.93	27.41	-5.57	-0.05

i-nuc	BP(j)	Nuc	#BP_Win	avgMFE	avgZ	avgED	SumZ	SumZ/#TotalWindows	BPs= 1
nt-816	-	U	120	-	-	-	-	-
816	NoBP	U	118	-27.86	-0.74	25.01	-87.55	-0.73
816	785	A	2	-30.9	-1.02	19.06	-2.04	-0.02

i-nuc	BP(j)	Nuc	#BP_Win	avgMFE	avgZ	avgED	SumZ	SumZ/#TotalWindows	BPs= 2
nt-817	-	C	120	-	-	-	-	-
817	NoBP	C	112	-27.73	-0.73	24.91	-81.61	-0.68
817	784	G	2	-30.9	-1.02	19.06	-2.04	-0.02
817	854	G	6	-29.88	-0.93	27.41	-5.57	-0.05

i-nuc	BP(j)	Nuc	#BP_Win	avgMFE	avgZ	avgED	SumZ	SumZ/#TotalWindows	BPs= 1
nt-818	-	A	120	-	-	-	-	-
818	NoBP	A	114	-27.76	-0.73	24.85	-83.43	-0.7
818	853	U	6	-29.88	-0.93	27.41	-5.57	-0.05

i-nuc	BP(j)	Nuc	#BP_Win	avgMFE	avgZ	avgED	SumZ	SumZ/#TotalWindows	BPs= 1
nt-819	-	A	120	-	-	-	-	-
819	NoBP	A	81	-28.7	-0.64	23.95	-52.15	-0.43
819	860	U	39	-26.09	-0.94	27.26	-36.64	-0.31

i-nuc	BP(j)	Nuc	#BP_Win	avgMFE	avgZ	avgED	SumZ	SumZ/#TotalWindows	BPs= 2
nt-820	-	U	120	-	-	-	-	-
820	NoBP	U	10	-30.41	-1.04	23.81	-10.36	-0.09
820	815	A	70	-28.41	-0.58	24.06	-40.44	-0.34
820	859	A	40	-26.14	-0.93	27.29	-37.27	-0.31

i-nuc	BP(j)	Nuc	#BP_Win	avgMFE	avgZ	avgED	SumZ	SumZ/#TotalWindows	BPs= 3
nt-821	-	G	120	-	-	-	-	-
821	NoBP	G	3	-31.1	-1.12	18.78	-3.36	-0.03
821	814	C	70	-28.41	-0.58	24.06	-40.44	-0.34
821	858	C	41	-26.17	-0.92	27.39	-37.88	-0.32
821	852	C	6	-29.88	-0.93	27.41	-5.57	-0.05

i-nuc	BP(j)	Nuc	#BP_Win	avgMFE	avgZ	avgED	SumZ	SumZ/#TotalWindows	BPs= 1
nt-822	-	U	120	-	-	-	-	-
822	NoBP	U	50	-26.81	-0.92	27.27	-46.08	-0.38
822	813	G	70	-28.41	-0.58	24.06	-40.44	-0.34

i-nuc	BP(j)	Nuc	#BP_Win	avgMFE	avgZ	avgED	SumZ	SumZ/#TotalWindows	BPs= 3
nt-823	-	C	120	-	-	-	-	-
823	NoBP	C	1	-30.9	-0.97	19.77	-0.97	-0.01
823	812	G	70	-28.41	-0.58	24.06	-40.44	-0.34
823	856	G	43	-26.18	-0.91	27.89	-39.07	-0.33
823	850	G	6	-29.88	-0.93	27.41	-5.57	-0.05

i-nuc	BP(j)	Nuc	#BP_Win	avgMFE	avgZ	avgED	SumZ	SumZ/#TotalWindows	BPs= 3
nt-824	-	A	120	-	-	-	-	-
824	811	U	70	-28.41	-0.58	24.06	-40.44	-0.34
824	855	U	43	-26.18	-0.91	27.89	-39.07	-0.33
824	849	U	6	-29.88	-0.93	27.41	-5.57	-0.05
824	NoBP	A	1	-26.5	-0.69	34.28	-0.69	-0.01

i-nuc	BP(j)	Nuc	#BP_Win	avgMFE	avgZ	avgED	SumZ	SumZ/#TotalWindows	BPs= 1
nt-825	-	U	120	-	-	-	-	-
825	NoBP	U	77	-28.44	-0.6	24.54	-46.47	-0.39
825	854	G	43	-26.18	-0.91	27.89	-39.07	-0.33

i-nuc	BP(j)	Nuc	#BP_Win	avgMFE	avgZ	avgED	SumZ	SumZ/#TotalWindows	BPs= 1
nt-826	-	A	120	-	-	-	-	-
826	NoBP	A	77	-28.38	-0.6	24.61	-45.98	-0.38
826	853	U	43	-26.18	-0.91	27.89	-39.07	-0.33

i-nuc	BP(j)	Nuc	#BP_Win	avgMFE	avgZ	avgED	SumZ	SumZ/#TotalWindows	BPs= 2
nt-827	-	U	120	-	-	-	-	-
827	NoBP	U	104	-27.53	-0.77	25.35	-79.87	-0.67
827	808	A	14	-27.97	-0.35	28.43	-4.96	-0.04
827	747	A	2	-26.0	0.15	32.81	0.3	0.0

i-nuc	BP(j)	Nuc	#BP_Win	avgMFE	avgZ	avgED	SumZ	SumZ/#TotalWindows	BPs= 3
nt-828	-	C	120	-	-	-	-	-
828	NoBP	C	56	-26.6	-0.89	28.3	-50.04	-0.42
828	807	G	14	-27.97	-0.35	28.43	-4.96	-0.04
828	803	G	48	-28.51	-0.62	22.04	-29.53	-0.25
828	746	G	2	-26.0	0.15	32.81	0.3	0.0

i-nuc	BP(j)	Nuc	#BP_Win	avgMFE	avgZ	avgED	SumZ	SumZ/#TotalWindows	BPs= 4
nt-829	-	C	120	-	-	-	-	-
829	NoBP	C	19	-28.23	-0.71	28.62	-13.4	-0.11
829	802	G	48	-28.51	-0.62	22.04	-29.53	-0.25
829	745	G	2	-26.0	0.15	32.81	0.3	0.0
829	867	G	8	-26.84	-0.3	32.2	-2.36	-0.02
829	850	G	43	-26.18	-0.91	27.89	-39.07	-0.33

i-nuc	BP(j)	Nuc	#BP_Win	avgMFE	avgZ	avgED	SumZ	SumZ/#TotalWindows	BPs= 3
nt-830	-	U	120	-	-	-	-	-
830	NoBP	U	62	-26.73	-0.84	28.44	-52.21	-0.44
830	801	A	48	-28.51	-0.62	22.04	-29.53	-0.25
830	744	A	2	-26.0	0.15	32.81	0.3	0.0
830	866	A	8	-26.84	-0.3	32.2	-2.36	-0.02

i-nuc	BP(j)	Nuc	#BP_Win	avgMFE	avgZ	avgED	SumZ	SumZ/#TotalWindows	BPs= 3
nt-831	-	G	120	-	-	-	-	-
831	800	U	48	-28.51	-0.62	22.04	-29.53	-0.25
831	848	U	64	-26.64	-0.82	28.75	-52.21	-0.44
831	865	C	8	-26.84	-0.3	32.2	-2.36	-0.02

i-nuc	BP(j)	Nuc	#BP_Win	avgMFE	avgZ	avgED	SumZ	SumZ/#TotalWindows	BPs= 3
nt-832	-	G	120	-	-	-	-	-
832	NoBP	G	1	-31.4	-1.27	13.89	-1.27	-0.01
832	799	U	46	-28.4	-0.59	22.3	-27.23	-0.23
832	847	C	65	-26.63	-0.82	28.79	-53.58	-0.45
832	864	C	8	-26.84	-0.3	32.2	-2.36	-0.02

i-nuc	BP(j)	Nuc	#BP_Win	avgMFE	avgZ	avgED	SumZ	SumZ/#TotalWindows	BPs= 4
nt-833	-	G	120	-	-	-	-	-
833	798	C	46	-28.4	-0.59	22.3	-27.23	-0.23
833	846	U	65	-26.63	-0.82	28.79	-53.58	-0.45
833	863	C	8	-26.84	-0.3	32.2	-2.36	-0.02
833	847	C	1	-24.4	-1.46	30.41	-1.46	-0.01

i-nuc	BP(j)	Nuc	#BP_Win	avgMFE	avgZ	avgED	SumZ	SumZ/#TotalWindows	BPs= 3
nt-834	-	A	120	-	-	-	-	-
834	797	U	45	-28.29	-0.56	22.56	-25.34	-0.21
834	845	U	65	-26.63	-0.82	28.79	-53.58	-0.45
834	NoBP	A	9	-26.5	-0.44	31.71	-3.98	-0.03
834	846	U	1	-24.4	-1.46	30.41	-1.46	-0.01

i-nuc	BP(j)	Nuc	#BP_Win	avgMFE	avgZ	avgED	SumZ	SumZ/#TotalWindows	BPs= 2
nt-835	-	A	120	-	-	-	-	-
835	NoBP	A	54	-27.81	-0.54	24.37	-29.14	-0.24
835	844	U	65	-26.63	-0.82	28.79	-53.58	-0.45
835	845	U	1	-24.4	-1.46	30.41	-1.46	-0.01

i-nuc	BP(j)	Nuc	#BP_Win	avgMFE	avgZ	avgED	SumZ	SumZ/#TotalWindows	BPs= 3
nt-836	-	A	120	-	-	-	-	-
836	NoBP	A	46	-27.77	-0.58	23.3	-26.81	-0.22
836	843	U	65	-26.63	-0.82	28.79	-53.58	-0.45
836	860	U	8	-26.84	-0.3	32.2	-2.36	-0.02
836	844	U	1	-24.4	-1.46	30.41	-1.46	-0.01

i-nuc	BP(j)	Nuc	#BP_Win	avgMFE	avgZ	avgED	SumZ	SumZ/#TotalWindows	BPs= 2
nt-837	-	U	120	-	-	-	-	-
837	NoBP	U	47	-27.5	-0.6	23.75	-28.32	-0.24
837	842	G	65	-26.63	-0.82	28.79	-53.58	-0.45
837	859	A	8	-26.84	-0.3	32.2	-2.36	-0.02

i-nuc	BP(j)	Nuc	#BP_Win	avgMFE	avgZ	avgED	SumZ	SumZ/#TotalWindows	BPs= 1
nt-838	-	U	120	-	-	-	-	-
838	NoBP	U	105	-27.27	-0.82	27.51	-86.4	-0.72
838	791	A	15	-24.35	0.14	24.6	2.1	0.02

i-nuc	BP(j)	Nuc	#BP_Win	avgMFE	avgZ	avgED	SumZ	SumZ/#TotalWindows	BPs= 3
nt-839	-	G	120	-	-	-	-	-
839	NoBP	G	84	-26.87	-0.92	27.11	-77.34	-0.64
839	764	C	13	-29.39	-0.53	28.17	-6.83	-0.06
839	857	C	8	-26.84	-0.3	32.2	-2.36	-0.02
839	790	C	15	-24.35	0.14	24.6	2.1	0.02

i-nuc	BP(j)	Nuc	#BP_Win	avgMFE	avgZ	avgED	SumZ	SumZ/#TotalWindows	BPs= 2
nt-840	-	U	120	-	-	-	-	-
840	NoBP	U	99	-26.41	-0.77	26.81	-76.12	-0.63
840	763	G	13	-29.39	-0.53	28.17	-6.83	-0.06
840	856	G	8	-26.84	-0.3	32.2	-2.36	-0.02

i-nuc	BP(j)	Nuc	#BP_Win	avgMFE	avgZ	avgED	SumZ	SumZ/#TotalWindows	BPs= 2
nt-841	-	A	120	-	-	-	-	-
841	NoBP	A	99	-26.33	-0.78	26.9	-77.2	-0.64
841	762	U	13	-29.39	-0.53	28.17	-6.83	-0.06
841	855	U	8	-26.84	-0.3	32.2	-2.36	-0.02

i-nuc	BP(j)	Nuc	#BP_Win	avgMFE	avgZ	avgED	SumZ	SumZ/#TotalWindows	BPs= 2
nt-842	-	G	120	-	-	-	-	-
842	NoBP	G	40	-27.51	-0.91	26.42	-36.21	-0.3
842	837	U	65	-26.63	-0.82	28.79	-53.58	-0.45
842	787	C	15	-24.35	0.14	24.6	2.1	0.02

i-nuc	BP(j)	Nuc	#BP_Win	avgMFE	avgZ	avgED	SumZ	SumZ/#TotalWindows	BPs= 2
nt-843	-	U	120	-	-	-	-	-
843	NoBP	U	40	-27.33	-0.94	26.7	-37.64	-0.31
843	836	A	65	-26.63	-0.82	28.79	-53.58	-0.45
843	786	G	15	-24.35	0.14	24.6	2.1	0.02

i-nuc	BP(j)	Nuc	#BP_Win	avgMFE	avgZ	avgED	SumZ	SumZ/#TotalWindows	BPs= 3
nt-844	-	U	120	-	-	-	-	-
844	NoBP	U	41	-25.48	-0.7	25.63	-28.73	-0.24
844	759	A	13	-29.39	-0.53	28.17	-6.83	-0.06
844	835	A	65	-26.63	-0.82	28.79	-53.58	-0.45
844	836	A	1	-24.4	-1.46	30.41	-1.46	-0.01

i-nuc	BP(j)	Nuc	#BP_Win	avgMFE	avgZ	avgED	SumZ	SumZ/#TotalWindows	BPs= 3
nt-845	-	U	120	-	-	-	-	-
845	NoBP	U	41	-25.3	-0.74	25.88	-30.14	-0.25
845	758	A	13	-29.39	-0.53	28.17	-6.83	-0.06
845	834	A	65	-26.63	-0.82	28.79	-53.58	-0.45
845	835	A	1	-24.4	-1.46	30.41	-1.46	-0.01

i-nuc	BP(j)	Nuc	#BP_Win	avgMFE	avgZ	avgED	SumZ	SumZ/#TotalWindows	BPs= 3
nt-846	-	U	120	-	-	-	-	-
846	NoBP	U	41	-25.11	-0.77	26.14	-31.46	-0.26
846	757	G	13	-29.39	-0.53	28.17	-6.83	-0.06
846	833	G	65	-26.63	-0.82	28.79	-53.58	-0.45
846	834	A	1	-24.4	-1.46	30.41	-1.46	-0.01

i-nuc	BP(j)	Nuc	#BP_Win	avgMFE	avgZ	avgED	SumZ	SumZ/#TotalWindows	BPs= 3
nt-847	-	C	120	-	-	-	-	-
847	756	G	13	-29.39	-0.53	28.17	-6.83	-0.06
847	832	G	65	-26.63	-0.82	28.79	-53.58	-0.45
847	NoBP	C	41	-24.93	-0.8	26.34	-32.76	-0.27
847	833	G	1	-24.4	-1.46	30.41	-1.46	-0.01

i-nuc	BP(j)	Nuc	#BP_Win	avgMFE	avgZ	avgED	SumZ	SumZ/#TotalWindows	BPs= 2
nt-848	-	U	120	-	-	-	-	-
848	755	G	12	-29.22	-0.43	29.01	-5.21	-0.04
848	831	G	64	-26.64	-0.82	28.75	-52.21	-0.44
848	NoBP	U	44	-24.91	-0.88	26.49	-38.59	-0.32

i-nuc	BP(j)	Nuc	#BP_Win	avgMFE	avgZ	avgED	SumZ	SumZ/#TotalWindows	BPs= 1
nt-849	-	U	120	-	-	-	-	-
849	NoBP	U	114	-26.0	-0.8	28.03	-91.49	-0.76
849	824	A	6	-29.88	-0.93	27.41	-5.57	-0.05

i-nuc	BP(j)	Nuc	#BP_Win	avgMFE	avgZ	avgED	SumZ	SumZ/#TotalWindows	BPs= 3
nt-850	-	G	120	-	-	-	-	-
850	NoBP	G	44	-26.45	-0.04	28.09	-1.64	-0.01
850	829	C	43	-26.18	-0.91	27.89	-39.07	-0.33
850	823	C	6	-29.88	-0.93	27.41	-5.57	-0.05
850	932	U	27	-24.66	-1.93	28.42	-52.21	-0.44

i-nuc	BP(j)	Nuc	#BP_Win	avgMFE	avgZ	avgED	SumZ	SumZ/#TotalWindows	BPs= 3
nt-851	-	U	120	-	-	-	-	-
851	NoBP	U	75	-26.93	-0.63	28.62	-47.37	-0.39
851	746	G	2	-26.2	0.18	32.7	0.35	0.0
851	785	A	15	-24.35	0.14	24.6	2.1	0.02
851	931	A	28	-24.58	-1.97	28.41	-55.09	-0.46

i-nuc	BP(j)	Nuc	#BP_Win	avgMFE	avgZ	avgED	SumZ	SumZ/#TotalWindows	BPs= 4
nt-852	-	C	120	-	-	-	-	-
852	NoBP	C	69	-26.58	-0.64	28.75	-43.92	-0.37
852	745	G	2	-26.2	0.18	32.7	0.35	0.0
852	784	G	15	-24.35	0.14	24.6	2.1	0.02
852	821	G	6	-29.88	-0.93	27.41	-5.57	-0.05
852	930	G	28	-24.58	-1.97	28.41	-55.09	-0.46

i-nuc	BP(j)	Nuc	#BP_Win	avgMFE	avgZ	avgED	SumZ	SumZ/#TotalWindows	BPs= 5
nt-853	-	U	120	-	-	-	-	-
853	NoBP	U	26	-26.99	-0.27	30.11	-7.1	-0.06
853	744	A	2	-26.2	0.18	32.7	0.35	0.0
853	783	A	15	-24.35	0.14	24.6	2.1	0.02
853	826	A	43	-26.18	-0.91	27.89	-39.07	-0.33
853	818	A	6	-29.88	-0.93	27.41	-5.57	-0.05
853	929	A	28	-24.58	-1.97	28.41	-55.09	-0.46

i-nuc	BP(j)	Nuc	#BP_Win	avgMFE	avgZ	avgED	SumZ	SumZ/#TotalWindows	BPs= 6
nt-854	-	G	120	-	-	-	-	-
854	NoBP	G	17	-25.94	-0.55	28.5	-9.34	-0.08
854	743	U	2	-26.2	0.18	32.7	0.35	0.0
854	752	C	9	-28.36	-0.05	32.69	-0.43	-0.0
854	782	C	15	-24.35	0.14	24.6	2.1	0.02
854	825	U	43	-26.18	-0.91	27.89	-39.07	-0.33
854	817	C	6	-29.88	-0.93	27.41	-5.57	-0.05
854	928	U	28	-24.58	-1.97	28.41	-55.09	-0.46

i-nuc	BP(j)	Nuc	#BP_Win	avgMFE	avgZ	avgED	SumZ	SumZ/#TotalWindows	BPs= 5
nt-855	-	U	120	-	-	-	-	-
855	NoBP	U	52	-24.53	-1.21	26.55	-63.07	-0.53
855	742	A	2	-26.2	0.18	32.7	0.35	0.0
855	751	G	9	-28.36	-0.05	32.69	-0.43	-0.0
855	841	A	8	-26.84	-0.3	32.2	-2.36	-0.02
855	824	A	43	-26.18	-0.91	27.89	-39.07	-0.33
855	815	A	6	-29.88	-0.93	27.41	-5.57	-0.05

i-nuc	BP(j)	Nuc	#BP_Win	avgMFE	avgZ	avgED	SumZ	SumZ/#TotalWindows	BPs= 7
nt-856	-	G	120	-	-	-	-	-
856	NoBP	G	7	-22.99	-1.91	25.75	-13.4	-0.11
856	750	U	9	-28.36	-0.05	32.69	-0.43	-0.0
856	840	U	8	-26.84	-0.3	32.2	-2.36	-0.02
856	764	C	4	-27.28	0.18	22.48	0.72	0.01
856	781	C	15	-24.35	0.14	24.6	2.1	0.02
856	823	C	43	-26.18	-0.91	27.89	-39.07	-0.33
856	814	C	6	-29.88	-0.93	27.41	-5.57	-0.05
856	927	C	28	-24.58	-1.97	28.41	-55.09	-0.46

i-nuc	BP(j)	Nuc	#BP_Win	avgMFE	avgZ	avgED	SumZ	SumZ/#TotalWindows	BPs= 5
nt-857	-	C	120	-	-	-	-	-
857	NoBP	C	65	-25.35	-0.82	26.7	-53.25	-0.44
857	749	G	9	-28.36	-0.05	32.69	-0.43	-0.0
857	839	G	8	-26.84	-0.3	32.2	-2.36	-0.02
857	763	G	4	-27.28	0.18	22.48	0.72	0.01
857	813	G	6	-29.88	-0.93	27.41	-5.57	-0.05
857	926	G	28	-24.58	-1.97	28.41	-55.09	-0.46

i-nuc	BP(j)	Nuc	#BP_Win	avgMFE	avgZ	avgED	SumZ	SumZ/#TotalWindows	BPs= 6
nt-858	-	C	120	-	-	-	-	-
858	748	G	9	-28.36	-0.05	32.69	-0.43	-0.0
858	NoBP	C	17	-24.71	-1.34	28.83	-22.75	-0.19
858	761	G	4	-27.28	0.18	22.48	0.72	0.01
858	779	G	15	-24.35	0.14	24.6	2.1	0.02
858	821	G	41	-26.17	-0.92	27.39	-37.88	-0.32
858	812	G	6	-29.88	-0.93	27.41	-5.57	-0.05
858	925	G	28	-24.58	-1.97	28.41	-55.09	-0.46

i-nuc	BP(j)	Nuc	#BP_Win	avgMFE	avgZ	avgED	SumZ	SumZ/#TotalWindows	BPs= 6
nt-859	-	A	120	-	-	-	-	-
859	NoBP	A	20	-25.64	-1.25	28.82	-25.04	-0.21
859	837	U	8	-26.84	-0.3	32.2	-2.36	-0.02
859	760	U	4	-27.28	0.18	22.48	0.72	0.01
859	778	U	15	-24.35	0.14	24.6	2.1	0.02
859	820	U	40	-26.14	-0.93	27.29	-37.27	-0.31
859	811	U	5	-29.98	-0.99	26.53	-4.94	-0.04
859	924	U	28	-24.58	-1.97	28.41	-55.09	-0.46

i-nuc	BP(j)	Nuc	#BP_Win	avgMFE	avgZ	avgED	SumZ	SumZ/#TotalWindows	BPs= 4
nt-860	-	U	120	-	-	-	-	-
860	NoBP	U	54	-25.42	-1.63	28.23	-88.16	-0.73
860	836	A	8	-26.84	-0.3	32.2	-2.36	-0.02
860	759	A	4	-27.28	0.18	22.48	0.72	0.01
860	777	G	15	-24.35	0.14	24.6	2.1	0.02
860	819	A	39	-26.09	-0.94	27.26	-36.64	-0.31

i-nuc	BP(j)	Nuc	#BP_Win	avgMFE	avgZ	avgED	SumZ	SumZ/#TotalWindows	BPs= 0
nt-861	-	A	120	-	-	-	-	-
861	NoBP	A	120	-25.61	-1.05	27.47	-126.34	-1.05

i-nuc	BP(j)	Nuc	#BP_Win	avgMFE	avgZ	avgED	SumZ	SumZ/#TotalWindows	BPs= 1
nt-862	-	A	120	-	-	-	-	-
862	NoBP	A	105	-25.75	-1.24	27.84	-130.63	-1.09
862	776	U	15	-24.35	0.14	24.6	2.1	0.02

i-nuc	BP(j)	Nuc	#BP_Win	avgMFE	avgZ	avgED	SumZ	SumZ/#TotalWindows	BPs= 4
nt-863	-	C	120	-	-	-	-	-
863	NoBP	C	93	-25.54	-1.41	27.66	-131.26	-1.09
863	833	G	8	-26.84	-0.3	32.2	-2.36	-0.02
863	756	G	1	-29.1	-0.27	22.99	-0.27	-0.0
863	757	G	3	-26.67	0.33	22.32	0.99	0.01
863	775	G	15	-24.35	0.14	24.6	2.1	0.02

i-nuc	BP(j)	Nuc	#BP_Win	avgMFE	avgZ	avgED	SumZ	SumZ/#TotalWindows	BPs= 6
nt-864	-	C	120	-	-	-	-	-
864	NoBP	C	33	-24.95	-1.72	29.27	-56.87	-0.47
864	832	G	8	-26.84	-0.3	32.2	-2.36	-0.02
864	755	G	1	-29.1	-0.27	22.99	-0.27	-0.0
864	756	G	3	-26.67	0.33	22.32	0.99	0.01
864	774	G	15	-24.35	0.14	24.6	2.1	0.02
864	813	G	30	-25.44	-0.91	27.83	-27.32	-0.23
864	926	G	30	-26.16	-1.65	25.69	-49.37	-0.41

i-nuc	BP(j)	Nuc	#BP_Win	avgMFE	avgZ	avgED	SumZ	SumZ/#TotalWindows	BPs= 5
nt-865	-	C	120	-	-	-	-	-
865	NoBP	C	34	-25.0	-1.77	28.73	-60.15	-0.5
865	831	G	8	-26.84	-0.3	32.2	-2.36	-0.02
865	755	G	3	-26.67	0.33	22.32	0.99	0.01
865	773	G	15	-24.35	0.14	24.6	2.1	0.02
865	812	G	30	-25.44	-0.91	27.83	-27.32	-0.23
865	925	G	30	-26.16	-1.65	25.69	-49.37	-0.41

i-nuc	BP(j)	Nuc	#BP_Win	avgMFE	avgZ	avgED	SumZ	SumZ/#TotalWindows	BPs= 8
nt-866	-	A	120	-	-	-	-	-
866	NoBP	A	31	-24.72	-1.84	29.06	-56.94	-0.47
866	830	U	8	-26.84	-0.3	32.2	-2.36	-0.02
866	753	U	1	-29.1	-0.27	22.99	-0.27	-0.0
866	754	U	3	-26.67	0.33	22.32	0.99	0.01
866	772	U	5	-25.26	0.2	25.52	0.99	0.01
866	770	U	10	-23.9	0.11	24.14	1.11	0.01
866	811	U	30	-25.44	-0.91	27.83	-27.32	-0.23
866	924	U	30	-26.16	-1.65	25.69	-49.37	-0.41
866	928	U	2	-26.65	-3.26	15.67	-6.53	-0.05

i-nuc	BP(j)	Nuc	#BP_Win	avgMFE	avgZ	avgED	SumZ	SumZ/#TotalWindows	BPs= 10
nt-867	-	G	120	-	-	-	-	-
867	829	C	8	-26.84	-0.3	32.2	-2.36	-0.02
867	752	C	1	-29.1	-0.27	22.99	-0.27	-0.0
867	753	U	2	-26.8	0.26	21.72	0.51	0.0
867	NoBP	G	30	-24.65	-1.82	28.01	-54.49	-0.45
867	762	U	2	-25.8	0.47	30.08	0.94	0.01
867	769	C	10	-23.9	0.11	24.14	1.11	0.01
867	810	U	30	-25.44	-0.91	27.83	-27.32	-0.23
867	771	U	2	-24.95	-0.04	23.1	-0.07	-0.0
867	814	C	2	-24.8	-0.9	34.36	-1.8	-0.02
867	923	C	30	-26.16	-1.65	25.69	-49.37	-0.41
867	927	C	3	-26.63	-3.38	14.51	-10.14	-0.08

i-nuc	BP(j)	Nuc	#BP_Win	avgMFE	avgZ	avgED	SumZ	SumZ/#TotalWindows	BPs= 7
nt-868	-	C	120	-	-	-	-	-
868	NoBP	C	42	-25.05	-1.4	28.41	-58.92	-0.49
868	751	G	1	-29.1	-0.27	22.99	-0.27	-0.0
868	761	G	2	-25.8	0.47	30.08	0.94	0.01
868	768	G	10	-23.9	0.11	24.14	1.11	0.01
868	807	G	30	-25.44	-0.91	27.83	-27.32	-0.23
868	813	G	2	-24.8	-0.9	34.36	-1.8	-0.02
868	922	G	30	-26.16	-1.65	25.69	-49.37	-0.41
868	926	G	3	-26.63	-3.38	14.51	-10.14	-0.08

i-nuc	BP(j)	Nuc	#BP_Win	avgMFE	avgZ	avgED	SumZ	SumZ/#TotalWindows	BPs= 4
nt-869	-	U	120	-	-	-	-	-
869	NoBP	U	55	-24.84	-1.08	27.67	-59.4	-0.5
869	806	A	30	-25.44	-0.91	27.83	-27.32	-0.23
869	812	G	2	-24.8	-0.9	34.36	-1.8	-0.02
869	921	G	30	-26.16	-1.65	25.69	-49.37	-0.41
869	925	G	3	-26.63	-3.38	14.51	-10.14	-0.08

i-nuc	BP(j)	Nuc	#BP_Win	avgMFE	avgZ	avgED	SumZ	SumZ/#TotalWindows	BPs= 2
nt-870	-	G	120	-	-	-	-	-
870	NoBP	G	83	-25.5	-0.95	26.55	-79.25	-0.66
870	811	U	2	-24.8	-0.9	34.36	-1.8	-0.02
870	923	C	35	-24.93	-1.98	27.82	-69.29	-0.58

i-nuc	BP(j)	Nuc	#BP_Win	avgMFE	avgZ	avgED	SumZ	SumZ/#TotalWindows	BPs= 3
nt-871	-	U	120	-	-	-	-	-
871	NoBP	U	53	-25.0	-0.67	27.46	-35.67	-0.3
871	758	A	2	-25.8	0.47	30.08	0.94	0.01
871	922	G	35	-24.93	-1.98	27.82	-69.29	-0.58
871	918	A	30	-26.16	-1.65	25.69	-49.37	-0.41

i-nuc	BP(j)	Nuc	#BP_Win	avgMFE	avgZ	avgED	SumZ	SumZ/#TotalWindows	BPs= 5
nt-872	-	C	120	-	-	-	-	-
872	NoBP	C	22	-24.38	-0.57	26.56	-12.51	-0.1
872	757	G	2	-25.8	0.47	30.08	0.94	0.01
872	803	G	30	-25.44	-0.91	27.83	-27.32	-0.23
872	922	G	1	-25.1	0.04	33.36	0.04	0.0
872	921	G	35	-24.93	-1.98	27.82	-69.29	-0.58
872	917	G	30	-26.16	-1.65	25.69	-49.37	-0.41

i-nuc	BP(j)	Nuc	#BP_Win	avgMFE	avgZ	avgED	SumZ	SumZ/#TotalWindows	BPs= 3
nt-873	-	C	120	-	-	-	-	-
873	NoBP	C	87	-25.22	-1.56	26.7	-135.37	-1.13
873	756	G	2	-25.8	0.47	30.08	0.94	0.01
873	802	G	30	-25.44	-0.91	27.83	-27.32	-0.23
873	921	G	1	-25.1	0.04	33.36	0.04	0.0

i-nuc	BP(j)	Nuc	#BP_Win	avgMFE	avgZ	avgED	SumZ	SumZ/#TotalWindows	BPs= 4
nt-874	-	U	120	-	-	-	-	-
874	755	G	1	-26.0	0.58	33.87	0.58	0.0
874	NoBP	U	53	-25.46	-1.29	25.79	-68.42	-0.57
874	801	A	29	-25.43	-0.94	27.57	-27.12	-0.23
874	809	A	2	-24.8	-0.9	34.36	-1.8	-0.02
874	919	G	35	-24.93	-1.98	27.82	-69.29	-0.58

i-nuc	BP(j)	Nuc	#BP_Win	avgMFE	avgZ	avgED	SumZ	SumZ/#TotalWindows	BPs= 3
nt-875	-	U	120	-	-	-	-	-
875	NoBP	U	32	-24.4	-0.66	25.8	-21.13	-0.18
875	889	A	51	-26.14	-1.53	26.77	-78.22	-0.65
875	808	A	2	-24.8	-0.9	34.36	-1.8	-0.02
875	918	A	35	-24.93	-1.98	27.82	-69.29	-0.58

i-nuc	BP(j)	Nuc	#BP_Win	avgMFE	avgZ	avgED	SumZ	SumZ/#TotalWindows	BPs= 4
nt-876	-	C	120	-	-	-	-	-
876	NoBP	C	30	-24.34	-0.72	25.54	-21.53	-0.18
876	888	G	52	-26.15	-1.57	26.83	-81.66	-0.68
876	807	G	2	-24.8	-0.9	34.36	-1.8	-0.02
876	919	G	1	-25.1	0.04	33.36	0.04	0.0
876	917	G	35	-24.93	-1.98	27.82	-69.29	-0.58

i-nuc	BP(j)	Nuc	#BP_Win	avgMFE	avgZ	avgED	SumZ	SumZ/#TotalWindows	BPs= 4
nt-877	-	U	120	-	-	-	-	-
877	NoBP	U	30	-24.43	-0.84	25.62	-25.33	-0.21
877	887	A	52	-26.15	-1.57	26.83	-81.66	-0.68
877	806	A	2	-24.8	-0.9	34.36	-1.8	-0.02
877	918	A	1	-25.1	0.04	33.36	0.04	0.0
877	916	A	35	-24.93	-1.98	27.82	-69.29	-0.58

i-nuc	BP(j)	Nuc	#BP_Win	avgMFE	avgZ	avgED	SumZ	SumZ/#TotalWindows	BPs= 2
nt-878	-	C	120	-	-	-	-	-
878	NoBP	C	67	-24.75	-1.5	27.0	-100.27	-0.84
878	886	G	52	-26.15	-1.57	26.83	-81.66	-0.68
878	917	G	1	-25.1	0.04	33.36	0.04	0.0

i-nuc	BP(j)	Nuc	#BP_Win	avgMFE	avgZ	avgED	SumZ	SumZ/#TotalWindows	BPs= 1
nt-879	-	C	120	-	-	-	-	-
879	NoBP	C	118	-25.4	-1.56	26.84	-183.74	-1.53
879	803	G	2	-24.8	-0.9	34.36	-1.8	-0.02

i-nuc	BP(j)	Nuc	#BP_Win	avgMFE	avgZ	avgED	SumZ	SumZ/#TotalWindows	BPs= 3
nt-880	-	C	120	-	-	-	-	-
880	NoBP	C	65	-25.91	-1.55	26.74	-100.55	-0.84
880	796	G	18	-24.64	-0.96	25.23	-17.29	-0.14
880	802	G	2	-24.8	-0.9	34.36	-1.8	-0.02
880	913	G	35	-24.93	-1.98	27.82	-69.29	-0.58

i-nuc	BP(j)	Nuc	#BP_Win	avgMFE	avgZ	avgED	SumZ	SumZ/#TotalWindows	BPs= 4
nt-881	-	U	120	-	-	-	-	-
881	NoBP	U	60	-25.87	-1.46	26.98	-87.55	-0.73
881	795	A	18	-24.64	-0.96	25.23	-17.29	-0.14
881	801	A	2	-24.8	-0.9	34.36	-1.8	-0.02
881	912	A	35	-24.93	-1.98	27.82	-69.29	-0.58
881	917	G	5	-27.1	-3.17	25.61	-15.86	-0.13

i-nuc	BP(j)	Nuc	#BP_Win	avgMFE	avgZ	avgED	SumZ	SumZ/#TotalWindows	BPs= 3
nt-882	-	U	120	-	-	-	-	-
882	NoBP	U	61	-25.89	-1.51	27.34	-91.81	-0.77
882	794	A	18	-24.64	-0.96	25.23	-17.29	-0.14
882	916	A	6	-26.77	-2.64	26.9	-15.82	-0.13
882	911	A	35	-24.93	-1.98	27.82	-69.29	-0.58

i-nuc	BP(j)	Nuc	#BP_Win	avgMFE	avgZ	avgED	SumZ	SumZ/#TotalWindows	BPs= 1
nt-883	-	U	120	-	-	-	-	-
883	NoBP	U	114	-25.43	-1.59	27.23	-181.0	-1.51
883	915	A	6	-26.77	-2.64	26.9	-15.82	-0.13

i-nuc	BP(j)	Nuc	#BP_Win	avgMFE	avgZ	avgED	SumZ	SumZ/#TotalWindows	BPs= 2
nt-884	-	A	120	-	-	-	-	-
884	NoBP	A	96	-25.62	-1.73	27.67	-165.97	-1.38
884	792	U	18	-24.64	-0.96	25.23	-17.29	-0.14
884	914	U	6	-26.77	-2.64	26.9	-15.82	-0.13

i-nuc	BP(j)	Nuc	#BP_Win	avgMFE	avgZ	avgED	SumZ	SumZ/#TotalWindows	BPs= 3
nt-885	-	U	120	-	-	-	-	-
885	NoBP	U	94	-25.71	-1.73	27.6	-162.54	-1.35
885	791	A	18	-24.64	-0.96	25.23	-17.29	-0.14
885	913	G	6	-26.77	-2.64	26.9	-15.82	-0.13
885	987	A	2	-23.8	-2.68	35.31	-5.35	-0.04

i-nuc	BP(j)	Nuc	#BP_Win	avgMFE	avgZ	avgED	SumZ	SumZ/#TotalWindows	BPs= 4
nt-886	-	G	120	-	-	-	-	-
886	790	C	18	-24.64	-0.96	25.23	-17.29	-0.14
886	878	C	52	-26.15	-1.57	26.83	-81.66	-0.68
886	800	U	2	-24.8	-0.9	34.36	-1.8	-0.02
886	NoBP	G	46	-25.48	-2.1	28.25	-96.78	-0.81
886	986	C	2	-23.8	-2.68	35.31	-5.35	-0.04

i-nuc	BP(j)	Nuc	#BP_Win	avgMFE	avgZ	avgED	SumZ	SumZ/#TotalWindows	BPs= 4
nt-887	-	A	120	-	-	-	-	-
887	789	U	17	-24.67	-1.01	24.47	-17.23	-0.14
887	877	U	52	-26.15	-1.57	26.83	-81.66	-0.68
887	799	U	2	-24.8	-0.9	34.36	-1.8	-0.02
887	NoBP	A	47	-25.54	-2.1	28.28	-98.88	-0.82
887	985	U	2	-23.8	-2.68	35.31	-5.35	-0.04

i-nuc	BP(j)	Nuc	#BP_Win	avgMFE	avgZ	avgED	SumZ	SumZ/#TotalWindows	BPs= 4
nt-888	-	G	120	-	-	-	-	-
888	788	C	16	-24.58	-1.04	24.37	-16.65	-0.14
888	876	C	52	-26.15	-1.57	26.83	-81.66	-0.68
888	798	C	2	-24.8	-0.9	34.36	-1.8	-0.02
888	NoBP	G	48	-25.59	-2.11	28.47	-101.12	-0.84
888	984	C	2	-23.8	-2.68	35.31	-5.35	-0.04

i-nuc	BP(j)	Nuc	#BP_Win	avgMFE	avgZ	avgED	SumZ	SumZ/#TotalWindows	BPs= 3
nt-889	-	A	120	-	-	-	-	-
889	875	U	51	-26.14	-1.53	26.77	-78.22	-0.65
889	NoBP	A	65	-25.41	-1.9	27.57	-123.35	-1.03
889	797	U	2	-24.8	-0.9	34.36	-1.8	-0.02
889	983	U	2	-23.8	-2.68	35.31	-5.35	-0.04

i-nuc	BP(j)	Nuc	#BP_Win	avgMFE	avgZ	avgED	SumZ	SumZ/#TotalWindows	BPs= 4
nt-890	-	C	120	-	-	-	-	-
890	NoBP	C	6	-23.3	-0.37	29.98	-2.23	-0.02
890	786	G	12	-24.95	-1.18	21.08	-14.13	-0.12
890	796	G	2	-24.8	-0.9	34.36	-1.8	-0.02
890	910	G	98	-26.02	-1.92	27.81	-187.72	-1.56
890	982	G	2	-23.8	-2.68	35.31	-5.35	-0.04

i-nuc	BP(j)	Nuc	#BP_Win	avgMFE	avgZ	avgED	SumZ	SumZ/#TotalWindows	BPs= 5
nt-891	-	U	120	-	-	-	-	-
891	NoBP	U	4	-23.4	-0.53	31.44	-2.12	-0.02
891	785	A	12	-24.95	-1.18	21.08	-14.13	-0.12
891	808	A	1	-21.1	-0.07	35.02	-0.07	-0.0
891	795	A	2	-24.8	-0.9	34.36	-1.8	-0.02
891	909	A	99	-26.03	-1.91	27.85	-189.51	-1.58
891	981	A	2	-23.8	-2.68	35.31	-5.35	-0.04

i-nuc	BP(j)	Nuc	#BP_Win	avgMFE	avgZ	avgED	SumZ	SumZ/#TotalWindows	BPs= 4
nt-892	-	C	120	-	-	-	-	-
892	784	G	12	-24.95	-1.18	21.08	-14.13	-0.12
892	807	G	1	-21.1	-0.07	35.02	-0.07	-0.0
892	NoBP	C	3	-22.93	-0.75	34.85	-2.24	-0.02
892	908	G	102	-25.99	-1.89	28.14	-192.3	-1.6
892	980	G	2	-23.8	-2.68	35.31	-5.35	-0.04

i-nuc	BP(j)	Nuc	#BP_Win	avgMFE	avgZ	avgED	SumZ	SumZ/#TotalWindows	BPs= 4
nt-893	-	U	120	-	-	-	-	-
893	783	A	10	-25.11	-1.31	19.09	-13.09	-0.11
893	NoBP	U	4	-23.3	-0.78	31.58	-3.1	-0.03
893	806	A	1	-21.1	-0.07	35.02	-0.07	-0.0
893	907	A	103	-25.97	-1.88	28.25	-193.24	-1.61
893	979	G	2	-23.8	-2.68	35.31	-5.35	-0.04

i-nuc	BP(j)	Nuc	#BP_Win	avgMFE	avgZ	avgED	SumZ	SumZ/#TotalWindows	BPs= 2
nt-894	-	U	120	-	-	-	-	-
894	NoBP	U	15	-24.51	-1.37	25.19	-20.53	-0.17
894	805	A	1	-21.1	-0.07	35.02	-0.07	-0.0
894	906	G	104	-25.94	-1.87	28.26	-194.09	-1.62

i-nuc	BP(j)	Nuc	#BP_Win	avgMFE	avgZ	avgED	SumZ	SumZ/#TotalWindows	BPs= 2
nt-895	-	A	120	-	-	-	-	-
895	NoBP	A	9	-24.93	-1.41	19.23	-12.71	-0.11
895	804	U	1	-21.1	-0.07	35.02	-0.07	-0.0
895	905	U	110	-25.83	-1.83	28.74	-201.29	-1.68

i-nuc	BP(j)	Nuc	#BP_Win	avgMFE	avgZ	avgED	SumZ	SumZ/#TotalWindows	BPs= 2
nt-896	-	C	120	-	-	-	-	-
896	NoBP	C	8	-24.91	-1.45	19.32	-11.61	-0.1
896	803	G	1	-21.1	-0.07	35.02	-0.07	-0.0
896	904	G	111	-25.82	-1.82	28.8	-201.62	-1.68

i-nuc	BP(j)	Nuc	#BP_Win	avgMFE	avgZ	avgED	SumZ	SumZ/#TotalWindows	BPs= 2
nt-897	-	C	120	-	-	-	-	-
897	NoBP	C	8	-24.89	-1.35	21.38	-10.82	-0.09
897	802	G	1	-21.1	-0.07	35.02	-0.07	-0.0
897	903	G	111	-25.82	-1.82	28.8	-201.62	-1.68

i-nuc	BP(j)	Nuc	#BP_Win	avgMFE	avgZ	avgED	SumZ	SumZ/#TotalWindows	BPs= 1
nt-898	-	U	120	-	-	-	-	-
898	NoBP	U	119	-25.76	-1.78	28.44	-211.35	-1.76
898	801	A	1	-21.1	-0.07	35.02	-0.07	-0.0

i-nuc	BP(j)	Nuc	#BP_Win	avgMFE	avgZ	avgED	SumZ	SumZ/#TotalWindows	BPs= 0
nt-899	-	U	120	-	-	-	-	-
899	NoBP	U	120	-25.72	-1.75	28.66	-210.1	-1.75

i-nuc	BP(j)	Nuc	#BP_Win	avgMFE	avgZ	avgED	SumZ	SumZ/#TotalWindows	BPs= 0
nt-900	-	C	120	-	-	-	-	-
900	NoBP	C	120	-25.71	-1.74	28.85	-208.49	-1.74

i-nuc	BP(j)	Nuc	#BP_Win	avgMFE	avgZ	avgED	SumZ	SumZ/#TotalWindows	BPs= 0
nt-901	-	A	120	-	-	-	-	-
901	NoBP	A	120	-25.71	-1.72	29.02	-206.91	-1.72

i-nuc	BP(j)	Nuc	#BP_Win	avgMFE	avgZ	avgED	SumZ	SumZ/#TotalWindows	BPs= 0
nt-902	-	U	120	-	-	-	-	-
902	NoBP	U	120	-25.71	-1.71	29.21	-205.41	-1.71

i-nuc	BP(j)	Nuc	#BP_Win	avgMFE	avgZ	avgED	SumZ	SumZ/#TotalWindows	BPs= 1
nt-903	-	G	120	-	-	-	-	-
903	NoBP	G	9	-24.39	-0.27	36.43	-2.4	-0.02
903	897	C	111	-25.82	-1.82	28.8	-201.62	-1.68

i-nuc	BP(j)	Nuc	#BP_Win	avgMFE	avgZ	avgED	SumZ	SumZ/#TotalWindows	BPs= 1
nt-904	-	G	120	-	-	-	-	-
904	NoBP	G	9	-24.48	-0.17	37.85	-1.56	-0.01
904	896	C	111	-25.82	-1.82	28.8	-201.62	-1.68

i-nuc	BP(j)	Nuc	#BP_Win	avgMFE	avgZ	avgED	SumZ	SumZ/#TotalWindows	BPs= 1
nt-905	-	U	120	-	-	-	-	-
905	895	A	110	-25.83	-1.83	28.74	-201.29	-1.68
905	NoBP	U	10	-24.88	-0.22	37.19	-2.23	-0.02

i-nuc	BP(j)	Nuc	#BP_Win	avgMFE	avgZ	avgED	SumZ	SumZ/#TotalWindows	BPs= 2
nt-906	-	G	120	-	-	-	-	-
906	894	U	104	-25.94	-1.87	28.26	-194.09	-1.62
906	959	C	16	-24.68	-0.59	36.79	-9.39	-0.08

i-nuc	BP(j)	Nuc	#BP_Win	avgMFE	avgZ	avgED	SumZ	SumZ/#TotalWindows	BPs= 2
nt-907	-	A	120	-	-	-	-	-
907	893	U	103	-25.97	-1.88	28.25	-193.24	-1.61
907	958	U	16	-24.68	-0.59	36.79	-9.39	-0.08
907	NoBP	A	1	-22.8	0.07	34.4	0.07	0.0

i-nuc	BP(j)	Nuc	#BP_Win	avgMFE	avgZ	avgED	SumZ	SumZ/#TotalWindows	BPs= 3
nt-908	-	G	120	-	-	-	-	-
908	892	C	102	-25.99	-1.89	28.14	-192.3	-1.6
908	957	U	16	-24.68	-0.59	36.79	-9.39	-0.08
908	943	U	1	-22.8	0.07	34.4	0.07	0.0
908	NoBP	G	1	-22.5	-0.03	34.63	-0.03	-0.0

i-nuc	BP(j)	Nuc	#BP_Win	avgMFE	avgZ	avgED	SumZ	SumZ/#TotalWindows	BPs= 3
nt-909	-	A	120	-	-	-	-	-
909	NoBP	A	4	-23.95	-0.58	36.56	-2.33	-0.02
909	891	U	99	-26.03	-1.91	27.85	-189.51	-1.58
909	956	U	16	-24.68	-0.59	36.79	-9.39	-0.08
909	942	U	1	-22.8	0.07	34.4	0.07	0.0

i-nuc	BP(j)	Nuc	#BP_Win	avgMFE	avgZ	avgED	SumZ	SumZ/#TotalWindows	BPs= 3
nt-910	-	G	120	-	-	-	-	-
910	890	C	98	-26.02	-1.92	27.81	-187.72	-1.56
910	955	C	16	-24.68	-0.59	36.79	-9.39	-0.08
910	NoBP	G	5	-24.2	-0.74	35.97	-3.7	-0.03
910	941	U	1	-22.8	0.07	34.4	0.07	0.0

i-nuc	BP(j)	Nuc	#BP_Win	avgMFE	avgZ	avgED	SumZ	SumZ/#TotalWindows	BPs= 3
nt-911	-	A	120	-	-	-	-	-
911	NoBP	A	68	-26.41	-1.79	28.31	-121.79	-1.01
911	882	U	35	-24.93	-1.98	27.82	-69.29	-0.58
911	954	U	16	-24.68	-0.59	36.79	-9.39	-0.08
911	940	U	1	-22.8	0.07	34.4	0.07	0.0

i-nuc	BP(j)	Nuc	#BP_Win	avgMFE	avgZ	avgED	SumZ	SumZ/#TotalWindows	BPs= 5
nt-912	-	A	120	-	-	-	-	-
912	NoBP	A	59	-26.22	-1.76	27.68	-103.86	-0.87
912	881	U	35	-24.93	-1.98	27.82	-69.29	-0.58
912	953	U	16	-24.68	-0.59	36.79	-9.39	-0.08
912	1002	U	7	-26.94	-1.79	31.58	-12.53	-0.1
912	928	U	2	-28.6	-2.48	32.89	-4.96	-0.04
912	939	U	1	-22.8	0.07	34.4	0.07	0.0

i-nuc	BP(j)	Nuc	#BP_Win	avgMFE	avgZ	avgED	SumZ	SumZ/#TotalWindows	BPs= 8
nt-913	-	G	120	-	-	-	-	-
913	NoBP	G	50	-26.09	-1.63	27.26	-81.58	-0.68
913	885	U	6	-26.77	-2.64	26.9	-15.82	-0.13
913	880	C	35	-24.93	-1.98	27.82	-69.29	-0.58
913	952	U	16	-24.68	-0.59	36.79	-9.39	-0.08
913	994	C	1	-26.6	-3.44	29.86	-3.44	-0.03
913	1001	C	7	-26.94	-1.79	31.58	-12.53	-0.1
913	927	C	2	-28.6	-2.48	32.89	-4.96	-0.04
913	1009	C	2	-26.1	-1.39	38.08	-2.78	-0.02
913	938	C	1	-22.8	0.07	34.4	0.07	0.0

i-nuc	BP(j)	Nuc	#BP_Win	avgMFE	avgZ	avgED	SumZ	SumZ/#TotalWindows	BPs= 4
nt-914	-	U	120	-	-	-	-	-
914	NoBP	U	103	-25.43	-1.59	28.98	-164.1	-1.37
914	884	A	6	-26.77	-2.64	26.9	-15.82	-0.13
914	1000	G	7	-26.94	-1.79	31.58	-12.53	-0.1
914	926	G	2	-28.6	-2.48	32.89	-4.96	-0.04
914	1008	G	2	-26.1	-1.39	38.08	-2.78	-0.02

i-nuc	BP(j)	Nuc	#BP_Win	avgMFE	avgZ	avgED	SumZ	SumZ/#TotalWindows	BPs= 3
nt-915	-	A	120	-	-	-	-	-
915	NoBP	A	96	-25.72	-1.8	27.91	-172.99	-1.44
915	883	U	6	-26.77	-2.64	26.9	-15.82	-0.13
915	950	U	16	-24.68	-0.59	36.79	-9.39	-0.08
915	1007	U	2	-26.1	-1.39	38.08	-2.78	-0.02

i-nuc	BP(j)	Nuc	#BP_Win	avgMFE	avgZ	avgED	SumZ	SumZ/#TotalWindows	BPs= 5
nt-916	-	A	120	-	-	-	-	-
916	NoBP	A	54	-26.14	-1.54	28.31	-83.12	-0.69
916	882	U	6	-26.77	-2.64	26.9	-15.82	-0.13
916	877	U	35	-24.93	-1.98	27.82	-69.29	-0.58
916	949	U	16	-24.68	-0.59	36.79	-9.39	-0.08
916	991	U	7	-25.69	-2.74	25.28	-19.21	-0.16
916	924	U	2	-28.6	-2.48	32.89	-4.96	-0.04

i-nuc	BP(j)	Nuc	#BP_Win	avgMFE	avgZ	avgED	SumZ	SumZ/#TotalWindows	BPs= 9
nt-917	-	G	120	-	-	-	-	-
917	NoBP	G	20	-26.44	-1.42	30.93	-28.38	-0.24
917	878	C	1	-25.1	0.04	33.36	0.04	0.0
917	876	C	35	-24.93	-1.98	27.82	-69.29	-0.58
917	872	C	30	-26.16	-1.65	25.69	-49.37	-0.41
917	948	U	16	-24.68	-0.59	36.79	-9.39	-0.08
917	990	C	8	-25.58	-2.82	26.74	-22.53	-0.19
917	881	U	5	-27.1	-3.17	25.61	-15.86	-0.13
917	923	C	2	-28.6	-2.48	32.89	-4.96	-0.04
917	934	C	1	-22.8	0.07	34.4	0.07	0.0
917	1033	C	2	-25.2	-1.5	30.24	-3.0	-0.03

i-nuc	BP(j)	Nuc	#BP_Win	avgMFE	avgZ	avgED	SumZ	SumZ/#TotalWindows	BPs= 7
nt-918	-	A	120	-	-	-	-	-
918	NoBP	A	27	-26.73	-1.87	29.7	-50.4	-0.42
918	877	U	1	-25.1	0.04	33.36	0.04	0.0
918	875	U	35	-24.93	-1.98	27.82	-69.29	-0.58
918	871	U	30	-26.16	-1.65	25.69	-49.37	-0.41
918	947	U	16	-24.68	-0.59	36.79	-9.39	-0.08
918	989	U	8	-25.58	-2.82	26.74	-22.53	-0.19
918	933	U	1	-22.8	0.07	34.4	0.07	0.0
918	1032	U	2	-25.2	-1.5	30.24	-3.0	-0.03

i-nuc	BP(j)	Nuc	#BP_Win	avgMFE	avgZ	avgED	SumZ	SumZ/#TotalWindows	BPs= 7
nt-919	-	G	120	-	-	-	-	-
919	NoBP	G	44	-26.26	-1.59	26.74	-70.17	-0.58
919	876	C	1	-25.1	0.04	33.36	0.04	0.0
919	874	U	35	-24.93	-1.98	27.82	-69.29	-0.58
919	946	U	16	-24.68	-0.59	36.79	-9.39	-0.08
919	988	C	8	-25.58	-2.82	26.74	-22.53	-0.19
919	996	C	13	-26.98	-2.36	29.66	-30.64	-0.26
919	932	U	1	-22.8	0.07	34.4	0.07	0.0
919	1031	C	2	-25.2	-1.5	30.24	-3.0	-0.03

i-nuc	BP(j)	Nuc	#BP_Win	avgMFE	avgZ	avgED	SumZ	SumZ/#TotalWindows	BPs= 4
nt-920	-	U	120	-	-	-	-	-
920	NoBP	U	96	-25.5	-1.56	28.71	-150.14	-1.25
920	987	A	8	-25.58	-2.82	26.74	-22.53	-0.19
920	995	A	13	-26.98	-2.36	29.66	-30.64	-0.26
920	931	A	1	-22.8	0.07	34.4	0.07	0.0
920	1030	A	2	-25.2	-1.5	30.24	-3.0	-0.03

i-nuc	BP(j)	Nuc	#BP_Win	avgMFE	avgZ	avgED	SumZ	SumZ/#TotalWindows	BPs= 6
nt-921	-	G	120	-	-	-	-	-
921	NoBP	G	20	-25.04	-0.72	36.21	-14.48	-0.12
921	873	C	1	-25.1	0.04	33.36	0.04	0.0
921	872	C	35	-24.93	-1.98	27.82	-69.29	-0.58
921	869	U	30	-26.16	-1.65	25.69	-49.37	-0.41
921	986	C	8	-25.58	-2.82	26.74	-22.53	-0.19
921	994	C	13	-26.98	-2.36	29.66	-30.64	-0.26
921	1001	C	13	-26.05	-1.66	25.52	-21.63	-0.18

i-nuc	BP(j)	Nuc	#BP_Win	avgMFE	avgZ	avgED	SumZ	SumZ/#TotalWindows	BPs= 4
nt-922	-	G	120	-	-	-	-	-
922	872	C	1	-25.1	0.04	33.36	0.04	0.0
922	871	U	35	-24.93	-1.98	27.82	-69.29	-0.58
922	868	C	30	-26.16	-1.65	25.69	-49.37	-0.41
922	NoBP	G	41	-25.43	-1.47	30.64	-60.36	-0.5
922	993	U	13	-26.98	-2.36	29.66	-30.64	-0.26

i-nuc	BP(j)	Nuc	#BP_Win	avgMFE	avgZ	avgED	SumZ	SumZ/#TotalWindows	BPs= 5
nt-923	-	C	120	-	-	-	-	-
923	870	G	35	-24.93	-1.98	27.82	-69.29	-0.58
923	867	G	30	-26.16	-1.65	25.69	-49.37	-0.41
923	NoBP	C	25	-24.89	-1.27	33.48	-31.85	-0.27
923	992	G	13	-26.98	-2.36	29.66	-30.64	-0.26
923	999	G	15	-25.86	-1.71	25.18	-25.62	-0.21
923	917	G	2	-28.6	-2.48	32.89	-4.96	-0.04

i-nuc	BP(j)	Nuc	#BP_Win	avgMFE	avgZ	avgED	SumZ	SumZ/#TotalWindows	BPs= 4
nt-924	-	U	120	-	-	-	-	-
924	NoBP	U	45	-25.68	-1.74	31.04	-78.34	-0.65
924	866	A	30	-26.16	-1.65	25.69	-49.37	-0.41
924	859	A	28	-24.58	-1.97	28.41	-55.09	-0.46
924	998	A	15	-25.86	-1.71	25.18	-25.62	-0.21
924	916	A	2	-28.6	-2.48	32.89	-4.96	-0.04

i-nuc	BP(j)	Nuc	#BP_Win	avgMFE	avgZ	avgED	SumZ	SumZ/#TotalWindows	BPs= 5
nt-925	-	G	120	-	-	-	-	-
925	NoBP	G	31	-25.14	-1.41	33.29	-43.61	-0.36
925	865	C	30	-26.16	-1.65	25.69	-49.37	-0.41
925	858	C	28	-24.58	-1.97	28.41	-55.09	-0.46
925	869	U	3	-26.63	-3.38	14.51	-10.14	-0.08
925	989	U	13	-26.98	-2.36	29.66	-30.64	-0.26
925	997	C	15	-25.86	-1.71	25.18	-25.62	-0.21

i-nuc	BP(j)	Nuc	#BP_Win	avgMFE	avgZ	avgED	SumZ	SumZ/#TotalWindows	BPs= 6
nt-926	-	G	120	-	-	-	-	-
926	864	C	30	-26.16	-1.65	25.69	-49.37	-0.41
926	857	C	28	-24.58	-1.97	28.41	-55.09	-0.46
926	868	C	3	-26.63	-3.38	14.51	-10.14	-0.08
926	NoBP	G	29	-24.8	-1.39	33.06	-40.18	-0.33
926	988	C	13	-26.98	-2.36	29.66	-30.64	-0.26
926	996	C	15	-25.86	-1.71	25.18	-25.62	-0.21
926	914	U	2	-28.6	-2.48	32.89	-4.96	-0.04

i-nuc	BP(j)	Nuc	#BP_Win	avgMFE	avgZ	avgED	SumZ	SumZ/#TotalWindows	BPs= 3
nt-927	-	C	120	-	-	-	-	-
927	NoBP	C	87	-25.73	-1.69	28.75	-147.28	-1.23
927	856	G	28	-24.58	-1.97	28.41	-55.09	-0.46
927	867	G	3	-26.63	-3.38	14.51	-10.14	-0.08
927	913	G	2	-28.6	-2.48	32.89	-4.96	-0.04

i-nuc	BP(j)	Nuc	#BP_Win	avgMFE	avgZ	avgED	SumZ	SumZ/#TotalWindows	BPs= 3
nt-928	-	U	120	-	-	-	-	-
928	NoBP	U	88	-25.71	-1.73	28.62	-152.32	-1.27
928	854	G	28	-24.58	-1.97	28.41	-55.09	-0.46
928	866	A	2	-26.65	-3.26	15.67	-6.53	-0.05
928	912	A	2	-28.6	-2.48	32.89	-4.96	-0.04

i-nuc	BP(j)	Nuc	#BP_Win	avgMFE	avgZ	avgED	SumZ	SumZ/#TotalWindows	BPs= 3
nt-929	-	A	120	-	-	-	-	-
929	NoBP	A	34	-25.64	-1.77	26.17	-60.1	-0.5
929	853	U	28	-24.58	-1.97	28.41	-55.09	-0.46
929	985	U	27	-26.51	-2.61	28.17	-70.37	-0.59
929	939	U	31	-25.25	-1.13	31.17	-35.01	-0.29

i-nuc	BP(j)	Nuc	#BP_Win	avgMFE	avgZ	avgED	SumZ	SumZ/#TotalWindows	BPs= 3
nt-930	-	G	120	-	-	-	-	-
930	NoBP	G	33	-25.55	-1.79	26.36	-59.08	-0.49
930	852	C	28	-24.58	-1.97	28.41	-55.09	-0.46
930	984	C	28	-26.49	-2.62	27.85	-73.33	-0.61
930	938	C	31	-25.25	-1.13	31.17	-35.01	-0.29

i-nuc	BP(j)	Nuc	#BP_Win	avgMFE	avgZ	avgED	SumZ	SumZ/#TotalWindows	BPs= 4
nt-931	-	A	120	-	-	-	-	-
931	NoBP	A	32	-25.57	-1.93	26.04	-61.84	-0.52
931	851	U	28	-24.58	-1.97	28.41	-55.09	-0.46
931	983	U	28	-26.49	-2.62	27.85	-73.33	-0.61
931	937	U	31	-25.25	-1.13	31.17	-35.01	-0.29
931	920	U	1	-22.8	0.07	34.4	0.07	0.0

i-nuc	BP(j)	Nuc	#BP_Win	avgMFE	avgZ	avgED	SumZ	SumZ/#TotalWindows	BPs= 3
nt-932	-	U	120	-	-	-	-	-
932	NoBP	U	64	-25.34	-1.6	28.47	-102.6	-0.85
932	850	G	27	-24.66	-1.93	28.42	-52.21	-0.44
932	982	G	28	-26.49	-2.62	27.85	-73.33	-0.61
932	919	G	1	-22.8	0.07	34.4	0.07	0.0

i-nuc	BP(j)	Nuc	#BP_Win	avgMFE	avgZ	avgED	SumZ	SumZ/#TotalWindows	BPs= 2
nt-933	-	U	120	-	-	-	-	-
933	NoBP	U	91	-25.12	-1.73	28.49	-157.37	-1.31
933	981	A	28	-26.49	-2.62	27.85	-73.33	-0.61
933	918	A	1	-22.8	0.07	34.4	0.07	0.0

i-nuc	BP(j)	Nuc	#BP_Win	avgMFE	avgZ	avgED	SumZ	SumZ/#TotalWindows	BPs= 2
nt-934	-	C	120	-	-	-	-	-
934	NoBP	C	91	-25.1	-1.75	28.54	-159.63	-1.33
934	980	G	28	-26.49	-2.62	27.85	-73.33	-0.61
934	917	G	1	-22.8	0.07	34.4	0.07	0.0

i-nuc	BP(j)	Nuc	#BP_Win	avgMFE	avgZ	avgED	SumZ	SumZ/#TotalWindows	BPs= 0
nt-935	-	G	120	-	-	-	-	-
935	NoBP	G	120	-25.39	-1.96	28.47	-235.2	-1.96

i-nuc	BP(j)	Nuc	#BP_Win	avgMFE	avgZ	avgED	SumZ	SumZ/#TotalWindows	BPs= 0
nt-936	-	U	120	-	-	-	-	-
936	NoBP	U	120	-25.38	-1.98	28.51	-237.67	-1.98

i-nuc	BP(j)	Nuc	#BP_Win	avgMFE	avgZ	avgED	SumZ	SumZ/#TotalWindows	BPs= 2
nt-937	-	U	120	-	-	-	-	-
937	NoBP	U	61	-24.9	-2.16	27.53	-131.61	-1.1
937	977	A	28	-26.49	-2.62	27.85	-73.33	-0.61
937	931	A	31	-25.25	-1.13	31.17	-35.01	-0.29

i-nuc	BP(j)	Nuc	#BP_Win	avgMFE	avgZ	avgED	SumZ	SumZ/#TotalWindows	BPs= 3
nt-938	-	C	120	-	-	-	-	-
938	NoBP	C	60	-24.91	-2.23	27.5	-133.84	-1.12
938	976	G	28	-26.49	-2.62	27.85	-73.33	-0.61
938	930	G	31	-25.25	-1.13	31.17	-35.01	-0.29
938	913	G	1	-22.8	0.07	34.4	0.07	0.0

i-nuc	BP(j)	Nuc	#BP_Win	avgMFE	avgZ	avgED	SumZ	SumZ/#TotalWindows	BPs= 3
nt-939	-	U	120	-	-	-	-	-
939	NoBP	U	60	-24.88	-2.27	27.67	-136.03	-1.13
939	975	A	28	-26.49	-2.62	27.85	-73.33	-0.61
939	929	A	31	-25.25	-1.13	31.17	-35.01	-0.29
939	912	A	1	-22.8	0.07	34.4	0.07	0.0

i-nuc	BP(j)	Nuc	#BP_Win	avgMFE	avgZ	avgED	SumZ	SumZ/#TotalWindows	BPs= 2
nt-940	-	U	120	-	-	-	-	-
940	NoBP	U	91	-25.01	-1.91	28.93	-173.6	-1.45
940	974	A	28	-26.49	-2.62	27.85	-73.33	-0.61
940	911	A	1	-22.8	0.07	34.4	0.07	0.0

i-nuc	BP(j)	Nuc	#BP_Win	avgMFE	avgZ	avgED	SumZ	SumZ/#TotalWindows	BPs= 1
nt-941	-	U	120	-	-	-	-	-
941	NoBP	U	119	-25.36	-2.1	28.7	-249.32	-2.08
941	910	G	1	-22.8	0.07	34.4	0.07	0.0

i-nuc	BP(j)	Nuc	#BP_Win	avgMFE	avgZ	avgED	SumZ	SumZ/#TotalWindows	BPs= 1
nt-942	-	U	120	-	-	-	-	-
942	NoBP	U	119	-25.37	-2.11	28.68	-251.33	-2.09
942	909	A	1	-22.8	0.07	34.4	0.07	0.0

i-nuc	BP(j)	Nuc	#BP_Win	avgMFE	avgZ	avgED	SumZ	SumZ/#TotalWindows	BPs= 1
nt-943	-	U	120	-	-	-	-	-
943	NoBP	U	119	-25.38	-2.13	28.67	-253.11	-2.11
943	908	G	1	-22.8	0.07	34.4	0.07	0.0

i-nuc	BP(j)	Nuc	#BP_Win	avgMFE	avgZ	avgED	SumZ	SumZ/#TotalWindows	BPs= 0
nt-944	-	U	120	-	-	-	-	-
944	NoBP	U	120	-25.39	-2.13	28.54	-255.51	-2.13

i-nuc	BP(j)	Nuc	#BP_Win	avgMFE	avgZ	avgED	SumZ	SumZ/#TotalWindows	BPs= 0
nt-945	-	U	120	-	-	-	-	-
945	NoBP	U	120	-25.43	-2.15	28.36	-258.38	-2.15

i-nuc	BP(j)	Nuc	#BP_Win	avgMFE	avgZ	avgED	SumZ	SumZ/#TotalWindows	BPs= 1
nt-946	-	U	120	-	-	-	-	-
946	NoBP	U	104	-25.6	-2.42	26.85	-251.86	-2.1
946	919	G	16	-24.68	-0.59	36.79	-9.39	-0.08

i-nuc	BP(j)	Nuc	#BP_Win	avgMFE	avgZ	avgED	SumZ	SumZ/#TotalWindows	BPs= 1
nt-947	-	U	120	-	-	-	-	-
947	NoBP	U	104	-25.66	-2.45	26.63	-254.56	-2.12
947	918	A	16	-24.68	-0.59	36.79	-9.39	-0.08

i-nuc	BP(j)	Nuc	#BP_Win	avgMFE	avgZ	avgED	SumZ	SumZ/#TotalWindows	BPs= 1
nt-948	-	U	120	-	-	-	-	-
948	NoBP	U	104	-25.71	-2.47	26.42	-257.13	-2.14
948	917	G	16	-24.68	-0.59	36.79	-9.39	-0.08

i-nuc	BP(j)	Nuc	#BP_Win	avgMFE	avgZ	avgED	SumZ	SumZ/#TotalWindows	BPs= 1
nt-949	-	U	120	-	-	-	-	-
949	NoBP	U	104	-25.77	-2.49	26.21	-259.47	-2.16
949	916	A	16	-24.68	-0.59	36.79	-9.39	-0.08

i-nuc	BP(j)	Nuc	#BP_Win	avgMFE	avgZ	avgED	SumZ	SumZ/#TotalWindows	BPs= 1
nt-950	-	U	120	-	-	-	-	-
950	NoBP	U	104	-25.83	-2.52	26.0	-261.7	-2.18
950	915	A	16	-24.68	-0.59	36.79	-9.39	-0.08

i-nuc	BP(j)	Nuc	#BP_Win	avgMFE	avgZ	avgED	SumZ	SumZ/#TotalWindows	BPs= 0
nt-951	-	U	120	-	-	-	-	-
951	NoBP	U	120	-25.73	-2.27	27.26	-272.96	-2.27

i-nuc	BP(j)	Nuc	#BP_Win	avgMFE	avgZ	avgED	SumZ	SumZ/#TotalWindows	BPs= 1
nt-952	-	U	120	-	-	-	-	-
952	NoBP	U	104	-25.95	-2.55	25.61	-265.0	-2.21
952	913	G	16	-24.68	-0.59	36.79	-9.39	-0.08

i-nuc	BP(j)	Nuc	#BP_Win	avgMFE	avgZ	avgED	SumZ	SumZ/#TotalWindows	BPs= 2
nt-953	-	U	120	-	-	-	-	-
953	NoBP	U	103	-26.04	-2.56	25.4	-263.93	-2.2
953	982	G	1	-24.3	-2.35	29.01	-2.35	-0.02
953	912	A	16	-24.68	-0.59	36.79	-9.39	-0.08

i-nuc	BP(j)	Nuc	#BP_Win	avgMFE	avgZ	avgED	SumZ	SumZ/#TotalWindows	BPs= 2
nt-954	-	U	120	-	-	-	-	-
954	NoBP	U	101	-26.17	-2.57	25.2	-260.0	-2.17
954	981	A	3	-24.1	-2.36	28.16	-7.08	-0.06
954	911	A	16	-24.68	-0.59	36.79	-9.39	-0.08

i-nuc	BP(j)	Nuc	#BP_Win	avgMFE	avgZ	avgED	SumZ	SumZ/#TotalWindows	BPs= 2
nt-955	-	C	120	-	-	-	-	-
955	NoBP	C	101	-26.25	-2.58	25.06	-260.56	-2.17
955	980	G	3	-24.1	-2.36	28.16	-7.08	-0.06
955	910	G	16	-24.68	-0.59	36.79	-9.39	-0.08

i-nuc	BP(j)	Nuc	#BP_Win	avgMFE	avgZ	avgED	SumZ	SumZ/#TotalWindows	BPs= 2
nt-956	-	U	120	-	-	-	-	-
956	NoBP	U	101	-26.34	-2.58	24.92	-260.96	-2.17
956	979	G	3	-24.1	-2.36	28.16	-7.08	-0.06
956	909	A	16	-24.68	-0.59	36.79	-9.39	-0.08

i-nuc	BP(j)	Nuc	#BP_Win	avgMFE	avgZ	avgED	SumZ	SumZ/#TotalWindows	BPs= 1
nt-957	-	U	120	-	-	-	-	-
957	NoBP	U	104	-26.35	-2.58	24.95	-268.14	-2.23
957	908	G	16	-24.68	-0.59	36.79	-9.39	-0.08

i-nuc	BP(j)	Nuc	#BP_Win	avgMFE	avgZ	avgED	SumZ	SumZ/#TotalWindows	BPs= 2
nt-958	-	U	120	-	-	-	-	-
958	NoBP	U	101	-26.51	-2.58	24.88	-260.89	-2.17
958	977	A	3	-24.1	-2.36	28.16	-7.08	-0.06
958	907	A	16	-24.68	-0.59	36.79	-9.39	-0.08

i-nuc	BP(j)	Nuc	#BP_Win	avgMFE	avgZ	avgED	SumZ	SumZ/#TotalWindows	BPs= 2
nt-959	-	C	120	-	-	-	-	-
959	NoBP	C	101	-26.63	-2.58	24.78	-261.03	-2.18
959	976	G	3	-24.1	-2.36	28.16	-7.08	-0.06
959	906	G	16	-24.68	-0.59	36.79	-9.39	-0.08

i-nuc	BP(j)	Nuc	#BP_Win	avgMFE	avgZ	avgED	SumZ	SumZ/#TotalWindows	BPs= 1
nt-960	-	U	120	-	-	-	-	-
960	NoBP	U	117	-26.49	-2.31	26.33	-270.59	-2.25
960	975	A	3	-24.1	-2.36	28.16	-7.08	-0.06

i-nuc	BP(j)	Nuc	#BP_Win	avgMFE	avgZ	avgED	SumZ	SumZ/#TotalWindows	BPs= 1
nt-961	-	U	120	-	-	-	-	-
961	NoBP	U	117	-26.6	-2.31	26.24	-270.68	-2.26
961	974	A	3	-24.1	-2.36	28.16	-7.08	-0.06

i-nuc	BP(j)	Nuc	#BP_Win	avgMFE	avgZ	avgED	SumZ	SumZ/#TotalWindows	BPs= 0
nt-962	-	U	120	-	-	-	-	-
962	NoBP	U	120	-26.66	-2.31	26.2	-277.43	-2.31

i-nuc	BP(j)	Nuc	#BP_Win	avgMFE	avgZ	avgED	SumZ	SumZ/#TotalWindows	BPs= 0
nt-963	-	U	120	-	-	-	-	-
963	NoBP	U	120	-26.77	-2.31	26.12	-276.8	-2.31

i-nuc	BP(j)	Nuc	#BP_Win	avgMFE	avgZ	avgED	SumZ	SumZ/#TotalWindows	BPs= 0
nt-964	-	U	120	-	-	-	-	-
964	NoBP	U	120	-26.89	-2.3	26.03	-276.12	-2.3

i-nuc	BP(j)	Nuc	#BP_Win	avgMFE	avgZ	avgED	SumZ	SumZ/#TotalWindows	BPs= 0
nt-965	-	U	120	-	-	-	-	-
965	NoBP	U	120	-27.0	-2.29	25.95	-275.37	-2.29

i-nuc	BP(j)	Nuc	#BP_Win	avgMFE	avgZ	avgED	SumZ	SumZ/#TotalWindows	BPs= 2
nt-966	-	U	120	-	-	-	-	-
966	NoBP	U	98	-27.3	-2.13	25.17	-208.62	-1.74
966	977	A	6	-22.92	-2.6	27.07	-15.57	-0.13
966	1047	A	16	-27.56	-3.14	29.67	-50.17	-0.42

i-nuc	BP(j)	Nuc	#BP_Win	avgMFE	avgZ	avgED	SumZ	SumZ/#TotalWindows	BPs= 2
nt-967	-	C	120	-	-	-	-	-
967	NoBP	C	98	-27.44	-2.11	25.12	-207.2	-1.73
967	976	G	6	-22.92	-2.6	27.07	-15.57	-0.13
967	1046	G	16	-27.56	-3.14	29.67	-50.17	-0.42

i-nuc	BP(j)	Nuc	#BP_Win	avgMFE	avgZ	avgED	SumZ	SumZ/#TotalWindows	BPs= 2
nt-968	-	U	120	-	-	-	-	-
968	NoBP	U	98	-27.58	-2.1	25.04	-205.73	-1.71
968	975	A	6	-22.92	-2.6	27.07	-15.57	-0.13
968	1045	A	16	-27.56	-3.14	29.67	-50.17	-0.42

i-nuc	BP(j)	Nuc	#BP_Win	avgMFE	avgZ	avgED	SumZ	SumZ/#TotalWindows	BPs= 2
nt-969	-	U	120	-	-	-	-	-
969	NoBP	U	98	-27.73	-2.08	24.96	-204.25	-1.7
969	974	A	6	-22.92	-2.6	27.07	-15.57	-0.13
969	1044	G	16	-27.56	-3.14	29.67	-50.17	-0.42

i-nuc	BP(j)	Nuc	#BP_Win	avgMFE	avgZ	avgED	SumZ	SumZ/#TotalWindows	BPs= 1
nt-970	-	U	120	-	-	-	-	-
970	NoBP	U	104	-27.6	-2.1	25.0	-218.23	-1.82
970	1043	A	16	-27.56	-3.14	29.67	-50.17	-0.42

i-nuc	BP(j)	Nuc	#BP_Win	avgMFE	avgZ	avgED	SumZ	SumZ/#TotalWindows	BPs= 1
nt-971	-	U	120	-	-	-	-	-
971	NoBP	U	104	-27.75	-2.08	24.88	-216.53	-1.8
971	1042	A	16	-27.56	-3.14	29.67	-50.17	-0.42

i-nuc	BP(j)	Nuc	#BP_Win	avgMFE	avgZ	avgED	SumZ	SumZ/#TotalWindows	BPs= 0
nt-972	-	U	120	-	-	-	-	-
972	NoBP	U	120	-27.86	-2.21	25.44	-265.12	-2.21

i-nuc	BP(j)	Nuc	#BP_Win	avgMFE	avgZ	avgED	SumZ	SumZ/#TotalWindows	BPs= 0
nt-973	-	U	120	-	-	-	-	-
973	NoBP	U	120	-28.0	-2.2	25.39	-263.45	-2.2

i-nuc	BP(j)	Nuc	#BP_Win	avgMFE	avgZ	avgED	SumZ	SumZ/#TotalWindows	BPs= 3
nt-974	-	A	120	-	-	-	-	-
974	NoBP	A	83	-29.22	-2.0	24.29	-165.65	-1.38
974	969	U	6	-22.92	-2.6	27.07	-15.57	-0.13
974	961	U	3	-24.1	-2.36	28.16	-7.08	-0.06
974	940	U	28	-26.49	-2.62	27.85	-73.33	-0.61

i-nuc	BP(j)	Nuc	#BP_Win	avgMFE	avgZ	avgED	SumZ	SumZ/#TotalWindows	BPs= 3
nt-975	-	A	120	-	-	-	-	-
975	NoBP	A	83	-29.42	-1.97	24.25	-163.58	-1.36
975	968	U	6	-22.92	-2.6	27.07	-15.57	-0.13
975	960	U	3	-24.1	-2.36	28.16	-7.08	-0.06
975	939	U	28	-26.49	-2.62	27.85	-73.33	-0.61

i-nuc	BP(j)	Nuc	#BP_Win	avgMFE	avgZ	avgED	SumZ	SumZ/#TotalWindows	BPs= 4
nt-976	-	G	120	-	-	-	-	-
976	NoBP	G	17	-27.22	-3.12	29.07	-52.97	-0.44
976	967	C	6	-22.92	-2.6	27.07	-15.57	-0.13
976	959	C	3	-24.1	-2.36	28.16	-7.08	-0.06
976	938	C	28	-26.49	-2.62	27.85	-73.33	-0.61
976	994	C	66	-30.26	-1.65	22.96	-108.96	-0.91

i-nuc	BP(j)	Nuc	#BP_Win	avgMFE	avgZ	avgED	SumZ	SumZ/#TotalWindows	BPs= 5
nt-977	-	A	120	-	-	-	-	-
977	966	U	6	-22.92	-2.6	27.07	-15.57	-0.13
977	958	U	3	-24.1	-2.36	28.16	-7.08	-0.06
977	937	U	28	-26.49	-2.62	27.85	-73.33	-0.61
977	993	U	66	-30.26	-1.65	22.96	-108.96	-0.91
977	1036	U	17	-28.09	-2.98	30.65	-50.72	-0.42

i-nuc	BP(j)	Nuc	#BP_Win	avgMFE	avgZ	avgED	SumZ	SumZ/#TotalWindows	BPs= 2
nt-978	-	C	120	-	-	-	-	-
978	NoBP	C	37	-26.12	-2.54	28.43	-93.99	-0.78
978	992	G	66	-30.26	-1.65	22.96	-108.96	-0.91
978	1035	G	17	-28.09	-2.98	30.65	-50.72	-0.42

i-nuc	BP(j)	Nuc	#BP_Win	avgMFE	avgZ	avgED	SumZ	SumZ/#TotalWindows	BPs= 4
nt-979	-	G	120	-	-	-	-	-
979	NoBP	G	30	-26.23	-2.6	27.59	-78.09	-0.65
979	956	U	3	-24.1	-2.36	28.16	-7.08	-0.06
979	893	U	2	-23.8	-2.68	35.31	-5.35	-0.04
979	991	U	66	-30.26	-1.65	22.96	-108.96	-0.91
979	1034	C	19	-29.06	-2.75	32.57	-52.18	-0.43

i-nuc	BP(j)	Nuc	#BP_Win	avgMFE	avgZ	avgED	SumZ	SumZ/#TotalWindows	BPs= 5
nt-980	-	G	120	-	-	-	-	-
980	NoBP	G	2	-29.45	-1.52	34.04	-3.04	-0.03
980	955	C	3	-24.1	-2.36	28.16	-7.08	-0.06
980	934	C	28	-26.49	-2.62	27.85	-73.33	-0.61
980	892	C	2	-23.8	-2.68	35.31	-5.35	-0.04
980	990	C	66	-30.26	-1.65	22.96	-108.96	-0.91
980	1033	C	19	-29.06	-2.75	32.57	-52.18	-0.43

i-nuc	BP(j)	Nuc	#BP_Win	avgMFE	avgZ	avgED	SumZ	SumZ/#TotalWindows	BPs= 6
nt-981	-	A	120	-	-	-	-	-
981	954	U	3	-24.1	-2.36	28.16	-7.08	-0.06
981	933	U	28	-26.49	-2.62	27.85	-73.33	-0.61
981	891	U	2	-23.8	-2.68	35.31	-5.35	-0.04
981	989	U	66	-30.26	-1.65	22.96	-108.96	-0.91
981	1032	U	19	-29.06	-2.75	32.57	-52.18	-0.43
981	1081	U	2	-36.1	-0.84	42.93	-1.68	-0.01

i-nuc	BP(j)	Nuc	#BP_Win	avgMFE	avgZ	avgED	SumZ	SumZ/#TotalWindows	BPs= 6
nt-982	-	G	120	-	-	-	-	-
982	NoBP	G	2	-30.0	-1.52	30.6	-3.05	-0.03
982	953	U	1	-24.3	-2.35	29.01	-2.35	-0.02
982	932	U	28	-26.49	-2.62	27.85	-73.33	-0.61
982	890	C	2	-23.8	-2.68	35.31	-5.35	-0.04
982	988	C	66	-30.26	-1.65	22.96	-108.96	-0.91
982	1031	C	19	-29.06	-2.75	32.57	-52.18	-0.43
982	1080	C	2	-36.1	-0.84	42.93	-1.68	-0.01

i-nuc	BP(j)	Nuc	#BP_Win	avgMFE	avgZ	avgED	SumZ	SumZ/#TotalWindows	BPs= 5
nt-983	-	U	120	-	-	-	-	-
983	NoBP	U	3	-31.83	-1.25	29.68	-3.76	-0.03
983	931	A	28	-26.49	-2.62	27.85	-73.33	-0.61
983	889	A	2	-23.8	-2.68	35.31	-5.35	-0.04
983	987	A	66	-30.26	-1.65	22.96	-108.96	-0.91
983	1030	A	19	-29.06	-2.75	32.57	-52.18	-0.43
983	1079	A	2	-36.1	-0.84	42.93	-1.68	-0.01

i-nuc	BP(j)	Nuc	#BP_Win	avgMFE	avgZ	avgED	SumZ	SumZ/#TotalWindows	BPs= 4
nt-984	-	C	120	-	-	-	-	-
984	930	G	28	-26.49	-2.62	27.85	-73.33	-0.61
984	888	G	2	-23.8	-2.68	35.31	-5.35	-0.04
984	NoBP	C	69	-30.49	-1.61	23.22	-111.15	-0.93
984	1029	G	19	-29.06	-2.75	32.57	-52.18	-0.43
984	1078	G	2	-36.1	-0.84	42.93	-1.68	-0.01

i-nuc	BP(j)	Nuc	#BP_Win	avgMFE	avgZ	avgED	SumZ	SumZ/#TotalWindows	BPs= 3
nt-985	-	U	120	-	-	-	-	-
985	929	A	27	-26.51	-2.61	28.17	-70.37	-0.59
985	887	A	2	-23.8	-2.68	35.31	-5.35	-0.04
985	NoBP	U	89	-30.24	-1.84	25.3	-163.92	-1.37
985	1077	G	2	-36.1	-0.84	42.93	-1.68	-0.01

i-nuc	BP(j)	Nuc	#BP_Win	avgMFE	avgZ	avgED	SumZ	SumZ/#TotalWindows	BPs= 4
nt-986	-	C	120	-	-	-	-	-
986	NoBP	C	83	-29.63	-1.79	24.33	-148.49	-1.24
986	886	G	2	-23.8	-2.68	35.31	-5.35	-0.04
986	921	G	8	-25.58	-2.82	26.74	-22.53	-0.19
986	1008	G	25	-30.07	-2.4	32.1	-59.92	-0.5
986	1076	G	2	-36.1	-0.84	42.93	-1.68	-0.01

i-nuc	BP(j)	Nuc	#BP_Win	avgMFE	avgZ	avgED	SumZ	SumZ/#TotalWindows	BPs= 5
nt-987	-	A	120	-	-	-	-	-
987	NoBP	A	17	-27.72	-2.12	30.93	-36.03	-0.3
987	885	U	2	-23.8	-2.68	35.31	-5.35	-0.04
987	920	U	8	-25.58	-2.82	26.74	-22.53	-0.19
987	983	U	66	-30.26	-1.65	22.96	-108.96	-0.91
987	1007	U	25	-30.07	-2.4	32.1	-59.92	-0.5
987	1075	U	2	-36.1	-0.84	42.93	-1.68	-0.01

i-nuc	BP(j)	Nuc	#BP_Win	avgMFE	avgZ	avgED	SumZ	SumZ/#TotalWindows	BPs= 6
nt-988	-	C	120	-	-	-	-	-
988	NoBP	C	5	-31.18	-1.23	33.34	-6.14	-0.05
988	919	G	8	-25.58	-2.82	26.74	-22.53	-0.19
988	926	G	13	-26.98	-2.36	29.66	-30.64	-0.26
988	982	G	66	-30.26	-1.65	22.96	-108.96	-0.91
988	1006	G	25	-30.07	-2.4	32.1	-59.92	-0.5
988	1046	G	1	-25.8	-2.39	34.3	-2.39	-0.02
988	1073	G	2	-36.1	-0.84	42.93	-1.68	-0.01

i-nuc	BP(j)	Nuc	#BP_Win	avgMFE	avgZ	avgED	SumZ	SumZ/#TotalWindows	BPs= 7
nt-989	-	U	120	-	-	-	-	-
989	NoBP	U	3	-32.83	-1.28	29.38	-3.84	-0.03
989	918	A	8	-25.58	-2.82	26.74	-22.53	-0.19
989	925	G	13	-26.98	-2.36	29.66	-30.64	-0.26
989	981	A	66	-30.26	-1.65	22.96	-108.96	-0.91
989	1005	A	25	-30.07	-2.4	32.1	-59.92	-0.5
989	1045	A	1	-25.8	-2.39	34.3	-2.39	-0.02
989	1072	A	2	-36.1	-0.84	42.93	-1.68	-0.01
989	1000	G	2	-35.6	-0.16	34.6	-0.33	-0.0

i-nuc	BP(j)	Nuc	#BP_Win	avgMFE	avgZ	avgED	SumZ	SumZ/#TotalWindows	BPs= 6
nt-990	-	C	120	-	-	-	-	-
990	917	G	8	-25.58	-2.82	26.74	-22.53	-0.19
990	NoBP	C	16	-28.94	-2.03	28.89	-32.53	-0.27
990	980	G	66	-30.26	-1.65	22.96	-108.96	-0.91
990	1004	G	25	-30.07	-2.4	32.1	-59.92	-0.5
990	1044	G	1	-25.8	-2.39	34.3	-2.39	-0.02
990	1070	G	2	-36.1	-0.84	42.93	-1.68	-0.01
990	999	G	2	-35.6	-0.16	34.6	-0.33	-0.0

i-nuc	BP(j)	Nuc	#BP_Win	avgMFE	avgZ	avgED	SumZ	SumZ/#TotalWindows	BPs= 6
nt-991	-	U	120	-	-	-	-	-
991	916	A	7	-25.69	-2.74	25.28	-19.21	-0.16
991	NoBP	U	17	-29.45	-1.96	28.63	-33.31	-0.28
991	979	G	66	-30.26	-1.65	22.96	-108.96	-0.91
991	1003	G	25	-30.07	-2.4	32.1	-59.92	-0.5
991	1043	A	1	-25.8	-2.39	34.3	-2.39	-0.02
991	1069	A	2	-36.1	-0.84	42.93	-1.68	-0.01
991	998	A	2	-35.6	-0.16	34.6	-0.33	-0.0

i-nuc	BP(j)	Nuc	#BP_Win	avgMFE	avgZ	avgED	SumZ	SumZ/#TotalWindows	BPs= 5
nt-992	-	G	120	-	-	-	-	-
992	NoBP	G	12	-32.82	-1.89	27.47	-22.71	-0.19
992	923	C	13	-26.98	-2.36	29.66	-30.64	-0.26
992	978	C	66	-30.26	-1.65	22.96	-108.96	-0.91
992	1001	C	25	-30.07	-2.4	32.1	-59.92	-0.5
992	1017	C	2	-22.5	-0.15	36.22	-0.29	-0.0
992	997	C	2	-35.6	-0.16	34.6	-0.33	-0.0

i-nuc	BP(j)	Nuc	#BP_Win	avgMFE	avgZ	avgED	SumZ	SumZ/#TotalWindows	BPs= 3
nt-993	-	U	120	-	-	-	-	-
993	NoBP	U	16	-32.52	-1.28	30.06	-20.52	-0.17
993	922	G	13	-26.98	-2.36	29.66	-30.64	-0.26
993	977	A	66	-30.26	-1.65	22.96	-108.96	-0.91
993	1000	G	25	-30.07	-2.4	32.1	-59.92	-0.5

i-nuc	BP(j)	Nuc	#BP_Win	avgMFE	avgZ	avgED	SumZ	SumZ/#TotalWindows	BPs= 5
nt-994	-	C	120	-	-	-	-	-
994	NoBP	C	13	-35.31	-1.09	29.87	-14.11	-0.12
994	913	G	1	-26.6	-3.44	29.86	-3.44	-0.03
994	921	G	13	-26.98	-2.36	29.66	-30.64	-0.26
994	976	G	66	-30.26	-1.65	22.96	-108.96	-0.91
994	999	G	25	-30.07	-2.4	32.1	-59.92	-0.5
994	1016	G	2	-22.5	-0.15	36.22	-0.29	-0.0

i-nuc	BP(j)	Nuc	#BP_Win	avgMFE	avgZ	avgED	SumZ	SumZ/#TotalWindows	BPs= 4
nt-995	-	A	120	-	-	-	-	-
995	NoBP	A	82	-31.29	-2.0	25.35	-163.87	-1.37
995	920	U	13	-26.98	-2.36	29.66	-30.64	-0.26
995	1015	U	13	-24.52	-0.23	36.53	-2.93	-0.02
995	1039	U	4	-24.82	-2.01	29.88	-8.05	-0.07
995	1087	U	8	-38.24	-1.16	16.8	-9.29	-0.08

i-nuc	BP(j)	Nuc	#BP_Win	avgMFE	avgZ	avgED	SumZ	SumZ/#TotalWindows	BPs= 5
nt-996	-	C	120	-	-	-	-	-
996	919	G	13	-26.98	-2.36	29.66	-30.64	-0.26
996	926	G	15	-25.86	-1.71	25.18	-25.62	-0.21
996	NoBP	C	66	-32.79	-2.06	25.15	-135.75	-1.13
996	1014	G	14	-24.55	-0.23	36.46	-3.27	-0.03
996	1038	G	4	-24.82	-2.01	29.88	-8.05	-0.07
996	1086	G	8	-38.24	-1.16	16.8	-9.29	-0.08

i-nuc	BP(j)	Nuc	#BP_Win	avgMFE	avgZ	avgED	SumZ	SumZ/#TotalWindows	BPs= 5
nt-997	-	C	120	-	-	-	-	-
997	NoBP	C	77	-31.88	-2.13	25.59	-164.11	-1.37
997	925	G	15	-25.86	-1.71	25.18	-25.62	-0.21
997	1013	G	14	-24.55	-0.23	36.46	-3.27	-0.03
997	1037	G	4	-24.82	-2.01	29.88	-8.05	-0.07
997	1085	G	8	-38.24	-1.16	16.8	-9.29	-0.08
997	992	G	2	-35.6	-0.16	34.6	-0.33	-0.0

i-nuc	BP(j)	Nuc	#BP_Win	avgMFE	avgZ	avgED	SumZ	SumZ/#TotalWindows	BPs= 7
nt-998	-	A	120	-	-	-	-	-
998	NoBP	A	39	-28.91	-2.26	31.47	-87.98	-0.73
998	924	U	15	-25.86	-1.71	25.18	-25.62	-0.21
998	1012	U	14	-24.55	-0.23	36.46	-3.27	-0.03
998	1026	U	1	-22.8	0.07	34.4	0.07	0.0
998	1036	U	4	-24.82	-2.01	29.88	-8.05	-0.07
998	1064	U	34	-35.51	-2.12	16.84	-72.23	-0.6
998	991	U	2	-35.6	-0.16	34.6	-0.33	-0.0
998	1107	U	11	-37.55	-1.01	24.64	-11.1	-0.09

i-nuc	BP(j)	Nuc	#BP_Win	avgMFE	avgZ	avgED	SumZ	SumZ/#TotalWindows	BPs= 6
nt-999	-	G	120	-	-	-	-	-
999	NoBP	G	30	-25.37	-1.09	34.04	-32.83	-0.27
999	923	C	15	-25.86	-1.71	25.18	-25.62	-0.21
999	994	C	25	-30.07	-2.4	32.1	-59.92	-0.5
999	1025	C	1	-22.8	0.07	34.4	0.07	0.0
999	1063	C	35	-35.36	-2.15	16.73	-75.39	-0.63
999	990	C	2	-35.6	-0.16	34.6	-0.33	-0.0
999	1106	C	12	-37.45	-1.02	24.69	-12.23	-0.1

i-nuc	BP(j)	Nuc	#BP_Win	avgMFE	avgZ	avgED	SumZ	SumZ/#TotalWindows	BPs= 7
nt-1000	-	G	120	-	-	-	-	-
1000	NoBP	G	34	-30.14	-1.52	26.08	-51.69	-0.43
1000	914	U	7	-26.94	-1.79	31.58	-12.53	-0.1
1000	993	U	25	-30.07	-2.4	32.1	-59.92	-0.5
1000	1012	U	2	-24.3	-0.53	39.98	-1.06	-0.01
1000	1009	C	14	-24.55	-0.23	36.46	-3.27	-0.03
1000	1024	C	1	-22.8	0.07	34.4	0.07	0.0
1000	1062	C	35	-35.36	-2.15	16.73	-75.39	-0.63
1000	989	U	2	-35.6	-0.16	34.6	-0.33	-0.0

i-nuc	BP(j)	Nuc	#BP_Win	avgMFE	avgZ	avgED	SumZ	SumZ/#TotalWindows	BPs= 7
nt-1001	-	C	120	-	-	-	-	-
1001	NoBP	C	8	-24.75	-1.78	29.53	-14.22	-0.12
1001	921	G	13	-26.05	-1.66	25.52	-21.63	-0.18
1001	913	G	7	-26.94	-1.79	31.58	-12.53	-0.1
1001	992	G	25	-30.07	-2.4	32.1	-59.92	-0.5
1001	1011	G	2	-24.3	-0.53	39.98	-1.06	-0.01
1001	1008	G	14	-24.55	-0.23	36.46	-3.27	-0.03
1001	1061	G	35	-35.36	-2.15	16.73	-75.39	-0.63
1001	1104	G	16	-36.82	-0.92	25.92	-14.74	-0.12

i-nuc	BP(j)	Nuc	#BP_Win	avgMFE	avgZ	avgED	SumZ	SumZ/#TotalWindows	BPs= 7
nt-1002	-	U	120	-	-	-	-	-
1002	NoBP	U	43	-27.96	-1.64	33.63	-70.31	-0.59
1002	912	A	7	-26.94	-1.79	31.58	-12.53	-0.1
1002	1010	A	2	-24.3	-0.53	39.98	-1.06	-0.01
1002	1022	A	1	-22.8	0.07	34.4	0.07	0.0
1002	1029	G	4	-24.5	-1.14	30.31	-4.54	-0.04
1002	1035	G	11	-25.69	-2.0	22.08	-22.01	-0.18
1002	1060	A	35	-35.36	-2.15	16.73	-75.39	-0.63
1002	1103	A	17	-36.48	-0.89	26.33	-15.1	-0.13

i-nuc	BP(j)	Nuc	#BP_Win	avgMFE	avgZ	avgED	SumZ	SumZ/#TotalWindows	BPs= 7
nt-1003	-	G	120	-	-	-	-	-
1003	NoBP	G	21	-25.57	-0.82	35.66	-17.23	-0.14
1003	991	U	25	-30.07	-2.4	32.1	-59.92	-0.5
1003	1009	C	2	-24.3	-0.53	39.98	-1.06	-0.01
1003	1021	C	1	-22.8	0.07	34.4	0.07	0.0
1003	1028	C	6	-24.27	-0.98	30.02	-5.89	-0.05
1003	1034	C	12	-25.77	-1.98	22.22	-23.77	-0.2
1003	1059	C	35	-35.36	-2.15	16.73	-75.39	-0.63
1003	1102	C	18	-36.14	-0.86	27.0	-15.41	-0.13

i-nuc	BP(j)	Nuc	#BP_Win	avgMFE	avgZ	avgED	SumZ	SumZ/#TotalWindows	BPs= 6
nt-1004	-	G	120	-	-	-	-	-
1004	NoBP	G	57	-31.49	-1.6	24.29	-91.12	-0.76
1004	990	C	25	-30.07	-2.4	32.1	-59.92	-0.5
1004	1020	U	1	-22.8	0.07	34.4	0.07	0.0
1004	1027	C	6	-24.27	-0.98	30.02	-5.89	-0.05
1004	1033	C	12	-25.77	-1.98	22.22	-23.77	-0.2
1004	1101	C	18	-36.14	-0.86	27.0	-15.41	-0.13
1004	1059	C	1	-30.1	-0.67	37.3	-0.67	-0.01

i-nuc	BP(j)	Nuc	#BP_Win	avgMFE	avgZ	avgED	SumZ	SumZ/#TotalWindows	BPs= 5
nt-1005	-	A	120	-	-	-	-	-
1005	NoBP	A	40	-30.06	-0.72	32.17	-28.87	-0.24
1005	989	U	25	-30.07	-2.4	32.1	-59.92	-0.5
1005	1026	U	6	-24.27	-0.98	30.02	-5.89	-0.05
1005	1032	U	12	-25.77	-1.98	22.22	-23.77	-0.2
1005	1058	U	36	-35.21	-2.11	17.3	-76.06	-0.63
1005	1107	U	1	-29.0	-0.33	26.87	-0.33	-0.0

i-nuc	BP(j)	Nuc	#BP_Win	avgMFE	avgZ	avgED	SumZ	SumZ/#TotalWindows	BPs= 7
nt-1006	-	G	120	-	-	-	-	-
1006	NoBP	G	21	-24.94	-0.54	36.58	-11.38	-0.09
1006	988	C	25	-30.07	-2.4	32.1	-59.92	-0.5
1006	1025	C	6	-24.27	-0.98	30.02	-5.89	-0.05
1006	1031	C	12	-25.77	-1.98	22.22	-23.77	-0.2
1006	1057	C	36	-35.21	-2.11	17.3	-76.06	-0.63
1006	1099	U	18	-36.14	-0.86	27.0	-15.41	-0.13
1006	1106	C	1	-29.0	-0.33	26.87	-0.33	-0.0
1006	1102	C	1	-30.4	-0.75	25.7	-0.75	-0.01

i-nuc	BP(j)	Nuc	#BP_Win	avgMFE	avgZ	avgED	SumZ	SumZ/#TotalWindows	BPs= 6
nt-1007	-	U	120	-	-	-	-	-
1007	NoBP	U	55	-31.81	-1.53	23.66	-84.4	-0.7
1007	987	A	25	-30.07	-2.4	32.1	-59.92	-0.5
1007	915	A	2	-26.1	-1.39	38.08	-2.78	-0.02
1007	1018	A	7	-24.06	-0.83	30.64	-5.82	-0.05
1007	1030	A	12	-25.77	-1.98	22.22	-23.77	-0.2
1007	1098	A	18	-36.14	-0.86	27.0	-15.41	-0.13
1007	1105	G	1	-29.0	-0.33	26.87	-0.33	-0.0

i-nuc	BP(j)	Nuc	#BP_Win	avgMFE	avgZ	avgED	SumZ	SumZ/#TotalWindows	BPs= 7
nt-1008	-	G	120	-	-	-	-	-
1008	986	C	25	-30.07	-2.4	32.1	-59.92	-0.5
1008	914	U	2	-26.1	-1.39	38.08	-2.78	-0.02
1008	NoBP	G	14	-25.56	-1.77	24.76	-24.83	-0.21
1008	1001	C	14	-24.55	-0.23	36.46	-3.27	-0.03
1008	1017	C	7	-24.06	-0.83	30.64	-5.82	-0.05
1008	1056	C	36	-35.21	-2.11	17.3	-76.06	-0.63
1008	1097	C	18	-36.14	-0.86	27.0	-15.41	-0.13
1008	1101	C	4	-30.2	-0.76	25.4	-3.04	-0.03

i-nuc	BP(j)	Nuc	#BP_Win	avgMFE	avgZ	avgED	SumZ	SumZ/#TotalWindows	BPs= 7
nt-1009	-	C	120	-	-	-	-	-
1009	NoBP	C	43	-32.62	-1.71	29.66	-73.41	-0.61
1009	913	G	2	-26.1	-1.39	38.08	-2.78	-0.02
1009	1003	G	2	-24.3	-0.53	39.98	-1.06	-0.01
1009	1000	G	14	-24.55	-0.23	36.46	-3.27	-0.03
1009	1016	G	7	-24.06	-0.83	30.64	-5.82	-0.05
1009	1029	G	12	-25.77	-1.98	22.22	-23.77	-0.2
1009	1055	G	36	-35.21	-2.11	17.3	-76.06	-0.63
1009	1100	G	4	-30.2	-0.76	25.4	-3.04	-0.03

i-nuc	BP(j)	Nuc	#BP_Win	avgMFE	avgZ	avgED	SumZ	SumZ/#TotalWindows	BPs= 4
nt-1010	-	A	120	-	-	-	-	-
1010	NoBP	A	71	-29.69	-1.42	29.95	-101.03	-0.84
1010	1002	U	2	-24.3	-0.53	39.98	-1.06	-0.01
1010	1015	U	7	-24.06	-0.83	30.64	-5.82	-0.05
1010	1054	U	36	-35.21	-2.11	17.3	-76.06	-0.63
1010	1099	U	4	-30.2	-0.76	25.4	-3.04	-0.03

i-nuc	BP(j)	Nuc	#BP_Win	avgMFE	avgZ	avgED	SumZ	SumZ/#TotalWindows	BPs= 4
nt-1011	-	G	120	-	-	-	-	-
1011	NoBP	G	41	-26.58	-1.52	33.86	-62.26	-0.52
1011	1001	C	2	-24.3	-0.53	39.98	-1.06	-0.01
1011	1027	C	12	-25.77	-1.98	22.22	-23.77	-0.2
1011	1053	C	36	-35.21	-2.11	17.3	-76.06	-0.63
1011	1096	C	29	-34.47	-0.77	27.01	-22.36	-0.19

i-nuc	BP(j)	Nuc	#BP_Win	avgMFE	avgZ	avgED	SumZ	SumZ/#TotalWindows	BPs= 3
nt-1012	-	U	120	-	-	-	-	-
1012	1000	G	2	-24.3	-0.53	39.98	-1.06	-0.01
1012	998	A	14	-24.55	-0.23	36.46	-3.27	-0.03
1012	NoBP	U	74	-31.05	-2.13	23.28	-157.83	-1.32
1012	1095	A	30	-34.19	-0.73	27.16	-22.04	-0.18

i-nuc	BP(j)	Nuc	#BP_Win	avgMFE	avgZ	avgED	SumZ	SumZ/#TotalWindows	BPs= 4
nt-1013	-	G	120	-	-	-	-	-
1013	NoBP	G	8	-24.11	-0.79	31.65	-6.32	-0.05
1013	997	C	14	-24.55	-0.23	36.46	-3.27	-0.03
1013	1025	C	31	-27.79	-2.45	28.57	-75.95	-0.63
1013	1052	C	36	-35.21	-2.11	17.3	-76.06	-0.63
1013	1094	C	31	-33.93	-0.7	27.35	-21.77	-0.18

i-nuc	BP(j)	Nuc	#BP_Win	avgMFE	avgZ	avgED	SumZ	SumZ/#TotalWindows	BPs= 4
nt-1014	-	G	120	-	-	-	-	-
1014	996	C	14	-24.55	-0.23	36.46	-3.27	-0.03
1014	NoBP	G	7	-24.06	-0.83	30.64	-5.82	-0.05
1014	1024	C	31	-27.79	-2.45	28.57	-75.95	-0.63
1014	1051	U	36	-35.21	-2.11	17.3	-76.06	-0.63
1014	1093	C	32	-33.66	-0.66	27.33	-21.15	-0.18

i-nuc	BP(j)	Nuc	#BP_Win	avgMFE	avgZ	avgED	SumZ	SumZ/#TotalWindows	BPs= 4
nt-1015	-	U	120	-	-	-	-	-
1015	995	A	13	-24.52	-0.23	36.53	-2.93	-0.02
1015	1010	A	7	-24.06	-0.83	30.64	-5.82	-0.05
1015	1023	A	31	-27.79	-2.45	28.57	-75.95	-0.63
1015	NoBP	U	37	-34.91	-2.03	18.02	-75.17	-0.63
1015	1092	A	32	-33.66	-0.66	27.33	-21.15	-0.18

i-nuc	BP(j)	Nuc	#BP_Win	avgMFE	avgZ	avgED	SumZ	SumZ/#TotalWindows	BPs= 4
nt-1016	-	G	120	-	-	-	-	-
1016	NoBP	G	43	-27.0	-1.8	31.0	-77.26	-0.64
1016	1009	C	7	-24.06	-0.83	30.64	-5.82	-0.05
1016	994	C	2	-22.5	-0.15	36.22	-0.29	-0.0
1016	1050	C	36	-35.21	-2.11	17.3	-76.06	-0.63
1016	1091	C	32	-33.66	-0.66	27.33	-21.15	-0.18

i-nuc	BP(j)	Nuc	#BP_Win	avgMFE	avgZ	avgED	SumZ	SumZ/#TotalWindows	BPs= 3
nt-1017	-	C	120	-	-	-	-	-
1017	NoBP	C	79	-30.77	-1.94	24.77	-153.21	-1.28
1017	1008	G	7	-24.06	-0.83	30.64	-5.82	-0.05
1017	992	G	2	-22.5	-0.15	36.22	-0.29	-0.0
1017	1090	G	32	-33.66	-0.66	27.33	-21.15	-0.18

i-nuc	BP(j)	Nuc	#BP_Win	avgMFE	avgZ	avgED	SumZ	SumZ/#TotalWindows	BPs= 3
nt-1018	-	A	120	-	-	-	-	-
1018	NoBP	A	45	-26.93	-1.73	31.05	-77.84	-0.65
1018	1007	U	7	-24.06	-0.83	30.64	-5.82	-0.05
1018	1049	U	36	-35.21	-2.11	17.3	-76.06	-0.63
1018	1089	U	32	-33.66	-0.66	27.33	-21.15	-0.18

i-nuc	BP(j)	Nuc	#BP_Win	avgMFE	avgZ	avgED	SumZ	SumZ/#TotalWindows	BPs= 1
nt-1019	-	A	120	-	-	-	-	-
1019	NoBP	A	84	-29.3	-1.26	29.45	-105.43	-0.88
1019	1048	U	36	-35.21	-2.11	17.3	-76.06	-0.63

i-nuc	BP(j)	Nuc	#BP_Win	avgMFE	avgZ	avgED	SumZ	SumZ/#TotalWindows	BPs= 2
nt-1020	-	U	120	-	-	-	-	-
1020	NoBP	U	83	-29.43	-1.28	29.22	-106.1	-0.88
1020	1004	G	1	-22.8	0.07	34.4	0.07	0.0
1020	1047	A	36	-35.21	-2.11	17.3	-76.06	-0.63

i-nuc	BP(j)	Nuc	#BP_Win	avgMFE	avgZ	avgED	SumZ	SumZ/#TotalWindows	BPs= 2
nt-1021	-	C	120	-	-	-	-	-
1021	NoBP	C	83	-29.48	-1.29	29.13	-106.66	-0.89
1021	1003	G	1	-22.8	0.07	34.4	0.07	0.0
1021	1046	G	36	-35.21	-2.11	17.3	-76.06	-0.63

i-nuc	BP(j)	Nuc	#BP_Win	avgMFE	avgZ	avgED	SumZ	SumZ/#TotalWindows	BPs= 2
nt-1022	-	A	120	-	-	-	-	-
1022	NoBP	A	51	-26.93	-1.69	30.03	-86.06	-0.72
1022	1002	U	1	-22.8	0.07	34.4	0.07	0.0
1022	1040	U	68	-34.48	-1.43	22.02	-97.21	-0.81

i-nuc	BP(j)	Nuc	#BP_Win	avgMFE	avgZ	avgED	SumZ	SumZ/#TotalWindows	BPs= 2
nt-1023	-	A	120	-	-	-	-	-
1023	NoBP	A	21	-25.67	-0.5	31.79	-10.54	-0.09
1023	1015	U	31	-27.79	-2.45	28.57	-75.95	-0.63
1023	1039	U	68	-34.48	-1.43	22.02	-97.21	-0.81

i-nuc	BP(j)	Nuc	#BP_Win	avgMFE	avgZ	avgED	SumZ	SumZ/#TotalWindows	BPs= 3
nt-1024	-	C	120	-	-	-	-	-
1024	NoBP	C	20	-26.01	-0.54	31.32	-10.81	-0.09
1024	1000	G	1	-22.8	0.07	34.4	0.07	0.0
1024	1014	G	31	-27.79	-2.45	28.57	-75.95	-0.63
1024	1038	G	68	-34.48	-1.43	22.02	-97.21	-0.81

i-nuc	BP(j)	Nuc	#BP_Win	avgMFE	avgZ	avgED	SumZ	SumZ/#TotalWindows	BPs= 5
nt-1025	-	C	120	-	-	-	-	-
1025	NoBP	C	13	-27.08	-0.4	31.24	-5.25	-0.04
1025	999	G	1	-22.8	0.07	34.4	0.07	0.0
1025	1006	G	6	-24.27	-0.98	30.02	-5.89	-0.05
1025	1013	G	31	-27.79	-2.45	28.57	-75.95	-0.63
1025	1037	G	68	-34.48	-1.43	22.02	-97.21	-0.81
1025	1135	G	1	-26.6	0.11	37.04	0.11	0.0

i-nuc	BP(j)	Nuc	#BP_Win	avgMFE	avgZ	avgED	SumZ	SumZ/#TotalWindows	BPs= 3
nt-1026	-	U	120	-	-	-	-	-
1026	998	A	1	-22.8	0.07	34.4	0.07	0.0
1026	NoBP	U	111	-31.88	-1.62	24.78	-179.47	-1.5
1026	1005	A	6	-24.27	-0.98	30.02	-5.89	-0.05
1026	1134	A	2	-25.2	0.5	40.41	1.0	0.01

i-nuc	BP(j)	Nuc	#BP_Win	avgMFE	avgZ	avgED	SumZ	SumZ/#TotalWindows	BPs= 3
nt-1027	-	C	120	-	-	-	-	-
1027	NoBP	C	100	-32.6	-1.56	25.16	-156.43	-1.3
1027	1004	G	6	-24.27	-0.98	30.02	-5.89	-0.05
1027	1011	G	12	-25.77	-1.98	22.22	-23.77	-0.2
1027	1133	G	2	-25.2	0.5	40.41	1.0	0.01

i-nuc	BP(j)	Nuc	#BP_Win	avgMFE	avgZ	avgED	SumZ	SumZ/#TotalWindows	BPs= 3
nt-1028	-	C	120	-	-	-	-	-
1028	NoBP	C	44	-27.99	-1.9	29.15	-83.77	-0.7
1028	1003	G	6	-24.27	-0.98	30.02	-5.89	-0.05
1028	1035	G	68	-34.48	-1.43	22.02	-97.21	-0.81
1028	1132	G	2	-25.2	0.5	40.41	1.0	0.01

i-nuc	BP(j)	Nuc	#BP_Win	avgMFE	avgZ	avgED	SumZ	SumZ/#TotalWindows	BPs= 6
nt-1029	-	G	120	-	-	-	-	-
1029	NoBP	G	7	-27.76	-0.64	32.33	-4.45	-0.04
1029	1002	U	4	-24.5	-1.14	30.31	-4.54	-0.04
1029	1009	C	12	-25.77	-1.98	22.22	-23.77	-0.2
1029	984	C	19	-29.06	-2.75	32.57	-52.18	-0.43
1029	1034	C	68	-34.48	-1.43	22.02	-97.21	-0.81
1029	1131	U	2	-25.2	0.5	40.41	1.0	0.01
1029	1137	U	8	-28.86	-0.65	27.85	-5.19	-0.04

i-nuc	BP(j)	Nuc	#BP_Win	avgMFE	avgZ	avgED	SumZ	SumZ/#TotalWindows	BPs= 4
nt-1030	-	A	120	-	-	-	-	-
1030	NoBP	A	78	-33.54	-1.31	23.42	-101.93	-0.85
1030	920	U	2	-25.2	-1.5	30.24	-3.0	-0.03
1030	1007	U	12	-25.77	-1.98	22.22	-23.77	-0.2
1030	983	U	19	-29.06	-2.75	32.57	-52.18	-0.43
1030	1136	U	9	-28.7	-0.6	28.81	-5.44	-0.05

i-nuc	BP(j)	Nuc	#BP_Win	avgMFE	avgZ	avgED	SumZ	SumZ/#TotalWindows	BPs= 6
nt-1031	-	C	120	-	-	-	-	-
1031	NoBP	C	75	-33.89	-1.36	22.91	-102.0	-0.85
1031	919	G	2	-25.2	-1.5	30.24	-3.0	-0.03
1031	1006	G	12	-25.77	-1.98	22.22	-23.77	-0.2
1031	982	G	19	-29.06	-2.75	32.57	-52.18	-0.43
1031	1129	G	2	-25.2	0.5	40.41	1.0	0.01
1031	1135	G	9	-28.7	-0.6	28.81	-5.44	-0.05
1031	1148	G	1	-30.3	-0.61	29.24	-0.61	-0.01

i-nuc	BP(j)	Nuc	#BP_Win	avgMFE	avgZ	avgED	SumZ	SumZ/#TotalWindows	BPs= 5
nt-1032	-	U	120	-	-	-	-	-
1032	NoBP	U	76	-33.92	-1.35	22.99	-102.28	-0.85
1032	918	A	2	-25.2	-1.5	30.24	-3.0	-0.03
1032	1005	A	12	-25.77	-1.98	22.22	-23.77	-0.2
1032	981	A	19	-29.06	-2.75	32.57	-52.18	-0.43
1032	1128	A	2	-25.2	0.5	40.41	1.0	0.01
1032	1134	A	9	-28.7	-0.6	28.81	-5.44	-0.05

i-nuc	BP(j)	Nuc	#BP_Win	avgMFE	avgZ	avgED	SumZ	SumZ/#TotalWindows	BPs= 5
nt-1033	-	C	120	-	-	-	-	-
1033	917	G	2	-25.2	-1.5	30.24	-3.0	-0.03
1033	1004	G	12	-25.77	-1.98	22.22	-23.77	-0.2
1033	980	G	19	-29.06	-2.75	32.57	-52.18	-0.43
1033	NoBP	C	76	-34.0	-1.34	22.99	-101.81	-0.85
1033	1127	G	2	-25.2	0.5	40.41	1.0	0.01
1033	1133	G	9	-28.7	-0.6	28.81	-5.44	-0.05

i-nuc	BP(j)	Nuc	#BP_Win	avgMFE	avgZ	avgED	SumZ	SumZ/#TotalWindows	BPs= 5
nt-1034	-	C	120	-	-	-	-	-
1034	NoBP	C	3	-25.33	-0.21	37.12	-0.63	-0.01
1034	1003	G	12	-25.77	-1.98	22.22	-23.77	-0.2
1034	979	G	19	-29.06	-2.75	32.57	-52.18	-0.43
1034	1029	G	68	-34.48	-1.43	22.02	-97.21	-0.81
1034	1132	G	9	-28.7	-0.6	28.81	-5.44	-0.05
1034	1145	G	9	-29.91	-0.53	31.6	-4.78	-0.04

i-nuc	BP(j)	Nuc	#BP_Win	avgMFE	avgZ	avgED	SumZ	SumZ/#TotalWindows	BPs= 7
nt-1035	-	G	120	-	-	-	-	-
1035	NoBP	G	2	-27.7	-0.75	29.62	-1.5	-0.01
1035	1002	U	11	-25.69	-2.0	22.08	-22.01	-0.18
1035	978	C	17	-28.09	-2.98	30.65	-50.72	-0.42
1035	1028	C	68	-34.48	-1.43	22.02	-97.21	-0.81
1035	1096	C	2	-37.3	-0.73	48.89	-1.46	-0.01
1035	1083	C	2	-25.2	0.5	40.41	1.0	0.01
1035	1059	C	9	-28.7	-0.6	28.81	-5.44	-0.05
1035	1144	U	9	-29.91	-0.53	31.6	-4.78	-0.04

i-nuc	BP(j)	Nuc	#BP_Win	avgMFE	avgZ	avgED	SumZ	SumZ/#TotalWindows	BPs= 6
nt-1036	-	U	120	-	-	-	-	-
1036	NoBP	U	84	-33.17	-1.39	22.38	-116.61	-0.97
1036	998	A	4	-24.82	-2.01	29.88	-8.05	-0.07
1036	977	A	17	-28.09	-2.98	30.65	-50.72	-0.42
1036	1095	A	2	-37.3	-0.73	48.89	-1.46	-0.01
1036	1082	A	2	-25.2	0.5	40.41	1.0	0.01
1036	1143	A	9	-29.91	-0.53	31.6	-4.78	-0.04
1036	1152	A	2	-28.8	0.21	34.76	0.42	0.0

i-nuc	BP(j)	Nuc	#BP_Win	avgMFE	avgZ	avgED	SumZ	SumZ/#TotalWindows	BPs= 7
nt-1037	-	G	120	-	-	-	-	-
1037	NoBP	G	22	-27.16	-2.83	26.17	-62.16	-0.52
1037	997	C	4	-24.82	-2.01	29.88	-8.05	-0.07
1037	1025	C	68	-34.48	-1.43	22.02	-97.21	-0.81
1037	1094	C	3	-37.07	-0.67	48.05	-2.01	-0.02
1037	1081	U	2	-25.2	0.5	40.41	1.0	0.01
1037	1057	C	9	-28.7	-0.6	28.81	-5.44	-0.05
1037	1142	C	9	-29.91	-0.53	31.6	-4.78	-0.04
1037	1151	C	3	-28.57	0.22	37.11	0.65	0.01

i-nuc	BP(j)	Nuc	#BP_Win	avgMFE	avgZ	avgED	SumZ	SumZ/#TotalWindows	BPs= 7
nt-1038	-	G	120	-	-	-	-	-
1038	NoBP	G	22	-27.18	-2.72	27.04	-59.77	-0.5
1038	996	C	4	-24.82	-2.01	29.88	-8.05	-0.07
1038	1024	C	68	-34.48	-1.43	22.02	-97.21	-0.81
1038	1093	C	3	-37.07	-0.67	48.05	-2.01	-0.02
1038	1080	C	2	-25.2	0.5	40.41	1.0	0.01
1038	1056	C	9	-28.7	-0.6	28.81	-5.44	-0.05
1038	1141	C	9	-29.91	-0.53	31.6	-4.78	-0.04
1038	1150	C	3	-28.57	0.22	37.11	0.65	0.01

i-nuc	BP(j)	Nuc	#BP_Win	avgMFE	avgZ	avgED	SumZ	SumZ/#TotalWindows	BPs= 7
nt-1039	-	U	120	-	-	-	-	-
1039	NoBP	U	22	-27.23	-2.62	28.34	-57.59	-0.48
1039	995	A	4	-24.82	-2.01	29.88	-8.05	-0.07
1039	1023	A	68	-34.48	-1.43	22.02	-97.21	-0.81
1039	1092	A	3	-37.07	-0.67	48.05	-2.01	-0.02
1039	1079	A	2	-25.2	0.5	40.41	1.0	0.01
1039	1055	G	9	-28.7	-0.6	28.81	-5.44	-0.05
1039	1140	A	9	-29.91	-0.53	31.6	-4.78	-0.04
1039	1149	G	3	-28.57	0.22	37.11	0.65	0.01

i-nuc	BP(j)	Nuc	#BP_Win	avgMFE	avgZ	avgED	SumZ	SumZ/#TotalWindows	BPs= 2
nt-1040	-	U	120	-	-	-	-	-
1040	NoBP	U	50	-28.5	-1.5	31.54	-75.23	-0.63
1040	1022	A	68	-34.48	-1.43	22.02	-97.21	-0.81
1040	1078	G	2	-25.2	0.5	40.41	1.0	0.01

i-nuc	BP(j)	Nuc	#BP_Win	avgMFE	avgZ	avgED	SumZ	SumZ/#TotalWindows	BPs= 3
nt-1041	-	C	120	-	-	-	-	-
1041	NoBP	C	112	-31.93	-1.51	25.45	-169.08	-1.41
1041	1090	G	3	-37.07	-0.67	48.05	-2.01	-0.02
1041	1077	G	2	-25.2	0.5	40.41	1.0	0.01
1041	1148	G	3	-28.57	0.22	37.11	0.65	0.01

i-nuc	BP(j)	Nuc	#BP_Win	avgMFE	avgZ	avgED	SumZ	SumZ/#TotalWindows	BPs= 3
nt-1042	-	A	120	-	-	-	-	-
1042	NoBP	A	98	-32.57	-1.19	25.19	-116.53	-0.97
1042	971	U	16	-27.56	-3.14	29.67	-50.17	-0.42
1042	1089	U	3	-37.07	-0.67	48.05	-2.01	-0.02
1042	1147	U	3	-28.57	0.22	37.11	0.65	0.01

i-nuc	BP(j)	Nuc	#BP_Win	avgMFE	avgZ	avgED	SumZ	SumZ/#TotalWindows	BPs= 4
nt-1043	-	A	120	-	-	-	-	-
1043	NoBP	A	91	-33.28	-1.21	25.58	-109.85	-0.92
1043	991	U	1	-25.8	-2.39	34.3	-2.39	-0.02
1043	970	U	16	-27.56	-3.14	29.67	-50.17	-0.42
1043	1051	U	9	-28.7	-0.6	28.81	-5.44	-0.05
1043	1146	U	3	-28.57	0.22	37.11	0.65	0.01

i-nuc	BP(j)	Nuc	#BP_Win	avgMFE	avgZ	avgED	SumZ	SumZ/#TotalWindows	BPs= 6
nt-1044	-	G	120	-	-	-	-	-
1044	NoBP	G	81	-33.78	-1.26	24.85	-102.25	-0.85
1044	990	C	1	-25.8	-2.39	34.3	-2.39	-0.02
1044	969	U	16	-27.56	-3.14	29.67	-50.17	-0.42
1044	1052	C	2	-25.2	0.5	40.41	1.0	0.01
1044	1050	C	9	-28.7	-0.6	28.81	-5.44	-0.05
1044	1139	C	9	-29.91	-0.53	31.6	-4.78	-0.04
1044	1162	C	2	-34.6	-1.34	32.53	-2.69	-0.02

i-nuc	BP(j)	Nuc	#BP_Win	avgMFE	avgZ	avgED	SumZ	SumZ/#TotalWindows	BPs= 7
nt-1045	-	A	120	-	-	-	-	-
1045	NoBP	A	76	-34.14	-1.32	24.2	-100.64	-0.84
1045	989	U	1	-25.8	-2.39	34.3	-2.39	-0.02
1045	968	U	16	-27.56	-3.14	29.67	-50.17	-0.42
1045	1051	U	2	-25.2	0.5	40.41	1.0	0.01
1045	1049	U	9	-28.7	-0.6	28.81	-5.44	-0.05
1045	1138	U	9	-29.91	-0.53	31.6	-4.78	-0.04
1045	1144	U	3	-28.57	0.22	37.11	0.65	0.01
1045	1161	U	4	-32.92	-0.89	33.41	-3.55	-0.03

i-nuc	BP(j)	Nuc	#BP_Win	avgMFE	avgZ	avgED	SumZ	SumZ/#TotalWindows	BPs= 7
nt-1046	-	G	120	-	-	-	-	-
1046	988	C	1	-25.8	-2.39	34.3	-2.39	-0.02
1046	967	C	16	-27.56	-3.14	29.67	-50.17	-0.42
1046	1021	C	36	-35.21	-2.11	17.3	-76.06	-0.63
1046	NoBP	G	45	-32.75	-0.63	29.17	-28.31	-0.24
1046	1050	C	2	-25.2	0.5	40.41	1.0	0.01
1046	1137	U	9	-29.91	-0.53	31.6	-4.78	-0.04
1046	1139	C	6	-28.73	0.15	40.88	0.92	0.01
1046	1160	C	5	-32.46	-0.74	34.25	-3.7	-0.03

i-nuc	BP(j)	Nuc	#BP_Win	avgMFE	avgZ	avgED	SumZ	SumZ/#TotalWindows	BPs= 5
nt-1047	-	A	120	-	-	-	-	-
1047	966	U	16	-27.56	-3.14	29.67	-50.17	-0.42
1047	1020	U	36	-35.21	-2.11	17.3	-76.06	-0.63
1047	NoBP	A	48	-32.37	-0.57	29.75	-27.34	-0.23
1047	1136	U	9	-29.91	-0.53	31.6	-4.78	-0.04
1047	1138	U	6	-28.73	0.15	40.88	0.92	0.01
1047	1159	U	5	-32.46	-0.74	34.25	-3.7	-0.03

i-nuc	BP(j)	Nuc	#BP_Win	avgMFE	avgZ	avgED	SumZ	SumZ/#TotalWindows	BPs= 3
nt-1048	-	U	120	-	-	-	-	-
1048	NoBP	U	70	-31.0	-1.06	30.85	-73.98	-0.62
1048	1019	A	36	-35.21	-2.11	17.3	-76.06	-0.63
1048	1135	G	9	-29.91	-0.53	31.6	-4.78	-0.04
1048	1158	G	5	-32.46	-0.74	34.25	-3.7	-0.03

i-nuc	BP(j)	Nuc	#BP_Win	avgMFE	avgZ	avgED	SumZ	SumZ/#TotalWindows	BPs= 4
nt-1049	-	U	120	-	-	-	-	-
1049	NoBP	U	61	-31.4	-1.09	31.17	-66.27	-0.55
1049	1018	A	36	-35.21	-2.11	17.3	-76.06	-0.63
1049	1045	A	9	-28.7	-0.6	28.81	-5.44	-0.05
1049	1134	A	9	-29.91	-0.53	31.6	-4.78	-0.04
1049	1157	G	5	-32.46	-0.74	34.25	-3.7	-0.03

i-nuc	BP(j)	Nuc	#BP_Win	avgMFE	avgZ	avgED	SumZ	SumZ/#TotalWindows	BPs= 6
nt-1050	-	C	120	-	-	-	-	-
1050	NoBP	C	24	-30.14	-2.02	33.11	-48.45	-0.4
1050	1016	G	36	-35.21	-2.11	17.3	-76.06	-0.63
1050	1088	G	34	-33.42	-0.62	27.94	-21.12	-0.18
1050	1046	G	2	-25.2	0.5	40.41	1.0	0.01
1050	1044	G	9	-28.7	-0.6	28.81	-5.44	-0.05
1050	1133	G	9	-29.91	-0.53	31.6	-4.78	-0.04
1050	1135	G	6	-28.73	0.15	40.88	0.92	0.01

i-nuc	BP(j)	Nuc	#BP_Win	avgMFE	avgZ	avgED	SumZ	SumZ/#TotalWindows	BPs= 6
nt-1051	-	U	120	-	-	-	-	-
1051	NoBP	U	52	-32.21	-1.22	29.58	-63.35	-0.53
1051	1014	G	36	-35.21	-2.11	17.3	-76.06	-0.63
1051	1045	A	2	-25.2	0.5	40.41	1.0	0.01
1051	1043	A	9	-28.7	-0.6	28.81	-5.44	-0.05
1051	1132	G	9	-29.91	-0.53	31.6	-4.78	-0.04
1051	1134	A	6	-28.73	0.15	40.88	0.92	0.01
1051	1155	A	6	-31.6	-0.57	34.34	-3.41	-0.03

i-nuc	BP(j)	Nuc	#BP_Win	avgMFE	avgZ	avgED	SumZ	SumZ/#TotalWindows	BPs= 5
nt-1052	-	C	120	-	-	-	-	-
1052	NoBP	C	33	-29.08	-1.44	30.39	-47.46	-0.4
1052	1013	G	36	-35.21	-2.11	17.3	-76.06	-0.63
1052	1086	G	37	-33.71	-0.63	29.57	-23.13	-0.19
1052	1044	G	2	-25.2	0.5	40.41	1.0	0.01
1052	1133	G	6	-28.73	0.15	40.88	0.92	0.01
1052	1154	G	6	-31.6	-0.57	34.34	-3.41	-0.03

i-nuc	BP(j)	Nuc	#BP_Win	avgMFE	avgZ	avgED	SumZ	SumZ/#TotalWindows	BPs= 4
nt-1053	-	C	120	-	-	-	-	-
1053	NoBP	C	35	-29.01	-1.25	31.42	-43.64	-0.36
1053	1011	G	36	-35.21	-2.11	17.3	-76.06	-0.63
1053	1085	G	37	-33.71	-0.63	29.57	-23.13	-0.19
1053	1132	G	6	-28.73	0.15	40.88	0.92	0.01
1053	1153	G	6	-31.6	-0.57	34.34	-3.41	-0.03

i-nuc	BP(j)	Nuc	#BP_Win	avgMFE	avgZ	avgED	SumZ	SumZ/#TotalWindows	BPs= 3
nt-1054	-	U	120	-	-	-	-	-
1054	NoBP	U	41	-29.1	-0.98	33.2	-39.98	-0.33
1054	1010	A	36	-35.21	-2.11	17.3	-76.06	-0.63
1054	1084	A	37	-33.71	-0.63	29.57	-23.13	-0.19
1054	1152	A	6	-31.6	-0.57	34.34	-3.41	-0.03

i-nuc	BP(j)	Nuc	#BP_Win	avgMFE	avgZ	avgED	SumZ	SumZ/#TotalWindows	BPs= 4
nt-1055	-	G	120	-	-	-	-	-
1055	NoBP	G	32	-29.39	-0.99	34.91	-31.74	-0.26
1055	1009	C	36	-35.21	-2.11	17.3	-76.06	-0.63
1055	1083	C	37	-33.71	-0.63	29.57	-23.13	-0.19
1055	1039	U	9	-28.7	-0.6	28.81	-5.44	-0.05
1055	1151	C	6	-31.6	-0.57	34.34	-3.41	-0.03

i-nuc	BP(j)	Nuc	#BP_Win	avgMFE	avgZ	avgED	SumZ	SumZ/#TotalWindows	BPs= 3
nt-1056	-	C	120	-	-	-	-	-
1056	NoBP	C	69	-31.79	-0.76	32.26	-52.29	-0.44
1056	1008	G	36	-35.21	-2.11	17.3	-76.06	-0.63
1056	1038	G	9	-28.7	-0.6	28.81	-5.44	-0.05
1056	1149	G	6	-31.6	-0.57	34.34	-3.41	-0.03

i-nuc	BP(j)	Nuc	#BP_Win	avgMFE	avgZ	avgED	SumZ	SumZ/#TotalWindows	BPs= 4
nt-1057	-	C	120	-	-	-	-	-
1057	NoBP	C	27	-29.26	-0.88	36.31	-23.89	-0.2
1057	1006	G	36	-35.21	-2.11	17.3	-76.06	-0.63
1057	1078	G	42	-33.55	-0.62	29.93	-26.13	-0.22
1057	1037	G	9	-28.7	-0.6	28.81	-5.44	-0.05
1057	1148	G	6	-31.6	-0.57	34.34	-3.41	-0.03

i-nuc	BP(j)	Nuc	#BP_Win	avgMFE	avgZ	avgED	SumZ	SumZ/#TotalWindows	BPs= 3
nt-1058	-	U	120	-	-	-	-	-
1058	NoBP	U	37	-29.13	-0.71	33.83	-26.09	-0.22
1058	1005	A	36	-35.21	-2.11	17.3	-76.06	-0.63
1058	1077	G	42	-33.55	-0.62	29.93	-26.13	-0.22
1058	1172	A	5	-33.06	-0.87	37.64	-4.36	-0.04

i-nuc	BP(j)	Nuc	#BP_Win	avgMFE	avgZ	avgED	SumZ	SumZ/#TotalWindows	BPs= 5
nt-1059	-	C	120	-	-	-	-	-
1059	NoBP	C	26	-29.78	-0.75	34.5	-19.39	-0.16
1059	1003	G	35	-35.36	-2.15	16.73	-75.39	-0.63
1059	1076	G	44	-33.17	-0.57	30.4	-25.13	-0.21
1059	1004	G	1	-30.1	-0.67	37.3	-0.67	-0.01
1059	1035	G	9	-28.7	-0.6	28.81	-5.44	-0.05
1059	1171	G	5	-33.06	-0.87	37.64	-4.36	-0.04

i-nuc	BP(j)	Nuc	#BP_Win	avgMFE	avgZ	avgED	SumZ	SumZ/#TotalWindows	BPs= 4
nt-1060	-	A	120	-	-	-	-	-
1060	NoBP	A	9	-30.27	-1.27	34.81	-11.39	-0.09
1060	1002	U	35	-35.36	-2.15	16.73	-75.39	-0.63
1060	1075	U	44	-33.17	-0.57	30.4	-25.13	-0.21
1060	1107	U	27	-29.46	-0.43	32.05	-11.7	-0.1
1060	1170	U	5	-33.06	-0.87	37.64	-4.36	-0.04

i-nuc	BP(j)	Nuc	#BP_Win	avgMFE	avgZ	avgED	SumZ	SumZ/#TotalWindows	BPs= 4
nt-1061	-	G	120	-	-	-	-	-
1061	NoBP	G	8	-30.6	-1.05	34.83	-8.39	-0.07
1061	1001	C	35	-35.36	-2.15	16.73	-75.39	-0.63
1061	1074	C	44	-33.17	-0.57	30.4	-25.13	-0.21
1061	1106	C	28	-29.54	-0.43	32.24	-12.18	-0.1
1061	1169	C	5	-33.06	-0.87	37.64	-4.36	-0.04

i-nuc	BP(j)	Nuc	#BP_Win	avgMFE	avgZ	avgED	SumZ	SumZ/#TotalWindows	BPs= 3
nt-1062	-	C	120	-	-	-	-	-
1062	NoBP	C	13	-31.82	-0.82	36.17	-10.72	-0.09
1062	1000	G	35	-35.36	-2.15	16.73	-75.39	-0.63
1062	1073	G	44	-33.17	-0.57	30.4	-25.13	-0.21
1062	1105	G	28	-29.54	-0.43	32.24	-12.18	-0.1

i-nuc	BP(j)	Nuc	#BP_Win	avgMFE	avgZ	avgED	SumZ	SumZ/#TotalWindows	BPs= 2
nt-1063	-	C	120	-	-	-	-	-
1063	999	G	35	-35.36	-2.15	16.73	-75.39	-0.63
1063	NoBP	C	57	-32.92	-0.6	31.71	-34.11	-0.28
1063	1104	G	28	-29.54	-0.43	32.24	-12.18	-0.1

i-nuc	BP(j)	Nuc	#BP_Win	avgMFE	avgZ	avgED	SumZ	SumZ/#TotalWindows	BPs= 3
nt-1064	-	U	120	-	-	-	-	-
1064	998	A	34	-35.51	-2.12	16.84	-72.23	-0.6
1064	NoBP	U	44	-33.17	-0.57	30.4	-25.13	-0.21
1064	1103	A	28	-29.54	-0.43	32.24	-12.18	-0.1
1064	1079	A	14	-32.0	-0.68	36.13	-9.52	-0.08

i-nuc	BP(j)	Nuc	#BP_Win	avgMFE	avgZ	avgED	SumZ	SumZ/#TotalWindows	BPs= 2
nt-1065	-	C	120	-	-	-	-	-
1065	NoBP	C	15	-32.86	-2.56	17.75	-38.36	-0.32
1065	1078	G	61	-32.58	-0.85	28.63	-52.13	-0.43
1065	1070	G	44	-33.17	-0.57	30.4	-25.13	-0.21

i-nuc	BP(j)	Nuc	#BP_Win	avgMFE	avgZ	avgED	SumZ	SumZ/#TotalWindows	BPs= 1
nt-1066	-	C	120	-	-	-	-	-
1066	NoBP	C	58	-33.02	-1.0	27.47	-57.91	-0.48
1066	1077	G	62	-32.58	-0.87	28.64	-53.88	-0.45

i-nuc	BP(j)	Nuc	#BP_Win	avgMFE	avgZ	avgED	SumZ	SumZ/#TotalWindows	BPs= 1
nt-1067	-	C	120	-	-	-	-	-
1067	NoBP	C	58	-32.95	-0.93	27.74	-54.17	-0.45
1067	1076	G	62	-32.58	-0.87	28.64	-53.88	-0.45

i-nuc	BP(j)	Nuc	#BP_Win	avgMFE	avgZ	avgED	SumZ	SumZ/#TotalWindows	BPs= 1
nt-1068	-	A	120	-	-	-	-	-
1068	NoBP	A	58	-32.88	-0.87	28.08	-50.45	-0.42
1068	1075	U	62	-32.58	-0.87	28.64	-53.88	-0.45

i-nuc	BP(j)	Nuc	#BP_Win	avgMFE	avgZ	avgED	SumZ	SumZ/#TotalWindows	BPs= 1
nt-1069	-	A	120	-	-	-	-	-
1069	NoBP	A	118	-32.63	-0.84	28.38	-99.02	-0.83
1069	991	U	2	-36.1	-0.84	42.93	-1.68	-0.01

i-nuc	BP(j)	Nuc	#BP_Win	avgMFE	avgZ	avgED	SumZ	SumZ/#TotalWindows	BPs= 2
nt-1070	-	G	120	-	-	-	-	-
1070	NoBP	G	74	-32.26	-0.95	27.61	-70.42	-0.59
1070	1065	C	44	-33.17	-0.57	30.4	-25.13	-0.21
1070	990	C	2	-36.1	-0.84	42.93	-1.68	-0.01

i-nuc	BP(j)	Nuc	#BP_Win	avgMFE	avgZ	avgED	SumZ	SumZ/#TotalWindows	BPs= 1
nt-1071	-	U	120	-	-	-	-	-
1071	NoBP	U	116	-32.78	-0.82	29.04	-94.95	-0.79
1071	1108	A	4	-28.2	0.18	32.67	0.73	0.01

i-nuc	BP(j)	Nuc	#BP_Win	avgMFE	avgZ	avgED	SumZ	SumZ/#TotalWindows	BPs= 3
nt-1072	-	A	120	-	-	-	-	-
1072	NoBP	A	113	-32.72	-0.8	28.94	-90.47	-0.75
1072	989	U	2	-36.1	-0.84	42.93	-1.68	-0.01
1072	1107	U	4	-28.2	0.18	32.67	0.73	0.01
1072	1191	U	1	-28.5	0.09	40.85	0.09	0.0

i-nuc	BP(j)	Nuc	#BP_Win	avgMFE	avgZ	avgED	SumZ	SumZ/#TotalWindows	BPs= 4
nt-1073	-	G	120	-	-	-	-	-
1073	NoBP	G	69	-32.38	-0.91	28.46	-62.54	-0.52
1073	1062	C	44	-33.17	-0.57	30.4	-25.13	-0.21
1073	988	C	2	-36.1	-0.84	42.93	-1.68	-0.01
1073	1106	C	4	-28.2	0.18	32.67	0.73	0.01
1073	1190	C	1	-28.5	0.09	40.85	0.09	0.0

i-nuc	BP(j)	Nuc	#BP_Win	avgMFE	avgZ	avgED	SumZ	SumZ/#TotalWindows	BPs= 3
nt-1074	-	C	120	-	-	-	-	-
1074	NoBP	C	71	-32.43	-0.87	29.27	-61.71	-0.51
1074	1061	G	44	-33.17	-0.57	30.4	-25.13	-0.21
1074	1105	G	4	-28.2	0.18	32.67	0.73	0.01
1074	1104	G	1	-29.3	-0.26	31.95	-0.26	-0.0

i-nuc	BP(j)	Nuc	#BP_Win	avgMFE	avgZ	avgED	SumZ	SumZ/#TotalWindows	BPs= 6
nt-1075	-	U	120	-	-	-	-	-
1075	NoBP	U	2	-32.3	-2.14	16.16	-4.28	-0.04
1075	1068	A	62	-32.58	-0.87	28.64	-53.88	-0.45
1075	1060	A	44	-33.17	-0.57	30.4	-25.13	-0.21
1075	987	A	2	-36.1	-0.84	42.93	-1.68	-0.01
1075	1104	G	4	-28.2	0.18	32.67	0.73	0.01
1075	1188	A	5	-28.3	0.18	43.05	0.89	0.01
1075	1103	A	1	-29.3	-0.26	31.95	-0.26	-0.0

i-nuc	BP(j)	Nuc	#BP_Win	avgMFE	avgZ	avgED	SumZ	SumZ/#TotalWindows	BPs= 5
nt-1076	-	G	120	-	-	-	-	-
1076	NoBP	G	5	-29.02	-0.26	30.1	-1.29	-0.01
1076	1067	C	62	-32.58	-0.87	28.64	-53.88	-0.45
1076	1059	C	44	-33.17	-0.57	30.4	-25.13	-0.21
1076	986	C	2	-36.1	-0.84	42.93	-1.68	-0.01
1076	1187	C	6	-28.2	0.25	43.6	1.48	0.01
1076	1102	C	1	-29.3	-0.26	31.95	-0.26	-0.0

i-nuc	BP(j)	Nuc	#BP_Win	avgMFE	avgZ	avgED	SumZ	SumZ/#TotalWindows	BPs= 7
nt-1077	-	G	120	-	-	-	-	-
1077	1066	C	62	-32.58	-0.87	28.64	-53.88	-0.45
1077	1058	U	42	-33.55	-0.62	29.93	-26.13	-0.22
1077	985	U	2	-36.1	-0.84	42.93	-1.68	-0.01
1077	1041	C	2	-25.2	0.5	40.41	1.0	0.01
1077	1102	C	4	-28.2	0.18	32.67	0.73	0.01
1077	1186	C	6	-28.2	0.25	43.6	1.48	0.01
1077	1101	C	1	-29.3	-0.26	31.95	-0.26	-0.0
1077	NoBP	G	1	-28.5	0.0	48.82	0.0	0.0

i-nuc	BP(j)	Nuc	#BP_Win	avgMFE	avgZ	avgED	SumZ	SumZ/#TotalWindows	BPs= 6
nt-1078	-	G	120	-	-	-	-	-
1078	1065	C	61	-32.58	-0.85	28.63	-52.13	-0.43
1078	1057	C	42	-33.55	-0.62	29.93	-26.13	-0.22
1078	984	C	2	-36.1	-0.84	42.93	-1.68	-0.01
1078	1040	U	2	-25.2	0.5	40.41	1.0	0.01
1078	1101	C	4	-28.2	0.18	32.67	0.73	0.01
1078	1185	C	6	-28.2	0.25	43.6	1.48	0.01
1078	NoBP	G	3	-28.77	-0.19	41.72	-0.58	-0.0

i-nuc	BP(j)	Nuc	#BP_Win	avgMFE	avgZ	avgED	SumZ	SumZ/#TotalWindows	BPs= 3
nt-1079	-	A	120	-	-	-	-	-
1079	NoBP	A	102	-32.44	-0.64	29.83	-65.44	-0.55
1079	983	U	2	-36.1	-0.84	42.93	-1.68	-0.01
1079	1039	U	2	-25.2	0.5	40.41	1.0	0.01
1079	1064	U	14	-32.0	-0.68	36.13	-9.52	-0.08

i-nuc	BP(j)	Nuc	#BP_Win	avgMFE	avgZ	avgED	SumZ	SumZ/#TotalWindows	BPs= 3
nt-1080	-	C	120	-	-	-	-	-
1080	NoBP	C	112	-32.45	-0.66	30.78	-73.74	-0.61
1080	982	G	2	-36.1	-0.84	42.93	-1.68	-0.01
1080	1038	G	2	-25.2	0.5	40.41	1.0	0.01
1080	1100	G	4	-28.2	0.18	32.67	0.73	0.01

i-nuc	BP(j)	Nuc	#BP_Win	avgMFE	avgZ	avgED	SumZ	SumZ/#TotalWindows	BPs= 2
nt-1081	-	U	120	-	-	-	-	-
1081	NoBP	U	116	-32.23	-0.61	31.1	-71.1	-0.59
1081	981	A	2	-36.1	-0.84	42.93	-1.68	-0.01
1081	1037	G	2	-25.2	0.5	40.41	1.0	0.01

i-nuc	BP(j)	Nuc	#BP_Win	avgMFE	avgZ	avgED	SumZ	SumZ/#TotalWindows	BPs= 1
nt-1082	-	A	120	-	-	-	-	-
1082	NoBP	A	118	-32.22	-0.6	31.54	-70.93	-0.59
1082	1036	U	2	-25.2	0.5	40.41	1.0	0.01

i-nuc	BP(j)	Nuc	#BP_Win	avgMFE	avgZ	avgED	SumZ	SumZ/#TotalWindows	BPs= 4
nt-1083	-	C	120	-	-	-	-	-
1083	NoBP	C	74	-31.45	-0.58	32.16	-42.62	-0.36
1083	1055	G	37	-33.71	-0.63	29.57	-23.13	-0.19
1083	1035	G	2	-25.2	0.5	40.41	1.0	0.01
1083	1171	G	6	-31.35	-0.52	39.79	-3.14	-0.03
1083	1100	G	1	-29.3	-0.26	31.95	-0.26	-0.0

i-nuc	BP(j)	Nuc	#BP_Win	avgMFE	avgZ	avgED	SumZ	SumZ/#TotalWindows	BPs= 3
nt-1084	-	A	120	-	-	-	-	-
1084	NoBP	A	76	-31.17	-0.53	32.66	-39.93	-0.33
1084	1054	U	37	-33.71	-0.63	29.57	-23.13	-0.19
1084	1170	U	6	-31.35	-0.52	39.79	-3.14	-0.03
1084	1099	U	1	-29.3	-0.26	31.95	-0.26	-0.0

i-nuc	BP(j)	Nuc	#BP_Win	avgMFE	avgZ	avgED	SumZ	SumZ/#TotalWindows	BPs= 6
nt-1085	-	G	120	-	-	-	-	-
1085	NoBP	G	2	-37.6	-1.74	17.16	-3.49	-0.03
1085	997	C	8	-38.24	-1.16	16.8	-9.29	-0.08
1085	1094	C	1	-39.5	-1.21	18.12	-1.21	-0.01
1085	1053	C	37	-33.71	-0.63	29.57	-23.13	-0.19
1085	1097	C	16	-29.44	-0.33	39.41	-5.26	-0.04
1085	1102	C	50	-29.95	-0.39	34.37	-19.27	-0.16
1085	1169	C	6	-31.35	-0.52	39.79	-3.14	-0.03

i-nuc	BP(j)	Nuc	#BP_Win	avgMFE	avgZ	avgED	SumZ	SumZ/#TotalWindows	BPs= 6
nt-1086	-	G	120	-	-	-	-	-
1086	NoBP	G	1	-37.6	-1.55	19.09	-1.55	-0.01
1086	996	C	8	-38.24	-1.16	16.8	-9.29	-0.08
1086	1093	C	1	-39.5	-1.21	18.12	-1.21	-0.01
1086	1052	C	37	-33.71	-0.63	29.57	-23.13	-0.19
1086	1096	C	17	-29.15	-0.28	39.6	-4.84	-0.04
1086	1101	C	50	-29.95	-0.39	34.37	-19.27	-0.16
1086	1168	C	6	-31.35	-0.52	39.79	-3.14	-0.03

i-nuc	BP(j)	Nuc	#BP_Win	avgMFE	avgZ	avgED	SumZ	SumZ/#TotalWindows	BPs= 4
nt-1087	-	U	120	-	-	-	-	-
1087	995	A	8	-38.24	-1.16	16.8	-9.29	-0.08
1087	1092	A	1	-39.5	-1.21	18.12	-1.21	-0.01
1087	NoBP	U	44	-33.2	-0.59	31.01	-26.14	-0.22
1087	1095	A	17	-29.15	-0.28	39.6	-4.84	-0.04
1087	1100	G	50	-29.95	-0.39	34.37	-19.27	-0.16

i-nuc	BP(j)	Nuc	#BP_Win	avgMFE	avgZ	avgED	SumZ	SumZ/#TotalWindows	BPs= 4
nt-1088	-	G	120	-	-	-	-	-
1088	NoBP	G	13	-36.25	-0.86	26.99	-11.14	-0.09
1088	1094	C	17	-29.15	-0.28	39.6	-4.84	-0.04
1088	1050	C	34	-33.42	-0.62	27.94	-21.12	-0.18
1088	1099	U	50	-29.95	-0.39	34.37	-19.27	-0.16
1088	1166	C	6	-31.35	-0.52	39.79	-3.14	-0.03

i-nuc	BP(j)	Nuc	#BP_Win	avgMFE	avgZ	avgED	SumZ	SumZ/#TotalWindows	BPs= 3
nt-1089	-	U	120	-	-	-	-	-
1089	NoBP	U	35	-31.22	-0.47	34.74	-16.44	-0.14
1089	1042	A	3	-37.07	-0.67	48.05	-2.01	-0.02
1089	1018	A	32	-33.66	-0.66	27.33	-21.15	-0.18
1089	1098	A	50	-29.95	-0.39	34.37	-19.27	-0.16

i-nuc	BP(j)	Nuc	#BP_Win	avgMFE	avgZ	avgED	SumZ	SumZ/#TotalWindows	BPs= 5
nt-1090	-	G	120	-	-	-	-	-
1090	NoBP	G	24	-31.33	-0.45	33.71	-10.85	-0.09
1090	1041	C	3	-37.07	-0.67	48.05	-2.01	-0.02
1090	1017	C	32	-33.66	-0.66	27.33	-21.15	-0.18
1090	1097	C	50	-29.95	-0.39	34.37	-19.27	-0.16
1090	1165	U	8	-30.91	-0.39	39.26	-3.11	-0.03
1090	1207	C	3	-27.7	-0.61	38.18	-1.84	-0.02

i-nuc	BP(j)	Nuc	#BP_Win	avgMFE	avgZ	avgED	SumZ	SumZ/#TotalWindows	BPs= 4
nt-1091	-	C	120	-	-	-	-	-
1091	NoBP	C	76	-30.56	-0.41	34.94	-30.95	-0.26
1091	1016	G	32	-33.66	-0.66	27.33	-21.15	-0.18
1091	1164	G	8	-30.91	-0.39	39.26	-3.11	-0.03
1091	1206	G	3	-27.7	-0.61	38.18	-1.84	-0.02
1091	1209	G	1	-27.4	-0.32	24.47	-0.32	-0.0

i-nuc	BP(j)	Nuc	#BP_Win	avgMFE	avgZ	avgED	SumZ	SumZ/#TotalWindows	BPs= 6
nt-1092	-	A	120	-	-	-	-	-
1092	NoBP	A	72	-30.02	-0.37	35.09	-26.83	-0.22
1092	1087	U	1	-39.5	-1.21	18.12	-1.21	-0.01
1092	1039	U	3	-37.07	-0.67	48.05	-2.01	-0.02
1092	1015	U	32	-33.66	-0.66	27.33	-21.15	-0.18
1092	1163	U	8	-30.91	-0.39	39.26	-3.11	-0.03
1092	1205	U	3	-27.7	-0.61	38.18	-1.84	-0.02
1092	1208	U	1	-27.4	-0.32	24.47	-0.32	-0.0

i-nuc	BP(j)	Nuc	#BP_Win	avgMFE	avgZ	avgED	SumZ	SumZ/#TotalWindows	BPs= 4
nt-1093	-	C	120	-	-	-	-	-
1093	NoBP	C	81	-29.97	-0.37	35.71	-29.93	-0.25
1093	1086	G	1	-39.5	-1.21	18.12	-1.21	-0.01
1093	1038	G	3	-37.07	-0.67	48.05	-2.01	-0.02
1093	1014	G	32	-33.66	-0.66	27.33	-21.15	-0.18
1093	1204	G	3	-27.7	-0.61	38.18	-1.84	-0.02

i-nuc	BP(j)	Nuc	#BP_Win	avgMFE	avgZ	avgED	SumZ	SumZ/#TotalWindows	BPs= 5
nt-1094	-	C	120	-	-	-	-	-
1094	NoBP	C	66	-30.0	-0.39	35.3	-26.02	-0.22
1094	1085	G	1	-39.5	-1.21	18.12	-1.21	-0.01
1094	1037	G	3	-37.07	-0.67	48.05	-2.01	-0.02
1094	1088	G	17	-29.15	-0.28	39.6	-4.84	-0.04
1094	1013	G	31	-33.93	-0.7	27.35	-21.77	-0.18
1094	1206	G	2	-26.45	-0.1	27.94	-0.19	-0.0

i-nuc	BP(j)	Nuc	#BP_Win	avgMFE	avgZ	avgED	SumZ	SumZ/#TotalWindows	BPs= 5
nt-1095	-	A	120	-	-	-	-	-
1095	NoBP	A	61	-29.96	-0.4	35.03	-24.48	-0.2
1095	1036	U	2	-37.3	-0.73	48.89	-1.46	-0.01
1095	1087	U	17	-29.15	-0.28	39.6	-4.84	-0.04
1095	1012	U	30	-34.19	-0.73	27.16	-22.04	-0.18
1095	1159	U	8	-30.91	-0.39	39.26	-3.11	-0.03
1095	1205	U	2	-26.45	-0.1	27.94	-0.19	-0.0

i-nuc	BP(j)	Nuc	#BP_Win	avgMFE	avgZ	avgED	SumZ	SumZ/#TotalWindows	BPs= 7
nt-1096	-	C	120	-	-	-	-	-
1096	NoBP	C	59	-29.95	-0.43	35.6	-25.11	-0.21
1096	1035	G	2	-37.3	-0.73	48.89	-1.46	-0.01
1096	1086	G	17	-29.15	-0.28	39.6	-4.84	-0.04
1096	1011	G	29	-34.47	-0.77	27.01	-22.36	-0.19
1096	1105	G	2	-26.1	0.3	32.25	0.59	0.0
1096	1133	G	1	-25.1	0.62	26.82	0.62	0.01
1096	1158	G	8	-30.91	-0.39	39.26	-3.11	-0.03
1096	1204	G	2	-26.45	-0.1	27.94	-0.19	-0.0

i-nuc	BP(j)	Nuc	#BP_Win	avgMFE	avgZ	avgED	SumZ	SumZ/#TotalWindows	BPs= 6
nt-1097	-	C	120	-	-	-	-	-
1097	NoBP	C	25	-30.58	-0.58	34.74	-14.43	-0.12
1097	1085	G	16	-29.44	-0.33	39.41	-5.26	-0.04
1097	1008	G	18	-36.14	-0.86	27.0	-15.41	-0.13
1097	1090	G	50	-29.95	-0.39	34.37	-19.27	-0.16
1097	1104	G	2	-26.1	0.3	32.25	0.59	0.0
1097	1132	G	1	-25.1	0.62	26.82	0.62	0.01
1097	1157	G	8	-30.91	-0.39	39.26	-3.11	-0.03

i-nuc	BP(j)	Nuc	#BP_Win	avgMFE	avgZ	avgED	SumZ	SumZ/#TotalWindows	BPs= 4
nt-1098	-	A	120	-	-	-	-	-
1098	NoBP	A	43	-29.79	-0.45	36.05	-19.44	-0.16
1098	1007	U	18	-36.14	-0.86	27.0	-15.41	-0.13
1098	1089	U	50	-29.95	-0.39	34.37	-19.27	-0.16
1098	1131	U	1	-25.1	0.62	26.82	0.62	0.01
1098	1156	U	8	-30.91	-0.39	39.26	-3.11	-0.03

i-nuc	BP(j)	Nuc	#BP_Win	avgMFE	avgZ	avgED	SumZ	SumZ/#TotalWindows	BPs= 7
nt-1099	-	U	120	-	-	-	-	-
1099	NoBP	U	36	-29.76	-0.44	37.34	-15.94	-0.13
1099	1006	G	18	-36.14	-0.86	27.0	-15.41	-0.13
1099	1088	G	50	-29.95	-0.39	34.37	-19.27	-0.16
1099	1010	A	4	-30.2	-0.76	25.4	-3.04	-0.03
1099	1130	A	1	-25.1	0.62	26.82	0.62	0.01
1099	1155	A	8	-30.91	-0.39	39.26	-3.11	-0.03
1099	1084	A	1	-29.3	-0.26	31.95	-0.26	-0.0
1099	1201	A	2	-26.45	-0.1	27.94	-0.19	-0.0

i-nuc	BP(j)	Nuc	#BP_Win	avgMFE	avgZ	avgED	SumZ	SumZ/#TotalWindows	BPs= 6
nt-1100	-	G	120	-	-	-	-	-
1100	NoBP	G	37	-33.5	-0.59	30.55	-22.0	-0.18
1100	1087	U	50	-29.95	-0.39	34.37	-19.27	-0.16
1100	1009	C	4	-30.2	-0.76	25.4	-3.04	-0.03
1100	1080	C	4	-28.2	0.18	32.67	0.73	0.01
1100	1083	C	1	-29.3	-0.26	31.95	-0.26	-0.0
1100	1195	C	22	-28.93	-0.57	41.04	-12.45	-0.1
1100	1200	C	2	-26.45	-0.1	27.94	-0.19	-0.0

i-nuc	BP(j)	Nuc	#BP_Win	avgMFE	avgZ	avgED	SumZ	SumZ/#TotalWindows	BPs= 7
nt-1101	-	C	120	-	-	-	-	-
1101	NoBP	C	13	-29.93	-0.3	29.51	-3.87	-0.03
1101	1004	G	18	-36.14	-0.86	27.0	-15.41	-0.13
1101	1086	G	50	-29.95	-0.39	34.37	-19.27	-0.16
1101	1008	G	4	-30.2	-0.76	25.4	-3.04	-0.03
1101	1154	G	8	-30.91	-0.39	39.26	-3.11	-0.03
1101	1078	G	4	-28.2	0.18	32.67	0.73	0.01
1101	1077	G	1	-29.3	-0.26	31.95	-0.26	-0.0
1101	1194	G	22	-28.93	-0.57	41.04	-12.45	-0.1

i-nuc	BP(j)	Nuc	#BP_Win	avgMFE	avgZ	avgED	SumZ	SumZ/#TotalWindows	BPs= 8
nt-1102	-	C	120	-	-	-	-	-
1102	NoBP	C	15	-30.05	-0.5	29.26	-7.49	-0.06
1102	1003	G	18	-36.14	-0.86	27.0	-15.41	-0.13
1102	1085	G	50	-29.95	-0.39	34.37	-19.27	-0.16
1102	1006	G	1	-30.4	-0.75	25.7	-0.75	-0.01
1102	1127	G	1	-25.1	0.62	26.82	0.62	0.01
1102	1153	G	8	-30.91	-0.39	39.26	-3.11	-0.03
1102	1077	G	4	-28.2	0.18	32.67	0.73	0.01
1102	1076	G	1	-29.3	-0.26	31.95	-0.26	-0.0
1102	1193	G	22	-28.93	-0.57	41.04	-12.45	-0.1

i-nuc	BP(j)	Nuc	#BP_Win	avgMFE	avgZ	avgED	SumZ	SumZ/#TotalWindows	BPs= 5
nt-1103	-	A	120	-	-	-	-	-
1103	NoBP	A	50	-30.21	-0.36	34.95	-17.8	-0.15
1103	1002	U	17	-36.48	-0.89	26.33	-15.1	-0.13
1103	1064	U	28	-29.54	-0.43	32.24	-12.18	-0.1
1103	1075	U	1	-29.3	-0.26	31.95	-0.26	-0.0
1103	1191	U	22	-28.93	-0.57	41.04	-12.45	-0.1
1103	1197	U	2	-26.45	-0.1	27.94	-0.19	-0.0

i-nuc	BP(j)	Nuc	#BP_Win	avgMFE	avgZ	avgED	SumZ	SumZ/#TotalWindows	BPs= 9
nt-1104	-	G	120	-	-	-	-	-
1104	NoBP	G	33	-30.29	-0.36	34.06	-11.9	-0.1
1104	1001	C	16	-36.82	-0.92	25.92	-14.74	-0.12
1104	1063	C	28	-29.54	-0.43	32.24	-12.18	-0.1
1104	1097	C	2	-26.1	0.3	32.25	0.59	0.0
1104	1151	C	8	-30.91	-0.39	39.26	-3.11	-0.03
1104	1075	U	4	-28.2	0.18	32.67	0.73	0.01
1104	1074	C	1	-29.3	-0.26	31.95	-0.26	-0.0
1104	1190	C	22	-28.93	-0.57	41.04	-12.45	-0.1
1104	1196	C	2	-26.45	-0.1	27.94	-0.19	-0.0
1104	1220	C	4	-31.62	-1.25	39.9	-5.0	-0.04

i-nuc	BP(j)	Nuc	#BP_Win	avgMFE	avgZ	avgED	SumZ	SumZ/#TotalWindows	BPs= 9
nt-1105	-	G	120	-	-	-	-	-
1105	NoBP	G	18	-36.14	-0.86	27.0	-15.41	-0.13
1105	1062	C	28	-29.54	-0.43	32.24	-12.18	-0.1
1105	1007	U	1	-29.0	-0.33	26.87	-0.33	-0.0
1105	1125	U	31	-30.09	-0.36	34.09	-11.29	-0.09
1105	1096	C	2	-26.1	0.3	32.25	0.59	0.0
1105	1150	C	8	-30.91	-0.39	39.26	-3.11	-0.03
1105	1074	C	4	-28.2	0.18	32.67	0.73	0.01
1105	1189	C	22	-28.93	-0.57	41.04	-12.45	-0.1
1105	1195	C	2	-26.45	-0.1	27.94	-0.19	-0.0
1105	1219	C	4	-31.62	-1.25	39.9	-5.0	-0.04

i-nuc	BP(j)	Nuc	#BP_Win	avgMFE	avgZ	avgED	SumZ	SumZ/#TotalWindows	BPs= 8
nt-1106	-	C	120	-	-	-	-	-
1106	NoBP	C	30	-29.42	-0.51	38.58	-15.18	-0.13
1106	999	G	12	-37.45	-1.02	24.69	-12.23	-0.1
1106	1061	G	28	-29.54	-0.43	32.24	-12.18	-0.1
1106	1006	G	1	-29.0	-0.33	26.87	-0.33	-0.0
1106	1124	G	31	-30.09	-0.36	34.09	-11.29	-0.09
1106	1149	G	8	-30.91	-0.39	39.26	-3.11	-0.03
1106	1073	G	4	-28.2	0.18	32.67	0.73	0.01
1106	1194	G	2	-26.45	-0.1	27.94	-0.19	-0.0
1106	1218	G	4	-31.62	-1.25	39.9	-5.0	-0.04

i-nuc	BP(j)	Nuc	#BP_Win	avgMFE	avgZ	avgED	SumZ	SumZ/#TotalWindows	BPs= 8
nt-1107	-	U	120	-	-	-	-	-
1107	998	A	11	-37.55	-1.01	24.64	-11.1	-0.09
1107	NoBP	U	32	-29.49	-0.53	38.24	-16.85	-0.14
1107	1060	A	27	-29.46	-0.43	32.05	-11.7	-0.1
1107	1005	A	1	-29.0	-0.33	26.87	-0.33	-0.0
1107	1123	A	31	-30.09	-0.36	34.09	-11.29	-0.09
1107	1148	G	8	-30.91	-0.39	39.26	-3.11	-0.03
1107	1072	A	4	-28.2	0.18	32.67	0.73	0.01
1107	1193	G	2	-26.45	-0.1	27.94	-0.19	-0.0
1107	1217	A	4	-31.62	-1.25	39.9	-5.0	-0.04

i-nuc	BP(j)	Nuc	#BP_Win	avgMFE	avgZ	avgED	SumZ	SumZ/#TotalWindows	BPs= 4
nt-1108	-	A	120	-	-	-	-	-
1108	NoBP	A	73	-30.49	-0.55	33.6	-39.98	-0.33
1108	1122	U	31	-30.09	-0.36	34.09	-11.29	-0.09
1108	1147	U	8	-30.91	-0.39	39.26	-3.11	-0.03
1108	1071	U	4	-28.2	0.18	32.67	0.73	0.01
1108	1216	U	4	-31.62	-1.25	39.9	-5.0	-0.04

i-nuc	BP(j)	Nuc	#BP_Win	avgMFE	avgZ	avgED	SumZ	SumZ/#TotalWindows	BPs= 3
nt-1109	-	A	120	-	-	-	-	-
1109	NoBP	A	55	-31.01	-0.64	34.42	-35.31	-0.29
1109	1121	U	31	-30.09	-0.36	34.09	-11.29	-0.09
1109	1131	U	26	-28.93	-0.34	32.83	-8.71	-0.07
1109	1146	U	8	-30.91	-0.39	39.26	-3.11	-0.03

i-nuc	BP(j)	Nuc	#BP_Win	avgMFE	avgZ	avgED	SumZ	SumZ/#TotalWindows	BPs= 2
nt-1110	-	U	120	-	-	-	-	-
1110	NoBP	U	86	-30.59	-0.54	34.34	-46.23	-0.39
1110	1130	A	26	-28.93	-0.34	32.83	-8.71	-0.07
1110	1145	G	8	-30.91	-0.39	39.26	-3.11	-0.03

i-nuc	BP(j)	Nuc	#BP_Win	avgMFE	avgZ	avgED	SumZ	SumZ/#TotalWindows	BPs= 1
nt-1111	-	U	120	-	-	-	-	-
1111	NoBP	U	86	-30.5	-0.53	34.37	-45.78	-0.38
1111	1129	G	34	-29.39	-0.35	34.34	-11.82	-0.1

i-nuc	BP(j)	Nuc	#BP_Win	avgMFE	avgZ	avgED	SumZ	SumZ/#TotalWindows	BPs= 1
nt-1112	-	U	120	-	-	-	-	-
1112	NoBP	U	86	-30.42	-0.52	34.45	-44.91	-0.37
1112	1128	A	34	-29.39	-0.35	34.34	-11.82	-0.1

i-nuc	BP(j)	Nuc	#BP_Win	avgMFE	avgZ	avgED	SumZ	SumZ/#TotalWindows	BPs= 2
nt-1113	-	U	120	-	-	-	-	-
1113	NoBP	U	64	-30.81	-0.49	32.3	-31.35	-0.26
1113	1127	G	34	-29.39	-0.35	34.34	-11.82	-0.1
1113	1180	A	22	-28.93	-0.57	41.04	-12.45	-0.1

i-nuc	BP(j)	Nuc	#BP_Win	avgMFE	avgZ	avgED	SumZ	SumZ/#TotalWindows	BPs= 2
nt-1114	-	U	120	-	-	-	-	-
1114	NoBP	U	64	-30.73	-0.48	32.36	-30.72	-0.26
1114	1126	A	34	-29.39	-0.35	34.34	-11.82	-0.1
1114	1179	G	22	-28.93	-0.57	41.04	-12.45	-0.1

i-nuc	BP(j)	Nuc	#BP_Win	avgMFE	avgZ	avgED	SumZ	SumZ/#TotalWindows	BPs= 2
nt-1115	-	A	120	-	-	-	-	-
1115	NoBP	A	64	-30.67	-0.47	32.39	-30.31	-0.25
1115	1125	U	34	-29.39	-0.35	34.34	-11.82	-0.1
1115	1178	U	22	-28.93	-0.57	41.04	-12.45	-0.1

i-nuc	BP(j)	Nuc	#BP_Win	avgMFE	avgZ	avgED	SumZ	SumZ/#TotalWindows	BPs= 2
nt-1116	-	U	120	-	-	-	-	-
1116	NoBP	U	64	-30.61	-0.47	32.43	-29.85	-0.25
1116	1124	G	34	-29.39	-0.35	34.34	-11.82	-0.1
1116	1177	A	22	-28.93	-0.57	41.04	-12.45	-0.1

i-nuc	BP(j)	Nuc	#BP_Win	avgMFE	avgZ	avgED	SumZ	SumZ/#TotalWindows	BPs= 0
nt-1117	-	A	120	-	-	-	-	-
1117	NoBP	A	120	-29.92	-0.45	34.58	-53.4	-0.45

i-nuc	BP(j)	Nuc	#BP_Win	avgMFE	avgZ	avgED	SumZ	SumZ/#TotalWindows	BPs= 0
nt-1118	-	U	120	-	-	-	-	-
1118	NoBP	U	120	-29.89	-0.44	34.62	-52.52	-0.44

i-nuc	BP(j)	Nuc	#BP_Win	avgMFE	avgZ	avgED	SumZ	SumZ/#TotalWindows	BPs= 0
nt-1119	-	U	120	-	-	-	-	-
1119	NoBP	U	120	-29.87	-0.43	34.65	-51.84	-0.43

i-nuc	BP(j)	Nuc	#BP_Win	avgMFE	avgZ	avgED	SumZ	SumZ/#TotalWindows	BPs= 0
nt-1120	-	U	120	-	-	-	-	-
1120	NoBP	U	120	-29.86	-0.43	34.68	-51.33	-0.43

i-nuc	BP(j)	Nuc	#BP_Win	avgMFE	avgZ	avgED	SumZ	SumZ/#TotalWindows	BPs= 2
nt-1121	-	U	120	-	-	-	-	-
1121	NoBP	U	60	-30.06	-0.42	33.3	-25.34	-0.21
1121	1109	A	31	-30.09	-0.36	34.09	-11.29	-0.09
1121	1172	A	29	-29.18	-0.48	38.27	-13.93	-0.12

i-nuc	BP(j)	Nuc	#BP_Win	avgMFE	avgZ	avgED	SumZ	SumZ/#TotalWindows	BPs= 2
nt-1122	-	U	120	-	-	-	-	-
1122	NoBP	U	60	-30.1	-0.42	33.08	-25.19	-0.21
1122	1108	A	31	-30.09	-0.36	34.09	-11.29	-0.09
1122	1171	G	29	-29.18	-0.48	38.27	-13.93	-0.12

i-nuc	BP(j)	Nuc	#BP_Win	avgMFE	avgZ	avgED	SumZ	SumZ/#TotalWindows	BPs= 2
nt-1123	-	A	120	-	-	-	-	-
1123	NoBP	A	60	-30.16	-0.41	32.85	-24.68	-0.21
1123	1107	U	31	-30.09	-0.36	34.09	-11.29	-0.09
1123	1170	U	29	-29.18	-0.48	38.27	-13.93	-0.12

i-nuc	BP(j)	Nuc	#BP_Win	avgMFE	avgZ	avgED	SumZ	SumZ/#TotalWindows	BPs= 4
nt-1124	-	G	120	-	-	-	-	-
1124	NoBP	G	17	-31.64	-0.32	28.96	-5.44	-0.05
1124	1106	C	31	-30.09	-0.36	34.09	-11.29	-0.09
1124	1116	U	34	-29.39	-0.35	34.34	-11.82	-0.1
1124	1169	C	29	-29.18	-0.48	38.27	-13.93	-0.12
1124	1195	C	9	-30.63	-0.72	34.57	-6.49	-0.05

i-nuc	BP(j)	Nuc	#BP_Win	avgMFE	avgZ	avgED	SumZ	SumZ/#TotalWindows	BPs= 3
nt-1125	-	U	120	-	-	-	-	-
1125	1105	G	31	-30.09	-0.36	34.09	-11.29	-0.09
1125	1115	A	34	-29.39	-0.35	34.34	-11.82	-0.1
1125	NoBP	U	46	-30.21	-0.42	35.11	-19.2	-0.16
1125	1194	G	9	-30.63	-0.72	34.57	-6.49	-0.05

i-nuc	BP(j)	Nuc	#BP_Win	avgMFE	avgZ	avgED	SumZ	SumZ/#TotalWindows	BPs= 1
nt-1126	-	A	120	-	-	-	-	-
1126	NoBP	A	86	-30.27	-0.42	34.84	-36.49	-0.3
1126	1114	U	34	-29.39	-0.35	34.34	-11.82	-0.1

i-nuc	BP(j)	Nuc	#BP_Win	avgMFE	avgZ	avgED	SumZ	SumZ/#TotalWindows	BPs= 6
nt-1127	-	G	120	-	-	-	-	-
1127	NoBP	G	4	-29.15	-0.52	25.6	-2.07	-0.02
1127	1113	U	34	-29.39	-0.35	34.34	-11.82	-0.1
1127	1102	C	1	-25.1	0.62	26.82	0.62	0.01
1127	1033	C	2	-25.2	0.5	40.41	1.0	0.01
1127	1147	U	6	-31.6	-0.57	34.34	-3.41	-0.03
1127	1168	C	45	-29.92	-0.42	38.16	-19.03	-0.16
1127	1192	C	28	-31.38	-0.46	31.29	-12.8	-0.11

i-nuc	BP(j)	Nuc	#BP_Win	avgMFE	avgZ	avgED	SumZ	SumZ/#TotalWindows	BPs= 5
nt-1128	-	A	120	-	-	-	-	-
1128	NoBP	A	5	-28.68	-0.06	26.98	-0.28	-0.0
1128	1112	U	34	-29.39	-0.35	34.34	-11.82	-0.1
1128	1032	U	2	-25.2	0.5	40.41	1.0	0.01
1128	1146	U	6	-31.6	-0.57	34.34	-3.41	-0.03
1128	1167	U	45	-29.92	-0.42	38.16	-19.03	-0.16
1128	1191	U	28	-31.38	-0.46	31.29	-12.8	-0.11

i-nuc	BP(j)	Nuc	#BP_Win	avgMFE	avgZ	avgED	SumZ	SumZ/#TotalWindows	BPs= 4
nt-1129	-	G	120	-	-	-	-	-
1129	NoBP	G	11	-30.61	-0.28	31.58	-3.09	-0.03
1129	1111	U	34	-29.39	-0.35	34.34	-11.82	-0.1
1129	1031	C	2	-25.2	0.5	40.41	1.0	0.01
1129	1166	C	45	-29.92	-0.42	38.16	-19.03	-0.16
1129	1190	C	28	-31.38	-0.46	31.29	-12.8	-0.11

i-nuc	BP(j)	Nuc	#BP_Win	avgMFE	avgZ	avgED	SumZ	SumZ/#TotalWindows	BPs= 4
nt-1130	-	A	120	-	-	-	-	-
1130	NoBP	A	31	-30.89	-0.39	31.77	-12.09	-0.1
1130	1110	U	26	-28.93	-0.34	32.83	-8.71	-0.07
1130	1099	U	1	-25.1	0.62	26.82	0.62	0.01
1130	1144	U	17	-31.39	-0.35	36.19	-5.94	-0.05
1130	1165	U	45	-29.92	-0.42	38.16	-19.03	-0.16

i-nuc	BP(j)	Nuc	#BP_Win	avgMFE	avgZ	avgED	SumZ	SumZ/#TotalWindows	BPs= 6
nt-1131	-	U	120	-	-	-	-	-
1131	1109	A	26	-28.93	-0.34	32.83	-8.71	-0.07
1131	1098	A	1	-25.1	0.62	26.82	0.62	0.01
1131	1029	G	2	-25.2	0.5	40.41	1.0	0.01
1131	1143	A	17	-31.39	-0.35	36.19	-5.94	-0.05
1131	1164	G	45	-29.92	-0.42	38.16	-19.03	-0.16
1131	1188	A	29	-31.38	-0.42	31.49	-12.26	-0.1

i-nuc	BP(j)	Nuc	#BP_Win	avgMFE	avgZ	avgED	SumZ	SumZ/#TotalWindows	BPs= 8
nt-1132	-	G	120	-	-	-	-	-
1132	NoBP	G	1	-26.3	0.27	33.07	0.27	0.0
1132	1097	C	1	-25.1	0.62	26.82	0.62	0.01
1132	1028	C	2	-25.2	0.5	40.41	1.0	0.01
1132	1034	C	9	-28.7	-0.6	28.81	-5.44	-0.05
1132	1051	U	9	-29.91	-0.53	31.6	-4.78	-0.04
1132	1053	C	6	-28.73	0.15	40.88	0.92	0.01
1132	1142	C	17	-31.39	-0.35	36.19	-5.94	-0.05
1132	1163	U	45	-29.92	-0.42	38.16	-19.03	-0.16
1132	1187	C	30	-31.37	-0.38	31.69	-11.52	-0.1

i-nuc	BP(j)	Nuc	#BP_Win	avgMFE	avgZ	avgED	SumZ	SumZ/#TotalWindows	BPs= 8
nt-1133	-	G	120	-	-	-	-	-
1133	1096	C	1	-25.1	0.62	26.82	0.62	0.01
1133	1027	C	2	-25.2	0.5	40.41	1.0	0.01
1133	1033	C	9	-28.7	-0.6	28.81	-5.44	-0.05
1133	1050	C	9	-29.91	-0.53	31.6	-4.78	-0.04
1133	1052	C	6	-28.73	0.15	40.88	0.92	0.01
1133	1141	C	17	-31.39	-0.35	36.19	-5.94	-0.05
1133	1162	C	45	-29.92	-0.42	38.16	-19.03	-0.16
1133	1186	C	30	-31.37	-0.38	31.69	-11.52	-0.1
1133	NoBP	G	1	-32.1	0.42	36.52	0.42	0.0

i-nuc	BP(j)	Nuc	#BP_Win	avgMFE	avgZ	avgED	SumZ	SumZ/#TotalWindows	BPs= 5
nt-1134	-	A	120	-	-	-	-	-
1134	1026	U	2	-25.2	0.5	40.41	1.0	0.01
1134	1032	U	9	-28.7	-0.6	28.81	-5.44	-0.05
1134	1049	U	9	-29.91	-0.53	31.6	-4.78	-0.04
1134	1051	U	6	-28.73	0.15	40.88	0.92	0.01
1134	NoBP	A	49	-31.43	-0.35	33.46	-17.16	-0.14
1134	1161	U	45	-29.92	-0.42	38.16	-19.03	-0.16

i-nuc	BP(j)	Nuc	#BP_Win	avgMFE	avgZ	avgED	SumZ	SumZ/#TotalWindows	BPs= 6
nt-1135	-	G	120	-	-	-	-	-
1135	1025	C	1	-26.6	0.11	37.04	0.11	0.0
1135	1031	C	9	-28.7	-0.6	28.81	-5.44	-0.05
1135	1048	U	9	-29.91	-0.53	31.6	-4.78	-0.04
1135	1050	C	6	-28.73	0.15	40.88	0.92	0.01
1135	NoBP	G	20	-31.66	-0.29	36.41	-5.77	-0.05
1135	1160	C	45	-29.92	-0.42	38.16	-19.03	-0.16
1135	1185	C	30	-31.37	-0.38	31.69	-11.52	-0.1

i-nuc	BP(j)	Nuc	#BP_Win	avgMFE	avgZ	avgED	SumZ	SumZ/#TotalWindows	BPs= 3
nt-1136	-	U	120	-	-	-	-	-
1136	1030	A	9	-28.7	-0.6	28.81	-5.44	-0.05
1136	1047	A	9	-29.91	-0.53	31.6	-4.78	-0.04
1136	NoBP	U	72	-30.36	-0.34	37.97	-24.12	-0.2
1136	1184	A	30	-31.37	-0.38	31.69	-11.52	-0.1

i-nuc	BP(j)	Nuc	#BP_Win	avgMFE	avgZ	avgED	SumZ	SumZ/#TotalWindows	BPs= 2
nt-1137	-	U	120	-	-	-	-	-
1137	1029	G	8	-28.86	-0.65	27.85	-5.19	-0.04
1137	1046	G	9	-29.91	-0.53	31.6	-4.78	-0.04
1137	NoBP	U	103	-30.69	-0.35	36.2	-35.83	-0.3

i-nuc	BP(j)	Nuc	#BP_Win	avgMFE	avgZ	avgED	SumZ	SumZ/#TotalWindows	BPs= 2
nt-1138	-	U	120	-	-	-	-	-
1138	NoBP	U	105	-30.72	-0.4	35.43	-41.51	-0.35
1138	1045	A	9	-29.91	-0.53	31.6	-4.78	-0.04
1138	1047	A	6	-28.73	0.15	40.88	0.92	0.01

i-nuc	BP(j)	Nuc	#BP_Win	avgMFE	avgZ	avgED	SumZ	SumZ/#TotalWindows	BPs= 2
nt-1139	-	C	120	-	-	-	-	-
1139	NoBP	C	105	-30.76	-0.39	35.58	-41.12	-0.34
1139	1044	G	9	-29.91	-0.53	31.6	-4.78	-0.04
1139	1046	G	6	-28.73	0.15	40.88	0.92	0.01

i-nuc	BP(j)	Nuc	#BP_Win	avgMFE	avgZ	avgED	SumZ	SumZ/#TotalWindows	BPs= 2
nt-1140	-	A	120	-	-	-	-	-
1140	NoBP	A	64	-31.29	-0.32	34.2	-20.78	-0.17
1140	1039	U	9	-29.91	-0.53	31.6	-4.78	-0.04
1140	1159	U	47	-29.9	-0.41	38.46	-19.09	-0.16

i-nuc	BP(j)	Nuc	#BP_Win	avgMFE	avgZ	avgED	SumZ	SumZ/#TotalWindows	BPs= 3
nt-1141	-	C	120	-	-	-	-	-
1141	NoBP	C	46	-31.43	-0.32	33.49	-14.87	-0.12
1141	1038	G	9	-29.91	-0.53	31.6	-4.78	-0.04
1141	1133	G	17	-31.39	-0.35	36.19	-5.94	-0.05
1141	1158	G	48	-29.86	-0.39	38.57	-18.76	-0.16

i-nuc	BP(j)	Nuc	#BP_Win	avgMFE	avgZ	avgED	SumZ	SumZ/#TotalWindows	BPs= 4
nt-1142	-	C	120	-	-	-	-	-
1142	NoBP	C	6	-28.73	-0.2	31.85	-1.19	-0.01
1142	1037	G	9	-29.91	-0.53	31.6	-4.78	-0.04
1142	1132	G	17	-31.39	-0.35	36.19	-5.94	-0.05
1142	1157	G	48	-29.86	-0.39	38.57	-18.76	-0.16
1142	1179	G	40	-31.96	-0.33	34.09	-13.34	-0.11

i-nuc	BP(j)	Nuc	#BP_Win	avgMFE	avgZ	avgED	SumZ	SumZ/#TotalWindows	BPs= 4
nt-1143	-	A	120	-	-	-	-	-
1143	NoBP	A	6	-29.32	-0.11	33.08	-0.65	-0.01
1143	1036	U	9	-29.91	-0.53	31.6	-4.78	-0.04
1143	1131	U	17	-31.39	-0.35	36.19	-5.94	-0.05
1143	1156	U	48	-29.86	-0.39	38.57	-18.76	-0.16
1143	1178	U	40	-31.96	-0.33	34.09	-13.34	-0.11

i-nuc	BP(j)	Nuc	#BP_Win	avgMFE	avgZ	avgED	SumZ	SumZ/#TotalWindows	BPs= 5
nt-1144	-	U	120	-	-	-	-	-
1144	NoBP	U	3	-31.23	-0.18	31.48	-0.53	-0.0
1144	1035	G	9	-29.91	-0.53	31.6	-4.78	-0.04
1144	1045	A	3	-28.57	0.22	37.11	0.65	0.01
1144	1130	A	17	-31.39	-0.35	36.19	-5.94	-0.05
1144	1155	A	48	-29.86	-0.39	38.57	-18.76	-0.16
1144	1177	A	40	-31.96	-0.33	34.09	-13.34	-0.11

i-nuc	BP(j)	Nuc	#BP_Win	avgMFE	avgZ	avgED	SumZ	SumZ/#TotalWindows	BPs= 3
nt-1145	-	G	120	-	-	-	-	-
1145	1034	C	9	-29.91	-0.53	31.6	-4.78	-0.04
1145	NoBP	G	63	-30.2	-0.33	37.53	-20.69	-0.17
1145	1110	U	8	-30.91	-0.39	39.26	-3.11	-0.03
1145	1176	C	40	-31.96	-0.33	34.09	-13.34	-0.11

i-nuc	BP(j)	Nuc	#BP_Win	avgMFE	avgZ	avgED	SumZ	SumZ/#TotalWindows	BPs= 4
nt-1146	-	U	120	-	-	-	-	-
1146	NoBP	U	55	-31.72	-0.3	33.53	-16.76	-0.14
1146	1043	A	3	-28.57	0.22	37.11	0.65	0.01
1146	1128	A	6	-31.6	-0.57	34.34	-3.41	-0.03
1146	1153	G	48	-29.86	-0.39	38.57	-18.76	-0.16
1146	1109	A	8	-30.91	-0.39	39.26	-3.11	-0.03

i-nuc	BP(j)	Nuc	#BP_Win	avgMFE	avgZ	avgED	SumZ	SumZ/#TotalWindows	BPs= 4
nt-1147	-	U	120	-	-	-	-	-
1147	NoBP	U	55	-31.77	-0.29	33.62	-16.2	-0.13
1147	1042	A	3	-28.57	0.22	37.11	0.65	0.01
1147	1127	G	6	-31.6	-0.57	34.34	-3.41	-0.03
1147	1152	A	48	-29.86	-0.39	38.57	-18.76	-0.16
1147	1108	A	8	-30.91	-0.39	39.26	-3.11	-0.03

i-nuc	BP(j)	Nuc	#BP_Win	avgMFE	avgZ	avgED	SumZ	SumZ/#TotalWindows	BPs= 7
nt-1148	-	G	120	-	-	-	-	-
1148	NoBP	G	53	-29.87	-0.39	37.86	-20.81	-0.17
1148	1031	C	1	-30.3	-0.61	29.24	-0.61	-0.01
1148	1041	C	3	-28.57	0.22	37.11	0.65	0.01
1148	1057	C	6	-31.6	-0.57	34.34	-3.41	-0.03
1148	1107	U	8	-30.91	-0.39	39.26	-3.11	-0.03
1148	1174	C	40	-31.96	-0.33	34.09	-13.34	-0.11
1148	1196	C	8	-32.42	0.08	33.58	0.61	0.01
1148	1266	C	1	-33.9	-0.28	39.82	-0.28	-0.0

i-nuc	BP(j)	Nuc	#BP_Win	avgMFE	avgZ	avgED	SumZ	SumZ/#TotalWindows	BPs= 6
nt-1149	-	G	120	-	-	-	-	-
1149	NoBP	G	54	-29.91	-0.38	37.95	-20.39	-0.17
1149	1039	U	3	-28.57	0.22	37.11	0.65	0.01
1149	1056	C	6	-31.6	-0.57	34.34	-3.41	-0.03
1149	1106	C	8	-30.91	-0.39	39.26	-3.11	-0.03
1149	1173	C	40	-31.96	-0.33	34.09	-13.34	-0.11
1149	1195	C	8	-32.42	0.08	33.58	0.61	0.01
1149	1265	C	1	-33.9	-0.28	39.82	-0.28	-0.0

i-nuc	BP(j)	Nuc	#BP_Win	avgMFE	avgZ	avgED	SumZ	SumZ/#TotalWindows	BPs= 4
nt-1150	-	C	120	-	-	-	-	-
1150	NoBP	C	99	-30.86	-0.37	36.21	-37.11	-0.31
1150	1038	G	3	-28.57	0.22	37.11	0.65	0.01
1150	1105	G	8	-30.91	-0.39	39.26	-3.11	-0.03
1150	1194	G	8	-32.42	0.08	33.58	0.61	0.01
1150	1268	G	2	-32.35	0.07	34.7	0.14	0.0

i-nuc	BP(j)	Nuc	#BP_Win	avgMFE	avgZ	avgED	SumZ	SumZ/#TotalWindows	BPs= 7
nt-1151	-	C	120	-	-	-	-	-
1151	NoBP	C	52	-29.89	-0.37	38.34	-19.2	-0.16
1151	1037	G	3	-28.57	0.22	37.11	0.65	0.01
1151	1055	G	6	-31.6	-0.57	34.34	-3.41	-0.03
1151	1104	G	8	-30.91	-0.39	39.26	-3.11	-0.03
1151	1171	G	40	-31.96	-0.33	34.09	-13.34	-0.11
1151	1193	G	8	-32.42	0.08	33.58	0.61	0.01
1151	1263	G	1	-33.9	-0.28	39.82	-0.28	-0.0
1151	1267	G	2	-32.35	0.07	34.7	0.14	0.0

i-nuc	BP(j)	Nuc	#BP_Win	avgMFE	avgZ	avgED	SumZ	SumZ/#TotalWindows	BPs= 6
nt-1152	-	A	120	-	-	-	-	-
1152	NoBP	A	15	-30.85	-0.16	38.96	-2.46	-0.02
1152	1036	U	2	-28.8	0.21	34.76	0.42	0.0
1152	1054	U	6	-31.6	-0.57	34.34	-3.41	-0.03
1152	1147	U	48	-29.86	-0.39	38.57	-18.76	-0.16
1152	1170	U	40	-31.96	-0.33	34.09	-13.34	-0.11
1152	1191	U	8	-32.42	0.08	33.58	0.61	0.01
1152	1262	U	1	-33.9	-0.28	39.82	-0.28	-0.0

i-nuc	BP(j)	Nuc	#BP_Win	avgMFE	avgZ	avgED	SumZ	SumZ/#TotalWindows	BPs= 7
nt-1153	-	G	120	-	-	-	-	-
1153	NoBP	G	6	-30.23	0.07	36.51	0.39	0.0
1153	1053	C	6	-31.6	-0.57	34.34	-3.41	-0.03
1153	1146	U	48	-29.86	-0.39	38.57	-18.76	-0.16
1153	1102	C	8	-30.91	-0.39	39.26	-3.11	-0.03
1153	1169	C	40	-31.96	-0.33	34.09	-13.34	-0.11
1153	1190	C	8	-32.42	0.08	33.58	0.61	0.01
1153	1261	U	1	-33.9	-0.28	39.82	-0.28	-0.0
1153	1266	C	3	-31.97	0.21	38.94	0.62	0.01

i-nuc	BP(j)	Nuc	#BP_Win	avgMFE	avgZ	avgED	SumZ	SumZ/#TotalWindows	BPs= 6
nt-1154	-	G	120	-	-	-	-	-
1154	NoBP	G	54	-30.0	-0.36	38.4	-19.27	-0.16
1154	1052	C	6	-31.6	-0.57	34.34	-3.41	-0.03
1154	1101	C	8	-30.91	-0.39	39.26	-3.11	-0.03
1154	1168	C	40	-31.96	-0.33	34.09	-13.34	-0.11
1154	1189	C	8	-32.42	0.08	33.58	0.61	0.01
1154	1260	U	1	-33.9	-0.28	39.82	-0.28	-0.0
1154	1265	C	3	-31.97	0.21	38.94	0.62	0.01

i-nuc	BP(j)	Nuc	#BP_Win	avgMFE	avgZ	avgED	SumZ	SumZ/#TotalWindows	BPs= 6
nt-1155	-	A	120	-	-	-	-	-
1155	NoBP	A	14	-32.36	-0.11	35.09	-1.56	-0.01
1155	1051	U	6	-31.6	-0.57	34.34	-3.41	-0.03
1155	1144	U	48	-29.86	-0.39	38.57	-18.76	-0.16
1155	1099	U	8	-30.91	-0.39	39.26	-3.11	-0.03
1155	1167	U	40	-31.96	-0.33	34.09	-13.34	-0.11
1155	1259	U	1	-33.9	-0.28	39.82	-0.28	-0.0
1155	1264	U	3	-31.97	0.21	38.94	0.62	0.01

i-nuc	BP(j)	Nuc	#BP_Win	avgMFE	avgZ	avgED	SumZ	SumZ/#TotalWindows	BPs= 5
nt-1156	-	U	120	-	-	-	-	-
1156	NoBP	U	52	-32.08	-0.39	34.5	-20.49	-0.17
1156	1143	A	48	-29.86	-0.39	38.57	-18.76	-0.16
1156	1098	A	8	-30.91	-0.39	39.26	-3.11	-0.03
1156	1188	A	8	-32.42	0.08	33.58	0.61	0.01
1156	1258	A	1	-33.9	-0.28	39.82	-0.28	-0.0
1156	1263	G	3	-31.97	0.21	38.94	0.62	0.01

i-nuc	BP(j)	Nuc	#BP_Win	avgMFE	avgZ	avgED	SumZ	SumZ/#TotalWindows	BPs= 7
nt-1157	-	G	120	-	-	-	-	-
1157	NoBP	G	5	-32.48	-0.23	37.15	-1.15	-0.01
1157	1142	C	48	-29.86	-0.39	38.57	-18.76	-0.16
1157	1049	U	5	-32.46	-0.74	34.25	-3.7	-0.03
1157	1097	C	8	-30.91	-0.39	39.26	-3.11	-0.03
1157	1166	C	40	-31.96	-0.33	34.09	-13.34	-0.11
1157	1187	C	8	-32.42	0.08	33.58	0.61	0.01
1157	1262	U	3	-31.97	0.21	38.94	0.62	0.01
1157	1273	C	3	-35.6	-1.46	35.57	-4.38	-0.04

i-nuc	BP(j)	Nuc	#BP_Win	avgMFE	avgZ	avgED	SumZ	SumZ/#TotalWindows	BPs= 8
nt-1158	-	G	120	-	-	-	-	-
1158	1141	C	48	-29.86	-0.39	38.57	-18.76	-0.16
1158	1048	U	5	-32.46	-0.74	34.25	-3.7	-0.03
1158	1096	C	8	-30.91	-0.39	39.26	-3.11	-0.03
1158	1165	U	40	-31.96	-0.33	34.09	-13.34	-0.11
1158	1186	C	8	-32.42	0.08	33.58	0.61	0.01
1158	1256	U	1	-33.9	-0.28	39.82	-0.28	-0.0
1158	1261	U	3	-31.97	0.21	38.94	0.62	0.01
1158	NoBP	G	4	-34.07	-0.77	33.74	-3.08	-0.03
1158	1272	C	3	-35.6	-1.46	35.57	-4.38	-0.04

i-nuc	BP(j)	Nuc	#BP_Win	avgMFE	avgZ	avgED	SumZ	SumZ/#TotalWindows	BPs= 6
nt-1159	-	U	120	-	-	-	-	-
1159	1140	A	47	-29.9	-0.41	38.46	-19.09	-0.16
1159	1047	A	5	-32.46	-0.74	34.25	-3.7	-0.03
1159	1095	A	8	-30.91	-0.39	39.26	-3.11	-0.03
1159	NoBP	U	48	-32.2	-0.37	34.14	-17.87	-0.15
1159	1180	A	8	-32.42	0.08	33.58	0.61	0.01
1159	1255	A	1	-33.9	-0.28	39.82	-0.28	-0.0
1159	1271	A	3	-35.6	-1.46	35.57	-4.38	-0.04

i-nuc	BP(j)	Nuc	#BP_Win	avgMFE	avgZ	avgED	SumZ	SumZ/#TotalWindows	BPs= 5
nt-1160	-	C	120	-	-	-	-	-
1160	NoBP	C	58	-32.03	-0.4	34.83	-23.2	-0.19
1160	1046	G	5	-32.46	-0.74	34.25	-3.7	-0.03
1160	1135	G	45	-29.92	-0.42	38.16	-19.03	-0.16
1160	1179	G	8	-32.42	0.08	33.58	0.61	0.01
1160	1254	G	1	-33.9	-0.28	39.82	-0.28	-0.0
1160	1270	G	3	-35.6	-1.46	35.57	-4.38	-0.04

i-nuc	BP(j)	Nuc	#BP_Win	avgMFE	avgZ	avgED	SumZ	SumZ/#TotalWindows	BPs= 4
nt-1161	-	U	120	-	-	-	-	-
1161	1045	A	4	-32.92	-0.89	33.41	-3.55	-0.03
1161	NoBP	U	67	-32.14	-0.37	34.4	-24.83	-0.21
1161	1134	A	45	-29.92	-0.42	38.16	-19.03	-0.16
1161	1253	A	1	-33.9	-0.28	39.82	-0.28	-0.0
1161	1269	A	3	-35.6	-1.46	35.57	-4.38	-0.04

i-nuc	BP(j)	Nuc	#BP_Win	avgMFE	avgZ	avgED	SumZ	SumZ/#TotalWindows	BPs= 4
nt-1162	-	C	120	-	-	-	-	-
1162	1044	G	2	-34.6	-1.34	32.53	-2.69	-0.02
1162	NoBP	C	69	-32.16	-0.4	34.23	-27.32	-0.23
1162	1133	G	45	-29.92	-0.42	38.16	-19.03	-0.16
1162	1252	G	1	-33.9	-0.28	39.82	-0.28	-0.0
1162	1268	G	3	-35.6	-1.46	35.57	-4.38	-0.04

i-nuc	BP(j)	Nuc	#BP_Win	avgMFE	avgZ	avgED	SumZ	SumZ/#TotalWindows	BPs= 5
nt-1163	-	U	120	-	-	-	-	-
1163	NoBP	U	60	-32.44	-0.47	33.11	-28.23	-0.24
1163	1092	A	8	-30.91	-0.39	39.26	-3.11	-0.03
1163	1132	G	45	-29.92	-0.42	38.16	-19.03	-0.16
1163	1251	G	1	-33.9	-0.28	39.82	-0.28	-0.0
1163	1257	A	3	-31.97	0.21	38.94	0.62	0.01
1163	1267	G	3	-35.6	-1.46	35.57	-4.38	-0.04

i-nuc	BP(j)	Nuc	#BP_Win	avgMFE	avgZ	avgED	SumZ	SumZ/#TotalWindows	BPs= 5
nt-1164	-	G	120	-	-	-	-	-
1164	NoBP	G	43	-31.9	-0.31	34.45	-13.45	-0.11
1164	1091	C	8	-30.91	-0.39	39.26	-3.11	-0.03
1164	1131	U	45	-29.92	-0.42	38.16	-19.03	-0.16
1164	1173	C	12	-33.34	-0.34	34.6	-4.05	-0.03
1164	1256	U	3	-31.97	0.21	38.94	0.62	0.01
1164	1272	C	9	-35.01	-1.76	25.28	-15.86	-0.13

i-nuc	BP(j)	Nuc	#BP_Win	avgMFE	avgZ	avgED	SumZ	SumZ/#TotalWindows	BPs= 6
nt-1165	-	U	120	-	-	-	-	-
1165	NoBP	U	1	-30.6	-0.15	37.63	-0.15	-0.0
1165	1090	G	8	-30.91	-0.39	39.26	-3.11	-0.03
1165	1130	A	45	-29.92	-0.42	38.16	-19.03	-0.16
1165	1158	G	40	-31.96	-0.33	34.09	-13.34	-0.11
1165	1172	A	12	-33.34	-0.34	34.6	-4.05	-0.03
1165	1255	A	3	-31.97	0.21	38.94	0.62	0.01
1165	1271	A	11	-34.45	-1.53	26.94	-16.78	-0.14

i-nuc	BP(j)	Nuc	#BP_Win	avgMFE	avgZ	avgED	SumZ	SumZ/#TotalWindows	BPs= 6
nt-1166	-	C	120	-	-	-	-	-
1166	NoBP	C	2	-29.6	0.02	37.67	0.03	0.0
1166	1129	G	45	-29.92	-0.42	38.16	-19.03	-0.16
1166	1088	G	6	-31.35	-0.52	39.79	-3.14	-0.03
1166	1157	G	40	-31.96	-0.33	34.09	-13.34	-0.11
1166	1171	G	12	-33.34	-0.34	34.6	-4.05	-0.03
1166	1254	G	3	-31.97	0.21	38.94	0.62	0.01
1166	1270	G	12	-34.15	-1.47	26.64	-17.69	-0.15

i-nuc	BP(j)	Nuc	#BP_Win	avgMFE	avgZ	avgED	SumZ	SumZ/#TotalWindows	BPs= 4
nt-1167	-	U	120	-	-	-	-	-
1167	NoBP	U	19	-32.52	-0.38	36.57	-7.13	-0.06
1167	1128	A	45	-29.92	-0.42	38.16	-19.03	-0.16
1167	1155	A	40	-31.96	-0.33	34.09	-13.34	-0.11
1167	1253	A	3	-31.97	0.21	38.94	0.62	0.01
1167	1269	A	13	-33.67	-1.37	27.1	-17.77	-0.15

i-nuc	BP(j)	Nuc	#BP_Win	avgMFE	avgZ	avgED	SumZ	SumZ/#TotalWindows	BPs= 5
nt-1168	-	C	120	-	-	-	-	-
1168	1127	G	45	-29.92	-0.42	38.16	-19.03	-0.16
1168	1086	G	6	-31.35	-0.52	39.79	-3.14	-0.03
1168	1154	G	40	-31.96	-0.33	34.09	-13.34	-0.11
1168	NoBP	C	12	-33.34	-0.34	34.6	-4.05	-0.03
1168	1252	G	3	-31.97	0.21	38.94	0.62	0.01
1168	1268	G	14	-33.14	-1.24	27.59	-17.42	-0.15

i-nuc	BP(j)	Nuc	#BP_Win	avgMFE	avgZ	avgED	SumZ	SumZ/#TotalWindows	BPs= 6
nt-1169	-	C	120	-	-	-	-	-
1169	NoBP	C	23	-31.73	-0.18	35.99	-4.03	-0.03
1169	1085	G	6	-31.35	-0.52	39.79	-3.14	-0.03
1169	1061	G	5	-33.06	-0.87	37.64	-4.36	-0.04
1169	1124	G	29	-29.18	-0.48	38.27	-13.93	-0.12
1169	1153	G	40	-31.96	-0.33	34.09	-13.34	-0.11
1169	1251	G	3	-31.97	0.21	38.94	0.62	0.01
1169	1267	G	14	-33.14	-1.24	27.59	-17.42	-0.15

i-nuc	BP(j)	Nuc	#BP_Win	avgMFE	avgZ	avgED	SumZ	SumZ/#TotalWindows	BPs= 4
nt-1170	-	U	120	-	-	-	-	-
1170	NoBP	U	40	-32.1	-0.5	33.2	-19.85	-0.17
1170	1084	A	6	-31.35	-0.52	39.79	-3.14	-0.03
1170	1060	A	5	-33.06	-0.87	37.64	-4.36	-0.04
1170	1123	A	29	-29.18	-0.48	38.27	-13.93	-0.12
1170	1152	A	40	-31.96	-0.33	34.09	-13.34	-0.11

i-nuc	BP(j)	Nuc	#BP_Win	avgMFE	avgZ	avgED	SumZ	SumZ/#TotalWindows	BPs= 6
nt-1171	-	G	120	-	-	-	-	-
1171	1083	C	6	-31.35	-0.52	39.79	-3.14	-0.03
1171	1059	C	5	-33.06	-0.87	37.64	-4.36	-0.04
1171	1122	U	29	-29.18	-0.48	38.27	-13.93	-0.12
1171	NoBP	G	14	-29.55	0.19	37.44	2.63	0.02
1171	1151	C	40	-31.96	-0.33	34.09	-13.34	-0.11
1171	1166	C	12	-33.34	-0.34	34.6	-4.05	-0.03
1171	1265	C	14	-33.14	-1.24	27.59	-17.42	-0.15

i-nuc	BP(j)	Nuc	#BP_Win	avgMFE	avgZ	avgED	SumZ	SumZ/#TotalWindows	BPs= 4
nt-1172	-	A	120	-	-	-	-	-
1172	NoBP	A	60	-31.23	-0.22	35.13	-13.03	-0.11
1172	1058	U	5	-33.06	-0.87	37.64	-4.36	-0.04
1172	1121	U	29	-29.18	-0.48	38.27	-13.93	-0.12
1172	1165	U	12	-33.34	-0.34	34.6	-4.05	-0.03
1172	1264	U	14	-33.14	-1.24	27.59	-17.42	-0.15

i-nuc	BP(j)	Nuc	#BP_Win	avgMFE	avgZ	avgED	SumZ	SumZ/#TotalWindows	BPs= 3
nt-1173	-	C	120	-	-	-	-	-
1173	NoBP	C	54	-29.64	-0.31	37.48	-16.99	-0.14
1173	1149	G	40	-31.96	-0.33	34.09	-13.34	-0.11
1173	1164	G	12	-33.34	-0.34	34.6	-4.05	-0.03
1173	1263	G	14	-33.14	-1.24	27.59	-17.42	-0.15

i-nuc	BP(j)	Nuc	#BP_Win	avgMFE	avgZ	avgED	SumZ	SumZ/#TotalWindows	BPs= 1
nt-1174	-	C	120	-	-	-	-	-
1174	NoBP	C	80	-30.72	-0.47	35.12	-37.42	-0.31
1174	1148	G	40	-31.96	-0.33	34.09	-13.34	-0.11

i-nuc	BP(j)	Nuc	#BP_Win	avgMFE	avgZ	avgED	SumZ	SumZ/#TotalWindows	BPs= 0
nt-1175	-	U	120	-	-	-	-	-
1175	NoBP	U	120	-31.08	-0.41	34.66	-49.71	-0.41

i-nuc	BP(j)	Nuc	#BP_Win	avgMFE	avgZ	avgED	SumZ	SumZ/#TotalWindows	BPs= 1
nt-1176	-	C	120	-	-	-	-	-
1176	NoBP	C	80	-30.55	-0.44	34.77	-34.97	-0.29
1176	1145	G	40	-31.96	-0.33	34.09	-13.34	-0.11

i-nuc	BP(j)	Nuc	#BP_Win	avgMFE	avgZ	avgED	SumZ	SumZ/#TotalWindows	BPs= 3
nt-1177	-	A	120	-	-	-	-	-
1177	NoBP	A	40	-31.45	-0.49	32.5	-19.69	-0.16
1177	1144	U	40	-31.96	-0.33	34.09	-13.34	-0.11
1177	1116	U	22	-28.93	-0.57	41.04	-12.45	-0.1
1177	1216	U	18	-30.16	-0.07	31.7	-1.26	-0.01

i-nuc	BP(j)	Nuc	#BP_Win	avgMFE	avgZ	avgED	SumZ	SumZ/#TotalWindows	BPs= 3
nt-1178	-	U	120	-	-	-	-	-
1178	NoBP	U	40	-31.28	-0.45	32.79	-18.13	-0.15
1178	1143	A	40	-31.96	-0.33	34.09	-13.34	-0.11
1178	1115	A	22	-28.93	-0.57	41.04	-12.45	-0.1
1178	1215	A	18	-30.16	-0.07	31.7	-1.26	-0.01

i-nuc	BP(j)	Nuc	#BP_Win	avgMFE	avgZ	avgED	SumZ	SumZ/#TotalWindows	BPs= 4
nt-1179	-	G	120	-	-	-	-	-
1179	NoBP	G	32	-30.78	-0.54	32.99	-17.27	-0.14
1179	1142	C	40	-31.96	-0.33	34.09	-13.34	-0.11
1179	1114	U	22	-28.93	-0.57	41.04	-12.45	-0.1
1179	1214	U	18	-30.16	-0.07	31.7	-1.26	-0.01
1179	1160	C	8	-32.42	0.08	33.58	0.61	0.01

i-nuc	BP(j)	Nuc	#BP_Win	avgMFE	avgZ	avgED	SumZ	SumZ/#TotalWindows	BPs= 4
nt-1180	-	A	120	-	-	-	-	-
1180	NoBP	A	58	-30.91	-0.21	35.27	-12.11	-0.1
1180	1113	U	22	-28.93	-0.57	41.04	-12.45	-0.1
1180	1213	U	18	-30.16	-0.07	31.7	-1.26	-0.01
1180	1159	U	8	-32.42	0.08	33.58	0.61	0.01
1180	1256	U	14	-33.14	-1.24	27.59	-17.42	-0.15

i-nuc	BP(j)	Nuc	#BP_Win	avgMFE	avgZ	avgED	SumZ	SumZ/#TotalWindows	BPs= 3
nt-1181	-	U	120	-	-	-	-	-
1181	NoBP	U	79	-30.1	-0.27	35.9	-20.94	-0.17
1181	1212	A	18	-30.16	-0.07	31.7	-1.26	-0.01
1181	1253	A	9	-33.9	-0.25	41.82	-2.24	-0.02
1181	1255	A	14	-33.14	-1.24	27.59	-17.42	-0.15

i-nuc	BP(j)	Nuc	#BP_Win	avgMFE	avgZ	avgED	SumZ	SumZ/#TotalWindows	BPs= 3
nt-1182	-	C	120	-	-	-	-	-
1182	NoBP	C	79	-30.03	-0.25	35.84	-19.91	-0.17
1182	1211	G	18	-30.16	-0.07	31.7	-1.26	-0.01
1182	1252	G	9	-33.9	-0.25	41.82	-2.24	-0.02
1182	1254	G	14	-33.14	-1.24	27.59	-17.42	-0.15

i-nuc	BP(j)	Nuc	#BP_Win	avgMFE	avgZ	avgED	SumZ	SumZ/#TotalWindows	BPs= 2
nt-1183	-	C	120	-	-	-	-	-
1183	NoBP	C	93	-30.45	-0.39	34.56	-36.18	-0.3
1183	1210	G	18	-30.16	-0.07	31.7	-1.26	-0.01
1183	1251	G	9	-33.9	-0.25	41.82	-2.24	-0.02

i-nuc	BP(j)	Nuc	#BP_Win	avgMFE	avgZ	avgED	SumZ	SumZ/#TotalWindows	BPs= 2
nt-1184	-	A	120	-	-	-	-	-
1184	NoBP	A	81	-29.98	-0.31	34.96	-24.97	-0.21
1184	1136	U	30	-31.37	-0.38	31.69	-11.52	-0.1
1184	1250	U	9	-33.9	-0.25	41.82	-2.24	-0.02

i-nuc	BP(j)	Nuc	#BP_Win	avgMFE	avgZ	avgED	SumZ	SumZ/#TotalWindows	BPs= 3
nt-1185	-	C	120	-	-	-	-	-
1185	NoBP	C	75	-30.12	-0.36	34.04	-26.71	-0.22
1185	1078	G	6	-28.2	0.25	43.6	1.48	0.01
1185	1135	G	30	-31.37	-0.38	31.69	-11.52	-0.1
1185	1249	G	9	-33.9	-0.25	41.82	-2.24	-0.02

i-nuc	BP(j)	Nuc	#BP_Win	avgMFE	avgZ	avgED	SumZ	SumZ/#TotalWindows	BPs= 4
nt-1186	-	C	120	-	-	-	-	-
1186	NoBP	C	61	-29.68	-0.22	36.62	-13.49	-0.11
1186	1077	G	6	-28.2	0.25	43.6	1.48	0.01
1186	1133	G	30	-31.37	-0.38	31.69	-11.52	-0.1
1186	1158	G	8	-32.42	0.08	33.58	0.61	0.01
1186	1252	G	15	-33.07	-1.13	28.18	-17.0	-0.14

i-nuc	BP(j)	Nuc	#BP_Win	avgMFE	avgZ	avgED	SumZ	SumZ/#TotalWindows	BPs= 5
nt-1187	-	C	120	-	-	-	-	-
1187	NoBP	C	43	-29.52	-0.3	38.62	-12.96	-0.11
1187	1076	G	6	-28.2	0.25	43.6	1.48	0.01
1187	1132	G	30	-31.37	-0.38	31.69	-11.52	-0.1
1187	1206	G	18	-30.16	-0.07	31.7	-1.26	-0.01
1187	1157	G	8	-32.42	0.08	33.58	0.61	0.01
1187	1251	G	15	-33.07	-1.13	28.18	-17.0	-0.14

i-nuc	BP(j)	Nuc	#BP_Win	avgMFE	avgZ	avgED	SumZ	SumZ/#TotalWindows	BPs= 5
nt-1188	-	A	120	-	-	-	-	-
1188	NoBP	A	45	-29.56	-0.27	38.64	-12.32	-0.1
1188	1075	U	5	-28.3	0.18	43.05	0.89	0.01
1188	1131	U	29	-31.38	-0.42	31.49	-12.26	-0.1
1188	1205	U	18	-30.16	-0.07	31.7	-1.26	-0.01
1188	1156	U	8	-32.42	0.08	33.58	0.61	0.01
1188	1250	U	15	-33.07	-1.13	28.18	-17.0	-0.14

i-nuc	BP(j)	Nuc	#BP_Win	avgMFE	avgZ	avgED	SumZ	SumZ/#TotalWindows	BPs= 4
nt-1189	-	C	120	-	-	-	-	-
1189	NoBP	C	57	-30.66	-0.21	34.18	-11.8	-0.1
1189	1105	G	22	-28.93	-0.57	41.04	-12.45	-0.1
1189	1204	G	18	-30.16	-0.07	31.7	-1.26	-0.01
1189	1154	G	8	-32.42	0.08	33.58	0.61	0.01
1189	1249	G	15	-33.07	-1.13	28.18	-17.0	-0.14

i-nuc	BP(j)	Nuc	#BP_Win	avgMFE	avgZ	avgED	SumZ	SumZ/#TotalWindows	BPs= 5
nt-1190	-	C	120	-	-	-	-	-
1190	NoBP	C	50	-30.27	-0.34	31.14	-16.81	-0.14
1190	1073	G	1	-28.5	0.09	40.85	0.09	0.0
1190	1129	G	28	-31.38	-0.46	31.29	-12.8	-0.11
1190	1104	G	22	-28.93	-0.57	41.04	-12.45	-0.1
1190	1153	G	8	-32.42	0.08	33.58	0.61	0.01
1190	1211	G	11	-33.41	-0.09	41.01	-0.96	-0.01

i-nuc	BP(j)	Nuc	#BP_Win	avgMFE	avgZ	avgED	SumZ	SumZ/#TotalWindows	BPs= 5
nt-1191	-	U	120	-	-	-	-	-
1191	1072	A	1	-28.5	0.09	40.85	0.09	0.0
1191	NoBP	U	50	-30.31	-0.34	30.89	-17.17	-0.14
1191	1128	A	28	-31.38	-0.46	31.29	-12.8	-0.11
1191	1103	A	22	-28.93	-0.57	41.04	-12.45	-0.1
1191	1152	A	8	-32.42	0.08	33.58	0.61	0.01
1191	1210	G	11	-33.41	-0.09	41.01	-0.96	-0.01

i-nuc	BP(j)	Nuc	#BP_Win	avgMFE	avgZ	avgED	SumZ	SumZ/#TotalWindows	BPs= 2
nt-1192	-	C	120	-	-	-	-	-
1192	NoBP	C	81	-30.15	-0.36	33.98	-29.43	-0.25
1192	1127	G	28	-31.38	-0.46	31.29	-12.8	-0.11
1192	1209	G	11	-33.41	-0.09	41.01	-0.96	-0.01

i-nuc	BP(j)	Nuc	#BP_Win	avgMFE	avgZ	avgED	SumZ	SumZ/#TotalWindows	BPs= 8
nt-1193	-	G	120	-	-	-	-	-
1193	NoBP	G	13	-30.43	-0.46	36.2	-5.92	-0.05
1193	1102	C	22	-28.93	-0.57	41.04	-12.45	-0.1
1193	1107	U	2	-26.45	-0.1	27.94	-0.19	-0.0
1193	1220	C	25	-31.38	-0.39	28.91	-9.7	-0.08
1193	1200	C	18	-30.16	-0.07	31.7	-1.26	-0.01
1193	1151	C	8	-32.42	0.08	33.58	0.61	0.01
1193	1208	U	11	-33.41	-0.09	41.01	-0.96	-0.01
1193	1244	U	15	-33.07	-1.13	28.18	-17.0	-0.14
1193	1292	C	6	-26.0	0.45	32.82	2.7	0.02

i-nuc	BP(j)	Nuc	#BP_Win	avgMFE	avgZ	avgED	SumZ	SumZ/#TotalWindows	BPs= 9
nt-1194	-	G	120	-	-	-	-	-
1194	NoBP	G	4	-30.08	0.03	40.89	0.11	0.0
1194	1101	C	22	-28.93	-0.57	41.04	-12.45	-0.1
1194	1106	C	2	-26.45	-0.1	27.94	-0.19	-0.0
1194	1125	U	9	-30.63	-0.72	34.57	-6.49	-0.05
1194	1219	C	25	-31.38	-0.39	28.91	-9.7	-0.08
1194	1199	C	18	-30.16	-0.07	31.7	-1.26	-0.01
1194	1150	C	8	-32.42	0.08	33.58	0.61	0.01
1194	1207	C	11	-33.41	-0.09	41.01	-0.96	-0.01
1194	1243	C	15	-33.07	-1.13	28.18	-17.0	-0.14
1194	1291	C	6	-26.0	0.45	32.82	2.7	0.02

i-nuc	BP(j)	Nuc	#BP_Win	avgMFE	avgZ	avgED	SumZ	SumZ/#TotalWindows	BPs= 8
nt-1195	-	C	120	-	-	-	-	-
1195	NoBP	C	22	-30.23	-0.12	32.99	-2.67	-0.02
1195	1100	G	22	-28.93	-0.57	41.04	-12.45	-0.1
1195	1105	G	2	-26.45	-0.1	27.94	-0.19	-0.0
1195	1124	G	9	-30.63	-0.72	34.57	-6.49	-0.05
1195	1218	G	25	-31.38	-0.39	28.91	-9.7	-0.08
1195	1149	G	8	-32.42	0.08	33.58	0.61	0.01
1195	1206	G	11	-33.41	-0.09	41.01	-0.96	-0.01
1195	1242	G	15	-33.07	-1.13	28.18	-17.0	-0.14
1195	1290	G	6	-26.0	0.45	32.82	2.7	0.02

i-nuc	BP(j)	Nuc	#BP_Win	avgMFE	avgZ	avgED	SumZ	SumZ/#TotalWindows	BPs= 4
nt-1196	-	C	120	-	-	-	-	-
1196	NoBP	C	84	-30.0	-0.36	33.85	-30.26	-0.25
1196	1104	G	2	-26.45	-0.1	27.94	-0.19	-0.0
1196	1148	G	8	-32.42	0.08	33.58	0.61	0.01
1196	1204	G	11	-33.41	-0.09	41.01	-0.96	-0.01
1196	1241	G	15	-33.07	-1.13	28.18	-17.0	-0.14

i-nuc	BP(j)	Nuc	#BP_Win	avgMFE	avgZ	avgED	SumZ	SumZ/#TotalWindows	BPs= 4
nt-1197	-	U	120	-	-	-	-	-
1197	NoBP	U	36	-29.33	-0.23	35.08	-8.34	-0.07
1197	1103	A	2	-26.45	-0.1	27.94	-0.19	-0.0
1197	1212	A	66	-31.19	-0.6	31.38	-39.36	-0.33
1197	1203	A	11	-33.41	-0.09	41.01	-0.96	-0.01
1197	1253	A	5	-32.54	0.01	34.7	0.03	0.0

i-nuc	BP(j)	Nuc	#BP_Win	avgMFE	avgZ	avgED	SumZ	SumZ/#TotalWindows	BPs= 2
nt-1198	-	C	120	-	-	-	-	-
1198	NoBP	C	47	-30.21	-0.19	35.64	-9.05	-0.08
1198	1211	G	68	-31.1	-0.59	31.68	-39.94	-0.33
1198	1252	G	5	-32.54	0.01	34.7	0.03	0.0

i-nuc	BP(j)	Nuc	#BP_Win	avgMFE	avgZ	avgED	SumZ	SumZ/#TotalWindows	BPs= 3
nt-1199	-	C	120	-	-	-	-	-
1199	NoBP	C	29	-30.25	-0.27	37.86	-7.83	-0.07
1199	1210	G	68	-31.1	-0.59	31.68	-39.94	-0.33
1199	1194	G	18	-30.16	-0.07	31.7	-1.26	-0.01
1199	1251	G	5	-32.54	0.01	34.7	0.03	0.0

i-nuc	BP(j)	Nuc	#BP_Win	avgMFE	avgZ	avgED	SumZ	SumZ/#TotalWindows	BPs= 4
nt-1200	-	C	120	-	-	-	-	-
1200	NoBP	C	27	-30.59	-0.3	37.98	-8.03	-0.07
1200	1100	G	2	-26.45	-0.1	27.94	-0.19	-0.0
1200	1209	G	68	-31.1	-0.59	31.68	-39.94	-0.33
1200	1193	G	18	-30.16	-0.07	31.7	-1.26	-0.01
1200	1249	G	5	-32.54	0.01	34.7	0.03	0.0

i-nuc	BP(j)	Nuc	#BP_Win	avgMFE	avgZ	avgED	SumZ	SumZ/#TotalWindows	BPs= 3
nt-1201	-	A	120	-	-	-	-	-
1201	NoBP	A	45	-30.46	-0.22	34.97	-9.94	-0.08
1201	1099	U	2	-26.45	-0.1	27.94	-0.19	-0.0
1201	1208	U	68	-31.1	-0.59	31.68	-39.94	-0.33
1201	1248	U	5	-32.54	0.01	34.7	0.03	0.0

i-nuc	BP(j)	Nuc	#BP_Win	avgMFE	avgZ	avgED	SumZ	SumZ/#TotalWindows	BPs= 1
nt-1202	-	A	120	-	-	-	-	-
1202	NoBP	A	115	-30.79	-0.44	32.71	-50.71	-0.42
1202	1247	U	5	-32.54	0.01	34.7	0.03	0.0

i-nuc	BP(j)	Nuc	#BP_Win	avgMFE	avgZ	avgED	SumZ	SumZ/#TotalWindows	BPs= 2
nt-1203	-	A	120	-	-	-	-	-
1203	NoBP	A	104	-30.53	-0.48	31.67	-50.34	-0.42
1203	1197	U	11	-33.41	-0.09	41.01	-0.96	-0.01
1203	1246	U	5	-32.54	0.01	34.7	0.03	0.0

i-nuc	BP(j)	Nuc	#BP_Win	avgMFE	avgZ	avgED	SumZ	SumZ/#TotalWindows	BPs= 6
nt-1204	-	G	120	-	-	-	-	-
1204	NoBP	G	76	-30.9	-0.61	31.38	-46.05	-0.38
1204	1096	C	2	-26.45	-0.1	27.94	-0.19	-0.0
1204	1093	C	3	-27.7	-0.61	38.18	-1.84	-0.02
1204	1227	C	5	-29.84	-0.3	30.31	-1.49	-0.01
1204	1189	C	18	-30.16	-0.07	31.7	-1.26	-0.01
1204	1196	C	11	-33.41	-0.09	41.01	-0.96	-0.01
1204	1245	C	5	-32.54	0.01	34.7	0.03	0.0

i-nuc	BP(j)	Nuc	#BP_Win	avgMFE	avgZ	avgED	SumZ	SumZ/#TotalWindows	BPs= 5
nt-1205	-	U	120	-	-	-	-	-
1205	NoBP	U	86	-31.38	-0.48	33.25	-41.02	-0.34
1205	1095	A	2	-26.45	-0.1	27.94	-0.19	-0.0
1205	1092	A	3	-27.7	-0.61	38.18	-1.84	-0.02
1205	1226	G	5	-29.84	-0.3	30.31	-1.49	-0.01
1205	1188	A	18	-30.16	-0.07	31.7	-1.26	-0.01
1205	1319	A	6	-30.4	-1.09	21.06	-6.54	-0.05

i-nuc	BP(j)	Nuc	#BP_Win	avgMFE	avgZ	avgED	SumZ	SumZ/#TotalWindows	BPs= 7
nt-1206	-	G	120	-	-	-	-	-
1206	1094	C	2	-26.45	-0.1	27.94	-0.19	-0.0
1206	1091	C	3	-27.7	-0.61	38.18	-1.84	-0.02
1206	NoBP	G	68	-31.1	-0.59	31.68	-39.94	-0.33
1206	1225	C	5	-29.84	-0.3	30.31	-1.49	-0.01
1206	1187	C	18	-30.16	-0.07	31.7	-1.26	-0.01
1206	1195	C	11	-33.41	-0.09	41.01	-0.96	-0.01
1206	1243	C	5	-32.54	0.01	34.7	0.03	0.0
1206	1318	U	8	-30.09	-1.0	22.46	-7.97	-0.07

i-nuc	BP(j)	Nuc	#BP_Win	avgMFE	avgZ	avgED	SumZ	SumZ/#TotalWindows	BPs= 5
nt-1207	-	C	120	-	-	-	-	-
1207	1090	G	3	-27.7	-0.61	38.18	-1.84	-0.02
1207	NoBP	C	88	-30.83	-0.48	31.52	-42.19	-0.35
1207	1224	G	5	-29.84	-0.3	30.31	-1.49	-0.01
1207	1194	G	11	-33.41	-0.09	41.01	-0.96	-0.01
1207	1242	G	5	-32.54	0.01	34.7	0.03	0.0
1207	1317	G	8	-30.09	-1.0	22.46	-7.97	-0.07

i-nuc	BP(j)	Nuc	#BP_Win	avgMFE	avgZ	avgED	SumZ	SumZ/#TotalWindows	BPs= 6
nt-1208	-	U	120	-	-	-	-	-
1208	NoBP	U	22	-29.78	-0.19	31.4	-4.17	-0.03
1208	1092	A	1	-27.4	-0.32	24.47	-0.32	-0.0
1208	1201	A	68	-31.1	-0.59	31.68	-39.94	-0.33
1208	1223	G	5	-29.84	-0.3	30.31	-1.49	-0.01
1208	1193	G	11	-33.41	-0.09	41.01	-0.96	-0.01
1208	1241	G	5	-32.54	0.01	34.7	0.03	0.0
1208	1316	A	8	-30.09	-1.0	22.46	-7.97	-0.07

i-nuc	BP(j)	Nuc	#BP_Win	avgMFE	avgZ	avgED	SumZ	SumZ/#TotalWindows	BPs= 6
nt-1209	-	G	120	-	-	-	-	-
1209	NoBP	G	22	-29.77	-0.19	30.5	-4.13	-0.03
1209	1091	C	1	-27.4	-0.32	24.47	-0.32	-0.0
1209	1200	C	68	-31.1	-0.59	31.68	-39.94	-0.33
1209	1222	C	5	-29.84	-0.3	30.31	-1.49	-0.01
1209	1192	C	11	-33.41	-0.09	41.01	-0.96	-0.01
1209	1220	C	5	-32.54	0.01	34.7	0.03	0.0
1209	1315	U	8	-30.09	-1.0	22.46	-7.97	-0.07

i-nuc	BP(j)	Nuc	#BP_Win	avgMFE	avgZ	avgED	SumZ	SumZ/#TotalWindows	BPs= 7
nt-1210	-	G	120	-	-	-	-	-
1210	NoBP	G	1	-27.4	-0.32	24.47	-0.32	-0.0
1210	1199	C	68	-31.1	-0.59	31.68	-39.94	-0.33
1210	1220	C	5	-29.84	-0.3	30.31	-1.49	-0.01
1210	1183	C	18	-30.16	-0.07	31.7	-1.26	-0.01
1210	1191	U	11	-33.41	-0.09	41.01	-0.96	-0.01
1210	1219	C	5	-32.54	0.01	34.7	0.03	0.0
1210	1314	C	8	-30.09	-1.0	22.46	-7.97	-0.07
1210	1315	U	4	-27.9	-0.8	19.39	-3.18	-0.03

i-nuc	BP(j)	Nuc	#BP_Win	avgMFE	avgZ	avgED	SumZ	SumZ/#TotalWindows	BPs= 5
nt-1211	-	G	120	-	-	-	-	-
1211	1198	C	68	-31.1	-0.59	31.68	-39.94	-0.33
1211	1219	C	5	-29.84	-0.3	30.31	-1.49	-0.01
1211	1182	C	18	-30.16	-0.07	31.7	-1.26	-0.01
1211	1190	C	11	-33.41	-0.09	41.01	-0.96	-0.01
1211	NoBP	G	13	-31.03	-0.61	27.16	-7.94	-0.07
1211	1314	C	5	-27.62	-0.85	20.04	-4.24	-0.04

i-nuc	BP(j)	Nuc	#BP_Win	avgMFE	avgZ	avgED	SumZ	SumZ/#TotalWindows	BPs= 3
nt-1212	-	A	120	-	-	-	-	-
1212	1197	U	66	-31.19	-0.6	31.38	-39.36	-0.33
1212	NoBP	A	23	-31.82	-0.15	36.32	-3.38	-0.03
1212	1181	U	18	-30.16	-0.07	31.7	-1.26	-0.01
1212	1313	U	13	-29.14	-0.94	21.53	-12.21	-0.1

i-nuc	BP(j)	Nuc	#BP_Win	avgMFE	avgZ	avgED	SumZ	SumZ/#TotalWindows	BPs= 2
nt-1213	-	U	120	-	-	-	-	-
1213	NoBP	U	89	-31.28	-0.48	32.44	-42.6	-0.36
1213	1180	A	18	-30.16	-0.07	31.7	-1.26	-0.01
1213	1312	A	13	-29.14	-0.94	21.53	-12.21	-0.1

i-nuc	BP(j)	Nuc	#BP_Win	avgMFE	avgZ	avgED	SumZ	SumZ/#TotalWindows	BPs= 2
nt-1214	-	U	120	-	-	-	-	-
1214	NoBP	U	89	-31.21	-0.47	32.25	-42.23	-0.35
1214	1179	G	18	-30.16	-0.07	31.7	-1.26	-0.01
1214	1311	A	13	-29.14	-0.94	21.53	-12.21	-0.1

i-nuc	BP(j)	Nuc	#BP_Win	avgMFE	avgZ	avgED	SumZ	SumZ/#TotalWindows	BPs= 2
nt-1215	-	A	120	-	-	-	-	-
1215	NoBP	A	89	-31.13	-0.47	32.06	-41.81	-0.35
1215	1178	U	18	-30.16	-0.07	31.7	-1.26	-0.01
1215	1310	U	13	-29.14	-0.94	21.53	-12.21	-0.1

i-nuc	BP(j)	Nuc	#BP_Win	avgMFE	avgZ	avgED	SumZ	SumZ/#TotalWindows	BPs= 2
nt-1216	-	U	120	-	-	-	-	-
1216	NoBP	U	98	-30.79	-0.49	30.17	-48.49	-0.4
1216	1108	A	4	-31.62	-1.25	39.9	-5.0	-0.04
1216	1177	A	18	-30.16	-0.07	31.7	-1.26	-0.01

i-nuc	BP(j)	Nuc	#BP_Win	avgMFE	avgZ	avgED	SumZ	SumZ/#TotalWindows	BPs= 2
nt-1217	-	A	120	-	-	-	-	-
1217	NoBP	A	92	-29.88	-0.48	28.14	-43.93	-0.37
1217	1107	U	4	-31.62	-1.25	39.9	-5.0	-0.04
1217	1244	U	24	-33.55	-0.21	38.59	-5.06	-0.04

i-nuc	BP(j)	Nuc	#BP_Win	avgMFE	avgZ	avgED	SumZ	SumZ/#TotalWindows	BPs= 4
nt-1218	-	G	120	-	-	-	-	-
1218	NoBP	G	54	-29.27	-0.4	29.2	-21.51	-0.18
1218	1106	C	4	-31.62	-1.25	39.9	-5.0	-0.04
1218	1195	C	25	-31.38	-0.39	28.91	-9.7	-0.08
1218	1243	C	24	-33.55	-0.21	38.59	-5.06	-0.04
1218	1307	C	13	-29.14	-0.94	21.53	-12.21	-0.1

i-nuc	BP(j)	Nuc	#BP_Win	avgMFE	avgZ	avgED	SumZ	SumZ/#TotalWindows	BPs= 7
nt-1219	-	C	120	-	-	-	-	-
1219	NoBP	C	42	-28.87	-0.45	28.42	-18.77	-0.16
1219	1105	G	4	-31.62	-1.25	39.9	-5.0	-0.04
1219	1194	G	25	-31.38	-0.39	28.91	-9.7	-0.08
1219	1211	G	5	-29.84	-0.3	30.31	-1.49	-0.01
1219	1242	G	24	-33.55	-0.21	38.59	-5.06	-0.04
1219	1210	G	5	-32.54	0.01	34.7	0.03	0.0
1219	1306	G	13	-29.14	-0.94	21.53	-12.21	-0.1
1219	1336	G	2	-25.6	-0.57	24.1	-1.14	-0.01

i-nuc	BP(j)	Nuc	#BP_Win	avgMFE	avgZ	avgED	SumZ	SumZ/#TotalWindows	BPs= 6
nt-1220	-	C	120	-	-	-	-	-
1220	1104	G	4	-31.62	-1.25	39.9	-5.0	-0.04
1220	1193	G	25	-31.38	-0.39	28.91	-9.7	-0.08
1220	1210	G	5	-29.84	-0.3	30.31	-1.49	-0.01
1220	1241	G	24	-33.55	-0.21	38.59	-5.06	-0.04
1220	NoBP	C	55	-28.83	-0.56	26.64	-30.67	-0.26
1220	1209	G	5	-32.54	0.01	34.7	0.03	0.0
1220	1335	G	2	-25.6	-0.57	24.1	-1.14	-0.01

i-nuc	BP(j)	Nuc	#BP_Win	avgMFE	avgZ	avgED	SumZ	SumZ/#TotalWindows	BPs= 1
nt-1221	-	A	120	-	-	-	-	-
1221	NoBP	A	96	-29.73	-0.49	28.2	-47.47	-0.4
1221	1240	U	24	-33.55	-0.21	38.59	-5.06	-0.04

i-nuc	BP(j)	Nuc	#BP_Win	avgMFE	avgZ	avgED	SumZ	SumZ/#TotalWindows	BPs= 2
nt-1222	-	C	120	-	-	-	-	-
1222	NoBP	C	114	-30.46	-0.44	30.16	-50.14	-0.42
1222	1209	G	5	-29.84	-0.3	30.31	-1.49	-0.01
1222	1231	G	1	-30.4	-0.01	32.1	-0.01	-0.0

i-nuc	BP(j)	Nuc	#BP_Win	avgMFE	avgZ	avgED	SumZ	SumZ/#TotalWindows	BPs= 3
nt-1223	-	G	120	-	-	-	-	-
1223	NoBP	G	4	-29.8	-0.64	35.62	-2.56	-0.02
1223	1208	U	5	-29.84	-0.3	30.31	-1.49	-0.01
1223	1230	C	1	-30.4	-0.01	32.1	-0.01	-0.0
1223	1233	C	110	-30.42	-0.42	29.85	-46.7	-0.39

i-nuc	BP(j)	Nuc	#BP_Win	avgMFE	avgZ	avgED	SumZ	SumZ/#TotalWindows	BPs= 4
nt-1224	-	G	120	-	-	-	-	-
1224	NoBP	G	3	-29.03	-0.42	34.31	-1.25	-0.01
1224	1207	C	5	-29.84	-0.3	30.31	-1.49	-0.01
1224	1229	C	1	-30.4	-0.01	32.1	-0.01	-0.0
1224	1232	C	110	-30.42	-0.42	29.85	-46.7	-0.39
1224	1309	U	1	-21.0	0.48	37.98	0.48	0.0

i-nuc	BP(j)	Nuc	#BP_Win	avgMFE	avgZ	avgED	SumZ	SumZ/#TotalWindows	BPs= 3
nt-1225	-	C	120	-	-	-	-	-
1225	NoBP	C	4	-26.9	0.01	35.08	0.06	0.0
1225	1206	G	5	-29.84	-0.3	30.31	-1.49	-0.01
1225	1231	G	110	-30.42	-0.42	29.85	-46.7	-0.39
1225	1308	G	1	-21.0	0.48	37.98	0.48	0.0

i-nuc	BP(j)	Nuc	#BP_Win	avgMFE	avgZ	avgED	SumZ	SumZ/#TotalWindows	BPs= 3
nt-1226	-	G	120	-	-	-	-	-
1226	NoBP	G	4	-24.82	0.25	35.34	1.0	0.01
1226	1205	U	5	-29.84	-0.3	30.31	-1.49	-0.01
1226	1230	C	110	-30.42	-0.42	29.85	-46.7	-0.39
1226	1307	C	1	-21.0	0.48	37.98	0.48	0.0

i-nuc	BP(j)	Nuc	#BP_Win	avgMFE	avgZ	avgED	SumZ	SumZ/#TotalWindows	BPs= 2
nt-1227	-	C	120	-	-	-	-	-
1227	1204	G	5	-29.84	-0.3	30.31	-1.49	-0.01
1227	NoBP	C	114	-30.15	-0.4	30.02	-45.16	-0.38
1227	1306	G	1	-21.0	0.48	37.98	0.48	0.0

i-nuc	BP(j)	Nuc	#BP_Win	avgMFE	avgZ	avgED	SumZ	SumZ/#TotalWindows	BPs= 0
nt-1228	-	C	120	-	-	-	-	-
1228	NoBP	C	120	-30.0	-0.38	30.04	-45.72	-0.38

i-nuc	BP(j)	Nuc	#BP_Win	avgMFE	avgZ	avgED	SumZ	SumZ/#TotalWindows	BPs= 2
nt-1229	-	C	120	-	-	-	-	-
1229	NoBP	C	117	-30.09	-0.39	29.92	-46.11	-0.38
1229	1224	G	1	-30.4	-0.01	32.1	-0.01	-0.0
1229	1336	G	2	-20.2	0.59	35.73	1.18	0.01

i-nuc	BP(j)	Nuc	#BP_Win	avgMFE	avgZ	avgED	SumZ	SumZ/#TotalWindows	BPs= 3
nt-1230	-	C	120	-	-	-	-	-
1230	NoBP	C	7	-23.79	0.19	31.15	1.35	0.01
1230	1223	G	1	-30.4	-0.01	32.1	-0.01	-0.0
1230	1226	G	110	-30.42	-0.42	29.85	-46.7	-0.39
1230	1335	G	2	-20.2	0.59	35.73	1.18	0.01

i-nuc	BP(j)	Nuc	#BP_Win	avgMFE	avgZ	avgED	SumZ	SumZ/#TotalWindows	BPs= 3
nt-1231	-	G	120	-	-	-	-	-
1231	NoBP	G	6	-22.85	0.27	30.51	1.62	0.01
1231	1222	C	1	-30.4	-0.01	32.1	-0.01	-0.0
1231	1225	C	110	-30.42	-0.42	29.85	-46.7	-0.39
1231	1243	C	3	-20.47	0.55	36.48	1.66	0.01

i-nuc	BP(j)	Nuc	#BP_Win	avgMFE	avgZ	avgED	SumZ	SumZ/#TotalWindows	BPs= 2
nt-1232	-	C	120	-	-	-	-	-
1232	NoBP	C	7	-22.73	0.28	30.4	1.99	0.02
1232	1224	G	110	-30.42	-0.42	29.85	-46.7	-0.39
1232	1242	G	3	-20.47	0.55	36.48	1.66	0.01

i-nuc	BP(j)	Nuc	#BP_Win	avgMFE	avgZ	avgED	SumZ	SumZ/#TotalWindows	BPs= 2
nt-1233	-	C	120	-	-	-	-	-
1233	1223	G	110	-30.42	-0.42	29.85	-46.7	-0.39
1233	1241	G	3	-20.47	0.55	36.48	1.66	0.01
1233	NoBP	C	7	-21.47	0.32	30.06	2.26	0.02

i-nuc	BP(j)	Nuc	#BP_Win	avgMFE	avgZ	avgED	SumZ	SumZ/#TotalWindows	BPs= 1
nt-1234	-	U	120	-	-	-	-	-
1234	NoBP	U	57	-32.66	-0.42	33.48	-24.2	-0.2
1234	1279	A	63	-26.75	-0.28	26.94	-17.76	-0.15

i-nuc	BP(j)	Nuc	#BP_Win	avgMFE	avgZ	avgED	SumZ	SumZ/#TotalWindows	BPs= 1
nt-1235	-	A	120	-	-	-	-	-
1235	NoBP	A	56	-32.64	-0.42	33.6	-23.38	-0.19
1235	1278	U	64	-26.64	-0.27	27.09	-17.07	-0.14

i-nuc	BP(j)	Nuc	#BP_Win	avgMFE	avgZ	avgED	SumZ	SumZ/#TotalWindows	BPs= 1
nt-1236	-	G	120	-	-	-	-	-
1236	NoBP	G	56	-32.39	-0.39	33.81	-21.82	-0.18
1236	1277	C	64	-26.64	-0.27	27.09	-17.07	-0.14

i-nuc	BP(j)	Nuc	#BP_Win	avgMFE	avgZ	avgED	SumZ	SumZ/#TotalWindows	BPs= 2
nt-1237	-	A	120	-	-	-	-	-
1237	NoBP	A	55	-32.36	-0.39	33.91	-21.23	-0.18
1237	1276	U	64	-26.64	-0.27	27.09	-17.07	-0.14
1237	1349	U	1	-19.6	0.74	38.66	0.74	0.01

i-nuc	BP(j)	Nuc	#BP_Win	avgMFE	avgZ	avgED	SumZ	SumZ/#TotalWindows	BPs= 1
nt-1238	-	U	120	-	-	-	-	-
1238	NoBP	U	119	-29.16	-0.31	30.29	-37.1	-0.31
1238	1348	G	1	-19.6	0.74	38.66	0.74	0.01

i-nuc	BP(j)	Nuc	#BP_Win	avgMFE	avgZ	avgED	SumZ	SumZ/#TotalWindows	BPs= 1
nt-1239	-	U	120	-	-	-	-	-
1239	NoBP	U	119	-29.04	-0.3	30.34	-35.89	-0.3
1239	1347	A	1	-19.6	0.74	38.66	0.74	0.01

i-nuc	BP(j)	Nuc	#BP_Win	avgMFE	avgZ	avgED	SumZ	SumZ/#TotalWindows	BPs= 2
nt-1240	-	U	120	-	-	-	-	-
1240	NoBP	U	95	-27.75	-0.31	28.28	-29.66	-0.25
1240	1221	A	24	-33.55	-0.21	38.59	-5.06	-0.04
1240	1346	G	1	-19.6	0.74	38.66	0.74	0.01

i-nuc	BP(j)	Nuc	#BP_Win	avgMFE	avgZ	avgED	SumZ	SumZ/#TotalWindows	BPs= 6
nt-1241	-	G	120	-	-	-	-	-
1241	NoBP	G	3	-33.6	0.08	27.12	0.25	0.0
1241	1220	C	24	-33.55	-0.21	38.59	-5.06	-0.04
1241	1196	C	15	-33.07	-1.13	28.18	-17.0	-0.14
1241	1208	U	5	-32.54	0.01	34.7	0.03	0.0
1241	1273	C	69	-26.11	-0.2	27.57	-13.62	-0.11
1241	1233	C	3	-20.47	0.55	36.48	1.66	0.01
1241	1345	U	1	-19.6	0.74	38.66	0.74	0.01

i-nuc	BP(j)	Nuc	#BP_Win	avgMFE	avgZ	avgED	SumZ	SumZ/#TotalWindows	BPs= 7
nt-1242	-	G	120	-	-	-	-	-
1242	NoBP	G	2	-33.6	0.23	30.87	0.46	0.0
1242	1219	C	24	-33.55	-0.21	38.59	-5.06	-0.04
1242	1195	C	15	-33.07	-1.13	28.18	-17.0	-0.14
1242	1207	C	5	-32.54	0.01	34.7	0.03	0.0
1242	1272	C	69	-26.11	-0.2	27.57	-13.62	-0.11
1242	1232	C	3	-20.47	0.55	36.48	1.66	0.01
1242	1344	C	1	-19.6	0.74	38.66	0.74	0.01
1242	1349	U	1	-18.4	0.64	36.1	0.64	0.01

i-nuc	BP(j)	Nuc	#BP_Win	avgMFE	avgZ	avgED	SumZ	SumZ/#TotalWindows	BPs= 7
nt-1243	-	C	120	-	-	-	-	-
1243	NoBP	C	2	-25.65	0.48	38.59	0.97	0.01
1243	1218	G	24	-33.55	-0.21	38.59	-5.06	-0.04
1243	1194	G	15	-33.07	-1.13	28.18	-17.0	-0.14
1243	1206	G	5	-32.54	0.01	34.7	0.03	0.0
1243	1270	G	69	-26.11	-0.2	27.57	-13.62	-0.11
1243	1231	G	3	-20.47	0.55	36.48	1.66	0.01
1243	1343	G	1	-19.6	0.74	38.66	0.74	0.01
1243	1348	G	1	-18.4	0.64	36.1	0.64	0.01

i-nuc	BP(j)	Nuc	#BP_Win	avgMFE	avgZ	avgED	SumZ	SumZ/#TotalWindows	BPs= 4
nt-1244	-	U	120	-	-	-	-	-
1244	1217	A	24	-33.55	-0.21	38.59	-5.06	-0.04
1244	1193	G	15	-33.07	-1.13	28.18	-17.0	-0.14
1244	NoBP	U	11	-25.48	0.32	35.98	3.49	0.03
1244	1269	A	69	-26.11	-0.2	27.57	-13.62	-0.11
1244	1347	A	1	-18.4	0.64	36.1	0.64	0.01

i-nuc	BP(j)	Nuc	#BP_Win	avgMFE	avgZ	avgED	SumZ	SumZ/#TotalWindows	BPs= 3
nt-1245	-	C	120	-	-	-	-	-
1245	NoBP	C	45	-31.18	-0.4	34.79	-18.12	-0.15
1245	1204	G	5	-32.54	0.01	34.7	0.03	0.0
1245	1268	G	69	-26.11	-0.2	27.57	-13.62	-0.11
1245	1346	G	1	-18.4	0.64	36.1	0.64	0.01

i-nuc	BP(j)	Nuc	#BP_Win	avgMFE	avgZ	avgED	SumZ	SumZ/#TotalWindows	BPs= 3
nt-1246	-	U	120	-	-	-	-	-
1246	NoBP	U	41	-31.86	-0.49	34.44	-19.96	-0.17
1246	1203	A	5	-32.54	0.01	34.7	0.03	0.0
1246	1267	G	69	-26.11	-0.2	27.57	-13.62	-0.11
1246	1271	A	5	-19.88	0.61	36.84	3.04	0.03

i-nuc	BP(j)	Nuc	#BP_Win	avgMFE	avgZ	avgED	SumZ	SumZ/#TotalWindows	BPs= 2
nt-1247	-	U	120	-	-	-	-	-
1247	NoBP	U	110	-28.11	-0.3	30.08	-33.06	-0.28
1247	1202	A	5	-32.54	0.01	34.7	0.03	0.0
1247	1270	G	5	-19.88	0.61	36.84	3.04	0.03

i-nuc	BP(j)	Nuc	#BP_Win	avgMFE	avgZ	avgED	SumZ	SumZ/#TotalWindows	BPs= 2
nt-1248	-	U	120	-	-	-	-	-
1248	NoBP	U	110	-27.98	-0.3	30.1	-32.94	-0.27
1248	1201	A	5	-32.54	0.01	34.7	0.03	0.0
1248	1269	A	5	-19.88	0.61	36.84	3.04	0.03

i-nuc	BP(j)	Nuc	#BP_Win	avgMFE	avgZ	avgED	SumZ	SumZ/#TotalWindows	BPs= 3
nt-1249	-	G	120	-	-	-	-	-
1249	NoBP	G	91	-25.97	-0.12	29.64	-10.5	-0.09
1249	1189	C	15	-33.07	-1.13	28.18	-17.0	-0.14
1249	1185	C	9	-33.9	-0.25	41.82	-2.24	-0.02
1249	1200	C	5	-32.54	0.01	34.7	0.03	0.0

i-nuc	BP(j)	Nuc	#BP_Win	avgMFE	avgZ	avgED	SumZ	SumZ/#TotalWindows	BPs= 3
nt-1250	-	U	120	-	-	-	-	-
1250	NoBP	U	91	-26.52	-0.15	29.51	-13.59	-0.11
1250	1188	A	15	-33.07	-1.13	28.18	-17.0	-0.14
1250	1184	A	9	-33.9	-0.25	41.82	-2.24	-0.02
1250	1267	G	5	-19.88	0.61	36.84	3.04	0.03

i-nuc	BP(j)	Nuc	#BP_Win	avgMFE	avgZ	avgED	SumZ	SumZ/#TotalWindows	BPs= 7
nt-1251	-	G	120	-	-	-	-	-
1251	NoBP	G	1	-31.0	0.74	37.61	0.74	0.01
1251	1187	C	15	-33.07	-1.13	28.18	-17.0	-0.14
1251	1183	C	9	-33.9	-0.25	41.82	-2.24	-0.02
1251	1199	C	5	-32.54	0.01	34.7	0.03	0.0
1251	1163	U	1	-33.9	-0.28	39.82	-0.28	-0.0
1251	1169	C	3	-31.97	0.21	38.94	0.62	0.01
1251	1266	C	77	-26.07	-0.19	28.48	-14.96	-0.12
1251	1362	C	9	-18.77	0.32	33.82	2.87	0.02

i-nuc	BP(j)	Nuc	#BP_Win	avgMFE	avgZ	avgED	SumZ	SumZ/#TotalWindows	BPs= 7
nt-1252	-	G	120	-	-	-	-	-
1252	1186	C	15	-33.07	-1.13	28.18	-17.0	-0.14
1252	1182	C	9	-33.9	-0.25	41.82	-2.24	-0.02
1252	1198	C	5	-32.54	0.01	34.7	0.03	0.0
1252	1162	C	1	-33.9	-0.28	39.82	-0.28	-0.0
1252	1168	C	3	-31.97	0.21	38.94	0.62	0.01
1252	1265	C	77	-26.07	-0.19	28.48	-14.96	-0.12
1252	1361	C	10	-18.41	0.39	34.29	3.91	0.03

i-nuc	BP(j)	Nuc	#BP_Win	avgMFE	avgZ	avgED	SumZ	SumZ/#TotalWindows	BPs= 6
nt-1253	-	A	120	-	-	-	-	-
1253	1181	U	9	-33.9	-0.25	41.82	-2.24	-0.02
1253	1197	U	5	-32.54	0.01	34.7	0.03	0.0
1253	1161	U	1	-33.9	-0.28	39.82	-0.28	-0.0
1253	1167	U	3	-31.97	0.21	38.94	0.62	0.01
1253	NoBP	A	15	-31.85	-1.06	28.21	-15.87	-0.13
1253	1264	U	77	-26.07	-0.19	28.48	-14.96	-0.12
1253	1360	U	10	-18.41	0.39	34.29	3.91	0.03

i-nuc	BP(j)	Nuc	#BP_Win	avgMFE	avgZ	avgED	SumZ	SumZ/#TotalWindows	BPs= 5
nt-1254	-	G	119	-	-	-	-	-
1254	NoBP	G	89	-27.07	-0.19	29.98	-16.88	-0.14
1254	1265	C	2	-23.4	0.69	37.21	1.38	0.01
1254	1160	C	1	-33.9	-0.28	39.82	-0.28	-0.0
1254	1166	C	3	-31.97	0.21	38.94	0.62	0.01
1254	1182	C	14	-33.14	-1.24	27.59	-17.42	-0.15
1254	1359	U	10	-18.41	0.39	34.29	3.91	0.03

i-nuc	BP(j)	Nuc	#BP_Win	avgMFE	avgZ	avgED	SumZ	SumZ/#TotalWindows	BPs= 6
nt-1255	-	A	118	-	-	-	-	-
1255	NoBP	A	11	-33.38	-0.16	39.63	-1.79	-0.02
1255	1264	U	2	-23.4	0.69	37.21	1.38	0.01
1255	1159	U	1	-33.9	-0.28	39.82	-0.28	-0.0
1255	1165	U	3	-31.97	0.21	38.94	0.62	0.01
1255	1181	U	14	-33.14	-1.24	27.59	-17.42	-0.15
1255	1262	U	77	-26.07	-0.19	28.48	-14.96	-0.13
1255	1358	U	10	-18.41	0.39	34.29	3.91	0.03

i-nuc	BP(j)	Nuc	#BP_Win	avgMFE	avgZ	avgED	SumZ	SumZ/#TotalWindows	BPs= 5
nt-1256	-	U	117	-	-	-	-	-
1256	NoBP	U	87	-26.91	-0.19	29.72	-16.51	-0.14
1256	1263	G	2	-23.4	0.69	37.21	1.38	0.01
1256	1158	G	1	-33.9	-0.28	39.82	-0.28	-0.0
1256	1164	G	3	-31.97	0.21	38.94	0.62	0.01
1256	1180	A	14	-33.14	-1.24	27.59	-17.42	-0.15
1256	1357	A	10	-18.41	0.39	34.29	3.91	0.03

i-nuc	BP(j)	Nuc	#BP_Win	avgMFE	avgZ	avgED	SumZ	SumZ/#TotalWindows	BPs= 3
nt-1257	-	A	116	-	-	-	-	-
1257	NoBP	A	101	-27.77	-0.34	29.39	-34.02	-0.29
1257	1262	U	2	-23.4	0.69	37.21	1.38	0.01
1257	1163	U	3	-31.97	0.21	38.94	0.62	0.01
1257	1356	U	10	-18.41	0.39	34.29	3.91	0.03

i-nuc	BP(j)	Nuc	#BP_Win	avgMFE	avgZ	avgED	SumZ	SumZ/#TotalWindows	BPs= 2
nt-1258	-	A	115	-	-	-	-	-
1258	NoBP	A	104	-27.69	-0.3	29.59	-31.54	-0.27
1258	1156	U	1	-33.9	-0.28	39.82	-0.28	-0.0
1258	1355	U	10	-18.41	0.39	34.29	3.91	0.03

i-nuc	BP(j)	Nuc	#BP_Win	avgMFE	avgZ	avgED	SumZ	SumZ/#TotalWindows	BPs= 1
nt-1259	-	U	114	-	-	-	-	-
1259	NoBP	U	113	-26.81	-0.24	29.9	-27.33	-0.24
1259	1155	A	1	-33.9	-0.28	39.82	-0.28	-0.0

i-nuc	BP(j)	Nuc	#BP_Win	avgMFE	avgZ	avgED	SumZ	SumZ/#TotalWindows	BPs= 1
nt-1260	-	U	113	-	-	-	-	-
1260	NoBP	U	112	-26.75	-0.24	29.79	-27.0	-0.24
1260	1154	G	1	-33.9	-0.28	39.82	-0.28	-0.0

i-nuc	BP(j)	Nuc	#BP_Win	avgMFE	avgZ	avgED	SumZ	SumZ/#TotalWindows	BPs= 2
nt-1261	-	U	112	-	-	-	-	-
1261	NoBP	U	108	-26.54	-0.25	29.41	-27.24	-0.24
1261	1153	G	1	-33.9	-0.28	39.82	-0.28	-0.0
1261	1158	G	3	-31.97	0.21	38.94	0.62	0.01

i-nuc	BP(j)	Nuc	#BP_Win	avgMFE	avgZ	avgED	SumZ	SumZ/#TotalWindows	BPs= 4
nt-1262	-	U	111	-	-	-	-	-
1262	NoBP	U	28	-27.78	-0.48	30.9	-13.31	-0.12
1262	1257	A	2	-23.4	0.69	37.21	1.38	0.01
1262	1152	A	1	-33.9	-0.28	39.82	-0.28	-0.0
1262	1157	G	3	-31.97	0.21	38.94	0.62	0.01
1262	1255	A	77	-26.07	-0.19	28.48	-14.96	-0.13

i-nuc	BP(j)	Nuc	#BP_Win	avgMFE	avgZ	avgED	SumZ	SumZ/#TotalWindows	BPs= 5
nt-1263	-	G	110	-	-	-	-	-
1263	NoBP	G	80	-26.31	-0.18	28.69	-14.69	-0.13
1263	1256	U	2	-23.4	0.69	37.21	1.38	0.01
1263	1151	C	1	-33.9	-0.28	39.82	-0.28	-0.0
1263	1156	U	3	-31.97	0.21	38.94	0.62	0.01
1263	1173	C	14	-33.14	-1.24	27.59	-17.42	-0.16
1263	1352	U	10	-18.41	0.39	34.29	3.91	0.04

i-nuc	BP(j)	Nuc	#BP_Win	avgMFE	avgZ	avgED	SumZ	SumZ/#TotalWindows	BPs= 5
nt-1264	-	U	109	-	-	-	-	-
1264	NoBP	U	3	-32.9	-0.06	36.21	-0.18	-0.0
1264	1255	A	2	-23.4	0.69	37.21	1.38	0.01
1264	1155	A	3	-31.97	0.21	38.94	0.62	0.01
1264	1172	A	14	-33.14	-1.24	27.59	-17.42	-0.16
1264	1253	A	77	-26.07	-0.19	28.48	-14.96	-0.14
1264	1351	A	10	-18.41	0.39	34.29	3.91	0.04

i-nuc	BP(j)	Nuc	#BP_Win	avgMFE	avgZ	avgED	SumZ	SumZ/#TotalWindows	BPs= 6
nt-1265	-	C	108	-	-	-	-	-
1265	NoBP	C	1	-32.4	-0.05	35.26	-0.05	-0.0
1265	1254	G	2	-23.4	0.69	37.21	1.38	0.01
1265	1149	G	1	-33.9	-0.28	39.82	-0.28	-0.0
1265	1154	G	3	-31.97	0.21	38.94	0.62	0.01
1265	1171	G	14	-33.14	-1.24	27.59	-17.42	-0.16
1265	1252	G	77	-26.07	-0.19	28.48	-14.96	-0.14
1265	1350	G	10	-18.41	0.39	34.29	3.91	0.04

i-nuc	BP(j)	Nuc	#BP_Win	avgMFE	avgZ	avgED	SumZ	SumZ/#TotalWindows	BPs= 4
nt-1266	-	C	107	-	-	-	-	-
1266	NoBP	C	16	-31.93	-1.0	28.79	-16.04	-0.15
1266	1148	G	1	-33.9	-0.28	39.82	-0.28	-0.0
1266	1153	G	3	-31.97	0.21	38.94	0.62	0.01
1266	1251	G	77	-26.07	-0.19	28.48	-14.96	-0.14
1266	1348	G	10	-18.41	0.39	34.29	3.91	0.04

i-nuc	BP(j)	Nuc	#BP_Win	avgMFE	avgZ	avgED	SumZ	SumZ/#TotalWindows	BPs= 6
nt-1267	-	G	106	-	-	-	-	-
1267	NoBP	G	12	-20.77	0.34	35.85	4.11	0.04
1267	1151	C	2	-32.35	0.07	34.7	0.14	0.0
1267	1169	C	14	-33.14	-1.24	27.59	-17.42	-0.16
1267	1163	U	3	-35.6	-1.46	35.57	-4.38	-0.04
1267	1246	U	69	-26.11	-0.2	27.57	-13.62	-0.13
1267	1250	U	5	-19.88	0.61	36.84	3.04	0.03
1267	1362	C	1	-13.7	1.55	36.92	1.55	0.01

i-nuc	BP(j)	Nuc	#BP_Win	avgMFE	avgZ	avgED	SumZ	SumZ/#TotalWindows	BPs= 5
nt-1268	-	G	105	-	-	-	-	-
1268	1150	C	2	-32.35	0.07	34.7	0.14	0.0
1268	NoBP	G	16	-19.67	0.46	35.91	7.43	0.07
1268	1168	C	14	-33.14	-1.24	27.59	-17.42	-0.17
1268	1162	C	3	-35.6	-1.46	35.57	-4.38	-0.04
1268	1245	C	69	-26.11	-0.2	27.57	-13.62	-0.13
1268	1361	C	1	-13.7	1.55	36.92	1.55	0.01

i-nuc	BP(j)	Nuc	#BP_Win	avgMFE	avgZ	avgED	SumZ	SumZ/#TotalWindows	BPs= 6
nt-1269	-	A	104	-	-	-	-	-
1269	NoBP	A	3	-30.1	0.22	35.41	0.67	0.01
1269	1167	U	13	-33.67	-1.37	27.1	-17.77	-0.17
1269	1161	U	3	-35.6	-1.46	35.57	-4.38	-0.04
1269	1244	U	69	-26.11	-0.2	27.57	-13.62	-0.13
1269	1248	U	5	-19.88	0.61	36.84	3.04	0.03
1269	1345	U	10	-18.41	0.39	34.29	3.91	0.04
1269	1360	U	1	-13.7	1.55	36.92	1.55	0.01

i-nuc	BP(j)	Nuc	#BP_Win	avgMFE	avgZ	avgED	SumZ	SumZ/#TotalWindows	BPs= 6
nt-1270	-	G	103	-	-	-	-	-
1270	NoBP	G	3	-28.47	0.25	38.0	0.75	0.01
1270	1166	C	12	-34.15	-1.47	26.64	-17.69	-0.17
1270	1160	C	3	-35.6	-1.46	35.57	-4.38	-0.04
1270	1243	C	69	-26.11	-0.2	27.57	-13.62	-0.13
1270	1247	U	5	-19.88	0.61	36.84	3.04	0.03
1270	1344	C	10	-18.41	0.39	34.29	3.91	0.04
1270	1359	U	1	-13.7	1.55	36.92	1.55	0.02

i-nuc	BP(j)	Nuc	#BP_Win	avgMFE	avgZ	avgED	SumZ	SumZ/#TotalWindows	BPs= 4
nt-1271	-	A	102	-	-	-	-	-
1271	1165	U	11	-34.45	-1.53	26.94	-16.78	-0.16
1271	1159	U	3	-35.6	-1.46	35.57	-4.38	-0.04
1271	NoBP	A	82	-25.25	-0.13	28.47	-10.35	-0.1
1271	1246	U	5	-19.88	0.61	36.84	3.04	0.03
1271	1358	U	1	-13.7	1.55	36.92	1.55	0.02

i-nuc	BP(j)	Nuc	#BP_Win	avgMFE	avgZ	avgED	SumZ	SumZ/#TotalWindows	BPs= 3
nt-1272	-	C	101	-	-	-	-	-
1272	1164	G	9	-35.01	-1.76	25.28	-15.86	-0.16
1272	1158	G	3	-35.6	-1.46	35.57	-4.38	-0.04
1272	NoBP	C	20	-20.71	0.33	33.86	6.58	0.07
1272	1242	G	69	-26.11	-0.2	27.57	-13.62	-0.13

i-nuc	BP(j)	Nuc	#BP_Win	avgMFE	avgZ	avgED	SumZ	SumZ/#TotalWindows	BPs= 2
nt-1273	-	C	100	-	-	-	-	-
1273	NoBP	C	28	-24.82	-0.32	31.33	-8.84	-0.09
1273	1157	G	3	-35.6	-1.46	35.57	-4.38	-0.04
1273	1241	G	69	-26.11	-0.2	27.57	-13.62	-0.14

i-nuc	BP(j)	Nuc	#BP_Win	avgMFE	avgZ	avgED	SumZ	SumZ/#TotalWindows	BPs= 1
nt-1274	-	U	99	-	-	-	-	-
1274	NoBP	U	89	-26.79	-0.33	28.14	-29.67	-0.3
1274	1339	A	10	-18.41	0.39	34.29	3.91	0.04

i-nuc	BP(j)	Nuc	#BP_Win	avgMFE	avgZ	avgED	SumZ	SumZ/#TotalWindows	BPs= 1
nt-1275	-	U	98	-	-	-	-	-
1275	NoBP	U	88	-26.69	-0.32	28.06	-28.27	-0.29
1275	1338	A	10	-18.41	0.39	34.29	3.91	0.04

i-nuc	BP(j)	Nuc	#BP_Win	avgMFE	avgZ	avgED	SumZ	SumZ/#TotalWindows	BPs= 2
nt-1276	-	U	97	-	-	-	-	-
1276	NoBP	U	23	-26.43	-0.43	30.44	-9.79	-0.1
1276	1237	A	64	-26.64	-0.27	27.09	-17.07	-0.18
1276	1337	A	10	-18.41	0.39	34.29	3.91	0.04

i-nuc	BP(j)	Nuc	#BP_Win	avgMFE	avgZ	avgED	SumZ	SumZ/#TotalWindows	BPs= 2
nt-1277	-	C	96	-	-	-	-	-
1277	NoBP	C	22	-26.02	-0.37	30.21	-8.22	-0.09
1277	1236	G	64	-26.64	-0.27	27.09	-17.07	-0.18
1277	1336	G	10	-18.41	0.39	34.29	3.91	0.04

i-nuc	BP(j)	Nuc	#BP_Win	avgMFE	avgZ	avgED	SumZ	SumZ/#TotalWindows	BPs= 2
nt-1278	-	U	95	-	-	-	-	-
1278	NoBP	U	21	-25.59	-0.3	30.51	-6.3	-0.07
1278	1235	A	64	-26.64	-0.27	27.09	-17.07	-0.18
1278	1335	G	10	-18.41	0.39	34.29	3.91	0.04

i-nuc	BP(j)	Nuc	#BP_Win	avgMFE	avgZ	avgED	SumZ	SumZ/#TotalWindows	BPs= 2
nt-1279	-	A	94	-	-	-	-	-
1279	NoBP	A	21	-24.87	-0.17	31.14	-3.54	-0.04
1279	1234	U	63	-26.75	-0.28	26.94	-17.76	-0.19
1279	1334	U	10	-18.41	0.39	34.29	3.91	0.04

i-nuc	BP(j)	Nuc	#BP_Win	avgMFE	avgZ	avgED	SumZ	SumZ/#TotalWindows	BPs= 2
nt-1280	-	A	93	-	-	-	-	-
1280	NoBP	A	83	-25.67	-0.17	28.77	-14.48	-0.16
1280	1318	U	9	-23.56	-0.26	27.39	-2.33	-0.03
1280	1349	U	1	-13.7	1.55	36.92	1.55	0.02

i-nuc	BP(j)	Nuc	#BP_Win	avgMFE	avgZ	avgED	SumZ	SumZ/#TotalWindows	BPs= 2
nt-1281	-	C	92	-	-	-	-	-
1281	NoBP	C	82	-25.55	-0.15	28.84	-12.3	-0.13
1281	1317	G	9	-23.56	-0.26	27.39	-2.33	-0.03
1281	1348	G	1	-13.7	1.55	36.92	1.55	0.02

i-nuc	BP(j)	Nuc	#BP_Win	avgMFE	avgZ	avgED	SumZ	SumZ/#TotalWindows	BPs= 1
nt-1282	-	G	91	-	-	-	-	-
1282	NoBP	G	53	-25.1	0.01	29.54	0.75	0.01
1282	1304	C	38	-25.16	-0.31	27.89	-11.66	-0.13

i-nuc	BP(j)	Nuc	#BP_Win	avgMFE	avgZ	avgED	SumZ	SumZ/#TotalWindows	BPs= 1
nt-1283	-	U	90	-	-	-	-	-
1283	NoBP	U	51	-24.88	0.04	29.57	2.26	0.03
1283	1303	A	39	-25.18	-0.29	28.06	-11.25	-0.12

i-nuc	BP(j)	Nuc	#BP_Win	avgMFE	avgZ	avgED	SumZ	SumZ/#TotalWindows	BPs= 2
nt-1284	-	A	89	-	-	-	-	-
1284	NoBP	A	21	-27.23	0.13	28.63	2.64	0.03
1284	1302	U	39	-25.18	-0.29	28.06	-11.25	-0.13
1284	1313	U	29	-22.82	0.05	30.48	1.57	0.02

i-nuc	BP(j)	Nuc	#BP_Win	avgMFE	avgZ	avgED	SumZ	SumZ/#TotalWindows	BPs= 2
nt-1285	-	U	88	-	-	-	-	-
1285	NoBP	U	19	-26.74	0.25	29.04	4.84	0.06
1285	1301	G	39	-25.18	-0.29	28.06	-11.25	-0.13
1285	1312	A	30	-23.12	0.02	30.33	0.65	0.01

i-nuc	BP(j)	Nuc	#BP_Win	avgMFE	avgZ	avgED	SumZ	SumZ/#TotalWindows	BPs= 1
nt-1286	-	U	87	-	-	-	-	-
1286	NoBP	U	56	-25.52	-0.09	28.33	-5.08	-0.06
1286	1311	A	31	-23.35	0.01	30.52	0.23	0.0

i-nuc	BP(j)	Nuc	#BP_Win	avgMFE	avgZ	avgED	SumZ	SumZ/#TotalWindows	BPs= 2
nt-1287	-	A	86	-	-	-	-	-
1287	NoBP	A	16	-26.18	0.39	28.73	6.25	0.07
1287	1299	U	39	-25.18	-0.29	28.06	-11.25	-0.13
1287	1310	U	31	-23.35	0.01	30.52	0.23	0.0

i-nuc	BP(j)	Nuc	#BP_Win	avgMFE	avgZ	avgED	SumZ	SumZ/#TotalWindows	BPs= 2
nt-1288	-	A	85	-	-	-	-	-
1288	NoBP	A	15	-26.17	0.39	28.38	5.9	0.07
1288	1298	U	39	-25.18	-0.29	28.06	-11.25	-0.13
1288	1309	U	31	-23.35	0.01	30.52	0.23	0.0

i-nuc	BP(j)	Nuc	#BP_Win	avgMFE	avgZ	avgED	SumZ	SumZ/#TotalWindows	BPs= 2
nt-1289	-	U	84	-	-	-	-	-
1289	NoBP	U	14	-26.16	0.4	28.8	5.61	0.07
1289	1297	A	39	-25.18	-0.29	28.06	-11.25	-0.13
1289	1308	G	31	-23.35	0.01	30.52	0.23	0.0

i-nuc	BP(j)	Nuc	#BP_Win	avgMFE	avgZ	avgED	SumZ	SumZ/#TotalWindows	BPs= 3
nt-1290	-	G	83	-	-	-	-	-
1290	NoBP	G	7	-26.29	0.37	26.33	2.62	0.03
1290	1195	C	6	-26.0	0.45	32.82	2.7	0.03
1290	1296	U	39	-25.18	-0.29	28.06	-11.25	-0.14
1290	1307	C	31	-23.35	0.01	30.52	0.23	0.0

i-nuc	BP(j)	Nuc	#BP_Win	avgMFE	avgZ	avgED	SumZ	SumZ/#TotalWindows	BPs= 3
nt-1291	-	C	82	-	-	-	-	-
1291	NoBP	C	6	-26.28	0.38	26.92	2.25	0.03
1291	1194	G	6	-26.0	0.45	32.82	2.7	0.03
1291	1295	G	39	-25.18	-0.29	28.06	-11.25	-0.14
1291	1306	G	31	-23.35	0.01	30.52	0.23	0.0

i-nuc	BP(j)	Nuc	#BP_Win	avgMFE	avgZ	avgED	SumZ	SumZ/#TotalWindows	BPs= 1
nt-1292	-	C	81	-	-	-	-	-
1292	NoBP	C	75	-24.5	-0.12	29.06	-9.07	-0.11
1292	1193	G	6	-26.0	0.45	32.82	2.7	0.03

i-nuc	BP(j)	Nuc	#BP_Win	avgMFE	avgZ	avgED	SumZ	SumZ/#TotalWindows	BPs= 0
nt-1293	-	U	80	-	-	-	-	-
1293	NoBP	U	80	-24.59	-0.08	29.41	-6.68	-0.08

i-nuc	BP(j)	Nuc	#BP_Win	avgMFE	avgZ	avgED	SumZ	SumZ/#TotalWindows	BPs= 1
nt-1294	-	U	79	-	-	-	-	-
1294	NoBP	U	48	-25.35	-0.15	28.73	-7.24	-0.09
1294	1305	A	31	-23.35	0.01	30.52	0.23	0.0

i-nuc	BP(j)	Nuc	#BP_Win	avgMFE	avgZ	avgED	SumZ	SumZ/#TotalWindows	BPs= 2
nt-1295	-	G	78	-	-	-	-	-
1295	NoBP	G	8	-26.06	0.46	32.06	3.72	0.05
1295	1291	C	39	-25.18	-0.29	28.06	-11.25	-0.14
1295	1304	C	31	-23.35	0.01	30.52	0.23	0.0

i-nuc	BP(j)	Nuc	#BP_Win	avgMFE	avgZ	avgED	SumZ	SumZ/#TotalWindows	BPs= 2
nt-1296	-	U	77	-	-	-	-	-
1296	NoBP	U	7	-26.03	0.47	32.47	3.26	0.04
1296	1290	G	39	-25.18	-0.29	28.06	-11.25	-0.15
1296	1303	A	31	-23.35	0.01	30.52	0.23	0.0

i-nuc	BP(j)	Nuc	#BP_Win	avgMFE	avgZ	avgED	SumZ	SumZ/#TotalWindows	BPs= 2
nt-1297	-	A	76	-	-	-	-	-
1297	NoBP	A	6	-26.0	0.45	32.82	2.7	0.04
1297	1289	U	39	-25.18	-0.29	28.06	-11.25	-0.15
1297	1302	U	31	-23.35	0.01	30.52	0.23	0.0

i-nuc	BP(j)	Nuc	#BP_Win	avgMFE	avgZ	avgED	SumZ	SumZ/#TotalWindows	BPs= 1
nt-1298	-	U	75	-	-	-	-	-
1298	NoBP	U	36	-23.72	0.06	30.83	2.31	0.03
1298	1288	A	39	-25.18	-0.29	28.06	-11.25	-0.15

i-nuc	BP(j)	Nuc	#BP_Win	avgMFE	avgZ	avgED	SumZ	SumZ/#TotalWindows	BPs= 1
nt-1299	-	U	74	-	-	-	-	-
1299	NoBP	U	35	-23.66	0.05	30.79	1.79	0.02
1299	1287	A	39	-25.18	-0.29	28.06	-11.25	-0.15

i-nuc	BP(j)	Nuc	#BP_Win	avgMFE	avgZ	avgED	SumZ	SumZ/#TotalWindows	BPs= 0
nt-1300	-	U	73	-	-	-	-	-
1300	NoBP	U	73	-24.44	-0.13	29.31	-9.76	-0.13

i-nuc	BP(j)	Nuc	#BP_Win	avgMFE	avgZ	avgED	SumZ	SumZ/#TotalWindows	BPs= 1
nt-1301	-	G	72	-	-	-	-	-
1301	NoBP	G	33	-23.52	0.04	30.69	1.2	0.02
1301	1285	U	39	-25.18	-0.29	28.06	-11.25	-0.16

i-nuc	BP(j)	Nuc	#BP_Win	avgMFE	avgZ	avgED	SumZ	SumZ/#TotalWindows	BPs= 2
nt-1302	-	U	71	-	-	-	-	-
1302	NoBP	U	1	-26.0	0.51	33.52	0.51	0.01
1302	1284	A	39	-25.18	-0.29	28.06	-11.25	-0.16
1302	1297	A	31	-23.35	0.01	30.52	0.23	0.0

i-nuc	BP(j)	Nuc	#BP_Win	avgMFE	avgZ	avgED	SumZ	SumZ/#TotalWindows	BPs= 2
nt-1303	-	A	70	-	-	-	-	-
1303	1283	U	39	-25.18	-0.29	28.06	-11.25	-0.16
1303	1296	U	31	-23.35	0.01	30.52	0.23	0.0

i-nuc	BP(j)	Nuc	#BP_Win	avgMFE	avgZ	avgED	SumZ	SumZ/#TotalWindows	BPs= 2
nt-1304	-	C	69	-	-	-	-	-
1304	1282	G	38	-25.16	-0.31	27.89	-11.66	-0.17
1304	1295	G	31	-23.35	0.01	30.52	0.23	0.0

i-nuc	BP(j)	Nuc	#BP_Win	avgMFE	avgZ	avgED	SumZ	SumZ/#TotalWindows	BPs= 2
nt-1305	-	A	68	-	-	-	-	-
1305	NoBP	A	36	-25.24	-0.33	27.71	-11.85	-0.17
1305	1294	U	31	-23.35	0.01	30.52	0.23	0.0
1305	1345	U	1	-18.4	0.64	36.1	0.64	0.01

i-nuc	BP(j)	Nuc	#BP_Win	avgMFE	avgZ	avgED	SumZ	SumZ/#TotalWindows	BPs= 4
nt-1306	-	G	67	-	-	-	-	-
1306	NoBP	G	21	-22.79	0.03	31.17	0.68	0.01
1306	1291	C	31	-23.35	0.01	30.52	0.23	0.0
1306	1219	C	13	-29.14	-0.94	21.53	-12.21	-0.18
1306	1227	C	1	-21.0	0.48	37.98	0.48	0.01
1306	1344	C	1	-18.4	0.64	36.1	0.64	0.01

i-nuc	BP(j)	Nuc	#BP_Win	avgMFE	avgZ	avgED	SumZ	SumZ/#TotalWindows	BPs= 5
nt-1307	-	C	66	-	-	-	-	-
1307	NoBP	C	14	-21.78	0.19	32.4	2.63	0.04
1307	1290	G	31	-23.35	0.01	30.52	0.23	0.0
1307	1218	G	13	-29.14	-0.94	21.53	-12.21	-0.19
1307	1335	G	6	-23.9	-0.22	29.29	-1.35	-0.02
1307	1226	G	1	-21.0	0.48	37.98	0.48	0.01
1307	1343	G	1	-18.4	0.64	36.1	0.64	0.01

i-nuc	BP(j)	Nuc	#BP_Win	avgMFE	avgZ	avgED	SumZ	SumZ/#TotalWindows	BPs= 4
nt-1308	-	G	65	-	-	-	-	-
1308	NoBP	G	26	-25.13	-0.35	27.23	-9.09	-0.14
1308	1289	U	31	-23.35	0.01	30.52	0.23	0.0
1308	1334	U	6	-23.9	-0.22	29.29	-1.35	-0.02
1308	1225	C	1	-21.0	0.48	37.98	0.48	0.01
1308	1342	U	1	-18.4	0.64	36.1	0.64	0.01

i-nuc	BP(j)	Nuc	#BP_Win	avgMFE	avgZ	avgED	SumZ	SumZ/#TotalWindows	BPs= 3
nt-1309	-	U	64	-	-	-	-	-
1309	NoBP	U	26	-24.68	-0.31	27.61	-8.16	-0.13
1309	1288	A	31	-23.35	0.01	30.52	0.23	0.0
1309	1333	A	6	-23.9	-0.22	29.29	-1.35	-0.02
1309	1224	G	1	-21.0	0.48	37.98	0.48	0.01

i-nuc	BP(j)	Nuc	#BP_Win	avgMFE	avgZ	avgED	SumZ	SumZ/#TotalWindows	BPs= 4
nt-1310	-	U	63	-	-	-	-	-
1310	NoBP	U	2	-24.3	0.18	33.66	0.37	0.01
1310	1287	A	31	-23.35	0.01	30.52	0.23	0.0
1310	1215	A	13	-29.14	-0.94	21.53	-12.21	-0.19
1310	1332	A	6	-23.9	-0.22	29.29	-1.35	-0.02
1310	1327	A	11	-18.65	0.4	34.63	4.39	0.07

i-nuc	BP(j)	Nuc	#BP_Win	avgMFE	avgZ	avgED	SumZ	SumZ/#TotalWindows	BPs= 4
nt-1311	-	A	62	-	-	-	-	-
1311	1286	U	31	-23.35	0.01	30.52	0.23	0.0
1311	1214	U	13	-29.14	-0.94	21.53	-12.21	-0.2
1311	1331	U	6	-23.9	-0.22	29.29	-1.35	-0.02
1311	1326	U	11	-18.65	0.4	34.63	4.39	0.07
1311	NoBP	A	1	-18.4	0.64	36.1	0.64	0.01

i-nuc	BP(j)	Nuc	#BP_Win	avgMFE	avgZ	avgED	SumZ	SumZ/#TotalWindows	BPs= 4
nt-1312	-	A	61	-	-	-	-	-
1312	1285	U	30	-23.12	0.02	30.33	0.65	0.01
1312	1213	U	13	-29.14	-0.94	21.53	-12.21	-0.2
1312	1330	U	6	-23.9	-0.22	29.29	-1.35	-0.02
1312	1325	U	11	-18.65	0.4	34.63	4.39	0.07
1312	NoBP	A	1	-18.4	0.64	36.1	0.64	0.01

i-nuc	BP(j)	Nuc	#BP_Win	avgMFE	avgZ	avgED	SumZ	SumZ/#TotalWindows	BPs= 4
nt-1313	-	U	60	-	-	-	-	-
1313	1284	A	29	-22.82	0.05	30.48	1.57	0.03
1313	1212	A	13	-29.14	-0.94	21.53	-12.21	-0.2
1313	NoBP	U	6	-23.9	-0.22	29.29	-1.35	-0.02
1313	1324	A	11	-18.65	0.4	34.63	4.39	0.07
1313	1337	A	1	-18.4	0.64	36.1	0.64	0.01

i-nuc	BP(j)	Nuc	#BP_Win	avgMFE	avgZ	avgED	SumZ	SumZ/#TotalWindows	BPs= 4
nt-1314	-	C	59	-	-	-	-	-
1314	NoBP	C	34	-22.81	0.03	30.1	0.94	0.02
1314	1210	G	8	-30.09	-1.0	22.46	-7.97	-0.14
1314	1211	G	5	-27.62	-0.85	20.04	-4.24	-0.07
1314	1323	G	11	-18.65	0.4	34.63	4.39	0.07
1314	1336	G	1	-18.4	0.64	36.1	0.64	0.01

i-nuc	BP(j)	Nuc	#BP_Win	avgMFE	avgZ	avgED	SumZ	SumZ/#TotalWindows	BPs= 5
nt-1315	-	U	58	-	-	-	-	-
1315	NoBP	U	26	-21.95	-0.01	30.63	-0.29	-0.01
1315	1209	G	8	-30.09	-1.0	22.46	-7.97	-0.14
1315	1210	G	4	-27.9	-0.8	19.39	-3.18	-0.05
1315	1327	A	6	-23.9	-0.22	29.29	-1.35	-0.02
1315	1346	G	13	-20.23	0.54	32.34	6.97	0.12
1315	1335	G	1	-18.4	0.64	36.1	0.64	0.01

i-nuc	BP(j)	Nuc	#BP_Win	avgMFE	avgZ	avgED	SumZ	SumZ/#TotalWindows	BPs= 5
nt-1316	-	A	57	-	-	-	-	-
1316	NoBP	A	27	-22.72	-0.14	28.98	-3.66	-0.06
1316	1208	U	8	-30.09	-1.0	22.46	-7.97	-0.14
1316	1326	U	6	-23.9	-0.22	29.29	-1.35	-0.02
1316	1345	U	13	-20.23	0.54	32.34	6.97	0.12
1316	1359	U	2	-19.45	0.62	30.66	1.25	0.02
1316	1334	U	1	-18.4	0.64	36.1	0.64	0.01

i-nuc	BP(j)	Nuc	#BP_Win	avgMFE	avgZ	avgED	SumZ	SumZ/#TotalWindows	BPs= 5
nt-1317	-	G	56	-	-	-	-	-
1317	NoBP	G	18	-21.67	0.02	30.58	0.33	0.01
1317	1207	C	8	-30.09	-1.0	22.46	-7.97	-0.14
1317	1281	C	9	-23.56	-0.26	27.39	-2.33	-0.04
1317	1325	U	6	-23.9	-0.22	29.29	-1.35	-0.02
1317	1344	C	13	-20.23	0.54	32.34	6.97	0.12
1317	1358	U	2	-19.45	0.62	30.66	1.25	0.02

i-nuc	BP(j)	Nuc	#BP_Win	avgMFE	avgZ	avgED	SumZ	SumZ/#TotalWindows	BPs= 6
nt-1318	-	U	55	-	-	-	-	-
1318	1206	G	8	-30.09	-1.0	22.46	-7.97	-0.14
1318	NoBP	U	16	-21.45	0.01	30.07	0.15	0.0
1318	1280	A	9	-23.56	-0.26	27.39	-2.33	-0.04
1318	1324	A	6	-23.9	-0.22	29.29	-1.35	-0.02
1318	1343	G	13	-20.23	0.54	32.34	6.97	0.13
1318	1357	A	2	-19.45	0.62	30.66	1.25	0.02
1318	1332	A	1	-18.4	0.64	36.1	0.64	0.01

i-nuc	BP(j)	Nuc	#BP_Win	avgMFE	avgZ	avgED	SumZ	SumZ/#TotalWindows	BPs= 4
nt-1319	-	A	54	-	-	-	-	-
1319	1205	U	6	-30.4	-1.09	21.06	-6.54	-0.12
1319	NoBP	A	32	-22.75	-0.14	28.72	-4.39	-0.08
1319	1342	U	13	-20.23	0.54	32.34	6.97	0.13
1319	1356	U	2	-19.45	0.62	30.66	1.25	0.02
1319	1331	U	1	-18.4	0.64	36.1	0.64	0.01

i-nuc	BP(j)	Nuc	#BP_Win	avgMFE	avgZ	avgED	SumZ	SumZ/#TotalWindows	BPs= 4
nt-1320	-	A	53	-	-	-	-	-
1320	NoBP	A	32	-23.89	-0.3	27.28	-9.62	-0.18
1320	1334	U	5	-23.2	-0.08	28.96	-0.38	-0.01
1320	1341	U	13	-20.23	0.54	32.34	6.97	0.13
1320	1355	U	2	-19.45	0.62	30.66	1.25	0.02
1320	1330	U	1	-18.4	0.64	36.1	0.64	0.01

i-nuc	BP(j)	Nuc	#BP_Win	avgMFE	avgZ	avgED	SumZ	SumZ/#TotalWindows	BPs= 2
nt-1321	-	U	52	-	-	-	-	-
1321	NoBP	U	34	-23.27	-0.19	27.91	-6.56	-0.13
1321	1333	A	5	-23.2	-0.08	28.96	-0.38	-0.01
1321	1337	A	13	-20.23	0.54	32.34	6.97	0.13

i-nuc	BP(j)	Nuc	#BP_Win	avgMFE	avgZ	avgED	SumZ	SumZ/#TotalWindows	BPs= 2
nt-1322	-	U	51	-	-	-	-	-
1322	NoBP	U	33	-23.05	-0.16	28.1	-5.43	-0.11
1322	1332	A	5	-23.2	-0.08	28.96	-0.38	-0.01
1322	1336	G	13	-20.23	0.54	32.34	6.97	0.14

i-nuc	BP(j)	Nuc	#BP_Win	avgMFE	avgZ	avgED	SumZ	SumZ/#TotalWindows	BPs= 3
nt-1323	-	G	50	-	-	-	-	-
1323	NoBP	G	32	-23.42	-0.09	27.63	-2.97	-0.06
1323	1331	U	5	-23.2	-0.08	28.96	-0.38	-0.01
1323	1314	C	11	-18.65	0.4	34.63	4.39	0.09
1323	1353	U	2	-19.45	0.62	30.66	1.25	0.03

i-nuc	BP(j)	Nuc	#BP_Win	avgMFE	avgZ	avgED	SumZ	SumZ/#TotalWindows	BPs= 5
nt-1324	-	A	49	-	-	-	-	-
1324	NoBP	A	12	-26.03	-0.63	22.26	-7.52	-0.15
1324	1330	U	5	-23.2	-0.08	28.96	-0.38	-0.01
1324	1318	U	6	-23.9	-0.22	29.29	-1.35	-0.03
1324	1313	U	11	-18.65	0.4	34.63	4.39	0.09
1324	1334	U	13	-20.23	0.54	32.34	6.97	0.14
1324	1352	U	2	-19.45	0.62	30.66	1.25	0.03

i-nuc	BP(j)	Nuc	#BP_Win	avgMFE	avgZ	avgED	SumZ	SumZ/#TotalWindows	BPs= 4
nt-1325	-	U	48	-	-	-	-	-
1325	NoBP	U	16	-24.87	-0.42	24.9	-6.79	-0.14
1325	1317	G	6	-23.9	-0.22	29.29	-1.35	-0.03
1325	1312	A	11	-18.65	0.4	34.63	4.39	0.09
1325	1333	A	13	-20.23	0.54	32.34	6.97	0.15
1325	1351	A	2	-19.45	0.62	30.66	1.25	0.03

i-nuc	BP(j)	Nuc	#BP_Win	avgMFE	avgZ	avgED	SumZ	SumZ/#TotalWindows	BPs= 4
nt-1326	-	U	47	-	-	-	-	-
1326	NoBP	U	15	-24.57	-0.4	25.52	-5.93	-0.13
1326	1316	A	6	-23.9	-0.22	29.29	-1.35	-0.03
1326	1311	A	11	-18.65	0.4	34.63	4.39	0.09
1326	1332	A	13	-20.23	0.54	32.34	6.97	0.15
1326	1350	G	2	-19.45	0.62	30.66	1.25	0.03

i-nuc	BP(j)	Nuc	#BP_Win	avgMFE	avgZ	avgED	SumZ	SumZ/#TotalWindows	BPs= 4
nt-1327	-	A	46	-	-	-	-	-
1327	NoBP	A	14	-24.32	-0.38	25.65	-5.26	-0.11
1327	1315	U	6	-23.9	-0.22	29.29	-1.35	-0.03
1327	1310	U	11	-18.65	0.4	34.63	4.39	0.1
1327	1331	U	13	-20.23	0.54	32.34	6.97	0.15
1327	1349	U	2	-19.45	0.62	30.66	1.25	0.03

i-nuc	BP(j)	Nuc	#BP_Win	avgMFE	avgZ	avgED	SumZ	SumZ/#TotalWindows	BPs= 1
nt-1328	-	U	45	-	-	-	-	-
1328	NoBP	U	43	-21.49	0.13	30.59	5.44	0.12
1328	1348	G	2	-19.45	0.62	30.66	1.25	0.03

i-nuc	BP(j)	Nuc	#BP_Win	avgMFE	avgZ	avgED	SumZ	SumZ/#TotalWindows	BPs= 1
nt-1329	-	U	44	-	-	-	-	-
1329	NoBP	U	42	-21.33	0.15	30.9	6.23	0.14
1329	1347	A	2	-19.45	0.62	30.66	1.25	0.03

i-nuc	BP(j)	Nuc	#BP_Win	avgMFE	avgZ	avgED	SumZ	SumZ/#TotalWindows	BPs= 4
nt-1330	-	U	43	-	-	-	-	-
1330	NoBP	U	29	-20.37	0.29	31.92	8.35	0.19
1330	1324	A	5	-23.2	-0.08	28.96	-0.38	-0.01
1330	1312	A	6	-23.9	-0.22	29.29	-1.35	-0.03
1330	1346	G	2	-19.45	0.62	30.66	1.25	0.03
1330	1320	A	1	-18.4	0.64	36.1	0.64	0.01

i-nuc	BP(j)	Nuc	#BP_Win	avgMFE	avgZ	avgED	SumZ	SumZ/#TotalWindows	BPs= 4
nt-1331	-	U	42	-	-	-	-	-
1331	NoBP	U	17	-20.0	0.22	31.99	3.69	0.09
1331	1323	G	5	-23.2	-0.08	28.96	-0.38	-0.01
1331	1311	A	6	-23.9	-0.22	29.29	-1.35	-0.03
1331	1327	A	13	-20.23	0.54	32.34	6.97	0.17
1331	1319	A	1	-18.4	0.64	36.1	0.64	0.02

i-nuc	BP(j)	Nuc	#BP_Win	avgMFE	avgZ	avgED	SumZ	SumZ/#TotalWindows	BPs= 4
nt-1332	-	A	41	-	-	-	-	-
1332	NoBP	A	16	-19.75	0.26	32.37	4.19	0.1
1332	1322	U	5	-23.2	-0.08	28.96	-0.38	-0.01
1332	1310	U	6	-23.9	-0.22	29.29	-1.35	-0.03
1332	1326	U	13	-20.23	0.54	32.34	6.97	0.17
1332	1318	U	1	-18.4	0.64	36.1	0.64	0.02

i-nuc	BP(j)	Nuc	#BP_Win	avgMFE	avgZ	avgED	SumZ	SumZ/#TotalWindows	BPs= 3
nt-1333	-	A	40	-	-	-	-	-
1333	NoBP	A	16	-19.4	0.33	33.04	5.32	0.13
1333	1321	U	5	-23.2	-0.08	28.96	-0.38	-0.01
1333	1309	U	6	-23.9	-0.22	29.29	-1.35	-0.03
1333	1325	U	13	-20.23	0.54	32.34	6.97	0.17

i-nuc	BP(j)	Nuc	#BP_Win	avgMFE	avgZ	avgED	SumZ	SumZ/#TotalWindows	BPs= 5
nt-1334	-	U	39	-	-	-	-	-
1334	NoBP	U	4	-20.98	0.31	31.1	1.25	0.03
1334	1320	A	5	-23.2	-0.08	28.96	-0.38	-0.01
1334	1308	G	6	-23.9	-0.22	29.29	-1.35	-0.03
1334	1324	A	13	-20.23	0.54	32.34	6.97	0.18
1334	1316	A	1	-18.4	0.64	36.1	0.64	0.02
1334	1279	A	10	-18.41	0.39	34.29	3.91	0.1

i-nuc	BP(j)	Nuc	#BP_Win	avgMFE	avgZ	avgED	SumZ	SumZ/#TotalWindows	BPs= 6
nt-1335	-	G	38	-	-	-	-	-
1335	NoBP	G	15	-20.56	0.47	32.24	7.03	0.18
1335	1307	C	6	-23.9	-0.22	29.29	-1.35	-0.04
1335	1220	C	2	-25.6	-0.57	24.1	-1.14	-0.03
1335	1230	C	2	-20.2	0.59	35.73	1.18	0.03
1335	1340	C	2	-19.45	0.62	30.66	1.25	0.03
1335	1315	U	1	-18.4	0.64	36.1	0.64	0.02
1335	1278	U	10	-18.41	0.39	34.29	3.91	0.1

i-nuc	BP(j)	Nuc	#BP_Win	avgMFE	avgZ	avgED	SumZ	SumZ/#TotalWindows	BPs= 5
nt-1336	-	G	37	-	-	-	-	-
1336	NoBP	G	9	-22.59	0.04	30.56	0.38	0.01
1336	1219	C	2	-25.6	-0.57	24.1	-1.14	-0.03
1336	1229	C	2	-20.2	0.59	35.73	1.18	0.03
1336	1322	U	13	-20.23	0.54	32.34	6.97	0.19
1336	1314	C	1	-18.4	0.64	36.1	0.64	0.02
1336	1277	C	10	-18.41	0.39	34.29	3.91	0.11

i-nuc	BP(j)	Nuc	#BP_Win	avgMFE	avgZ	avgED	SumZ	SumZ/#TotalWindows	BPs= 3
nt-1337	-	A	36	-	-	-	-	-
1337	NoBP	A	12	-22.51	0.05	30.64	0.62	0.02
1337	1321	U	13	-20.23	0.54	32.34	6.97	0.19
1337	1313	U	1	-18.4	0.64	36.1	0.64	0.02
1337	1276	U	10	-18.41	0.39	34.29	3.91	0.11

i-nuc	BP(j)	Nuc	#BP_Win	avgMFE	avgZ	avgED	SumZ	SumZ/#TotalWindows	BPs= 1
nt-1338	-	A	35	-	-	-	-	-
1338	NoBP	A	25	-21.03	0.35	32.01	8.72	0.25
1338	1275	U	10	-18.41	0.39	34.29	3.91	0.11

i-nuc	BP(j)	Nuc	#BP_Win	avgMFE	avgZ	avgED	SumZ	SumZ/#TotalWindows	BPs= 1
nt-1339	-	A	34	-	-	-	-	-
1339	NoBP	A	24	-20.85	0.39	32.34	9.37	0.28
1339	1274	U	10	-18.41	0.39	34.29	3.91	0.11

i-nuc	BP(j)	Nuc	#BP_Win	avgMFE	avgZ	avgED	SumZ	SumZ/#TotalWindows	BPs= 1
nt-1340	-	C	33	-	-	-	-	-
1340	NoBP	C	31	-20.02	0.4	33.24	12.5	0.38
1340	1335	G	2	-19.45	0.62	30.66	1.25	0.04

i-nuc	BP(j)	Nuc	#BP_Win	avgMFE	avgZ	avgED	SumZ	SumZ/#TotalWindows	BPs= 1
nt-1341	-	U	32	-	-	-	-	-
1341	NoBP	U	19	-19.57	0.38	33.87	7.26	0.23
1341	1320	A	13	-20.23	0.54	32.34	6.97	0.22

i-nuc	BP(j)	Nuc	#BP_Win	avgMFE	avgZ	avgED	SumZ	SumZ/#TotalWindows	BPs= 2
nt-1342	-	U	31	-	-	-	-	-
1342	NoBP	U	17	-19.33	0.42	34.11	7.08	0.23
1342	1319	A	13	-20.23	0.54	32.34	6.97	0.22
1342	1308	G	1	-18.4	0.64	36.1	0.64	0.02

i-nuc	BP(j)	Nuc	#BP_Win	avgMFE	avgZ	avgED	SumZ	SumZ/#TotalWindows	BPs= 3
nt-1343	-	G	30	-	-	-	-	-
1343	NoBP	G	15	-18.96	0.45	34.24	6.82	0.23
1343	1318	U	13	-20.23	0.54	32.34	6.97	0.23
1343	1243	C	1	-19.6	0.74	38.66	0.74	0.02
1343	1307	C	1	-18.4	0.64	36.1	0.64	0.02

i-nuc	BP(j)	Nuc	#BP_Win	avgMFE	avgZ	avgED	SumZ	SumZ/#TotalWindows	BPs= 4
nt-1344	-	C	29	-	-	-	-	-
1344	NoBP	C	4	-19.83	0.61	33.19	2.43	0.08
1344	1317	G	13	-20.23	0.54	32.34	6.97	0.24
1344	1242	G	1	-19.6	0.74	38.66	0.74	0.03
1344	1306	G	1	-18.4	0.64	36.1	0.64	0.02
1344	1270	G	10	-18.41	0.39	34.29	3.91	0.13

i-nuc	BP(j)	Nuc	#BP_Win	avgMFE	avgZ	avgED	SumZ	SumZ/#TotalWindows	BPs= 4
nt-1345	-	U	28	-	-	-	-	-
1345	NoBP	U	3	-19.7	0.61	32.69	1.83	0.07
1345	1316	A	13	-20.23	0.54	32.34	6.97	0.25
1345	1241	G	1	-19.6	0.74	38.66	0.74	0.03
1345	1305	A	1	-18.4	0.64	36.1	0.64	0.02
1345	1269	A	10	-18.41	0.39	34.29	3.91	0.14

i-nuc	BP(j)	Nuc	#BP_Win	avgMFE	avgZ	avgED	SumZ	SumZ/#TotalWindows	BPs= 4
nt-1346	-	G	27	-	-	-	-	-
1346	1315	U	13	-20.23	0.54	32.34	6.97	0.26
1346	1240	U	1	-19.6	0.74	38.66	0.74	0.03
1346	1330	U	2	-19.45	0.62	30.66	1.25	0.05
1346	1245	C	1	-18.4	0.64	36.1	0.64	0.02
1346	NoBP	G	10	-18.41	0.39	34.29	3.91	0.14

i-nuc	BP(j)	Nuc	#BP_Win	avgMFE	avgZ	avgED	SumZ	SumZ/#TotalWindows	BPs= 3
nt-1347	-	A	26	-	-	-	-	-
1347	NoBP	A	22	-19.38	0.48	33.11	10.51	0.4
1347	1239	U	1	-19.6	0.74	38.66	0.74	0.03
1347	1329	U	2	-19.45	0.62	30.66	1.25	0.05
1347	1244	U	1	-18.4	0.64	36.1	0.64	0.02

i-nuc	BP(j)	Nuc	#BP_Win	avgMFE	avgZ	avgED	SumZ	SumZ/#TotalWindows	BPs= 5
nt-1348	-	G	25	-	-	-	-	-
1348	NoBP	G	10	-20.7	0.49	31.89	4.87	0.19
1348	1238	U	1	-19.6	0.74	38.66	0.74	0.03
1348	1328	U	2	-19.45	0.62	30.66	1.25	0.05
1348	1243	C	1	-18.4	0.64	36.1	0.64	0.03
1348	1266	C	10	-18.41	0.39	34.29	3.91	0.16
1348	1281	C	1	-13.7	1.55	36.92	1.55	0.06

i-nuc	BP(j)	Nuc	#BP_Win	avgMFE	avgZ	avgED	SumZ	SumZ/#TotalWindows	BPs= 4
nt-1349	-	U	24	-	-	-	-	-
1349	NoBP	U	19	-19.45	0.44	33.33	8.44	0.35
1349	1237	A	1	-19.6	0.74	38.66	0.74	0.03
1349	1327	A	2	-19.45	0.62	30.66	1.25	0.05
1349	1242	G	1	-18.4	0.64	36.1	0.64	0.03
1349	1280	A	1	-13.7	1.55	36.92	1.55	0.06

i-nuc	BP(j)	Nuc	#BP_Win	avgMFE	avgZ	avgED	SumZ	SumZ/#TotalWindows	BPs= 2
nt-1350	-	G	23	-	-	-	-	-
1350	NoBP	G	11	-19.59	0.64	33.95	7.09	0.31
1350	1326	U	2	-19.45	0.62	30.66	1.25	0.05
1350	1265	C	10	-18.41	0.39	34.29	3.91	0.17

i-nuc	BP(j)	Nuc	#BP_Win	avgMFE	avgZ	avgED	SumZ	SumZ/#TotalWindows	BPs= 2
nt-1351	-	A	22	-	-	-	-	-
1351	NoBP	A	10	-19.39	0.67	34.33	6.67	0.3
[truncated: 2,792 more chars]
