# Supplementary material for: Identification of MYC intron 2 regions that modulate expression
Source: PLoS One. 2024 Jan 18;19(1):e0296889. doi: 10.1371/journal.pone.0296889 (PMC10795982; doi:10.1371/journal.pone.0296889)
Supplement: S1 File — (ZIP) [file pone.0296889.s005.zip › S1_File_ScanFold2 data for species/Suppl_File_3_ScanFold2 data for species/Baboon/tmpz2cob_nj.structure_extracts.txt]

baboon	.	RNA_sequence_secondary_structure	251	343	.	.	.	motif_1;sequence=UUAUCUUACAACUCAAUCCACUUCUUCUUACCUCCCGUUAGCAUUUUAAUUGCCCAGGGGCGGGGUGGGGGGGAGAGUGUGAAUGAGGAUAAG;structure=...........((((....................................................................)))).....);refoldedMFE=....((((...((((.((((((((((((((((((((.((.(((.......)))..)).)).)))))))))))..))))).)).))))..))));MFE(kcal/mol)=-32.6;z-score=-2.24;ED=20.41
baboon	.	RNA_sequence_secondary_structure	420	502	.	.	.	motif_2;sequence=UCUACAAAAAUGAGGGGCUGUGUUUAGAGGCCAGGCAGGGUCUGCCUGAGUGCGGGAGCCAGUGAACUUCCUCAAGAGUGGGU;structure=(((((.....(..............................................................)...))))));refoldedMFE=(((((.....((((((((((.((((....(((((((((...))))))).))....)))))))).....))))))...))))).;MFE(kcal/mol)=-29.5;z-score=-1.93;ED=3.68
baboon	.	RNA_sequence_secondary_structure	561	569	.	.	.	motif_3;sequence=CAAAGUUGG;structure=((....)));refoldedMFE=.........;MFE(kcal/mol)=0.0;z-score=0.0;ED=0.25
baboon	.	RNA_sequence_secondary_structure	1000	1063	.	.	.	motif_4;sequence=GCUGGAGUGCAGUGGUGCAAUCAACCUCCGACUCCGUGGUUCAAGAGAUUCUCCUGCCUCAGCC;structure=((((.((.((.(.((....................................))).)))))))));refoldedMFE=((((.((.((((.((.(.((((((((..((....)).)))).....))))))))))))))))).;MFE(kcal/mol)=-17.2;z-score=-0.15;ED=11.43
