# Supplementary material for: Identification of MYC intron 2 regions that modulate expression
Source: PLoS One. 2024 Jan 18;19(1):e0296889. doi: 10.1371/journal.pone.0296889 (PMC10795982; doi:10.1371/journal.pone.0296889)
Supplement: S1 File — (ZIP) [file pone.0296889.s005.zip › S1_File_ScanFold2 data for species/Suppl_File_3_ScanFold2 data for species/Baboon/tmpz2cob_nj.zavgs.wig]

fixedStep chrom=baboon start=1 step=1 span=1
0.330000
0.110000
0.020000
0.002500
-0.010000
-0.031667
-0.048571
-0.147500
-0.257778
-0.353000
-0.635652
-0.673913
-0.517524
-0.353000
-0.635652
-0.673913
-0.517524
-0.467059
-0.467059
-0.424444
-0.424444
-0.424444
-0.380952
-0.365909
-0.365909
-0.365909
-0.365909
-0.365909
-0.365909
-0.365909
-0.365909
-0.365909
-0.365909
-0.365909
-0.365909
-0.365909
-0.365909
-0.184286
-0.301600
-0.365909
-0.365909
-0.202308
-0.054118
-0.042571
-0.008974
-0.365909
-0.365909
-0.365909
-0.365909
-0.365909
-0.365909
-0.365909
-0.365909
-0.365909
-0.365909
-0.365909
-0.051250
-0.038485
-0.365909
-0.365909
-0.365909
-0.365909
-0.365909
-0.365909
-0.380952
-0.424444
-0.424444
-0.467059
-0.467059
0.045574
0.034677
-0.277179
-0.202759
-0.625156
-0.565225
-0.549817
-0.517524
-0.673913
-0.635652
-0.353000
-0.558511
-0.585806
-0.591196
-0.547143
-0.439192
-0.433232
0.014268
-0.365909
0.001954
-0.003636
-0.433232
-0.620000
-0.602778
-0.547143
-0.591196
-0.585806
-0.558511
-0.547320
-0.547113
-0.620000
-0.466471
-0.620000
-0.531224
-0.538000
-0.530700
-0.793868
-1.318182
-0.191875
-1.097778
-0.159831
-0.463478
-0.252075
-0.324375
-1.097778
-1.097778
-0.331698
-0.252075
-0.706667
-0.159831
-1.097778
-1.097778
-0.324375
-0.252075
-0.203218
-0.203205
-1.097778
-0.191875
-1.318182
-0.793868
-0.768257
-0.709300
-0.709300
-0.464583
-0.450833
-0.384118
-0.501970
-0.670169
-0.664000
-0.664000
-0.256126
-0.443151
-0.625156
-0.625156
-0.625156
-0.625156
-0.625156
-0.625156
-0.462237
-0.479079
-0.550274
-0.569178
-0.508571
-0.521688
-0.536364
-0.554805
-0.525250
-0.323193
-0.481609
-0.537439
-0.364000
-0.375263
-0.351765
-0.356723
-0.357917
-0.363250
-0.369917
-0.376500
-0.380833
-0.384500
-0.433232
-0.439192
-0.411538
-0.448158
-0.431092
-0.353000
-0.635652
-0.673913
-0.517524
-0.519915
-0.534831
-0.549817
-0.565225
-0.625156
-0.625156
-0.625156
-0.625156
-0.625156
-0.625156
-0.476944
-0.574333
-0.664000
-0.664000
-0.670169
-0.604412
-0.647821
-0.647821
-0.647821
-0.599904
-0.592150
-0.530700
-0.538000
-0.531224
-0.620000
-0.620000
-0.620000
-0.547113
-0.547320
-0.558511
-0.585806
-0.591196
-0.620000
-0.620000
-0.620000
-0.541182
-0.528378
-0.552857
-0.554124
-0.552211
-0.647821
-0.647821
-0.647821
-0.575603
-0.586053
-0.607281
-0.525921
-0.555263
-0.564125
-0.673667
-0.693250
-0.713583
-0.667755
-0.709300
-0.709300
-0.709300
-0.709300
-0.768257
-0.793868
-0.872650
-0.878632
-0.709300
-0.709300
-0.709300
-0.709300
-0.667755
-0.720824
-0.708272
-0.564125
-2.035333
-2.015714
-2.371579
-0.590526
-0.608632
-0.706931
-0.641630
-0.894429
-0.881313
-0.900200
-0.915049
-1.061724
-1.051239
-1.050342
-2.118333
-2.058636
-2.023111
-2.023111
-1.098034
-1.954167
-1.954167
-1.954167
-1.954167
-1.954167
-1.954167
-1.954167
-1.658676
-1.658676
-1.658676
-1.635217
-1.635217
-1.635217
-1.635217
-1.635217
-1.635217
-1.635217
-1.635217
-1.635217
-1.635217
-1.205612
-1.635217
-1.635217
-1.168269
-1.327045
-1.327045
-1.327045
-1.300654
-1.320481
-1.313365
-1.254862
-1.204630
-1.208302
-1.233725
-1.327045
-1.327045
-1.327045
-1.327045
-1.229175
-1.635217
-1.635217
-1.265098
-1.635217
-1.635217
-1.282391
-1.635217
-1.635217
-1.635217
-1.635217
-1.635217
-1.635217
-1.635217
-1.635217
-1.658676
-1.658676
-1.658676
-1.458281
-1.648214
-1.954167
-1.954167
-1.954167
-1.954167
-1.954167
-1.090490
-1.954167
-1.954167
-1.039375
-2.023111
-2.023111
-2.058636
-2.118333
-0.894429
-0.641630
-0.706931
-0.608632
-0.590526
-2.371579
-1.729412
-1.140882
-0.589333
-0.780545
-0.709300
-0.692742
-0.751205
-0.727317
-0.620776
-0.650247
-0.749815
-2.155833
-1.894167
-0.788286
-0.659787
-0.706848
-0.653191
-0.652637
-0.635714
-0.366698
-0.423521
-0.411714
-0.516279
-0.328100
-0.238021
-0.215300
-0.193883
-0.463605
-0.299315
-1.954167
-1.954167
-1.954167
-0.468936
-1.954167
-1.648214
-1.458281
-1.658676
-1.658676
-1.658676
-1.635217
-1.635217
-1.635217
-0.333333
-0.343333
-1.635217
-1.635217
-0.643600
-1.635217
-1.635217
-1.635217
-0.189778
-0.323590
-0.505000
-0.535500
-0.562500
-1.104545
-1.366667
-1.251724
-1.256667
-0.605345
-1.443500
-1.233750
-0.419206
-0.458841
-0.456381
-0.435905
-0.691848
-0.759474
-0.797500
-0.832449
-0.643417
-0.659750
-0.885446
-1.202500
-1.167000
-2.139459
-2.151579
-2.132750
-2.132750
-2.132750
-2.132750
-1.044900
-0.852583
-1.098922
-1.112843
-1.126078
-2.034286
-1.989322
-1.989322
-1.989322
-1.989322
-1.989322
-1.809710
-1.791571
-1.791571
-1.791571
-1.330220
-1.791571
-1.791571
-1.791571
-1.791571
-1.117736
-1.137925
-1.347033
-1.489186
-1.662933
-1.662933
-1.587471
-1.464632
-1.446458
-1.446458
-1.446458
-1.446458
-1.446458
-1.400918
-1.422680
-1.403909
-1.446458
-1.446458
-1.446458
-1.446458
-1.446458
-1.464632
-1.587471
-1.405859
-1.662933
-1.662933
-1.503293
-1.421273
-1.733889
-1.733750
-1.791571
-1.791571
-1.791571
-1.791571
-1.791571
-1.791571
-1.791571
-1.809710
-1.383451
-1.323083
-1.355391
-1.744583
-1.778194
-1.989322
-1.989322
-1.989322
-1.989322
-1.989322
-2.034286
-1.703370
-1.686265
-1.664366
-2.132750
-2.132750
-2.132750
-2.132750
-2.151579
-2.139459
-1.167000
-1.202500
-1.262000
-1.283816
-1.294935
-1.294935
-1.294935
-1.294935
-1.294935
-1.294935
-1.294935
-1.296750
-1.342967
-1.347079
-1.330357
-1.317262
-1.310357
-1.517928
-1.294935
-1.294935
-1.294935
-1.294935
-1.294935
-1.294935
-1.294935
-1.283816
-1.262000
-1.202500
-1.167000
-1.719000
-1.719000
-1.719000
-1.719000
-1.719000
-1.379857
-1.490149
-1.297614
-1.388710
-1.423833
-1.385246
-1.441719
-1.482436
-1.387714
-1.719000
-1.719000
-1.719000
-1.719000
-1.719000
-1.167000
-1.143670
-1.106545
-1.270426
-1.271605
-1.257284
-1.590769
-1.583158
-1.988667
-2.034483
-2.034483
-2.034483
-1.284561
-1.371132
-1.723415
-1.698780
-2.034483
-2.034483
-2.034483
-2.091290
-1.215843
-1.197667
-1.185889
-1.141290
-0.999266
-0.968125
-0.891333
-0.885833
-0.881917
-0.882167
-0.881833
-0.879917
-0.877167
-0.876500
-0.874833
-0.870000
-0.920727
-0.916909
-0.913727
-0.919083
-1.294935
-1.294935
-1.294935
-1.294935
-1.294935
-0.864661
-0.868376
-1.262000
-1.202500
-1.167000
-2.139459
-2.151579
-2.132750
-2.132750
-0.648291
-0.669398
-2.091290
-2.034483
-0.806282
-2.034483
-1.698780
-1.723415
-1.371132
-1.284561
-0.607849
-0.379667
-2.034483
-2.034483
-1.988667
-1.583158
-1.590769
-0.266818
-0.329271
-0.302547
-1.167000
-1.719000
-1.719000
-0.421525
-0.621778
-0.602889
-0.585556
-0.565333
-0.561556
-0.382881
-0.406102
-0.330400
-0.339800
-0.356600
-0.364600
-1.136389
-0.382500
-0.146100
-0.157900
-0.180377
-0.189906
-1.724545
-1.426170
-0.183694
-1.426458
-1.426458
-1.426458
-1.426458
-0.571250
-0.562321
-0.270424
-0.837674
-0.859535
-0.893556
-0.934000
-0.418667
-0.722414
-0.439875
-1.494000
-1.724545
-1.724545
-1.724545
-1.724545
-1.724545
-1.724545
-1.724545
-1.724545
-0.472581
-0.594416
-0.597013
-1.136389
-1.165862
-1.051224
-0.404679
-0.826957
-0.946905
-0.974324
-0.954634
-0.965610
-1.724545
-1.724545
-1.724545
-1.724545
-1.724545
-1.724545
-1.724545
-1.724545
-0.689798
-0.439875
-0.477000
-0.591882
-0.591882
-0.746415
-0.679583
-0.690750
-0.576634
-0.592277
-0.542283
-0.551978
-0.565934
-0.591882
-0.591882
-0.874783
-0.883043
-0.876618
-0.872537
-0.877121
-0.870937
-0.870937
-0.616667
-0.627792
-0.640000
-0.887937
-0.897742
-1.426170
-1.426458
-1.426458
-1.426458
-1.426458
-1.426458
-1.447377
-1.492131
-1.495000
-1.490781
-1.513067
-1.513506
-1.505696
-1.489000
-1.445181
-1.407647
-1.407647
-1.407647
-1.407647
-1.210000
-1.209750
-1.212333
-1.214750
-1.240678
-1.234741
-1.304775
-1.313363
-1.407647
-1.407647
-1.407647
-1.407647
-1.445181
-1.489000
-1.505696
-1.513506
-1.513067
-1.426458
-1.426458
-1.426458
-1.426458
-1.426458
-1.426170
-1.117910
-1.290000
-1.176304
-1.049265
-0.890000
-0.902900
-0.900792
-0.897742
-0.887937
-0.887937
-0.887937
-0.887937
-0.870937
-0.870937
-0.877121
-0.872537
-0.876618
-0.883043
-1.027204
-0.935812
-0.870937
-0.870937
-0.887937
-0.887937
-0.887937
-0.887937
-0.897742
-0.658684
-0.797188
-1.026875
-1.016250
-0.789500
-0.754587
-0.794706
-0.782222
-0.775051
-1.052308
-1.022600
-0.974634
-0.957250
-0.842097
-1.933704
-0.893571
-0.774574
-0.775941
-0.635455
-0.692540
-0.762688
-0.746441
-0.695000
-0.577714
-0.577714
-0.921600
-0.577714
-0.995455
-0.741949
-0.728661
-0.731842
-0.643827
-0.995455
-0.577714
-0.921600
-0.577714
-0.577714
-0.603506
-0.597143
-0.767981
-0.893571
-1.603125
-0.842097
-0.815781
-0.824308
-0.824308
-0.824308
-0.824308
-0.824308
-0.824308
-0.822857
-0.920714
-0.768889
-0.779798
-0.824308
-0.824308
-0.824308
-0.824308
-0.824308
-0.824308
-0.815781
-0.802544
-1.603125
-1.650909
-1.610870
-1.841798
-1.730909
-1.212885
-1.692874
-1.967500
-1.967500
-1.740889
-1.632593
-1.052833
-1.244095
-1.411398
-1.723333
-1.769118
-1.836774
-1.816333
-1.402857
-1.080000
-0.954819
-1.979714
-1.979714
-1.555977
-1.594773
-1.897692
-2.106667
-2.103830
-1.496567
-1.557119
-1.546923
-1.459167
-1.505082
-1.587719
-1.728854
-1.729149
-2.103913
-2.103830
-2.106667
-1.897692
-1.915510
-1.914242
-1.885294
-1.876117
-1.866250
-1.829909
-1.816396
-1.816396
-1.776050
-1.750833
-1.737417
-1.724250
-1.711750
-1.816396
-1.816396
-1.829909
-1.866250
-1.876117
-1.885294
-1.914242
-1.915510
-1.791029
-1.760339
-1.631600
-1.593204
-1.801979
-1.539259
-2.106667
-1.897692
-1.594773
-1.563958
-1.979714
-1.979714
-0.954819
-1.740889
-1.967500
-1.967500
-1.692874
-1.730909
-1.841798
-1.610870
-1.650909
-1.603125
-1.729341
-1.754176
-1.960000
-1.980583
-2.157541
-2.230667
-2.267167
-1.907692
-2.095126
-2.112017
-2.126975
-2.129250
-2.153167
-2.421731
-2.447692
-2.472404
-2.494904
-2.516346
-2.274667
-2.548077
-2.562427
-2.574257
-2.579802
-2.583762
-2.578269
-2.583069
-2.584455
-2.312735
-2.313504
-2.311917
-2.306667
-2.301000
-2.294750
-2.128776
-2.114286
-2.099286
-2.084184
-2.098365
-2.082019
-2.209333
-2.195417
-1.995783
-1.970843
-1.650909
-1.650909
-1.650909
-1.650909
-1.650909
-1.650909
-1.650909
-1.650909
-1.610870
-1.841798
-1.789036
-1.650909
-1.650909
-1.650909
-1.650909
-1.650909
-1.650909
-1.650909
-1.650909
-1.998415
-2.056818
-2.131299
-2.255897
-2.154000
-2.154000
-2.154000
-2.154000
-2.154000
-1.598596
-2.112778
-2.112778
-1.534545
-2.112778
-2.112778
-1.422958
-2.112778
-2.132838
-2.112778
-2.112778
-1.429559
-1.796744
-1.939367
-1.729778
-1.255119
-1.278313
-1.285060
-1.429559
-1.429559
-1.429559
-1.429559
-1.616847
-1.564300
-1.429559
-1.429559
-1.306795
-1.360000
-1.345789
-1.339605
-1.429559
-1.429559
-1.388214
-1.429559
-1.429559
-1.429559
-1.429559
-1.509643
-1.189082
-1.207143
-1.262346
-1.324211
-1.285060
-1.278313
-1.255119
-1.729778
-1.796744
-2.112778
-2.112778
-2.112778
-1.422958
-2.112778
-2.112778
-2.112778
-2.112778
-2.154000
-2.154000
-2.154000
-2.154000
-2.154000
-2.255897
-0.854590
-0.998448
-0.933966
-0.869032
-0.839153
-0.951622
-0.818534
-0.800619
-0.906377
-0.869155
-0.869032
-0.933966
-0.998448
-0.854590
-0.641569
-0.658393
-0.612931
-0.601102
-0.575946
-0.525395
-2.112778
-2.112778
-0.594091
-1.796744
-1.729778
-1.939367
-0.407237
-0.372639
-0.369506
-0.394242
-0.401311
-0.425593
-1.939367
-0.452093
-2.112778
-0.594595
-2.112778
-2.112778
-0.356000
-2.154000
-0.856111
-0.506000
-0.526563
-0.547671
-0.642000
-0.537558
-0.532326
-0.522209
-0.489844
-0.480000
-0.473594
-0.466406
-0.445000
-0.437667
-0.432000
-0.427750
-0.422333
-0.419833
-0.411333
-1.244286
-0.417391
-0.424302
-1.244286
-1.366923
-1.474167
-1.525455
-0.422889
-0.470500
-0.395942
-0.370597
-0.400000
-0.335000
-0.347864
-0.395333
-0.391619
-0.324688
-0.390833
-0.390833
-0.394038
-0.390833
-0.328413
-0.390833
-0.390833
-0.392642
-0.377593
-0.374848
-0.369231
-0.390833
-0.390833
-0.356852
-0.390833
-0.394038
-0.390833
-0.390833
-0.324688
-0.400000
-0.370597
-0.395942
-0.470500
-0.422889
-1.525455
-1.474167
-1.366923
-1.244286
-1.244286
-0.496250
-1.244286
-1.244286
-1.244286
-0.467750
-0.414250
-0.437125
-0.492250
-0.453250
-0.539687
-1.244286
-0.265063
-0.252025
-0.389032
-0.308272
-0.356133
-1.133333
-1.133333
-1.133333
-1.133333
-0.336200
-0.343400
-0.363333
-1.133333
-1.133333
-1.133333
-0.360238
-0.596364
-0.587353
-0.587353
-0.587353
-0.587353
-0.440957
-0.484038
-0.605921
-0.476977
-0.587353
-0.479432
-0.587353
-0.587353
-0.587353
-0.587353
-0.596364
-0.478652
-0.474494
-0.469775
-0.494796
-0.477500
-0.939231
-0.939231
-0.557636
-0.494479
-0.439825
-0.424545
-0.424545
-0.424545
-0.424545
-0.396140
-0.381000
-0.394103
-0.424545
-0.424545
-0.424545
-0.424545
-0.424561
-0.417500
-0.389643
-0.386000
-0.311765
-0.301597
-0.312211
-0.360238
-1.133333
-1.133333
-1.133333
-0.402667
-0.486829
-0.300545
-0.299455
-1.133333
-1.133333
-1.133333
-1.133333
-1.058000
-0.252025
-0.265063
-1.244286
-0.336832
-0.303269
-0.241858
-0.241071
-0.252222
-0.265063
-1.244286
-1.244286
-1.244286
-1.002500
-1.244286
-1.244286
-1.366923
-1.474167
-1.525455
-0.422889
-0.360238
-0.333371
-0.321250
-0.386000
-0.389643
-0.417500
-0.424561
-0.174458
-0.150000
-0.306842
-0.288462
-0.288462
-0.288462
-0.090714
-0.288462
-0.288462
-0.288462
-0.288462
-0.288462
-0.120933
-0.083500
-0.150833
-0.288462
-0.288462
-0.288462
-0.288462
-0.288462
-0.133699
-0.288462
-0.288462
-0.288462
-0.306842
-0.329167
-0.939231
-0.939231
-0.349615
-0.313846
-0.469775
-0.474494
-0.478652
-0.596364
-0.587353
-0.587353
-0.587353
-0.479432
-0.587353
-0.476977
-0.300625
-0.192941
-0.164545
-0.092812
-0.626667
-0.424375
-0.395333
-0.375714
-1.133333
-1.133333
-0.478652
-0.474494
-0.469775
-0.313846
-0.349615
-0.939231
-0.939231
0.051667
-0.321250
-0.333371
-0.939231
-0.300625
-0.349615
-0.939231
-0.939231
-0.329167
-0.402667
-1.133333
-1.133333
-1.133333
-0.395333
-0.424375
-0.626667
-0.092812
0.577895
-0.300625
-0.476977
-0.587353
-0.479432
0.640000
0.585000
0.640000
1.040000
0.475000
0.488889
0.510000
0.540000
0.580000
0.626000
0.717500
0.900000
1.295000
1.550000
