# Supplementary material for: Identification of MYC intron 2 regions that modulate expression
Source: PLoS One. 2024 Jan 18;19(1):e0296889. doi: 10.1371/journal.pone.0296889 (PMC10795982; doi:10.1371/journal.pone.0296889)
Supplement: S1 File — (ZIP) [file pone.0296889.s005.zip › S1_File_ScanFold2 data for species/Suppl_File_3_ScanFold2 data for species/Bonobo/tmpfiuju0lp.ALL.bp]

color:	55	129	255	Less than -2 -4.37
color:	89	222	111	-1 to -2
color:	236	236	136	0 to -1
color:	199	199	199	0
color:	228	228	228	0 to 1
color:	243	243	243	1 to 2
color:	247	247	247	Greater than 2
BonoboMYCi2	1	1	1	1	2
BonoboMYCi2	2	2	2	2	2
BonoboMYCi2	3	3	3	3	2
BonoboMYCi2	4	4	4	4	2
BonoboMYCi2	5	5	15	15	1
BonoboMYCi2	6	6	14	14	1
BonoboMYCi2	7	7	13	13	1
BonoboMYCi2	8	8	8	8	1
BonoboMYCi2	9	9	9	9	1
BonoboMYCi2	10	10	10	10	1
BonoboMYCi2	11	11	11	11	1
BonoboMYCi2	12	12	12	12	1
BonoboMYCi2	13	13	13	13	1
BonoboMYCi2	14	14	129	129	0
BonoboMYCi2	15	15	128	128	0
BonoboMYCi2	16	16	16	16	1
BonoboMYCi2	17	17	17	17	1
BonoboMYCi2	18	18	18	18	1
BonoboMYCi2	19	19	82	82	1
BonoboMYCi2	20	20	81	81	1
BonoboMYCi2	21	21	80	80	1
BonoboMYCi2	22	22	79	79	1
BonoboMYCi2	23	23	78	78	1
BonoboMYCi2	24	24	77	77	1
BonoboMYCi2	25	25	76	76	1
BonoboMYCi2	26	26	26	26	1
BonoboMYCi2	27	27	27	27	1
BonoboMYCi2	28	28	28	28	1
BonoboMYCi2	29	29	74	74	1
BonoboMYCi2	30	30	73	73	1
BonoboMYCi2	31	31	72	72	1
BonoboMYCi2	32	32	71	71	1
BonoboMYCi2	33	33	70	70	1
BonoboMYCi2	34	34	69	69	1
BonoboMYCi2	35	35	68	68	1
BonoboMYCi2	36	36	67	67	1
BonoboMYCi2	37	37	37	37	2
BonoboMYCi2	38	38	65	65	1
BonoboMYCi2	39	39	64	64	1
BonoboMYCi2	40	40	63	63	1
BonoboMYCi2	41	41	52	52	1
BonoboMYCi2	42	42	51	51	1
BonoboMYCi2	43	43	50	50	1
BonoboMYCi2	44	44	44	44	1
BonoboMYCi2	45	45	45	45	1
BonoboMYCi2	46	46	46	46	1
BonoboMYCi2	47	47	47	47	1
BonoboMYCi2	48	48	48	48	1
BonoboMYCi2	49	49	49	49	1
BonoboMYCi2	50	50	43	43	1
BonoboMYCi2	51	51	42	42	1
BonoboMYCi2	52	52	41	41	1
BonoboMYCi2	53	53	53	53	2
BonoboMYCi2	54	54	54	54	2
BonoboMYCi2	55	55	55	55	2
BonoboMYCi2	56	56	56	56	2
BonoboMYCi2	57	57	57	57	2
BonoboMYCi2	58	58	58	58	2
BonoboMYCi2	59	59	59	59	2
BonoboMYCi2	60	60	60	60	2
BonoboMYCi2	61	61	61	61	2
BonoboMYCi2	62	62	62	62	1
BonoboMYCi2	63	63	40	40	1
BonoboMYCi2	64	64	39	39	1
BonoboMYCi2	65	65	38	38	1
BonoboMYCi2	66	66	66	66	2
BonoboMYCi2	67	67	36	36	1
BonoboMYCi2	68	68	35	35	1
BonoboMYCi2	69	69	34	34	1
BonoboMYCi2	70	70	33	33	1
BonoboMYCi2	71	71	32	32	1
BonoboMYCi2	72	72	31	31	1
BonoboMYCi2	73	73	30	30	1
BonoboMYCi2	74	74	29	29	1
BonoboMYCi2	75	75	75	75	2
BonoboMYCi2	76	76	25	25	1
BonoboMYCi2	77	77	24	24	1
BonoboMYCi2	78	78	23	23	1
BonoboMYCi2	79	79	22	22	1
BonoboMYCi2	80	80	21	21	1
BonoboMYCi2	81	81	20	20	1
BonoboMYCi2	82	82	19	19	1
BonoboMYCi2	83	83	83	83	2
BonoboMYCi2	84	84	102	102	1
BonoboMYCi2	85	85	101	101	1
BonoboMYCi2	86	86	100	100	1
BonoboMYCi2	87	87	99	99	1
BonoboMYCi2	88	88	98	98	1
BonoboMYCi2	89	89	89	89	2
BonoboMYCi2	90	90	90	90	2
BonoboMYCi2	91	91	91	91	2
BonoboMYCi2	92	92	92	92	2
BonoboMYCi2	93	93	93	93	1
BonoboMYCi2	94	94	94	94	1
BonoboMYCi2	95	95	95	95	2
BonoboMYCi2	96	96	96	96	2
BonoboMYCi2	97	97	97	97	2
BonoboMYCi2	98	98	88	88	1
BonoboMYCi2	99	99	87	87	1
BonoboMYCi2	100	100	86	86	1
BonoboMYCi2	101	101	85	85	1
BonoboMYCi2	102	102	84	84	1
BonoboMYCi2	103	103	103	103	2
BonoboMYCi2	104	104	104	104	2
BonoboMYCi2	105	105	44	44	2
BonoboMYCi2	106	106	106	106	2
BonoboMYCi2	107	107	124	124	2
BonoboMYCi2	108	108	123	123	2
BonoboMYCi2	109	109	122	122	2
BonoboMYCi2	110	110	121	121	2
BonoboMYCi2	111	111	120	120	2
BonoboMYCi2	112	112	119	119	2
BonoboMYCi2	113	113	118	118	2
BonoboMYCi2	114	114	114	114	2
BonoboMYCi2	115	115	115	115	2
BonoboMYCi2	116	116	116	116	2
BonoboMYCi2	117	117	117	117	2
BonoboMYCi2	118	118	113	113	2
BonoboMYCi2	119	119	112	112	2
BonoboMYCi2	120	120	111	111	2
BonoboMYCi2	121	121	110	110	2
BonoboMYCi2	122	122	109	109	2
BonoboMYCi2	123	123	108	108	2
BonoboMYCi2	124	124	107	107	2
BonoboMYCi2	125	125	125	125	2
BonoboMYCi2	126	126	16	16	0
BonoboMYCi2	127	127	127	127	2
BonoboMYCi2	128	128	15	15	0
BonoboMYCi2	129	129	102	102	2
BonoboMYCi2	130	130	101	101	2
BonoboMYCi2	131	131	100	100	2
BonoboMYCi2	132	132	132	132	2
BonoboMYCi2	133	133	98	98	1
BonoboMYCi2	134	134	97	97	1
BonoboMYCi2	135	135	246	246	4
BonoboMYCi2	136	136	94	94	1
BonoboMYCi2	137	137	93	93	1
BonoboMYCi2	138	138	92	92	1
BonoboMYCi2	139	139	200	200	2
BonoboMYCi2	140	140	199	199	2
BonoboMYCi2	141	141	249	249	2
BonoboMYCi2	142	142	248	248	2
BonoboMYCi2	143	143	247	247	2
BonoboMYCi2	144	144	246	246	2
BonoboMYCi2	145	145	245	245	2
BonoboMYCi2	146	146	244	244	2
BonoboMYCi2	147	147	243	243	2
BonoboMYCi2	148	148	115	115	4
BonoboMYCi2	149	149	190	190	2
BonoboMYCi2	150	150	189	189	2
BonoboMYCi2	151	151	188	188	2
BonoboMYCi2	152	152	187	187	2
BonoboMYCi2	153	153	110	110	4
BonoboMYCi2	154	154	109	109	4
BonoboMYCi2	155	155	108	108	4
BonoboMYCi2	156	156	147	147	4
BonoboMYCi2	157	157	107	107	4
BonoboMYCi2	158	158	106	106	4
BonoboMYCi2	159	159	186	186	4
BonoboMYCi2	160	160	101	101	4
BonoboMYCi2	161	161	103	103	4
BonoboMYCi2	162	162	102	102	4
BonoboMYCi2	163	163	98	98	4
BonoboMYCi2	164	164	100	100	4
BonoboMYCi2	165	165	99	99	4
BonoboMYCi2	166	166	98	98	4
BonoboMYCi2	167	167	97	97	4
BonoboMYCi2	168	168	97	97	4
BonoboMYCi2	169	169	123	123	5
BonoboMYCi2	170	170	95	95	4
BonoboMYCi2	171	171	94	94	4
BonoboMYCi2	172	172	93	93	4
BonoboMYCi2	173	173	119	119	5
BonoboMYCi2	174	174	118	118	5
BonoboMYCi2	175	175	117	117	5
BonoboMYCi2	176	176	94	94	4
BonoboMYCi2	177	177	115	115	5
BonoboMYCi2	178	178	114	114	5
BonoboMYCi2	179	179	200	200	5
BonoboMYCi2	180	180	199	199	5
BonoboMYCi2	181	181	197	197	4
BonoboMYCi2	182	182	87	87	4
BonoboMYCi2	183	183	86	86	4
BonoboMYCi2	184	184	85	85	4
BonoboMYCi2	185	185	80	80	4
BonoboMYCi2	186	186	79	79	4
BonoboMYCi2	187	187	81	81	2
BonoboMYCi2	188	188	80	80	2
BonoboMYCi2	189	189	79	79	2
BonoboMYCi2	190	190	149	149	2
BonoboMYCi2	191	191	191	191	4
BonoboMYCi2	192	192	159	159	4
BonoboMYCi2	193	193	145	145	2
BonoboMYCi2	194	194	144	144	2
BonoboMYCi2	195	195	143	143	2
BonoboMYCi2	196	196	142	142	2
BonoboMYCi2	197	197	152	152	4
BonoboMYCi2	198	198	141	141	2
BonoboMYCi2	199	199	140	140	2
BonoboMYCi2	200	200	139	139	2
BonoboMYCi2	201	201	151	151	4
BonoboMYCi2	202	202	150	150	4
BonoboMYCi2	203	203	149	149	4
BonoboMYCi2	204	204	323	323	2
BonoboMYCi2	205	205	322	322	2
BonoboMYCi2	206	206	128	128	2
BonoboMYCi2	207	207	127	127	2
BonoboMYCi2	208	208	324	324	2
BonoboMYCi2	209	209	323	323	2
BonoboMYCi2	210	210	124	124	2
BonoboMYCi2	211	211	321	321	2
BonoboMYCi2	212	212	320	320	2
BonoboMYCi2	213	213	331	331	2
BonoboMYCi2	214	214	330	330	2
BonoboMYCi2	215	215	329	329	2
BonoboMYCi2	216	216	328	328	2
BonoboMYCi2	217	217	327	327	2
BonoboMYCi2	218	218	326	326	2
BonoboMYCi2	219	219	118	118	2
BonoboMYCi2	220	220	324	324	2
BonoboMYCi2	221	221	323	323	2
BonoboMYCi2	222	222	322	322	2
BonoboMYCi2	223	223	113	113	2
BonoboMYCi2	224	224	322	322	2
BonoboMYCi2	225	225	319	319	2
BonoboMYCi2	226	226	318	318	2
BonoboMYCi2	227	227	317	317	2
BonoboMYCi2	228	228	317	317	2
BonoboMYCi2	229	229	316	316	2
BonoboMYCi2	230	230	315	315	2
BonoboMYCi2	231	231	314	314	2
BonoboMYCi2	232	232	313	313	2
BonoboMYCi2	233	233	266	266	2
BonoboMYCi2	234	234	234	234	4
BonoboMYCi2	235	235	144	144	4
BonoboMYCi2	236	236	236	236	4
BonoboMYCi2	237	237	261	261	2
BonoboMYCi2	238	238	260	260	2
BonoboMYCi2	239	239	259	259	2
BonoboMYCi2	240	240	240	240	2
BonoboMYCi2	241	241	241	241	2
BonoboMYCi2	242	242	242	242	2
BonoboMYCi2	243	243	256	256	2
BonoboMYCi2	244	244	255	255	2
BonoboMYCi2	245	245	254	254	2
BonoboMYCi2	246	246	253	253	2
BonoboMYCi2	247	247	252	252	2
BonoboMYCi2	248	248	248	248	2
BonoboMYCi2	249	249	249	249	2
BonoboMYCi2	250	250	250	250	2
BonoboMYCi2	251	251	251	251	2
BonoboMYCi2	252	252	252	252	2
BonoboMYCi2	253	253	253	253	2
BonoboMYCi2	254	254	245	245	2
BonoboMYCi2	255	255	244	244	2
BonoboMYCi2	256	256	356	356	1
BonoboMYCi2	257	257	257	257	2
BonoboMYCi2	258	258	258	258	2
BonoboMYCi2	259	259	239	239	2
BonoboMYCi2	260	260	260	260	1
BonoboMYCi2	261	261	261	261	1
BonoboMYCi2	262	262	352	352	1
BonoboMYCi2	263	263	351	351	1
BonoboMYCi2	264	264	350	350	1
BonoboMYCi2	265	265	349	349	1
BonoboMYCi2	266	266	348	348	1
BonoboMYCi2	267	267	347	347	1
BonoboMYCi2	268	268	346	346	1
BonoboMYCi2	269	269	345	345	1
BonoboMYCi2	270	270	270	270	2
BonoboMYCi2	271	271	271	271	2
BonoboMYCi2	272	272	343	343	1
BonoboMYCi2	273	273	273	273	2
BonoboMYCi2	274	274	274	274	2
BonoboMYCi2	275	275	362	362	1
BonoboMYCi2	276	276	361	361	1
BonoboMYCi2	277	277	360	360	1
BonoboMYCi2	278	278	359	359	1
BonoboMYCi2	279	279	358	358	1
BonoboMYCi2	280	280	357	357	1
BonoboMYCi2	281	281	356	356	1
BonoboMYCi2	282	282	282	282	2
BonoboMYCi2	283	283	283	283	2
BonoboMYCi2	284	284	354	354	1
BonoboMYCi2	285	285	353	353	1
BonoboMYCi2	286	286	352	352	1
BonoboMYCi2	287	287	351	351	1
BonoboMYCi2	288	288	350	350	1
BonoboMYCi2	289	289	349	349	1
BonoboMYCi2	290	290	347	347	1
BonoboMYCi2	291	291	346	346	1
BonoboMYCi2	292	292	345	345	1
BonoboMYCi2	293	293	344	344	1
BonoboMYCi2	294	294	294	294	2
BonoboMYCi2	295	295	340	340	1
BonoboMYCi2	296	296	339	339	1
BonoboMYCi2	297	297	338	338	1
BonoboMYCi2	298	298	318	318	2
BonoboMYCi2	299	299	299	299	2
BonoboMYCi2	300	300	300	300	2
BonoboMYCi2	301	301	336	336	1
BonoboMYCi2	302	302	335	335	1
BonoboMYCi2	303	303	303	303	2
BonoboMYCi2	304	304	304	304	2
BonoboMYCi2	305	305	305	305	2
BonoboMYCi2	306	306	306	306	2
BonoboMYCi2	307	307	307	307	2
BonoboMYCi2	308	308	308	308	2
BonoboMYCi2	309	309	327	327	1
BonoboMYCi2	310	310	310	310	2
BonoboMYCi2	311	311	325	325	2
BonoboMYCi2	312	312	324	324	2
BonoboMYCi2	313	313	323	323	2
BonoboMYCi2	314	314	322	322	2
BonoboMYCi2	315	315	321	321	2
BonoboMYCi2	316	316	320	320	2
BonoboMYCi2	317	317	317	317	2
BonoboMYCi2	318	318	318	318	2
BonoboMYCi2	319	319	319	319	2
BonoboMYCi2	320	320	316	316	2
BonoboMYCi2	321	321	315	315	2
BonoboMYCi2	322	322	314	314	2
BonoboMYCi2	323	323	313	313	2
BonoboMYCi2	324	324	312	312	2
BonoboMYCi2	325	325	311	311	2
BonoboMYCi2	326	326	310	310	1
BonoboMYCi2	327	327	309	309	1
BonoboMYCi2	328	328	328	328	2
BonoboMYCi2	329	329	329	329	2
BonoboMYCi2	330	330	330	330	1
BonoboMYCi2	331	331	306	306	1
BonoboMYCi2	332	332	305	305	1
BonoboMYCi2	333	333	304	304	1
BonoboMYCi2	334	334	303	303	1
BonoboMYCi2	335	335	302	302	1
BonoboMYCi2	336	336	301	301	1
BonoboMYCi2	337	337	300	300	1
BonoboMYCi2	338	338	297	297	1
BonoboMYCi2	339	339	296	296	1
BonoboMYCi2	340	340	295	295	1
BonoboMYCi2	341	341	275	275	1
BonoboMYCi2	342	342	342	342	2
BonoboMYCi2	343	343	343	343	2
BonoboMYCi2	344	344	293	293	1
BonoboMYCi2	345	345	292	292	1
BonoboMYCi2	346	346	291	291	1
BonoboMYCi2	347	347	290	290	1
BonoboMYCi2	348	348	266	266	1
BonoboMYCi2	349	349	289	289	1
BonoboMYCi2	350	350	288	288	1
BonoboMYCi2	351	351	287	287	1
BonoboMYCi2	352	352	286	286	1
BonoboMYCi2	353	353	285	285	1
BonoboMYCi2	354	354	284	284	1
BonoboMYCi2	355	355	355	355	1
BonoboMYCi2	356	356	281	281	1
BonoboMYCi2	357	357	280	280	1
BonoboMYCi2	358	358	279	279	1
BonoboMYCi2	359	359	278	278	1
BonoboMYCi2	360	360	277	277	1
BonoboMYCi2	361	361	276	276	1
BonoboMYCi2	362	362	275	275	1
BonoboMYCi2	363	363	363	363	1
BonoboMYCi2	364	364	364	364	1
BonoboMYCi2	365	365	365	365	1
BonoboMYCi2	366	366	366	366	1
BonoboMYCi2	367	367	270	270	0
BonoboMYCi2	368	368	269	269	0
BonoboMYCi2	369	369	268	268	0
BonoboMYCi2	370	370	267	267	0
BonoboMYCi2	371	371	266	266	0
BonoboMYCi2	372	372	264	264	0
BonoboMYCi2	373	373	263	263	0
BonoboMYCi2	374	374	374	374	2
BonoboMYCi2	375	375	375	375	2
BonoboMYCi2	376	376	376	376	2
BonoboMYCi2	377	377	377	377	2
BonoboMYCi2	378	378	378	378	2
BonoboMYCi2	379	379	379	379	2
BonoboMYCi2	380	380	380	380	2
BonoboMYCi2	381	381	381	381	2
BonoboMYCi2	382	382	382	382	2
BonoboMYCi2	383	383	383	383	2
BonoboMYCi2	384	384	384	384	2
BonoboMYCi2	385	385	385	385	2
BonoboMYCi2	386	386	386	386	2
BonoboMYCi2	387	387	387	387	2
BonoboMYCi2	388	388	416	416	2
BonoboMYCi2	389	389	415	415	2
BonoboMYCi2	390	390	390	390	2
BonoboMYCi2	391	391	413	413	2
BonoboMYCi2	392	392	392	392	2
BonoboMYCi2	393	393	411	411	2
BonoboMYCi2	394	394	410	410	2
BonoboMYCi2	395	395	476	476	2
BonoboMYCi2	396	396	475	475	2
BonoboMYCi2	397	397	397	397	2
BonoboMYCi2	398	398	398	398	2
BonoboMYCi2	399	399	407	407	2
BonoboMYCi2	400	400	406	406	2
BonoboMYCi2	401	401	405	405	2
BonoboMYCi2	402	402	402	402	2
BonoboMYCi2	403	403	403	403	2
BonoboMYCi2	404	404	404	404	2
BonoboMYCi2	405	405	405	405	2
BonoboMYCi2	406	406	406	406	2
BonoboMYCi2	407	407	407	407	2
BonoboMYCi2	408	408	408	408	2
BonoboMYCi2	409	409	409	409	2
BonoboMYCi2	410	410	410	410	2
BonoboMYCi2	411	411	411	411	2
BonoboMYCi2	412	412	412	412	2
BonoboMYCi2	413	413	413	413	2
BonoboMYCi2	414	414	390	390	2
BonoboMYCi2	415	415	389	389	2
BonoboMYCi2	416	416	388	388	2
BonoboMYCi2	417	417	417	417	2
BonoboMYCi2	418	418	418	418	2
BonoboMYCi2	419	419	419	419	2
BonoboMYCi2	420	420	420	420	2
BonoboMYCi2	421	421	421	421	2
BonoboMYCi2	422	422	422	422	2
BonoboMYCi2	423	423	423	423	2
BonoboMYCi2	424	424	424	424	2
BonoboMYCi2	425	425	425	425	2
BonoboMYCi2	426	426	513	513	1
BonoboMYCi2	427	427	512	512	1
BonoboMYCi2	428	428	511	511	1
BonoboMYCi2	429	429	510	510	1
BonoboMYCi2	430	430	509	509	1
BonoboMYCi2	431	431	508	508	1
BonoboMYCi2	432	432	507	507	1
BonoboMYCi2	433	433	506	506	1
BonoboMYCi2	434	434	434	434	2
BonoboMYCi2	435	435	435	435	2
BonoboMYCi2	436	436	436	436	2
BonoboMYCi2	437	437	437	437	2
BonoboMYCi2	438	438	438	438	2
BonoboMYCi2	439	439	439	439	2
BonoboMYCi2	440	440	474	474	1
BonoboMYCi2	441	441	441	441	1
BonoboMYCi2	442	442	442	442	1
BonoboMYCi2	443	443	471	471	1
BonoboMYCi2	444	444	470	470	1
BonoboMYCi2	445	445	469	469	1
BonoboMYCi2	446	446	468	468	1
BonoboMYCi2	447	447	467	467	1
BonoboMYCi2	448	448	448	448	1
BonoboMYCi2	449	449	465	465	1
BonoboMYCi2	450	450	464	464	1
BonoboMYCi2	451	451	463	463	1
BonoboMYCi2	452	452	462	462	1
BonoboMYCi2	453	453	461	461	1
BonoboMYCi2	454	454	460	460	1
BonoboMYCi2	455	455	455	455	1
BonoboMYCi2	456	456	456	456	1
BonoboMYCi2	457	457	457	457	1
BonoboMYCi2	458	458	458	458	1
BonoboMYCi2	459	459	459	459	1
BonoboMYCi2	460	460	454	454	1
BonoboMYCi2	461	461	453	453	1
BonoboMYCi2	462	462	452	452	1
BonoboMYCi2	463	463	451	451	1
BonoboMYCi2	464	464	450	450	1
BonoboMYCi2	465	465	449	449	1
BonoboMYCi2	466	466	466	466	1
BonoboMYCi2	467	467	447	447	1
BonoboMYCi2	468	468	446	446	1
BonoboMYCi2	469	469	445	445	1
BonoboMYCi2	470	470	444	444	1
BonoboMYCi2	471	471	443	443	1
BonoboMYCi2	472	472	472	472	1
BonoboMYCi2	473	473	473	473	1
BonoboMYCi2	474	474	440	440	1
BonoboMYCi2	475	475	502	502	1
BonoboMYCi2	476	476	501	501	1
BonoboMYCi2	477	477	500	500	1
BonoboMYCi2	478	478	499	499	1
BonoboMYCi2	479	479	479	479	1
BonoboMYCi2	480	480	498	498	1
BonoboMYCi2	481	481	497	497	1
BonoboMYCi2	482	482	496	496	1
BonoboMYCi2	483	483	495	495	1
BonoboMYCi2	484	484	484	484	1
BonoboMYCi2	485	485	485	485	1
BonoboMYCi2	486	486	486	486	1
BonoboMYCi2	487	487	487	487	1
BonoboMYCi2	488	488	488	488	1
BonoboMYCi2	489	489	489	489	1
BonoboMYCi2	490	490	490	490	1
BonoboMYCi2	491	491	491	491	1
BonoboMYCi2	492	492	492	492	1
BonoboMYCi2	493	493	493	493	1
BonoboMYCi2	494	494	494	494	1
BonoboMYCi2	495	495	483	483	1
BonoboMYCi2	496	496	482	482	1
BonoboMYCi2	497	497	481	481	1
BonoboMYCi2	498	498	480	480	1
BonoboMYCi2	499	499	478	478	1
BonoboMYCi2	500	500	477	477	1
BonoboMYCi2	501	501	476	476	1
BonoboMYCi2	502	502	475	475	1
BonoboMYCi2	503	503	503	503	1
BonoboMYCi2	504	504	504	504	1
BonoboMYCi2	505	505	552	552	0
BonoboMYCi2	506	506	551	551	0
BonoboMYCi2	507	507	550	550	0
BonoboMYCi2	508	508	549	549	0
BonoboMYCi2	509	509	543	543	0
BonoboMYCi2	510	510	542	542	0
BonoboMYCi2	511	511	541	541	0
BonoboMYCi2	512	512	540	540	1
BonoboMYCi2	513	513	539	539	1
BonoboMYCi2	514	514	538	538	1
BonoboMYCi2	515	515	537	537	1
BonoboMYCi2	516	516	536	536	1
BonoboMYCi2	517	517	535	535	1
BonoboMYCi2	518	518	534	534	1
BonoboMYCi2	519	519	533	533	1
BonoboMYCi2	520	520	532	532	1
BonoboMYCi2	521	521	531	531	1
BonoboMYCi2	522	522	530	530	1
BonoboMYCi2	523	523	523	523	1
BonoboMYCi2	524	524	524	524	1
BonoboMYCi2	525	525	525	525	1
BonoboMYCi2	526	526	526	526	1
BonoboMYCi2	527	527	527	527	1
BonoboMYCi2	528	528	528	528	1
BonoboMYCi2	529	529	529	529	0
BonoboMYCi2	530	530	522	522	1
BonoboMYCi2	531	531	521	521	1
BonoboMYCi2	532	532	520	520	1
BonoboMYCi2	533	533	519	519	1
BonoboMYCi2	534	534	518	518	1
BonoboMYCi2	535	535	517	517	1
BonoboMYCi2	536	536	516	516	1
BonoboMYCi2	537	537	515	515	1
BonoboMYCi2	538	538	514	514	1
BonoboMYCi2	539	539	513	513	1
BonoboMYCi2	540	540	512	512	1
BonoboMYCi2	541	541	511	511	0
BonoboMYCi2	542	542	510	510	0
BonoboMYCi2	543	543	543	543	1
BonoboMYCi2	544	544	544	544	1
BonoboMYCi2	545	545	545	545	1
BonoboMYCi2	546	546	546	546	1
BonoboMYCi2	547	547	547	547	1
BonoboMYCi2	548	548	548	548	1
BonoboMYCi2	549	549	549	549	1
BonoboMYCi2	550	550	550	550	1
BonoboMYCi2	551	551	551	551	1
BonoboMYCi2	552	552	552	552	1
BonoboMYCi2	553	553	553	553	1
BonoboMYCi2	554	554	554	554	1
BonoboMYCi2	555	555	555	555	1
BonoboMYCi2	556	556	556	556	1
BonoboMYCi2	557	557	557	557	1
BonoboMYCi2	558	558	584	584	0
BonoboMYCi2	559	559	559	559	1
BonoboMYCi2	560	560	582	582	0
BonoboMYCi2	561	561	561	561	1
BonoboMYCi2	562	562	562	562	1
BonoboMYCi2	563	563	563	563	1
BonoboMYCi2	564	564	578	578	0
BonoboMYCi2	565	565	577	577	0
BonoboMYCi2	566	566	566	566	1
BonoboMYCi2	567	567	567	567	1
BonoboMYCi2	568	568	575	575	0
BonoboMYCi2	569	569	574	574	0
BonoboMYCi2	570	570	570	570	1
BonoboMYCi2	571	571	571	571	0
BonoboMYCi2	572	572	572	572	1
BonoboMYCi2	573	573	573	573	1
BonoboMYCi2	574	574	569	569	0
BonoboMYCi2	575	575	568	568	0
BonoboMYCi2	576	576	576	576	1
BonoboMYCi2	577	577	577	577	1
BonoboMYCi2	578	578	564	564	0
BonoboMYCi2	579	579	563	563	0
BonoboMYCi2	580	580	580	580	1
BonoboMYCi2	581	581	581	581	1
BonoboMYCi2	582	582	582	582	1
BonoboMYCi2	583	583	583	583	1
BonoboMYCi2	584	584	584	584	1
BonoboMYCi2	585	585	585	585	1
BonoboMYCi2	586	586	586	586	1
BonoboMYCi2	587	587	587	587	1
BonoboMYCi2	588	588	588	588	2
BonoboMYCi2	589	589	589	589	2
BonoboMYCi2	590	590	590	590	1
BonoboMYCi2	591	591	591	591	1
BonoboMYCi2	592	592	592	592	1
BonoboMYCi2	593	593	593	593	1
BonoboMYCi2	594	594	594	594	1
BonoboMYCi2	595	595	595	595	1
BonoboMYCi2	596	596	596	596	2
BonoboMYCi2	597	597	597	597	2
BonoboMYCi2	598	598	598	598	2
BonoboMYCi2	599	599	599	599	2
BonoboMYCi2	600	600	600	600	2
BonoboMYCi2	601	601	601	601	1
BonoboMYCi2	602	602	602	602	1
BonoboMYCi2	603	603	603	603	2
BonoboMYCi2	604	604	604	604	2
BonoboMYCi2	605	605	605	605	2
BonoboMYCi2	606	606	606	606	1
BonoboMYCi2	607	607	607	607	1
BonoboMYCi2	608	608	608	608	2
BonoboMYCi2	609	609	609	609	2
BonoboMYCi2	610	610	610	610	2
BonoboMYCi2	611	611	611	611	2
BonoboMYCi2	612	612	579	579	1
BonoboMYCi2	613	613	578	578	1
BonoboMYCi2	614	614	614	614	2
BonoboMYCi2	615	615	576	576	1
BonoboMYCi2	616	616	575	575	1
BonoboMYCi2	617	617	574	574	1
BonoboMYCi2	618	618	618	618	1
BonoboMYCi2	619	619	573	573	1
BonoboMYCi2	620	620	572	572	1
BonoboMYCi2	621	621	571	571	1
BonoboMYCi2	622	622	570	570	1
BonoboMYCi2	623	623	569	569	1
BonoboMYCi2	624	624	568	568	1
BonoboMYCi2	625	625	567	567	1
BonoboMYCi2	626	626	566	566	1
BonoboMYCi2	627	627	627	627	2
BonoboMYCi2	628	628	628	628	2
BonoboMYCi2	629	629	629	629	2
BonoboMYCi2	630	630	560	560	1
BonoboMYCi2	631	631	559	559	1
BonoboMYCi2	632	632	558	558	1
BonoboMYCi2	633	633	633	633	2
BonoboMYCi2	634	634	634	634	1
BonoboMYCi2	635	635	635	635	1
BonoboMYCi2	636	636	636	636	1
BonoboMYCi2	637	637	637	637	1
BonoboMYCi2	638	638	638	638	1
BonoboMYCi2	639	639	639	639	2
BonoboMYCi2	640	640	640	640	2
BonoboMYCi2	641	641	641	641	2
BonoboMYCi2	642	642	642	642	2
BonoboMYCi2	643	643	643	643	2
BonoboMYCi2	644	644	644	644	2
BonoboMYCi2	645	645	645	645	2
BonoboMYCi2	646	646	646	646	2
BonoboMYCi2	647	647	647	647	2
BonoboMYCi2	648	648	648	648	2
BonoboMYCi2	649	649	649	649	2
BonoboMYCi2	650	650	650	650	2
BonoboMYCi2	651	651	651	651	2
BonoboMYCi2	652	652	652	652	2
BonoboMYCi2	653	653	653	653	2
BonoboMYCi2	654	654	654	654	2
BonoboMYCi2	655	655	655	655	2
BonoboMYCi2	656	656	656	656	2
BonoboMYCi2	657	657	657	657	2
BonoboMYCi2	658	658	658	658	2
BonoboMYCi2	659	659	659	659	2
BonoboMYCi2	660	660	660	660	2
BonoboMYCi2	661	661	661	661	2
BonoboMYCi2	662	662	662	662	2
BonoboMYCi2	663	663	663	663	2
BonoboMYCi2	664	664	664	664	2
BonoboMYCi2	665	665	665	665	2
BonoboMYCi2	666	666	666	666	2
BonoboMYCi2	667	667	698	698	1
BonoboMYCi2	668	668	668	668	2
BonoboMYCi2	669	669	696	696	1
BonoboMYCi2	670	670	695	695	1
BonoboMYCi2	671	671	694	694	1
BonoboMYCi2	672	672	693	693	1
BonoboMYCi2	673	673	692	692	1
BonoboMYCi2	674	674	691	691	1
BonoboMYCi2	675	675	690	690	1
BonoboMYCi2	676	676	676	676	2
BonoboMYCi2	677	677	677	677	2
BonoboMYCi2	678	678	678	678	2
BonoboMYCi2	679	679	679	679	2
BonoboMYCi2	680	680	680	680	2
BonoboMYCi2	681	681	681	681	2
BonoboMYCi2	682	682	682	682	2
BonoboMYCi2	683	683	683	683	2
BonoboMYCi2	684	684	684	684	2
BonoboMYCi2	685	685	685	685	2
BonoboMYCi2	686	686	686	686	2
BonoboMYCi2	687	687	687	687	2
BonoboMYCi2	688	688	688	688	2
BonoboMYCi2	689	689	676	676	1
BonoboMYCi2	690	690	675	675	1
BonoboMYCi2	691	691	674	674	1
BonoboMYCi2	692	692	673	673	1
BonoboMYCi2	693	693	693	693	2
BonoboMYCi2	694	694	694	694	2
BonoboMYCi2	695	695	695	695	2
BonoboMYCi2	696	696	712	712	2
BonoboMYCi2	697	697	711	711	2
BonoboMYCi2	698	698	710	710	2
BonoboMYCi2	699	699	709	709	2
BonoboMYCi2	700	700	708	708	2
BonoboMYCi2	701	701	701	701	2
BonoboMYCi2	702	702	702	702	2
BonoboMYCi2	703	703	703	703	2
BonoboMYCi2	704	704	704	704	2
BonoboMYCi2	705	705	705	705	2
BonoboMYCi2	706	706	706	706	2
BonoboMYCi2	707	707	707	707	2
BonoboMYCi2	708	708	700	700	2
BonoboMYCi2	709	709	699	699	2
BonoboMYCi2	710	710	698	698	2
BonoboMYCi2	711	711	697	697	2
BonoboMYCi2	712	712	696	696	2
BonoboMYCi2	713	713	725	725	2
BonoboMYCi2	714	714	724	724	2
BonoboMYCi2	715	715	723	723	2
BonoboMYCi2	716	716	722	722	2
BonoboMYCi2	717	717	717	717	2
BonoboMYCi2	718	718	718	718	2
BonoboMYCi2	719	719	719	719	2
BonoboMYCi2	720	720	720	720	2
BonoboMYCi2	721	721	721	721	2
BonoboMYCi2	722	722	716	716	2
BonoboMYCi2	723	723	715	715	2
BonoboMYCi2	724	724	714	714	2
BonoboMYCi2	725	725	713	713	2
BonoboMYCi2	726	726	726	726	2
BonoboMYCi2	727	727	736	736	1
BonoboMYCi2	728	728	735	735	1
BonoboMYCi2	729	729	734	734	1
BonoboMYCi2	730	730	730	730	2
BonoboMYCi2	731	731	731	731	2
BonoboMYCi2	732	732	732	732	2
BonoboMYCi2	733	733	733	733	2
BonoboMYCi2	734	734	759	759	2
BonoboMYCi2	735	735	758	758	2
BonoboMYCi2	736	736	757	757	2
BonoboMYCi2	737	737	756	756	2
BonoboMYCi2	738	738	738	738	2
BonoboMYCi2	739	739	754	754	2
BonoboMYCi2	740	740	753	753	2
BonoboMYCi2	741	741	752	752	2
BonoboMYCi2	742	742	751	751	2
BonoboMYCi2	743	743	743	743	2
BonoboMYCi2	744	744	744	744	2
BonoboMYCi2	745	745	745	745	2
BonoboMYCi2	746	746	746	746	2
BonoboMYCi2	747	747	747	747	2
BonoboMYCi2	748	748	748	748	2
BonoboMYCi2	749	749	749	749	2
BonoboMYCi2	750	750	750	750	2
BonoboMYCi2	751	751	742	742	2
BonoboMYCi2	752	752	741	741	2
BonoboMYCi2	753	753	740	740	2
BonoboMYCi2	754	754	739	739	2
BonoboMYCi2	755	755	755	755	2
BonoboMYCi2	756	756	737	737	2
BonoboMYCi2	757	757	736	736	2
BonoboMYCi2	758	758	735	735	2
BonoboMYCi2	759	759	734	734	2
BonoboMYCi2	760	760	687	687	1
BonoboMYCi2	761	761	686	686	1
BonoboMYCi2	762	762	762	762	1
BonoboMYCi2	763	763	763	763	1
BonoboMYCi2	764	764	725	725	2
BonoboMYCi2	765	765	765	765	2
BonoboMYCi2	766	766	766	766	2
BonoboMYCi2	767	767	767	767	2
BonoboMYCi2	768	768	768	768	2
BonoboMYCi2	769	769	769	769	2
BonoboMYCi2	770	770	770	770	2
BonoboMYCi2	771	771	771	771	2
BonoboMYCi2	772	772	772	772	2
BonoboMYCi2	773	773	792	792	2
BonoboMYCi2	774	774	791	791	2
BonoboMYCi2	775	775	790	790	2
BonoboMYCi2	776	776	789	789	2
BonoboMYCi2	777	777	788	788	2
BonoboMYCi2	778	778	787	787	2
BonoboMYCi2	779	779	786	786	2
BonoboMYCi2	780	780	780	780	2
BonoboMYCi2	781	781	781	781	2
BonoboMYCi2	782	782	782	782	2
BonoboMYCi2	783	783	783	783	2
BonoboMYCi2	784	784	784	784	2
BonoboMYCi2	785	785	785	785	2
BonoboMYCi2	786	786	779	779	2
BonoboMYCi2	787	787	778	778	2
BonoboMYCi2	788	788	777	777	2
BonoboMYCi2	789	789	776	776	2
BonoboMYCi2	790	790	775	775	2
BonoboMYCi2	791	791	774	774	2
BonoboMYCi2	792	792	773	773	2
BonoboMYCi2	793	793	793	793	2
BonoboMYCi2	794	794	794	794	2
BonoboMYCi2	795	795	795	795	2
BonoboMYCi2	796	796	796	796	2
BonoboMYCi2	797	797	797	797	2
BonoboMYCi2	798	798	798	798	2
BonoboMYCi2	799	799	799	799	2
BonoboMYCi2	800	800	800	800	2
BonoboMYCi2	801	801	801	801	2
BonoboMYCi2	802	802	802	802	2
BonoboMYCi2	803	803	803	803	2
BonoboMYCi2	804	804	804	804	2
BonoboMYCi2	805	805	805	805	2
BonoboMYCi2	806	806	806	806	2
BonoboMYCi2	807	807	878	878	1
BonoboMYCi2	808	808	877	877	1
BonoboMYCi2	809	809	809	809	2
BonoboMYCi2	810	810	810	810	2
BonoboMYCi2	811	811	853	853	2
BonoboMYCi2	812	812	852	852	2
BonoboMYCi2	813	813	813	813	2
BonoboMYCi2	814	814	814	814	2
BonoboMYCi2	815	815	815	815	2
BonoboMYCi2	816	816	864	864	1
BonoboMYCi2	817	817	863	863	1
BonoboMYCi2	818	818	862	862	1
BonoboMYCi2	819	819	861	861	1
BonoboMYCi2	820	820	860	860	1
BonoboMYCi2	821	821	821	821	2
BonoboMYCi2	822	822	844	844	1
BonoboMYCi2	823	823	843	843	1
BonoboMYCi2	824	824	842	842	1
BonoboMYCi2	825	825	841	841	1
BonoboMYCi2	826	826	826	826	2
BonoboMYCi2	827	827	839	839	1
BonoboMYCi2	828	828	838	838	1
BonoboMYCi2	829	829	837	837	1
BonoboMYCi2	830	830	836	836	1
BonoboMYCi2	831	831	835	835	1
BonoboMYCi2	832	832	832	832	1
BonoboMYCi2	833	833	833	833	1
BonoboMYCi2	834	834	834	834	1
BonoboMYCi2	835	835	831	831	1
BonoboMYCi2	836	836	830	830	1
BonoboMYCi2	837	837	829	829	1
BonoboMYCi2	838	838	828	828	1
BonoboMYCi2	839	839	827	827	1
BonoboMYCi2	840	840	840	840	1
BonoboMYCi2	841	841	825	825	1
BonoboMYCi2	842	842	824	824	1
BonoboMYCi2	843	843	823	823	1
BonoboMYCi2	844	844	822	822	1
BonoboMYCi2	845	845	845	845	1
BonoboMYCi2	846	846	846	846	1
BonoboMYCi2	847	847	847	847	1
BonoboMYCi2	848	848	848	848	1
BonoboMYCi2	849	849	849	849	1
BonoboMYCi2	850	850	850	850	1
BonoboMYCi2	851	851	851	851	1
BonoboMYCi2	852	852	852	852	1
BonoboMYCi2	853	853	853	853	1
BonoboMYCi2	854	854	854	854	1
BonoboMYCi2	855	855	855	855	1
BonoboMYCi2	856	856	856	856	1
BonoboMYCi2	857	857	857	857	1
BonoboMYCi2	858	858	858	858	1
BonoboMYCi2	859	859	859	859	1
BonoboMYCi2	860	860	860	860	1
BonoboMYCi2	861	861	939	939	1
BonoboMYCi2	862	862	938	938	1
BonoboMYCi2	863	863	937	937	1
BonoboMYCi2	864	864	936	936	1
BonoboMYCi2	865	865	865	865	1
BonoboMYCi2	866	866	866	866	1
BonoboMYCi2	867	867	867	867	1
BonoboMYCi2	868	868	868	868	1
BonoboMYCi2	869	869	929	929	0
BonoboMYCi2	870	870	928	928	0
BonoboMYCi2	871	871	927	927	0
BonoboMYCi2	872	872	926	926	0
BonoboMYCi2	873	873	925	925	0
BonoboMYCi2	874	874	924	924	0
BonoboMYCi2	875	875	923	923	0
BonoboMYCi2	876	876	876	876	1
BonoboMYCi2	877	877	877	877	1
BonoboMYCi2	878	878	878	878	1
BonoboMYCi2	879	879	879	879	1
BonoboMYCi2	880	880	880	880	1
BonoboMYCi2	881	881	881	881	1
BonoboMYCi2	882	882	922	922	0
BonoboMYCi2	883	883	921	921	0
BonoboMYCi2	884	884	920	920	0
BonoboMYCi2	885	885	919	919	0
BonoboMYCi2	886	886	918	918	0
BonoboMYCi2	887	887	917	917	0
BonoboMYCi2	888	888	916	916	0
BonoboMYCi2	889	889	889	889	1
BonoboMYCi2	890	890	890	890	1
BonoboMYCi2	891	891	891	891	1
BonoboMYCi2	892	892	892	892	1
BonoboMYCi2	893	893	913	913	1
BonoboMYCi2	894	894	912	912	1
BonoboMYCi2	895	895	911	911	1
BonoboMYCi2	896	896	910	910	1
BonoboMYCi2	897	897	909	909	1
BonoboMYCi2	898	898	908	908	1
BonoboMYCi2	899	899	907	907	1
BonoboMYCi2	900	900	906	906	1
BonoboMYCi2	901	901	901	901	1
BonoboMYCi2	902	902	902	902	1
BonoboMYCi2	903	903	903	903	1
BonoboMYCi2	904	904	904	904	1
BonoboMYCi2	905	905	905	905	1
BonoboMYCi2	906	906	900	900	1
BonoboMYCi2	907	907	899	899	1
BonoboMYCi2	908	908	898	898	1
BonoboMYCi2	909	909	897	897	1
BonoboMYCi2	910	910	896	896	1
BonoboMYCi2	911	911	895	895	1
BonoboMYCi2	912	912	894	894	1
BonoboMYCi2	913	913	893	893	1
BonoboMYCi2	914	914	914	914	1
BonoboMYCi2	915	915	915	915	1
BonoboMYCi2	916	916	888	888	0
BonoboMYCi2	917	917	887	887	0
BonoboMYCi2	918	918	886	886	0
BonoboMYCi2	919	919	885	885	0
BonoboMYCi2	920	920	884	884	0
BonoboMYCi2	921	921	883	883	0
BonoboMYCi2	922	922	882	882	0
BonoboMYCi2	923	923	875	875	0
BonoboMYCi2	924	924	874	874	0
BonoboMYCi2	925	925	873	873	0
BonoboMYCi2	926	926	872	872	0
BonoboMYCi2	927	927	871	871	0
BonoboMYCi2	928	928	870	870	0
BonoboMYCi2	929	929	869	869	0
BonoboMYCi2	930	930	930	930	1
BonoboMYCi2	931	931	931	931	1
BonoboMYCi2	932	932	932	932	1
BonoboMYCi2	933	933	933	933	1
BonoboMYCi2	934	934	934	934	1
BonoboMYCi2	935	935	935	935	1
BonoboMYCi2	936	936	936	936	1
BonoboMYCi2	937	937	863	863	1
BonoboMYCi2	938	938	862	862	1
BonoboMYCi2	939	939	939	939	0
BonoboMYCi2	940	940	940	940	0
BonoboMYCi2	941	941	941	941	1
BonoboMYCi2	942	942	942	942	1
BonoboMYCi2	943	943	943	943	1
BonoboMYCi2	944	944	944	944	1
BonoboMYCi2	945	945	945	945	1
BonoboMYCi2	946	946	946	946	1
BonoboMYCi2	947	947	947	947	0
BonoboMYCi2	948	948	948	948	0
BonoboMYCi2	949	949	949	949	0
BonoboMYCi2	950	950	950	950	1
BonoboMYCi2	951	951	951	951	1
BonoboMYCi2	952	952	952	952	1
BonoboMYCi2	953	953	953	953	0
BonoboMYCi2	954	954	954	954	0
BonoboMYCi2	955	955	955	955	0
BonoboMYCi2	956	956	956	956	0
BonoboMYCi2	957	957	957	957	0
BonoboMYCi2	958	958	958	958	0
BonoboMYCi2	959	959	959	959	1
BonoboMYCi2	960	960	960	960	0
BonoboMYCi2	961	961	961	961	1
BonoboMYCi2	962	962	962	962	1
BonoboMYCi2	963	963	963	963	1
BonoboMYCi2	964	964	964	964	1
BonoboMYCi2	965	965	983	983	1
BonoboMYCi2	966	966	982	982	1
BonoboMYCi2	967	967	981	981	1
BonoboMYCi2	968	968	980	980	1
BonoboMYCi2	969	969	979	979	1
BonoboMYCi2	970	970	978	978	1
BonoboMYCi2	971	971	977	977	1
BonoboMYCi2	972	972	976	976	1
BonoboMYCi2	973	973	973	973	1
BonoboMYCi2	974	974	974	974	1
BonoboMYCi2	975	975	975	975	1
BonoboMYCi2	976	976	972	972	1
BonoboMYCi2	977	977	971	971	1
BonoboMYCi2	978	978	970	970	1
BonoboMYCi2	979	979	969	969	1
BonoboMYCi2	980	980	968	968	1
BonoboMYCi2	981	981	967	967	1
BonoboMYCi2	982	982	966	966	1
BonoboMYCi2	983	983	965	965	1
BonoboMYCi2	984	984	984	984	0
BonoboMYCi2	985	985	985	985	0
BonoboMYCi2	986	986	986	986	0
BonoboMYCi2	987	987	1053	1053	0
BonoboMYCi2	988	988	1052	1052	0
BonoboMYCi2	989	989	1051	1051	0
BonoboMYCi2	990	990	1050	1050	0
BonoboMYCi2	991	991	1049	1049	0
BonoboMYCi2	992	992	1048	1048	0
BonoboMYCi2	993	993	993	993	0
BonoboMYCi2	994	994	1047	1047	0
BonoboMYCi2	995	995	1046	1046	0
BonoboMYCi2	996	996	996	996	1
BonoboMYCi2	997	997	1045	1045	0
BonoboMYCi2	998	998	1044	1044	0
BonoboMYCi2	999	999	1043	1043	0
BonoboMYCi2	1000	1000	1042	1042	0
BonoboMYCi2	1001	1001	1001	1001	1
BonoboMYCi2	1002	1002	1041	1041	0
BonoboMYCi2	1003	1003	1040	1040	0
BonoboMYCi2	1004	1004	1004	1004	1
BonoboMYCi2	1005	1005	1039	1039	0
BonoboMYCi2	1006	1006	1006	1006	1
BonoboMYCi2	1007	1007	1038	1038	0
BonoboMYCi2	1008	1008	1037	1037	0
BonoboMYCi2	1009	1009	1036	1036	0
BonoboMYCi2	1010	1010	1035	1035	0
BonoboMYCi2	1011	1011	1011	1011	1
BonoboMYCi2	1012	1012	1012	1012	1
BonoboMYCi2	1013	1013	1013	1013	1
BonoboMYCi2	1014	1014	1033	1033	0
BonoboMYCi2	1015	1015	1032	1032	0
BonoboMYCi2	1016	1016	1016	1016	0
BonoboMYCi2	1017	1017	1017	1017	1
BonoboMYCi2	1018	1018	1029	1029	0
BonoboMYCi2	1019	1019	1028	1028	0
BonoboMYCi2	1020	1020	1027	1027	0
BonoboMYCi2	1021	1021	1026	1026	0
BonoboMYCi2	1022	1022	1022	1022	1
BonoboMYCi2	1023	1023	1023	1023	1
BonoboMYCi2	1024	1024	1024	1024	1
BonoboMYCi2	1025	1025	1025	1025	1
BonoboMYCi2	1026	1026	1021	1021	0
BonoboMYCi2	1027	1027	1020	1020	0
BonoboMYCi2	1028	1028	1019	1019	0
BonoboMYCi2	1029	1029	1018	1018	0
BonoboMYCi2	1030	1030	1030	1030	1
BonoboMYCi2	1031	1031	1031	1031	1
BonoboMYCi2	1032	1032	1015	1015	0
BonoboMYCi2	1033	1033	1014	1014	0
BonoboMYCi2	1034	1034	1034	1034	0
BonoboMYCi2	1035	1035	1010	1010	0
BonoboMYCi2	1036	1036	1009	1009	0
BonoboMYCi2	1037	1037	1008	1008	0
BonoboMYCi2	1038	1038	1007	1007	0
BonoboMYCi2	1039	1039	1005	1005	0
BonoboMYCi2	1040	1040	1003	1003	0
BonoboMYCi2	1041	1041	1002	1002	0
BonoboMYCi2	1042	1042	1000	1000	0
BonoboMYCi2	1043	1043	999	999	0
BonoboMYCi2	1044	1044	998	998	0
BonoboMYCi2	1045	1045	997	997	0
BonoboMYCi2	1046	1046	995	995	0
BonoboMYCi2	1047	1047	994	994	0
BonoboMYCi2	1048	1048	992	992	0
BonoboMYCi2	1049	1049	991	991	0
BonoboMYCi2	1050	1050	990	990	0
BonoboMYCi2	1051	1051	989	989	0
BonoboMYCi2	1052	1052	988	988	0
BonoboMYCi2	1053	1053	987	987	0
BonoboMYCi2	1054	1054	1067	1067	1
BonoboMYCi2	1055	1055	1066	1066	1
BonoboMYCi2	1056	1056	1065	1065	1
BonoboMYCi2	1057	1057	1064	1064	1
BonoboMYCi2	1058	1058	1063	1063	1
BonoboMYCi2	1059	1059	1059	1059	1
BonoboMYCi2	1060	1060	1060	1060	1
BonoboMYCi2	1061	1061	1061	1061	1
BonoboMYCi2	1062	1062	1062	1062	1
BonoboMYCi2	1063	1063	1058	1058	1
BonoboMYCi2	1064	1064	1057	1057	1
BonoboMYCi2	1065	1065	1056	1056	1
BonoboMYCi2	1066	1066	1055	1055	1
BonoboMYCi2	1067	1067	1054	1054	1
BonoboMYCi2	1068	1068	1068	1068	1
BonoboMYCi2	1069	1069	1069	1069	1
BonoboMYCi2	1070	1070	1070	1070	1
BonoboMYCi2	1071	1071	1071	1071	1
BonoboMYCi2	1072	1072	1072	1072	1
BonoboMYCi2	1073	1073	1073	1073	1
BonoboMYCi2	1074	1074	1086	1086	1
BonoboMYCi2	1075	1075	1085	1085	1
BonoboMYCi2	1076	1076	1084	1084	1
BonoboMYCi2	1077	1077	1083	1083	1
BonoboMYCi2	1078	1078	1078	1078	1
BonoboMYCi2	1079	1079	1079	1079	1
BonoboMYCi2	1080	1080	1080	1080	1
BonoboMYCi2	1081	1081	1081	1081	1
BonoboMYCi2	1082	1082	1082	1082	1
BonoboMYCi2	1083	1083	1077	1077	1
BonoboMYCi2	1084	1084	1084	1084	2
BonoboMYCi2	1085	1085	1075	1075	1
BonoboMYCi2	1086	1086	1074	1074	1
BonoboMYCi2	1087	1087	1087	1087	1
BonoboMYCi2	1088	1088	1119	1119	2
BonoboMYCi2	1089	1089	1089	1089	2
BonoboMYCi2	1090	1090	1090	1090	2
BonoboMYCi2	1091	1091	1116	1116	2
BonoboMYCi2	1092	1092	1092	1092	2
BonoboMYCi2	1093	1093	1093	1093	2
BonoboMYCi2	1094	1094	1114	1114	2
BonoboMYCi2	1095	1095	1113	1113	2
BonoboMYCi2	1096	1096	1112	1112	2
BonoboMYCi2	1097	1097	1111	1111	2
BonoboMYCi2	1098	1098	1110	1110	2
BonoboMYCi2	1099	1099	1099	1099	2
BonoboMYCi2	1100	1100	1100	1100	2
BonoboMYCi2	1101	1101	1101	1101	2
BonoboMYCi2	1102	1102	1102	1102	2
BonoboMYCi2	1103	1103	1103	1103	2
BonoboMYCi2	1104	1104	1104	1104	2
BonoboMYCi2	1105	1105	1105	1105	2
BonoboMYCi2	1106	1106	1106	1106	2
BonoboMYCi2	1107	1107	1107	1107	2
BonoboMYCi2	1108	1108	1108	1108	2
BonoboMYCi2	1109	1109	1109	1109	2
BonoboMYCi2	1110	1110	1098	1098	2
BonoboMYCi2	1111	1111	1097	1097	2
BonoboMYCi2	1112	1112	1096	1096	2
BonoboMYCi2	1113	1113	1095	1095	2
BonoboMYCi2	1114	1114	1094	1094	2
BonoboMYCi2	1115	1115	1115	1115	2
BonoboMYCi2	1116	1116	1091	1091	2
BonoboMYCi2	1117	1117	1117	1117	2
BonoboMYCi2	1118	1118	1118	1118	2
BonoboMYCi2	1119	1119	1088	1088	2
BonoboMYCi2	1120	1120	1087	1087	2
BonoboMYCi2	1121	1121	1086	1086	2
BonoboMYCi2	1122	1122	1085	1085	2
BonoboMYCi2	1123	1123	1083	1083	2
BonoboMYCi2	1124	1124	1082	1082	2
BonoboMYCi2	1125	1125	1081	1081	2
BonoboMYCi2	1126	1126	1126	1126	2
BonoboMYCi2	1127	1127	1079	1079	2
BonoboMYCi2	1128	1128	1077	1077	2
BonoboMYCi2	1129	1129	1076	1076	2
BonoboMYCi2	1130	1130	1075	1075	2
BonoboMYCi2	1131	1131	1074	1074	2
BonoboMYCi2	1132	1132	1132	1132	2
BonoboMYCi2	1133	1133	1073	1073	2
BonoboMYCi2	1134	1134	1072	1072	2
BonoboMYCi2	1135	1135	1071	1071	2
BonoboMYCi2	1136	1136	1136	1136	2
BonoboMYCi2	1137	1137	1181	1181	2
BonoboMYCi2	1138	1138	1180	1180	2
BonoboMYCi2	1139	1139	1179	1179	2
BonoboMYCi2	1140	1140	1140	1140	2
BonoboMYCi2	1141	1141	1141	1141	2
BonoboMYCi2	1142	1142	1175	1175	2
BonoboMYCi2	1143	1143	1174	1174	2
BonoboMYCi2	1144	1144	1144	1144	2
BonoboMYCi2	1145	1145	1145	1145	2
BonoboMYCi2	1146	1146	1159	1159	2
BonoboMYCi2	1147	1147	1158	1158	2
BonoboMYCi2	1148	1148	1157	1157	2
BonoboMYCi2	1149	1149	1156	1156	2
BonoboMYCi2	1150	1150	1150	1150	2
BonoboMYCi2	1151	1151	1151	1151	2
BonoboMYCi2	1152	1152	1152	1152	2
BonoboMYCi2	1153	1153	1153	1153	2
BonoboMYCi2	1154	1154	1154	1154	2
BonoboMYCi2	1155	1155	1155	1155	2
BonoboMYCi2	1156	1156	1149	1149	2
BonoboMYCi2	1157	1157	1148	1148	2
BonoboMYCi2	1158	1158	1147	1147	2
BonoboMYCi2	1159	1159	1146	1146	2
BonoboMYCi2	1160	1160	1160	1160	2
BonoboMYCi2	1161	1161	1161	1161	2
BonoboMYCi2	1162	1162	1162	1162	2
BonoboMYCi2	1163	1163	1163	1163	2
BonoboMYCi2	1164	1164	1164	1164	2
BonoboMYCi2	1165	1165	1152	1152	2
BonoboMYCi2	1166	1166	1166	1166	2
BonoboMYCi2	1167	1167	1167	1167	2
BonoboMYCi2	1168	1168	1168	1168	2
BonoboMYCi2	1169	1169	1148	1148	2
BonoboMYCi2	1170	1170	1147	1147	2
BonoboMYCi2	1171	1171	1146	1146	2
BonoboMYCi2	1172	1172	1172	1172	2
BonoboMYCi2	1173	1173	1173	1173	2
BonoboMYCi2	1174	1174	1174	1174	2
BonoboMYCi2	1175	1175	1142	1142	2
BonoboMYCi2	1176	1176	1141	1141	2
BonoboMYCi2	1177	1177	1177	1177	2
BonoboMYCi2	1178	1178	1140	1140	2
BonoboMYCi2	1179	1179	1139	1139	2
BonoboMYCi2	1180	1180	1138	1138	2
BonoboMYCi2	1181	1181	1181	1181	2
BonoboMYCi2	1182	1182	1197	1197	2
BonoboMYCi2	1183	1183	1196	1196	2
BonoboMYCi2	1184	1184	1195	1195	2
BonoboMYCi2	1185	1185	1194	1194	2
BonoboMYCi2	1186	1186	1193	1193	2
BonoboMYCi2	1187	1187	1187	1187	2
BonoboMYCi2	1188	1188	1188	1188	2
BonoboMYCi2	1189	1189	1189	1189	2
BonoboMYCi2	1190	1190	1190	1190	2
BonoboMYCi2	1191	1191	1191	1191	2
BonoboMYCi2	1192	1192	1192	1192	2
BonoboMYCi2	1193	1193	1186	1186	2
BonoboMYCi2	1194	1194	1185	1185	2
BonoboMYCi2	1195	1195	1184	1184	2
BonoboMYCi2	1196	1196	1183	1183	2
BonoboMYCi2	1197	1197	1182	1182	2
BonoboMYCi2	1198	1198	1198	1198	2
BonoboMYCi2	1199	1199	1199	1199	2
BonoboMYCi2	1200	1200	1200	1200	2
BonoboMYCi2	1201	1201	1233	1233	2
BonoboMYCi2	1202	1202	1232	1232	2
BonoboMYCi2	1203	1203	1203	1203	2
BonoboMYCi2	1204	1204	1230	1230	2
BonoboMYCi2	1205	1205	1229	1229	2
BonoboMYCi2	1206	1206	1206	1206	2
BonoboMYCi2	1207	1207	1227	1227	2
BonoboMYCi2	1208	1208	1226	1226	2
BonoboMYCi2	1209	1209	1225	1225	2
BonoboMYCi2	1210	1210	1224	1224	2
BonoboMYCi2	1211	1211	1211	1211	2
BonoboMYCi2	1212	1212	1222	1222	2
BonoboMYCi2	1213	1213	1213	1213	2
BonoboMYCi2	1214	1214	1220	1220	2
BonoboMYCi2	1215	1215	1219	1219	2
BonoboMYCi2	1216	1216	1216	1216	2
BonoboMYCi2	1217	1217	1217	1217	2
BonoboMYCi2	1218	1218	1218	1218	2
BonoboMYCi2	1219	1219	1215	1215	2
BonoboMYCi2	1220	1220	1214	1214	2
BonoboMYCi2	1221	1221	1221	1221	2
BonoboMYCi2	1222	1222	1212	1212	2
BonoboMYCi2	1223	1223	1211	1211	2
BonoboMYCi2	1224	1224	1210	1210	2
BonoboMYCi2	1225	1225	1209	1209	2
BonoboMYCi2	1226	1226	1271	1271	1
BonoboMYCi2	1227	1227	1270	1270	1
BonoboMYCi2	1228	1228	1269	1269	1
BonoboMYCi2	1229	1229	1268	1268	1
BonoboMYCi2	1230	1230	1230	1230	1
BonoboMYCi2	1231	1231	1231	1231	1
BonoboMYCi2	1232	1232	1232	1232	1
BonoboMYCi2	1233	1233	1265	1265	1
BonoboMYCi2	1234	1234	1264	1264	1
BonoboMYCi2	1235	1235	1235	1235	1
BonoboMYCi2	1236	1236	1263	1263	1
BonoboMYCi2	1237	1237	1262	1262	1
BonoboMYCi2	1238	1238	1261	1261	1
BonoboMYCi2	1239	1239	1260	1260	1
BonoboMYCi2	1240	1240	1259	1259	1
BonoboMYCi2	1241	1241	1258	1258	1
BonoboMYCi2	1242	1242	1257	1257	1
BonoboMYCi2	1243	1243	1256	1256	1
BonoboMYCi2	1244	1244	1244	1244	1
BonoboMYCi2	1245	1245	1254	1254	1
BonoboMYCi2	1246	1246	1253	1253	1
BonoboMYCi2	1247	1247	1247	1247	1
BonoboMYCi2	1248	1248	1248	1248	1
BonoboMYCi2	1249	1249	1249	1249	1
BonoboMYCi2	1250	1250	1250	1250	1
BonoboMYCi2	1251	1251	1251	1251	1
BonoboMYCi2	1252	1252	1252	1252	1
BonoboMYCi2	1253	1253	1246	1246	1
BonoboMYCi2	1254	1254	1245	1245	1
BonoboMYCi2	1255	1255	1255	1255	1
BonoboMYCi2	1256	1256	1243	1243	1
BonoboMYCi2	1257	1257	1242	1242	1
BonoboMYCi2	1258	1258	1241	1241	1
BonoboMYCi2	1259	1259	1240	1240	1
BonoboMYCi2	1260	1260	1239	1239	1
BonoboMYCi2	1261	1261	1238	1238	1
BonoboMYCi2	1262	1262	1237	1237	1
BonoboMYCi2	1263	1263	1236	1236	1
BonoboMYCi2	1264	1264	1234	1234	1
BonoboMYCi2	1265	1265	1233	1233	1
BonoboMYCi2	1266	1266	1266	1266	1
BonoboMYCi2	1267	1267	1267	1267	1
BonoboMYCi2	1268	1268	1268	1268	1
BonoboMYCi2	1269	1269	1269	1269	1
BonoboMYCi2	1270	1270	1270	1270	1
BonoboMYCi2	1271	1271	1271	1271	1
BonoboMYCi2	1272	1272	1272	1272	2
BonoboMYCi2	1273	1273	1273	1273	1
BonoboMYCi2	1274	1274	1274	1274	1
BonoboMYCi2	1275	1275	1275	1275	1
BonoboMYCi2	1276	1276	1305	1305	1
BonoboMYCi2	1277	1277	1304	1304	1
BonoboMYCi2	1278	1278	1303	1303	1
BonoboMYCi2	1279	1279	1302	1302	1
BonoboMYCi2	1280	1280	1301	1301	1
BonoboMYCi2	1281	1281	1300	1300	1
BonoboMYCi2	1282	1282	1299	1299	1
BonoboMYCi2	1283	1283	1298	1298	1
BonoboMYCi2	1284	1284	1284	1284	1
BonoboMYCi2	1285	1285	1285	1285	1
BonoboMYCi2	1286	1286	1297	1297	1
BonoboMYCi2	1287	1287	1296	1296	1
BonoboMYCi2	1288	1288	1295	1295	1
BonoboMYCi2	1289	1289	1294	1294	1
BonoboMYCi2	1290	1290	1290	1290	1
BonoboMYCi2	1291	1291	1291	1291	1
BonoboMYCi2	1292	1292	1292	1292	1
BonoboMYCi2	1293	1293	1293	1293	1
BonoboMYCi2	1294	1294	1289	1289	1
BonoboMYCi2	1295	1295	1288	1288	1
BonoboMYCi2	1296	1296	1287	1287	1
BonoboMYCi2	1297	1297	1286	1286	1
BonoboMYCi2	1298	1298	1283	1283	1
BonoboMYCi2	1299	1299	1282	1282	1
BonoboMYCi2	1300	1300	1281	1281	1
BonoboMYCi2	1301	1301	1280	1280	1
BonoboMYCi2	1302	1302	1279	1279	1
BonoboMYCi2	1303	1303	1278	1278	1
BonoboMYCi2	1304	1304	1277	1277	1
BonoboMYCi2	1305	1305	1276	1276	1
BonoboMYCi2	1306	1306	1306	1306	1
BonoboMYCi2	1307	1307	1274	1274	1
BonoboMYCi2	1308	1308	1273	1273	1
BonoboMYCi2	1309	1309	1309	1309	1
BonoboMYCi2	1310	1310	1310	1310	1
BonoboMYCi2	1311	1311	1311	1311	1
BonoboMYCi2	1312	1312	1312	1312	1
BonoboMYCi2	1313	1313	1313	1313	1
BonoboMYCi2	1314	1314	1314	1314	1
BonoboMYCi2	1315	1315	1315	1315	1
BonoboMYCi2	1316	1316	1322	1322	1
BonoboMYCi2	1317	1317	1317	1317	1
BonoboMYCi2	1318	1318	1318	1318	1
BonoboMYCi2	1319	1319	1319	1319	1
BonoboMYCi2	1320	1320	1320	1320	1
BonoboMYCi2	1321	1321	1321	1321	1
BonoboMYCi2	1322	1322	1316	1316	1
BonoboMYCi2	1323	1323	1315	1315	1
BonoboMYCi2	1324	1324	1314	1314	1
BonoboMYCi2	1325	1325	1313	1313	1
BonoboMYCi2	1326	1326	1312	1312	1
BonoboMYCi2	1327	1327	1327	1327	1
BonoboMYCi2	1328	1328	1328	1328	1
BonoboMYCi2	1329	1329	1329	1329	1
BonoboMYCi2	1330	1330	1330	1330	2
BonoboMYCi2	1331	1331	1331	1331	2
BonoboMYCi2	1332	1332	1332	1332	2
BonoboMYCi2	1333	1333	1333	1333	2
BonoboMYCi2	1334	1334	1334	1334	1
BonoboMYCi2	1335	1335	1328	1328	2
BonoboMYCi2	1336	1336	1327	1327	2
BonoboMYCi2	1337	1337	1337	1337	2
BonoboMYCi2	1338	1338	1338	1338	2
BonoboMYCi2	1339	1339	1339	1339	2
BonoboMYCi2	1340	1340	1340	1340	2
BonoboMYCi2	1341	1341	1323	1323	2
BonoboMYCi2	1342	1342	1322	1322	2
BonoboMYCi2	1343	1343	1321	1321	2
BonoboMYCi2	1344	1344	1320	1320	2
BonoboMYCi2	1345	1345	1319	1319	2
BonoboMYCi2	1346	1346	1318	1318	2
BonoboMYCi2	1347	1347	1317	1317	2
BonoboMYCi2	1348	1348	1316	1316	2
BonoboMYCi2	1349	1349	1315	1315	2
BonoboMYCi2	1350	1350	1350	1350	2
BonoboMYCi2	1351	1351	1351	1351	2
BonoboMYCi2	1352	1352	1352	1352	2
BonoboMYCi2	1353	1353	1353	1353	2
BonoboMYCi2	1354	1354	1354	1354	2
BonoboMYCi2	1355	1355	1355	1355	2
BonoboMYCi2	1356	1356	1356	1356	2
BonoboMYCi2	1357	1357	1357	1357	2
BonoboMYCi2	1358	1358	1358	1358	2
BonoboMYCi2	1359	1359	1359	1359	4
BonoboMYCi2	1360	1360	1360	1360	2
BonoboMYCi2	1361	1361	1361	1361	2
BonoboMYCi2	1362	1362	1362	1362	2
BonoboMYCi2	1363	1363	1363	1363	2
BonoboMYCi2	1364	1364	1364	1364	2
BonoboMYCi2	1365	1365	1365	1365	2
BonoboMYCi2	1366	1366	1366	1366	2
BonoboMYCi2	1367	1367	1367	1367	2
BonoboMYCi2	1368	1368	1368	1368	2
