# Supplementary material for: Identification of MYC intron 2 regions that modulate expression
Source: PLoS One. 2024 Jan 18;19(1):e0296889. doi: 10.1371/journal.pone.0296889 (PMC10795982; doi:10.1371/journal.pone.0296889)
Supplement: S1 File — (ZIP) [file pone.0296889.s005.zip › S1_File_ScanFold2 data for species/Suppl_File_3_ScanFold2 data for species/Bonobo/tmpfiuju0lp.ed_avgs.wig]

fixedStep chrom=BonoboMYCi2 start=1 step=1 span=1
24.810000
29.895000
30.206667
29.410000
27.264000
27.264000
19.181250
28.142500
27.521111
26.189000
24.631818
23.330833
19.181250
27.264000
27.264000
24.380000
22.694444
18.169375
18.386842
17.893000
18.229524
19.104091
19.104091
19.104091
19.104091
21.209231
21.362222
21.573571
19.104091
19.104091
19.104091
19.104091
19.104091
19.104091
19.104091
19.104091
23.972432
19.104091
19.104091
19.104091
19.104091
19.104091
19.104091
21.099667
21.334839
22.797097
19.104091
19.463043
22.797097
19.104091
19.104091
19.104091
21.625227
21.777111
23.550000
23.648214
23.753684
23.808103
23.796610
23.785333
23.774590
19.104091
19.104091
19.104091
19.104091
22.467719
19.104091
19.104091
19.104091
19.104091
19.104091
19.104091
19.104091
19.104091
22.387424
19.104091
19.104091
19.104091
19.104091
18.229524
17.893000
18.386842
20.907907
10.470000
21.171538
21.171538
21.171538
21.171538
23.798090
23.025926
23.246707
24.213514
18.940556
20.129474
24.450000
23.966098
25.529545
21.171538
21.171538
21.171538
21.171538
10.470000
26.543390
26.751111
21.099667
24.654302
22.774186
22.714082
22.962308
23.189057
23.189057
23.189057
23.189057
24.027018
23.189057
24.662836
23.219074
23.189057
23.189057
23.189057
23.189057
22.962308
22.714082
22.774186
25.427083
24.380000
21.689310
27.264000
27.264000
21.171538
21.171538
27.288103
21.171538
25.529545
27.820000
20.129474
18.940556
24.213514
28.174286
28.174286
20.799725
20.635596
28.062353
27.820000
19.983398
19.983398
39.277500
23.189057
28.174286
19.104091
18.229524
17.893000
23.189057
22.962308
22.714082
19.664059
22.774186
24.654302
19.104091
21.171538
26.543390
10.470000
21.171538
21.171538
21.171538
21.171538
25.529545
25.529545
22.714082
24.450000
20.129474
18.940556
23.189057
23.189057
23.219074
20.129474
23.189057
24.027018
28.174286
28.174286
28.174286
21.171538
21.171538
21.171538
18.229524
19.104091
17.893000
18.229524
19.104091
28.174286
23.035000
23.975000
19.983398
19.983398
19.983398
20.635596
21.399091
20.799725
28.174286
28.174286
21.399091
21.044000
28.174286
26.782281
26.782281
27.264000
21.689310
26.782281
26.782281
22.774186
26.782281
26.782281
26.998676
22.244054
25.908727
26.717683
22.156571
26.987738
23.189057
26.782281
26.782281
26.782281
23.189057
26.782281
27.384407
27.470833
27.602020
27.602020
26.782281
26.782281
26.782281
26.782281
27.834762
20.394167
19.983398
20.256696
29.418095
25.990769
20.069000
19.931750
19.889667
19.857417
17.143333
19.983398
19.983398
27.820000
28.062353
20.635596
20.799725
20.938417
21.139167
28.062353
27.820000
19.983398
19.983398
17.143333
18.740964
18.589634
20.069000
25.990769
29.418095
17.143333
17.143333
17.143333
17.143333
27.834762
17.817200
17.817200
17.817200
22.591222
20.123012
27.076207
20.845000
20.612783
16.879565
17.143333
17.143333
17.143333
17.143333
17.143333
17.143333
19.043855
18.007089
17.143333
17.143333
17.143333
17.143333
17.143333
17.143333
17.817200
17.817200
17.817200
17.817200
18.343676
17.817200
17.817200
17.817200
27.470833
23.813301
24.932353
22.156571
22.156571
24.875000
25.151786
26.388955
26.998676
25.580291
25.654804
22.156571
26.987738
26.782281
26.782281
26.782281
26.782281
26.782281
26.782281
27.602020
27.470833
27.384407
26.782281
26.782281
26.782281
26.782281
26.782281
26.782281
26.987738
22.156571
26.717683
25.908727
22.244054
26.998676
26.388955
25.151786
24.875000
22.156571
22.156571
24.932353
17.817200
17.817200
17.817200
16.879565
27.257778
27.076207
17.817200
17.817200
17.817200
17.817200
27.834762
17.143333
17.143333
17.143333
17.143333
17.143333
17.143333
20.835676
17.143333
17.143333
17.143333
17.143333
17.143333
17.143333
16.879565
25.160882
24.115862
23.174138
22.440690
22.591222
17.817200
17.817200
17.817200
27.834762
17.143333
17.143333
25.304333
27.720851
27.933671
28.248974
27.616375
29.006939
29.272500
30.917333
32.133256
28.920208
28.760652
29.970889
28.913492
26.562083
30.030789
30.853256
30.426000
25.389375
29.435439
26.067273
26.236818
20.217647
19.576438
31.521111
29.237143
29.943929
29.675000
29.183846
30.997451
31.274561
31.128087
29.183846
29.675000
29.943929
27.925000
27.525556
26.236818
26.067273
30.049107
25.389375
30.426000
30.853256
30.030789
30.438291
30.446404
30.648791
29.974894
29.569579
29.229485
28.964250
28.797750
28.702041
20.878784
21.022639
20.954545
20.646984
20.573088
20.783529
21.141286
21.746610
27.034000
26.678667
26.496833
26.331083
26.180083
25.847456
20.084921
22.456867
22.252651
21.240988
22.090638
22.112000
22.206979
22.206979
23.713611
22.206979
22.206979
22.206979
22.206979
22.206979
22.206979
24.396991
23.616789
23.483661
23.985345
23.176964
22.206979
22.206979
22.206979
22.206979
22.206979
22.206979
22.492828
22.206979
22.206979
22.112000
22.090638
21.240988
21.689348
20.313649
20.084921
19.576438
20.217647
20.217647
20.217647
21.578475
20.217647
20.217647
20.217647
20.217647
20.470000
21.026162
20.944124
21.141982
20.965385
21.032857
20.827363
21.200280
20.843271
21.270932
21.286875
20.217647
20.217647
20.217647
20.217647
20.217647
20.217647
20.217647
19.576438
20.978558
20.880625
21.579818
21.746610
21.141286
20.783529
20.573088
20.646984
20.954545
21.022639
20.878784
20.644286
20.553974
20.512152
20.512152
20.512152
20.512152
20.512152
20.512152
20.512152
20.532683
20.742826
20.679222
20.844588
20.765349
20.735698
20.337928
20.512152
20.512152
20.512152
20.512152
20.512152
20.512152
20.512152
20.553974
20.644286
20.878784
21.022639
20.954545
20.646984
20.573088
20.488716
20.269515
20.246117
20.166931
20.227426
20.783529
21.141286
21.746610
21.579818
21.386170
21.738980
21.474000
22.009286
22.123889
24.860241
20.919508
24.105750
22.520789
21.696262
23.160556
19.467297
22.676338
20.780465
20.687619
19.467297
19.467297
20.528537
20.927885
22.136333
22.238000
19.467297
19.467297
21.475000
22.676338
19.467297
23.160556
22.291404
23.866500
24.105750
22.768070
24.860241
24.690256
24.780494
24.965802
25.454884
25.320000
23.632087
23.875652
24.123478
24.342609
24.604706
24.829250
25.756842
25.746452
25.795161
26.060800
26.076500
24.707759
25.038917
26.085300
26.223600
26.286000
24.559306
24.682361
26.223265
26.422673
25.696195
25.920693
23.160556
19.467297
25.573738
21.475000
19.467297
19.467297
23.096625
22.238000
22.136333
20.927885
20.528537
19.467297
19.467297
20.687619
20.780465
26.613167
24.030139
24.068611
24.105750
20.919508
24.860241
26.698140
22.865435
23.698148
23.687963
23.574815
23.606111
26.879574
27.042766
27.716420
27.986420
28.166914
28.316375
28.105395
27.870337
27.990364
28.016937
28.931176
28.963039
29.131705
29.499762
29.265714
28.994556
29.299773
29.417396
29.687500
29.576071
29.755952
29.480545
29.201731
29.503269
29.644815
29.370741
28.720375
30.601558
28.775733
29.797600
28.639726
30.656429
30.318750
29.861935
30.325000
30.325000
30.325000
28.717636
28.658824
28.686866
28.843485
27.963846
29.606721
29.049649
30.122755
30.967308
30.151084
31.247667
31.681746
31.805714
28.717636
30.325000
30.325000
30.325000
29.861935
30.318750
30.656429
28.639726
28.775733
28.775733
28.775733
28.775733
29.196076
30.112661
30.667627
30.718319
29.085050
29.000099
28.643191
28.775733
28.775733
28.775733
28.775733
28.639726
27.900000
27.996984
27.996984
27.996984
28.108649
27.955811
30.437442
30.465529
30.502976
27.996984
27.996984
27.996984
27.900000
27.395741
28.163962
28.131923
28.192157
27.607971
28.034355
30.432346
30.227683
28.192157
28.131923
28.163962
28.163962
30.204021
27.825946
27.825946
27.825946
27.825946
27.577745
27.648725
29.446750
27.705882
28.251563
28.272917
28.271458
30.470707
27.825946
27.825946
27.825946
27.825946
28.237742
28.163962
28.163962
28.131923
28.192157
31.681746
31.247667
26.786000
24.326800
27.900000
28.317500
28.612093
28.394945
30.076667
28.677593
26.695325
27.955155
27.383333
24.984512
24.810000
24.705833
24.643647
24.655814
24.681609
24.681609
24.562500
24.390667
24.457802
24.558043
26.158448
26.773445
24.681609
24.681609
24.655814
24.643647
24.705833
24.810000
24.984512
25.514267
26.692111
27.985789
28.182632
28.379079
26.732261
28.022447
27.357727
27.370568
25.492500
24.610580
24.548406
24.116032
29.211228
23.688701
23.559091
28.393462
24.486364
23.857015
21.799130
24.481458
26.019310
24.991667
23.447250
24.517812
24.517812
21.590256
25.052169
25.542048
22.102619
22.102619
22.102619
22.102619
24.230833
22.987625
22.987625
22.987625
22.987625
22.987625
23.932018
23.582900
23.492300
22.987625
22.987625
22.987625
22.987625
22.987625
23.239904
22.102619
22.102619
22.102619
22.102619
23.688906
22.629639
21.716444
22.638295
23.191915
22.639464
21.824000
21.799130
23.857015
24.165294
22.951791
23.573333
22.789104
22.793731
25.002143
25.052169
21.590256
24.517812
24.517812
23.447250
24.150183
23.358667
23.264167
23.779375
23.039268
23.033333
23.033333
23.033333
23.033333
23.033333
23.033333
22.647059
23.559091
23.688701
23.209043
23.003182
22.991727
22.648875
22.682317
22.682317
22.765060
22.765060
22.765060
22.765060
23.902979
23.919062
23.850612
23.738000
23.953600
23.942451
24.058750
24.008208
23.935421
23.996000
24.052342
24.052342
24.869167
24.883250
24.862417
24.853417
24.652203
24.052342
24.052342
23.996000
23.935421
24.008208
24.058750
23.942451
23.953600
24.026505
24.252150
22.765060
22.765060
22.765060
22.765060
22.682317
22.682317
22.648875
23.033333
23.033333
23.033333
23.033333
23.033333
23.033333
23.039268
23.625556
24.147722
24.366596
24.801765
24.254592
25.412292
23.447250
24.517812
24.517812
21.590256
23.462289
22.546061
22.370404
22.671786
22.064393
21.876869
22.087941
22.392326
22.084762
21.785443
22.225412
21.589902
21.587810
21.314048
20.988211
20.723043
20.563152
20.372252
20.081607
20.291466
19.788496
20.108889
19.969829
19.989533
19.841308
19.464118
19.466731
19.510377
19.560741
19.574495
19.574495
19.574495
19.574495
19.638487
19.588571
19.581810
19.574495
19.574495
19.574495
19.574495
19.560741
19.510377
19.466731
19.464118
16.037640
15.635957
15.536915
9.659286
10.413393
10.415965
10.415965
10.415965
10.415965
11.160508
10.602769
10.602769
15.838491
11.095797
11.352000
11.352000
11.352000
15.638137
11.352000
11.352000
14.635474
11.352000
14.113226
11.352000
11.352000
11.352000
11.352000
17.179072
18.342500
16.898716
11.960000
11.960000
14.371125
17.071895
14.461446
14.461446
14.461446
14.461446
17.119010
15.958387
15.617033
15.550323
14.461446
14.461446
14.461446
14.461446
16.941364
16.193153
11.960000
11.960000
12.470824
11.352000
11.352000
11.352000
11.352000
11.352000
11.352000
11.352000
11.352000
11.352000
11.352000
11.095797
10.602769
10.602769
10.415965
10.415965
10.415965
10.415965
10.413393
9.659286
15.670606
15.517327
15.465098
15.465098
15.465098
15.150467
15.282018
15.533364
15.447736
15.465098
15.465098
15.465098
15.517327
15.670606
13.007115
16.548739
16.817931
17.996984
18.100159
18.261250
20.139318
20.139318
17.677237
20.139318
17.596496
19.052982
17.881026
19.748800
19.956939
20.139318
17.677237
20.139318
20.139318
20.700784
17.714928
18.634299
18.303540
17.714928
19.117312
19.765426
20.414217
20.414217
20.414217
20.414217
20.414217
20.146121
20.368319
20.061593
20.002883
19.184592
19.245464
19.306771
19.525104
19.810412
19.879794
19.879381
20.414217
20.414217
20.414217
20.414217
20.414217
20.528646
17.714928
21.354653
21.474554
17.714928
20.700784
20.139318
20.139318
20.139318
19.956939
19.748800
22.054912
19.052982
20.139318
17.677237
20.139318
20.139318
22.897264
18.261250
18.100159
17.996984
23.536476
29.225000
27.083462
27.083462
23.381220
25.484872
27.083462
29.283409
23.288472
22.843210
23.135741
23.135741
23.135741
23.135741
24.783153
24.847876
22.832833
23.889672
25.716696
24.787846
23.135741
23.135741
23.135741
23.135741
27.065929
27.104833
26.386418
26.850252
26.952537
22.832833
27.816905
28.162857
28.212262
23.135741
23.135741
23.135741
27.536279
26.992750
29.283409
27.083462
25.484872
28.538257
23.381220
27.083462
27.083462
29.225000
28.566078
29.445970
29.445970
29.445970
29.445970
27.541887
27.863434
28.135053
30.413793
28.901549
29.018116
29.445970
29.445970
29.445970
29.445970
28.566078
30.608778
31.036829
30.580000
20.693548
24.116825
31.336596
21.509773
25.569841
30.259077
25.276066
25.627846
29.218448
29.218448
27.730889
29.218448
29.051287
29.218448
29.218448
28.380000
28.141667
29.658824
29.218448
29.218448
28.635143
29.218448
27.730889
29.218448
29.218448
25.627846
25.276066
25.427903
25.569841
21.509773
26.355444
24.116825
20.693548
20.693548
21.097703
22.657931
22.635506
22.728889
22.728889
22.728889
22.728889
22.728889
22.728889
23.128710
22.728889
22.728889
23.770816
24.719273
25.620342
25.527069
25.388870
25.091504
22.728889
22.728889
23.381809
22.728889
22.728889
22.728889
22.728889
22.728889
22.728889
22.635506
22.657931
20.693548
20.693548
24.346863
23.807938
25.569841
25.427903
25.276066
25.627846
24.712963
19.155517
19.155517
23.083049
20.023654
21.004737
21.004737
21.004737
21.004737
21.004737
21.004737
21.004737
21.004737
21.705000
21.190172
21.190172
21.190172
21.190172
22.652278
22.448133
22.294091
22.195846
21.190172
21.190172
21.190172
21.190172
21.004737
21.004737
21.004737
21.004737
21.004737
21.004737
21.004737
20.023654
21.000000
19.155517
19.155517
19.253600
19.123600
20.020204
19.936818
19.936818
21.020645
19.936818
19.936818
19.030000
19.205806
19.447667
20.079355
20.172333
19.936818
19.936818
21.020645
19.936818
19.936818
19.936818
20.074286
20.725455
21.072692
20.862400
20.633333
21.519722
20.339412
20.074286
19.936818
22.658462
22.964839
23.159000
22.903929
19.936818
19.936818
20.172333
20.079355
19.447667
19.205806
19.030000
19.936818
19.936818
25.905263
26.663889
27.570000
28.623125
28.179231
27.775556
29.738750
32.168571
32.356667
33.479000
33.008889
32.535000
31.978571
31.490000
31.208000
31.117500
31.186667
31.490000
31.910000
