# Supplementary material for: Identification of MYC intron 2 regions that modulate expression
Source: PLoS One. 2024 Jan 18;19(1):e0296889. doi: 10.1371/journal.pone.0296889 (PMC10795982; doi:10.1371/journal.pone.0296889)
Supplement: S1 File — (ZIP) [file pone.0296889.s005.zip › S1_File_ScanFold2 data for species/Suppl_File_3_ScanFold2 data for species/Bonobo/tmpfiuju0lp.mfe_avgs.wig]

fixedStep chrom=BonoboMYCi2 start=1 step=1 span=1
-32.300000
-32.350000
-32.766667
-33.125000
-33.800000
-33.800000
-37.037500
-34.475000
-34.666667
-34.950000
-35.281818
-35.558333
-37.037500
-33.800000
-33.800000
-35.087500
-35.311111
-36.181250
-36.300000
-36.210000
-35.947619
-35.600000
-35.600000
-35.600000
-35.600000
-34.365385
-34.118519
-33.889286
-35.600000
-35.600000
-35.600000
-35.600000
-35.600000
-35.600000
-35.600000
-35.600000
-32.272973
-35.600000
-35.600000
-35.600000
-35.600000
-35.600000
-35.600000
-33.470000
-33.251613
-33.235484
-35.600000
-35.160870
-33.235484
-35.600000
-35.600000
-35.600000
-31.168182
-31.053333
-30.372727
-30.294643
-30.219298
-30.162069
-30.120339
-30.080000
-30.040984
-35.600000
-35.600000
-35.600000
-35.600000
-30.129825
-35.600000
-35.600000
-35.600000
-35.600000
-35.600000
-35.600000
-35.600000
-35.600000
-29.803030
-35.600000
-35.600000
-35.600000
-35.600000
-35.947619
-36.210000
-36.300000
-31.479070
-38.340000
-36.261538
-36.261538
-36.261538
-36.261538
-28.977528
-29.093827
-29.040244
-28.893243
-36.183333
-35.452632
-31.661111
-30.941463
-32.659091
-36.261538
-36.261538
-36.261538
-36.261538
-38.340000
-29.279322
-29.274444
-33.470000
-28.755581
-30.126512
-30.011020
-30.318077
-30.357358
-30.357358
-30.357358
-30.357358
-30.048070
-30.357358
-28.825970
-30.393333
-30.357358
-30.357358
-30.357358
-30.357358
-30.318077
-30.011020
-30.126512
-30.416667
-35.087500
-30.806207
-33.800000
-33.800000
-36.261538
-36.261538
-24.480690
-36.261538
-32.659091
-24.348235
-35.452632
-36.183333
-28.893243
-21.141429
-21.141429
-16.885688
-16.697064
-23.038824
-24.348235
-16.105825
-16.105825
-33.875000
-30.357358
-21.141429
-35.600000
-35.947619
-36.210000
-30.357358
-30.318077
-30.011020
-15.729703
-30.126512
-28.755581
-35.600000
-36.261538
-29.279322
-38.340000
-36.261538
-36.261538
-36.261538
-36.261538
-32.659091
-32.659091
-30.011020
-31.661111
-35.452632
-36.183333
-30.357358
-30.357358
-30.393333
-35.452632
-30.357358
-30.048070
-21.141429
-21.141429
-21.141429
-36.261538
-36.261538
-36.261538
-35.947619
-35.600000
-36.210000
-35.947619
-35.600000
-21.141429
-15.531833
-25.200000
-16.105825
-16.105825
-16.105825
-16.697064
-28.590909
-16.885688
-21.141429
-21.141429
-28.590909
-28.900000
-21.141429
-31.675439
-31.675439
-33.800000
-30.806207
-31.675439
-31.675439
-30.126512
-31.675439
-31.675439
-26.300000
-32.643243
-31.432727
-30.741463
-33.097143
-25.841667
-30.357358
-31.675439
-31.675439
-31.675439
-30.357358
-31.675439
-31.471186
-31.321667
-30.787879
-30.787879
-31.675439
-31.675439
-31.675439
-31.675439
-33.709524
-14.225833
-16.105825
-14.522261
-32.340000
-33.347692
-22.470000
-15.035583
-15.194417
-15.353250
-35.241667
-16.105825
-16.105825
-24.348235
-23.038824
-16.697064
-16.885688
-16.737833
-16.906667
-23.038824
-24.348235
-16.105825
-16.105825
-35.241667
-14.542169
-14.592195
-22.470000
-33.347692
-32.340000
-35.241667
-35.241667
-35.241667
-35.241667
-33.709524
-35.044000
-35.044000
-35.044000
-20.343778
-19.924096
-30.681034
-21.098333
-20.981739
-35.239130
-35.241667
-35.241667
-35.241667
-35.241667
-35.241667
-35.241667
-19.632530
-19.264557
-35.241667
-35.241667
-35.241667
-35.241667
-35.241667
-35.241667
-35.044000
-35.044000
-35.044000
-35.044000
-21.041176
-35.044000
-35.044000
-35.044000
-31.321667
-27.353398
-24.691176
-33.097143
-33.097143
-24.326190
-24.542857
-26.037313
-26.300000
-28.785437
-28.994118
-33.097143
-25.841667
-31.675439
-31.675439
-31.675439
-31.675439
-31.675439
-31.675439
-30.787879
-31.321667
-31.471186
-31.675439
-31.675439
-31.675439
-31.675439
-31.675439
-31.675439
-25.841667
-33.097143
-30.741463
-31.432727
-32.643243
-26.300000
-26.037313
-24.542857
-24.326190
-33.097143
-33.097143
-24.691176
-35.044000
-35.044000
-35.044000
-35.239130
-30.698765
-30.681034
-35.044000
-35.044000
-35.044000
-35.044000
-33.709524
-35.241667
-35.241667
-35.241667
-35.241667
-35.241667
-35.241667
-33.813514
-35.241667
-35.241667
-35.241667
-35.241667
-35.241667
-35.241667
-35.239130
-33.926471
-34.420690
-34.351724
-34.320690
-20.343778
-35.044000
-35.044000
-35.044000
-33.709524
-35.241667
-35.241667
-31.913333
-30.795745
-29.417722
-29.234615
-29.332500
-29.029592
-28.861000
-27.915833
-27.568605
-30.377083
-30.673913
-29.422222
-30.084127
-30.881250
-29.252632
-29.018605
-29.684000
-33.037500
-29.596491
-32.677273
-32.522727
-39.678824
-40.371233
-30.833333
-33.614286
-29.303571
-29.196429
-29.542308
-27.837255
-27.543860
-27.773913
-29.542308
-29.196429
-29.303571
-31.355556
-31.600000
-32.522727
-32.677273
-29.787500
-33.037500
-29.684000
-29.018605
-29.252632
-28.256410
-28.223684
-28.076923
-28.502128
-28.768421
-29.056701
-29.303333
-29.469167
-29.702041
-40.274324
-40.403611
-40.701818
-41.139365
-27.629412
-24.932941
-24.822571
-26.209831
-31.223810
-31.356667
-31.554167
-31.755000
-31.955833
-32.240351
-37.950794
-35.651807
-35.954217
-37.053086
-36.454255
-36.368421
-36.251042
-36.251042
-34.713889
-36.251042
-36.251042
-36.251042
-36.251042
-36.251042
-36.251042
-34.818584
-35.520183
-35.976786
-35.689655
-36.403571
-36.251042
-36.251042
-36.251042
-36.251042
-36.251042
-36.251042
-36.138384
-36.251042
-36.251042
-36.368421
-36.454255
-37.053086
-36.555435
-37.720270
-37.950794
-40.371233
-39.678824
-39.678824
-39.678824
-38.274576
-39.678824
-39.678824
-39.678824
-39.678824
-39.506897
-39.498990
-39.616495
-38.700000
-39.174725
-39.150549
-39.164835
-39.036449
-38.271963
-38.361864
-38.752679
-39.678824
-39.678824
-39.678824
-39.678824
-39.678824
-39.678824
-39.678824
-40.371233
-38.962500
-39.341667
-27.500364
-26.209831
-24.822571
-24.932941
-27.629412
-41.139365
-40.701818
-40.403611
-40.274324
-40.162857
-40.164615
-40.132152
-40.132152
-40.132152
-40.132152
-40.132152
-40.132152
-40.132152
-39.742439
-39.011087
-39.308667
-39.762824
-39.461395
-39.210698
-37.206126
-40.132152
-40.132152
-40.132152
-40.132152
-40.132152
-40.132152
-40.132152
-40.164615
-40.162857
-40.274324
-40.403611
-40.701818
-41.139365
-27.629412
-32.703119
-34.763107
-34.762136
-34.376634
-34.047327
-24.932941
-24.822571
-26.209831
-27.500364
-37.379574
-36.748571
-32.151000
-32.718571
-32.222963
-17.408434
-34.648525
-18.196250
-25.915789
-28.297196
-24.704444
-35.591892
-19.492958
-35.090698
-34.876190
-35.591892
-35.591892
-34.858537
-36.351923
-35.348333
-34.836667
-35.591892
-35.591892
-33.375000
-19.492958
-35.591892
-24.704444
-23.891228
-18.588750
-18.196250
-23.103509
-17.408434
-16.326923
-16.809877
-16.518519
-17.004651
-15.954321
-21.527826
-21.326957
-21.126087
-20.938261
-21.052101
-20.959167
-18.242105
-17.740860
-17.563441
-17.359000
-17.194000
-20.189655
-19.976667
-16.709000
-16.547000
-16.422000
-16.708333
-16.548611
-16.298980
-16.101980
-17.924779
-16.773267
-24.704444
-35.591892
-17.422430
-33.375000
-35.591892
-35.591892
-19.062500
-34.836667
-35.348333
-36.351923
-34.858537
-35.591892
-35.591892
-34.876190
-35.090698
-16.762500
-16.867778
-16.696389
-18.196250
-34.648525
-17.408434
-15.832326
-15.587826
-15.868889
-15.870000
-15.915556
-15.968519
-16.018723
-16.060851
-16.580988
-16.639753
-16.752840
-16.754250
-16.417105
-16.048090
-16.569455
-16.800000
-17.756275
-17.909804
-16.723409
-16.720714
-16.574095
-16.263778
-16.343182
-16.594583
-16.661591
-18.272381
-18.435000
-18.210000
-20.715000
-21.018077
-21.592593
-21.964074
-20.600250
-19.695844
-22.933333
-27.731200
-22.691781
-22.248810
-21.429167
-20.958065
-29.195833
-29.195833
-29.195833
-20.729818
-22.990294
-23.077612
-23.172121
-23.792692
-24.342295
-24.123509
-20.715306
-20.600769
-22.308675
-20.756333
-20.627619
-20.850794
-20.729818
-29.195833
-29.195833
-29.195833
-20.958065
-21.429167
-22.248810
-22.691781
-22.933333
-22.933333
-22.933333
-22.933333
-22.836709
-24.723853
-24.044068
-24.205042
-23.623762
-23.770297
-23.543617
-22.933333
-22.933333
-22.933333
-22.933333
-22.691781
-24.048387
-23.938095
-23.938095
-23.938095
-23.481081
-23.636486
-24.445349
-24.532941
-24.622619
-23.938095
-23.938095
-23.938095
-24.048387
-23.637037
-29.530189
-29.467308
-29.392157
-29.704348
-29.759677
-29.454321
-29.498780
-29.392157
-29.467308
-29.530189
-29.530189
-28.888660
-29.916216
-29.916216
-29.916216
-29.916216
-28.321569
-28.434314
-28.515833
-28.677451
-28.616667
-28.748958
-28.884375
-29.353535
-29.916216
-29.916216
-29.916216
-29.916216
-29.754839
-29.530189
-29.530189
-29.467308
-29.392157
-20.627619
-20.756333
-30.712000
-30.812000
-24.048387
-30.646875
-29.186047
-29.412088
-29.600000
-29.912963
-30.119481
-29.540206
-29.613131
-29.986585
-29.957831
-29.903571
-29.843529
-29.774419
-29.698851
-29.698851
-29.612500
-29.455556
-29.374725
-29.295652
-29.284483
-29.226891
-29.698851
-29.698851
-29.774419
-29.843529
-29.903571
-29.957831
-29.986585
-29.882667
-29.678889
-29.344737
-29.251316
-29.159211
-28.406957
-29.369149
-29.356818
-29.325000
-27.307895
-27.168116
-27.221739
-27.226984
-28.731579
-32.346753
-32.298701
-26.878846
-27.270455
-30.414925
-29.173913
-28.064583
-28.343103
-28.858333
-32.342500
-33.362500
-33.362500
-33.351282
-31.313253
-29.954217
-29.423810
-29.423810
-29.423810
-29.423810
-29.773333
-29.403750
-29.403750
-29.403750
-29.403750
-29.403750
-30.005263
-30.016000
-30.082000
-29.403750
-29.403750
-29.403750
-29.403750
-29.403750
-29.827885
-29.423810
-29.423810
-29.423810
-29.423810
-30.615625
-29.318072
-29.186667
-29.472727
-29.637234
-29.808929
-29.075556
-29.173913
-30.414925
-30.897647
-30.619403
-30.391228
-30.668657
-30.691045
-31.000000
-31.313253
-33.351282
-33.362500
-33.362500
-32.342500
-30.801835
-30.780000
-30.847500
-30.866071
-34.395122
-34.414286
-34.414286
-34.414286
-34.414286
-34.414286
-34.414286
-31.213445
-32.298701
-32.346753
-32.989362
-30.830909
-30.910000
-34.551250
-34.476829
-34.476829
-34.391566
-34.391566
-34.391566
-34.391566
-33.915957
-33.875000
-33.840816
-32.175000
-33.853000
-33.786275
-33.699038
-33.583962
-33.498131
-33.331818
-33.232432
-33.232432
-32.536667
-32.601667
-32.673333
-32.745000
-32.901695
-33.232432
-33.232432
-33.331818
-33.498131
-33.583962
-33.699038
-33.786275
-33.853000
-33.808738
-33.712150
-34.391566
-34.391566
-34.391566
-34.391566
-34.476829
-34.476829
-34.551250
-34.414286
-34.414286
-34.414286
-34.414286
-34.414286
-34.414286
-34.395122
-33.483333
-32.775949
-33.270213
-32.735294
-32.887755
-32.667708
-32.342500
-33.362500
-33.362500
-33.351282
-33.522892
-33.284848
-33.276768
-33.185714
-33.406542
-33.390909
-33.161765
-33.425581
-33.559524
-33.682278
-33.412941
-33.301961
-33.381905
-34.023810
-34.047368
-34.276087
-34.388043
-34.031532
-34.171429
-34.186207
-34.376991
-34.295726
-34.414530
-34.594393
-34.728037
-35.025490
-35.087500
-35.133962
-35.177778
-35.223853
-35.223853
-35.223853
-35.223853
-35.218487
-35.257983
-35.231034
-35.223853
-35.223853
-35.223853
-35.223853
-35.177778
-35.133962
-35.087500
-35.025490
-36.616854
-36.898936
-36.894681
-40.497619
-40.050000
-39.877193
-39.877193
-39.877193
-39.877193
-39.620339
-39.013846
-39.013846
-36.543396
-38.466667
-38.298571
-38.298571
-38.298571
-35.863725
-38.298571
-38.298571
-36.271579
-38.298571
-36.392473
-38.298571
-38.298571
-38.298571
-38.298571
-35.709278
-35.206731
-35.318349
-38.090278
-38.090278
-37.245000
-35.934737
-36.783133
-36.783133
-36.783133
-36.783133
-35.485149
-36.201075
-36.285714
-36.167742
-36.783133
-36.783133
-36.783133
-36.783133
-35.352727
-35.640541
-38.090278
-38.090278
-37.263529
-38.298571
-38.298571
-38.298571
-38.298571
-38.298571
-38.298571
-38.298571
-38.298571
-38.298571
-38.298571
-38.466667
-39.013846
-39.013846
-39.877193
-39.877193
-39.877193
-39.877193
-40.050000
-40.497619
-37.126263
-37.129703
-37.125490
-37.125490
-37.125490
-37.054206
-37.024771
-36.874545
-36.996226
-37.125490
-37.125490
-37.125490
-37.129703
-37.126263
-37.851923
-36.265766
-35.996552
-36.511111
-36.306349
-36.039062
-34.372727
-34.372727
-34.451316
-34.372727
-35.218803
-35.440351
-34.901709
-34.842000
-34.644898
-34.372727
-34.451316
-34.372727
-34.372727
-34.309804
-34.057971
-34.082243
-34.348673
-34.057971
-34.216129
-33.885106
-33.310843
-33.310843
-33.310843
-33.310843
-33.310843
-33.729310
-33.799160
-33.704425
-33.708108
-33.478571
-33.429897
-33.380208
-33.355208
-33.268041
-33.262887
-33.297938
-33.310843
-33.310843
-33.310843
-33.310843
-33.310843
-33.717708
-34.057971
-33.996040
-34.576786
-34.057971
-34.309804
-34.372727
-34.372727
-34.372727
-34.644898
-34.842000
-35.227193
-35.440351
-34.372727
-34.451316
-34.372727
-34.372727
-35.287736
-36.039062
-36.306349
-36.511111
-35.904762
-38.259091
-35.675000
-35.675000
-38.085366
-38.192308
-35.675000
-36.813636
-36.016667
-36.037037
-37.924074
-37.924074
-37.924074
-37.924074
-36.752252
-36.739823
-37.766667
-37.873770
-36.843478
-37.689231
-37.924074
-37.924074
-37.924074
-37.924074
-36.819469
-37.765000
-37.471642
-36.659664
-37.376119
-37.766667
-36.122619
-36.183333
-36.217857
-37.924074
-37.924074
-37.924074
-36.463953
-36.236250
-36.813636
-35.675000
-38.192308
-36.783486
-38.085366
-35.675000
-35.675000
-38.259091
-37.288235
-37.020896
-37.020896
-37.020896
-37.020896
-36.161321
-36.210101
-36.387368
-37.501149
-36.767606
-36.866667
-37.020896
-37.020896
-37.020896
-37.020896
-37.288235
-37.787778
-37.908537
-37.910000
-31.964516
-32.353968
-38.391489
-31.520455
-31.112698
-37.409231
-30.932787
-29.904615
-37.818966
-37.818966
-36.315556
-37.818966
-37.162376
-37.818966
-37.818966
-37.081818
-36.981818
-37.613235
-37.818966
-37.818966
-37.205714
-37.818966
-36.315556
-37.818966
-37.818966
-29.904615
-30.932787
-31.022581
-31.112698
-31.520455
-34.918889
-32.353968
-31.964516
-31.964516
-32.243243
-32.493103
-32.453933
-32.303333
-32.303333
-32.303333
-32.303333
-32.303333
-32.303333
-32.051613
-32.303333
-32.303333
-31.278571
-31.470909
-32.331624
-32.276724
-32.182609
-32.019469
-32.303333
-32.303333
-32.207447
-32.303333
-32.303333
-32.303333
-32.303333
-32.303333
-32.303333
-32.453933
-32.493103
-31.964516
-31.964516
-30.708824
-31.175258
-31.112698
-31.022581
-30.932787
-29.904615
-28.766667
-28.489655
-28.489655
-29.090244
-27.542308
-26.459649
-26.459649
-26.459649
-26.459649
-26.459649
-26.459649
-26.459649
-26.459649
-26.828333
-26.582759
-26.582759
-26.582759
-26.582759
-28.846835
-28.508000
-27.378788
-27.261538
-26.582759
-26.582759
-26.582759
-26.582759
-26.459649
-26.459649
-26.459649
-26.459649
-26.459649
-26.459649
-26.459649
-27.542308
-27.642553
-28.489655
-28.489655
-27.472000
-27.428000
-26.844898
-25.731818
-25.731818
-25.480645
-25.731818
-25.731818
-27.815625
-27.622581
-27.416667
-27.345161
-27.140000
-25.731818
-25.731818
-25.480645
-25.731818
-25.731818
-25.731818
-25.495238
-25.627273
-23.165385
-22.904000
-22.637500
-22.752778
-24.570588
-25.495238
-25.731818
-21.680769
-21.845161
-21.660000
-21.614286
-25.731818
-25.731818
-27.140000
-27.345161
-27.416667
-27.622581
-27.815625
-25.731818
-25.731818
-19.357895
-18.988889
-18.576471
-18.112500
-17.730769
-17.577778
-16.887500
-16.185714
-15.733333
-16.100000
-15.888889
-15.625000
-15.400000
-15.216667
-15.200000
-15.200000
-15.200000
-15.200000
-15.200000
