# Supplementary material for: Identification of MYC intron 2 regions that modulate expression
Source: PLoS One. 2024 Jan 18;19(1):e0296889. doi: 10.1371/journal.pone.0296889 (PMC10795982; doi:10.1371/journal.pone.0296889)
Supplement: S1 File — (ZIP) [file pone.0296889.s005.zip › S1_File_ScanFold2 data for species/Suppl_File_3_ScanFold2 data for species/Bonobo/tmpfiuju0lp.NoFilter.ct]

1368	BonoboMYCi2
1 G 0 2 0 1
2 U 1 3 0 2
3 A 2 4 0 3
4 A 3 5 0 4
5 G 4 6 15 5
6 C 5 7 14 6
7 G 6 8 0 7
8 A 7 9 0 8
9 A 8 10 0 9
10 G 9 11 0 10
11 C 10 12 0 11
12 C 11 13 0 12
13 C 12 14 0 13
14 G 13 15 6 14
15 C 14 16 5 15
16 C 15 17 0 16
17 C 16 18 0 17
18 A 17 19 0 18
19 G 18 20 82 19
20 G 19 21 81 20
21 C 20 22 80 21
22 C 21 23 79 22
23 U 22 24 78 23
24 G 23 25 77 24
25 U 24 26 76 25
26 C 25 27 0 26
27 A 26 28 0 27
28 A 27 29 0 28
29 A 28 30 74 29
30 A 29 31 73 30
31 G 30 32 72 31
32 U 31 33 71 32
33 G 32 34 70 33
34 G 33 35 69 34
35 G 34 36 68 35
36 C 35 37 67 36
37 G 36 38 0 37
38 G 37 39 65 38
39 C 38 40 64 39
40 U 39 41 63 40
41 G 40 42 52 41
42 G 41 43 51 42
43 A 42 44 50 43
44 U 43 45 0 44
45 A 44 46 0 45
46 U 45 47 0 46
47 C 46 48 0 47
48 U 47 49 0 48
49 U 48 50 0 49
50 U 49 51 43 50
51 C 50 52 42 51
52 C 51 53 41 52
53 C 52 54 0 53
54 A 53 55 0 54
55 U 54 56 0 55
56 U 55 57 0 56
57 U 56 58 0 57
58 U 57 59 0 58
59 C 58 60 0 59
60 A 59 61 0 60
61 U 60 62 0 61
62 U 61 63 0 62
63 G 62 64 40 63
64 G 63 65 39 64
65 C 64 66 38 65
66 A 65 67 0 66
67 G 66 68 36 67
68 C 67 69 35 68
69 U 68 70 34 69
70 U 69 71 33 70
71 A 70 72 32 71
72 U 71 73 31 72
73 U 72 74 30 73
74 U 73 75 29 74
75 A 74 76 0 75
76 A 75 77 25 76
77 C 76 78 24 77
78 A 77 79 23 78
79 G 78 80 22 79
80 G 79 81 21 80
81 C 80 82 20 81
82 C 81 83 19 82
83 A 82 84 0 83
84 C 83 85 0 84
85 U 84 86 101 85
86 C 85 87 100 86
87 U 86 88 99 87
88 U 87 89 98 88
89 A 88 90 0 89
90 U 89 91 0 90
91 U 90 92 0 91
92 A 91 93 0 92
93 G 92 94 0 93
94 G 93 95 0 94
95 A 94 96 0 95
96 A 95 97 0 96
97 G 96 98 0 97
98 G 97 99 88 98
99 A 98 100 87 99
100 G 99 101 86 100
101 A 100 102 85 101
102 G 101 103 0 102
103 A 102 104 0 103
104 U 103 105 0 104
105 A 104 106 0 105
106 G 105 107 0 106
107 C 106 108 124 107
108 A 107 109 123 108
109 G 108 110 122 109
110 A 109 111 121 110
111 U 110 112 120 111
112 C 111 113 119 112
113 U 112 114 118 113
114 G 113 115 0 114
115 G 114 116 0 115
116 A 115 117 0 116
117 G 116 118 0 117
118 A 117 119 113 118
119 G 118 120 112 119
120 A 119 121 111 120
121 U 120 122 110 121
122 U 121 123 109 122
123 U 122 124 108 123
124 G 123 125 107 124
125 G 124 126 0 125
126 G 125 127 0 126
127 A 126 128 0 127
128 G 127 129 0 128
129 C 128 130 0 129
130 U 129 131 0 130
131 C 130 132 0 131
132 A 131 133 0 132
133 U 132 134 0 133
134 C 133 135 0 134
135 A 134 136 0 135
136 C 135 137 0 136
137 C 136 138 0 137
138 U 137 139 0 138
139 C 138 140 200 139
140 U 139 141 199 140
141 G 140 142 0 141
142 A 141 143 0 142
143 A 142 144 0 143
144 A 143 145 0 144
145 C 144 146 0 145
146 C 145 147 0 146
147 U 146 148 0 147
148 U 147 149 0 148
149 G 148 150 190 149
150 G 149 151 0 150
151 G 150 152 0 151
152 C 151 153 0 152
153 U 152 154 0 153
154 U 153 155 0 154
155 U 154 156 0 155
156 A 155 157 0 156
157 G 156 158 0 157
158 C 157 159 0 158
159 G 158 160 0 159
160 U 159 161 0 160
161 U 160 162 0 161
162 U 161 163 0 162
163 C 162 164 0 163
164 C 163 165 0 164
165 U 164 166 0 165
166 C 165 167 0 166
167 C 166 168 0 167
168 C 167 169 0 168
169 A 168 170 0 169
170 U 169 171 0 170
171 C 170 172 0 171
172 C 171 173 0 172
173 C 172 174 0 173
174 U 173 175 0 174
175 U 174 176 0 175
176 C 175 177 0 176
177 C 176 178 0 177
178 C 177 179 0 178
179 C 178 180 0 179
180 U 179 181 0 180
181 U 180 182 0 181
182 A 181 183 0 182
183 G 182 184 0 183
184 A 183 185 0 184
185 C 184 186 0 185
186 C 185 187 0 186
187 G 186 188 0 187
188 C 187 189 0 188
189 C 188 190 0 189
190 C 189 191 149 190
191 U 190 192 0 191
192 C 191 193 0 192
193 G 192 194 0 193
194 U 193 195 0 194
195 U 194 196 0 195
196 U 195 197 0 196
197 G 196 198 0 197
198 C 197 199 0 198
199 A 198 200 140 199
200 G 199 201 139 200
201 C 200 202 0 201
202 C 201 203 0 202
203 C 202 204 0 203
204 C 203 205 0 204
205 C 204 206 0 205
206 C 205 207 0 206
207 U 206 208 0 207
208 C 207 209 0 208
209 C 208 210 0 209
210 C 209 211 0 210
211 C 210 212 0 211
212 G 211 213 0 212
213 U 212 214 0 213
214 U 213 215 0 214
215 U 214 216 0 215
216 G 215 217 0 216
217 U 216 218 0 217
218 C 217 219 0 218
219 U 218 220 0 219
220 C 219 221 0 220
221 C 220 222 0 221
222 C 221 223 0 222
223 A 222 224 0 223
224 C 223 225 0 224
225 C 224 226 0 225
226 C 225 227 0 226
227 C 226 228 0 227
228 U 227 229 0 228
229 C 228 230 0 229
230 A 229 231 0 230
231 G 230 232 0 231
232 G 231 233 0 232
233 A 232 234 0 233
234 A 233 235 0 234
235 U 234 236 0 235
236 U 235 237 0 236
237 U 236 238 0 237
238 C 237 239 0 238
239 A 238 240 259 239
240 U 239 241 0 240
241 U 240 242 0 241
242 U 241 243 0 242
243 A 242 244 0 243
244 G 243 245 255 244
245 G 244 246 254 245
246 U 245 247 0 246
247 U 246 248 0 247
248 U 247 249 0 248
249 U 248 250 0 249
250 U 249 251 0 250
251 A 250 252 0 251
252 A 251 253 0 252
253 A 252 254 0 253
254 C 253 255 245 254
255 C 254 256 244 255
256 U 255 257 0 256
257 U 256 258 0 257
258 C 257 259 0 258
259 U 258 260 239 259
260 G 259 261 0 260
261 G 260 262 0 261
262 C 261 263 0 262
263 U 262 264 0 263
264 U 263 265 0 264
265 A 264 266 0 265
266 U 265 267 348 266
267 C 266 268 0 267
268 U 267 269 0 268
269 U 268 270 0 269
270 A 269 271 0 270
271 C 270 272 0 271
272 A 271 273 0 272
273 A 272 274 0 273
274 C 273 275 0 274
275 U 274 276 362 275
276 C 275 277 361 276
277 A 276 278 360 277
278 A 277 279 359 278
279 U 278 280 358 279
280 C 279 281 357 280
281 C 280 282 356 281
282 A 281 283 0 282
283 C 282 284 0 283
284 U 283 285 354 284
285 U 284 286 353 285
286 C 285 287 352 286
287 U 286 288 351 287
288 U 287 289 350 288
289 A 288 290 349 289
290 C 289 291 347 290
291 C 290 292 346 291
292 U 291 293 345 292
293 C 292 294 344 293
294 C 293 295 0 294
295 C 294 296 340 295
296 G 295 297 339 296
297 U 296 298 338 297
298 U 297 299 0 298
299 A 298 300 0 299
300 A 299 301 0 300
301 C 300 302 336 301
302 A 301 303 335 302
303 U 302 304 0 303
304 U 303 305 0 304
305 U 304 306 0 305
306 U 305 307 0 306
307 A 306 308 0 307
308 A 307 309 0 308
309 U 308 310 327 309
310 U 309 311 0 310
311 G 310 312 325 311
312 C 311 313 324 312
313 C 312 314 323 313
314 C 313 315 322 314
315 U 314 316 321 315
316 G 315 317 320 316
317 G 316 318 0 317
318 G 317 319 0 318
319 G 318 320 0 319
320 C 319 321 316 320
321 G 320 322 315 321
322 G 321 323 314 322
323 G 322 324 313 323
324 G 323 325 312 324
325 U 324 326 311 325
326 G 325 327 0 326
327 G 326 328 309 327
328 C 327 329 0 328
329 A 328 330 0 329
330 G 329 331 0 330
331 G 330 332 0 331
332 G 331 333 0 332
333 A 332 334 0 333
334 G 333 335 0 334
335 U 334 336 302 335
336 G 335 337 301 336
337 U 336 338 0 337
338 A 337 339 297 338
339 U 338 340 296 339
340 G 339 341 295 340
341 A 340 342 0 341
342 A 341 343 0 342
343 U 342 344 0 343
344 G 343 345 293 344
345 A 344 346 292 345
346 G 345 347 291 346
347 G 346 348 290 347
348 A 347 349 266 348
349 U 348 350 289 349
350 A 349 351 288 350
351 A 350 352 287 351
352 G 351 353 286 352
353 A 352 354 285 353
354 G 353 355 284 354
355 A 354 356 0 355
356 G 355 357 281 356
357 G 356 358 280 357
358 A 357 359 279 358
359 U 358 360 278 359
360 U 359 361 277 360
361 G 360 362 276 361
362 A 361 363 275 362
363 U 362 364 0 363
364 C 363 365 0 364
365 U 364 366 0 365
366 C 365 367 0 366
367 U 366 368 0 367
368 G 367 369 0 368
369 A 368 370 0 369
370 G 369 371 0 370
371 A 370 372 0 371
372 G 371 373 0 372
373 A 372 374 0 373
374 G 373 375 0 374
375 U 374 376 0 375
376 G 375 377 0 376
377 A 376 378 0 377
378 A 377 379 0 378
379 U 378 380 0 379
380 G 379 381 0 380
381 A 380 382 0 381
382 A 381 383 0 382
383 U 382 384 0 383
384 U 383 385 0 384
385 G 384 386 0 385
386 C 385 387 0 386
387 U 386 388 0 387
388 U 387 389 416 388
389 C 388 390 415 389
390 C 389 391 0 390
391 C 390 392 0 391
392 U 391 393 0 392
393 C 392 394 0 393
394 U 393 395 0 394
395 U 394 396 0 395
396 A 395 397 0 396
397 A 396 398 0 397
398 C 397 399 0 398
399 U 398 400 0 399
400 U 399 401 0 400
401 C 400 402 0 401
402 C 401 403 0 402
403 G 402 404 0 403
404 A 403 405 0 404
405 G 404 406 0 405
406 A 405 407 0 406
407 A 406 408 0 407
408 G 407 409 0 408
409 U 408 410 0 409
410 G 409 411 0 410
411 G 410 412 0 411
412 U 411 413 0 412
413 G 412 414 0 413
414 G 413 415 0 414
415 G 414 416 389 415
416 A 415 417 388 416
417 U 416 418 0 417
418 U 417 419 0 418
419 U 418 420 0 419
420 A 419 421 0 420
421 A 420 422 0 421
422 U 421 423 0 422
423 G 422 424 0 423
424 A 423 425 0 424
425 A 424 426 0 425
426 C 425 427 0 426
427 U 426 428 0 427
428 A 427 429 0 428
429 U 428 430 0 429
430 C 429 431 0 430
431 U 430 432 0 431
432 A 431 433 0 432
433 C 432 434 0 433
434 A 433 435 0 434
435 A 434 436 0 435
436 A 435 437 0 436
437 A 436 438 0 437
438 A 437 439 0 438
439 U 438 440 0 439
440 G 439 441 474 440
441 A 440 442 0 441
442 G 441 443 0 442
443 G 442 444 471 443
444 G 443 445 470 444
445 G 444 446 469 445
446 C 445 447 468 446
447 U 446 448 467 447
448 G 447 449 0 448
449 U 448 450 465 449
450 G 449 451 464 450
451 U 450 452 463 451
452 U 451 453 462 452
453 U 452 454 461 453
454 A 453 455 460 454
455 G 454 456 0 455
456 A 455 457 0 456
457 G 456 458 0 457
458 G 457 459 0 458
459 A 458 460 0 459
460 U 459 461 454 460
461 A 460 462 453 461
462 G 461 463 452 462
463 G 462 464 451 463
464 C 463 465 450 464
465 A 464 466 449 465
466 G 465 467 0 466
467 G 466 468 447 467
468 G 467 469 446 468
469 C 468 470 445 469
470 C 469 471 444 470
471 U 470 472 443 471
472 G 471 473 0 472
473 C 472 474 0 473
474 C 473 475 440 474
475 U 474 476 502 475
476 G 475 477 501 476
477 A 476 478 500 477
478 G 477 479 499 478
479 U 478 480 0 479
480 G 479 481 498 480
481 C 480 482 497 481
482 G 481 483 496 482
483 G 482 484 495 483
484 G 483 485 0 484
485 A 484 486 0 485
486 G 485 487 0 486
487 C 486 488 0 487
488 C 487 489 0 488
489 A 488 490 0 489
490 G 489 491 0 490
491 U 490 492 0 491
492 G 491 493 0 492
493 A 492 494 0 493
494 A 493 495 0 494
495 C 494 496 483 495
496 U 495 497 482 496
497 G 496 498 481 497
498 C 497 499 480 498
499 C 498 500 478 499
500 U 499 501 477 500
501 C 500 502 476 501
502 A 501 503 475 502
503 A 502 504 0 503
504 G 503 505 0 504
505 A 504 506 0 505
506 G 505 507 0 506
507 U 506 508 0 507
508 G 507 509 0 508
509 G 508 510 0 509
510 G 509 511 542 510
511 U 510 512 541 511
512 G 511 513 540 512
513 G 512 514 539 513
514 G 513 515 538 514
515 C 514 516 537 515
516 U 515 517 536 516
517 G 516 518 535 517
518 A 517 519 534 518
519 G 518 520 533 519
520 G 519 521 532 520
521 A 520 522 531 521
522 G 521 523 530 522
523 C 522 524 0 523
524 U 523 525 0 524
525 G 524 526 0 525
526 G 525 527 0 526
527 G 526 528 0 527
528 A 527 529 0 528
529 U 528 530 0 529
530 C 529 531 522 530
531 U 530 532 521 531
532 U 531 533 520 532
533 C 532 534 519 533
534 U 533 535 518 534
535 C 534 536 517 535
536 A 535 537 516 536
537 G 536 538 515 537
538 C 537 539 514 538
539 C 538 540 513 539
540 U 539 541 512 540
541 A 540 542 511 541
542 U 541 543 510 542
543 U 542 544 0 543
544 U 543 545 0 544
545 U 544 546 0 545
546 G 545 547 0 546
547 A 546 548 0 547
548 A 547 549 0 548
549 C 548 550 0 549
550 A 549 551 0 550
551 C 550 552 0 551
552 U 551 553 0 552
553 G 552 554 0 553
554 A 553 555 0 554
555 A 554 556 0 555
556 A 555 557 0 556
557 A 556 558 0 557
558 G 557 559 0 558
559 C 558 560 0 559
560 A 559 561 0 560
561 A 560 562 0 561
562 A 561 563 0 562
563 U 562 564 0 563
564 C 563 565 578 564
565 C 564 566 0 565
566 U 565 567 0 566
567 U 566 568 0 567
568 G 567 569 575 568
569 C 568 570 574 569
570 C 569 571 0 570
571 A 570 572 0 571
572 A 571 573 0 572
573 A 572 574 0 573
574 G 573 575 569 574
575 U 574 576 568 575
576 U 575 577 0 576
577 G 576 578 0 577
578 G 577 579 564 578
579 A 578 580 0 579
580 C 579 581 0 580
581 U 580 582 0 581
582 U 581 583 0 582
583 U 582 584 0 583
584 U 583 585 0 584
585 U 584 586 0 585
586 U 585 587 0 586
587 U 586 588 0 587
588 U 587 589 0 588
589 C 588 590 0 589
590 U 589 591 0 590
591 U 590 592 0 591
592 U 591 593 0 592
593 U 592 594 0 593
594 U 593 595 0 594
595 U 594 596 0 595
596 U 595 597 0 596
597 C 596 598 0 597
598 C 597 599 0 598
599 U 598 600 0 599
600 U 599 601 0 600
601 C 600 602 0 601
602 C 601 603 0 602
603 C 602 604 0 603
604 C 603 605 0 604
605 C 604 606 0 605
606 G 605 607 0 606
607 C 606 608 0 607
608 C 607 609 0 608
609 C 608 610 0 609
610 U 609 611 0 610
611 C 610 612 0 611
612 U 611 613 0 612
613 U 612 614 0 613
614 G 613 615 0 614
615 G 614 616 0 615
616 A 615 617 0 616
617 C 616 618 0 617
618 U 617 619 0 618
619 U 618 620 0 619
620 U 619 621 0 620
621 U 620 622 0 621
622 G 621 623 0 622
623 G 622 624 0 623
624 C 623 625 0 624
625 A 624 626 0 625
626 A 625 627 0 626
627 A 626 628 0 627
628 A 627 629 0 628
629 C 628 630 0 629
630 U 629 631 0 630
631 G 630 632 0 631
632 C 631 633 0 632
633 A 632 634 0 633
634 A 633 635 0 634
635 U 634 636 0 635
636 U 635 637 0 636
637 U 636 638 0 637
638 U 637 639 0 638
639 U 638 640 0 639
640 U 639 641 0 640
641 U 640 642 0 641
642 U 641 643 0 642
643 U 642 644 0 643
644 U 643 645 0 644
645 C 644 646 0 645
646 U 645 647 0 646
647 U 646 648 0 647
648 U 647 649 0 648
649 U 648 650 0 649
650 U 649 651 0 650
651 C 650 652 0 651
652 A 651 653 0 652
653 U 652 654 0 653
654 U 653 655 0 654
655 U 654 656 0 655
656 C 655 657 0 656
657 C 656 658 0 657
658 A 657 659 0 658
659 G 658 660 0 659
660 U 659 661 0 660
661 A 660 662 0 661
662 A 661 663 0 662
663 A 662 664 0 663
664 A 663 665 0 664
665 U 664 666 0 665
666 A 665 667 0 666
667 G 666 668 0 667
668 G 667 669 0 668
669 G 668 670 0 669
670 A 669 671 0 670
671 G 670 672 0 671
672 U 671 673 0 672
673 U 672 674 692 673
674 G 673 675 691 674
675 C 674 676 690 675
676 U 675 677 0 676
677 A 676 678 0 677
678 A 677 679 0 678
679 A 678 680 0 679
680 G 679 681 0 680
681 U 680 682 0 681
682 C 681 683 0 682
683 A 682 684 0 683
684 U 683 685 0 684
685 A 684 686 0 685
686 C 685 687 0 686
687 C 686 688 0 687
688 A 687 689 0 688
689 A 688 690 0 689
690 G 689 691 675 690
691 C 690 692 674 691
692 A 691 693 673 692
693 A 692 694 0 693
694 U 693 695 0 694
695 U 694 696 0 695
696 U 695 697 712 696
697 G 696 698 711 697
698 C 697 699 710 698
699 A 698 700 709 699
700 G 699 701 708 700
701 C 700 702 0 701
702 U 701 703 0 702
703 A 702 704 0 703
704 U 703 705 0 704
705 C 704 706 0 705
706 A 705 707 0 706
707 U 706 708 0 707
708 U 707 709 700 708
709 U 708 710 699 709
710 G 709 711 698 710
711 C 710 712 697 711
712 A 711 713 696 712
713 A 712 714 725 713
714 C 713 715 724 714
715 A 714 716 723 715
716 C 715 717 722 716
717 C 716 718 0 717
718 U 717 719 0 718
719 G 718 720 0 719
720 A 719 721 0 720
721 A 720 722 0 721
722 G 721 723 716 722
723 U 722 724 715 723
724 G 723 725 714 724
725 U 724 726 713 725
726 U 725 727 0 726
727 C 726 728 0 727
728 U 727 729 0 728
729 U 728 730 0 729
730 G 729 731 0 730
731 G 730 732 0 731
732 U 731 733 0 732
733 A 732 734 0 733
734 A 733 735 759 734
735 A 734 736 758 735
736 G 735 737 757 736
737 U 736 738 756 737
738 C 737 739 0 738
739 C 738 740 754 739
740 C 739 741 753 740
741 U 740 742 752 741
742 C 741 743 751 742
743 A 742 744 0 743
744 A 743 745 0 744
745 A 744 746 0 745
746 A 745 747 0 746
747 A 746 748 0 747
748 U 747 749 0 748
749 A 748 750 0 749
750 G 749 751 0 750
751 G 750 752 742 751
752 A 751 753 741 752
753 G 752 754 740 753
754 G 753 755 739 754
755 U 754 756 0 755
756 G 755 757 737 756
757 C 756 758 736 757
758 U 757 759 735 758
759 U 758 760 734 759
760 G 759 761 0 760
761 G 760 762 0 761
762 G 761 763 0 762
763 A 762 764 0 763
764 A 763 765 0 764
765 U 764 766 0 765
766 G 765 767 0 766
767 U 766 768 0 767
768 G 767 769 0 768
769 C 768 770 0 769
770 U 769 771 0 770
771 U 770 772 0 771
772 U 771 773 0 772
773 G 772 774 792 773
774 C 773 775 791 774
775 U 774 776 790 775
776 U 775 777 789 776
777 U 776 778 788 777
778 G 777 779 787 778
779 G 778 780 786 779
780 G 779 781 0 780
781 U 780 782 0 781
782 G 781 783 0 782
783 U 782 784 0 783
784 G 783 785 0 784
785 U 784 786 0 785
786 C 785 787 779 786
787 C 786 788 778 787
788 A 787 789 777 788
789 A 788 790 776 789
790 A 789 791 775 790
791 G 790 792 774 791
792 C 791 793 773 792
793 C 792 794 0 793
794 U 793 795 0 794
795 C 794 796 0 795
796 A 795 797 0 796
797 U 796 798 0 797
798 U 797 799 0 798
799 A 798 800 0 799
800 A 799 801 0 800
801 G 800 802 0 801
802 U 801 803 0 802
803 C 802 804 0 803
804 U 803 805 0 804
805 U 804 806 0 805
806 A 805 807 0 806
807 G 806 808 0 807
808 G 807 809 0 808
809 U 808 810 0 809
810 A 809 811 0 810
811 A 810 812 0 811
812 G 811 813 0 812
813 A 812 814 0 813
814 A 813 815 0 814
815 U 814 816 0 815
816 U 815 817 0 816
817 G 816 818 0 817
818 G 817 819 0 818
819 C 818 820 0 819
820 A 819 821 0 820
821 U 820 822 0 821
822 C 821 823 844 822
823 A 822 824 843 823
824 A 823 825 842 824
825 U 824 826 841 825
826 G 825 827 0 826
827 U 826 828 839 827
828 C 827 829 838 828
829 C 828 830 837 829
830 U 829 831 836 830
831 A 830 832 835 831
832 U 831 833 0 832
833 C 832 834 0 833
834 C 833 835 0 834
835 U 834 836 831 835
836 G 835 837 830 836
837 G 836 838 829 837
838 G 837 839 828 838
839 A 838 840 827 839
840 A 839 841 0 840
841 G 840 842 825 841
842 U 841 843 824 842
843 U 842 844 823 843
844 G 843 845 822 844
845 C 844 846 0 845
846 A 845 847 0 846
847 C 846 848 0 847
848 U 847 849 0 848
849 U 848 850 0 849
850 U 849 851 0 850
851 U 850 852 0 851
852 C 851 853 0 852
853 U 852 854 0 853
854 U 853 855 0 854
855 G 854 856 0 855
856 U 855 857 0 856
857 C 856 858 0 857
858 C 857 859 0 858
859 A 858 860 0 859
860 U 859 861 0 860
861 G 860 862 0 861
862 C 861 863 938 862
863 C 862 864 937 863
864 A 863 865 0 864
865 U 864 866 0 865
866 A 865 867 0 866
867 A 866 868 0 867
868 C 867 869 0 868
869 C 868 870 929 869
870 C 869 871 928 870
871 A 870 872 927 871
872 G 871 873 926 872
873 C 872 874 925 873
874 U 873 875 924 874
875 G 874 876 923 875
876 U 875 877 0 876
877 C 876 878 0 877
878 C 877 879 0 878
879 U 878 880 0 879
880 U 879 881 0 880
881 C 880 882 0 881
882 C 881 883 922 882
883 C 882 884 921 883
884 U 883 885 920 884
885 U 884 886 919 885
886 U 885 887 918 886
887 A 886 888 917 887
888 U 887 889 916 888
889 G 888 890 0 889
890 A 889 891 0 890
891 G 890 892 0 891
892 A 891 893 0 892
893 C 892 894 913 893
894 U 893 895 912 894
895 C 894 896 911 895
896 U 895 897 910 896
897 U 896 898 909 897
898 A 897 899 908 898
899 C 898 900 907 899
900 C 899 901 906 900
901 U 900 902 0 901
902 U 901 903 0 902
903 C 902 904 0 903
904 A 903 905 0 904
905 U 904 906 0 905
906 G 905 907 900 906
907 G 906 908 899 907
908 U 907 909 898 908
909 G 908 910 897 909
910 A 909 911 896 910
911 G 910 912 895 911
912 A 911 913 894 912
913 G 912 914 893 913
914 G 913 915 0 914
915 A 914 916 0 915
916 G 915 917 888 916
917 U 916 918 887 917
918 A 917 919 886 918
919 A 918 920 885 919
920 G 919 921 884 920
921 G 920 922 883 921
922 G 921 923 882 922
923 U 922 924 875 923
924 G 923 925 874 924
925 G 924 926 873 925
926 C 925 927 872 926
927 U 926 928 871 927
928 G 927 929 870 928
929 G 928 930 869 929
930 C 929 931 0 930
931 U 930 932 0 931
932 A 931 933 0 932
933 G 932 934 0 933
934 A 933 935 0 934
935 U 934 936 0 935
936 U 935 937 0 936
937 G 936 938 863 937
938 G 937 939 862 938
939 U 938 940 0 939
940 U 939 941 0 940
941 C 940 942 0 941
942 U 941 943 0 942
943 U 942 944 0 943
944 U 943 945 0 944
945 U 944 946 0 945
946 U 945 947 0 946
947 U 946 948 0 947
948 U 947 949 0 948
949 G 948 950 0 949
950 U 949 951 0 950
951 U 950 952 0 951
952 U 951 953 0 952
953 U 952 954 0 953
954 U 953 955 0 954
955 C 954 956 0 955
956 C 955 957 0 956
957 U 956 958 0 957
958 U 957 959 0 958
959 U 958 960 0 959
960 U 959 961 0 960
961 U 960 962 0 961
962 U 961 963 0 962
963 A 962 964 0 963
964 A 963 965 0 964
965 G 964 966 983 965
966 A 965 967 982 966
967 C 966 968 981 967
968 G 967 969 980 968
969 G 968 970 979 969
970 A 969 971 978 970
971 G 970 972 977 971
972 U 971 973 976 972
973 C 972 974 0 973
974 U 973 975 0 974
975 C 974 976 0 975
976 A 975 977 972 976
977 C 976 978 971 977
978 U 977 979 970 978
979 C 978 980 969 979
980 U 979 981 968 980
981 G 980 982 967 981
982 U 981 983 966 982
983 C 982 984 965 983
984 A 983 985 0 984
985 C 984 986 0 985
986 U 985 987 0 986
987 A 986 988 1053 987
988 G 987 989 1052 988
989 G 988 990 1051 989
990 C 989 991 1050 990
991 U 990 992 1049 991
992 G 991 993 1048 992
993 G 992 994 0 993
994 A 993 995 1047 994
995 G 994 996 1046 995
996 U 995 997 0 996
997 G 996 998 1045 997
998 C 997 999 1044 998
999 A 998 1000 1043 999
1000 G 999 1001 1042 1000
1001 U 1000 1002 0 1001
1002 G 1001 1003 1041 1002
1003 G 1002 1004 1040 1003
1004 C 1003 1005 0 1004
1005 G 1004 1006 1039 1005
1006 C 1005 1007 0 1006
1007 A 1006 1008 1038 1007
1008 A 1007 1009 1037 1008
1009 U 1008 1010 1036 1009
1010 C 1009 1011 1035 1010
1011 A 1010 1012 0 1011
1012 A 1011 1013 0 1012
1013 C 1012 1014 0 1013
1014 C 1013 1015 1033 1014
1015 U 1014 1016 1032 1015
1016 C 1015 1017 0 1016
1017 C 1016 1018 0 1017
1018 A 1017 1019 1029 1018
1019 A 1018 1020 1028 1019
1020 C 1019 1021 1027 1020
1021 C 1020 1022 1026 1021
1022 C 1021 1023 0 1022
1023 C 1022 1024 0 1023
1024 C 1023 1025 0 1024
1025 U 1024 1026 0 1025
1026 G 1025 1027 1021 1026
1027 G 1026 1028 1020 1027
1028 U 1027 1029 1019 1028
1029 U 1028 1030 1018 1029
1030 C 1029 1031 0 1030
1031 A 1030 1032 0 1031
1032 A 1031 1033 1015 1032
1033 G 1032 1034 1014 1033
1034 A 1033 1035 0 1034
1035 G 1034 1036 1010 1035
1036 A 1035 1037 1009 1036
1037 U 1036 1038 1008 1037
1038 U 1037 1039 1007 1038
1039 C 1038 1040 1005 1039
1040 C 1039 1041 1003 1040
1041 C 1040 1042 1002 1041
1042 C 1041 1043 1000 1042
1043 U 1042 1044 999 1043
1044 G 1043 1045 998 1044
1045 C 1044 1046 997 1045
1046 C 1045 1047 995 1046
1047 U 1046 1048 994 1047
1048 C 1047 1049 992 1048
1049 A 1048 1050 991 1049
1050 G 1049 1051 990 1050
1051 C 1050 1052 989 1051
1052 C 1051 1053 988 1052
1053 U 1052 1054 987 1053
1054 C 1053 1055 1067 1054
1055 C 1054 1056 1066 1055
1056 C 1055 1057 1065 1056
1057 A 1056 1058 1064 1057
1058 G 1057 1059 1063 1058
1059 G 1058 1060 0 1059
1060 U 1059 1061 0 1060
1061 A 1060 1062 0 1061
1062 G 1061 1063 0 1062
1063 C 1062 1064 1058 1063
1064 U 1063 1065 1057 1064
1065 G 1064 1066 1056 1065
1066 G 1065 1067 1055 1066
1067 G 1066 1068 1054 1067
1068 A 1067 1069 0 1068
1069 C 1068 1070 0 1069
1070 U 1069 1071 0 1070
1071 A 1070 1072 0 1071
1072 C 1071 1073 0 1072
1073 A 1072 1074 0 1073
1074 G 1073 1075 1086 1074
1075 G 1074 1076 1085 1075
1076 U 1075 1077 0 1076
1077 G 1076 1078 1083 1077
1078 C 1077 1079 0 1078
1079 A 1078 1080 0 1079
1080 C 1079 1081 0 1080
1081 A 1080 1082 0 1081
1082 C 1081 1083 0 1082
1083 C 1082 1084 1077 1083
1084 A 1083 1085 0 1084
1085 C 1084 1086 1075 1085
1086 C 1085 1087 1074 1086
1087 A 1086 1088 0 1087
1088 U 1087 1089 1119 1088
1089 G 1088 1090 0 1089
1090 C 1089 1091 0 1090
1091 C 1090 1092 1116 1091
1092 A 1091 1093 0 1092
1093 G 1092 1094 0 1093
1094 G 1093 1095 1114 1094
1095 C 1094 1096 1113 1095
1096 U 1095 1097 1112 1096
1097 A 1096 1098 1111 1097
1098 A 1097 1099 1110 1098
1099 U 1098 1100 0 1099
1100 U 1099 1101 0 1100
1101 U 1100 1102 0 1101
1102 U 1101 1103 0 1102
1103 U 1102 1104 0 1103
1104 G 1103 1105 0 1104
1105 U 1104 1106 0 1105
1106 A 1105 1107 0 1106
1107 A 1106 1108 0 1107
1108 U 1107 1109 0 1108
1109 U 1108 1110 0 1109
1110 U 1109 1111 1098 1110
1111 U 1110 1112 1097 1111
1112 A 1111 1113 1096 1112
1113 G 1112 1114 1095 1113
1114 U 1113 1115 1094 1114
1115 A 1114 1116 0 1115
1116 G 1115 1117 1091 1116
1117 A 1116 1118 0 1117
1118 G 1117 1119 0 1118
1119 A 1118 1120 1088 1119
1120 U 1119 1121 0 1120
1121 G 1120 1122 0 1121
1122 G 1121 1123 0 1122
1123 G 1122 1124 0 1123
1124 G 1123 1125 0 1124
1125 U 1124 1126 0 1125
1126 U 1125 1127 0 1126
1127 U 1126 1128 0 1127
1128 C 1127 1129 0 1128
1129 A 1128 1130 0 1129
1130 C 1129 1131 0 1130
1131 C 1130 1132 0 1131
1132 A 1131 1133 0 1132
1133 U 1132 1134 0 1133
1134 G 1133 1135 0 1134
1135 U 1134 1136 0 1135
1136 U 1135 1137 0 1136
1137 G 1136 1138 0 1137
1138 G 1137 1139 1180 1138
1139 C 1138 1140 1179 1139
1140 C 1139 1141 0 1140
1141 A 1140 1142 0 1141
1142 G 1141 1143 1175 1142
1143 G 1142 1144 0 1143
1144 A 1143 1145 0 1144
1145 U 1144 1146 0 1145
1146 G 1145 1147 1159 1146
1147 G 1146 1148 1158 1147
1148 U 1147 1149 1157 1148
1149 C 1148 1150 1156 1149
1150 U 1149 1151 0 1150
1151 C 1150 1152 0 1151
1152 U 1151 1153 0 1152
1153 C 1152 1154 0 1153
1154 C 1153 1155 0 1154
1155 U 1154 1156 0 1155
1156 G 1155 1157 1149 1156
1157 A 1156 1158 1148 1157
1158 C 1157 1159 1147 1158
1159 C 1158 1160 1146 1159
1160 U 1159 1161 0 1160
1161 C 1160 1162 0 1161
1162 A 1161 1163 0 1162
1163 A 1162 1164 0 1163
1164 G 1163 1165 0 1164
1165 A 1164 1166 0 1165
1166 U 1165 1167 0 1166
1167 C 1166 1168 0 1167
1168 C 1167 1169 0 1168
1169 G 1168 1170 0 1169
1170 C 1169 1171 0 1170
1171 C 1170 1172 0 1171
1172 C 1171 1173 0 1172
1173 A 1172 1174 0 1173
1174 C 1173 1175 0 1174
1175 C 1174 1176 1142 1175
1176 U 1175 1177 0 1176
1177 C 1176 1178 0 1177
1178 G 1177 1179 0 1178
1179 G 1178 1180 1139 1179
1180 C 1179 1181 1138 1180
1181 C 1180 1182 0 1181
1182 U 1181 1183 1197 1182
1183 C 1182 1184 1196 1183
1184 C 1183 1185 1195 1184
1185 C 1184 1186 1194 1185
1186 A 1185 1187 1193 1186
1187 A 1186 1188 0 1187
1188 A 1187 1189 0 1188
1189 G 1188 1190 0 1189
1190 U 1189 1191 0 1190
1191 G 1190 1192 0 1191
1192 C 1191 1193 0 1192
1193 U 1192 1194 1186 1193
1194 G 1193 1195 1185 1194
1195 G 1194 1196 1184 1195
1196 G 1195 1197 1183 1196
1197 A 1196 1198 1182 1197
1198 U 1197 1199 0 1198
1199 U 1198 1200 0 1199
1200 A 1199 1201 0 1200
1201 C 1200 1202 0 1201
1202 A 1201 1203 0 1202
1203 G 1202 1204 0 1203
1204 G 1203 1205 0 1204
1205 U 1204 1206 0 1205
1206 G 1205 1207 0 1206
1207 U 1206 1208 0 1207
1208 G 1207 1209 0 1208
1209 A 1208 1210 1225 1209
1210 G 1209 1211 1224 1210
1211 C 1210 1212 0 1211
1212 C 1211 1213 1222 1212
1213 A 1212 1214 0 1213
1214 G 1213 1215 1220 1214
1215 G 1214 1216 1219 1215
1216 G 1215 1217 0 1216
1217 C 1216 1218 0 1217
1218 A 1217 1219 0 1218
1219 C 1218 1220 1215 1219
1220 C 1219 1221 1214 1220
1221 A 1220 1222 0 1221
1222 G 1221 1223 1212 1222
1223 G 1222 1224 0 1223
1224 C 1223 1225 1210 1224
1225 U 1224 1226 1209 1225
1226 U 1225 1227 0 1226
1227 A 1226 1228 0 1227
1228 G 1227 1229 0 1228
1229 A 1228 1230 0 1229
1230 U 1229 1231 0 1230
1231 G 1230 1232 0 1231
1232 U 1231 1233 0 1232
1233 G 1232 1234 1265 1233
1234 G 1233 1235 1264 1234
1235 C 1234 1236 0 1235
1236 U 1235 1237 1263 1236
1237 C 1236 1238 1262 1237
1238 U 1237 1239 1261 1238
1239 U 1238 1240 1260 1239
1240 U 1239 1241 1259 1240
1241 G 1240 1242 1258 1241
1242 G 1241 1243 1257 1242
1243 G 1242 1244 1256 1243
1244 G 1243 1245 0 1244
1245 A 1244 1246 1254 1245
1246 G 1245 1247 1253 1246
1247 C 1246 1248 0 1247
1248 U 1247 1249 0 1248
1249 A 1248 1250 0 1249
1250 A 1249 1251 0 1250
1251 U 1250 1252 0 1251
1252 U 1251 1253 0 1252
1253 U 1252 1254 1246 1253
1254 U 1253 1255 1245 1254
1255 G 1254 1256 0 1255
1256 U 1255 1257 1243 1256
1257 C 1256 1258 1242 1257
1258 C 1257 1259 1241 1258
1259 A 1258 1260 1240 1259
1260 G 1259 1261 1239 1260
1261 A 1260 1262 1238 1261
1262 G 1261 1263 1237 1262
1263 A 1262 1264 1236 1263
1264 C 1263 1265 1234 1264
1265 C 1264 1266 1233 1265
1266 U 1265 1267 0 1266
1267 U 1266 1268 0 1267
1268 U 1267 1269 0 1268
1269 C 1268 1270 0 1269
1270 U 1269 1271 0 1270
1271 A 1270 1272 0 1271
1272 A 1271 1273 0 1272
1273 C 1272 1274 1308 1273
1274 A 1273 1275 1307 1274
1275 U 1274 1276 0 1275
1276 A 1275 1277 1305 1276
1277 U 1276 1278 1304 1277
1278 U 1277 1279 1303 1278
1279 A 1278 1280 1302 1279
1280 A 1279 1281 1301 1280
1281 U 1280 1282 1300 1281
1282 G 1281 1283 1299 1282
1283 C 1282 1284 1298 1283
1284 C 1283 1285 0 1284
1285 U 1284 1286 0 1285
1286 U 1285 1287 1297 1286
1287 G 1286 1288 1296 1287
1288 U 1287 1289 1295 1288
1289 A 1288 1290 1294 1289
1290 U 1289 1291 0 1290
1291 U 1290 1292 0 1291
1292 U 1291 1293 0 1292
1293 C 1292 1294 0 1293
1294 U 1293 1295 1289 1294
1295 A 1294 1296 1288 1295
1296 C 1295 1297 1287 1296
1297 A 1296 1298 1286 1297
1298 G 1297 1299 1283 1298
1299 C 1298 1300 1282 1299
1300 A 1299 1301 1281 1300
1301 U 1300 1302 1280 1301
1302 U 1301 1303 1279 1302
1303 A 1302 1304 1278 1303
1304 A 1303 1305 1277 1304
1305 U 1304 1306 1276 1305
1306 C 1305 1307 0 1306
1307 U 1306 1308 1274 1307
1308 G 1307 1309 1273 1308
1309 G 1308 1310 0 1309
1310 U 1309 1311 0 1310
1311 A 1310 1312 0 1311
1312 A 1311 1313 1326 1312
1313 U 1312 1314 1325 1313
1314 U 1313 1315 0 1314
1315 G 1314 1316 1323 1315
1316 A 1315 1317 1322 1316
1317 U 1316 1318 0 1317
1318 U 1317 1319 0 1318
1319 A 1318 1320 0 1319
1320 U 1319 1321 0 1320
1321 U 1320 1322 0 1321
1322 U 1321 1323 1316 1322
1323 U 1322 1324 1315 1323
1324 A 1323 1325 0 1324
1325 A 1324 1326 1313 1325
1326 U 1325 1327 1312 1326
1327 G 1326 1328 0 1327
1328 U 1327 1329 0 1328
1329 A 1328 1330 0 1329
1330 A 1329 1331 0 1330
1331 C 1330 1332 0 1331
1332 C 1331 1333 0 1332
1333 U 1332 1334 0 1333
1334 U 1333 1335 0 1334
1335 G 1334 1336 0 1335
1336 C 1335 1337 0 1336
1337 U 1336 1338 0 1337
1338 A 1337 1339 0 1338
1339 A 1338 1340 0 1339
1340 C 1339 1341 0 1340
1341 G 1340 1342 0 1341
1342 G 1341 1343 0 1342
1343 A 1342 1344 0 1343
1344 G 1343 1345 0 1344
1345 U 1344 1346 0 1345
1346 G 1345 1347 0 1346
1347 A 1346 1348 0 1347
1348 U 1347 1349 0 1348
1349 U 1348 1350 0 1349
1350 U 1349 1351 0 1350
1351 C 1350 1352 0 1351
1352 U 1351 1353 0 1352
1353 A 1352 1354 0 1353
1354 U 1353 1355 0 1354
1355 U 1354 1356 0 1355
1356 U 1355 1357 0 1356
1357 C 1356 1358 0 1357
1358 C 1357 1359 0 1358
1359 U 1358 1360 0 1359
1360 U 1359 1361 0 1360
1361 U 1360 1362 0 1361
1362 C 1361 1363 0 1362
1363 U 1362 1364 0 1363
1364 U 1363 1365 0 1364
1365 A 1364 1366 0 1365
1366 A 1365 1367 0 1366
1367 A 1366 1368 0 1367
1368 G 1367 1369 0 1368
