# Supplementary material for: Identification of MYC intron 2 regions that modulate expression
Source: PLoS One. 2024 Jan 18;19(1):e0296889. doi: 10.1371/journal.pone.0296889 (PMC10795982; doi:10.1371/journal.pone.0296889)
Supplement: S1 File — (ZIP) [file pone.0296889.s005.zip › S1_File_ScanFold2 data for species/Suppl_File_3_ScanFold2 data for species/Bonobo/tmpfiuju0lp.ScanFold.FinalPartners.txt]

i	bp(i)	bp(j)	avgMFE	avgZ	avgED	*Indicates most favorable bp has competition; bp(j) has more favorable partner or is more likely to be unpaired
nt-1:	1	1	-32.3	-0.65	24.81
nt-2:	2	2	-32.35	-0.73	29.89
nt-3:	3	3	-32.77	-0.87	30.21
nt-4:	4	4	-33.12	-0.96	29.41
nt-5:	5	15	-33.8	-1.12	27.26
nt-6:	6	14	-33.8	-1.12	27.26
nt-7*:	7	13	-33.8	-1.12	27.26
nt-8:	8	8	-34.48	-1.22	28.14
nt-9:	9	9	-34.67	-1.25	27.52
nt-10:	10	10	-34.95	-1.29	26.19
nt-11:	11	11	-35.28	-1.35	24.63
nt-12:	12	12	-35.56	-1.42	23.33
nt-13:	13	13	-37.04	-1.71	19.18
nt-14:	6	14	-38.34	-2.07	10.47
nt-15:	5	15	-38.34	-2.07	10.47
nt-16:	16	16	-35.09	-1.45	24.38
nt-17:	17	17	-35.31	-1.55	22.69
nt-18:	18	18	-36.18	-1.7	18.17
nt-19:	19	82	-36.3	-1.72	18.39
nt-20:	20	81	-36.21	-1.71	17.89
nt-21:	21	80	-35.95	-1.65	18.23
nt-22:	22	79	-35.6	-1.57	19.1
nt-23:	23	78	-35.6	-1.57	19.1
nt-24:	24	77	-35.6	-1.57	19.1
nt-25:	25	76	-35.6	-1.57	19.1
nt-26:	26	26	-34.37	-1.32	21.21
nt-27:	27	27	-34.12	-1.27	21.36
nt-28:	28	28	-33.89	-1.23	21.57
nt-29:	29	74	-35.6	-1.57	19.1
nt-30:	30	73	-35.6	-1.57	19.1
nt-31:	31	72	-35.6	-1.57	19.1
nt-32:	32	71	-35.6	-1.57	19.1
nt-33:	33	70	-35.6	-1.57	19.1
nt-34:	34	69	-35.6	-1.57	19.1
nt-35:	35	68	-35.6	-1.57	19.1
nt-36:	36	67	-35.6	-1.57	19.1
nt-37:	37	37	-32.27	-0.79	23.97
nt-38:	38	65	-35.6	-1.57	19.1
nt-39:	39	64	-35.6	-1.57	19.1
nt-40:	40	63	-35.6	-1.57	19.1
nt-41:	41	52	-35.6	-1.57	19.1
nt-42:	42	51	-35.6	-1.57	19.1
nt-43:	43	50	-35.6	-1.57	19.1
nt-44:	44	44	-33.47	-1.06	21.1
nt-45:	45	45	-33.25	-1.03	21.33
nt-46:	46	46	-33.24	-1.05	22.8
nt-47:	47	47	-35.6	-1.57	19.1
nt-48:	48	48	-35.16	-1.48	19.46
nt-49:	49	49	-33.24	-1.05	22.8
nt-50:	43	50	-35.6	-1.57	19.1
nt-51:	42	51	-35.6	-1.57	19.1
nt-52:	41	52	-35.6	-1.57	19.1
nt-53:	53	53	-31.17	-0.67	21.63
nt-54:	54	54	-31.05	-0.65	21.78
nt-55:	55	55	-30.37	-0.49	23.55
nt-56:	56	56	-30.29	-0.47	23.65
nt-57:	57	57	-30.22	-0.46	23.75
nt-58:	58	58	-30.16	-0.44	23.81
nt-59:	59	59	-30.12	-0.44	23.8
nt-60:	60	60	-30.08	-0.43	23.79
nt-61:	61	61	-30.04	-0.42	23.77
nt-62:	62	62	-35.6	-1.57	19.1
nt-63:	40	63	-35.6	-1.57	19.1
nt-64:	39	64	-35.6	-1.57	19.1
nt-65:	38	65	-35.6	-1.57	19.1
nt-66:	66	66	-30.13	-0.45	22.47
nt-67:	36	67	-35.6	-1.57	19.1
nt-68:	35	68	-35.6	-1.57	19.1
nt-69:	34	69	-35.6	-1.57	19.1
nt-70:	33	70	-35.6	-1.57	19.1
nt-71:	32	71	-35.6	-1.57	19.1
nt-72:	31	72	-35.6	-1.57	19.1
nt-73:	30	73	-35.6	-1.57	19.1
nt-74:	29	74	-35.6	-1.57	19.1
nt-75:	75	75	-29.8	-0.41	22.39
nt-76:	25	76	-35.6	-1.57	19.1
nt-77:	24	77	-35.6	-1.57	19.1
nt-78:	23	78	-35.6	-1.57	19.1
nt-79:	22	79	-35.6	-1.57	19.1
nt-80:	21	80	-35.95	-1.65	18.23
nt-81:	20	81	-36.21	-1.71	17.89
nt-82:	19	82	-36.3	-1.72	18.39
nt-83:	83	83	-31.48	-0.73	20.91
nt-84*:	84	102	-36.26	-1.61	21.17
nt-85:	85	101	-36.26	-1.61	21.17
nt-86:	86	100	-36.26	-1.61	21.17
nt-87:	87	99	-36.26	-1.61	21.17
nt-88:	88	98	-36.26	-1.61	21.17
nt-89:	89	89	-28.98	-0.17	23.8
nt-90:	90	90	-29.09	-0.2	23.03
nt-91:	91	91	-29.04	-0.18	23.25
nt-92:	92	92	-28.89	-0.11	24.21
nt-93:	93	93	-36.18	-1.68	18.94
nt-94:	94	94	-35.45	-1.49	20.13
nt-95:	95	95	-31.66	-0.7	24.45
nt-96:	96	96	-30.94	-0.59	23.97
nt-97:	97	97	-32.66	-0.87	25.53
nt-98:	88	98	-36.26	-1.61	21.17
nt-99:	87	99	-36.26	-1.61	21.17
nt-100:	86	100	-36.26	-1.61	21.17
nt-101:	85	101	-36.26	-1.61	21.17
nt-102*:	102	84	-36.26	-1.61	21.17
nt-103:	103	103	-29.28	-0.24	26.54
nt-104:	104	104	-29.27	-0.29	26.75
nt-105*:	105	44	-27.2	-0.14	15.53
nt-106:	106	106	-28.76	-0.13	24.65
nt-107:	107	124	-30.13	-0.49	22.77
nt-108:	108	123	-30.01	-0.44	22.71
nt-109:	109	122	-30.32	-0.5	22.96
nt-110:	110	121	-30.36	-0.5	23.19
nt-111:	111	120	-30.36	-0.5	23.19
nt-112:	112	119	-30.36	-0.5	23.19
nt-113:	113	118	-30.36	-0.5	23.19
nt-114:	114	114	-30.05	-0.41	24.03
nt-115:	115	115	-30.36	-0.5	23.19
nt-116:	116	116	-28.83	-0.38	24.66
nt-117:	117	117	-30.39	-0.51	23.22
nt-118:	113	118	-30.36	-0.5	23.19
nt-119:	112	119	-30.36	-0.5	23.19
nt-120:	111	120	-30.36	-0.5	23.19
nt-121:	110	121	-30.36	-0.5	23.19
nt-122:	109	122	-30.32	-0.5	22.96
nt-123:	108	123	-30.01	-0.44	22.71
nt-124:	107	124	-30.13	-0.49	22.77
nt-125:	125	125	-30.42	-0.49	25.43
nt-126*:	126	16	-38.34	-2.07	10.47
nt-127:	127	127	-30.81	-0.75	21.69
nt-128*:	128	15	-38.34	-2.07	10.47
nt-129*:	129	102	-30.26	-0.53	24.39
nt-130*:	130	101	-30.26	-0.53	24.39
nt-131*:	131	100	-30.26	-0.53	24.39
nt-132:	132	132	-24.48	-0.0	27.29
nt-133*:	133	98	-34.74	-1.59	15.34
nt-134*:	134	97	-34.74	-1.59	15.34
nt-135*:	135	246	-13.07	0.16	17.58
nt-136*:	136	94	-32.98	-1.08	19.84
nt-137*:	137	93	-32.98	-1.08	19.84
nt-138*:	138	92	-32.98	-1.08	19.84
nt-139:	139	200	-21.14	-0.08	28.17
nt-140:	140	199	-21.14	-0.08	28.17
nt-141*:	141	249	-13.4	-0.32	20.73
nt-142*:	142	248	-13.4	-0.32	20.73
nt-143*:	143	247	-13.4	-0.32	20.73
nt-144*:	144	246	-13.4	-0.32	20.73
nt-145*:	145	245	-13.4	-0.32	20.73
nt-146*:	146	244	-13.4	-0.32	20.73
nt-147*:	147	243	-13.4	-0.32	20.73
nt-148*:	148	115	-25.95	0.77	35.13
nt-149:	149	190	-21.14	-0.08	28.17
nt-150*:	150	189	-21.14	-0.08	28.17
nt-151*:	151	188	-21.14	-0.08	28.17
nt-152*:	152	187	-21.14	-0.08	28.17
nt-153*:	153	110	-25.8	0.36	27.14
nt-154*:	154	109	-25.8	0.36	27.14
nt-155*:	155	108	-25.8	0.36	27.14
nt-156*:	156	147	-24.23	0.97	33.52
nt-157*:	157	107	-25.8	0.36	27.14
nt-158*:	158	106	-25.8	0.36	27.14
nt-159*:	159	186	-7.6	0.72	19.02
nt-160*:	160	101	-25.3	0.48	26.35
nt-161*:	161	103	-25.8	0.36	27.14
nt-162*:	162	102	-25.8	0.36	27.14
nt-163*:	163	98	-25.3	0.48	26.35
nt-164*:	164	100	-25.8	0.36	27.14
nt-165*:	165	99	-25.8	0.36	27.14
nt-166*:	166	98	-25.8	0.36	27.14
nt-167*:	167	97	-25.8	0.36	27.14
nt-168*:	168	97	-26.0	0.39	29.01
nt-169*:	169	123	-22.3	1.75	39.97
nt-170*:	170	95	-26.0	0.39	29.01
nt-171*:	171	94	-26.0	0.39	29.01
nt-172*:	172	93	-26.0	0.39	29.01
nt-173*:	173	119	-22.3	1.75	39.97
nt-174*:	174	118	-22.3	1.75	39.97
nt-175*:	175	117	-22.3	1.75	39.97
nt-176*:	176	94	-26.53	0.46	25.72
nt-177*:	177	115	-22.3	1.75	39.97
nt-178*:	178	114	-22.3	1.75	39.97
nt-179*:	179	200	-24.67	1.28	34.2
nt-180*:	180	199	-24.67	1.28	34.2
nt-181*:	181	197	-11.59	0.52	22.1
nt-182*:	182	87	-27.1	0.21	23.1
nt-183*:	183	86	-27.1	0.21	23.1
nt-184*:	184	85	-27.1	0.21	23.1
nt-185*:	185	80	-25.2	0.42	23.98
nt-186*:	186	79	-25.2	0.42	23.98
nt-187*:	187	81	-28.59	-0.14	21.4
nt-188*:	188	80	-28.59	-0.14	21.4
nt-189*:	189	79	-28.9	-0.22	21.04
nt-190:	149	190	-21.14	-0.08	28.17
nt-191:	191	191	-15.53	0.36	23.04
nt-192*:	192	159	-15.26	0.31	23.35
nt-193*:	193	145	-21.14	-0.08	28.17
nt-194*:	194	144	-21.14	-0.08	28.17
nt-195*:	195	143	-21.14	-0.08	28.17
nt-196*:	196	142	-21.14	-0.08	28.17
nt-197*:	197	152	-8.44	0.45	21.5
nt-198*:	198	141	-21.14	-0.08	28.17
nt-199:	140	199	-21.14	-0.08	28.17
nt-200:	139	200	-21.14	-0.08	28.17
nt-201*:	201	151	-15.43	0.3	23.4
nt-202*:	202	150	-15.43	0.3	23.4
nt-203*:	203	149	-15.57	0.29	23.5
nt-204*:	204	323	-17.8	-0.79	24.28
nt-205*:	205	322	-17.8	-0.79	24.28
nt-206*:	206	128	-21.14	-0.08	28.17
nt-207*:	207	127	-21.14	-0.08	28.17
nt-208*:	208	324	-19.3	-0.57	22.08
nt-209*:	209	323	-19.3	-0.57	22.08
nt-210*:	210	124	-21.88	-0.2	28.19
nt-211*:	211	321	-19.3	-0.57	22.08
nt-212*:	212	320	-19.3	-0.57	22.08
nt-213*:	213	331	-25.7	-0.65	18.13
nt-214*:	214	330	-25.43	-0.6	20.41
nt-215*:	215	329	-24.95	-0.65	20.91
nt-216*:	216	328	-24.56	-0.65	21.47
nt-217*:	217	327	-24.56	-0.65	21.47
nt-218*:	218	326	-24.56	-0.65	21.47
nt-219*:	219	118	-22.03	-0.29	28.01
nt-220*:	220	324	-24.56	-0.65	21.47
nt-221*:	221	323	-24.56	-0.65	21.47
nt-222*:	222	322	-24.56	-0.65	21.47
nt-223*:	223	113	-22.65	-0.4	27.71
nt-224*:	224	322	-15.0	-0.43	20.43
nt-225*:	225	319	-24.56	-0.65	21.47
nt-226*:	226	318	-24.56	-0.65	21.47
nt-227*:	227	317	-24.56	-0.65	21.47
nt-228*:	228	317	-14.8	-0.34	20.34
nt-229*:	229	316	-19.35	-0.48	20.86
nt-230*:	230	315	-19.35	-0.48	20.86
nt-231*:	231	314	-19.35	-0.48	20.86
nt-232*:	232	313	-19.35	-0.48	20.86
nt-233*:	233	266	-29.35	-0.57	25.92
nt-234:	234	234	-14.23	0.07	20.39
nt-235*:	235	144	-12.72	0.44	18.61
nt-236:	236	236	-14.52	0.02	20.26
nt-237*:	237	261	-22.47	-0.75	20.07
nt-238*:	238	260	-22.47	-0.75	20.07
nt-239:	239	259	-22.47	-0.75	20.07
nt-240:	240	240	-15.04	-0.05	19.93
nt-241:	241	241	-15.19	-0.06	19.89
nt-242:	242	242	-15.35	-0.08	19.86
nt-243*:	243	256	-15.73	-0.11	19.66
nt-244:	244	255	-16.11	-0.14	19.98
nt-245:	245	254	-16.11	-0.14	19.98
nt-246*:	246	253	-16.11	-0.14	19.98
nt-247*:	247	252	-16.11	-0.14	19.98
nt-248:	248	248	-16.7	-0.2	20.64
nt-249:	249	249	-16.89	-0.21	20.8
nt-250:	250	250	-16.74	-0.23	20.94
nt-251:	251	251	-16.91	-0.24	21.14
nt-252:	252	252	-23.04	-0.89	28.06
nt-253:	253	253	-24.35	-0.96	27.82
nt-254:	245	254	-16.11	-0.14	19.98
nt-255:	244	255	-16.11	-0.14	19.98
nt-256*:	256	356	-33.88	-1.5	39.28
nt-257:	257	257	-14.54	-0.18	18.74
nt-258:	258	258	-14.59	-0.18	18.59
nt-259:	239	259	-22.47	-0.75	20.07
nt-260:	260	260	-33.35	-1.54	25.99
nt-261:	261	261	-32.34	-1.37	29.42
nt-262*:	262	352	-33.95	-1.69	28.17
nt-263*:	263	351	-33.95	-1.69	28.17
nt-264*:	264	350	-33.71	-1.65	27.83
nt-265*:	265	349	-33.71	-1.65	27.83
nt-266:	266	348	-33.71	-1.65	27.83
nt-267*:	267	347	-33.71	-1.65	27.83
nt-268*:	268	346	-33.71	-1.65	27.83
nt-269*:	269	345	-33.71	-1.65	27.83
nt-270:	270	270	-20.34	-0.46	22.59
nt-271:	271	271	-19.92	-0.45	20.12
nt-272*:	272	343	-33.71	-1.65	27.83
nt-273:	273	273	-21.1	-0.57	20.85
nt-274:	274	274	-20.98	-0.59	20.61
nt-275:	275	362	-35.24	-1.73	16.88
nt-276:	276	361	-35.24	-1.71	17.14
nt-277:	277	360	-35.24	-1.71	17.14
nt-278:	278	359	-35.24	-1.71	17.14
nt-279:	279	358	-35.24	-1.71	17.14
nt-280:	280	357	-35.24	-1.71	17.14
nt-281:	281	356	-35.24	-1.71	17.14
nt-282:	282	282	-19.63	-0.54	19.04
nt-283:	283	283	-19.26	-0.53	18.01
nt-284:	284	354	-35.24	-1.71	17.14
nt-285:	285	353	-35.24	-1.71	17.14
nt-286:	286	352	-35.24	-1.71	17.14
nt-287:	287	351	-35.24	-1.71	17.14
nt-288:	288	350	-35.24	-1.71	17.14
nt-289:	289	349	-35.24	-1.71	17.14
nt-290:	290	347	-35.04	-1.65	17.82
nt-291:	291	346	-35.04	-1.65	17.82
nt-292:	292	345	-35.04	-1.65	17.82
nt-293:	293	344	-35.04	-1.65	17.82
nt-294:	294	294	-21.04	-0.61	18.34
nt-295:	295	340	-35.04	-1.65	17.82
nt-296:	296	339	-35.04	-1.65	17.82
nt-297:	297	338	-35.04	-1.65	17.82
nt-298*:	298	318	-30.79	-1.0	28.21
nt-299:	299	299	-27.35	-0.79	23.81
nt-300:	300	300	-24.69	-0.61	24.93
nt-301:	301	336	-33.1	-1.15	22.16
nt-302:	302	335	-33.1	-1.15	22.16
nt-303:	303	303	-24.33	-0.6	24.88
nt-304:	304	304	-24.54	-0.6	25.15
nt-305:	305	305	-26.04	-0.63	26.39
nt-306:	306	306	-26.3	-0.61	27.0
nt-307:	307	307	-28.79	-0.79	25.58
nt-308:	308	308	-28.99	-0.8	25.65
nt-309:	309	327	-33.1	-1.15	22.16
nt-310:	310	310	-25.84	-0.55	26.99
nt-311:	311	325	-31.68	-0.75	26.78
nt-312:	312	324	-31.68	-0.75	26.78
nt-313:	313	323	-31.68	-0.75	26.78
nt-314:	314	322	-31.68	-0.75	26.78
nt-315:	315	321	-31.68	-0.75	26.78
nt-316:	316	320	-31.68	-0.75	26.78
nt-317:	317	317	-30.79	-0.78	27.6
nt-318:	318	318	-31.32	-0.68	27.47
nt-319:	319	319	-31.47	-0.7	27.38
nt-320:	316	320	-31.68	-0.75	26.78
nt-321:	315	321	-31.68	-0.75	26.78
nt-322:	314	322	-31.68	-0.75	26.78
nt-323:	313	323	-31.68	-0.75	26.78
nt-324:	312	324	-31.68	-0.75	26.78
nt-325:	311	325	-31.68	-0.75	26.78
nt-326*:	326	310	-33.1	-1.15	22.16
nt-327:	309	327	-33.1	-1.15	22.16
nt-328:	328	328	-30.74	-0.88	26.72
nt-329:	329	329	-31.43	-0.83	25.91
nt-330:	330	330	-32.64	-1.12	22.24
nt-331*:	331	306	-33.1	-1.15	22.16
nt-332*:	332	305	-33.1	-1.15	22.16
nt-333*:	333	304	-33.1	-1.15	22.16
nt-334*:	334	303	-33.1	-1.15	22.16
nt-335:	302	335	-33.1	-1.15	22.16
nt-336:	301	336	-33.1	-1.15	22.16
nt-337*:	337	300	-33.1	-1.15	22.16
nt-338:	297	338	-35.04	-1.65	17.82
nt-339:	296	339	-35.04	-1.65	17.82
nt-340:	295	340	-35.04	-1.65	17.82
nt-341*:	341	275	-32.46	-1.38	28.14
nt-342:	342	342	-30.7	-0.88	27.26
nt-343:	343	343	-30.68	-0.72	27.08
nt-344:	293	344	-35.04	-1.65	17.82
nt-345:	292	345	-35.04	-1.65	17.82
nt-346:	291	346	-35.04	-1.65	17.82
nt-347:	290	347	-35.04	-1.65	17.82
nt-348:	266	348	-33.71	-1.65	27.83
nt-349:	289	349	-35.24	-1.71	17.14
nt-350:	288	350	-35.24	-1.71	17.14
nt-351:	287	351	-35.24	-1.71	17.14
nt-352:	286	352	-35.24	-1.71	17.14
nt-353:	285	353	-35.24	-1.71	17.14
nt-354:	284	354	-35.24	-1.71	17.14
nt-355:	355	355	-33.81	-1.28	20.84
nt-356:	281	356	-35.24	-1.71	17.14
nt-357:	280	357	-35.24	-1.71	17.14
nt-358:	279	358	-35.24	-1.71	17.14
nt-359:	278	359	-35.24	-1.71	17.14
nt-360:	277	360	-35.24	-1.71	17.14
nt-361:	276	361	-35.24	-1.71	17.14
nt-362:	275	362	-35.24	-1.73	16.88
nt-363:	363	363	-33.93	-1.42	25.16
nt-364:	364	364	-34.42	-1.53	24.12
nt-365:	365	365	-34.35	-1.49	23.17
nt-366:	366	366	-34.32	-1.47	22.44
nt-367*:	367	270	-36.11	-2.01	16.02
nt-368*:	368	269	-36.11	-2.01	16.02
nt-369*:	369	268	-36.11	-2.01	16.02
nt-370*:	370	267	-36.11	-2.01	16.02
nt-371*:	371	266	-36.11	-2.01	16.02
nt-372*:	372	264	-37.21	-2.21	12.02
nt-373*:	373	263	-37.21	-2.21	12.02
nt-374:	374	374	-31.91	-0.76	25.3
nt-375:	375	375	-30.8	-0.62	27.72
nt-376:	376	376	-29.42	-0.48	27.93
nt-377:	377	377	-29.23	-0.43	28.25
nt-378:	378	378	-29.33	-0.53	27.62
nt-379:	379	379	-29.03	-0.43	29.01
nt-380:	380	380	-28.86	-0.38	29.27
nt-381:	381	381	-27.92	-0.22	30.92
nt-382:	382	382	-27.57	-0.13	32.13
nt-383:	383	383	-30.38	-0.45	28.92
nt-384:	384	384	-30.67	-0.48	28.76
nt-385:	385	385	-29.42	-0.38	29.97
nt-386:	386	386	-30.08	-0.46	28.91
nt-387:	387	387	-30.88	-0.56	26.56
nt-388:	388	416	-29.25	-0.24	30.03
nt-389:	389	415	-29.02	-0.2	30.85
nt-390:	390	390	-29.68	-0.38	30.43
nt-391*:	391	413	-29.02	-0.2	30.85
nt-392:	392	392	-29.6	-0.24	29.44
nt-393*:	393	411	-29.02	-0.2	30.85
nt-394*:	394	410	-29.02	-0.2	30.85
nt-395*:	395	476	-32.05	-0.4	24.1
nt-396*:	396	475	-32.05	-0.4	24.1
nt-397:	397	397	-30.83	-0.33	31.52
nt-398:	398	398	-33.61	-0.87	29.24
nt-399*:	399	407	-27.49	-0.06	31.32
nt-400*:	400	406	-27.49	-0.06	31.32
nt-401*:	401	405	-27.49	-0.06	31.32
nt-402:	402	402	-27.84	-0.09	31.0
nt-403:	403	403	-27.54	-0.06	31.27
nt-404:	404	404	-27.77	-0.11	31.13
nt-405:	405	405	-29.54	-0.38	29.18
nt-406:	406	406	-29.2	-0.31	29.68
nt-407:	407	407	-29.3	-0.33	29.94
nt-408:	408	408	-31.36	-0.47	27.92
nt-409:	409	409	-31.6	-0.53	27.53
nt-410:	410	410	-32.52	-0.69	26.24
nt-411:	411	411	-32.68	-0.71	26.07
nt-412:	412	412	-29.79	-0.31	30.05
nt-413:	413	413	-33.04	-0.8	25.39
nt-414*:	414	390	-29.02	-0.2	30.85
nt-415:	389	415	-29.02	-0.2	30.85
nt-416:	388	416	-29.25	-0.24	30.03
nt-417:	417	417	-28.26	-0.2	30.44
nt-418:	418	418	-28.22	-0.19	30.45
nt-419:	419	419	-28.08	-0.15	30.65
nt-420:	420	420	-28.5	-0.21	29.97
nt-421:	421	421	-28.77	-0.25	29.57
nt-422:	422	422	-29.06	-0.29	29.23
nt-423:	423	423	-29.3	-0.36	28.96
nt-424:	424	424	-29.47	-0.39	28.8
nt-425:	425	425	-29.7	-0.39	28.7
nt-426*:	426	513	-35.82	-1.29	20.86
nt-427*:	427	512	-36.0	-1.29	20.92
nt-428*:	428	511	-36.15	-1.29	21.06
nt-429*:	429	510	-36.15	-1.29	21.06
nt-430*:	430	509	-38.19	-1.6	20.25
nt-431*:	431	508	-38.19	-1.6	20.25
nt-432*:	432	507	-38.19	-1.6	20.25
nt-433*:	433	506	-38.19	-1.6	20.25
nt-434:	434	434	-31.22	-0.69	27.03
nt-435:	435	435	-31.36	-0.71	26.68
nt-436:	436	436	-31.55	-0.74	26.5
nt-437:	437	437	-31.75	-0.77	26.33
nt-438:	438	438	-31.96	-0.8	26.18
nt-439:	439	439	-32.24	-0.85	25.85
nt-440:	440	474	-37.95	-1.5	20.08
nt-441:	441	441	-35.65	-1.28	22.46
nt-442:	442	442	-35.95	-1.32	22.25
nt-443:	443	471	-37.05	-1.43	21.24
nt-444:	444	470	-36.45	-1.32	22.09
nt-445:	445	469	-36.37	-1.32	22.11
nt-446:	446	468	-36.25	-1.31	22.21
nt-447:	447	467	-36.25	-1.31	22.21
nt-448:	448	448	-34.71	-1.12	23.71
nt-449:	449	465	-36.25	-1.31	22.21
nt-450:	450	464	-36.25	-1.31	22.21
nt-451:	451	463	-36.25	-1.31	22.21
nt-452:	452	462	-36.25	-1.31	22.21
nt-453:	453	461	-36.25	-1.31	22.21
nt-454:	454	460	-36.25	-1.31	22.21
nt-455:	455	455	-34.82	-1.15	24.4
nt-456:	456	456	-35.52	-1.23	23.62
nt-457:	457	457	-35.98	-1.29	23.48
nt-458:	458	458	-35.69	-1.26	23.99
nt-459:	459	459	-36.4	-1.34	23.18
nt-460:	454	460	-36.25	-1.31	22.21
nt-461:	453	461	-36.25	-1.31	22.21
nt-462:	452	462	-36.25	-1.31	22.21
nt-463:	451	463	-36.25	-1.31	22.21
nt-464:	450	464	-36.25	-1.31	22.21
nt-465:	449	465	-36.25	-1.31	22.21
nt-466:	466	466	-36.14	-1.28	22.49
nt-467:	447	467	-36.25	-1.31	22.21
nt-468:	446	468	-36.25	-1.31	22.21
nt-469:	445	469	-36.37	-1.32	22.11
nt-470:	444	470	-36.45	-1.32	22.09
nt-471:	443	471	-37.05	-1.43	21.24
nt-472:	472	472	-36.56	-1.31	21.69
nt-473:	473	473	-37.72	-1.49	20.31
nt-474:	440	474	-37.95	-1.5	20.08
nt-475:	475	502	-40.37	-1.86	19.58
nt-476:	476	501	-39.68	-1.7	20.22
nt-477:	477	500	-39.68	-1.7	20.22
nt-478:	478	499	-39.68	-1.7	20.22
nt-479:	479	479	-38.27	-1.49	21.58
nt-480:	480	498	-39.68	-1.7	20.22
nt-481:	481	497	-39.68	-1.7	20.22
nt-482:	482	496	-39.68	-1.7	20.22
nt-483:	483	495	-39.68	-1.7	20.22
nt-484:	484	484	-39.51	-1.68	20.47
nt-485:	485	485	-39.5	-1.71	21.03
nt-486:	486	486	-39.62	-1.72	20.94
nt-487:	487	487	-38.7	-1.61	21.14
nt-488:	488	488	-39.17	-1.63	20.97
nt-489:	489	489	-39.15	-1.64	21.03
nt-490:	490	490	-39.16	-1.65	20.83
nt-491:	491	491	-39.04	-1.66	21.2
nt-492:	492	492	-38.27	-1.55	20.84
nt-493:	493	493	-38.36	-1.6	21.27
nt-494:	494	494	-38.75	-1.62	21.29
nt-495:	483	495	-39.68	-1.7	20.22
nt-496:	482	496	-39.68	-1.7	20.22
nt-497:	481	497	-39.68	-1.7	20.22
nt-498:	480	498	-39.68	-1.7	20.22
nt-499:	478	499	-39.68	-1.7	20.22
nt-500:	477	500	-39.68	-1.7	20.22
nt-501:	476	501	-39.68	-1.7	20.22
nt-502:	475	502	-40.37	-1.86	19.58
nt-503:	503	503	-38.96	-1.83	20.98
nt-504:	504	504	-39.34	-1.84	20.88
nt-505*:	505	552	-41.7	-2.1	20.51
nt-506*:	506	551	-41.7	-2.1	20.51
nt-507*:	507	550	-41.7	-2.1	20.51
nt-508*:	508	549	-41.7	-2.1	20.51
nt-509*:	509	543	-40.82	-2.03	20.83
nt-510:	510	542	-41.14	-2.11	20.65
nt-511:	511	541	-40.7	-2.07	20.95
nt-512:	512	540	-40.4	-1.99	21.02
nt-513:	513	539	-40.27	-1.99	20.88
nt-514:	514	538	-40.16	-1.99	20.64
nt-515:	515	537	-40.16	-1.99	20.55
nt-516:	516	536	-40.13	-1.99	20.51
nt-517:	517	535	-40.13	-1.99	20.51
nt-518:	518	534	-40.13	-1.99	20.51
nt-519:	519	533	-40.13	-1.99	20.51
nt-520:	520	532	-40.13	-1.99	20.51
nt-521:	521	531	-40.13	-1.99	20.51
nt-522:	522	530	-40.13	-1.99	20.51
nt-523:	523	523	-39.74	-1.95	20.53
nt-524:	524	524	-39.01	-1.86	20.74
nt-525:	525	525	-39.31	-1.88	20.68
nt-526:	526	526	-39.76	-1.92	20.84
nt-527:	527	527	-39.46	-1.91	20.77
nt-528:	528	528	-39.21	-1.91	20.74
nt-529:	529	529	-37.21	-2.03	20.34
nt-530:	522	530	-40.13	-1.99	20.51
nt-531:	521	531	-40.13	-1.99	20.51
nt-532:	520	532	-40.13	-1.99	20.51
nt-533:	519	533	-40.13	-1.99	20.51
nt-534:	518	534	-40.13	-1.99	20.51
nt-535:	517	535	-40.13	-1.99	20.51
nt-536:	516	536	-40.13	-1.99	20.51
nt-537:	515	537	-40.16	-1.99	20.55
nt-538:	514	538	-40.16	-1.99	20.64
nt-539:	513	539	-40.27	-1.99	20.88
nt-540:	512	540	-40.4	-1.99	21.02
nt-541:	511	541	-40.7	-2.07	20.95
nt-542:	510	542	-41.14	-2.11	20.65
nt-543:	543	543	-27.63	-1.86	20.57
nt-544:	544	544	-32.7	-1.97	20.49
nt-545:	545	545	-34.76	-1.97	20.27
nt-546:	546	546	-34.76	-1.95	20.25
nt-547:	547	547	-34.38	-1.96	20.17
nt-548:	548	548	-34.05	-1.94	20.23
nt-549:	549	549	-24.93	-1.78	20.78
nt-550:	550	550	-24.82	-1.7	21.14
nt-551:	551	551	-26.21	-1.73	21.75
nt-552:	552	552	-27.5	-1.87	21.58
nt-553:	553	553	-37.38	-1.97	21.39
nt-554:	554	554	-36.75	-1.87	21.74
nt-555:	555	555	-32.15	-1.73	21.47
nt-556:	556	556	-32.72	-1.74	22.01
nt-557:	557	557	-32.22	-1.7	22.12
nt-558*:	558	584	-35.45	-2.19	19.11
nt-559:	559	559	-34.65	-1.95	20.92
nt-560*:	560	582	-35.45	-2.19	19.11
nt-561:	561	561	-25.92	-1.53	22.52
nt-562:	562	562	-28.3	-1.69	21.7
nt-563:	563	563	-24.7	-1.42	23.16
nt-564:	564	578	-35.59	-2.1	19.47
nt-565*:	565	577	-35.59	-2.1	19.47
nt-566:	566	566	-35.09	-1.96	20.78
nt-567:	567	567	-34.88	-1.95	20.69
nt-568:	568	575	-35.59	-2.1	19.47
nt-569:	569	574	-35.59	-2.1	19.47
nt-570:	570	570	-34.86	-1.99	20.53
nt-571:	571	571	-36.35	-2.0	20.93
nt-572:	572	572	-35.35	-1.8	22.14
nt-573:	573	573	-34.84	-1.76	22.24
nt-574:	569	574	-35.59	-2.1	19.47
nt-575:	568	575	-35.59	-2.1	19.47
nt-576:	576	576	-33.37	-1.78	21.48
nt-577:	577	577	-19.49	-1.23	22.68
nt-578:	564	578	-35.59	-2.1	19.47
nt-579*:	579	563	-35.59	-2.1	19.47
nt-580:	580	580	-23.89	-1.42	22.29
nt-581:	581	581	-18.59	-1.08	23.87
nt-582:	582	582	-18.2	-1.05	24.11
nt-583:	583	583	-23.1	-1.39	22.77
nt-584:	584	584	-17.41	-1.01	24.86
nt-585:	585	585	-16.33	-1.02	24.69
nt-586:	586	586	-16.81	-1.01	24.78
nt-587:	587	587	-16.52	-1.01	24.97
nt-588:	588	588	-17.0	-0.98	25.45
nt-589:	589	589	-15.95	-0.98	25.32
nt-590:	590	590	-21.53	-1.33	23.63
nt-591:	591	591	-21.33	-1.32	23.88
nt-592:	592	592	-21.13	-1.3	24.12
nt-593:	593	593	-20.94	-1.29	24.34
nt-594:	594	594	-21.05	-1.26	24.6
nt-595:	595	595	-20.96	-1.25	24.83
nt-596:	596	596	-18.24	-0.99	25.76
nt-597:	597	597	-17.74	-0.98	25.75
nt-598:	598	598	-17.56	-0.97	25.8
nt-599:	599	599	-17.36	-0.92	26.06
nt-600:	600	600	-17.19	-0.91	26.08
nt-601:	601	601	-20.19	-1.24	24.71
nt-602:	602	602	-19.98	-1.2	25.04
nt-603:	603	603	-16.71	-0.88	26.09
nt-604:	604	604	-16.55	-0.85	26.22
nt-605:	605	605	-16.42	-0.84	26.29
nt-606:	606	606	-16.71	-1.06	24.56
nt-607:	607	607	-16.55	-1.05	24.68
nt-608:	608	608	-16.3	-0.83	26.22
nt-609:	609	609	-16.1	-0.8	26.42
nt-610:	610	610	-17.92	-0.96	25.7
nt-611:	611	611	-16.77	-0.9	25.92
nt-612*:	612	579	-16.73	-1.23	22.25
nt-613*:	613	578	-16.73	-1.23	22.25
nt-614:	614	614	-17.42	-0.93	25.57
nt-615*:	615	576	-16.73	-1.23	22.25
nt-616*:	616	575	-16.73	-1.23	22.25
nt-617*:	617	574	-16.73	-1.23	22.25
nt-618:	618	618	-19.06	-1.26	23.1
nt-619*:	619	573	-16.73	-1.23	22.25
nt-620*:	620	572	-16.73	-1.23	22.25
nt-621*:	621	571	-16.73	-1.23	22.25
nt-622*:	622	570	-16.73	-1.23	22.25
nt-623*:	623	569	-16.73	-1.23	22.25
nt-624*:	624	568	-16.73	-1.23	22.25
nt-625*:	625	567	-16.76	-1.24	22.17
nt-626*:	626	566	-16.77	-1.25	22.02
nt-627:	627	627	-16.76	-0.74	26.61
nt-628:	628	628	-16.87	-0.97	24.03
nt-629:	629	629	-16.7	-0.96	24.07
nt-630*:	630	560	-15.55	-1.16	22.85
nt-631*:	631	559	-15.55	-1.16	22.85
nt-632*:	632	558	-15.55	-1.16	22.85
nt-633:	633	633	-15.83	-0.69	26.7
nt-634:	634	634	-15.59	-1.05	22.87
nt-635:	635	635	-15.87	-1.0	23.7
nt-636:	636	636	-15.87	-1.0	23.69
nt-637:	637	637	-15.92	-1.01	23.57
nt-638:	638	638	-15.97	-1.02	23.61
nt-639:	639	639	-16.02	-0.7	26.88
nt-640:	640	640	-16.06	-0.7	27.04
nt-641:	641	641	-16.58	-0.56	27.72
nt-642:	642	642	-16.64	-0.55	27.99
nt-643:	643	643	-16.75	-0.55	28.17
nt-644:	644	644	-16.75	-0.54	28.32
nt-645:	645	645	-16.42	-0.52	28.11
nt-646:	646	646	-16.05	-0.66	27.87
nt-647:	647	647	-16.57	-0.65	27.99
nt-648:	648	648	-16.8	-0.65	28.02
nt-649:	649	649	-17.76	-0.55	28.93
nt-650:	650	650	-17.91	-0.55	28.96
nt-651:	651	651	-16.72	-0.44	29.13
nt-652:	652	652	-16.72	-0.42	29.5
nt-653:	653	653	-16.57	-0.57	29.27
nt-654:	654	654	-16.26	-0.54	28.99
nt-655:	655	655	-16.34	-0.54	29.3
nt-656:	656	656	-16.59	-0.55	29.42
nt-657:	657	657	-16.66	-0.52	29.69
nt-658:	658	658	-18.27	-0.6	29.58
nt-659:	659	659	-18.44	-0.58	29.76
nt-660:	660	660	-18.21	-0.56	29.48
nt-661:	661	661	-20.72	-0.81	29.2
nt-662:	662	662	-21.02	-0.79	29.5
nt-663:	663	663	-21.59	-0.78	29.64
nt-664:	664	664	-21.96	-0.79	29.37
nt-665:	665	665	-20.6	-0.72	28.72
nt-666:	666	666	-19.7	-0.58	30.6
nt-667*:	667	698	-28.96	-1.07	30.01
nt-668:	668	668	-27.73	-0.99	29.8
nt-669*:	669	696	-29.2	-1.08	30.32
nt-670*:	670	695	-29.2	-1.08	30.32
nt-671*:	671	694	-29.2	-1.08	30.32
nt-672*:	672	693	-29.2	-1.08	30.32
nt-673:	673	692	-29.2	-1.08	30.32
nt-674:	674	691	-29.2	-1.08	30.32
nt-675:	675	690	-29.2	-1.08	30.32
nt-676:	676	676	-20.73	-0.75	28.72
nt-677:	677	677	-22.99	-0.8	28.66
nt-678:	678	678	-23.08	-0.79	28.69
nt-679:	679	679	-23.17	-0.78	28.84
nt-680:	680	680	-23.79	-0.88	27.96
nt-681:	681	681	-24.34	-0.88	29.61
nt-682:	682	682	-24.12	-0.85	29.05
nt-683:	683	683	-20.72	-0.59	30.12
nt-684:	684	684	-20.6	-0.54	30.97
nt-685:	685	685	-22.31	-0.68	30.15
nt-686:	686	686	-20.76	-0.58	31.25
nt-687:	687	687	-20.63	-0.56	31.68
nt-688:	688	688	-20.85	-0.56	31.81
nt-689*:	689	676	-29.2	-1.08	30.32
nt-690:	675	690	-29.2	-1.08	30.32
nt-691:	674	691	-29.2	-1.08	30.32
nt-692:	673	692	-29.2	-1.08	30.32
nt-693:	693	693	-20.96	-0.52	29.86
nt-694:	694	694	-21.43	-0.55	30.32
nt-695:	695	695	-22.25	-0.6	30.66
nt-696:	696	712	-22.69	-0.58	28.64
nt-697:	697	711	-22.93	-0.59	28.78
nt-698:	698	710	-22.93	-0.59	28.78
nt-699:	699	709	-22.93	-0.59	28.78
nt-700:	700	708	-22.93	-0.59	28.78
nt-701:	701	701	-22.84	-0.58	29.2
nt-702:	702	702	-24.72	-0.7	30.11
nt-703:	703	703	-24.04	-0.65	30.67
nt-704:	704	704	-24.21	-0.65	30.72
nt-705:	705	705	-23.62	-0.65	29.09
nt-706:	706	706	-23.77	-0.65	29.0
nt-707:	707	707	-23.54	-0.67	28.64
nt-708:	700	708	-22.93	-0.59	28.78
nt-709:	699	709	-22.93	-0.59	28.78
nt-710:	698	710	-22.93	-0.59	28.78
nt-711:	697	711	-22.93	-0.59	28.78
nt-712:	696	712	-22.69	-0.58	28.64
nt-713:	713	725	-24.05	-0.74	27.9
nt-714:	714	724	-23.94	-0.72	28.0
nt-715:	715	723	-23.94	-0.72	28.0
nt-716:	716	722	-23.94	-0.72	28.0
nt-717:	717	717	-23.48	-0.62	28.11
nt-718:	718	718	-23.64	-0.62	27.96
nt-719:	719	719	-24.45	-0.67	30.44
nt-720:	720	720	-24.53	-0.68	30.47
nt-721:	721	721	-24.62	-0.68	30.5
nt-722:	716	722	-23.94	-0.72	28.0
nt-723:	715	723	-23.94	-0.72	28.0
nt-724:	714	724	-23.94	-0.72	28.0
nt-725:	713	725	-24.05	-0.74	27.9
nt-726:	726	726	-23.64	-0.7	27.4
nt-727*:	727	736	-30.98	-1.4	26.13
nt-728*:	728	735	-30.98	-1.4	26.13
nt-729*:	729	734	-30.98	-1.4	26.13
nt-730:	730	730	-29.7	-0.79	27.61
nt-731:	731	731	-29.76	-0.83	28.03
nt-732:	732	732	-29.45	-0.8	30.43
nt-733:	733	733	-29.5	-0.81	30.23
nt-734:	734	759	-29.39	-0.69	28.19
nt-735:	735	758	-29.47	-0.7	28.13
nt-736:	736	757	-29.53	-0.71	28.16
nt-737:	737	756	-29.53	-0.71	28.16
nt-738:	738	738	-28.89	-0.78	30.2
nt-739:	739	754	-29.92	-0.87	27.83
nt-740:	740	753	-29.92	-0.87	27.83
nt-741:	741	752	-29.92	-0.87	27.83
nt-742:	742	751	-29.92	-0.87	27.83
nt-743:	743	743	-28.32	-0.78	27.58
nt-744:	744	744	-28.43	-0.78	27.65
nt-745:	745	745	-28.52	-0.77	29.45
nt-746:	746	746	-28.68	-0.78	27.71
nt-747:	747	747	-28.62	-0.78	28.25
nt-748:	748	748	-28.75	-0.78	28.27
nt-749:	749	749	-28.88	-0.78	28.27
nt-750:	750	750	-29.35	-0.79	30.47
nt-751:	742	751	-29.92	-0.87	27.83
nt-752:	741	752	-29.92	-0.87	27.83
nt-753:	740	753	-29.92	-0.87	27.83
nt-754:	739	754	-29.92	-0.87	27.83
nt-755:	755	755	-29.75	-0.71	28.24
nt-756:	737	756	-29.53	-0.71	28.16
nt-757:	736	757	-29.53	-0.71	28.16
nt-758:	735	758	-29.47	-0.7	28.13
nt-759:	734	759	-29.39	-0.69	28.19
nt-760*:	760	687	-30.98	-1.4	26.13
nt-761*:	761	686	-30.98	-1.4	26.13
nt-762:	762	762	-30.71	-1.16	26.79
nt-763:	763	763	-30.81	-1.11	24.33
nt-764*:	764	725	-29.48	-0.5	28.96
nt-765:	765	765	-30.65	-0.67	28.32
nt-766:	766	766	-29.19	-0.48	28.61
nt-767:	767	767	-29.41	-0.77	28.39
nt-768:	768	768	-29.6	-0.67	30.08
nt-769:	769	769	-29.91	-0.7	28.68
nt-770:	770	770	-30.12	-0.75	26.7
nt-771:	771	771	-29.54	-0.7	27.96
nt-772:	772	772	-29.61	-0.72	27.38
nt-773:	773	792	-29.99	-0.8	24.98
nt-774:	774	791	-29.96	-0.81	24.81
nt-775:	775	790	-29.9	-0.8	24.71
nt-776:	776	789	-29.84	-0.8	24.64
nt-777:	777	788	-29.77	-0.79	24.66
nt-778:	778	787	-29.7	-0.78	24.68
nt-779:	779	786	-29.7	-0.78	24.68
nt-780:	780	780	-29.61	-0.77	24.56
nt-781:	781	781	-29.46	-0.76	24.39
nt-782:	782	782	-29.37	-0.76	24.46
nt-783:	783	783	-29.3	-0.77	24.56
nt-784:	784	784	-29.28	-0.73	26.16
nt-785:	785	785	-29.23	-0.74	26.77
nt-786:	779	786	-29.7	-0.78	24.68
nt-787:	778	787	-29.7	-0.78	24.68
nt-788:	777	788	-29.77	-0.79	24.66
nt-789:	776	789	-29.84	-0.8	24.64
nt-790:	775	790	-29.9	-0.8	24.71
nt-791:	774	791	-29.96	-0.81	24.81
nt-792:	773	792	-29.99	-0.8	24.98
nt-793:	793	793	-29.88	-0.73	25.51
nt-794:	794	794	-29.68	-0.66	26.69
nt-795:	795	795	-29.34	-0.58	27.99
nt-796:	796	796	-29.25	-0.56	28.18
nt-797:	797	797	-29.16	-0.54	28.38
nt-798:	798	798	-28.41	-0.68	26.73
nt-799:	799	799	-29.37	-0.58	28.02
nt-800:	800	800	-29.36	-0.58	27.36
nt-801:	801	801	-29.32	-0.57	27.37
nt-802:	802	802	-27.31	-0.73	25.49
nt-803:	803	803	-27.17	-0.77	24.61
nt-804:	804	804	-27.22	-0.78	24.55
nt-805:	805	805	-27.23	-0.87	24.12
nt-806:	806	806	-28.73	-0.59	29.21
nt-807*:	807	878	-25.08	-1.08	21.68
nt-808*:	808	877	-25.08	-1.08	21.68
nt-809:	809	809	-26.88	-0.7	28.39
nt-810:	810	810	-27.27	-0.9	24.49
nt-811*:	811	853	-29.38	-0.84	23.97
nt-812*:	812	852	-29.38	-0.84	23.97
nt-813:	813	813	-28.06	-0.98	24.48
nt-814:	814	814	-28.34	-0.91	26.02
nt-815:	815	815	-28.86	-0.9	24.99
nt-816*:	816	864	-28.33	-1.34	21.57
nt-817*:	817	863	-28.59	-1.36	21.47
nt-818*:	818	862	-28.59	-1.36	21.47
nt-819*:	819	861	-28.59	-1.36	21.47
nt-820*:	820	860	-28.59	-1.36	21.47
nt-821:	821	821	-29.95	-0.69	25.54
nt-822:	822	844	-29.42	-1.39	22.1
nt-823:	823	843	-29.42	-1.39	22.1
nt-824:	824	842	-29.42	-1.39	22.1
nt-825:	825	841	-29.42	-1.39	22.1
nt-826:	826	826	-29.77	-0.94	24.23
nt-827:	827	839	-29.4	-1.13	22.99
nt-828:	828	838	-29.4	-1.13	22.99
nt-829:	829	837	-29.4	-1.13	22.99
nt-830:	830	836	-29.4	-1.13	22.99
nt-831:	831	835	-29.4	-1.13	22.99
nt-832:	832	832	-30.01	-1.03	23.93
nt-833:	833	833	-30.02	-1.12	23.58
nt-834:	834	834	-30.08	-1.13	23.49
nt-835:	831	835	-29.4	-1.13	22.99
nt-836:	830	836	-29.4	-1.13	22.99
nt-837:	829	837	-29.4	-1.13	22.99
nt-838:	828	838	-29.4	-1.13	22.99
nt-839:	827	839	-29.4	-1.13	22.99
nt-840:	840	840	-29.83	-1.06	23.24
nt-841:	825	841	-29.42	-1.39	22.1
nt-842:	824	842	-29.42	-1.39	22.1
nt-843:	823	843	-29.42	-1.39	22.1
nt-844:	822	844	-29.42	-1.39	22.1
nt-845:	845	845	-30.62	-1.56	23.69
nt-846:	846	846	-29.32	-1.11	22.63
nt-847:	847	847	-29.19	-1.38	21.72
nt-848:	848	848	-29.47	-1.17	22.64
nt-849:	849	849	-29.64	-1.29	23.19
nt-850:	850	850	-29.81	-1.62	22.64
nt-851:	851	851	-29.08	-1.52	21.82
nt-852:	852	852	-29.17	-1.53	21.8
nt-853:	853	853	-30.41	-1.45	23.86
nt-854:	854	854	-30.9	-1.54	24.17
nt-855:	855	855	-30.62	-1.55	22.95
nt-856:	856	856	-30.39	-1.39	23.57
nt-857:	857	857	-30.67	-1.58	22.79
nt-858:	858	858	-30.69	-1.59	22.79
nt-859:	859	859	-31.0	-1.24	25.0
nt-860:	860	860	-31.31	-1.39	25.05
nt-861*:	861	939	-33.36	-1.95	24.38
nt-862:	862	938	-33.36	-1.97	24.52
nt-863:	863	937	-33.36	-1.97	24.52
nt-864*:	864	936	-33.36	-1.97	24.52
nt-865:	865	865	-30.8	-1.55	24.15
nt-866:	866	866	-30.78	-1.52	23.36
nt-867:	867	867	-30.85	-1.55	23.26
nt-868:	868	868	-30.87	-1.61	23.78
nt-869:	869	929	-34.4	-2.06	23.04
nt-870:	870	928	-34.41	-2.06	23.03
nt-871:	871	927	-34.41	-2.06	23.03
nt-872:	872	926	-34.41	-2.06	23.03
nt-873:	873	925	-34.41	-2.06	23.03
nt-874:	874	924	-34.41	-2.06	23.03
nt-875:	875	923	-34.41	-2.06	23.03
nt-876:	876	876	-31.21	-1.7	22.65
nt-877:	877	877	-32.3	-1.69	23.56
nt-878:	878	878	-32.35	-1.7	23.69
nt-879:	879	879	-32.99	-1.88	23.21
nt-880:	880	880	-30.83	-1.59	23.0
nt-881:	881	881	-30.91	-1.6	22.99
nt-882:	882	922	-34.55	-2.18	22.65
nt-883:	883	921	-34.48	-2.16	22.68
nt-884:	884	920	-34.48	-2.16	22.68
nt-885:	885	919	-34.39	-2.14	22.77
nt-886:	886	918	-34.39	-2.14	22.77
nt-887:	887	917	-34.39	-2.14	22.77
nt-888:	888	916	-34.39	-2.14	22.77
nt-889:	889	889	-33.92	-1.98	23.9
nt-890:	890	890	-33.88	-1.97	23.92
nt-891:	891	891	-33.84	-1.97	23.85
nt-892:	892	892	-32.18	-1.78	23.74
nt-893:	893	913	-33.85	-1.95	23.95
nt-894:	894	912	-33.79	-1.94	23.94
nt-895:	895	911	-33.7	-1.93	24.06
nt-896:	896	910	-33.58	-1.9	24.01
nt-897:	897	909	-33.5	-1.89	23.94
nt-898:	898	908	-33.33	-1.84	24.0
nt-899:	899	907	-33.23	-1.83	24.05
nt-900:	900	906	-33.23	-1.83	24.05
nt-901:	901	901	-32.54	-1.72	24.87
nt-902:	902	902	-32.6	-1.71	24.88
nt-903:	903	903	-32.67	-1.7	24.86
nt-904:	904	904	-32.75	-1.69	24.85
nt-905:	905	905	-32.9	-1.72	24.65
nt-906:	900	906	-33.23	-1.83	24.05
nt-907:	899	907	-33.23	-1.83	24.05
nt-908:	898	908	-33.33	-1.84	24.0
nt-909:	897	909	-33.5	-1.89	23.94
nt-910:	896	910	-33.58	-1.9	24.01
nt-911:	895	911	-33.7	-1.93	24.06
nt-912:	894	912	-33.79	-1.94	23.94
nt-913:	893	913	-33.85	-1.95	23.95
nt-914:	914	914	-33.81	-1.86	24.03
nt-915:	915	915	-33.71	-1.77	24.25
nt-916:	888	916	-34.39	-2.14	22.77
nt-917:	887	917	-34.39	-2.14	22.77
nt-918:	886	918	-34.39	-2.14	22.77
nt-919:	885	919	-34.39	-2.14	22.77
nt-920:	884	920	-34.48	-2.16	22.68
nt-921:	883	921	-34.48	-2.16	22.68
nt-922:	882	922	-34.55	-2.18	22.65
nt-923:	875	923	-34.41	-2.06	23.03
nt-924:	874	924	-34.41	-2.06	23.03
nt-925:	873	925	-34.41	-2.06	23.03
nt-926:	872	926	-34.41	-2.06	23.03
nt-927:	871	927	-34.41	-2.06	23.03
nt-928:	870	928	-34.41	-2.06	23.03
nt-929:	869	929	-34.4	-2.06	23.04
nt-930:	930	930	-33.48	-1.61	23.63
nt-931:	931	931	-32.78	-1.48	24.15
nt-932:	932	932	-33.27	-1.79	24.37
nt-933:	933	933	-32.74	-1.57	24.8
nt-934:	934	934	-32.89	-1.42	24.25
nt-935:	935	935	-32.67	-1.55	25.41
nt-936:	936	936	-32.34	-1.78	23.45
nt-937:	863	937	-33.36	-1.97	24.52
nt-938:	862	938	-33.36	-1.97	24.52
nt-939:	939	939	-33.35	-2.2	21.59
nt-940:	940	940	-33.52	-2.06	23.46
nt-941:	941	941	-33.28	-1.81	22.55
nt-942:	942	942	-33.28	-1.82	22.37
nt-943:	943	943	-33.19	-1.73	22.67
nt-944:	944	944	-33.41	-1.85	22.06
nt-945:	945	945	-33.39	-1.84	21.88
nt-946:	946	946	-33.16	-1.79	22.09
nt-947:	947	947	-33.43	-2.07	22.39
nt-948:	948	948	-33.56	-2.09	22.08
nt-949:	949	949	-33.68	-2.12	21.79
nt-950:	950	950	-33.41	-1.98	22.23
nt-951:	951	951	-33.3	-1.76	21.59
nt-952:	952	952	-33.38	-1.76	21.59
nt-953:	953	953	-34.02	-2.19	21.31
nt-954:	954	954	-34.05	-2.24	20.99
nt-955:	955	955	-34.28	-2.29	20.72
nt-956:	956	956	-34.39	-2.31	20.56
nt-957:	957	957	-34.03	-2.01	20.37
nt-958:	958	958	-34.17	-2.03	20.08
nt-959:	959	959	-34.19	-1.98	20.29
nt-960:	960	960	-34.38	-2.02	19.79
nt-961:	961	961	-34.3	-1.94	20.11
nt-962:	962	962	-34.41	-1.94	19.97
nt-963:	963	963	-34.59	-1.87	19.99
nt-964:	964	964	-34.73	-1.87	19.84
nt-965:	965	983	-35.03	-1.85	19.46
nt-966:	966	982	-35.09	-1.86	19.47
nt-967:	967	981	-35.13	-1.87	19.51
nt-968:	968	980	-35.18	-1.88	19.56
nt-969:	969	979	-35.22	-1.89	19.57
nt-970:	970	978	-35.22	-1.89	19.57
nt-971:	971	977	-35.22	-1.89	19.57
nt-972:	972	976	-35.22	-1.89	19.57
nt-973:	973	973	-35.22	-1.91	19.64
nt-974:	974	974	-35.26	-1.91	19.59
nt-975:	975	975	-35.23	-1.91	19.58
nt-976:	972	976	-35.22	-1.89	19.57
nt-977:	971	977	-35.22	-1.89	19.57
nt-978:	970	978	-35.22	-1.89	19.57
nt-979:	969	979	-35.22	-1.89	19.57
nt-980:	968	980	-35.18	-1.88	19.56
nt-981:	967	981	-35.13	-1.87	19.51
nt-982:	966	982	-35.09	-1.86	19.47
nt-983:	965	983	-35.03	-1.85	19.46
nt-984:	984	984	-36.62	-2.15	16.04
nt-985:	985	985	-36.9	-2.11	15.64
nt-986:	986	986	-36.89	-2.09	15.54
nt-987:	987	1053	-40.5	-3.19	9.66
nt-988:	988	1052	-40.05	-2.86	10.41
nt-989:	989	1051	-39.88	-2.84	10.42
nt-990:	990	1050	-39.88	-2.84	10.42
nt-991:	991	1049	-39.88	-2.84	10.42
nt-992:	992	1048	-39.88	-2.84	10.42
nt-993:	993	993	-39.62	-2.77	11.16
nt-994:	994	1047	-39.01	-2.66	10.6
nt-995:	995	1046	-39.01	-2.66	10.6
nt-996:	996	996	-36.54	-1.93	15.84
nt-997:	997	1045	-38.47	-2.55	11.1
nt-998:	998	1044	-38.3	-2.51	11.35
nt-999:	999	1043	-38.3	-2.51	11.35
nt-1000:	1000	1042	-38.3	-2.51	11.35
nt-1001:	1001	1001	-35.86	-1.81	15.64
nt-1002:	1002	1041	-38.3	-2.51	11.35
nt-1003:	1003	1040	-38.3	-2.51	11.35
nt-1004:	1004	1004	-36.27	-1.95	14.64
nt-1005:	1005	1039	-38.3	-2.51	11.35
nt-1006:	1006	1006	-36.39	-1.95	14.11
nt-1007:	1007	1038	-38.3	-2.51	11.35
nt-1008:	1008	1037	-38.3	-2.51	11.35
nt-1009:	1009	1036	-38.3	-2.51	11.35
nt-1010:	1010	1035	-38.3	-2.51	11.35
nt-1011:	1011	1011	-35.71	-1.88	17.18
nt-1012:	1012	1012	-35.21	-1.71	18.34
nt-1013:	1013	1013	-35.32	-1.73	16.9
nt-1014:	1014	1033	-38.09	-2.46	11.96
nt-1015:	1015	1032	-38.09	-2.46	11.96
nt-1016:	1016	1016	-37.24	-2.22	14.37
nt-1017:	1017	1017	-35.93	-1.88	17.07
nt-1018:	1018	1029	-36.78	-2.15	14.46
nt-1019:	1019	1028	-36.78	-2.15	14.46
nt-1020:	1020	1027	-36.78	-2.15	14.46
nt-1021:	1021	1026	-36.78	-2.15	14.46
nt-1022:	1022	1022	-35.49	-1.79	17.12
nt-1023:	1023	1023	-36.2	-1.93	15.96
nt-1024:	1024	1024	-36.29	-1.97	15.62
nt-1025:	1025	1025	-36.17	-1.93	15.55
nt-1026:	1021	1026	-36.78	-2.15	14.46
nt-1027:	1020	1027	-36.78	-2.15	14.46
nt-1028:	1019	1028	-36.78	-2.15	14.46
nt-1029:	1018	1029	-36.78	-2.15	14.46
nt-1030:	1030	1030	-35.35	-1.72	16.94
nt-1031:	1031	1031	-35.64	-1.72	16.19
nt-1032:	1015	1032	-38.09	-2.46	11.96
nt-1033:	1014	1033	-38.09	-2.46	11.96
nt-1034:	1034	1034	-37.26	-2.15	12.47
nt-1035:	1010	1035	-38.3	-2.51	11.35
nt-1036:	1009	1036	-38.3	-2.51	11.35
nt-1037:	1008	1037	-38.3	-2.51	11.35
nt-1038:	1007	1038	-38.3	-2.51	11.35
nt-1039:	1005	1039	-38.3	-2.51	11.35
nt-1040:	1003	1040	-38.3	-2.51	11.35
nt-1041:	1002	1041	-38.3	-2.51	11.35
nt-1042:	1000	1042	-38.3	-2.51	11.35
nt-1043:	999	1043	-38.3	-2.51	11.35
nt-1044:	998	1044	-38.3	-2.51	11.35
nt-1045:	997	1045	-38.47	-2.55	11.1
nt-1046:	995	1046	-39.01	-2.66	10.6
nt-1047:	994	1047	-39.01	-2.66	10.6
nt-1048:	992	1048	-39.88	-2.84	10.42
nt-1049:	991	1049	-39.88	-2.84	10.42
nt-1050:	990	1050	-39.88	-2.84	10.42
nt-1051:	989	1051	-39.88	-2.84	10.42
nt-1052:	988	1052	-40.05	-2.86	10.41
nt-1053:	987	1053	-40.5	-3.19	9.66
nt-1054:	1054	1067	-37.13	-1.57	15.67
nt-1055:	1055	1066	-37.13	-1.58	15.52
nt-1056:	1056	1065	-37.13	-1.59	15.47
nt-1057:	1057	1064	-37.13	-1.59	15.47
nt-1058:	1058	1063	-37.13	-1.59	15.47
nt-1059:	1059	1059	-37.05	-1.68	15.15
nt-1060:	1060	1060	-37.02	-1.66	15.28
nt-1061:	1061	1061	-36.87	-1.57	15.53
nt-1062:	1062	1062	-37.0	-1.59	15.45
nt-1063:	1058	1063	-37.13	-1.59	15.47
nt-1064:	1057	1064	-37.13	-1.59	15.47
nt-1065:	1056	1065	-37.13	-1.59	15.47
nt-1066:	1055	1066	-37.13	-1.58	15.52
nt-1067:	1054	1067	-37.13	-1.57	15.67
nt-1068:	1068	1068	-37.85	-1.86	13.01
nt-1069:	1069	1069	-36.27	-1.39	16.55
nt-1070:	1070	1070	-36.0	-1.31	16.82
nt-1071:	1071	1071	-36.51	-1.62	18.0
nt-1072:	1072	1072	-36.31	-1.56	18.1
nt-1073:	1073	1073	-36.04	-1.48	18.26
nt-1074:	1074	1086	-34.37	-1.13	20.14
nt-1075:	1075	1085	-34.37	-1.13	20.14
nt-1076*:	1076	1084	-34.37	-1.13	20.14
nt-1077:	1077	1083	-34.37	-1.13	20.14
nt-1078:	1078	1078	-35.22	-1.08	17.6
nt-1079:	1079	1079	-35.44	-1.3	19.05
nt-1080:	1080	1080	-34.9	-1.02	17.88
nt-1081:	1081	1081	-34.84	-1.21	19.75
nt-1082:	1082	1082	-34.64	-1.18	19.96
nt-1083:	1077	1083	-34.37	-1.13	20.14
nt-1084:	1084	1084	-34.45	-0.8	17.68
nt-1085:	1075	1085	-34.37	-1.13	20.14
nt-1086:	1074	1086	-34.37	-1.13	20.14
nt-1087:	1087	1087	-34.31	-1.07	20.7
nt-1088:	1088	1119	-34.06	-0.7	17.71
nt-1089:	1089	1089	-34.08	-0.81	18.63
nt-1090:	1090	1090	-34.35	-0.85	18.3
nt-1091:	1091	1116	-34.06	-0.7	17.71
nt-1092:	1092	1092	-34.22	-0.75	19.12
nt-1093:	1093	1093	-33.89	-0.69	19.77
nt-1094:	1094	1114	-33.31	-0.63	20.41
nt-1095:	1095	1113	-33.31	-0.63	20.41
nt-1096:	1096	1112	-33.31	-0.63	20.41
nt-1097:	1097	1111	-33.31	-0.63	20.41
nt-1098:	1098	1110	-33.31	-0.63	20.41
nt-1099:	1099	1099	-33.73	-0.72	20.15
nt-1100:	1100	1100	-33.8	-0.73	20.37
nt-1101:	1101	1101	-33.7	-0.71	20.06
nt-1102:	1102	1102	-33.71	-0.72	20.0
nt-1103:	1103	1103	-33.48	-0.73	19.18
nt-1104:	1104	1104	-33.43	-0.72	19.25
nt-1105:	1105	1105	-33.38	-0.71	19.31
nt-1106:	1106	1106	-33.36	-0.69	19.53
nt-1107:	1107	1107	-33.27	-0.66	19.81
nt-1108:	1108	1108	-33.26	-0.65	19.88
nt-1109:	1109	1109	-33.3	-0.63	19.88
nt-1110:	1098	1110	-33.31	-0.63	20.41
nt-1111:	1097	1111	-33.31	-0.63	20.41
nt-1112:	1096	1112	-33.31	-0.63	20.41
nt-1113:	1095	1113	-33.31	-0.63	20.41
nt-1114:	1094	1114	-33.31	-0.63	20.41
nt-1115:	1115	1115	-33.72	-0.55	20.53
nt-1116:	1091	1116	-34.06	-0.7	17.71
nt-1117:	1117	1117	-34.0	-0.61	21.35
nt-1118:	1118	1118	-34.58	-0.55	21.47
nt-1119:	1088	1119	-34.06	-0.7	17.71
nt-1120*:	1120	1087	-34.06	-0.7	17.71
nt-1121*:	1121	1086	-34.06	-0.7	17.71
nt-1122*:	1122	1085	-34.06	-0.7	17.71
nt-1123*:	1123	1083	-34.18	-0.72	17.5
nt-1124*:	1124	1082	-34.18	-0.72	17.5
nt-1125*:	1125	1081	-34.23	-0.73	17.22
nt-1126:	1126	1126	-35.23	-0.55	22.05
nt-1127*:	1127	1079	-34.59	-0.79	16.6
nt-1128*:	1128	1077	-34.59	-0.79	16.6
nt-1129*:	1129	1076	-34.59	-0.79	16.6
nt-1130*:	1130	1075	-34.59	-0.79	16.6
nt-1131*:	1131	1074	-34.59	-0.79	16.6
nt-1132:	1132	1132	-35.29	-0.61	22.9
nt-1133*:	1133	1073	-34.97	-0.82	15.86
nt-1134*:	1134	1072	-34.97	-0.82	15.86
nt-1135*:	1135	1071	-35.04	-0.84	15.6
nt-1136:	1136	1136	-35.9	-0.59	23.54
nt-1137*:	1137	1181	-35.67	-0.4	27.08
nt-1138:	1138	1180	-35.67	-0.4	27.08
nt-1139:	1139	1179	-35.67	-0.4	27.08
nt-1140:	1140	1140	-38.09	-0.63	23.38
nt-1141:	1141	1141	-38.19	-0.55	25.48
nt-1142:	1142	1175	-35.67	-0.4	27.08
nt-1143*:	1143	1174	-35.67	-0.4	27.08
nt-1144:	1144	1144	-36.02	-0.58	23.29
nt-1145:	1145	1145	-36.04	-0.59	22.84
nt-1146:	1146	1159	-37.92	-0.63	23.14
nt-1147:	1147	1158	-37.92	-0.63	23.14
nt-1148:	1148	1157	-37.92	-0.63	23.14
nt-1149:	1149	1156	-37.92	-0.63	23.14
nt-1150:	1150	1150	-36.75	-0.52	24.78
nt-1151:	1151	1151	-36.74	-0.52	24.85
nt-1152:	1152	1152	-37.77	-0.65	22.83
nt-1153:	1153	1153	-37.87	-0.63	23.89
nt-1154:	1154	1154	-36.84	-0.51	25.72
nt-1155:	1155	1155	-37.69	-0.58	24.79
nt-1156:	1149	1156	-37.92	-0.63	23.14
nt-1157:	1148	1157	-37.92	-0.63	23.14
nt-1158:	1147	1158	-37.92	-0.63	23.14
nt-1159:	1146	1159	-37.92	-0.63	23.14
nt-1160:	1160	1160	-36.82	-0.48	27.07
nt-1161:	1161	1161	-37.76	-0.53	27.1
nt-1162:	1162	1162	-37.47	-0.53	26.39
nt-1163:	1163	1163	-36.66	-0.47	26.85
nt-1164:	1164	1164	-37.38	-0.5	26.95
nt-1165*:	1165	1152	-35.67	-0.4	27.08
nt-1166:	1166	1166	-36.12	-0.44	27.82
nt-1167:	1167	1167	-36.18	-0.45	28.16
nt-1168:	1168	1168	-36.22	-0.45	28.21
nt-1169*:	1169	1148	-35.67	-0.4	27.08
nt-1170*:	1170	1147	-35.67	-0.4	27.08
nt-1171*:	1171	1146	-35.67	-0.4	27.08
nt-1172:	1172	1172	-36.46	-0.44	27.54
