# Supplementary material for: Identification of MYC intron 2 regions that modulate expression
Source: PLoS One. 2024 Jan 18;19(1):e0296889. doi: 10.1371/journal.pone.0296889 (PMC10795982; doi:10.1371/journal.pone.0296889)
Supplement: S1 File — (ZIP) [file pone.0296889.s005.zip › S1_File_ScanFold2 data for species/Suppl_File_3_ScanFold2 data for species/Bonobo/tmpfiuju0lp.ScanFold.log]

i-nuc	BP(j)	Nuc	#BP_Win	avgMFE	avgZ	avgED	SumZ	SumZ/#TotalWindows	BPs= 0
nt-1	-	G	1	-	-	-	-	-
1	NoBP	G	1	-32.3	-0.65	24.81	-0.65	-0.65

i-nuc	BP(j)	Nuc	#BP_Win	avgMFE	avgZ	avgED	SumZ	SumZ/#TotalWindows	BPs= 0
nt-2	-	U	2	-	-	-	-	-
2	NoBP	U	2	-32.35	-0.73	29.89	-1.45	-0.73

i-nuc	BP(j)	Nuc	#BP_Win	avgMFE	avgZ	avgED	SumZ	SumZ/#TotalWindows	BPs= 0
nt-3	-	A	3	-	-	-	-	-
3	NoBP	A	3	-32.77	-0.87	30.21	-2.6	-0.87

i-nuc	BP(j)	Nuc	#BP_Win	avgMFE	avgZ	avgED	SumZ	SumZ/#TotalWindows	BPs= 0
nt-4	-	A	4	-	-	-	-	-
4	NoBP	A	4	-33.12	-0.96	29.41	-3.82	-0.96

i-nuc	BP(j)	Nuc	#BP_Win	avgMFE	avgZ	avgED	SumZ	SumZ/#TotalWindows	BPs= 1
nt-5	-	G	5	-	-	-	-	-
5	15	C	5	-33.8	-1.12	27.26	-5.58	-1.12

i-nuc	BP(j)	Nuc	#BP_Win	avgMFE	avgZ	avgED	SumZ	SumZ/#TotalWindows	BPs= 1
nt-6	-	C	6	-	-	-	-	-
6	14	G	5	-33.8	-1.12	27.26	-5.58	-0.93
6	NoBP	C	1	-35.3	-1.36	26.09	-1.36	-0.23

i-nuc	BP(j)	Nuc	#BP_Win	avgMFE	avgZ	avgED	SumZ	SumZ/#TotalWindows	BPs= 1
nt-7	-	G	7	-	-	-	-	-
7	13	C	5	-33.8	-1.12	27.26	-5.58	-0.8
7	NoBP	G	2	-35.3	-1.32	30.58	-2.63	-0.38

i-nuc	BP(j)	Nuc	#BP_Win	avgMFE	avgZ	avgED	SumZ	SumZ/#TotalWindows	BPs= 0
nt-8	-	A	8	-	-	-	-	-
8	NoBP	A	8	-34.48	-1.22	28.14	-9.79	-1.22

i-nuc	BP(j)	Nuc	#BP_Win	avgMFE	avgZ	avgED	SumZ	SumZ/#TotalWindows	BPs= 0
nt-9	-	A	9	-	-	-	-	-
9	NoBP	A	9	-34.67	-1.25	27.52	-11.22	-1.25

i-nuc	BP(j)	Nuc	#BP_Win	avgMFE	avgZ	avgED	SumZ	SumZ/#TotalWindows	BPs= 0
nt-10	-	G	10	-	-	-	-	-
10	NoBP	G	10	-34.95	-1.29	26.19	-12.88	-1.29

i-nuc	BP(j)	Nuc	#BP_Win	avgMFE	avgZ	avgED	SumZ	SumZ/#TotalWindows	BPs= 0
nt-11	-	C	11	-	-	-	-	-
11	NoBP	C	11	-35.28	-1.35	24.63	-14.9	-1.35

i-nuc	BP(j)	Nuc	#BP_Win	avgMFE	avgZ	avgED	SumZ	SumZ/#TotalWindows	BPs= 0
nt-12	-	C	12	-	-	-	-	-
12	NoBP	C	12	-35.56	-1.42	23.33	-17.0	-1.42

i-nuc	BP(j)	Nuc	#BP_Win	avgMFE	avgZ	avgED	SumZ	SumZ/#TotalWindows	BPs= 1
nt-13	-	C	13	-	-	-	-	-
13	7	G	5	-33.8	-1.12	27.26	-5.58	-0.43
13	NoBP	C	8	-37.04	-1.71	19.18	-13.68	-1.05

i-nuc	BP(j)	Nuc	#BP_Win	avgMFE	avgZ	avgED	SumZ	SumZ/#TotalWindows	BPs= 2
nt-14	-	G	14	-	-	-	-	-
14	6	C	5	-33.8	-1.12	27.26	-5.58	-0.4
14	NoBP	G	4	-35.75	-1.41	27.84	-5.64	-0.4
14	129	C	5	-38.34	-2.07	10.47	-10.36	-0.74

i-nuc	BP(j)	Nuc	#BP_Win	avgMFE	avgZ	avgED	SumZ	SumZ/#TotalWindows	BPs= 3
nt-15	-	C	15	-	-	-	-	-
15	5	G	5	-33.8	-1.12	27.26	-5.58	-0.37
15	NoBP	C	3	-35.63	-1.48	24.67	-4.44	-0.3
15	126	G	2	-36.2	-1.5	25.11	-3.01	-0.2
15	128	G	5	-38.34	-2.07	10.47	-10.36	-0.69

i-nuc	BP(j)	Nuc	#BP_Win	avgMFE	avgZ	avgED	SumZ	SumZ/#TotalWindows	BPs= 3
nt-16	-	C	16	-	-	-	-	-
16	115	G	1	-32.3	-0.65	24.81	-0.65	-0.04
16	NoBP	C	8	-35.09	-1.45	24.38	-11.58	-0.72
16	125	G	2	-36.2	-1.5	25.11	-3.01	-0.19
16	126	G	5	-38.34	-2.07	10.47	-10.36	-0.65

i-nuc	BP(j)	Nuc	#BP_Win	avgMFE	avgZ	avgED	SumZ	SumZ/#TotalWindows	BPs= 3
nt-17	-	C	17	-	-	-	-	-
17	114	G	1	-32.3	-0.65	24.81	-0.65	-0.04
17	NoBP	C	9	-35.31	-1.55	22.69	-13.94	-0.82
17	124	G	2	-36.2	-1.5	25.11	-3.01	-0.18
17	125	G	5	-38.34	-2.07	10.47	-10.36	-0.61

i-nuc	BP(j)	Nuc	#BP_Win	avgMFE	avgZ	avgED	SumZ	SumZ/#TotalWindows	BPs= 1
nt-18	-	A	18	-	-	-	-	-
18	NoBP	A	16	-36.18	-1.7	18.17	-27.17	-1.51
18	123	U	2	-36.2	-1.5	25.11	-3.01	-0.17

i-nuc	BP(j)	Nuc	#BP_Win	avgMFE	avgZ	avgED	SumZ	SumZ/#TotalWindows	BPs= 1
nt-19	-	G	19	-	-	-	-	-
19	82	C	19	-36.3	-1.72	18.39	-32.66	-1.72

i-nuc	BP(j)	Nuc	#BP_Win	avgMFE	avgZ	avgED	SumZ	SumZ/#TotalWindows	BPs= 1
nt-20	-	G	20	-	-	-	-	-
20	81	C	20	-36.21	-1.71	17.89	-34.18	-1.71

i-nuc	BP(j)	Nuc	#BP_Win	avgMFE	avgZ	avgED	SumZ	SumZ/#TotalWindows	BPs= 1
nt-21	-	C	21	-	-	-	-	-
21	80	G	21	-35.95	-1.65	18.23	-34.69	-1.65

i-nuc	BP(j)	Nuc	#BP_Win	avgMFE	avgZ	avgED	SumZ	SumZ/#TotalWindows	BPs= 1
nt-22	-	C	22	-	-	-	-	-
22	79	G	22	-35.6	-1.57	19.1	-34.5	-1.57

i-nuc	BP(j)	Nuc	#BP_Win	avgMFE	avgZ	avgED	SumZ	SumZ/#TotalWindows	BPs= 1
nt-23	-	U	23	-	-	-	-	-
23	78	A	22	-35.6	-1.57	19.1	-34.5	-1.5
23	NoBP	U	1	-27.2	0.42	37.99	0.42	0.02

i-nuc	BP(j)	Nuc	#BP_Win	avgMFE	avgZ	avgED	SumZ	SumZ/#TotalWindows	BPs= 1
nt-24	-	G	24	-	-	-	-	-
24	77	C	22	-35.6	-1.57	19.1	-34.5	-1.44
24	NoBP	G	2	-27.45	0.24	36.44	0.49	0.02

i-nuc	BP(j)	Nuc	#BP_Win	avgMFE	avgZ	avgED	SumZ	SumZ/#TotalWindows	BPs= 1
nt-25	-	U	25	-	-	-	-	-
25	76	A	22	-35.6	-1.57	19.1	-34.5	-1.38
25	NoBP	U	3	-27.53	0.12	35.14	0.37	0.01

i-nuc	BP(j)	Nuc	#BP_Win	avgMFE	avgZ	avgED	SumZ	SumZ/#TotalWindows	BPs= 0
nt-26	-	C	26	-	-	-	-	-
26	NoBP	C	26	-34.37	-1.32	21.21	-34.33	-1.32

i-nuc	BP(j)	Nuc	#BP_Win	avgMFE	avgZ	avgED	SumZ	SumZ/#TotalWindows	BPs= 0
nt-27	-	A	27	-	-	-	-	-
27	NoBP	A	27	-34.12	-1.27	21.36	-34.42	-1.27

i-nuc	BP(j)	Nuc	#BP_Win	avgMFE	avgZ	avgED	SumZ	SumZ/#TotalWindows	BPs= 0
nt-28	-	A	28	-	-	-	-	-
28	NoBP	A	28	-33.89	-1.23	21.57	-34.32	-1.23

i-nuc	BP(j)	Nuc	#BP_Win	avgMFE	avgZ	avgED	SumZ	SumZ/#TotalWindows	BPs= 1
nt-29	-	A	29	-	-	-	-	-
29	74	U	22	-35.6	-1.57	19.1	-34.5	-1.19
29	NoBP	A	7	-27.63	0.05	30.22	0.37	0.01

i-nuc	BP(j)	Nuc	#BP_Win	avgMFE	avgZ	avgED	SumZ	SumZ/#TotalWindows	BPs= 2
nt-30	-	A	30	-	-	-	-	-
30	73	U	22	-35.6	-1.57	19.1	-34.5	-1.15
30	85	U	8	-27.56	0.12	30.79	0.93	0.03

i-nuc	BP(j)	Nuc	#BP_Win	avgMFE	avgZ	avgED	SumZ	SumZ/#TotalWindows	BPs= 2
nt-31	-	G	31	-	-	-	-	-
31	72	U	22	-35.6	-1.57	19.1	-34.5	-1.11
31	84	C	9	-27.46	0.2	31.82	1.84	0.06

i-nuc	BP(j)	Nuc	#BP_Win	avgMFE	avgZ	avgED	SumZ	SumZ/#TotalWindows	BPs= 2
nt-32	-	U	32	-	-	-	-	-
32	71	A	22	-35.6	-1.57	19.1	-34.5	-1.08
32	83	A	9	-27.46	0.2	31.82	1.84	0.06
32	NoBP	U	1	-25.9	1.22	42.37	1.22	0.04

i-nuc	BP(j)	Nuc	#BP_Win	avgMFE	avgZ	avgED	SumZ	SumZ/#TotalWindows	BPs= 2
nt-33	-	G	33	-	-	-	-	-
33	70	U	22	-35.6	-1.57	19.1	-34.5	-1.05
33	82	C	9	-27.46	0.2	31.82	1.84	0.06
33	NoBP	G	2	-26.1	1.18	43.11	2.37	0.07

i-nuc	BP(j)	Nuc	#BP_Win	avgMFE	avgZ	avgED	SumZ	SumZ/#TotalWindows	BPs= 2
nt-34	-	G	34	-	-	-	-	-
34	69	U	22	-35.6	-1.57	19.1	-34.5	-1.01
34	81	C	9	-27.46	0.2	31.82	1.84	0.05
34	NoBP	G	3	-26.23	1.11	40.9	3.34	0.1

i-nuc	BP(j)	Nuc	#BP_Win	avgMFE	avgZ	avgED	SumZ	SumZ/#TotalWindows	BPs= 1
nt-35	-	G	35	-	-	-	-	-
35	68	C	22	-35.6	-1.57	19.1	-34.5	-0.99
35	NoBP	G	13	-27.2	0.43	33.38	5.53	0.16

i-nuc	BP(j)	Nuc	#BP_Win	avgMFE	avgZ	avgED	SumZ	SumZ/#TotalWindows	BPs= 2
nt-36	-	C	36	-	-	-	-	-
36	67	G	22	-35.6	-1.57	19.1	-34.5	-0.96
36	79	G	9	-27.46	0.2	31.82	1.84	0.05
36	NoBP	C	5	-26.96	0.74	33.08	3.71	0.1

i-nuc	BP(j)	Nuc	#BP_Win	avgMFE	avgZ	avgED	SumZ	SumZ/#TotalWindows	BPs= 0
nt-37	-	G	37	-	-	-	-	-
37	NoBP	G	37	-32.27	-0.79	23.97	-29.29	-0.79

i-nuc	BP(j)	Nuc	#BP_Win	avgMFE	avgZ	avgED	SumZ	SumZ/#TotalWindows	BPs= 3
nt-38	-	G	38	-	-	-	-	-
38	65	C	22	-35.6	-1.57	19.1	-34.5	-0.91
38	77	C	9	-27.46	0.2	31.82	1.84	0.05
38	107	C	7	-27.59	0.4	27.56	2.78	0.07

i-nuc	BP(j)	Nuc	#BP_Win	avgMFE	avgZ	avgED	SumZ	SumZ/#TotalWindows	BPs= 2
nt-39	-	C	39	-	-	-	-	-
39	64	G	22	-35.6	-1.57	19.1	-34.5	-0.88
39	NoBP	C	9	-27.46	0.2	31.82	1.84	0.05
39	106	G	8	-27.61	0.32	26.59	2.57	0.07

i-nuc	BP(j)	Nuc	#BP_Win	avgMFE	avgZ	avgED	SumZ	SumZ/#TotalWindows	BPs= 3
nt-40	-	U	40	-	-	-	-	-
40	63	G	22	-35.6	-1.57	19.1	-34.5	-0.86
40	75	A	9	-27.46	0.2	31.82	1.84	0.05
40	105	A	8	-27.61	0.32	26.59	2.57	0.06
40	NoBP	U	1	-27.2	0.05	15.23	0.05	0.0

i-nuc	BP(j)	Nuc	#BP_Win	avgMFE	avgZ	avgED	SumZ	SumZ/#TotalWindows	BPs= 3
nt-41	-	G	41	-	-	-	-	-
41	52	C	22	-35.6	-1.57	19.1	-34.5	-0.84
41	74	U	9	-27.46	0.2	31.82	1.84	0.04
41	104	U	8	-27.61	0.32	26.59	2.57	0.06
41	NoBP	G	2	-27.2	0.04	15.16	0.09	0.0

i-nuc	BP(j)	Nuc	#BP_Win	avgMFE	avgZ	avgED	SumZ	SumZ/#TotalWindows	BPs= 2
nt-42	-	G	42	-	-	-	-	-
42	51	C	22	-35.6	-1.57	19.1	-34.5	-0.82
42	73	U	9	-27.46	0.2	31.82	1.84	0.04
42	NoBP	G	11	-27.5	0.22	23.45	2.42	0.06

i-nuc	BP(j)	Nuc	#BP_Win	avgMFE	avgZ	avgED	SumZ	SumZ/#TotalWindows	BPs= 2
nt-43	-	A	43	-	-	-	-	-
43	50	U	22	-35.6	-1.57	19.1	-34.5	-0.8
43	72	U	9	-27.46	0.2	31.82	1.84	0.04
43	NoBP	A	12	-27.48	0.18	22.74	2.1	0.05

i-nuc	BP(j)	Nuc	#BP_Win	avgMFE	avgZ	avgED	SumZ	SumZ/#TotalWindows	BPs= 2
nt-44	-	U	44	-	-	-	-	-
44	NoBP	U	30	-33.47	-1.06	21.1	-31.93	-0.73
44	71	A	9	-27.46	0.2	31.82	1.84	0.04
44	105	A	5	-27.2	-0.14	15.53	-0.71	-0.02

i-nuc	BP(j)	Nuc	#BP_Win	avgMFE	avgZ	avgED	SumZ	SumZ/#TotalWindows	BPs= 2
nt-45	-	A	45	-	-	-	-	-
45	NoBP	A	31	-33.25	-1.03	21.33	-31.96	-0.71
45	70	U	9	-27.46	0.2	31.82	1.84	0.04
45	104	U	5	-27.2	-0.14	15.53	-0.71	-0.02

i-nuc	BP(j)	Nuc	#BP_Win	avgMFE	avgZ	avgED	SumZ	SumZ/#TotalWindows	BPs= 2
nt-46	-	U	46	-	-	-	-	-
46	NoBP	U	31	-33.24	-1.05	22.8	-32.66	-0.71
46	99	A	10	-27.43	0.26	26.64	2.62	0.06
46	103	A	5	-27.2	-0.14	15.53	-0.71	-0.02

i-nuc	BP(j)	Nuc	#BP_Win	avgMFE	avgZ	avgED	SumZ	SumZ/#TotalWindows	BPs= 3
nt-47	-	C	47	-	-	-	-	-
47	NoBP	C	22	-35.6	-1.57	19.1	-34.5	-0.73
47	67	G	9	-27.46	0.2	31.82	1.84	0.04
47	98	G	11	-27.22	0.28	26.72	3.13	0.07
47	102	G	5	-27.2	-0.14	15.53	-0.71	-0.02

i-nuc	BP(j)	Nuc	#BP_Win	avgMFE	avgZ	avgED	SumZ	SumZ/#TotalWindows	BPs= 3
nt-48	-	U	48	-	-	-	-	-
48	NoBP	U	23	-35.16	-1.48	19.46	-34.08	-0.71
48	66	A	9	-27.46	0.2	31.82	1.84	0.04
48	97	G	11	-27.22	0.28	26.72	3.13	0.07
48	101	A	5	-27.2	-0.14	15.53	-0.71	-0.01

i-nuc	BP(j)	Nuc	#BP_Win	avgMFE	avgZ	avgED	SumZ	SumZ/#TotalWindows	BPs= 2
nt-49	-	U	49	-	-	-	-	-
49	NoBP	U	31	-33.24	-1.05	22.8	-32.66	-0.67
49	96	A	13	-27.0	0.3	26.78	3.85	0.08
49	100	G	5	-27.2	-0.14	15.53	-0.71	-0.01

i-nuc	BP(j)	Nuc	#BP_Win	avgMFE	avgZ	avgED	SumZ	SumZ/#TotalWindows	BPs= 3
nt-50	-	U	50	-	-	-	-	-
50	43	A	22	-35.6	-1.57	19.1	-34.5	-0.69
50	NoBP	U	10	-27.24	0.24	31.63	2.39	0.05
50	95	A	13	-27.0	0.3	26.78	3.85	0.08
50	99	A	5	-27.2	-0.14	15.53	-0.71	-0.01

i-nuc	BP(j)	Nuc	#BP_Win	avgMFE	avgZ	avgED	SumZ	SumZ/#TotalWindows	BPs= 3
nt-51	-	C	51	-	-	-	-	-
51	42	G	22	-35.6	-1.57	19.1	-34.5	-0.68
51	NoBP	C	11	-27.06	0.26	31.01	2.88	0.06
51	94	G	13	-27.0	0.3	26.78	3.85	0.08
51	98	G	5	-27.2	-0.14	15.53	-0.71	-0.01

i-nuc	BP(j)	Nuc	#BP_Win	avgMFE	avgZ	avgED	SumZ	SumZ/#TotalWindows	BPs= 4
nt-52	-	C	52	-	-	-	-	-
52	41	G	22	-35.6	-1.57	19.1	-34.5	-0.66
52	64	G	9	-27.46	0.2	31.82	1.84	0.04
52	93	G	13	-27.0	0.3	26.78	3.85	0.07
52	97	G	5	-27.2	-0.14	15.53	-0.71	-0.01
52	NoBP	C	3	-25.3	0.5	25.5	1.49	0.03

i-nuc	BP(j)	Nuc	#BP_Win	avgMFE	avgZ	avgED	SumZ	SumZ/#TotalWindows	BPs= 1
nt-53	-	C	53	-	-	-	-	-
53	NoBP	C	44	-31.17	-0.67	21.63	-29.42	-0.56
53	63	G	9	-27.46	0.2	31.82	1.84	0.03

i-nuc	BP(j)	Nuc	#BP_Win	avgMFE	avgZ	avgED	SumZ	SumZ/#TotalWindows	BPs= 1
nt-54	-	A	54	-	-	-	-	-
54	NoBP	A	45	-31.05	-0.65	21.78	-29.12	-0.54
54	62	U	9	-27.46	0.2	31.82	1.84	0.03

i-nuc	BP(j)	Nuc	#BP_Win	avgMFE	avgZ	avgED	SumZ	SumZ/#TotalWindows	BPs= 0
nt-55	-	U	55	-	-	-	-	-
55	NoBP	U	55	-30.37	-0.49	23.55	-26.87	-0.49

i-nuc	BP(j)	Nuc	#BP_Win	avgMFE	avgZ	avgED	SumZ	SumZ/#TotalWindows	BPs= 0
nt-56	-	U	56	-	-	-	-	-
56	NoBP	U	56	-30.29	-0.47	23.65	-26.46	-0.47

i-nuc	BP(j)	Nuc	#BP_Win	avgMFE	avgZ	avgED	SumZ	SumZ/#TotalWindows	BPs= 0
nt-57	-	U	57	-	-	-	-	-
57	NoBP	U	57	-30.22	-0.46	23.75	-26.03	-0.46

i-nuc	BP(j)	Nuc	#BP_Win	avgMFE	avgZ	avgED	SumZ	SumZ/#TotalWindows	BPs= 0
nt-58	-	U	58	-	-	-	-	-
58	NoBP	U	58	-30.16	-0.44	23.81	-25.76	-0.44

i-nuc	BP(j)	Nuc	#BP_Win	avgMFE	avgZ	avgED	SumZ	SumZ/#TotalWindows	BPs= 0
nt-59	-	C	59	-	-	-	-	-
59	NoBP	C	59	-30.12	-0.44	23.8	-25.69	-0.44

i-nuc	BP(j)	Nuc	#BP_Win	avgMFE	avgZ	avgED	SumZ	SumZ/#TotalWindows	BPs= 0
nt-60	-	A	60	-	-	-	-	-
60	NoBP	A	60	-30.08	-0.43	23.79	-25.57	-0.43

i-nuc	BP(j)	Nuc	#BP_Win	avgMFE	avgZ	avgED	SumZ	SumZ/#TotalWindows	BPs= 0
nt-61	-	U	61	-	-	-	-	-
61	NoBP	U	61	-30.04	-0.42	23.77	-25.34	-0.42

i-nuc	BP(j)	Nuc	#BP_Win	avgMFE	avgZ	avgED	SumZ	SumZ/#TotalWindows	BPs= 2
nt-62	-	U	62	-	-	-	-	-
62	NoBP	U	22	-35.6	-1.57	19.1	-34.5	-0.56
62	54	A	9	-27.46	0.2	31.82	1.84	0.03
62	83	A	31	-26.76	0.25	24.74	7.61	0.12

i-nuc	BP(j)	Nuc	#BP_Win	avgMFE	avgZ	avgED	SumZ	SumZ/#TotalWindows	BPs= 3
nt-63	-	G	63	-	-	-	-	-
63	40	U	22	-35.6	-1.57	19.1	-34.5	-0.55
63	53	C	9	-27.46	0.2	31.82	1.84	0.03
63	82	C	32	-26.78	0.25	24.71	7.85	0.12

i-nuc	BP(j)	Nuc	#BP_Win	avgMFE	avgZ	avgED	SumZ	SumZ/#TotalWindows	BPs= 3
nt-64	-	G	64	-	-	-	-	-
64	39	C	22	-35.6	-1.57	19.1	-34.5	-0.54
64	52	C	9	-27.46	0.2	31.82	1.84	0.03
64	81	C	32	-26.78	0.25	24.71	7.85	0.12
64	NoBP	G	1	-25.6	0.48	23.56	0.48	0.01

i-nuc	BP(j)	Nuc	#BP_Win	avgMFE	avgZ	avgED	SumZ	SumZ/#TotalWindows	BPs= 2
nt-65	-	C	65	-	-	-	-	-
65	38	G	22	-35.6	-1.57	19.1	-34.5	-0.53
65	NoBP	C	11	-27.12	0.24	30.31	2.62	0.04
65	80	G	32	-26.78	0.25	24.71	7.85	0.12

i-nuc	BP(j)	Nuc	#BP_Win	avgMFE	avgZ	avgED	SumZ	SumZ/#TotalWindows	BPs= 1
nt-66	-	A	66	-	-	-	-	-
66	NoBP	A	57	-30.13	-0.45	22.47	-25.76	-0.39
66	48	U	9	-27.46	0.2	31.82	1.84	0.03

i-nuc	BP(j)	Nuc	#BP_Win	avgMFE	avgZ	avgED	SumZ	SumZ/#TotalWindows	BPs= 3
nt-67	-	G	67	-	-	-	-	-
67	36	C	22	-35.6	-1.57	19.1	-34.5	-0.51
67	47	C	9	-27.46	0.2	31.82	1.84	0.03
67	NoBP	G	32	-26.78	0.25	24.71	7.85	0.12
67	81	C	4	-25.85	0.26	23.24	1.06	0.02

i-nuc	BP(j)	Nuc	#BP_Win	avgMFE	avgZ	avgED	SumZ	SumZ/#TotalWindows	BPs= 2
nt-68	-	C	68	-	-	-	-	-
68	35	G	22	-35.6	-1.57	19.1	-34.5	-0.51
68	NoBP	C	42	-26.88	0.24	26.22	10.06	0.15
68	80	G	4	-25.85	0.26	23.24	1.06	0.02

i-nuc	BP(j)	Nuc	#BP_Win	avgMFE	avgZ	avgED	SumZ	SumZ/#TotalWindows	BPs= 2
nt-69	-	U	69	-	-	-	-	-
69	34	G	22	-35.6	-1.57	19.1	-34.5	-0.5
69	NoBP	U	43	-26.84	0.24	26.16	10.52	0.15
69	79	G	4	-25.85	0.26	23.24	1.06	0.02

i-nuc	BP(j)	Nuc	#BP_Win	avgMFE	avgZ	avgED	SumZ	SumZ/#TotalWindows	BPs= 3
nt-70	-	U	70	-	-	-	-	-
70	33	G	22	-35.6	-1.57	19.1	-34.5	-0.49
70	45	A	9	-27.46	0.2	31.82	1.84	0.03
70	NoBP	U	35	-26.73	0.24	24.53	8.33	0.12
70	78	A	4	-25.85	0.26	23.24	1.06	0.02

i-nuc	BP(j)	Nuc	#BP_Win	avgMFE	avgZ	avgED	SumZ	SumZ/#TotalWindows	BPs= 2
nt-71	-	A	71	-	-	-	-	-
71	32	U	22	-35.6	-1.57	19.1	-34.5	-0.49
71	44	U	9	-27.46	0.2	31.82	1.84	0.03
71	NoBP	A	40	-26.7	0.22	24.28	8.84	0.12

i-nuc	BP(j)	Nuc	#BP_Win	avgMFE	avgZ	avgED	SumZ	SumZ/#TotalWindows	BPs= 2
nt-72	-	U	72	-	-	-	-	-
72	31	G	22	-35.6	-1.57	19.1	-34.5	-0.48
72	43	A	9	-27.46	0.2	31.82	1.84	0.03
72	NoBP	U	41	-26.75	0.2	24.19	8.38	0.12

i-nuc	BP(j)	Nuc	#BP_Win	avgMFE	avgZ	avgED	SumZ	SumZ/#TotalWindows	BPs= 2
nt-73	-	U	73	-	-	-	-	-
73	30	A	22	-35.6	-1.57	19.1	-34.5	-0.47
73	42	G	9	-27.46	0.2	31.82	1.84	0.03
73	NoBP	U	42	-26.8	0.19	24.12	7.93	0.11

i-nuc	BP(j)	Nuc	#BP_Win	avgMFE	avgZ	avgED	SumZ	SumZ/#TotalWindows	BPs= 2
nt-74	-	U	74	-	-	-	-	-
74	29	A	22	-35.6	-1.57	19.1	-34.5	-0.47
74	41	G	9	-27.46	0.2	31.82	1.84	0.02
74	NoBP	U	43	-26.86	0.18	24.06	7.69	0.1

i-nuc	BP(j)	Nuc	#BP_Win	avgMFE	avgZ	avgED	SumZ	SumZ/#TotalWindows	BPs= 1
nt-75	-	A	75	-	-	-	-	-
75	NoBP	A	66	-29.8	-0.41	22.39	-26.95	-0.36
75	40	U	9	-27.46	0.2	31.82	1.84	0.02

i-nuc	BP(j)	Nuc	#BP_Win	avgMFE	avgZ	avgED	SumZ	SumZ/#TotalWindows	BPs= 1
nt-76	-	A	76	-	-	-	-	-
76	25	U	22	-35.6	-1.57	19.1	-34.5	-0.45
76	NoBP	A	54	-27.04	0.17	25.3	9.28	0.12

i-nuc	BP(j)	Nuc	#BP_Win	avgMFE	avgZ	avgED	SumZ	SumZ/#TotalWindows	BPs= 2
nt-77	-	C	77	-	-	-	-	-
77	24	G	22	-35.6	-1.57	19.1	-34.5	-0.45
77	38	G	9	-27.46	0.2	31.82	1.84	0.02
77	NoBP	C	46	-27.0	0.16	23.94	7.3	0.09

i-nuc	BP(j)	Nuc	#BP_Win	avgMFE	avgZ	avgED	SumZ	SumZ/#TotalWindows	BPs= 2
nt-78	-	A	78	-	-	-	-	-
78	23	U	22	-35.6	-1.57	19.1	-34.5	-0.44
78	NoBP	A	52	-27.2	0.16	25.29	8.14	0.1
78	70	U	4	-25.85	0.26	23.24	1.06	0.01

i-nuc	BP(j)	Nuc	#BP_Win	avgMFE	avgZ	avgED	SumZ	SumZ/#TotalWindows	BPs= 5
nt-79	-	G	79	-	-	-	-	-
79	22	C	22	-35.6	-1.57	19.1	-34.5	-0.44
79	36	C	9	-27.46	0.2	31.82	1.84	0.02
79	NoBP	G	32	-26.78	0.25	24.71	7.85	0.1
79	69	U	4	-25.85	0.26	23.24	1.06	0.01
79	186	C	2	-25.2	0.42	23.98	0.83	0.01
79	189	C	10	-28.9	-0.22	21.04	-2.22	-0.03

i-nuc	BP(j)	Nuc	#BP_Win	avgMFE	avgZ	avgED	SumZ	SumZ/#TotalWindows	BPs= 5
nt-80	-	G	80	-	-	-	-	-
80	21	C	21	-35.95	-1.65	18.23	-34.69	-0.43
80	NoBP	G	10	-27.54	0.2	32.39	2.03	0.03
80	65	C	32	-26.78	0.25	24.71	7.85	0.1
80	68	C	4	-25.85	0.26	23.24	1.06	0.01
80	185	C	2	-25.2	0.42	23.98	0.83	0.01
80	188	C	11	-28.59	-0.14	21.4	-1.51	-0.02

i-nuc	BP(j)	Nuc	#BP_Win	avgMFE	avgZ	avgED	SumZ	SumZ/#TotalWindows	BPs= 5
nt-81	-	C	81	-	-	-	-	-
81	20	G	20	-36.21	-1.71	17.89	-34.18	-0.42
81	NoBP	C	5	-26.88	0.26	27.26	1.32	0.02
81	34	G	9	-27.46	0.2	31.82	1.84	0.02
81	64	G	32	-26.78	0.25	24.71	7.85	0.1
81	67	G	4	-25.85	0.26	23.24	1.06	0.01
81	187	G	11	-28.59	-0.14	21.4	-1.51	-0.02

i-nuc	BP(j)	Nuc	#BP_Win	avgMFE	avgZ	avgED	SumZ	SumZ/#TotalWindows	BPs= 3
nt-82	-	C	82	-	-	-	-	-
82	19	G	19	-36.3	-1.72	18.39	-32.66	-0.4
82	NoBP	C	22	-27.81	0.01	22.7	0.25	0.0
82	33	G	9	-27.46	0.2	31.82	1.84	0.02
82	63	G	32	-26.78	0.25	24.71	7.85	0.1

i-nuc	BP(j)	Nuc	#BP_Win	avgMFE	avgZ	avgED	SumZ	SumZ/#TotalWindows	BPs= 2
nt-83	-	A	83	-	-	-	-	-
83	NoBP	A	43	-31.48	-0.73	20.91	-31.26	-0.38
83	32	U	9	-27.46	0.2	31.82	1.84	0.02
83	62	U	31	-26.76	0.25	24.74	7.61	0.09

i-nuc	BP(j)	Nuc	#BP_Win	avgMFE	avgZ	avgED	SumZ	SumZ/#TotalWindows	BPs= 3
nt-84	-	C	84	-	-	-	-	-
84	100	G	1	-32.3	-0.65	24.81	-0.65	-0.01
84	102	G	13	-36.26	-1.61	21.17	-20.93	-0.25
84	NoBP	C	61	-27.94	-0.02	22.83	-1.13	-0.01
84	31	G	9	-27.46	0.2	31.82	1.84	0.02

i-nuc	BP(j)	Nuc	#BP_Win	avgMFE	avgZ	avgED	SumZ	SumZ/#TotalWindows	BPs= 6
nt-85	-	U	85	-	-	-	-	-
85	99	A	1	-32.3	-0.65	24.81	-0.65	-0.01
85	101	A	13	-36.26	-1.61	21.17	-20.93	-0.25
85	98	G	1	-36.3	-1.81	12.87	-1.81	-0.02
85	NoBP	U	37	-28.16	-0.02	24.53	-0.86	-0.01
85	30	A	8	-27.56	0.12	30.79	0.93	0.01
85	95	A	5	-27.2	-0.14	15.53	-0.71	-0.01
85	184	A	20	-27.1	0.21	23.1	4.18	0.05

i-nuc	BP(j)	Nuc	#BP_Win	avgMFE	avgZ	avgED	SumZ	SumZ/#TotalWindows	BPs= 5
nt-86	-	C	86	-	-	-	-	-
86	98	G	1	-32.3	-0.65	24.81	-0.65	-0.01
86	100	G	13	-36.26	-1.61	21.17	-20.93	-0.24
86	97	G	1	-36.3	-1.81	12.87	-1.81	-0.02
86	NoBP	C	46	-27.98	0.02	25.68	1.13	0.01
86	94	G	5	-27.2	-0.14	15.53	-0.71	-0.01
86	183	G	20	-27.1	0.21	23.1	4.18	0.05

i-nuc	BP(j)	Nuc	#BP_Win	avgMFE	avgZ	avgED	SumZ	SumZ/#TotalWindows	BPs= 5
nt-87	-	U	87	-	-	-	-	-
87	97	G	1	-32.3	-0.65	24.81	-0.65	-0.01
87	99	A	13	-36.26	-1.61	21.17	-20.93	-0.24
87	96	A	1	-36.3	-1.81	12.87	-1.81	-0.02
87	NoBP	U	47	-27.91	0.05	25.73	2.22	0.03
87	93	G	5	-27.2	-0.14	15.53	-0.71	-0.01
87	182	A	20	-27.1	0.21	23.1	4.18	0.05

i-nuc	BP(j)	Nuc	#BP_Win	avgMFE	avgZ	avgED	SumZ	SumZ/#TotalWindows	BPs= 4
nt-88	-	U	88	-	-	-	-	-
88	96	A	1	-32.3	-0.65	24.81	-0.65	-0.01
88	98	G	13	-36.26	-1.61	21.17	-20.93	-0.24
88	95	A	1	-36.3	-1.81	12.87	-1.81	-0.02
88	NoBP	U	68	-27.62	0.11	24.99	7.58	0.09
88	92	A	5	-27.2	-0.14	15.53	-0.71	-0.01

i-nuc	BP(j)	Nuc	#BP_Win	avgMFE	avgZ	avgED	SumZ	SumZ/#TotalWindows	BPs= 0
nt-89	-	A	89	-	-	-	-	-
89	NoBP	A	89	-28.98	-0.17	23.8	-15.35	-0.17

i-nuc	BP(j)	Nuc	#BP_Win	avgMFE	avgZ	avgED	SumZ	SumZ/#TotalWindows	BPs= 1
nt-90	-	U	90	-	-	-	-	-
90	NoBP	U	81	-29.09	-0.2	23.03	-15.92	-0.18
90	142	A	9	-27.46	0.2	31.82	1.84	0.02

i-nuc	BP(j)	Nuc	#BP_Win	avgMFE	avgZ	avgED	SumZ	SumZ/#TotalWindows	BPs= 1
nt-91	-	U	91	-	-	-	-	-
91	NoBP	U	82	-29.04	-0.18	23.25	-14.56	-0.16
91	141	G	9	-27.46	0.2	31.82	1.84	0.02

i-nuc	BP(j)	Nuc	#BP_Win	avgMFE	avgZ	avgED	SumZ	SumZ/#TotalWindows	BPs= 3
nt-92	-	A	92	-	-	-	-	-
92	NoBP	A	74	-28.89	-0.11	24.21	-8.1	-0.09
92	138	U	4	-32.98	-1.08	19.84	-4.32	-0.05
92	140	U	9	-27.46	0.2	31.82	1.84	0.02
92	88	U	5	-27.2	-0.14	15.53	-0.71	-0.01

i-nuc	BP(j)	Nuc	#BP_Win	avgMFE	avgZ	avgED	SumZ	SumZ/#TotalWindows	BPs= 7
nt-93	-	G	93	-	-	-	-	-
93	NoBP	G	18	-36.18	-1.68	18.94	-30.18	-0.32
93	137	C	4	-32.98	-1.08	19.84	-4.32	-0.05
93	139	C	9	-27.46	0.2	31.82	1.84	0.02
93	52	C	13	-27.0	0.3	26.78	3.85	0.04
93	87	U	5	-27.2	-0.14	15.53	-0.71	-0.01
93	168	C	4	-25.3	0.48	26.35	1.94	0.02
93	172	C	4	-26.0	0.39	29.01	1.55	0.02
93	177	C	36	-26.53	0.46	25.72	16.4	0.18

i-nuc	BP(j)	Nuc	#BP_Win	avgMFE	avgZ	avgED	SumZ	SumZ/#TotalWindows	BPs= 7
nt-94	-	G	94	-	-	-	-	-
94	NoBP	G	19	-35.45	-1.49	20.13	-28.25	-0.3
94	136	C	4	-32.98	-1.08	19.84	-4.32	-0.05
94	138	U	9	-27.46	0.2	31.82	1.84	0.02
94	51	C	13	-27.0	0.3	26.78	3.85	0.04
94	86	C	5	-27.2	-0.14	15.53	-0.71	-0.01
94	167	C	4	-25.3	0.48	26.35	1.94	0.02
94	171	C	4	-26.0	0.39	29.01	1.55	0.02
94	176	C	36	-26.53	0.46	25.72	16.4	0.17

i-nuc	BP(j)	Nuc	#BP_Win	avgMFE	avgZ	avgED	SumZ	SumZ/#TotalWindows	BPs= 5
nt-95	-	A	95	-	-	-	-	-
95	NoBP	A	36	-31.66	-0.7	24.45	-25.33	-0.27
95	88	U	1	-36.3	-1.81	12.87	-1.81	-0.02
95	50	U	13	-27.0	0.3	26.78	3.85	0.04
95	85	U	5	-27.2	-0.14	15.53	-0.71	-0.01
95	170	U	4	-26.0	0.39	29.01	1.55	0.02
95	175	U	36	-26.53	0.46	25.72	16.4	0.17

i-nuc	BP(j)	Nuc	#BP_Win	avgMFE	avgZ	avgED	SumZ	SumZ/#TotalWindows	BPs= 5
nt-96	-	A	96	-	-	-	-	-
96	88	U	1	-32.3	-0.65	24.81	-0.65	-0.01
96	NoBP	A	41	-30.94	-0.59	23.97	-24.12	-0.25
96	87	U	1	-36.3	-1.81	12.87	-1.81	-0.02
96	49	U	13	-27.0	0.3	26.78	3.85	0.04
96	165	U	4	-25.3	0.48	26.35	1.94	0.02
96	174	U	36	-26.53	0.46	25.72	16.4	0.17

i-nuc	BP(j)	Nuc	#BP_Win	avgMFE	avgZ	avgED	SumZ	SumZ/#TotalWindows	BPs= 11
nt-97	-	G	97	-	-	-	-	-
97	87	U	1	-32.3	-0.65	24.81	-0.65	-0.01
97	NoBP	G	22	-32.66	-0.87	25.53	-19.09	-0.2
97	86	C	1	-36.3	-1.81	12.87	-1.81	-0.02
97	134	C	7	-34.74	-1.59	15.34	-11.11	-0.11
97	48	U	11	-27.22	0.28	26.72	3.13	0.03
97	52	C	5	-27.2	-0.14	15.53	-0.71	-0.01
97	167	C	2	-25.8	0.36	27.14	0.72	0.01
97	164	C	4	-25.3	0.48	26.35	1.94	0.02
97	168	C	4	-26.0	0.39	29.01	1.55	0.02
97	173	C	36	-26.53	0.46	25.72	16.4	0.17
97	209	C	3	-22.3	1.75	39.97	5.24	0.05
97	211	C	1	-22.54	1.75	40.39	1.75	0.02

i-nuc	BP(j)	Nuc	#BP_Win	avgMFE	avgZ	avgED	SumZ	SumZ/#TotalWindows	BPs= 13
nt-98	-	G	98	-	-	-	-	-
98	86	C	1	-32.3	-0.65	24.81	-0.65	-0.01
98	88	U	13	-36.26	-1.61	21.17	-20.93	-0.21
98	85	U	1	-36.3	-1.81	12.87	-1.81	-0.02
98	133	U	7	-34.74	-1.59	15.34	-11.11	-0.11
98	134	C	9	-27.46	0.2	31.82	1.84	0.02
98	47	C	11	-27.22	0.28	26.72	3.13	0.03
98	51	C	5	-27.2	-0.14	15.53	-0.71	-0.01
98	166	C	2	-25.8	0.36	27.14	0.72	0.01
98	163	C	4	-25.3	0.48	26.35	1.94	0.02
98	167	C	4	-26.0	0.39	29.01	1.55	0.02
98	172	C	36	-26.53	0.46	25.72	16.4	0.17
98	208	C	3	-22.3	1.75	39.97	5.24	0.05
98	210	C	1	-22.54	1.75	40.39	1.75	0.02
98	NoBP	G	1	-22.24	1.39	37.37	1.39	0.01

i-nuc	BP(j)	Nuc	#BP_Win	avgMFE	avgZ	avgED	SumZ	SumZ/#TotalWindows	BPs= 8
nt-99	-	A	99	-	-	-	-	-
99	85	U	1	-32.3	-0.65	24.81	-0.65	-0.01
99	87	U	13	-36.26	-1.61	21.17	-20.93	-0.21
99	NoBP	A	52	-27.52	0.19	24.99	9.65	0.1
99	133	U	9	-27.46	0.2	31.82	1.84	0.02
99	46	U	10	-27.43	0.26	26.64	2.62	0.03
99	50	U	5	-27.2	-0.14	15.53	-0.71	-0.01
99	165	U	2	-25.8	0.36	27.14	0.72	0.01
99	162	U	4	-25.3	0.48	26.35	1.94	0.02
99	207	U	3	-22.3	1.75	39.97	5.24	0.05

i-nuc	BP(j)	Nuc	#BP_Win	avgMFE	avgZ	avgED	SumZ	SumZ/#TotalWindows	BPs= 9
nt-100	-	G	100	-	-	-	-	-
100	84	C	1	-32.3	-0.65	24.81	-0.65	-0.01
100	86	C	13	-36.26	-1.61	21.17	-20.93	-0.21
100	131	C	20	-30.26	-0.53	24.39	-10.52	-0.11
100	NoBP	G	47	-26.46	0.47	26.45	22.21	0.22
100	49	U	5	-27.2	-0.14	15.53	-0.71	-0.01
100	164	C	2	-25.8	0.36	27.14	0.72	0.01
100	161	U	4	-25.3	0.48	26.35	1.94	0.02
100	166	C	4	-26.0	0.39	29.01	1.55	0.02
100	206	C	3	-22.3	1.75	39.97	5.24	0.05
100	208	C	1	-22.54	1.75	40.39	1.75	0.02

i-nuc	BP(j)	Nuc	#BP_Win	avgMFE	avgZ	avgED	SumZ	SumZ/#TotalWindows	BPs= 7
nt-101	-	A	101	-	-	-	-	-
101	113	U	37	-26.69	0.43	25.7	15.75	0.16
101	85	U	13	-36.26	-1.61	21.17	-20.93	-0.21
101	130	U	20	-30.26	-0.53	24.39	-10.52	-0.1
101	NoBP	A	17	-25.27	0.73	30.79	12.33	0.12
101	48	U	5	-27.2	-0.14	15.53	-0.71	-0.01
101	160	U	4	-25.3	0.48	26.35	1.94	0.02
101	165	U	4	-26.0	0.39	29.01	1.55	0.02
101	207	U	1	-22.54	1.75	40.39	1.75	0.02

i-nuc	BP(j)	Nuc	#BP_Win	avgMFE	avgZ	avgED	SumZ	SumZ/#TotalWindows	BPs= 8
nt-102	-	G	102	-	-	-	-	-
102	112	C	37	-26.69	0.43	25.7	15.75	0.15
102	84	C	13	-36.26	-1.61	21.17	-20.93	-0.21
102	129	C	20	-30.26	-0.53	24.39	-10.52	-0.1
102	NoBP	G	17	-25.58	0.51	28.84	8.72	0.09
102	47	C	5	-27.2	-0.14	15.53	-0.71	-0.01
102	162	U	2	-25.8	0.36	27.14	0.72	0.01
102	164	C	4	-26.0	0.39	29.01	1.55	0.02
102	204	C	3	-22.3	1.75	39.97	5.24	0.05
102	206	C	1	-22.54	1.75	40.39	1.75	0.02

i-nuc	BP(j)	Nuc	#BP_Win	avgMFE	avgZ	avgED	SumZ	SumZ/#TotalWindows	BPs= 3
nt-103	-	A	103	-	-	-	-	-
103	111	U	37	-26.69	0.43	25.7	15.75	0.15
103	NoBP	A	59	-29.28	-0.24	26.54	-14.1	-0.14
103	46	U	5	-27.2	-0.14	15.53	-0.71	-0.01
103	161	U	2	-25.8	0.36	27.14	0.72	0.01

i-nuc	BP(j)	Nuc	#BP_Win	avgMFE	avgZ	avgED	SumZ	SumZ/#TotalWindows	BPs= 3
nt-104	-	U	104	-	-	-	-	-
104	110	A	37	-26.69	0.43	25.7	15.75	0.15
104	NoBP	U	54	-29.27	-0.29	26.75	-15.82	-0.15
104	41	G	8	-27.61	0.32	26.59	2.57	0.02
104	45	A	5	-27.2	-0.14	15.53	-0.71	-0.01

i-nuc	BP(j)	Nuc	#BP_Win	avgMFE	avgZ	avgED	SumZ	SumZ/#TotalWindows	BPs= 2
nt-105	-	A	105	-	-	-	-	-
105	NoBP	A	92	-28.16	0.0	26.42	0.07	0.0
105	40	U	8	-27.61	0.32	26.59	2.57	0.02
105	44	U	5	-27.2	-0.14	15.53	-0.71	-0.01

i-nuc	BP(j)	Nuc	#BP_Win	avgMFE	avgZ	avgED	SumZ	SumZ/#TotalWindows	BPs= 4
nt-106	-	G	106	-	-	-	-	-
106	NoBP	G	86	-28.76	-0.13	24.65	-11.06	-0.1
106	39	C	8	-27.61	0.32	26.59	2.57	0.02
106	158	C	2	-25.8	0.36	27.14	0.72	0.01
106	198	C	3	-22.3	1.75	39.97	5.24	0.05
106	217	U	7	-22.58	0.63	35.07	4.43	0.04

i-nuc	BP(j)	Nuc	#BP_Win	avgMFE	avgZ	avgED	SumZ	SumZ/#TotalWindows	BPs= 5
nt-107	-	C	107	-	-	-	-	-
107	NoBP	C	45	-27.29	0.21	26.38	9.31	0.09
107	124	G	43	-30.13	-0.49	22.77	-20.95	-0.2
107	38	G	7	-27.59	0.4	27.56	2.78	0.03
107	157	G	2	-25.8	0.36	27.14	0.72	0.01
107	197	G	3	-22.3	1.75	39.97	5.24	0.05
107	216	G	7	-22.58	0.63	35.07	4.43	0.04

i-nuc	BP(j)	Nuc	#BP_Win	avgMFE	avgZ	avgED	SumZ	SumZ/#TotalWindows	BPs= 4
nt-108	-	A	108	-	-	-	-	-
108	NoBP	A	47	-26.99	0.27	27.07	12.46	0.12
108	123	U	49	-30.01	-0.44	22.71	-21.76	-0.2
108	155	U	2	-25.8	0.36	27.14	0.72	0.01
108	196	U	3	-22.3	1.75	39.97	5.24	0.05
108	215	U	7	-22.58	0.63	35.07	4.43	0.04

i-nuc	BP(j)	Nuc	#BP_Win	avgMFE	avgZ	avgED	SumZ	SumZ/#TotalWindows	BPs= 4
nt-109	-	G	109	-	-	-	-	-
109	NoBP	G	45	-26.34	0.36	27.05	16.02	0.15
109	122	U	52	-30.32	-0.5	22.96	-25.92	-0.24
109	154	U	2	-25.8	0.36	27.14	0.72	0.01
109	195	U	3	-22.3	1.75	39.97	5.24	0.05
109	214	U	7	-22.58	0.63	35.07	4.43	0.04

i-nuc	BP(j)	Nuc	#BP_Win	avgMFE	avgZ	avgED	SumZ	SumZ/#TotalWindows	BPs= 5
nt-110	-	A	110	-	-	-	-	-
110	104	U	37	-26.69	0.43	25.7	15.75	0.14
110	121	U	53	-30.36	-0.5	23.19	-26.72	-0.24
110	NoBP	A	8	-23.53	0.01	32.12	0.11	0.0
110	153	U	2	-25.8	0.36	27.14	0.72	0.01
110	194	U	3	-22.3	1.75	39.97	5.24	0.05
110	213	U	7	-22.58	0.63	35.07	4.43	0.04

i-nuc	BP(j)	Nuc	#BP_Win	avgMFE	avgZ	avgED	SumZ	SumZ/#TotalWindows	BPs= 4
nt-111	-	U	111	-	-	-	-	-
111	103	A	37	-26.69	0.43	25.7	15.75	0.14
111	120	A	53	-30.36	-0.5	23.19	-26.72	-0.24
111	NoBP	U	11	-23.86	-0.01	30.64	-0.1	-0.0
111	184	A	3	-22.3	1.75	39.97	5.24	0.05
111	212	G	7	-22.58	0.63	35.07	4.43	0.04

i-nuc	BP(j)	Nuc	#BP_Win	avgMFE	avgZ	avgED	SumZ	SumZ/#TotalWindows	BPs= 4
nt-112	-	C	112	-	-	-	-	-
112	102	G	37	-26.69	0.43	25.7	15.75	0.14
112	119	G	53	-30.36	-0.5	23.19	-26.72	-0.24
112	151	G	4	-25.95	0.77	35.13	3.09	0.03
112	183	G	3	-22.3	1.75	39.97	5.24	0.05
112	NoBP	C	15	-22.63	0.04	31.18	0.67	0.01

i-nuc	BP(j)	Nuc	#BP_Win	avgMFE	avgZ	avgED	SumZ	SumZ/#TotalWindows	BPs= 5
nt-113	-	U	113	-	-	-	-	-
113	101	A	37	-26.69	0.43	25.7	15.75	0.14
113	118	A	53	-30.36	-0.5	23.19	-26.72	-0.24
113	150	G	4	-25.95	0.77	35.13	3.09	0.03
113	182	A	3	-22.3	1.75	39.97	5.24	0.05
113	NoBP	U	7	-22.58	0.63	35.07	4.43	0.04
113	223	A	9	-22.65	-0.4	27.71	-3.62	-0.03

i-nuc	BP(j)	Nuc	#BP_Win	avgMFE	avgZ	avgED	SumZ	SumZ/#TotalWindows	BPs= 6
nt-114	-	G	114	-	-	-	-	-
114	17	C	1	-32.3	-0.65	24.81	-0.65	-0.01
114	NoBP	G	57	-30.05	-0.41	24.03	-23.63	-0.21
114	167	C	36	-26.53	0.46	25.72	16.4	0.14
114	178	C	3	-22.3	1.75	39.97	5.24	0.05
114	209	C	7	-22.58	0.63	35.07	4.43	0.04
114	222	C	9	-22.65	-0.4	27.71	-3.62	-0.03
114	221	C	1	-22.37	0.17	27.36	0.17	0.0

i-nuc	BP(j)	Nuc	#BP_Win	avgMFE	avgZ	avgED	SumZ	SumZ/#TotalWindows	BPs= 7
nt-115	-	G	115	-	-	-	-	-
115	16	C	1	-32.3	-0.65	24.81	-0.65	-0.01
115	NoBP	G	53	-30.36	-0.5	23.19	-26.72	-0.23
115	148	U	4	-25.95	0.77	35.13	3.09	0.03
115	166	C	36	-26.53	0.46	25.72	16.4	0.14
115	177	C	3	-22.3	1.75	39.97	5.24	0.05
115	208	C	7	-22.58	0.63	35.07	4.43	0.04
115	221	C	9	-22.65	-0.4	27.71	-3.62	-0.03
115	220	C	2	-21.02	0.32	29.2	0.65	0.01

i-nuc	BP(j)	Nuc	#BP_Win	avgMFE	avgZ	avgED	SumZ	SumZ/#TotalWindows	BPs= 4
nt-116	-	A	116	-	-	-	-	-
116	NoBP	A	67	-28.83	-0.38	24.66	-25.48	-0.22
116	147	U	4	-25.95	0.77	35.13	3.09	0.03
116	165	U	36	-26.53	0.46	25.72	16.4	0.14
116	207	U	7	-22.58	0.63	35.07	4.43	0.04
116	219	U	2	-21.02	0.32	29.2	0.65	0.01

i-nuc	BP(j)	Nuc	#BP_Win	avgMFE	avgZ	avgED	SumZ	SumZ/#TotalWindows	BPs= 6
nt-117	-	G	117	-	-	-	-	-
117	NoBP	G	54	-30.39	-0.51	23.22	-27.37	-0.23
117	146	C	4	-25.95	0.77	35.13	3.09	0.03
117	164	C	36	-26.53	0.46	25.72	16.4	0.14
117	175	U	3	-22.3	1.75	39.97	5.24	0.04
117	206	C	7	-22.58	0.63	35.07	4.43	0.04
117	220	C	11	-22.03	-0.29	28.01	-3.19	-0.03
117	218	C	2	-21.02	0.32	29.2	0.65	0.01

i-nuc	BP(j)	Nuc	#BP_Win	avgMFE	avgZ	avgED	SumZ	SumZ/#TotalWindows	BPs= 6
nt-118	-	A	118	-	-	-	-	-
118	NoBP	A	6	-25.34	0.56	32.03	3.39	0.03
118	113	U	53	-30.36	-0.5	23.19	-26.72	-0.23
118	162	U	36	-26.53	0.46	25.72	16.4	0.14
118	174	U	3	-22.3	1.75	39.97	5.24	0.04
118	147	U	7	-22.58	0.63	35.07	4.43	0.04
118	219	U	11	-22.03	-0.29	28.01	-3.19	-0.03
118	217	U	2	-21.02	0.32	29.2	0.65	0.01

i-nuc	BP(j)	Nuc	#BP_Win	avgMFE	avgZ	avgED	SumZ	SumZ/#TotalWindows	BPs= 6
nt-119	-	G	119	-	-	-	-	-
119	NoBP	G	5	-21.24	0.34	26.98	1.72	0.01
119	112	C	53	-30.36	-0.5	23.19	-26.72	-0.22
119	145	C	4	-25.95	0.77	35.13	3.09	0.03
119	161	U	36	-26.53	0.46	25.72	16.4	0.14
119	173	C	3	-22.3	1.75	39.97	5.24	0.04
119	146	C	7	-22.58	0.63	35.07	4.43	0.04
119	218	C	11	-22.03	-0.29	28.01	-3.19	-0.03

i-nuc	BP(j)	Nuc	#BP_Win	avgMFE	avgZ	avgED	SumZ	SumZ/#TotalWindows	BPs= 4
nt-120	-	A	120	-	-	-	-	-
120	NoBP	A	18	-22.72	0.79	33.62	14.23	0.12
120	111	U	53	-30.36	-0.5	23.19	-26.72	-0.22
120	160	U	36	-26.53	0.46	25.72	16.4	0.14
120	217	U	11	-22.03	-0.29	28.01	-3.19	-0.03
120	215	U	2	-21.02	0.32	29.2	0.65	0.01

i-nuc	BP(j)	Nuc	#BP_Win	avgMFE	avgZ	avgED	SumZ	SumZ/#TotalWindows	BPs= 4
nt-121	-	U	120	-	-	-	-	-
121	110	A	53	-30.36	-0.5	23.19	-26.72	-0.22
121	144	A	11	-23.81	0.68	35.09	7.52	0.06
121	159	G	36	-26.53	0.46	25.72	16.4	0.14
121	NoBP	U	9	-19.19	0.93	30.61	8.41	0.07
121	216	G	11	-22.03	-0.29	28.01	-3.19	-0.03

i-nuc	BP(j)	Nuc	#BP_Win	avgMFE	avgZ	avgED	SumZ	SumZ/#TotalWindows	BPs= 2
nt-122	-	U	120	-	-	-	-	-
122	109	G	52	-30.32	-0.5	22.96	-25.92	-0.22
122	143	A	11	-23.81	0.68	35.09	7.52	0.06
122	NoBP	U	57	-24.32	0.39	26.88	22.02	0.18

i-nuc	BP(j)	Nuc	#BP_Win	avgMFE	avgZ	avgED	SumZ	SumZ/#TotalWindows	BPs= 5
nt-123	-	U	120	-	-	-	-	-
123	108	A	49	-30.01	-0.44	22.71	-21.76	-0.18
123	18	A	2	-36.2	-1.5	25.11	-3.01	-0.03
123	142	A	11	-23.81	0.68	35.09	7.52	0.06
123	NoBP	U	49	-25.3	0.28	26.38	13.86	0.12
123	169	A	3	-22.3	1.75	39.97	5.24	0.04
123	223	A	6	-15.91	0.56	23.85	3.39	0.03

i-nuc	BP(j)	Nuc	#BP_Win	avgMFE	avgZ	avgED	SumZ	SumZ/#TotalWindows	BPs= 5
nt-124	-	G	120	-	-	-	-	-
124	107	C	43	-30.13	-0.49	22.77	-20.95	-0.17
124	17	C	2	-36.2	-1.5	25.11	-3.01	-0.03
124	NoBP	G	52	-26.11	0.47	27.28	24.33	0.2
124	168	C	3	-22.3	1.75	39.97	5.24	0.04
124	210	C	13	-21.88	-0.2	28.19	-2.54	-0.02
124	222	C	7	-15.83	0.55	23.97	3.82	0.03

i-nuc	BP(j)	Nuc	#BP_Win	avgMFE	avgZ	avgED	SumZ	SumZ/#TotalWindows	BPs= 7
nt-125	-	G	120	-	-	-	-	-
125	NoBP	G	24	-30.42	-0.49	25.43	-11.83	-0.1
125	16	C	2	-36.2	-1.5	25.11	-3.01	-0.03
125	17	C	5	-38.34	-2.07	10.47	-10.36	-0.09
125	140	U	12	-23.7	0.77	35.53	9.27	0.08
125	155	U	53	-26.62	0.34	24.35	18.06	0.15
125	167	C	3	-22.3	1.75	39.97	5.24	0.04
125	209	C	14	-21.14	-0.08	28.17	-1.09	-0.01
125	221	C	7	-15.83	0.55	23.97	3.82	0.03

i-nuc	BP(j)	Nuc	#BP_Win	avgMFE	avgZ	avgED	SumZ	SumZ/#TotalWindows	BPs= 7
nt-126	-	G	120	-	-	-	-	-
126	NoBP	G	23	-29.49	-0.4	25.31	-9.28	-0.08
126	15	C	2	-36.2	-1.5	25.11	-3.01	-0.03
126	16	C	5	-38.34	-2.07	10.47	-10.36	-0.09
126	139	C	12	-23.7	0.77	35.53	9.27	0.08
126	154	U	54	-26.64	0.34	24.35	18.41	0.15
126	166	C	3	-22.3	1.75	39.97	5.24	0.04
126	208	C	14	-21.14	-0.08	28.17	-1.09	-0.01
126	220	C	7	-15.83	0.55	23.97	3.82	0.03

i-nuc	BP(j)	Nuc	#BP_Win	avgMFE	avgZ	avgED	SumZ	SumZ/#TotalWindows	BPs= 5
nt-127	-	A	120	-	-	-	-	-
127	NoBP	A	29	-30.81	-0.75	21.69	-21.63	-0.18
127	138	U	12	-23.7	0.77	35.53	9.27	0.08
127	153	U	55	-26.64	0.35	24.57	19.38	0.16
127	165	U	3	-22.3	1.75	39.97	5.24	0.04
127	207	U	14	-21.14	-0.08	28.17	-1.09	-0.01
127	219	U	7	-15.83	0.55	23.97	3.82	0.03

i-nuc	BP(j)	Nuc	#BP_Win	avgMFE	avgZ	avgED	SumZ	SumZ/#TotalWindows	BPs= 6
nt-128	-	G	120	-	-	-	-	-
128	NoBP	G	24	-28.28	-0.39	23.54	-9.37	-0.08
128	15	C	5	-38.34	-2.07	10.47	-10.36	-0.09
128	137	C	12	-23.7	0.77	35.53	9.27	0.08
128	152	C	55	-26.64	0.35	24.57	19.38	0.16
128	164	C	3	-22.3	1.75	39.97	5.24	0.04
128	206	C	14	-21.14	-0.08	28.17	-1.09	-0.01
128	218	C	7	-15.83	0.55	23.97	3.82	0.03

i-nuc	BP(j)	Nuc	#BP_Win	avgMFE	avgZ	avgED	SumZ	SumZ/#TotalWindows	BPs= 3
nt-129	-	C	120	-	-	-	-	-
129	14	G	5	-38.34	-2.07	10.47	-10.36	-0.09
129	102	G	20	-30.26	-0.53	24.39	-10.52	-0.09
129	NoBP	C	40	-20.21	0.49	29.53	19.65	0.16
129	151	G	55	-26.64	0.35	24.57	19.38	0.16

i-nuc	BP(j)	Nuc	#BP_Win	avgMFE	avgZ	avgED	SumZ	SumZ/#TotalWindows	BPs= 2
nt-130	-	U	120	-	-	-	-	-
130	NoBP	U	45	-21.69	0.24	27.55	10.72	0.09
130	101	A	20	-30.26	-0.53	24.39	-10.52	-0.09
130	150	G	55	-26.64	0.35	24.57	19.38	0.16

i-nuc	BP(j)	Nuc	#BP_Win	avgMFE	avgZ	avgED	SumZ	SumZ/#TotalWindows	BPs= 3
nt-131	-	C	120	-	-	-	-	-
131	NoBP	C	38	-22.1	0.23	28.51	8.58	0.07
131	100	G	20	-30.26	-0.53	24.39	-10.52	-0.09
131	149	G	55	-26.64	0.35	24.57	19.38	0.16
131	216	G	7	-15.83	0.55	23.97	3.82	0.03

i-nuc	BP(j)	Nuc	#BP_Win	avgMFE	avgZ	avgED	SumZ	SumZ/#TotalWindows	BPs= 2
nt-132	-	A	120	-	-	-	-	-
132	NoBP	A	58	-24.48	-0.0	27.29	-0.2	-0.0
132	148	U	55	-26.64	0.35	24.57	19.38	0.16
132	215	U	7	-15.83	0.55	23.97	3.82	0.03

i-nuc	BP(j)	Nuc	#BP_Win	avgMFE	avgZ	avgED	SumZ	SumZ/#TotalWindows	BPs= 2
nt-133	-	U	120	-	-	-	-	-
133	NoBP	U	104	-23.85	0.33	26.14	34.16	0.28
133	98	G	7	-34.74	-1.59	15.34	-11.11	-0.09
133	99	A	9	-27.46	0.2	31.82	1.84	0.02

i-nuc	BP(j)	Nuc	#BP_Win	avgMFE	avgZ	avgED	SumZ	SumZ/#TotalWindows	BPs= 2
nt-134	-	C	120	-	-	-	-	-
134	NoBP	C	104	-23.61	0.35	26.24	36.22	0.3
134	97	G	7	-34.74	-1.59	15.34	-11.11	-0.09
134	98	G	9	-27.46	0.2	31.82	1.84	0.02

i-nuc	BP(j)	Nuc	#BP_Win	avgMFE	avgZ	avgED	SumZ	SumZ/#TotalWindows	BPs= 2
nt-135	-	A	120	-	-	-	-	-
135	NoBP	A	109	-25.32	0.22	26.53	24.05	0.2
135	213	U	7	-15.83	0.55	23.97	3.82	0.03
135	246	U	4	-13.07	0.16	17.58	0.64	0.01

i-nuc	BP(j)	Nuc	#BP_Win	avgMFE	avgZ	avgED	SumZ	SumZ/#TotalWindows	BPs= 3
nt-136	-	C	120	-	-	-	-	-
136	NoBP	C	104	-24.93	0.28	26.88	28.65	0.24
136	94	G	4	-32.98	-1.08	19.84	-4.32	-0.04
136	212	G	7	-15.83	0.55	23.97	3.82	0.03
136	245	G	5	-12.72	0.44	18.61	2.18	0.02

i-nuc	BP(j)	Nuc	#BP_Win	avgMFE	avgZ	avgED	SumZ	SumZ/#TotalWindows	BPs= 3
nt-137	-	C	120	-	-	-	-	-
137	NoBP	C	99	-24.2	0.25	25.77	25.2	0.21
137	93	G	4	-32.98	-1.08	19.84	-4.32	-0.04
137	128	G	12	-23.7	0.77	35.53	9.27	0.08
137	244	G	5	-12.72	0.44	18.61	2.18	0.02

i-nuc	BP(j)	Nuc	#BP_Win	avgMFE	avgZ	avgED	SumZ	SumZ/#TotalWindows	BPs= 4
nt-138	-	U	120	-	-	-	-	-
138	92	A	4	-32.98	-1.08	19.84	-4.32	-0.04
138	94	G	9	-27.46	0.2	31.82	1.84	0.02
138	127	A	12	-23.7	0.77	35.53	9.27	0.08
138	NoBP	U	90	-23.61	0.28	25.34	25.16	0.21
138	243	A	5	-12.72	0.44	18.61	2.18	0.02

i-nuc	BP(j)	Nuc	#BP_Win	avgMFE	avgZ	avgED	SumZ	SumZ/#TotalWindows	BPs= 3
nt-139	-	C	120	-	-	-	-	-
139	NoBP	C	85	-23.52	0.31	24.4	26.21	0.22
139	93	G	9	-27.46	0.2	31.82	1.84	0.02
139	126	G	12	-23.7	0.77	35.53	9.27	0.08
139	200	G	14	-21.14	-0.08	28.17	-1.09	-0.01

i-nuc	BP(j)	Nuc	#BP_Win	avgMFE	avgZ	avgED	SumZ	SumZ/#TotalWindows	BPs= 4
nt-140	-	U	120	-	-	-	-	-
140	NoBP	U	80	-23.93	0.31	24.9	25.13	0.21
140	92	A	9	-27.46	0.2	31.82	1.84	0.02
140	125	G	12	-23.7	0.77	35.53	9.27	0.08
140	199	A	14	-21.14	-0.08	28.17	-1.09	-0.01
140	239	A	5	-12.72	0.44	18.61	2.18	0.02

i-nuc	BP(j)	Nuc	#BP_Win	avgMFE	avgZ	avgED	SumZ	SumZ/#TotalWindows	BPs= 6
nt-141	-	G	120	-	-	-	-	-
141	NoBP	G	68	-26.14	0.42	26.7	28.84	0.24
141	91	U	9	-27.46	0.2	31.82	1.84	0.02
141	163	C	6	-24.23	0.97	33.52	5.8	0.05
141	198	C	14	-21.14	-0.08	28.17	-1.09	-0.01
141	208	C	7	-15.83	0.55	23.97	3.82	0.03
141	238	C	5	-12.72	0.44	18.61	2.18	0.02
141	249	U	11	-13.4	-0.32	20.73	-3.55	-0.03

i-nuc	BP(j)	Nuc	#BP_Win	avgMFE	avgZ	avgED	SumZ	SumZ/#TotalWindows	BPs= 7
nt-142	-	A	120	-	-	-	-	-
142	90	U	9	-27.46	0.2	31.82	1.84	0.02
142	123	U	11	-23.81	0.68	35.09	7.52	0.06
142	NoBP	A	57	-26.32	0.38	24.73	21.5	0.18
142	162	U	6	-24.23	0.97	33.52	5.8	0.05
142	196	U	14	-21.14	-0.08	28.17	-1.09	-0.01
142	207	U	7	-15.83	0.55	23.97	3.82	0.03
142	237	U	5	-12.72	0.44	18.61	2.18	0.02
142	248	U	11	-13.4	-0.32	20.73	-3.55	-0.03

i-nuc	BP(j)	Nuc	#BP_Win	avgMFE	avgZ	avgED	SumZ	SumZ/#TotalWindows	BPs= 5
nt-143	-	A	120	-	-	-	-	-
143	NoBP	A	73	-25.26	0.37	25.24	27.2	0.23
143	122	U	11	-23.81	0.68	35.09	7.52	0.06
143	161	U	6	-24.23	0.97	33.52	5.8	0.05
143	195	U	14	-21.14	-0.08	28.17	-1.09	-0.01
143	236	U	5	-12.72	0.44	18.61	2.18	0.02
143	247	U	11	-13.4	-0.32	20.73	-3.55	-0.03

i-nuc	BP(j)	Nuc	#BP_Win	avgMFE	avgZ	avgED	SumZ	SumZ/#TotalWindows	BPs= 5
nt-144	-	A	120	-	-	-	-	-
144	NoBP	A	73	-25.06	0.38	25.0	27.53	0.23
144	121	U	11	-23.81	0.68	35.09	7.52	0.06
144	160	U	6	-24.23	0.97	33.52	5.8	0.05
144	194	U	14	-21.14	-0.08	28.17	-1.09	-0.01
144	235	U	5	-12.72	0.44	18.61	2.18	0.02
144	246	U	11	-13.4	-0.32	20.73	-3.55	-0.03

i-nuc	BP(j)	Nuc	#BP_Win	avgMFE	avgZ	avgED	SumZ	SumZ/#TotalWindows	BPs= 4
nt-145	-	C	120	-	-	-	-	-
145	NoBP	C	85	-23.96	0.41	25.28	34.52	0.29
145	119	G	4	-25.95	0.77	35.13	3.09	0.03
145	159	G	6	-24.23	0.97	33.52	5.8	0.05
145	193	G	14	-21.14	-0.08	28.17	-1.09	-0.01
145	245	G	11	-13.4	-0.32	20.73	-3.55	-0.03

i-nuc	BP(j)	Nuc	#BP_Win	avgMFE	avgZ	avgED	SumZ	SumZ/#TotalWindows	BPs= 4
nt-146	-	C	120	-	-	-	-	-
146	NoBP	C	92	-23.48	0.32	24.89	29.56	0.25
146	117	G	4	-25.95	0.77	35.13	3.09	0.03
146	157	G	6	-24.23	0.97	33.52	5.8	0.05
146	119	G	7	-22.58	0.63	35.07	4.43	0.04
146	244	G	11	-13.4	-0.32	20.73	-3.55	-0.03

i-nuc	BP(j)	Nuc	#BP_Win	avgMFE	avgZ	avgED	SumZ	SumZ/#TotalWindows	BPs= 4
nt-147	-	U	120	-	-	-	-	-
147	NoBP	U	92	-23.32	0.33	24.81	30.01	0.25
147	116	A	4	-25.95	0.77	35.13	3.09	0.03
147	156	A	6	-24.23	0.97	33.52	5.8	0.05
147	118	A	7	-22.58	0.63	35.07	4.43	0.04
147	243	A	11	-13.4	-0.32	20.73	-3.55	-0.03

i-nuc	BP(j)	Nuc	#BP_Win	avgMFE	avgZ	avgED	SumZ	SumZ/#TotalWindows	BPs= 2
nt-148	-	U	120	-	-	-	-	-
148	NoBP	U	61	-18.31	0.29	26.18	17.61	0.15
148	115	G	4	-25.95	0.77	35.13	3.09	0.03
148	132	A	55	-26.64	0.35	24.57	19.38	0.16

i-nuc	BP(j)	Nuc	#BP_Win	avgMFE	avgZ	avgED	SumZ	SumZ/#TotalWindows	BPs= 3
nt-149	-	G	120	-	-	-	-	-
149	NoBP	G	12	-25.24	0.86	34.71	10.36	0.09
149	131	C	55	-26.64	0.35	24.57	19.38	0.16
149	203	C	39	-15.57	0.29	23.5	11.44	0.1
149	190	C	14	-21.14	-0.08	28.17	-1.09	-0.01

i-nuc	BP(j)	Nuc	#BP_Win	avgMFE	avgZ	avgED	SumZ	SumZ/#TotalWindows	BPs= 4
nt-150	-	G	120	-	-	-	-	-
150	NoBP	G	7	-24.57	0.96	34.46	6.71	0.06
150	113	U	4	-25.95	0.77	35.13	3.09	0.03
150	130	U	55	-26.64	0.35	24.57	19.38	0.16
150	202	C	40	-15.43	0.3	23.4	12.06	0.1
150	189	C	14	-21.14	-0.08	28.17	-1.09	-0.01

i-nuc	BP(j)	Nuc	#BP_Win	avgMFE	avgZ	avgED	SumZ	SumZ/#TotalWindows	BPs= 5
nt-151	-	G	120	-	-	-	-	-
151	112	C	4	-25.95	0.77	35.13	3.09	0.03
151	129	C	55	-26.64	0.35	24.57	19.38	0.16
151	NoBP	G	6	-24.23	0.97	33.52	5.8	0.05
151	201	C	40	-15.43	0.3	23.4	12.06	0.1
151	188	C	14	-21.14	-0.08	28.17	-1.09	-0.01
151	198	C	1	-8.44	0.45	21.5	0.45	0.0

i-nuc	BP(j)	Nuc	#BP_Win	avgMFE	avgZ	avgED	SumZ	SumZ/#TotalWindows	BPs= 4
nt-152	-	C	120	-	-	-	-	-
152	NoBP	C	10	-23.07	0.83	31.92	8.26	0.07
152	128	G	55	-26.64	0.35	24.57	19.38	0.16
152	200	G	40	-15.43	0.3	23.4	12.06	0.1
152	187	G	14	-21.14	-0.08	28.17	-1.09	-0.01
152	197	G	1	-8.44	0.45	21.5	0.45	0.0

i-nuc	BP(j)	Nuc	#BP_Win	avgMFE	avgZ	avgED	SumZ	SumZ/#TotalWindows	BPs= 3
nt-153	-	U	120	-	-	-	-	-
153	127	A	55	-26.64	0.35	24.57	19.38	0.16
153	NoBP	U	23	-20.21	0.27	28.53	6.32	0.05
153	110	A	2	-25.8	0.36	27.14	0.72	0.01
153	199	A	40	-15.43	0.3	23.4	12.06	0.1

i-nuc	BP(j)	Nuc	#BP_Win	avgMFE	avgZ	avgED	SumZ	SumZ/#TotalWindows	BPs= 2
nt-154	-	U	120	-	-	-	-	-
154	126	G	54	-26.64	0.34	24.35	18.41	0.15
154	NoBP	U	64	-17.03	0.3	25.17	19.06	0.16
154	109	G	2	-25.8	0.36	27.14	0.72	0.01

i-nuc	BP(j)	Nuc	#BP_Win	avgMFE	avgZ	avgED	SumZ	SumZ/#TotalWindows	BPs= 2
nt-155	-	U	120	-	-	-	-	-
155	125	G	53	-26.62	0.34	24.35	18.06	0.15
155	NoBP	U	65	-16.88	0.31	25.08	19.88	0.17
155	108	A	2	-25.8	0.36	27.14	0.72	0.01

i-nuc	BP(j)	Nuc	#BP_Win	avgMFE	avgZ	avgED	SumZ	SumZ/#TotalWindows	BPs= 2
nt-156	-	A	120	-	-	-	-	-
156	NoBP	A	73	-24.22	0.29	24.89	21.14	0.18
156	147	U	6	-24.23	0.97	33.52	5.8	0.05
156	195	U	41	-15.26	0.31	23.35	12.51	0.1

i-nuc	BP(j)	Nuc	#BP_Win	avgMFE	avgZ	avgED	SumZ	SumZ/#TotalWindows	BPs= 4
nt-157	-	G	120	-	-	-	-	-
157	NoBP	G	67	-24.84	0.28	25.23	18.55	0.15
157	146	C	6	-24.23	0.97	33.52	5.8	0.05
157	107	C	2	-25.8	0.36	27.14	0.72	0.01
157	194	U	41	-15.26	0.31	23.35	12.51	0.1
157	188	C	4	-7.6	0.72	19.02	2.88	0.02

i-nuc	BP(j)	Nuc	#BP_Win	avgMFE	avgZ	avgED	SumZ	SumZ/#TotalWindows	BPs= 3
nt-158	-	C	120	-	-	-	-	-
158	NoBP	C	73	-24.49	0.35	26.0	25.31	0.21
158	106	G	2	-25.8	0.36	27.14	0.72	0.01
158	193	G	41	-15.26	0.31	23.35	12.51	0.1
158	187	G	4	-7.6	0.72	19.02	2.88	0.02

i-nuc	BP(j)	Nuc	#BP_Win	avgMFE	avgZ	avgED	SumZ	SumZ/#TotalWindows	BPs= 4
nt-159	-	G	120	-	-	-	-	-
159	NoBP	G	33	-21.77	0.13	24.98	4.3	0.04
159	145	C	6	-24.23	0.97	33.52	5.8	0.05
159	121	U	36	-26.53	0.46	25.72	16.4	0.14
159	192	C	41	-15.26	0.31	23.35	12.51	0.1
159	186	C	4	-7.6	0.72	19.02	2.88	0.02

i-nuc	BP(j)	Nuc	#BP_Win	avgMFE	avgZ	avgED	SumZ	SumZ/#TotalWindows	BPs= 3
nt-160	-	U	120	-	-	-	-	-
160	NoBP	U	74	-16.94	0.24	23.72	17.64	0.15
160	144	A	6	-24.23	0.97	33.52	5.8	0.05
160	101	A	4	-25.3	0.48	26.35	1.94	0.02
160	120	A	36	-26.53	0.46	25.72	16.4	0.14

i-nuc	BP(j)	Nuc	#BP_Win	avgMFE	avgZ	avgED	SumZ	SumZ/#TotalWindows	BPs= 4
nt-161	-	U	120	-	-	-	-	-
161	NoBP	U	72	-16.42	0.23	23.68	16.89	0.14
161	143	A	6	-24.23	0.97	33.52	5.8	0.05
161	103	A	2	-25.8	0.36	27.14	0.72	0.01
161	100	G	4	-25.3	0.48	26.35	1.94	0.02
161	119	G	36	-26.53	0.46	25.72	16.4	0.14

i-nuc	BP(j)	Nuc	#BP_Win	avgMFE	avgZ	avgED	SumZ	SumZ/#TotalWindows	BPs= 4
nt-162	-	U	120	-	-	-	-	-
162	NoBP	U	72	-16.14	0.24	23.72	17.2	0.14
162	142	A	6	-24.23	0.97	33.52	5.8	0.05
162	102	G	2	-25.8	0.36	27.14	0.72	0.01
162	99	A	4	-25.3	0.48	26.35	1.94	0.02
162	118	A	36	-26.53	0.46	25.72	16.4	0.14

i-nuc	BP(j)	Nuc	#BP_Win	avgMFE	avgZ	avgED	SumZ	SumZ/#TotalWindows	BPs= 2
nt-163	-	C	120	-	-	-	-	-
163	NoBP	C	110	-19.54	0.32	24.47	34.82	0.29
163	141	G	6	-24.23	0.97	33.52	5.8	0.05
163	98	G	4	-25.3	0.48	26.35	1.94	0.02

i-nuc	BP(j)	Nuc	#BP_Win	avgMFE	avgZ	avgED	SumZ	SumZ/#TotalWindows	BPs= 5
nt-164	-	C	120	-	-	-	-	-
164	NoBP	C	71	-15.45	0.24	23.62	17.21	0.14
164	100	G	2	-25.8	0.36	27.14	0.72	0.01
164	97	G	4	-25.3	0.48	26.35	1.94	0.02
164	102	G	4	-26.0	0.39	29.01	1.55	0.01
164	117	G	36	-26.53	0.46	25.72	16.4	0.14
164	128	G	3	-22.3	1.75	39.97	5.24	0.04

i-nuc	BP(j)	Nuc	#BP_Win	avgMFE	avgZ	avgED	SumZ	SumZ/#TotalWindows	BPs= 5
nt-165	-	U	120	-	-	-	-	-
165	NoBP	U	71	-15.18	0.25	23.48	17.46	0.15
165	99	A	2	-25.8	0.36	27.14	0.72	0.01
165	96	A	4	-25.3	0.48	26.35	1.94	0.02
165	101	A	4	-26.0	0.39	29.01	1.55	0.01
165	116	A	36	-26.53	0.46	25.72	16.4	0.14
165	127	A	3	-22.3	1.75	39.97	5.24	0.04

i-nuc	BP(j)	Nuc	#BP_Win	avgMFE	avgZ	avgED	SumZ	SumZ/#TotalWindows	BPs= 4
nt-166	-	C	120	-	-	-	-	-
166	NoBP	C	75	-15.46	0.26	23.53	19.52	0.16
166	98	G	2	-25.8	0.36	27.14	0.72	0.01
166	100	G	4	-26.0	0.39	29.01	1.55	0.01
166	115	G	36	-26.53	0.46	25.72	16.4	0.14
166	126	G	3	-22.3	1.75	39.97	5.24	0.04

i-nuc	BP(j)	Nuc	#BP_Win	avgMFE	avgZ	avgED	SumZ	SumZ/#TotalWindows	BPs= 5
nt-167	-	C	120	-	-	-	-	-
167	97	G	2	-25.8	0.36	27.14	0.72	0.01
167	94	G	4	-25.3	0.48	26.35	1.94	0.02
167	98	G	4	-26.0	0.39	29.01	1.55	0.01
167	114	G	36	-26.53	0.46	25.72	16.4	0.14
167	125	G	3	-22.3	1.75	39.97	5.24	0.04
167	NoBP	C	71	-14.66	0.24	23.24	17.29	0.14

i-nuc	BP(j)	Nuc	#BP_Win	avgMFE	avgZ	avgED	SumZ	SumZ/#TotalWindows	BPs= 3
nt-168	-	C	120	-	-	-	-	-
168	NoBP	C	109	-18.62	0.31	24.05	34.2	0.28
168	93	G	4	-25.3	0.48	26.35	1.94	0.02
168	97	G	4	-26.0	0.39	29.01	1.55	0.01
168	124	G	3	-22.3	1.75	39.97	5.24	0.04

i-nuc	BP(j)	Nuc	#BP_Win	avgMFE	avgZ	avgED	SumZ	SumZ/#TotalWindows	BPs= 1
nt-169	-	A	120	-	-	-	-	-
169	NoBP	A	117	-18.94	0.32	24.22	37.44	0.31
169	123	U	3	-22.3	1.75	39.97	5.24	0.04

i-nuc	BP(j)	Nuc	#BP_Win	avgMFE	avgZ	avgED	SumZ	SumZ/#TotalWindows	BPs= 1
nt-170	-	U	120	-	-	-	-	-
170	NoBP	U	116	-18.63	0.35	24.36	40.62	0.34
170	95	A	4	-26.0	0.39	29.01	1.55	0.01

i-nuc	BP(j)	Nuc	#BP_Win	avgMFE	avgZ	avgED	SumZ	SumZ/#TotalWindows	BPs= 1
nt-171	-	C	120	-	-	-	-	-
171	NoBP	C	116	-18.47	0.35	24.3	40.31	0.34
171	94	G	4	-26.0	0.39	29.01	1.55	0.01

i-nuc	BP(j)	Nuc	#BP_Win	avgMFE	avgZ	avgED	SumZ	SumZ/#TotalWindows	BPs= 2
nt-172	-	C	120	-	-	-	-	-
172	NoBP	C	80	-14.63	0.3	23.61	23.64	0.2
172	93	G	4	-26.0	0.39	29.01	1.55	0.01
172	98	G	36	-26.53	0.46	25.72	16.4	0.14

i-nuc	BP(j)	Nuc	#BP_Win	avgMFE	avgZ	avgED	SumZ	SumZ/#TotalWindows	BPs= 2
nt-173	-	C	120	-	-	-	-	-
173	NoBP	C	81	-14.68	0.24	23.14	19.67	0.16
173	97	G	36	-26.53	0.46	25.72	16.4	0.14
173	119	G	3	-22.3	1.75	39.97	5.24	0.04

i-nuc	BP(j)	Nuc	#BP_Win	avgMFE	avgZ	avgED	SumZ	SumZ/#TotalWindows	BPs= 2
nt-174	-	U	120	-	-	-	-	-
174	NoBP	U	81	-14.45	0.24	23.01	19.5	0.16
174	96	A	36	-26.53	0.46	25.72	16.4	0.14
174	118	A	3	-22.3	1.75	39.97	5.24	0.04

i-nuc	BP(j)	Nuc	#BP_Win	avgMFE	avgZ	avgED	SumZ	SumZ/#TotalWindows	BPs= 2
nt-175	-	U	120	-	-	-	-	-
175	NoBP	U	81	-14.22	0.24	22.87	19.29	0.16
175	95	A	36	-26.53	0.46	25.72	16.4	0.14
175	117	G	3	-22.3	1.75	39.97	5.24	0.04

i-nuc	BP(j)	Nuc	#BP_Win	avgMFE	avgZ	avgED	SumZ	SumZ/#TotalWindows	BPs= 1
nt-176	-	C	120	-	-	-	-	-
176	NoBP	C	84	-14.29	0.29	23.35	24.35	0.2
176	94	G	36	-26.53	0.46	25.72	16.4	0.14

i-nuc	BP(j)	Nuc	#BP_Win	avgMFE	avgZ	avgED	SumZ	SumZ/#TotalWindows	BPs= 2
nt-177	-	C	120	-	-	-	-	-
177	93	G	36	-26.53	0.46	25.72	16.4	0.14
177	115	G	3	-22.3	1.75	39.97	5.24	0.04
177	NoBP	C	81	-13.76	0.24	22.59	19.26	0.16

i-nuc	BP(j)	Nuc	#BP_Win	avgMFE	avgZ	avgED	SumZ	SumZ/#TotalWindows	BPs= 1
nt-178	-	C	120	-	-	-	-	-
178	NoBP	C	117	-17.52	0.31	23.48	36.09	0.3
178	114	G	3	-22.3	1.75	39.97	5.24	0.04

i-nuc	BP(j)	Nuc	#BP_Win	avgMFE	avgZ	avgED	SumZ	SumZ/#TotalWindows	BPs= 1
nt-179	-	C	120	-	-	-	-	-
179	NoBP	C	112	-16.96	0.28	23.11	31.69	0.26
179	200	G	8	-24.67	1.28	34.2	10.22	0.09

i-nuc	BP(j)	Nuc	#BP_Win	avgMFE	avgZ	avgED	SumZ	SumZ/#TotalWindows	BPs= 1
nt-180	-	U	120	-	-	-	-	-
180	NoBP	U	112	-16.78	0.29	23.06	32.21	0.27
180	199	A	8	-24.67	1.28	34.2	10.22	0.09

i-nuc	BP(j)	Nuc	#BP_Win	avgMFE	avgZ	avgED	SumZ	SumZ/#TotalWindows	BPs= 1
nt-181	-	U	120	-	-	-	-	-
181	NoBP	U	87	-19.24	0.3	24.39	25.79	0.21
181	197	G	33	-11.59	0.52	22.1	17.17	0.14

i-nuc	BP(j)	Nuc	#BP_Win	avgMFE	avgZ	avgED	SumZ	SumZ/#TotalWindows	BPs= 3
nt-182	-	A	120	-	-	-	-	-
182	NoBP	A	64	-16.33	0.26	23.96	16.93	0.14
182	87	U	20	-27.1	0.21	23.1	4.18	0.03
182	196	U	33	-11.59	0.52	22.1	17.17	0.14
182	113	U	3	-22.3	1.75	39.97	5.24	0.04

i-nuc	BP(j)	Nuc	#BP_Win	avgMFE	avgZ	avgED	SumZ	SumZ/#TotalWindows	BPs= 3
nt-183	-	G	120	-	-	-	-	-
183	NoBP	G	64	-16.02	0.27	23.84	17.39	0.14
183	86	C	20	-27.1	0.21	23.1	4.18	0.03
183	195	U	33	-11.59	0.52	22.1	17.17	0.14
183	112	C	3	-22.3	1.75	39.97	5.24	0.04

i-nuc	BP(j)	Nuc	#BP_Win	avgMFE	avgZ	avgED	SumZ	SumZ/#TotalWindows	BPs= 3
nt-184	-	A	120	-	-	-	-	-
184	NoBP	A	64	-15.73	0.27	23.71	17.2	0.14
184	85	U	20	-27.1	0.21	23.1	4.18	0.03
184	194	U	33	-11.59	0.52	22.1	17.17	0.14
184	111	U	3	-22.3	1.75	39.97	5.24	0.04

i-nuc	BP(j)	Nuc	#BP_Win	avgMFE	avgZ	avgED	SumZ	SumZ/#TotalWindows	BPs= 2
nt-185	-	C	120	-	-	-	-	-
185	NoBP	C	85	-18.2	0.3	24.04	25.66	0.21
185	80	G	2	-25.2	0.42	23.98	0.83	0.01
185	193	G	33	-11.59	0.52	22.1	17.17	0.14

i-nuc	BP(j)	Nuc	#BP_Win	avgMFE	avgZ	avgED	SumZ	SumZ/#TotalWindows	BPs= 2
nt-186	-	C	120	-	-	-	-	-
186	NoBP	C	114	-16.49	0.35	23.59	40.01	0.33
186	79	G	2	-25.2	0.42	23.98	0.83	0.01
186	159	G	4	-7.6	0.72	19.02	2.88	0.02

i-nuc	BP(j)	Nuc	#BP_Win	avgMFE	avgZ	avgED	SumZ	SumZ/#TotalWindows	BPs= 4
nt-187	-	G	120	-	-	-	-	-
187	NoBP	G	85	-13.75	0.46	22.95	38.69	0.32
187	81	C	11	-28.59	-0.14	21.4	-1.51	-0.01
187	198	C	6	-22.03	0.76	24.48	4.57	0.04
187	152	C	14	-21.14	-0.08	28.17	-1.09	-0.01
187	158	C	4	-7.6	0.72	19.02	2.88	0.02

i-nuc	BP(j)	Nuc	#BP_Win	avgMFE	avgZ	avgED	SumZ	SumZ/#TotalWindows	BPs= 4
nt-188	-	C	120	-	-	-	-	-
188	NoBP	C	85	-13.54	0.45	22.8	38.03	0.32
188	80	G	11	-28.59	-0.14	21.4	-1.51	-0.01
188	197	G	6	-22.03	0.76	24.48	4.57	0.04
188	151	G	14	-21.14	-0.08	28.17	-1.09	-0.01
188	157	G	4	-7.6	0.72	19.02	2.88	0.02

i-nuc	BP(j)	Nuc	#BP_Win	avgMFE	avgZ	avgED	SumZ	SumZ/#TotalWindows	BPs= 2
nt-189	-	C	120	-	-	-	-	-
189	79	G	10	-28.9	-0.22	21.04	-2.22	-0.02
189	NoBP	C	96	-13.77	0.47	22.64	45.56	0.38
189	150	G	14	-21.14	-0.08	28.17	-1.09	-0.01

i-nuc	BP(j)	Nuc	#BP_Win	avgMFE	avgZ	avgED	SumZ	SumZ/#TotalWindows	BPs= 1
nt-190	-	C	120	-	-	-	-	-
190	NoBP	C	106	-15.0	0.41	22.42	43.62	0.36
190	149	G	14	-21.14	-0.08	28.17	-1.09	-0.01

i-nuc	BP(j)	Nuc	#BP_Win	avgMFE	avgZ	avgED	SumZ	SumZ/#TotalWindows	BPs= 0
nt-191	-	U	120	-	-	-	-	-
191	NoBP	U	120	-15.53	0.36	23.04	43.01	0.36

i-nuc	BP(j)	Nuc	#BP_Win	avgMFE	avgZ	avgED	SumZ	SumZ/#TotalWindows	BPs= 1
nt-192	-	C	120	-	-	-	-	-
192	NoBP	C	79	-15.4	0.4	22.78	31.33	0.26
192	159	G	41	-15.26	0.31	23.35	12.51	0.1

i-nuc	BP(j)	Nuc	#BP_Win	avgMFE	avgZ	avgED	SumZ	SumZ/#TotalWindows	BPs= 4
nt-193	-	G	120	-	-	-	-	-
193	NoBP	G	16	-24.9	0.63	26.28	10.11	0.08
193	185	C	33	-11.59	0.52	22.1	17.17	0.14
193	158	C	41	-15.26	0.31	23.35	12.51	0.1
193	145	C	14	-21.14	-0.08	28.17	-1.09	-0.01
193	271	C	16	-7.39	0.37	15.48	5.91	0.05

i-nuc	BP(j)	Nuc	#BP_Win	avgMFE	avgZ	avgED	SumZ	SumZ/#TotalWindows	BPs= 5
nt-194	-	U	120	-	-	-	-	-
194	NoBP	U	13	-23.81	0.4	22.67	5.21	0.04
194	184	A	33	-11.59	0.52	22.1	17.17	0.14
194	110	A	3	-22.3	1.75	39.97	5.24	0.04
194	157	G	41	-15.26	0.31	23.35	12.51	0.1
194	144	A	14	-21.14	-0.08	28.17	-1.09	-0.01
194	270	A	16	-7.39	0.37	15.48	5.91	0.05

i-nuc	BP(j)	Nuc	#BP_Win	avgMFE	avgZ	avgED	SumZ	SumZ/#TotalWindows	BPs= 4
nt-195	-	U	120	-	-	-	-	-
195	NoBP	U	29	-13.99	0.39	18.45	11.33	0.09
195	183	G	33	-11.59	0.52	22.1	17.17	0.14
195	109	G	3	-22.3	1.75	39.97	5.24	0.04
195	156	A	41	-15.26	0.31	23.35	12.51	0.1
195	143	A	14	-21.14	-0.08	28.17	-1.09	-0.01

i-nuc	BP(j)	Nuc	#BP_Win	avgMFE	avgZ	avgED	SumZ	SumZ/#TotalWindows	BPs= 3
nt-196	-	U	120	-	-	-	-	-
196	NoBP	U	70	-14.42	0.34	21.22	24.02	0.2
196	182	A	33	-11.59	0.52	22.1	17.17	0.14
196	108	A	3	-22.3	1.75	39.97	5.24	0.04
196	142	A	14	-21.14	-0.08	28.17	-1.09	-0.01

i-nuc	BP(j)	Nuc	#BP_Win	avgMFE	avgZ	avgED	SumZ	SumZ/#TotalWindows	BPs= 5
nt-197	-	G	120	-	-	-	-	-
197	NoBP	G	61	-16.79	0.2	23.92	12.47	0.1
197	188	C	6	-22.03	0.76	24.48	4.57	0.04
197	181	U	33	-11.59	0.52	22.1	17.17	0.14
197	107	C	3	-22.3	1.75	39.97	5.24	0.04
197	152	C	1	-8.44	0.45	21.5	0.45	0.0
197	267	C	16	-7.39	0.37	15.48	5.91	0.05

i-nuc	BP(j)	Nuc	#BP_Win	avgMFE	avgZ	avgED	SumZ	SumZ/#TotalWindows	BPs= 4
nt-198	-	C	120	-	-	-	-	-
198	NoBP	C	96	-12.57	0.39	21.24	37.25	0.31
198	187	G	6	-22.03	0.76	24.48	4.57	0.04
198	106	G	3	-22.3	1.75	39.97	5.24	0.04
198	141	G	14	-21.14	-0.08	28.17	-1.09	-0.01
198	151	G	1	-8.44	0.45	21.5	0.45	0.0

i-nuc	BP(j)	Nuc	#BP_Win	avgMFE	avgZ	avgED	SumZ	SumZ/#TotalWindows	BPs= 4
nt-199	-	A	120	-	-	-	-	-
199	NoBP	A	10	-22.59	1.11	29.82	11.11	0.09
199	180	U	8	-24.67	1.28	34.2	10.22	0.09
199	153	U	40	-15.43	0.3	23.4	12.06	0.1
199	140	U	14	-21.14	-0.08	28.17	-1.09	-0.01
199	263	U	48	-7.38	0.3	17.09	14.54	0.12

i-nuc	BP(j)	Nuc	#BP_Win	avgMFE	avgZ	avgED	SumZ	SumZ/#TotalWindows	BPs= 4
nt-200	-	G	120	-	-	-	-	-
200	NoBP	G	10	-21.24	1.02	29.18	10.16	0.08
200	179	C	8	-24.67	1.28	34.2	10.22	0.09
200	152	C	40	-15.43	0.3	23.4	12.06	0.1
200	139	C	14	-21.14	-0.08	28.17	-1.09	-0.01
200	262	C	48	-7.38	0.3	17.09	14.54	0.12

i-nuc	BP(j)	Nuc	#BP_Win	avgMFE	avgZ	avgED	SumZ	SumZ/#TotalWindows	BPs= 2
nt-201	-	C	120	-	-	-	-	-
201	NoBP	C	32	-21.66	0.56	29.76	17.8	0.15
201	151	G	40	-15.43	0.3	23.4	12.06	0.1
201	261	G	48	-7.38	0.3	17.09	14.54	0.12

i-nuc	BP(j)	Nuc	#BP_Win	avgMFE	avgZ	avgED	SumZ	SumZ/#TotalWindows	BPs= 2
nt-202	-	C	120	-	-	-	-	-
202	NoBP	C	32	-21.27	0.52	29.51	16.68	0.14
202	150	G	40	-15.43	0.3	23.4	12.06	0.1
202	260	G	48	-7.38	0.3	17.09	14.54	0.12

i-nuc	BP(j)	Nuc	#BP_Win	avgMFE	avgZ	avgED	SumZ	SumZ/#TotalWindows	BPs= 1
nt-203	-	C	120	-	-	-	-	-
203	NoBP	C	81	-12.77	0.38	21.95	30.5	0.25
203	149	G	39	-15.57	0.29	23.5	11.44	0.1

i-nuc	BP(j)	Nuc	#BP_Win	avgMFE	avgZ	avgED	SumZ	SumZ/#TotalWindows	BPs= 2
nt-204	-	C	120	-	-	-	-	-
204	NoBP	C	116	-13.36	0.31	21.97	35.76	0.3
204	102	G	3	-22.3	1.75	39.97	5.24	0.04
204	323	G	1	-17.8	-0.79	24.28	-0.79	-0.01

i-nuc	BP(j)	Nuc	#BP_Win	avgMFE	avgZ	avgED	SumZ	SumZ/#TotalWindows	BPs= 1
nt-205	-	C	120	-	-	-	-	-
205	NoBP	C	119	-13.54	0.33	22.38	39.4	0.33
205	322	G	1	-17.8	-0.79	24.28	-0.79	-0.01

i-nuc	BP(j)	Nuc	#BP_Win	avgMFE	avgZ	avgED	SumZ	SumZ/#TotalWindows	BPs= 5
nt-206	-	C	120	-	-	-	-	-
206	NoBP	C	94	-11.3	0.29	19.75	27.3	0.23
206	100	G	3	-22.3	1.75	39.97	5.24	0.04
206	102	G	1	-22.54	1.75	40.39	1.75	0.01
206	117	G	7	-22.58	0.63	35.07	4.43	0.04
206	128	G	14	-21.14	-0.08	28.17	-1.09	-0.01
206	321	G	1	-17.8	-0.79	24.28	-0.79	-0.01

i-nuc	BP(j)	Nuc	#BP_Win	avgMFE	avgZ	avgED	SumZ	SumZ/#TotalWindows	BPs= 5
nt-207	-	U	120	-	-	-	-	-
207	NoBP	U	88	-10.96	0.24	19.41	21.17	0.18
207	99	A	3	-22.3	1.75	39.97	5.24	0.04
207	101	A	1	-22.54	1.75	40.39	1.75	0.01
207	116	A	7	-22.58	0.63	35.07	4.43	0.04
207	127	A	14	-21.14	-0.08	28.17	-1.09	-0.01
207	142	A	7	-15.83	0.55	23.97	3.82	0.03

i-nuc	BP(j)	Nuc	#BP_Win	avgMFE	avgZ	avgED	SumZ	SumZ/#TotalWindows	BPs= 7
nt-208	-	C	120	-	-	-	-	-
208	NoBP	C	84	-10.53	0.26	19.21	22.17	0.18
208	98	G	3	-22.3	1.75	39.97	5.24	0.04
208	100	G	1	-22.54	1.75	40.39	1.75	0.01
208	115	G	7	-22.58	0.63	35.07	4.43	0.04
208	126	G	14	-21.14	-0.08	28.17	-1.09	-0.01
208	141	G	7	-15.83	0.55	23.97	3.82	0.03
208	319	G	1	-17.8	-0.79	24.28	-0.79	-0.01
208	324	G	3	-19.3	-0.57	22.08	-1.72	-0.01

i-nuc	BP(j)	Nuc	#BP_Win	avgMFE	avgZ	avgED	SumZ	SumZ/#TotalWindows	BPs= 5
nt-209	-	C	120	-	-	-	-	-
209	NoBP	C	92	-11.04	0.28	19.77	25.94	0.22
209	97	G	3	-22.3	1.75	39.97	5.24	0.04
209	114	G	7	-22.58	0.63	35.07	4.43	0.04
209	125	G	14	-21.14	-0.08	28.17	-1.09	-0.01
209	318	G	1	-17.8	-0.79	24.28	-0.79	-0.01
209	323	G	3	-19.3	-0.57	22.08	-1.72	-0.01

i-nuc	BP(j)	Nuc	#BP_Win	avgMFE	avgZ	avgED	SumZ	SumZ/#TotalWindows	BPs= 4
nt-210	-	C	120	-	-	-	-	-
210	NoBP	C	102	-12.05	0.32	21.13	32.87	0.27
210	98	G	1	-22.54	1.75	40.39	1.75	0.01
210	124	G	13	-21.88	-0.2	28.19	-2.54	-0.02
210	317	G	1	-17.8	-0.79	24.28	-0.79	-0.01
210	322	G	3	-19.3	-0.57	22.08	-1.72	-0.01

i-nuc	BP(j)	Nuc	#BP_Win	avgMFE	avgZ	avgED	SumZ	SumZ/#TotalWindows	BPs= 3
nt-211	-	C	120	-	-	-	-	-
211	NoBP	C	115	-13.16	0.24	21.71	27.86	0.23
211	97	G	1	-22.54	1.75	40.39	1.75	0.01
211	316	G	1	-17.8	-0.79	24.28	-0.79	-0.01
211	321	G	3	-19.3	-0.57	22.08	-1.72	-0.01

i-nuc	BP(j)	Nuc	#BP_Win	avgMFE	avgZ	avgED	SumZ	SumZ/#TotalWindows	BPs= 4
nt-212	-	G	120	-	-	-	-	-
212	NoBP	G	102	-12.43	0.19	20.58	19.07	0.16
212	111	U	7	-22.58	0.63	35.07	4.43	0.04
212	136	C	7	-15.83	0.55	23.97	3.82	0.03
212	315	U	1	-17.8	-0.79	24.28	-0.79	-0.01
212	320	C	3	-19.3	-0.57	22.08	-1.72	-0.01

i-nuc	BP(j)	Nuc	#BP_Win	avgMFE	avgZ	avgED	SumZ	SumZ/#TotalWindows	BPs= 3
nt-213	-	U	120	-	-	-	-	-
213	NoBP	U	105	-12.56	0.14	20.43	14.9	0.12
213	110	A	7	-22.58	0.63	35.07	4.43	0.04
213	135	A	7	-15.83	0.55	23.97	3.82	0.03
213	331	G	1	-25.7	-0.65	18.13	-0.65	-0.01

i-nuc	BP(j)	Nuc	#BP_Win	avgMFE	avgZ	avgED	SumZ	SumZ/#TotalWindows	BPs= 2
nt-214	-	U	120	-	-	-	-	-
214	NoBP	U	110	-12.56	0.16	20.48	17.65	0.15
214	109	G	7	-22.58	0.63	35.07	4.43	0.04
214	330	G	3	-25.43	-0.6	20.41	-1.81	-0.02

i-nuc	BP(j)	Nuc	#BP_Win	avgMFE	avgZ	avgED	SumZ	SumZ/#TotalWindows	BPs= 4
nt-215	-	U	120	-	-	-	-	-
215	NoBP	U	98	-11.82	0.14	19.94	13.81	0.12
215	108	A	7	-22.58	0.63	35.07	4.43	0.04
215	120	A	2	-21.02	0.32	29.2	0.65	0.01
215	132	A	7	-15.83	0.55	23.97	3.82	0.03
215	329	A	6	-24.95	-0.65	20.91	-3.91	-0.03

i-nuc	BP(j)	Nuc	#BP_Win	avgMFE	avgZ	avgED	SumZ	SumZ/#TotalWindows	BPs= 4
nt-216	-	G	120	-	-	-	-	-
216	NoBP	G	88	-10.65	0.19	18.99	16.93	0.14
216	107	C	7	-22.58	0.63	35.07	4.43	0.04
216	121	U	11	-22.03	-0.29	28.01	-3.19	-0.03
216	131	C	7	-15.83	0.55	23.97	3.82	0.03
216	328	C	7	-24.56	-0.65	21.47	-4.54	-0.04

i-nuc	BP(j)	Nuc	#BP_Win	avgMFE	avgZ	avgED	SumZ	SumZ/#TotalWindows	BPs= 5
nt-217	-	U	120	-	-	-	-	-
217	106	G	7	-22.58	0.63	35.07	4.43	0.04
217	120	A	11	-22.03	-0.29	28.01	-3.19	-0.03
217	118	A	2	-21.02	0.32	29.2	0.65	0.01
217	NoBP	U	92	-10.69	0.2	18.96	18.25	0.15
217	327	G	7	-24.56	-0.65	21.47	-4.54	-0.04
217	333	A	1	-24.1	0.31	30.35	0.31	0.0

i-nuc	BP(j)	Nuc	#BP_Win	avgMFE	avgZ	avgED	SumZ	SumZ/#TotalWindows	BPs= 5
nt-218	-	C	120	-	-	-	-	-
218	NoBP	C	92	-11.24	0.19	19.69	17.52	0.15
218	119	G	11	-22.03	-0.29	28.01	-3.19	-0.03
218	117	G	2	-21.02	0.32	29.2	0.65	0.01
218	128	G	7	-15.83	0.55	23.97	3.82	0.03
218	326	G	7	-24.56	-0.65	21.47	-4.54	-0.04
218	332	G	1	-24.1	0.31	30.35	0.31	0.0

i-nuc	BP(j)	Nuc	#BP_Win	avgMFE	avgZ	avgED	SumZ	SumZ/#TotalWindows	BPs= 4
nt-219	-	U	120	-	-	-	-	-
219	NoBP	U	99	-12.21	0.12	19.73	12.06	0.1
219	118	A	11	-22.03	-0.29	28.01	-3.19	-0.03
219	116	A	2	-21.02	0.32	29.2	0.65	0.01
219	127	A	7	-15.83	0.55	23.97	3.82	0.03
219	331	G	1	-24.1	0.31	30.35	0.31	0.0

i-nuc	BP(j)	Nuc	#BP_Win	avgMFE	avgZ	avgED	SumZ	SumZ/#TotalWindows	BPs= 5
nt-220	-	C	120	-	-	-	-	-
220	NoBP	C	92	-11.3	0.17	19.49	15.77	0.13
220	117	G	11	-22.03	-0.29	28.01	-3.19	-0.03
220	115	G	2	-21.02	0.32	29.2	0.65	0.01
220	126	G	7	-15.83	0.55	23.97	3.82	0.03
220	324	G	7	-24.56	-0.65	21.47	-4.54	-0.04
220	330	G	1	-24.1	0.31	30.35	0.31	0.0

i-nuc	BP(j)	Nuc	#BP_Win	avgMFE	avgZ	avgED	SumZ	SumZ/#TotalWindows	BPs= 6
nt-221	-	C	120	-	-	-	-	-
221	NoBP	C	25	-17.06	0.08	22.72	1.9	0.02
221	115	G	9	-22.65	-0.4	27.71	-3.62	-0.03
221	114	G	1	-22.37	0.17	27.36	0.17	0.0
221	232	G	69	-9.46	0.21	18.6	14.74	0.12
221	125	G	7	-15.83	0.55	23.97	3.82	0.03
221	327	G	2	-22.5	-0.01	27.46	-0.02	-0.0
221	323	G	7	-24.56	-0.65	21.47	-4.54	-0.04

i-nuc	BP(j)	Nuc	#BP_Win	avgMFE	avgZ	avgED	SumZ	SumZ/#TotalWindows	BPs= 5
nt-222	-	C	120	-	-	-	-	-
222	NoBP	C	26	-17.36	0.07	22.67	1.89	0.02
222	114	G	9	-22.65	-0.4	27.71	-3.62	-0.03
222	231	G	69	-9.46	0.21	18.6	14.74	0.12
222	124	G	7	-15.83	0.55	23.97	3.82	0.03
222	326	G	2	-22.5	-0.01	27.46	-0.02	-0.0
222	322	G	7	-24.56	-0.65	21.47	-4.54	-0.04

i-nuc	BP(j)	Nuc	#BP_Win	avgMFE	avgZ	avgED	SumZ	SumZ/#TotalWindows	BPs= 3
nt-223	-	A	120	-	-	-	-	-
223	NoBP	A	103	-12.57	0.12	19.81	12.39	0.1
223	113	U	9	-22.65	-0.4	27.71	-3.62	-0.03
223	123	U	6	-15.91	0.56	23.85	3.39	0.03
223	325	U	2	-22.5	-0.01	27.46	-0.02	-0.0

i-nuc	BP(j)	Nuc	#BP_Win	avgMFE	avgZ	avgED	SumZ	SumZ/#TotalWindows	BPs= 2
nt-224	-	C	120	-	-	-	-	-
224	NoBP	C	117	-13.52	0.11	20.56	12.4	0.1
224	322	G	1	-15.0	-0.43	20.43	-0.43	-0.0
224	324	G	2	-22.5	-0.01	27.46	-0.02	-0.0

i-nuc	BP(j)	Nuc	#BP_Win	avgMFE	avgZ	avgED	SumZ	SumZ/#TotalWindows	BPs= 4
nt-225	-	C	120	-	-	-	-	-
225	NoBP	C	102	-12.55	0.13	20.13	12.89	0.11
225	232	G	8	-16.64	0.5	24.39	3.99	0.03
225	321	G	1	-15.0	-0.43	20.43	-0.43	-0.0
225	323	G	2	-22.5	-0.01	27.46	-0.02	-0.0
225	319	G	7	-24.56	-0.65	21.47	-4.54	-0.04

i-nuc	BP(j)	Nuc	#BP_Win	avgMFE	avgZ	avgED	SumZ	SumZ/#TotalWindows	BPs= 4
nt-226	-	C	120	-	-	-	-	-
226	NoBP	C	96	-12.38	0.17	20.12	15.9	0.13
226	231	G	8	-16.64	0.5	24.39	3.99	0.03
226	319	G	7	-15.67	-0.47	20.29	-3.29	-0.03
226	322	G	2	-22.5	-0.01	27.46	-0.02	-0.0
226	318	G	7	-24.56	-0.65	21.47	-4.54	-0.04

i-nuc	BP(j)	Nuc	#BP_Win	avgMFE	avgZ	avgED	SumZ	SumZ/#TotalWindows	BPs= 3
nt-227	-	C	120	-	-	-	-	-
227	NoBP	C	103	-12.81	0.19	20.45	19.1	0.16
227	318	G	8	-14.8	-0.34	20.34	-2.71	-0.02
227	321	G	2	-22.5	-0.01	27.46	-0.02	-0.0
227	317	G	7	-24.56	-0.65	21.47	-4.54	-0.04

i-nuc	BP(j)	Nuc	#BP_Win	avgMFE	avgZ	avgED	SumZ	SumZ/#TotalWindows	BPs= 2
nt-228	-	U	120	-	-	-	-	-
228	NoBP	U	91	-12.24	0.12	19.81	11.0	0.09
228	261	G	21	-20.45	0.16	24.22	3.34	0.03
228	317	G	8	-14.8	-0.34	20.34	-2.71	-0.02

i-nuc	BP(j)	Nuc	#BP_Win	avgMFE	avgZ	avgED	SumZ	SumZ/#TotalWindows	BPs= 2
nt-229	-	C	120	-	-	-	-	-
229	NoBP	C	83	-11.27	0.18	19.66	15.13	0.13
229	260	G	22	-20.11	0.17	23.93	3.71	0.03
229	316	G	15	-19.35	-0.48	20.86	-7.25	-0.06

i-nuc	BP(j)	Nuc	#BP_Win	avgMFE	avgZ	avgED	SumZ	SumZ/#TotalWindows	BPs= 3
nt-230	-	A	120	-	-	-	-	-
230	NoBP	A	80	-10.67	0.22	19.47	17.37	0.14
230	259	U	22	-20.11	0.17	23.93	3.71	0.03
230	315	U	15	-19.35	-0.48	20.86	-7.25	-0.06
230	269	U	3	-29.67	-0.64	24.22	-1.91	-0.02

i-nuc	BP(j)	Nuc	#BP_Win	avgMFE	avgZ	avgED	SumZ	SumZ/#TotalWindows	BPs= 5
nt-231	-	G	120	-	-	-	-	-
231	NoBP	G	2	-22.57	-0.21	26.48	-0.43	-0.0
231	226	C	8	-16.64	0.5	24.39	3.99	0.03
231	222	C	69	-9.46	0.21	18.6	14.74	0.12
231	258	C	22	-20.11	0.17	23.93	3.71	0.03
231	314	C	15	-19.35	-0.48	20.86	-7.25	-0.06
231	268	U	4	-29.35	-0.57	25.92	-2.26	-0.02

i-nuc	BP(j)	Nuc	#BP_Win	avgMFE	avgZ	avgED	SumZ	SumZ/#TotalWindows	BPs= 5
nt-232	-	G	120	-	-	-	-	-
232	NoBP	G	2	-25.74	-0.35	24.2	-0.7	-0.01
232	225	C	8	-16.64	0.5	24.39	3.99	0.03
232	221	C	69	-9.46	0.21	18.6	14.74	0.12
232	257	U	22	-20.11	0.17	23.93	3.71	0.03
232	313	C	15	-19.35	-0.48	20.86	-7.25	-0.06
232	267	C	4	-29.35	-0.57	25.92	-2.26	-0.02

i-nuc	BP(j)	Nuc	#BP_Win	avgMFE	avgZ	avgED	SumZ	SumZ/#TotalWindows	BPs= 1
nt-233	-	A	120	-	-	-	-	-
233	NoBP	A	116	-13.61	0.11	20.3	12.7	0.11
233	266	U	4	-29.35	-0.57	25.92	-2.26	-0.02

i-nuc	BP(j)	Nuc	#BP_Win	avgMFE	avgZ	avgED	SumZ	SumZ/#TotalWindows	BPs= 0
nt-234	-	A	120	-	-	-	-	-
234	NoBP	A	120	-14.23	0.07	20.39	8.38	0.07

i-nuc	BP(j)	Nuc	#BP_Win	avgMFE	avgZ	avgED	SumZ	SumZ/#TotalWindows	BPs= 1
nt-235	-	U	120	-	-	-	-	-
235	NoBP	U	115	-14.41	0.03	20.35	3.99	0.03
235	144	A	5	-12.72	0.44	18.61	2.18	0.02

i-nuc	BP(j)	Nuc	#BP_Win	avgMFE	avgZ	avgED	SumZ	SumZ/#TotalWindows	BPs= 1
nt-236	-	U	120	-	-	-	-	-
236	NoBP	U	115	-14.52	0.02	20.26	2.05	0.02
236	143	A	5	-12.72	0.44	18.61	2.18	0.02

i-nuc	BP(j)	Nuc	#BP_Win	avgMFE	avgZ	avgED	SumZ	SumZ/#TotalWindows	BPs= 2
nt-237	-	U	120	-	-	-	-	-
237	NoBP	U	95	-13.0	0.16	20.19	15.29	0.13
237	142	A	5	-12.72	0.44	18.61	2.18	0.02
237	261	G	20	-22.47	-0.75	20.07	-15.03	-0.13

i-nuc	BP(j)	Nuc	#BP_Win	avgMFE	avgZ	avgED	SumZ	SumZ/#TotalWindows	BPs= 2
nt-238	-	C	120	-	-	-	-	-
238	NoBP	C	95	-13.19	0.13	20.1	12.51	0.1
238	141	G	5	-12.72	0.44	18.61	2.18	0.02
238	260	G	20	-22.47	-0.75	20.07	-15.03	-0.13

i-nuc	BP(j)	Nuc	#BP_Win	avgMFE	avgZ	avgED	SumZ	SumZ/#TotalWindows	BPs= 2
nt-239	-	A	120	-	-	-	-	-
239	NoBP	A	95	-13.39	0.1	20.02	9.76	0.08
239	140	U	5	-12.72	0.44	18.61	2.18	0.02
239	259	U	20	-22.47	-0.75	20.07	-15.03	-0.13

i-nuc	BP(j)	Nuc	#BP_Win	avgMFE	avgZ	avgED	SumZ	SumZ/#TotalWindows	BPs= 0
nt-240	-	U	120	-	-	-	-	-
240	NoBP	U	120	-15.04	-0.05	19.93	-5.43	-0.05

i-nuc	BP(j)	Nuc	#BP_Win	avgMFE	avgZ	avgED	SumZ	SumZ/#TotalWindows	BPs= 0
nt-241	-	U	120	-	-	-	-	-
241	NoBP	U	120	-15.19	-0.06	19.89	-7.77	-0.06

i-nuc	BP(j)	Nuc	#BP_Win	avgMFE	avgZ	avgED	SumZ	SumZ/#TotalWindows	BPs= 0
nt-242	-	U	120	-	-	-	-	-
242	NoBP	U	120	-15.35	-0.08	19.86	-9.97	-0.08

i-nuc	BP(j)	Nuc	#BP_Win	avgMFE	avgZ	avgED	SumZ	SumZ/#TotalWindows	BPs= 3
nt-243	-	A	120	-	-	-	-	-
243	NoBP	A	3	-20.64	0.03	29.13	0.1	0.0
243	138	U	5	-12.72	0.44	18.61	2.18	0.02
243	147	U	11	-13.4	-0.32	20.73	-3.55	-0.03
243	256	U	101	-15.73	-0.11	19.66	-10.95	-0.09

i-nuc	BP(j)	Nuc	#BP_Win	avgMFE	avgZ	avgED	SumZ	SumZ/#TotalWindows	BPs= 3
nt-244	-	G	120	-	-	-	-	-
244	NoBP	G	1	-11.57	1.45	27.98	1.45	0.01
244	137	C	5	-12.72	0.44	18.61	2.18	0.02
244	146	C	11	-13.4	-0.32	20.73	-3.55	-0.03
244	255	C	103	-16.11	-0.14	19.98	-14.6	-0.12

i-nuc	BP(j)	Nuc	#BP_Win	avgMFE	avgZ	avgED	SumZ	SumZ/#TotalWindows	BPs= 3
nt-245	-	G	120	-	-	-	-	-
245	136	C	5	-12.72	0.44	18.61	2.18	0.02
245	145	C	11	-13.4	-0.32	20.73	-3.55	-0.03
245	254	C	103	-16.11	-0.14	19.98	-14.6	-0.12
245	NoBP	G	1	-33.7	-1.66	45.3	-1.66	-0.01

i-nuc	BP(j)	Nuc	#BP_Win	avgMFE	avgZ	avgED	SumZ	SumZ/#TotalWindows	BPs= 3
nt-246	-	U	120	-	-	-	-	-
246	135	A	4	-13.07	0.16	17.58	0.64	0.01
246	144	A	11	-13.4	-0.32	20.73	-3.55	-0.03
246	253	A	103	-16.11	-0.14	19.98	-14.6	-0.12
246	NoBP	U	2	-33.7	-1.67	40.58	-3.35	-0.03

i-nuc	BP(j)	Nuc	#BP_Win	avgMFE	avgZ	avgED	SumZ	SumZ/#TotalWindows	BPs= 2
nt-247	-	U	120	-	-	-	-	-
247	NoBP	U	6	-23.42	-0.85	28.58	-5.08	-0.04
247	143	A	11	-13.4	-0.32	20.73	-3.55	-0.03
247	252	A	103	-16.11	-0.14	19.98	-14.6	-0.12

i-nuc	BP(j)	Nuc	#BP_Win	avgMFE	avgZ	avgED	SumZ	SumZ/#TotalWindows	BPs= 1
nt-248	-	U	120	-	-	-	-	-
248	NoBP	U	109	-16.7	-0.2	20.64	-21.56	-0.18
248	142	A	11	-13.4	-0.32	20.73	-3.55	-0.03

i-nuc	BP(j)	Nuc	#BP_Win	avgMFE	avgZ	avgED	SumZ	SumZ/#TotalWindows	BPs= 1
nt-249	-	U	120	-	-	-	-	-
249	NoBP	U	109	-16.89	-0.21	20.8	-22.8	-0.19
249	141	G	11	-13.4	-0.32	20.73	-3.55	-0.03

i-nuc	BP(j)	Nuc	#BP_Win	avgMFE	avgZ	avgED	SumZ	SumZ/#TotalWindows	BPs= 0
nt-250	-	U	120	-	-	-	-	-
250	NoBP	U	120	-16.74	-0.23	20.94	-27.49	-0.23

i-nuc	BP(j)	Nuc	#BP_Win	avgMFE	avgZ	avgED	SumZ	SumZ/#TotalWindows	BPs= 0
nt-251	-	A	120	-	-	-	-	-
251	NoBP	A	120	-16.91	-0.24	21.14	-28.41	-0.24

i-nuc	BP(j)	Nuc	#BP_Win	avgMFE	avgZ	avgED	SumZ	SumZ/#TotalWindows	BPs= 1
nt-252	-	A	120	-	-	-	-	-
252	NoBP	A	17	-23.04	-0.89	28.06	-15.05	-0.13
252	247	U	103	-16.11	-0.14	19.98	-14.6	-0.12

i-nuc	BP(j)	Nuc	#BP_Win	avgMFE	avgZ	avgED	SumZ	SumZ/#TotalWindows	BPs= 1
nt-253	-	A	120	-	-	-	-	-
253	NoBP	A	17	-24.35	-0.96	27.82	-16.26	-0.14
253	246	U	103	-16.11	-0.14	19.98	-14.6	-0.12

i-nuc	BP(j)	Nuc	#BP_Win	avgMFE	avgZ	avgED	SumZ	SumZ/#TotalWindows	BPs= 2
nt-254	-	C	120	-	-	-	-	-
254	NoBP	C	14	-23.54	-0.92	29.77	-12.82	-0.11
254	245	G	103	-16.11	-0.14	19.98	-14.6	-0.12
254	261	G	3	-35.3	-1.51	25.64	-4.54	-0.04

i-nuc	BP(j)	Nuc	#BP_Win	avgMFE	avgZ	avgED	SumZ	SumZ/#TotalWindows	BPs= 3
nt-255	-	C	120	-	-	-	-	-
255	NoBP	C	6	-13.37	-0.33	21.07	-1.97	-0.02
255	244	G	103	-16.11	-0.14	19.98	-14.6	-0.12
255	357	G	8	-33.88	-1.5	39.28	-12.03	-0.1
255	260	G	3	-35.3	-1.51	25.64	-4.54	-0.04

i-nuc	BP(j)	Nuc	#BP_Win	avgMFE	avgZ	avgED	SumZ	SumZ/#TotalWindows	BPs= 3
nt-256	-	U	120	-	-	-	-	-
256	NoBP	U	9	-23.31	-0.9	22.23	-8.12	-0.07
256	243	A	101	-15.73	-0.11	19.66	-10.95	-0.09
256	358	A	2	-35.1	-1.83	36.11	-3.65	-0.03
256	356	G	8	-33.88	-1.5	39.28	-12.03	-0.1

i-nuc	BP(j)	Nuc	#BP_Win	avgMFE	avgZ	avgED	SumZ	SumZ/#TotalWindows	BPs= 3
nt-257	-	U	120	-	-	-	-	-
257	NoBP	U	83	-14.54	-0.18	18.74	-15.16	-0.13
257	232	G	22	-20.11	0.17	23.93	3.71	0.03
257	355	A	9	-33.79	-1.52	37.05	-13.66	-0.11
257	357	G	6	-35.03	-1.88	24.12	-11.31	-0.09

i-nuc	BP(j)	Nuc	#BP_Win	avgMFE	avgZ	avgED	SumZ	SumZ/#TotalWindows	BPs= 3
nt-258	-	C	120	-	-	-	-	-
258	NoBP	C	82	-14.59	-0.18	18.59	-15.01	-0.13
258	231	G	22	-20.11	0.17	23.93	3.71	0.03
258	354	G	9	-33.79	-1.52	37.05	-13.66	-0.11
258	356	G	7	-34.96	-1.88	23.24	-13.14	-0.11

i-nuc	BP(j)	Nuc	#BP_Win	avgMFE	avgZ	avgED	SumZ	SumZ/#TotalWindows	BPs= 5
nt-259	-	U	120	-	-	-	-	-
259	NoBP	U	61	-12.03	0.01	18.02	0.4	0.0
259	230	A	22	-20.11	0.17	23.93	3.71	0.03
259	239	A	20	-22.47	-0.75	20.07	-15.03	-0.13
259	353	A	9	-33.79	-1.52	37.05	-13.66	-0.11
259	355	A	7	-34.96	-1.88	23.24	-13.14	-0.11
259	377	A	1	-38.2	-2.49	11.05	-2.49	-0.02

i-nuc	BP(j)	Nuc	#BP_Win	avgMFE	avgZ	avgED	SumZ	SumZ/#TotalWindows	BPs= 5
nt-260	-	G	120	-	-	-	-	-
260	NoBP	G	26	-33.35	-1.54	25.99	-40.08	-0.33
260	229	C	22	-20.11	0.17	23.93	3.71	0.03
260	202	C	48	-7.38	0.3	17.09	14.54	0.12
260	238	C	20	-22.47	-0.75	20.07	-15.03	-0.13
260	313	C	1	-17.8	-0.79	24.28	-0.79	-0.01
260	255	C	3	-35.3	-1.51	25.64	-4.54	-0.04

i-nuc	BP(j)	Nuc	#BP_Win	avgMFE	avgZ	avgED	SumZ	SumZ/#TotalWindows	BPs= 6
nt-261	-	G	120	-	-	-	-	-
261	NoBP	G	21	-32.34	-1.37	29.42	-28.69	-0.24
261	228	U	21	-20.45	0.16	24.22	3.34	0.03
261	201	C	48	-7.38	0.3	17.09	14.54	0.12
261	237	U	20	-22.47	-0.75	20.07	-15.03	-0.13
261	312	C	1	-17.8	-0.79	24.28	-0.79	-0.01
261	254	C	3	-35.3	-1.51	25.64	-4.54	-0.04
261	375	U	6	-37.53	-2.24	11.36	-13.46	-0.11

i-nuc	BP(j)	Nuc	#BP_Win	avgMFE	avgZ	avgED	SumZ	SumZ/#TotalWindows	BPs= 4
nt-262	-	C	120	-	-	-	-	-
262	NoBP	C	44	-22.09	-0.26	23.26	-11.55	-0.1
262	200	G	48	-7.38	0.3	17.09	14.54	0.12
262	311	G	1	-17.8	-0.79	24.28	-0.79	-0.01
262	352	G	20	-33.95	-1.69	28.17	-33.74	-0.28
262	374	G	7	-37.21	-2.21	12.02	-15.46	-0.13

i-nuc	BP(j)	Nuc	#BP_Win	avgMFE	avgZ	avgED	SumZ	SumZ/#TotalWindows	BPs= 3
nt-263	-	U	120	-	-	-	-	-
263	NoBP	U	45	-22.48	-0.33	23.3	-14.87	-0.12
263	199	A	48	-7.38	0.3	17.09	14.54	0.12
263	351	A	20	-33.95	-1.69	28.17	-33.74	-0.28
263	373	A	7	-37.21	-2.21	12.02	-15.46	-0.13

i-nuc	BP(j)	Nuc	#BP_Win	avgMFE	avgZ	avgED	SumZ	SumZ/#TotalWindows	BPs= 2
nt-264	-	U	120	-	-	-	-	-
264	NoBP	U	92	-14.76	-0.02	20.07	-1.97	-0.02
264	350	A	21	-33.71	-1.65	27.83	-34.58	-0.29
264	372	G	7	-37.21	-2.21	12.02	-15.46	-0.13

i-nuc	BP(j)	Nuc	#BP_Win	avgMFE	avgZ	avgED	SumZ	SumZ/#TotalWindows	BPs= 1
nt-265	-	A	120	-	-	-	-	-
265	NoBP	A	99	-16.57	-0.2	19.47	-19.76	-0.16
265	349	U	21	-33.71	-1.65	27.83	-34.58	-0.29

i-nuc	BP(j)	Nuc	#BP_Win	avgMFE	avgZ	avgED	SumZ	SumZ/#TotalWindows	BPs= 3
nt-266	-	U	120	-	-	-	-	-
266	NoBP	U	81	-12.83	0.1	19.71	8.36	0.07
266	233	A	4	-29.35	-0.57	25.92	-2.26	-0.02
266	348	A	21	-33.71	-1.65	27.83	-34.58	-0.29
266	371	A	14	-36.11	-2.01	16.02	-28.13	-0.23

i-nuc	BP(j)	Nuc	#BP_Win	avgMFE	avgZ	avgED	SumZ	SumZ/#TotalWindows	BPs= 4
nt-267	-	C	120	-	-	-	-	-
267	NoBP	C	65	-14.48	0.01	20.74	0.62	0.01
267	197	G	16	-7.39	0.37	15.48	5.91	0.05
267	232	G	4	-29.35	-0.57	25.92	-2.26	-0.02
267	347	G	21	-33.71	-1.65	27.83	-34.58	-0.29
267	370	G	14	-36.11	-2.01	16.02	-28.13	-0.23

i-nuc	BP(j)	Nuc	#BP_Win	avgMFE	avgZ	avgED	SumZ	SumZ/#TotalWindows	BPs= 3
nt-268	-	U	120	-	-	-	-	-
268	NoBP	U	81	-13.33	0.06	19.68	4.66	0.04
268	231	G	4	-29.35	-0.57	25.92	-2.26	-0.02
268	346	G	21	-33.71	-1.65	27.83	-34.58	-0.29
268	369	A	14	-36.11	-2.01	16.02	-28.13	-0.23

i-nuc	BP(j)	Nuc	#BP_Win	avgMFE	avgZ	avgED	SumZ	SumZ/#TotalWindows	BPs= 3
nt-269	-	U	120	-	-	-	-	-
269	NoBP	U	82	-13.76	0.03	19.82	2.64	0.02
269	230	A	3	-29.67	-0.64	24.22	-1.91	-0.02
269	345	A	21	-33.71	-1.65	27.83	-34.58	-0.29
269	368	G	14	-36.11	-2.01	16.02	-28.13	-0.23

i-nuc	BP(j)	Nuc	#BP_Win	avgMFE	avgZ	avgED	SumZ	SumZ/#TotalWindows	BPs= 2
nt-270	-	A	120	-	-	-	-	-
270	NoBP	A	90	-20.34	-0.46	22.59	-41.75	-0.35
270	194	U	16	-7.39	0.37	15.48	5.91	0.05
270	367	U	14	-36.11	-2.01	16.02	-28.13	-0.23

i-nuc	BP(j)	Nuc	#BP_Win	avgMFE	avgZ	avgED	SumZ	SumZ/#TotalWindows	BPs= 2
nt-271	-	C	120	-	-	-	-	-
271	NoBP	C	83	-19.92	-0.45	20.12	-36.94	-0.31
271	193	G	16	-7.39	0.37	15.48	5.91	0.05
271	344	G	21	-33.71	-1.65	27.83	-34.58	-0.29

i-nuc	BP(j)	Nuc	#BP_Win	avgMFE	avgZ	avgED	SumZ	SumZ/#TotalWindows	BPs= 1
nt-272	-	A	120	-	-	-	-	-
272	NoBP	A	99	-18.16	-0.33	19.36	-32.69	-0.27
272	343	U	21	-33.71	-1.65	27.83	-34.58	-0.29

i-nuc	BP(j)	Nuc	#BP_Win	avgMFE	avgZ	avgED	SumZ	SumZ/#TotalWindows	BPs= 0
nt-273	-	A	120	-	-	-	-	-
273	NoBP	A	120	-21.1	-0.57	20.85	-68.75	-0.57

i-nuc	BP(j)	Nuc	#BP_Win	avgMFE	avgZ	avgED	SumZ	SumZ/#TotalWindows	BPs= 1
nt-274	-	C	120	-	-	-	-	-
274	NoBP	C	115	-20.98	-0.59	20.61	-67.77	-0.56
274	346	G	5	-29.2	-0.57	26.03	-2.84	-0.02

i-nuc	BP(j)	Nuc	#BP_Win	avgMFE	avgZ	avgED	SumZ	SumZ/#TotalWindows	BPs= 3
nt-275	-	U	120	-	-	-	-	-
275	NoBP	U	67	-12.22	0.06	19.09	4.15	0.03
275	341	A	25	-32.46	-1.38	28.14	-34.48	-0.29
275	345	A	5	-29.2	-0.57	26.03	-2.84	-0.02
275	362	A	23	-35.24	-1.73	16.88	-39.7	-0.33

i-nuc	BP(j)	Nuc	#BP_Win	avgMFE	avgZ	avgED	SumZ	SumZ/#TotalWindows	BPs= 3
nt-276	-	C	120	-	-	-	-	-
276	NoBP	C	66	-12.29	0.05	19.09	3.34	0.03
276	340	G	25	-32.46	-1.38	28.14	-34.48	-0.29
276	344	G	5	-29.2	-0.57	26.03	-2.84	-0.02
276	361	G	24	-35.24	-1.71	17.14	-41.1	-0.34

i-nuc	BP(j)	Nuc	#BP_Win	avgMFE	avgZ	avgED	SumZ	SumZ/#TotalWindows	BPs= 3
nt-277	-	A	120	-	-	-	-	-
277	NoBP	A	66	-12.71	0.02	19.4	1.35	0.01
277	339	U	25	-32.46	-1.38	28.14	-34.48	-0.29
277	343	U	5	-29.2	-0.57	26.03	-2.84	-0.02
277	360	U	24	-35.24	-1.71	17.14	-41.1	-0.34

i-nuc	BP(j)	Nuc	#BP_Win	avgMFE	avgZ	avgED	SumZ	SumZ/#TotalWindows	BPs= 2
nt-278	-	A	120	-	-	-	-	-
278	NoBP	A	94	-18.66	-0.37	21.87	-35.02	-0.29
278	359	U	24	-35.24	-1.71	17.14	-41.1	-0.34
278	349	U	2	-34.55	-1.27	36.34	-2.55	-0.02

i-nuc	BP(j)	Nuc	#BP_Win	avgMFE	avgZ	avgED	SumZ	SumZ/#TotalWindows	BPs= 3
nt-279	-	U	120	-	-	-	-	-
279	NoBP	U	88	-18.19	-0.37	21.67	-32.44	-0.27
279	341	A	5	-29.2	-0.57	26.03	-2.84	-0.02
279	358	A	24	-35.24	-1.71	17.14	-41.1	-0.34
279	348	A	3	-34.1	-1.12	37.44	-3.37	-0.03

i-nuc	BP(j)	Nuc	#BP_Win	avgMFE	avgZ	avgED	SumZ	SumZ/#TotalWindows	BPs= 3
nt-280	-	C	120	-	-	-	-	-
280	NoBP	C	87	-18.31	-0.37	21.71	-32.38	-0.27
280	340	G	5	-29.2	-0.57	26.03	-2.84	-0.02
280	357	G	24	-35.24	-1.71	17.14	-41.1	-0.34
280	347	G	4	-33.52	-0.94	40.32	-3.78	-0.03

i-nuc	BP(j)	Nuc	#BP_Win	avgMFE	avgZ	avgED	SumZ	SumZ/#TotalWindows	BPs= 3
nt-281	-	C	120	-	-	-	-	-
281	NoBP	C	55	-11.34	0.02	18.21	1.31	0.01
281	336	G	37	-30.79	-1.0	28.21	-36.92	-0.31
281	356	G	24	-35.24	-1.71	17.14	-41.1	-0.34
281	346	G	4	-33.52	-0.94	40.32	-3.78	-0.03

i-nuc	BP(j)	Nuc	#BP_Win	avgMFE	avgZ	avgED	SumZ	SumZ/#TotalWindows	BPs= 1
nt-282	-	A	120	-	-	-	-	-
282	NoBP	A	83	-19.63	-0.54	19.04	-44.53	-0.37
282	335	U	37	-30.79	-1.0	28.21	-36.92	-0.31

i-nuc	BP(j)	Nuc	#BP_Win	avgMFE	avgZ	avgED	SumZ	SumZ/#TotalWindows	BPs= 2
nt-283	-	C	120	-	-	-	-	-
283	NoBP	C	79	-19.26	-0.53	18.01	-41.91	-0.35
283	334	G	37	-30.79	-1.0	28.21	-36.92	-0.31
283	344	G	4	-33.52	-0.94	40.32	-3.78	-0.03

i-nuc	BP(j)	Nuc	#BP_Win	avgMFE	avgZ	avgED	SumZ	SumZ/#TotalWindows	BPs= 3
nt-284	-	U	120	-	-	-	-	-
284	NoBP	U	52	-11.57	0.02	18.21	0.8	0.01
284	333	A	37	-30.79	-1.0	28.21	-36.92	-0.31
284	354	G	24	-35.24	-1.71	17.14	-41.1	-0.34
284	342	A	7	-33.54	-0.94	32.79	-6.55	-0.05

i-nuc	BP(j)	Nuc	#BP_Win	avgMFE	avgZ	avgED	SumZ	SumZ/#TotalWindows	BPs= 3
nt-285	-	U	120	-	-	-	-	-
285	NoBP	U	51	-11.65	0.01	18.22	0.58	0.0
285	332	G	37	-30.79	-1.0	28.21	-36.92	-0.31
285	353	A	24	-35.24	-1.71	17.14	-41.1	-0.34
285	341	A	8	-33.47	-0.91	31.56	-7.25	-0.06

i-nuc	BP(j)	Nuc	#BP_Win	avgMFE	avgZ	avgED	SumZ	SumZ/#TotalWindows	BPs= 3
nt-286	-	C	120	-	-	-	-	-
286	NoBP	C	51	-12.12	0.0	18.34	0.11	0.0
286	331	G	37	-30.79	-1.0	28.21	-36.92	-0.31
286	352	G	24	-35.24	-1.71	17.14	-41.1	-0.34
286	340	G	8	-33.47	-0.91	31.56	-7.25	-0.06

i-nuc	BP(j)	Nuc	#BP_Win	avgMFE	avgZ	avgED	SumZ	SumZ/#TotalWindows	BPs= 2
nt-287	-	U	120	-	-	-	-	-
287	NoBP	U	59	-15.43	-0.13	20.22	-7.73	-0.06
287	330	G	37	-30.79	-1.0	28.21	-36.92	-0.31
287	351	A	24	-35.24	-1.71	17.14	-41.1	-0.34

i-nuc	BP(j)	Nuc	#BP_Win	avgMFE	avgZ	avgED	SumZ	SumZ/#TotalWindows	BPs= 3
nt-288	-	U	120	-	-	-	-	-
288	NoBP	U	48	-11.92	-0.0	18.22	-0.05	-0.0
288	329	A	37	-30.79	-1.0	28.21	-36.92	-0.31
288	350	A	24	-35.24	-1.71	17.14	-41.1	-0.34
288	338	A	11	-32.89	-0.75	29.47	-8.29	-0.07

i-nuc	BP(j)	Nuc	#BP_Win	avgMFE	avgZ	avgED	SumZ	SumZ/#TotalWindows	BPs= 2
nt-289	-	A	120	-	-	-	-	-
289	NoBP	A	84	-20.28	-0.44	22.62	-37.02	-0.31
289	349	U	24	-35.24	-1.71	17.14	-41.1	-0.34
289	337	U	12	-32.65	-0.69	30.03	-8.33	-0.07

i-nuc	BP(j)	Nuc	#BP_Win	avgMFE	avgZ	avgED	SumZ	SumZ/#TotalWindows	BPs= 3
nt-290	-	C	120	-	-	-	-	-
290	NoBP	C	46	-12.12	-0.0	18.23	-0.14	-0.0
290	327	G	37	-30.79	-1.0	28.21	-36.92	-0.31
290	347	G	25	-35.04	-1.65	17.82	-41.13	-0.34
290	336	G	12	-32.65	-0.69	30.03	-8.33	-0.07

i-nuc	BP(j)	Nuc	#BP_Win	avgMFE	avgZ	avgED	SumZ	SumZ/#TotalWindows	BPs= 3
nt-291	-	C	120	-	-	-	-	-
291	NoBP	C	46	-12.63	-0.01	18.43	-0.67	-0.01
291	326	G	37	-30.79	-1.0	28.21	-36.92	-0.31
291	346	G	25	-35.04	-1.65	17.82	-41.13	-0.34
291	334	G	12	-32.65	-0.69	30.03	-8.33	-0.07

i-nuc	BP(j)	Nuc	#BP_Win	avgMFE	avgZ	avgED	SumZ	SumZ/#TotalWindows	BPs= 4
nt-292	-	U	120	-	-	-	-	-
292	NoBP	U	44	-12.33	-0.01	18.24	-0.5	-0.0
292	324	G	37	-30.79	-1.0	28.21	-36.92	-0.31
292	345	A	25	-35.04	-1.65	17.82	-41.13	-0.34
292	333	A	12	-32.65	-0.69	30.03	-8.33	-0.07
292	348	A	2	-30.9	-0.33	26.12	-0.66	-0.01

i-nuc	BP(j)	Nuc	#BP_Win	avgMFE	avgZ	avgED	SumZ	SumZ/#TotalWindows	BPs= 4
nt-293	-	C	120	-	-	-	-	-
293	NoBP	C	43	-12.44	-0.02	18.25	-0.67	-0.01
293	323	G	37	-30.79	-1.0	28.21	-36.92	-0.31
293	344	G	25	-35.04	-1.65	17.82	-41.13	-0.34
293	332	G	12	-32.65	-0.69	30.03	-8.33	-0.07
293	347	G	3	-30.4	-0.2	26.76	-0.59	-0.0

i-nuc	BP(j)	Nuc	#BP_Win	avgMFE	avgZ	avgED	SumZ	SumZ/#TotalWindows	BPs= 3
nt-294	-	C	120	-	-	-	-	-
294	NoBP	C	68	-21.04	-0.61	18.34	-41.32	-0.34
294	322	G	37	-30.79	-1.0	28.21	-36.92	-0.31
294	331	G	12	-32.65	-0.69	30.03	-8.33	-0.07
294	346	G	3	-30.4	-0.2	26.76	-0.59	-0.0

i-nuc	BP(j)	Nuc	#BP_Win	avgMFE	avgZ	avgED	SumZ	SumZ/#TotalWindows	BPs= 4
nt-295	-	C	120	-	-	-	-	-
295	NoBP	C	42	-13.03	-0.01	18.69	-0.52	-0.0
295	321	G	37	-30.79	-1.0	28.21	-36.92	-0.31
295	340	G	25	-35.04	-1.65	17.82	-41.13	-0.34
295	330	G	12	-32.65	-0.69	30.03	-8.33	-0.07
295	344	G	4	-29.55	0.01	28.86	0.02	0.0

i-nuc	BP(j)	Nuc	#BP_Win	avgMFE	avgZ	avgED	SumZ	SumZ/#TotalWindows	BPs= 5
nt-296	-	G	120	-	-	-	-	-
296	NoBP	G	25	-9.25	0.27	17.49	6.83	0.06
296	309	U	17	-19.72	-0.43	21.64	-7.27	-0.06
296	320	C	37	-30.79	-1.0	28.21	-36.92	-0.31
296	339	U	25	-35.04	-1.65	17.82	-41.13	-0.34
296	328	C	12	-32.65	-0.69	30.03	-8.33	-0.07
296	343	U	4	-29.55	0.01	28.86	0.02	0.0

i-nuc	BP(j)	Nuc	#BP_Win	avgMFE	avgZ	avgED	SumZ	SumZ/#TotalWindows	BPs= 5
nt-297	-	U	120	-	-	-	-	-
297	NoBP	U	25	-10.06	0.25	18.22	6.2	0.05
297	308	A	17	-19.72	-0.43	21.64	-7.27	-0.06
297	319	G	37	-30.79	-1.0	28.21	-36.92	-0.31
297	338	A	25	-35.04	-1.65	17.82	-41.13	-0.34
297	327	G	12	-32.65	-0.69	30.03	-8.33	-0.07
297	342	A	4	-29.55	0.01	28.86	0.02	0.0

i-nuc	BP(j)	Nuc	#BP_Win	avgMFE	avgZ	avgED	SumZ	SumZ/#TotalWindows	BPs= 4
nt-298	-	U	120	-	-	-	-	-
298	NoBP	U	50	-22.96	-0.71	18.35	-35.71	-0.3
298	307	A	17	-19.72	-0.43	21.64	-7.27	-0.06
298	318	G	37	-30.79	-1.0	28.21	-36.92	-0.31
298	326	G	12	-32.65	-0.69	30.03	-8.33	-0.07
298	341	A	4	-29.55	0.01	28.86	0.02	0.0

i-nuc	BP(j)	Nuc	#BP_Win	avgMFE	avgZ	avgED	SumZ	SumZ/#TotalWindows	BPs= 1
nt-299	-	A	120	-	-	-	-	-
299	NoBP	A	103	-27.35	-0.79	23.81	-81.65	-0.68
299	306	U	17	-19.72	-0.43	21.64	-7.27	-0.06

i-nuc	BP(j)	Nuc	#BP_Win	avgMFE	avgZ	avgED	SumZ	SumZ/#TotalWindows	BPs= 2
nt-300	-	A	120	-	-	-	-	-
300	NoBP	A	68	-24.69	-0.61	24.93	-41.78	-0.35
300	305	U	17	-19.72	-0.43	21.64	-7.27	-0.06
300	337	U	35	-33.1	-1.15	22.16	-40.35	-0.34

i-nuc	BP(j)	Nuc	#BP_Win	avgMFE	avgZ	avgED	SumZ	SumZ/#TotalWindows	BPs= 3
nt-301	-	C	120	-	-	-	-	-
301	NoBP	C	47	-18.46	-0.27	21.31	-12.89	-0.11
301	316	G	37	-30.79	-1.0	28.21	-36.92	-0.31
301	336	G	35	-33.1	-1.15	22.16	-40.35	-0.34
301	344	G	1	-25.7	0.65	45.04	0.65	0.01

i-nuc	BP(j)	Nuc	#BP_Win	avgMFE	avgZ	avgED	SumZ	SumZ/#TotalWindows	BPs= 3
nt-302	-	A	120	-	-	-	-	-
302	NoBP	A	47	-18.85	-0.28	21.77	-13.26	-0.11
302	315	U	37	-30.79	-1.0	28.21	-36.92	-0.31
302	335	U	35	-33.1	-1.15	22.16	-40.35	-0.34
302	343	U	1	-25.7	0.65	45.04	0.65	0.01

i-nuc	BP(j)	Nuc	#BP_Win	avgMFE	avgZ	avgED	SumZ	SumZ/#TotalWindows	BPs= 2
nt-303	-	U	120	-	-	-	-	-
303	NoBP	U	84	-24.33	-0.6	24.88	-50.33	-0.42
303	334	G	35	-33.1	-1.15	22.16	-40.35	-0.34
303	342	A	1	-25.7	0.65	45.04	0.65	0.01

i-nuc	BP(j)	Nuc	#BP_Win	avgMFE	avgZ	avgED	SumZ	SumZ/#TotalWindows	BPs= 2
nt-304	-	U	120	-	-	-	-	-
304	NoBP	U	84	-24.54	-0.6	25.15	-50.06	-0.42
304	333	A	35	-33.1	-1.15	22.16	-40.35	-0.34
304	341	A	1	-25.7	0.65	45.04	0.65	0.01

i-nuc	BP(j)	Nuc	#BP_Win	avgMFE	avgZ	avgED	SumZ	SumZ/#TotalWindows	BPs= 3
nt-305	-	U	120	-	-	-	-	-
305	NoBP	U	67	-26.04	-0.63	26.39	-42.48	-0.35
305	300	A	17	-19.72	-0.43	21.64	-7.27	-0.06
305	332	G	35	-33.1	-1.15	22.16	-40.35	-0.34
305	340	G	1	-25.7	0.65	45.04	0.65	0.01

i-nuc	BP(j)	Nuc	#BP_Win	avgMFE	avgZ	avgED	SumZ	SumZ/#TotalWindows	BPs= 2
nt-306	-	U	120	-	-	-	-	-
306	NoBP	U	68	-26.3	-0.61	27.0	-41.65	-0.35
306	299	A	17	-19.72	-0.43	21.64	-7.27	-0.06
306	331	G	35	-33.1	-1.15	22.16	-40.35	-0.34

i-nuc	BP(j)	Nuc	#BP_Win	avgMFE	avgZ	avgED	SumZ	SumZ/#TotalWindows	BPs= 1
nt-307	-	A	120	-	-	-	-	-
307	NoBP	A	103	-28.79	-0.79	25.58	-81.52	-0.68
307	298	U	17	-19.72	-0.43	21.64	-7.27	-0.06

i-nuc	BP(j)	Nuc	#BP_Win	avgMFE	avgZ	avgED	SumZ	SumZ/#TotalWindows	BPs= 2
nt-308	-	A	120	-	-	-	-	-
308	NoBP	A	102	-28.99	-0.8	25.65	-81.13	-0.68
308	297	U	17	-19.72	-0.43	21.64	-7.27	-0.06
308	335	U	1	-25.7	0.65	45.04	0.65	0.01

i-nuc	BP(j)	Nuc	#BP_Win	avgMFE	avgZ	avgED	SumZ	SumZ/#TotalWindows	BPs= 3
nt-309	-	U	120	-	-	-	-	-
309	NoBP	U	67	-27.12	-0.59	27.91	-39.86	-0.33
309	296	G	17	-19.72	-0.43	21.64	-7.27	-0.06
309	327	G	35	-33.1	-1.15	22.16	-40.35	-0.34
309	334	G	1	-25.7	0.65	45.04	0.65	0.01

i-nuc	BP(j)	Nuc	#BP_Win	avgMFE	avgZ	avgED	SumZ	SumZ/#TotalWindows	BPs= 2
nt-310	-	U	120	-	-	-	-	-
310	NoBP	U	84	-25.84	-0.55	26.99	-46.33	-0.39
310	326	G	35	-33.1	-1.15	22.16	-40.35	-0.34
310	333	A	1	-25.7	0.65	45.04	0.65	0.01

i-nuc	BP(j)	Nuc	#BP_Win	avgMFE	avgZ	avgED	SumZ	SumZ/#TotalWindows	BPs= 3
nt-311	-	G	120	-	-	-	-	-
311	NoBP	G	60	-25.08	-0.69	25.17	-41.59	-0.35
311	262	C	1	-17.8	-0.79	24.28	-0.79	-0.01
311	320	C	2	-22.5	-0.01	27.46	-0.02	-0.0
311	325	U	57	-31.68	-0.75	26.78	-42.82	-0.36

i-nuc	BP(j)	Nuc	#BP_Win	avgMFE	avgZ	avgED	SumZ	SumZ/#TotalWindows	BPs= 4
nt-312	-	C	120	-	-	-	-	-
312	NoBP	C	58	-25.38	-0.73	25.03	-42.61	-0.36
312	261	G	1	-17.8	-0.79	24.28	-0.79	-0.01
312	319	G	2	-22.5	-0.01	27.46	-0.02	-0.0
312	324	G	57	-31.68	-0.75	26.78	-42.82	-0.36
312	332	G	2	-25.65	0.74	44.54	1.49	0.01

i-nuc	BP(j)	Nuc	#BP_Win	avgMFE	avgZ	avgED	SumZ	SumZ/#TotalWindows	BPs= 5
nt-313	-	C	120	-	-	-	-	-
313	NoBP	C	43	-27.85	-0.8	27.08	-34.52	-0.29
313	232	G	15	-19.35	-0.48	20.86	-7.25	-0.06
313	260	G	1	-17.8	-0.79	24.28	-0.79	-0.01
313	318	G	2	-22.5	-0.01	27.46	-0.02	-0.0
313	323	G	57	-31.68	-0.75	26.78	-42.82	-0.36
313	331	G	2	-25.65	0.74	44.54	1.49	0.01

i-nuc	BP(j)	Nuc	#BP_Win	avgMFE	avgZ	avgED	SumZ	SumZ/#TotalWindows	BPs= 4
nt-314	-	C	120	-	-	-	-	-
314	NoBP	C	44	-27.95	-0.83	27.02	-36.59	-0.3
314	231	G	15	-19.35	-0.48	20.86	-7.25	-0.06
314	322	G	57	-31.68	-0.75	26.78	-42.82	-0.36
314	330	G	2	-25.65	0.74	44.54	1.49	0.01
314	405	G	2	-23.2	1.11	36.36	2.22	0.02

i-nuc	BP(j)	Nuc	#BP_Win	avgMFE	avgZ	avgED	SumZ	SumZ/#TotalWindows	BPs= 6
nt-315	-	U	120	-	-	-	-	-
315	NoBP	U	6	-14.82	0.31	23.88	1.87	0.02
315	230	A	15	-19.35	-0.48	20.86	-7.25	-0.06
315	212	G	1	-17.8	-0.79	24.28	-0.79	-0.01
315	302	A	37	-30.79	-1.0	28.21	-36.92	-0.31
315	321	G	57	-31.68	-0.75	26.78	-42.82	-0.36
315	329	A	2	-25.65	0.74	44.54	1.49	0.01
315	404	A	2	-23.2	1.11	36.36	2.22	0.02

i-nuc	BP(j)	Nuc	#BP_Win	avgMFE	avgZ	avgED	SumZ	SumZ/#TotalWindows	BPs= 5
nt-316	-	G	120	-	-	-	-	-
316	NoBP	G	8	-18.9	0.58	29.59	4.64	0.04
316	229	C	15	-19.35	-0.48	20.86	-7.25	-0.06
316	211	C	1	-17.8	-0.79	24.28	-0.79	-0.01
316	301	C	37	-30.79	-1.0	28.21	-36.92	-0.31
316	320	C	57	-31.68	-0.75	26.78	-42.82	-0.36
316	328	C	2	-25.65	0.74	44.54	1.49	0.01

i-nuc	BP(j)	Nuc	#BP_Win	avgMFE	avgZ	avgED	SumZ	SumZ/#TotalWindows	BPs= 5
nt-317	-	G	120	-	-	-	-	-
317	NoBP	G	99	-30.79	-0.78	27.6	-77.6	-0.65
317	228	U	8	-14.8	-0.34	20.34	-2.71	-0.02
317	210	C	1	-17.8	-0.79	24.28	-0.79	-0.01
317	227	C	7	-24.56	-0.65	21.47	-4.54	-0.04
317	402	C	2	-23.2	1.11	36.36	2.22	0.02
317	395	U	3	-22.77	0.69	36.19	2.06	0.02

i-nuc	BP(j)	Nuc	#BP_Win	avgMFE	avgZ	avgED	SumZ	SumZ/#TotalWindows	BPs= 7
nt-318	-	G	120	-	-	-	-	-
318	227	C	8	-14.8	-0.34	20.34	-2.71	-0.02
318	209	C	1	-17.8	-0.79	24.28	-0.79	-0.01
318	313	C	2	-22.5	-0.01	27.46	-0.02	-0.0
318	226	C	7	-24.56	-0.65	21.47	-4.54	-0.04
318	298	U	37	-30.79	-1.0	28.21	-36.92	-0.31
318	NoBP	G	60	-31.32	-0.68	27.47	-40.87	-0.34
318	401	C	2	-23.2	1.11	36.36	2.22	0.02
318	394	U	3	-22.77	0.69	36.19	2.06	0.02

i-nuc	BP(j)	Nuc	#BP_Win	avgMFE	avgZ	avgED	SumZ	SumZ/#TotalWindows	BPs= 8
nt-319	-	G	120	-	-	-	-	-
319	226	C	7	-15.67	-0.47	20.29	-3.29	-0.03
319	208	C	1	-17.8	-0.79	24.28	-0.79	-0.01
319	312	C	2	-22.5	-0.01	27.46	-0.02	-0.0
319	225	C	7	-24.56	-0.65	21.47	-4.54	-0.04
319	297	U	37	-30.79	-1.0	28.21	-36.92	-0.31
319	NoBP	G	59	-31.47	-0.7	27.38	-41.33	-0.34
319	400	U	2	-23.2	1.11	36.36	2.22	0.02
319	393	C	3	-22.77	0.69	36.19	2.06	0.02
319	328	C	2	-22.65	0.32	33.2	0.64	0.01

i-nuc	BP(j)	Nuc	#BP_Win	avgMFE	avgZ	avgED	SumZ	SumZ/#TotalWindows	BPs= 5
nt-320	-	C	120	-	-	-	-	-
320	NoBP	C	19	-21.98	-0.03	27.83	-0.63	-0.01
320	212	G	3	-19.3	-0.57	22.08	-1.72	-0.01
320	311	G	2	-22.5	-0.01	27.46	-0.02	-0.0
320	296	G	37	-30.79	-1.0	28.21	-36.92	-0.31
320	316	G	57	-31.68	-0.75	26.78	-42.82	-0.36
320	327	G	2	-22.65	0.32	33.2	0.64	0.01

i-nuc	BP(j)	Nuc	#BP_Win	avgMFE	avgZ	avgED	SumZ	SumZ/#TotalWindows	BPs= 8
nt-321	-	G	120	-	-	-	-	-
321	NoBP	G	12	-23.41	-0.22	27.01	-2.63	-0.02
321	225	C	1	-15.0	-0.43	20.43	-0.43	-0.0
321	206	C	1	-17.8	-0.79	24.28	-0.79	-0.01
321	211	C	3	-19.3	-0.57	22.08	-1.72	-0.01
321	227	C	2	-22.5	-0.01	27.46	-0.02	-0.0
321	295	C	37	-30.79	-1.0	28.21	-36.92	-0.31
321	315	U	57	-31.68	-0.75	26.78	-42.82	-0.36
321	399	U	2	-23.2	1.11	36.36	2.22	0.02
321	392	U	5	-22.4	0.53	35.08	2.63	0.02

i-nuc	BP(j)	Nuc	#BP_Win	avgMFE	avgZ	avgED	SumZ	SumZ/#TotalWindows	BPs= 9
nt-322	-	G	120	-	-	-	-	-
322	224	C	1	-15.0	-0.43	20.43	-0.43	-0.0
322	205	C	1	-17.8	-0.79	24.28	-0.79	-0.01
322	210	C	3	-19.3	-0.57	22.08	-1.72	-0.01
322	226	C	2	-22.5	-0.01	27.46	-0.02	-0.0
322	222	C	7	-24.56	-0.65	21.47	-4.54	-0.04
322	294	C	37	-30.79	-1.0	28.21	-36.92	-0.31
322	314	C	57	-31.68	-0.75	26.78	-42.82	-0.36
322	NoBP	G	4	-24.15	0.53	38.87	2.13	0.02
322	398	C	2	-23.2	1.11	36.36	2.22	0.02
322	391	C	6	-22.18	0.5	36.35	2.98	0.02

i-nuc	BP(j)	Nuc	#BP_Win	avgMFE	avgZ	avgED	SumZ	SumZ/#TotalWindows	BPs= 7
nt-323	-	G	120	-	-	-	-	-
323	204	C	1	-17.8	-0.79	24.28	-0.79	-0.01
323	209	C	3	-19.3	-0.57	22.08	-1.72	-0.01
323	225	C	2	-22.5	-0.01	27.46	-0.02	-0.0
323	221	C	7	-24.56	-0.65	21.47	-4.54	-0.04
323	293	C	37	-30.79	-1.0	28.21	-36.92	-0.31
323	313	C	57	-31.68	-0.75	26.78	-42.82	-0.36
323	NoBP	G	7	-23.39	0.68	37.99	4.75	0.04
323	390	C	6	-22.18	0.5	36.35	2.98	0.02

i-nuc	BP(j)	Nuc	#BP_Win	avgMFE	avgZ	avgED	SumZ	SumZ/#TotalWindows	BPs= 6
nt-324	-	G	120	-	-	-	-	-
324	208	C	3	-19.3	-0.57	22.08	-1.72	-0.01
324	224	C	2	-22.5	-0.01	27.46	-0.02	-0.0
324	220	C	7	-24.56	-0.65	21.47	-4.54	-0.04
324	292	U	37	-30.79	-1.0	28.21	-36.92	-0.31
324	312	C	57	-31.68	-0.75	26.78	-42.82	-0.36
324	NoBP	G	8	-23.05	0.64	37.93	5.15	0.04
324	389	C	6	-22.18	0.5	36.35	2.98	0.02

i-nuc	BP(j)	Nuc	#BP_Win	avgMFE	avgZ	avgED	SumZ	SumZ/#TotalWindows	BPs= 2
nt-325	-	U	120	-	-	-	-	-
325	NoBP	U	61	-27.68	-0.56	29.48	-34.07	-0.28
325	223	A	2	-22.5	-0.01	27.46	-0.02	-0.0
325	311	G	57	-31.68	-0.75	26.78	-42.82	-0.36

i-nuc	BP(j)	Nuc	#BP_Win	avgMFE	avgZ	avgED	SumZ	SumZ/#TotalWindows	BPs= 7
nt-326	-	G	120	-	-	-	-	-
326	NoBP	G	10	-22.56	0.37	37.17	3.72	0.03
326	222	C	2	-22.5	-0.01	27.46	-0.02	-0.0
326	218	C	7	-24.56	-0.65	21.47	-4.54	-0.04
326	291	C	37	-30.79	-1.0	28.21	-36.92	-0.31
326	310	U	35	-33.1	-1.15	22.16	-40.35	-0.34
326	298	U	12	-32.65	-0.69	30.03	-8.33	-0.07
326	387	U	15	-24.17	0.54	37.84	8.1	0.07
326	394	U	2	-23.2	1.11	36.36	2.22	0.02

i-nuc	BP(j)	Nuc	#BP_Win	avgMFE	avgZ	avgED	SumZ	SumZ/#TotalWindows	BPs= 8
nt-327	-	G	120	-	-	-	-	-
327	221	C	2	-22.5	-0.01	27.46	-0.02	-0.0
327	217	U	7	-24.56	-0.65	21.47	-4.54	-0.04
327	290	C	37	-30.79	-1.0	28.21	-36.92	-0.31
327	309	U	35	-33.1	-1.15	22.16	-40.35	-0.34
327	297	U	12	-32.65	-0.69	30.03	-8.33	-0.07
327	NoBP	G	8	-22.8	0.46	40.06	3.7	0.03
327	386	C	15	-24.17	0.54	37.84	8.1	0.07
327	393	C	2	-23.2	1.11	36.36	2.22	0.02
327	320	C	2	-22.65	0.32	33.2	0.64	0.01

i-nuc	BP(j)	Nuc	#BP_Win	avgMFE	avgZ	avgED	SumZ	SumZ/#TotalWindows	BPs= 5
nt-328	-	C	120	-	-	-	-	-
328	216	G	7	-24.56	-0.65	21.47	-4.54	-0.04
328	NoBP	C	82	-30.74	-0.88	26.72	-72.29	-0.6
328	296	G	12	-32.65	-0.69	30.03	-8.33	-0.07
328	316	G	2	-25.65	0.74	44.54	1.49	0.01
328	385	G	15	-24.17	0.54	37.84	8.1	0.07
328	319	G	2	-22.65	0.32	33.2	0.64	0.01

i-nuc	BP(j)	Nuc	#BP_Win	avgMFE	avgZ	avgED	SumZ	SumZ/#TotalWindows	BPs= 6
nt-329	-	A	120	-	-	-	-	-
329	215	U	6	-24.95	-0.65	20.91	-3.91	-0.03
329	NoBP	A	55	-31.43	-0.83	25.91	-45.47	-0.38
329	288	U	37	-30.79	-1.0	28.21	-36.92	-0.31
329	315	U	2	-25.65	0.74	44.54	1.49	0.01
329	384	U	15	-24.17	0.54	37.84	8.1	0.07
329	392	U	2	-23.2	1.11	36.36	2.22	0.02
329	388	U	3	-21.6	0.17	37.97	0.51	0.0

i-nuc	BP(j)	Nuc	#BP_Win	avgMFE	avgZ	avgED	SumZ	SumZ/#TotalWindows	BPs= 9
nt-330	-	G	120	-	-	-	-	-
330	NoBP	G	37	-32.64	-1.12	22.24	-41.28	-0.34
330	214	U	3	-25.43	-0.6	20.41	-1.81	-0.02
330	220	C	1	-24.1	0.31	30.35	0.31	0.0
330	287	U	37	-30.79	-1.0	28.21	-36.92	-0.31
330	295	C	12	-32.65	-0.69	30.03	-8.33	-0.07
330	314	C	2	-25.65	0.74	44.54	1.49	0.01
330	383	U	15	-24.17	0.54	37.84	8.1	0.07
330	402	C	7	-22.03	0.44	36.94	3.11	0.03
330	391	C	2	-23.2	1.11	36.36	2.22	0.02
330	387	U	4	-21.52	0.21	37.89	0.83	0.01

i-nuc	BP(j)	Nuc	#BP_Win	avgMFE	avgZ	avgED	SumZ	SumZ/#TotalWindows	BPs= 9
nt-331	-	G	120	-	-	-	-	-
331	NoBP	G	18	-24.32	0.4	35.65	7.12	0.06
331	213	U	1	-25.7	-0.65	18.13	-0.65	-0.01
331	219	U	1	-24.1	0.31	30.35	0.31	0.0
331	286	C	37	-30.79	-1.0	28.21	-36.92	-0.31
331	306	U	35	-33.1	-1.15	22.16	-40.35	-0.34
331	294	C	12	-32.65	-0.69	30.03	-8.33	-0.07
331	313	C	2	-25.65	0.74	44.54	1.49	0.01
331	401	C	7	-22.03	0.44	36.94	3.11	0.03
331	390	C	2	-23.2	1.11	36.36	2.22	0.02
331	386	C	5	-21.26	0.32	38.15	1.62	0.01

i-nuc	BP(j)	Nuc	#BP_Win	avgMFE	avgZ	avgED	SumZ	SumZ/#TotalWindows	BPs= 7
nt-332	-	G	120	-	-	-	-	-
332	NoBP	G	24	-23.5	0.41	36.29	9.95	0.08
332	218	C	1	-24.1	0.31	30.35	0.31	0.0
332	285	U	37	-30.79	-1.0	28.21	-36.92	-0.31
332	305	U	35	-33.1	-1.15	22.16	-40.35	-0.34
332	293	C	12	-32.65	-0.69	30.03	-8.33	-0.07
332	312	C	2	-25.65	0.74	44.54	1.49	0.01
332	400	U	7	-22.03	0.44	36.94	3.11	0.03
332	389	C	2	-23.2	1.11	36.36	2.22	0.02

i-nuc	BP(j)	Nuc	#BP_Win	avgMFE	avgZ	avgED	SumZ	SumZ/#TotalWindows	BPs= 8
nt-333	-	A	120	-	-	-	-	-
333	NoBP	A	20	-23.86	0.54	37.18	10.88	0.09
333	217	U	1	-24.1	0.31	30.35	0.31	0.0
333	284	U	37	-30.79	-1.0	28.21	-36.92	-0.31
333	304	U	35	-33.1	-1.15	22.16	-40.35	-0.34
333	292	U	12	-32.65	-0.69	30.03	-8.33	-0.07
333	310	U	1	-25.7	0.65	45.04	0.65	0.01
333	399	U	7	-22.03	0.44	36.94	3.11	0.03
333	388	U	2	-23.2	1.11	36.36	2.22	0.02
333	384	U	5	-21.26	0.32	38.15	1.62	0.01

i-nuc	BP(j)	Nuc	#BP_Win	avgMFE	avgZ	avgED	SumZ	SumZ/#TotalWindows	BPs= 7
nt-334	-	G	120	-	-	-	-	-
334	NoBP	G	21	-23.6	0.6	37.4	12.6	0.1
334	283	C	37	-30.79	-1.0	28.21	-36.92	-0.31
334	303	U	35	-33.1	-1.15	22.16	-40.35	-0.34
334	291	C	12	-32.65	-0.69	30.03	-8.33	-0.07
334	309	U	1	-25.7	0.65	45.04	0.65	0.01
334	398	C	7	-22.03	0.44	36.94	3.11	0.03
334	387	U	2	-23.2	1.11	36.36	2.22	0.02
334	383	U	5	-21.26	0.32	38.15	1.62	0.01

i-nuc	BP(j)	Nuc	#BP_Win	avgMFE	avgZ	avgED	SumZ	SumZ/#TotalWindows	BPs= 5
nt-335	-	U	120	-	-	-	-	-
335	NoBP	U	35	-26.56	0.2	34.92	7.08	0.06
335	282	A	37	-30.79	-1.0	28.21	-36.92	-0.31
335	302	A	35	-33.1	-1.15	22.16	-40.35	-0.34
335	308	A	1	-25.7	0.65	45.04	0.65	0.01
335	397	A	7	-22.03	0.44	36.94	3.11	0.03
335	382	A	5	-21.26	0.32	38.15	1.62	0.01

i-nuc	BP(j)	Nuc	#BP_Win	avgMFE	avgZ	avgED	SumZ	SumZ/#TotalWindows	BPs= 4
nt-336	-	G	120	-	-	-	-	-
336	281	C	37	-30.79	-1.0	28.21	-36.92	-0.31
336	301	C	35	-33.1	-1.15	22.16	-40.35	-0.34
336	290	C	12	-32.65	-0.69	30.03	-8.33	-0.07
336	NoBP	G	34	-22.77	0.55	37.84	18.75	0.16
336	386	C	2	-23.2	1.11	36.36	2.22	0.02

i-nuc	BP(j)	Nuc	#BP_Win	avgMFE	avgZ	avgED	SumZ	SumZ/#TotalWindows	BPs= 4
nt-337	-	U	120	-	-	-	-	-
337	NoBP	U	51	-28.25	-0.54	30.83	-27.72	-0.23
337	300	A	35	-33.1	-1.15	22.16	-40.35	-0.34
337	289	A	12	-32.65	-0.69	30.03	-8.33	-0.07
337	380	G	20	-23.45	0.49	37.92	9.72	0.08
337	385	G	2	-23.2	1.11	36.36	2.22	0.02

i-nuc	BP(j)	Nuc	#BP_Win	avgMFE	avgZ	avgED	SumZ	SumZ/#TotalWindows	BPs= 4
nt-338	-	A	120	-	-	-	-	-
338	NoBP	A	62	-28.21	-0.43	31.38	-26.66	-0.22
338	297	U	25	-35.04	-1.65	17.82	-41.13	-0.34
338	288	U	11	-32.89	-0.75	29.47	-8.29	-0.07
338	379	U	20	-23.45	0.49	37.92	9.72	0.08
338	384	U	2	-23.2	1.11	36.36	2.22	0.02

i-nuc	BP(j)	Nuc	#BP_Win	avgMFE	avgZ	avgED	SumZ	SumZ/#TotalWindows	BPs= 4
nt-339	-	U	120	-	-	-	-	-
339	NoBP	U	45	-27.5	-0.01	32.86	-0.31	-0.0
339	277	A	25	-32.46	-1.38	28.14	-34.48	-0.29
339	296	G	25	-35.04	-1.65	17.82	-41.13	-0.34
339	378	A	20	-23.45	0.49	37.92	9.72	0.08
339	454	A	5	-20.7	0.5	34.7	2.52	0.02

i-nuc	BP(j)	Nuc	#BP_Win	avgMFE	avgZ	avgED	SumZ	SumZ/#TotalWindows	BPs= 6
nt-340	-	G	120	-	-	-	-	-
340	NoBP	G	51	-24.75	0.38	35.77	19.18	0.16
340	276	C	25	-32.46	-1.38	28.14	-34.48	-0.29
340	280	C	5	-29.2	-0.57	26.03	-2.84	-0.02
340	295	C	25	-35.04	-1.65	17.82	-41.13	-0.34
340	286	C	8	-33.47	-0.91	31.56	-7.25	-0.06
340	305	U	1	-25.7	0.65	45.04	0.65	0.01
340	453	U	5	-20.7	0.5	34.7	2.52	0.02

i-nuc	BP(j)	Nuc	#BP_Win	avgMFE	avgZ	avgED	SumZ	SumZ/#TotalWindows	BPs= 6
nt-341	-	A	120	-	-	-	-	-
341	NoBP	A	72	-28.0	-0.3	30.15	-21.75	-0.18
341	275	U	25	-32.46	-1.38	28.14	-34.48	-0.29
341	279	U	5	-29.2	-0.57	26.03	-2.84	-0.02
341	285	U	8	-33.47	-0.91	31.56	-7.25	-0.06
341	298	U	4	-29.55	0.01	28.86	0.02	0.0
341	304	U	1	-25.7	0.65	45.04	0.65	0.01
341	452	U	5	-20.7	0.5	34.7	2.52	0.02

i-nuc	BP(j)	Nuc	#BP_Win	avgMFE	avgZ	avgED	SumZ	SumZ/#TotalWindows	BPs= 6
nt-342	-	A	120	-	-	-	-	-
342	NoBP	A	81	-30.7	-0.88	27.26	-71.5	-0.6
342	284	U	7	-33.54	-0.94	32.79	-6.55	-0.05
342	297	U	4	-29.55	0.01	28.86	0.02	0.0
342	303	U	1	-25.7	0.65	45.04	0.65	0.01
342	375	U	20	-23.45	0.49	37.92	9.72	0.08
342	379	U	2	-23.2	1.11	36.36	2.22	0.02
342	451	U	5	-20.7	0.5	34.7	2.52	0.02

i-nuc	BP(j)	Nuc	#BP_Win	avgMFE	avgZ	avgED	SumZ	SumZ/#TotalWindows	BPs= 8
nt-343	-	U	120	-	-	-	-	-
343	NoBP	U	58	-30.68	-0.72	27.08	-41.82	-0.35
343	277	A	5	-29.2	-0.57	26.03	-2.84	-0.02
343	272	A	21	-33.71	-1.65	27.83	-34.58	-0.29
343	296	G	4	-29.55	0.01	28.86	0.02	0.0
343	302	A	1	-25.7	0.65	45.04	0.65	0.01
343	374	G	20	-23.45	0.49	37.92	9.72	0.08
343	378	A	2	-23.2	1.11	36.36	2.22	0.02
343	450	G	5	-20.7	0.5	34.7	2.52	0.02
343	454	A	4	-20.7	0.43	41.99	1.71	0.01

i-nuc	BP(j)	Nuc	#BP_Win	avgMFE	avgZ	avgED	SumZ	SumZ/#TotalWindows	BPs= 8
nt-344	-	G	120	-	-	-	-	-
344	NoBP	G	46	-23.3	0.47	37.18	21.76	0.18
344	276	C	5	-29.2	-0.57	26.03	-2.84	-0.02
344	271	C	21	-33.71	-1.65	27.83	-34.58	-0.29
344	293	C	25	-35.04	-1.65	17.82	-41.13	-0.34
344	283	C	4	-33.52	-0.94	40.32	-3.78	-0.03
344	401	C	10	-31.13	-0.38	27.32	-3.76	-0.03
344	295	C	4	-29.55	0.01	28.86	0.02	0.0
344	301	C	1	-25.7	0.65	45.04	0.65	0.01
344	453	U	4	-20.7	0.43	41.99	1.71	0.01

i-nuc	BP(j)	Nuc	#BP_Win	avgMFE	avgZ	avgED	SumZ	SumZ/#TotalWindows	BPs= 5
nt-345	-	A	120	-	-	-	-	-
345	NoBP	A	54	-24.33	0.36	37.02	19.58	0.16
345	275	U	5	-29.2	-0.57	26.03	-2.84	-0.02
345	269	U	21	-33.71	-1.65	27.83	-34.58	-0.29
345	292	U	25	-35.04	-1.65	17.82	-41.13	-0.34
345	400	U	11	-31.14	-0.38	28.92	-4.14	-0.03
345	452	U	4	-20.7	0.43	41.99	1.71	0.01

i-nuc	BP(j)	Nuc	#BP_Win	avgMFE	avgZ	avgED	SumZ	SumZ/#TotalWindows	BPs= 9
nt-346	-	G	120	-	-	-	-	-
346	274	C	5	-29.2	-0.57	26.03	-2.84	-0.02
346	268	U	21	-33.71	-1.65	27.83	-34.58	-0.29
346	291	C	25	-35.04	-1.65	17.82	-41.13	-0.34
346	281	C	4	-33.52	-0.94	40.32	-3.78	-0.03
346	399	U	11	-31.14	-0.38	28.92	-4.14	-0.03
346	294	C	3	-30.4	-0.2	26.76	-0.59	-0.0
346	NoBP	G	40	-23.38	0.48	38.03	19.3	0.16
346	375	U	2	-23.2	1.11	36.36	2.22	0.02
346	447	U	5	-20.7	0.5	34.7	2.52	0.02
346	451	U	4	-20.7	0.43	41.99	1.71	0.01

i-nuc	BP(j)	Nuc	#BP_Win	avgMFE	avgZ	avgED	SumZ	SumZ/#TotalWindows	BPs= 6
nt-347	-	G	120	-	-	-	-	-
347	NoBP	G	51	-23.61	0.41	37.38	21.07	0.18
347	267	C	21	-33.71	-1.65	27.83	-34.58	-0.29
347	290	C	25	-35.04	-1.65	17.82	-41.13	-0.34
347	280	C	4	-33.52	-0.94	40.32	-3.78	-0.03
347	398	C	11	-31.14	-0.38	28.92	-4.14	-0.03
347	293	C	3	-30.4	-0.2	26.76	-0.59	-0.0
347	446	C	5	-20.7	0.5	34.7	2.52	0.02

i-nuc	BP(j)	Nuc	#BP_Win	avgMFE	avgZ	avgED	SumZ	SumZ/#TotalWindows	BPs= 4
nt-348	-	A	120	-	-	-	-	-
348	NoBP	A	90	-27.75	-0.26	30.75	-23.03	-0.19
348	266	U	21	-33.71	-1.65	27.83	-34.58	-0.29
348	279	U	3	-34.1	-1.12	37.44	-3.37	-0.03
348	292	U	2	-30.9	-0.33	26.12	-0.66	-0.01
348	449	U	4	-20.7	0.43	41.99	1.71	0.01

i-nuc	BP(j)	Nuc	#BP_Win	avgMFE	avgZ	avgED	SumZ	SumZ/#TotalWindows	BPs= 5
nt-349	-	U	120	-	-	-	-	-
349	NoBP	U	58	-24.13	0.36	36.86	20.87	0.17
349	265	A	21	-33.71	-1.65	27.83	-34.58	-0.29
349	289	A	24	-35.24	-1.71	17.14	-41.1	-0.34
349	278	A	2	-34.55	-1.27	36.34	-2.55	-0.02
349	396	A	11	-31.14	-0.38	28.92	-4.14	-0.03
349	448	G	4	-20.7	0.43	41.99	1.71	0.01

i-nuc	BP(j)	Nuc	#BP_Win	avgMFE	avgZ	avgED	SumZ	SumZ/#TotalWindows	BPs= 4
nt-350	-	A	120	-	-	-	-	-
350	NoBP	A	60	-24.46	0.29	36.85	17.68	0.15
350	264	U	21	-33.71	-1.65	27.83	-34.58	-0.29
350	288	U	24	-35.24	-1.71	17.14	-41.1	-0.34
350	395	U	11	-31.14	-0.38	28.92	-4.14	-0.03
350	447	U	4	-20.7	0.43	41.99	1.71	0.01

i-nuc	BP(j)	Nuc	#BP_Win	avgMFE	avgZ	avgED	SumZ	SumZ/#TotalWindows	BPs= 4
nt-351	-	A	120	-	-	-	-	-
351	NoBP	A	1	-29.0	-0.84	21.2	-0.84	-0.01
351	263	U	20	-33.95	-1.69	28.17	-33.74	-0.28
351	287	U	24	-35.24	-1.71	17.14	-41.1	-0.34
351	367	U	64	-24.26	0.29	37.03	18.24	0.15
351	394	U	11	-31.14	-0.38	28.92	-4.14	-0.03

i-nuc	BP(j)	Nuc	#BP_Win	avgMFE	avgZ	avgED	SumZ	SumZ/#TotalWindows	BPs= 4
nt-352	-	G	120	-	-	-	-	-
352	262	C	20	-33.95	-1.69	28.17	-33.74	-0.28
352	286	C	24	-35.24	-1.71	17.14	-41.1	-0.34
352	366	C	65	-24.37	0.25	36.73	16.5	0.14
352	393	C	11	-31.14	-0.38	28.92	-4.14	-0.03

i-nuc	BP(j)	Nuc	#BP_Win	avgMFE	avgZ	avgED	SumZ	SumZ/#TotalWindows	BPs= 5
nt-353	-	A	120	-	-	-	-	-
353	NoBP	A	10	-34.31	-1.84	21.45	-18.43	-0.15
353	259	U	9	-33.79	-1.52	37.05	-13.66	-0.11
353	285	U	24	-35.24	-1.71	17.14	-41.1	-0.34
353	365	U	65	-24.37	0.25	36.73	16.5	0.14
353	392	U	11	-31.14	-0.38	28.92	-4.14	-0.03
353	367	U	1	-30.8	-1.32	16.07	-1.32	-0.01

i-nuc	BP(j)	Nuc	#BP_Win	avgMFE	avgZ	avgED	SumZ	SumZ/#TotalWindows	BPs= 5
nt-354	-	G	120	-	-	-	-	-
354	NoBP	G	9	-34.48	-1.84	22.02	-16.54	-0.14
354	258	C	9	-33.79	-1.52	37.05	-13.66	-0.11
354	284	U	24	-35.24	-1.71	17.14	-41.1	-0.34
354	364	C	65	-24.37	0.25	36.73	16.5	0.14
354	391	C	11	-31.14	-0.38	28.92	-4.14	-0.03
354	366	C	2	-30.55	-1.12	17.1	-2.24	-0.02

i-nuc	BP(j)	Nuc	#BP_Win	avgMFE	avgZ	avgED	SumZ	SumZ/#TotalWindows	BPs= 4
nt-355	-	A	120	-	-	-	-	-
355	NoBP	A	37	-33.81	-1.28	20.84	-47.48	-0.4
355	257	U	9	-33.79	-1.52	37.05	-13.66	-0.11
355	259	U	7	-34.96	-1.88	23.24	-13.14	-0.11
355	363	U	65	-24.37	0.25	36.73	16.5	0.14
355	365	U	2	-30.55	-1.12	17.1	-2.24	-0.02

i-nuc	BP(j)	Nuc	#BP_Win	avgMFE	avgZ	avgED	SumZ	SumZ/#TotalWindows	BPs= 5
nt-356	-	G	120	-	-	-	-	-
356	NoBP	G	68	-24.67	0.2	36.13	13.87	0.12
356	258	C	7	-34.96	-1.88	23.24	-13.14	-0.11
356	256	U	8	-33.88	-1.5	39.28	-12.03	-0.1
356	281	C	24	-35.24	-1.71	17.14	-41.1	-0.34
356	390	C	11	-31.14	-0.38	28.92	-4.14	-0.03
356	364	C	2	-30.55	-1.12	17.1	-2.24	-0.02

i-nuc	BP(j)	Nuc	#BP_Win	avgMFE	avgZ	avgED	SumZ	SumZ/#TotalWindows	BPs= 5
nt-357	-	G	120	-	-	-	-	-
357	NoBP	G	69	-24.77	0.19	36.03	13.2	0.11
357	257	U	6	-35.03	-1.88	24.12	-11.31	-0.09
357	255	C	8	-33.88	-1.5	39.28	-12.03	-0.1
357	280	C	24	-35.24	-1.71	17.14	-41.1	-0.34
357	389	C	11	-31.14	-0.38	28.92	-4.14	-0.03
357	363	U	2	-30.55	-1.12	17.1	-2.24	-0.02

i-nuc	BP(j)	Nuc	#BP_Win	avgMFE	avgZ	avgED	SumZ	SumZ/#TotalWindows	BPs= 3
nt-358	-	A	120	-	-	-	-	-
358	NoBP	A	83	-26.22	-0.09	35.18	-7.39	-0.06
358	256	U	2	-35.1	-1.83	36.11	-3.65	-0.03
358	279	U	24	-35.24	-1.71	17.14	-41.1	-0.34
358	388	U	11	-31.14	-0.38	28.92	-4.14	-0.03

i-nuc	BP(j)	Nuc	#BP_Win	avgMFE	avgZ	avgED	SumZ	SumZ/#TotalWindows	BPs= 1
nt-359	-	U	120	-	-	-	-	-
359	NoBP	U	96	-26.92	-0.14	34.61	-13.68	-0.11
359	278	A	24	-35.24	-1.71	17.14	-41.1	-0.34

i-nuc	BP(j)	Nuc	#BP_Win	avgMFE	avgZ	avgED	SumZ	SumZ/#TotalWindows	BPs= 1
nt-360	-	U	120	-	-	-	-	-
360	NoBP	U	96	-26.87	-0.13	34.73	-12.14	-0.1
360	277	A	24	-35.24	-1.71	17.14	-41.1	-0.34

i-nuc	BP(j)	Nuc	#BP_Win	avgMFE	avgZ	avgED	SumZ	SumZ/#TotalWindows	BPs= 1
nt-361	-	G	120	-	-	-	-	-
361	NoBP	G	96	-26.82	-0.11	34.86	-10.64	-0.09
361	276	C	24	-35.24	-1.71	17.14	-41.1	-0.34

i-nuc	BP(j)	Nuc	#BP_Win	avgMFE	avgZ	avgED	SumZ	SumZ/#TotalWindows	BPs= 1
nt-362	-	A	120	-	-	-	-	-
362	NoBP	A	97	-26.86	-0.11	34.86	-10.52	-0.09
362	275	U	23	-35.24	-1.73	16.88	-39.7	-0.33

i-nuc	BP(j)	Nuc	#BP_Win	avgMFE	avgZ	avgED	SumZ	SumZ/#TotalWindows	BPs= 3
nt-363	-	U	120	-	-	-	-	-
363	NoBP	U	34	-33.93	-1.42	25.16	-48.33	-0.4
363	373	A	19	-32.22	-0.76	25.67	-14.52	-0.12
363	355	A	65	-24.37	0.25	36.73	16.5	0.14
363	357	G	2	-30.55	-1.12	17.1	-2.24	-0.02

i-nuc	BP(j)	Nuc	#BP_Win	avgMFE	avgZ	avgED	SumZ	SumZ/#TotalWindows	BPs= 4
nt-364	-	C	120	-	-	-	-	-
364	NoBP	C	29	-34.42	-1.53	24.12	-44.45	-0.37
364	372	G	19	-32.22	-0.76	25.67	-14.52	-0.12
364	354	G	65	-24.37	0.25	36.73	16.5	0.14
364	356	G	2	-30.55	-1.12	17.1	-2.24	-0.02
364	442	G	5	-30.06	-0.42	28.4	-2.11	-0.02

i-nuc	BP(j)	Nuc	#BP_Win	avgMFE	avgZ	avgED	SumZ	SumZ/#TotalWindows	BPs= 4
nt-365	-	U	120	-	-	-	-	-
365	NoBP	U	29	-34.35	-1.49	23.17	-43.35	-0.36
365	371	A	19	-32.22	-0.76	25.67	-14.52	-0.12
365	353	A	65	-24.37	0.25	36.73	16.5	0.14
365	355	A	2	-30.55	-1.12	17.1	-2.24	-0.02
365	441	A	5	-30.06	-0.42	28.4	-2.11	-0.02

i-nuc	BP(j)	Nuc	#BP_Win	avgMFE	avgZ	avgED	SumZ	SumZ/#TotalWindows	BPs= 4
nt-366	-	C	120	-	-	-	-	-
366	NoBP	C	29	-34.32	-1.47	22.44	-42.69	-0.36
366	370	G	19	-32.22	-0.76	25.67	-14.52	-0.12
366	352	G	65	-24.37	0.25	36.73	16.5	0.14
366	354	G	2	-30.55	-1.12	17.1	-2.24	-0.02
366	440	G	5	-30.06	-0.42	28.4	-2.11	-0.02

i-nuc	BP(j)	Nuc	#BP_Win	avgMFE	avgZ	avgED	SumZ	SumZ/#TotalWindows	BPs= 4
nt-367	-	U	120	-	-	-	-	-
367	NoBP	U	26	-32.79	-0.93	27.02	-24.14	-0.2
367	270	A	14	-36.11	-2.01	16.02	-28.13	-0.23
367	351	A	64	-24.26	0.29	37.03	18.24	0.15
367	434	A	15	-30.71	-0.62	25.77	-9.23	-0.08
367	353	A	1	-30.8	-1.32	16.07	-1.32	-0.01

i-nuc	BP(j)	Nuc	#BP_Win	avgMFE	avgZ	avgED	SumZ	SumZ/#TotalWindows	BPs= 3
nt-368	-	G	120	-	-	-	-	-
368	NoBP	G	89	-26.56	-0.04	34.23	-3.97	-0.03
368	269	U	14	-36.11	-2.01	16.02	-28.13	-0.23
368	393	C	2	-35.2	-1.31	18.79	-2.62	-0.02
368	433	C	15	-30.71	-0.62	25.77	-9.23	-0.08

i-nuc	BP(j)	Nuc	#BP_Win	avgMFE	avgZ	avgED	SumZ	SumZ/#TotalWindows	BPs= 3
nt-369	-	A	120	-	-	-	-	-
369	NoBP	A	82	-26.55	-0.01	34.23	-1.22	-0.01
369	268	U	14	-36.11	-2.01	16.02	-28.13	-0.23
369	392	U	2	-35.2	-1.31	18.79	-2.62	-0.02
369	431	U	22	-29.34	-0.51	28.33	-11.2	-0.09

i-nuc	BP(j)	Nuc	#BP_Win	avgMFE	avgZ	avgED	SumZ	SumZ/#TotalWindows	BPs= 5
nt-370	-	G	120	-	-	-	-	-
370	NoBP	G	45	-23.54	0.37	37.65	16.82	0.14
370	267	C	14	-36.11	-2.01	16.02	-28.13	-0.23
370	366	C	19	-32.22	-0.76	25.67	-14.52	-0.12
370	391	C	2	-35.2	-1.31	18.79	-2.62	-0.02
370	395	U	18	-28.01	-0.15	34.71	-2.71	-0.02
370	430	C	22	-29.34	-0.51	28.33	-11.2	-0.09

i-nuc	BP(j)	Nuc	#BP_Win	avgMFE	avgZ	avgED	SumZ	SumZ/#TotalWindows	BPs= 4
nt-371	-	A	120	-	-	-	-	-
371	266	U	14	-36.11	-2.01	16.02	-28.13	-0.23
371	365	U	19	-32.22	-0.76	25.67	-14.52	-0.12
371	NoBP	A	47	-24.0	0.32	36.54	14.91	0.12
371	394	U	18	-28.01	-0.15	34.71	-2.71	-0.02
371	429	U	22	-29.34	-0.51	28.33	-11.2	-0.09

i-nuc	BP(j)	Nuc	#BP_Win	avgMFE	avgZ	avgED	SumZ	SumZ/#TotalWindows	BPs= 5
nt-372	-	G	120	-	-	-	-	-
372	NoBP	G	53	-27.67	-0.22	31.51	-11.88	-0.1
372	364	C	19	-32.22	-0.76	25.67	-14.52	-0.12
372	264	U	7	-37.21	-2.21	12.02	-15.46	-0.13
372	389	C	2	-35.2	-1.31	18.79	-2.62	-0.02
372	393	C	18	-28.01	-0.15	34.71	-2.71	-0.02
372	388	U	21	-22.79	0.32	37.16	6.7	0.06

i-nuc	BP(j)	Nuc	#BP_Win	avgMFE	avgZ	avgED	SumZ	SumZ/#TotalWindows	BPs= 6
nt-373	-	A	120	-	-	-	-	-
373	NoBP	A	31	-26.36	0.02	33.9	0.48	0.0
373	363	U	19	-32.22	-0.76	25.67	-14.52	-0.12
373	263	U	7	-37.21	-2.21	12.02	-15.46	-0.13
373	388	U	2	-35.2	-1.31	18.79	-2.62	-0.02
373	392	U	18	-28.01	-0.15	34.71	-2.71	-0.02
373	387	U	21	-22.79	0.32	37.16	6.7	0.06
373	427	U	22	-29.34	-0.51	28.33	-11.2	-0.09

i-nuc	BP(j)	Nuc	#BP_Win	avgMFE	avgZ	avgED	SumZ	SumZ/#TotalWindows	BPs= 5
nt-374	-	G	120	-	-	-	-	-
374	NoBP	G	30	-31.91	-0.76	25.3	-22.83	-0.19
374	262	C	7	-37.21	-2.21	12.02	-15.46	-0.13
374	386	C	23	-23.87	0.18	35.56	4.08	0.03
374	391	C	18	-28.01	-0.15	34.71	-2.71	-0.02
374	343	U	20	-23.45	0.49	37.92	9.72	0.08
374	426	C	22	-29.34	-0.51	28.33	-11.2	-0.09

i-nuc	BP(j)	Nuc	#BP_Win	avgMFE	avgZ	avgED	SumZ	SumZ/#TotalWindows	BPs= 5
nt-375	-	U	120	-	-	-	-	-
375	261	G	6	-37.53	-2.24	11.36	-13.46	-0.11
375	NoBP	U	47	-30.8	-0.62	27.72	-28.91	-0.24
375	385	G	23	-23.87	0.18	35.56	4.08	0.03
375	342	A	20	-23.45	0.49	37.92	9.72	0.08
375	425	A	22	-29.34	-0.51	28.33	-11.2	-0.09
375	346	G	2	-23.2	1.11	36.36	2.22	0.02

i-nuc	BP(j)	Nuc	#BP_Win	avgMFE	avgZ	avgED	SumZ	SumZ/#TotalWindows	BPs= 2
nt-376	-	G	120	-	-	-	-	-
376	NoBP	G	79	-29.42	-0.48	27.93	-37.55	-0.31
376	384	U	23	-23.87	0.18	35.56	4.08	0.03
376	389	C	18	-28.01	-0.15	34.71	-2.71	-0.02

i-nuc	BP(j)	Nuc	#BP_Win	avgMFE	avgZ	avgED	SumZ	SumZ/#TotalWindows	BPs= 3
nt-377	-	A	120	-	-	-	-	-
377	NoBP	A	78	-29.23	-0.43	28.25	-33.54	-0.28
377	259	U	1	-38.2	-2.49	11.05	-2.49	-0.02
377	383	U	23	-23.87	0.18	35.56	4.08	0.03
377	388	U	18	-28.01	-0.15	34.71	-2.71	-0.02

i-nuc	BP(j)	Nuc	#BP_Win	avgMFE	avgZ	avgED	SumZ	SumZ/#TotalWindows	BPs= 3
nt-378	-	A	120	-	-	-	-	-
378	NoBP	A	80	-29.33	-0.53	27.62	-42.14	-0.35
378	387	U	18	-28.01	-0.15	34.71	-2.71	-0.02
378	339	U	20	-23.45	0.49	37.92	9.72	0.08
378	343	U	2	-23.2	1.11	36.36	2.22	0.02

i-nuc	BP(j)	Nuc	#BP_Win	avgMFE	avgZ	avgED	SumZ	SumZ/#TotalWindows	BPs= 2
nt-379	-	U	120	-	-	-	-	-
379	NoBP	U	98	-29.03	-0.43	29.01	-42.56	-0.35
379	338	A	20	-23.45	0.49	37.92	9.72	0.08
379	342	A	2	-23.2	1.11	36.36	2.22	0.02

i-nuc	BP(j)	Nuc	#BP_Win	avgMFE	avgZ	avgED	SumZ	SumZ/#TotalWindows	BPs= 1
nt-380	-	G	120	-	-	-	-	-
380	NoBP	G	100	-28.86	-0.38	29.27	-38.07	-0.32
380	337	U	20	-23.45	0.49	37.92	9.72	0.08

i-nuc	BP(j)	Nuc	#BP_Win	avgMFE	avgZ	avgED	SumZ	SumZ/#TotalWindows	BPs= 0
nt-381	-	A	120	-	-	-	-	-
381	NoBP	A	120	-27.92	-0.22	30.92	-25.97	-0.22

i-nuc	BP(j)	Nuc	#BP_Win	avgMFE	avgZ	avgED	SumZ	SumZ/#TotalWindows	BPs= 3
nt-382	-	A	120	-	-	-	-	-
382	NoBP	A	86	-27.57	-0.13	32.13	-11.47	-0.1
382	422	U	23	-29.49	-0.49	28.74	-11.3	-0.09
382	335	U	5	-21.26	0.32	38.15	1.62	0.01
382	491	U	6	-32.0	-0.49	19.44	-2.92	-0.02

i-nuc	BP(j)	Nuc	#BP_Win	avgMFE	avgZ	avgED	SumZ	SumZ/#TotalWindows	BPs= 5
nt-383	-	U	120	-	-	-	-	-
383	NoBP	U	48	-30.38	-0.45	28.92	-21.75	-0.18
383	377	A	23	-23.87	0.18	35.56	4.08	0.03
383	330	G	15	-24.17	0.54	37.84	8.1	0.07
383	421	A	23	-29.49	-0.49	28.74	-11.3	-0.09
383	334	G	5	-21.26	0.32	38.15	1.62	0.01
383	490	G	6	-32.0	-0.49	19.44	-2.92	-0.02

i-nuc	BP(j)	Nuc	#BP_Win	avgMFE	avgZ	avgED	SumZ	SumZ/#TotalWindows	BPs= 6
nt-384	-	U	120	-	-	-	-	-
384	NoBP	U	46	-30.67	-0.48	28.76	-22.3	-0.19
384	376	G	23	-23.87	0.18	35.56	4.08	0.03
384	329	A	15	-24.17	0.54	37.84	8.1	0.07
384	420	A	23	-29.49	-0.49	28.74	-11.3	-0.09
384	338	A	2	-23.2	1.11	36.36	2.22	0.02
384	333	A	5	-21.26	0.32	38.15	1.62	0.01
384	489	A	6	-32.0	-0.49	19.44	-2.92	-0.02

i-nuc	BP(j)	Nuc	#BP_Win	avgMFE	avgZ	avgED	SumZ	SumZ/#TotalWindows	BPs= 6
nt-385	-	G	120	-	-	-	-	-
385	NoBP	G	45	-29.42	-0.38	29.97	-17.13	-0.14
385	375	U	23	-23.87	0.18	35.56	4.08	0.03
385	328	C	15	-24.17	0.54	37.84	8.1	0.07
385	419	U	23	-29.49	-0.49	28.74	-11.3	-0.09
385	337	U	2	-23.2	1.11	36.36	2.22	0.02
385	487	C	6	-32.1	-0.32	28.77	-1.94	-0.02
385	488	C	6	-32.0	-0.49	19.44	-2.92	-0.02

i-nuc	BP(j)	Nuc	#BP_Win	avgMFE	avgZ	avgED	SumZ	SumZ/#TotalWindows	BPs= 5
nt-386	-	C	120	-	-	-	-	-
386	NoBP	C	63	-30.08	-0.46	28.91	-28.76	-0.24
386	374	G	23	-23.87	0.18	35.56	4.08	0.03
386	327	G	15	-24.17	0.54	37.84	8.1	0.07
386	336	G	2	-23.2	1.11	36.36	2.22	0.02
386	331	G	5	-21.26	0.32	38.15	1.62	0.01
386	486	G	12	-32.05	-0.4	24.1	-4.86	-0.04

i-nuc	BP(j)	Nuc	#BP_Win	avgMFE	avgZ	avgED	SumZ	SumZ/#TotalWindows	BPs= 6
nt-387	-	U	120	-	-	-	-	-
387	NoBP	U	48	-30.88	-0.56	26.56	-27.09	-0.23
387	378	A	18	-28.01	-0.15	34.71	-2.71	-0.02
387	373	A	21	-22.79	0.32	37.16	6.7	0.06
387	326	G	15	-24.17	0.54	37.84	8.1	0.07
387	334	G	2	-23.2	1.11	36.36	2.22	0.02
387	330	G	4	-21.52	0.21	37.89	0.83	0.01
387	485	A	12	-32.05	-0.4	24.1	-4.86	-0.04

i-nuc	BP(j)	Nuc	#BP_Win	avgMFE	avgZ	avgED	SumZ	SumZ/#TotalWindows	BPs= 9
nt-388	-	U	120	-	-	-	-	-
388	NoBP	U	11	-27.33	-0.28	28.21	-3.03	-0.03
388	373	A	2	-35.2	-1.31	18.79	-2.62	-0.02
388	377	A	18	-28.01	-0.15	34.71	-2.71	-0.02
388	358	A	11	-31.14	-0.38	28.92	-4.14	-0.03
388	372	G	21	-22.79	0.32	37.16	6.7	0.06
388	416	A	38	-29.25	-0.24	30.03	-9.05	-0.08
388	333	A	2	-23.2	1.11	36.36	2.22	0.02
388	329	A	3	-21.6	0.17	37.97	0.51	0.0
388	445	G	2	-20.75	0.56	38.43	1.11	0.01
388	484	G	12	-32.05	-0.4	24.1	-4.86	-0.04

i-nuc	BP(j)	Nuc	#BP_Win	avgMFE	avgZ	avgED	SumZ	SumZ/#TotalWindows	BPs= 8
nt-389	-	C	120	-	-	-	-	-
389	NoBP	C	5	-33.5	-0.99	19.63	-4.97	-0.04
389	372	G	2	-35.2	-1.31	18.79	-2.62	-0.02
389	376	G	18	-28.01	-0.15	34.71	-2.71	-0.02
389	357	G	11	-31.14	-0.38	28.92	-4.14	-0.03
389	415	G	43	-29.02	-0.2	30.85	-8.43	-0.07
389	332	G	2	-23.2	1.11	36.36	2.22	0.02
389	324	G	6	-22.18	0.5	36.35	2.98	0.02
389	444	G	21	-21.36	0.37	37.41	7.7	0.06
389	483	G	12	-32.05	-0.4	24.1	-4.86	-0.04

i-nuc	BP(j)	Nuc	#BP_Win	avgMFE	avgZ	avgED	SumZ	SumZ/#TotalWindows	BPs= 6
nt-390	-	C	120	-	-	-	-	-
390	NoBP	C	25	-29.68	-0.38	30.43	-9.44	-0.08
390	356	G	11	-31.14	-0.38	28.92	-4.14	-0.03
390	414	G	43	-29.02	-0.2	30.85	-8.43	-0.07
390	331	G	2	-23.2	1.11	36.36	2.22	0.02
390	323	G	6	-22.18	0.5	36.35	2.98	0.02
390	443	G	21	-21.36	0.37	37.41	7.7	0.06
390	482	G	12	-32.05	-0.4	24.1	-4.86	-0.04

i-nuc	BP(j)	Nuc	#BP_Win	avgMFE	avgZ	avgED	SumZ	SumZ/#TotalWindows	BPs= 9
nt-391	-	C	120	-	-	-	-	-
391	NoBP	C	2	-33.5	-0.99	19.01	-1.98	-0.02
391	370	G	2	-35.2	-1.31	18.79	-2.62	-0.02
391	374	G	18	-28.01	-0.15	34.71	-2.71	-0.02
391	354	G	11	-31.14	-0.38	28.92	-4.14	-0.03
391	413	G	43	-29.02	-0.2	30.85	-8.43	-0.07
391	330	G	2	-23.2	1.11	36.36	2.22	0.02
391	322	G	6	-22.18	0.5	36.35	2.98	0.02
391	442	G	21	-21.36	0.37	37.41	7.7	0.06
391	480	G	12	-32.05	-0.4	24.1	-4.86	-0.04
391	506	G	3	-33.37	-0.5	20.53	-1.51	-0.01

i-nuc	BP(j)	Nuc	#BP_Win	avgMFE	avgZ	avgED	SumZ	SumZ/#TotalWindows	BPs= 8
nt-392	-	U	120	-	-	-	-	-
392	NoBP	U	57	-29.6	-0.24	29.44	-13.85	-0.12
392	369	A	2	-35.2	-1.31	18.79	-2.62	-0.02
392	373	A	18	-28.01	-0.15	34.71	-2.71	-0.02
392	353	A	11	-31.14	-0.38	28.92	-4.14	-0.03
392	329	A	2	-23.2	1.11	36.36	2.22	0.02
392	321	G	5	-22.4	0.53	35.08	2.63	0.02
392	441	A	21	-21.36	0.37	37.41	7.7	0.06
392	505	A	3	-33.37	-0.5	20.53	-1.51	-0.01
392	416	A	1	-31.5	-0.2	29.91	-0.2	-0.0

i-nuc	BP(j)	Nuc	#BP_Win	avgMFE	avgZ	avgED	SumZ	SumZ/#TotalWindows	BPs= 10
nt-393	-	C	120	-	-	-	-	-
393	368	G	2	-35.2	-1.31	18.79	-2.62	-0.02
393	372	G	18	-28.01	-0.15	34.71	-2.71	-0.02
393	352	G	11	-31.14	-0.38	28.92	-4.14	-0.03
393	411	G	43	-29.02	-0.2	30.85	-8.43	-0.07
393	327	G	2	-23.2	1.11	36.36	2.22	0.02
393	319	G	3	-22.77	0.69	36.19	2.06	0.02
393	NoBP	C	4	-24.13	0.14	34.38	0.57	0.0
393	440	G	21	-21.36	0.37	37.41	7.7	0.06
393	478	G	12	-32.05	-0.4	24.1	-4.86	-0.04
393	504	G	3	-33.37	-0.5	20.53	-1.51	-0.01
393	415	G	1	-31.5	-0.2	29.91	-0.2	-0.0

i-nuc	BP(j)	Nuc	#BP_Win	avgMFE	avgZ	avgED	SumZ	SumZ/#TotalWindows	BPs= 9
nt-394	-	U	120	-	-	-	-	-
394	NoBP	U	25	-21.96	0.29	36.57	7.18	0.06
394	371	A	18	-28.01	-0.15	34.71	-2.71	-0.02
394	351	A	11	-31.14	-0.38	28.92	-4.14	-0.03
394	410	G	43	-29.02	-0.2	30.85	-8.43	-0.07
394	326	G	2	-23.2	1.11	36.36	2.22	0.02
394	318	G	3	-22.77	0.69	36.19	2.06	0.02
394	477	A	12	-32.05	-0.4	24.1	-4.86	-0.04
394	503	A	3	-33.37	-0.5	20.53	-1.51	-0.01
394	414	G	1	-31.5	-0.2	29.91	-0.2	-0.0
394	421	A	2	-33.1	-0.88	24.22	-1.75	-0.01

i-nuc	BP(j)	Nuc	#BP_Win	avgMFE	avgZ	avgED	SumZ	SumZ/#TotalWindows	BPs= 7
nt-395	-	U	120	-	-	-	-	-
395	370	G	18	-28.01	-0.15	34.71	-2.71	-0.02
395	350	A	11	-31.14	-0.38	28.92	-4.14	-0.03
395	NoBP	U	69	-26.2	0.03	33.25	2.41	0.02
395	317	G	3	-22.77	0.69	36.19	2.06	0.02
395	476	G	12	-32.05	-0.4	24.1	-4.86	-0.04
395	502	A	3	-33.37	-0.5	20.53	-1.51	-0.01
395	413	G	1	-31.5	-0.2	29.91	-0.2	-0.0
395	420	A	3	-33.7	-1.09	23.25	-3.26	-0.03

i-nuc	BP(j)	Nuc	#BP_Win	avgMFE	avgZ	avgED	SumZ	SumZ/#TotalWindows	BPs= 4
nt-396	-	A	120	-	-	-	-	-
396	NoBP	A	93	-26.66	0.0	33.2	0.42	0.0
396	349	U	11	-31.14	-0.38	28.92	-4.14	-0.03
396	475	U	12	-32.05	-0.4	24.1	-4.86	-0.04
396	412	U	1	-31.5	-0.2	29.91	-0.2	-0.0
396	419	U	3	-33.7	-1.09	23.25	-3.26	-0.03

i-nuc	BP(j)	Nuc	#BP_Win	avgMFE	avgZ	avgED	SumZ	SumZ/#TotalWindows	BPs= 3
nt-397	-	A	120	-	-	-	-	-
397	NoBP	A	18	-30.83	-0.33	31.52	-5.87	-0.05
397	409	U	92	-27.49	-0.06	31.32	-5.56	-0.05
397	335	U	7	-22.03	0.44	36.94	3.11	0.03
397	418	U	3	-33.7	-1.09	23.25	-3.26	-0.03

i-nuc	BP(j)	Nuc	#BP_Win	avgMFE	avgZ	avgED	SumZ	SumZ/#TotalWindows	BPs= 5
nt-398	-	C	120	-	-	-	-	-
398	NoBP	C	7	-33.61	-0.87	29.24	-6.12	-0.05
398	347	G	11	-31.14	-0.38	28.92	-4.14	-0.03
398	408	G	92	-27.49	-0.06	31.32	-5.56	-0.05
398	334	G	7	-22.03	0.44	36.94	3.11	0.03
398	322	G	2	-23.2	1.11	36.36	2.22	0.02
398	486	G	1	-32.1	-0.63	32.34	-0.63	-0.01

i-nuc	BP(j)	Nuc	#BP_Win	avgMFE	avgZ	avgED	SumZ	SumZ/#TotalWindows	BPs= 6
nt-399	-	U	120	-	-	-	-	-
399	NoBP	U	2	-33.15	-0.71	34.47	-1.42	-0.01
399	346	G	11	-31.14	-0.38	28.92	-4.14	-0.03
399	407	A	92	-27.49	-0.06	31.32	-5.56	-0.05
399	333	A	7	-22.03	0.44	36.94	3.11	0.03
399	321	G	2	-23.2	1.11	36.36	2.22	0.02
399	485	A	1	-32.1	-0.63	32.34	-0.63	-0.01
399	416	A	5	-34.06	-0.98	23.21	-4.89	-0.04

i-nuc	BP(j)	Nuc	#BP_Win	avgMFE	avgZ	avgED	SumZ	SumZ/#TotalWindows	BPs= 7
nt-400	-	U	120	-	-	-	-	-
400	345	A	11	-31.14	-0.38	28.92	-4.14	-0.03
400	406	A	92	-27.49	-0.06	31.32	-5.56	-0.05
400	332	G	7	-22.03	0.44	36.94	3.11	0.03
400	319	G	2	-23.2	1.11	36.36	2.22	0.02
400	484	G	1	-32.1	-0.63	32.34	-0.63	-0.01
400	415	G	5	-34.06	-0.98	23.21	-4.89	-0.04
400	416	A	2	-34.4	-0.99	19.1	-1.98	-0.02

i-nuc	BP(j)	Nuc	#BP_Win	avgMFE	avgZ	avgED	SumZ	SumZ/#TotalWindows	BPs= 7
nt-401	-	C	120	-	-	-	-	-
401	344	G	10	-31.13	-0.38	27.32	-3.76	-0.03
401	405	G	92	-27.49	-0.06	31.32	-5.56	-0.05
401	331	G	7	-22.03	0.44	36.94	3.11	0.03
401	318	G	2	-23.2	1.11	36.36	2.22	0.02
401	483	G	1	-32.1	-0.63	32.34	-0.63	-0.01
401	414	G	5	-34.06	-0.98	23.21	-4.89	-0.04
401	415	G	3	-33.9	-0.87	20.85	-2.61	-0.02

i-nuc	BP(j)	Nuc	#BP_Win	avgMFE	avgZ	avgED	SumZ	SumZ/#TotalWindows	BPs= 5
nt-402	-	C	120	-	-	-	-	-
402	NoBP	C	102	-27.84	-0.09	31.0	-9.34	-0.08
402	330	G	7	-22.03	0.44	36.94	3.11	0.03
402	317	G	2	-23.2	1.11	36.36	2.22	0.02
402	482	G	1	-32.1	-0.63	32.34	-0.63	-0.01
402	413	G	5	-34.06	-0.98	23.21	-4.89	-0.04
402	414	G	3	-33.9	-0.87	20.85	-2.61	-0.02

i-nuc	BP(j)	Nuc	#BP_Win	avgMFE	avgZ	avgED	SumZ	SumZ/#TotalWindows	BPs= 2
nt-403	-	G	120	-	-	-	-	-
403	NoBP	G	114	-27.54	-0.06	31.27	-6.89	-0.06
403	481	C	1	-32.1	-0.63	32.34	-0.63	-0.01
403	412	U	5	-34.06	-0.98	23.21	-4.89	-0.04

i-nuc	BP(j)	Nuc	#BP_Win	avgMFE	avgZ	avgED	SumZ	SumZ/#TotalWindows	BPs= 2
nt-404	-	A	120	-	-	-	-	-
404	NoBP	A	115	-27.77	-0.11	31.13	-12.37	-0.1
404	315	U	2	-23.2	1.11	36.36	2.22	0.02
404	412	U	3	-33.9	-0.87	20.85	-2.61	-0.02

i-nuc	BP(j)	Nuc	#BP_Win	avgMFE	avgZ	avgED	SumZ	SumZ/#TotalWindows	BPs= 2
nt-405	-	G	120	-	-	-	-	-
405	NoBP	G	26	-29.54	-0.38	29.18	-9.99	-0.08
405	401	C	92	-27.49	-0.06	31.32	-5.56	-0.05
405	314	C	2	-23.2	1.11	36.36	2.22	0.02

i-nuc	BP(j)	Nuc	#BP_Win	avgMFE	avgZ	avgED	SumZ	SumZ/#TotalWindows	BPs= 1
nt-406	-	A	120	-	-	-	-	-
406	NoBP	A	28	-29.2	-0.31	29.68	-8.67	-0.07
406	400	U	92	-27.49	-0.06	31.32	-5.56	-0.05

i-nuc	BP(j)	Nuc	#BP_Win	avgMFE	avgZ	avgED	SumZ	SumZ/#TotalWindows	BPs= 1
nt-407	-	A	120	-	-	-	-	-
407	NoBP	A	28	-29.3	-0.33	29.94	-9.34	-0.08
407	399	U	92	-27.49	-0.06	31.32	-5.56	-0.05

i-nuc	BP(j)	Nuc	#BP_Win	avgMFE	avgZ	avgED	SumZ	SumZ/#TotalWindows	BPs= 2
nt-408	-	G	120	-	-	-	-	-
408	NoBP	G	18	-31.36	-0.47	27.92	-8.52	-0.07
408	398	C	92	-27.49	-0.06	31.32	-5.56	-0.05
408	433	C	10	-25.98	-0.16	33.53	-1.59	-0.01

i-nuc	BP(j)	Nuc	#BP_Win	avgMFE	avgZ	avgED	SumZ	SumZ/#TotalWindows	BPs= 2
nt-409	-	U	120	-	-	-	-	-
409	397	A	92	-27.49	-0.06	31.32	-5.56	-0.05
409	NoBP	U	18	-31.6	-0.53	27.53	-9.57	-0.08
409	432	A	10	-25.98	-0.16	33.53	-1.59	-0.01

i-nuc	BP(j)	Nuc	#BP_Win	avgMFE	avgZ	avgED	SumZ	SumZ/#TotalWindows	BPs= 3
nt-410	-	G	120	-	-	-	-	-
410	NoBP	G	22	-32.52	-0.69	26.24	-15.13	-0.13
410	394	U	43	-29.02	-0.2	30.85	-8.43	-0.07
410	430	C	45	-25.3	0.16	32.63	7.27	0.06
410	431	U	10	-25.98	-0.16	33.53	-1.59	-0.01

i-nuc	BP(j)	Nuc	#BP_Win	avgMFE	avgZ	avgED	SumZ	SumZ/#TotalWindows	BPs= 3
nt-411	-	G	120	-	-	-	-	-
411	NoBP	G	22	-32.68	-0.71	26.07	-15.7	-0.13
411	393	C	43	-29.02	-0.2	30.85	-8.43	-0.07
411	429	U	45	-25.3	0.16	32.63	7.27	0.06
411	430	C	10	-25.98	-0.16	33.53	-1.59	-0.01

i-nuc	BP(j)	Nuc	#BP_Win	avgMFE	avgZ	avgED	SumZ	SumZ/#TotalWindows	BPs= 4
nt-412	-	U	120	-	-	-	-	-
412	NoBP	U	56	-29.79	-0.31	30.05	-17.26	-0.14
412	428	A	55	-25.43	0.1	32.8	5.68	0.05
412	396	A	1	-31.5	-0.2	29.91	-0.2	-0.0
412	403	G	5	-34.06	-0.98	23.21	-4.89	-0.04
412	404	A	3	-33.9	-0.87	20.85	-2.61	-0.02

i-nuc	BP(j)	Nuc	#BP_Win	avgMFE	avgZ	avgED	SumZ	SumZ/#TotalWindows	BPs= 4
nt-413	-	G	120	-	-	-	-	-
413	NoBP	G	16	-33.04	-0.8	25.39	-12.85	-0.11
413	391	C	43	-29.02	-0.2	30.85	-8.43	-0.07
413	427	U	55	-25.43	0.1	32.8	5.68	0.05
413	395	U	1	-31.5	-0.2	29.91	-0.2	-0.0
413	402	C	5	-34.06	-0.98	23.21	-4.89	-0.04

i-nuc	BP(j)	Nuc	#BP_Win	avgMFE	avgZ	avgED	SumZ	SumZ/#TotalWindows	BPs= 6
nt-414	-	G	120	-	-	-	-	-
414	NoBP	G	10	-32.82	-0.84	27.68	-8.37	-0.07
414	390	C	43	-29.02	-0.2	30.85	-8.43	-0.07
414	426	C	55	-25.43	0.1	32.8	5.68	0.05
414	394	U	1	-31.5	-0.2	29.91	-0.2	-0.0
414	401	C	5	-34.06	-0.98	23.21	-4.89	-0.04
414	402	C	3	-33.9	-0.87	20.85	-2.61	-0.02
414	531	U	3	-35.7	-1.17	16.87	-3.52	-0.03

i-nuc	BP(j)	Nuc	#BP_Win	avgMFE	avgZ	avgED	SumZ	SumZ/#TotalWindows	BPs= 5
nt-415	-	G	120	-	-	-	-	-
415	NoBP	G	65	-26.7	-0.07	31.74	-4.26	-0.04
415	389	C	43	-29.02	-0.2	30.85	-8.43	-0.07
415	393	C	1	-31.5	-0.2	29.91	-0.2	-0.0
415	400	U	5	-34.06	-0.98	23.21	-4.89	-0.04
415	401	C	3	-33.9	-0.87	20.85	-2.61	-0.02
415	530	C	3	-35.7	-1.17	16.87	-3.52	-0.03

i-nuc	BP(j)	Nuc	#BP_Win	avgMFE	avgZ	avgED	SumZ	SumZ/#TotalWindows	BPs= 5
nt-416	-	A	120	-	-	-	-	-
416	NoBP	A	71	-26.96	-0.08	31.76	-5.5	-0.05
416	388	U	38	-29.25	-0.24	30.03	-9.05	-0.08
416	392	U	1	-31.5	-0.2	29.91	-0.2	-0.0
416	399	U	5	-34.06	-0.98	23.21	-4.89	-0.04
416	400	U	2	-34.4	-0.99	19.1	-1.98	-0.02
416	529	U	3	-35.7	-1.17	16.87	-3.52	-0.03

i-nuc	BP(j)	Nuc	#BP_Win	avgMFE	avgZ	avgED	SumZ	SumZ/#TotalWindows	BPs= 1
nt-417	-	U	120	-	-	-	-	-
417	NoBP	U	117	-28.26	-0.2	30.44	-22.92	-0.19
417	528	A	3	-35.7	-1.17	16.87	-3.52	-0.03

i-nuc	BP(j)	Nuc	#BP_Win	avgMFE	avgZ	avgED	SumZ	SumZ/#TotalWindows	BPs= 2
nt-418	-	U	120	-	-	-	-	-
418	NoBP	U	114	-28.22	-0.19	30.45	-21.74	-0.18
418	397	A	3	-33.7	-1.09	23.25	-3.26	-0.03
418	527	G	3	-35.7	-1.17	16.87	-3.52	-0.03

i-nuc	BP(j)	Nuc	#BP_Win	avgMFE	avgZ	avgED	SumZ	SumZ/#TotalWindows	BPs= 3
nt-419	-	U	120	-	-	-	-	-
419	NoBP	U	91	-28.08	-0.15	30.65	-13.24	-0.11
419	385	G	23	-29.49	-0.49	28.74	-11.3	-0.09
419	396	A	3	-33.7	-1.09	23.25	-3.26	-0.03
419	526	G	3	-35.7	-1.17	16.87	-3.52	-0.03

i-nuc	BP(j)	Nuc	#BP_Win	avgMFE	avgZ	avgED	SumZ	SumZ/#TotalWindows	BPs= 2
nt-420	-	A	120	-	-	-	-	-
420	NoBP	A	94	-28.5	-0.21	29.97	-19.59	-0.16
420	384	U	23	-29.49	-0.49	28.74	-11.3	-0.09
420	395	U	3	-33.7	-1.09	23.25	-3.26	-0.03

i-nuc	BP(j)	Nuc	#BP_Win	avgMFE	avgZ	avgED	SumZ	SumZ/#TotalWindows	BPs= 2
nt-421	-	A	120	-	-	-	-	-
421	NoBP	A	95	-28.77	-0.25	29.57	-24.02	-0.2
421	383	U	23	-29.49	-0.49	28.74	-11.3	-0.09
421	394	U	2	-33.1	-0.88	24.22	-1.75	-0.01

i-nuc	BP(j)	Nuc	#BP_Win	avgMFE	avgZ	avgED	SumZ	SumZ/#TotalWindows	BPs= 1
nt-422	-	U	120	-	-	-	-	-
422	NoBP	U	97	-29.06	-0.29	29.23	-28.58	-0.24
422	382	A	23	-29.49	-0.49	28.74	-11.3	-0.09

i-nuc	BP(j)	Nuc	#BP_Win	avgMFE	avgZ	avgED	SumZ	SumZ/#TotalWindows	BPs= 0
nt-423	-	G	120	-	-	-	-	-
423	NoBP	G	120	-29.3	-0.36	28.96	-43.02	-0.36

i-nuc	BP(j)	Nuc	#BP_Win	avgMFE	avgZ	avgED	SumZ	SumZ/#TotalWindows	BPs= 0
nt-424	-	A	120	-	-	-	-	-
424	NoBP	A	120	-29.47	-0.39	28.8	-46.3	-0.39

i-nuc	BP(j)	Nuc	#BP_Win	avgMFE	avgZ	avgED	SumZ	SumZ/#TotalWindows	BPs= 1
nt-425	-	A	120	-	-	-	-	-
425	NoBP	A	98	-29.7	-0.39	28.7	-38.16	-0.32
425	375	U	22	-29.34	-0.51	28.33	-11.2	-0.09

i-nuc	BP(j)	Nuc	#BP_Win	avgMFE	avgZ	avgED	SumZ	SumZ/#TotalWindows	BPs= 3
nt-426	-	C	120	-	-	-	-	-
426	NoBP	C	19	-35.4	-0.84	25.72	-15.9	-0.13
426	414	G	55	-25.43	0.1	32.8	5.68	0.05
426	374	G	22	-29.34	-0.51	28.33	-11.2	-0.09
426	513	G	24	-35.82	-1.29	20.86	-30.88	-0.26

i-nuc	BP(j)	Nuc	#BP_Win	avgMFE	avgZ	avgED	SumZ	SumZ/#TotalWindows	BPs= 3
nt-427	-	U	120	-	-	-	-	-
427	NoBP	U	17	-36.25	-0.97	25.0	-16.48	-0.14
427	413	G	55	-25.43	0.1	32.8	5.68	0.05
427	373	A	22	-29.34	-0.51	28.33	-11.2	-0.09
427	512	G	26	-36.0	-1.29	20.92	-33.5	-0.28

i-nuc	BP(j)	Nuc	#BP_Win	avgMFE	avgZ	avgED	SumZ	SumZ/#TotalWindows	BPs= 2
nt-428	-	A	120	-	-	-	-	-
428	NoBP	A	37	-32.57	-0.77	26.5	-28.66	-0.24
428	412	U	55	-25.43	0.1	32.8	5.68	0.05
428	511	U	28	-36.15	-1.29	21.06	-36.03	-0.3

i-nuc	BP(j)	Nuc	#BP_Win	avgMFE	avgZ	avgED	SumZ	SumZ/#TotalWindows	BPs= 3
nt-429	-	U	120	-	-	-	-	-
429	NoBP	U	25	-33.58	-0.9	26.74	-22.59	-0.19
429	411	G	45	-25.3	0.16	32.63	7.27	0.06
429	371	A	22	-29.34	-0.51	28.33	-11.2	-0.09
429	510	G	28	-36.15	-1.29	21.06	-36.03	-0.3

i-nuc	BP(j)	Nuc	#BP_Win	avgMFE	avgZ	avgED	SumZ	SumZ/#TotalWindows	BPs= 4
nt-430	-	C	120	-	-	-	-	-
430	410	G	45	-25.3	0.16	32.63	7.27	0.06
430	370	G	22	-29.34	-0.51	28.33	-11.2	-0.09
430	411	G	10	-25.98	-0.16	33.53	-1.59	-0.01
430	NoBP	C	7	-33.81	-0.42	24.06	-2.97	-0.02
430	509	G	36	-38.19	-1.6	20.25	-57.6	-0.48

i-nuc	BP(j)	Nuc	#BP_Win	avgMFE	avgZ	avgED	SumZ	SumZ/#TotalWindows	BPs= 3
nt-431	-	U	120	-	-	-	-	-
431	369	A	22	-29.34	-0.51	28.33	-11.2	-0.09
431	NoBP	U	52	-26.81	0.01	30.94	0.69	0.01
431	410	G	10	-25.98	-0.16	33.53	-1.59	-0.01
431	508	G	36	-38.19	-1.6	20.25	-57.6	-0.48

i-nuc	BP(j)	Nuc	#BP_Win	avgMFE	avgZ	avgED	SumZ	SumZ/#TotalWindows	BPs= 2
nt-432	-	A	120	-	-	-	-	-
432	NoBP	A	74	-27.81	-0.19	29.78	-14.1	-0.12
432	409	U	10	-25.98	-0.16	33.53	-1.59	-0.01
432	507	U	36	-38.19	-1.6	20.25	-57.6	-0.48

i-nuc	BP(j)	Nuc	#BP_Win	avgMFE	avgZ	avgED	SumZ	SumZ/#TotalWindows	BPs= 3
nt-433	-	C	120	-	-	-	-	-
433	NoBP	C	59	-27.46	-0.15	30.42	-8.87	-0.07
433	408	G	10	-25.98	-0.16	33.53	-1.59	-0.01
433	368	G	15	-30.71	-0.62	25.77	-9.23	-0.08
433	506	G	36	-38.19	-1.6	20.25	-57.6	-0.48

i-nuc	BP(j)	Nuc	#BP_Win	avgMFE	avgZ	avgED	SumZ	SumZ/#TotalWindows	BPs= 1
nt-434	-	A	120	-	-	-	-	-
434	NoBP	A	105	-31.22	-0.69	27.03	-72.24	-0.6
434	367	U	15	-30.71	-0.62	25.77	-9.23	-0.08

i-nuc	BP(j)	Nuc	#BP_Win	avgMFE	avgZ	avgED	SumZ	SumZ/#TotalWindows	BPs= 0
nt-435	-	A	120	-	-	-	-	-
435	NoBP	A	120	-31.36	-0.71	26.68	-85.28	-0.71

i-nuc	BP(j)	Nuc	#BP_Win	avgMFE	avgZ	avgED	SumZ	SumZ/#TotalWindows	BPs= 0
nt-436	-	A	120	-	-	-	-	-
436	NoBP	A	120	-31.55	-0.74	26.5	-88.89	-0.74

i-nuc	BP(j)	Nuc	#BP_Win	avgMFE	avgZ	avgED	SumZ	SumZ/#TotalWindows	BPs= 0
nt-437	-	A	120	-	-	-	-	-
437	NoBP	A	120	-31.75	-0.77	26.33	-92.5	-0.77

i-nuc	BP(j)	Nuc	#BP_Win	avgMFE	avgZ	avgED	SumZ	SumZ/#TotalWindows	BPs= 0
nt-438	-	A	120	-	-	-	-	-
438	NoBP	A	120	-31.96	-0.8	26.18	-95.95	-0.8

i-nuc	BP(j)	Nuc	#BP_Win	avgMFE	avgZ	avgED	SumZ	SumZ/#TotalWindows	BPs= 1
nt-439	-	U	120	-	-	-	-	-
439	NoBP	U	114	-32.24	-0.85	25.85	-96.64	-0.81
439	477	A	6	-30.52	-0.39	29.28	-2.33	-0.02

i-nuc	BP(j)	Nuc	#BP_Win	avgMFE	avgZ	avgED	SumZ	SumZ/#TotalWindows	BPs= 3
nt-440	-	G	120	-	-	-	-	-
440	NoBP	G	31	-28.81	-0.43	29.55	-13.28	-0.11
440	393	C	21	-21.36	0.37	37.41	7.7	0.06
440	366	C	5	-30.06	-0.42	28.4	-2.11	-0.02
440	474	C	63	-37.95	-1.5	20.08	-94.23	-0.79

i-nuc	BP(j)	Nuc	#BP_Win	avgMFE	avgZ	avgED	SumZ	SumZ/#TotalWindows	BPs= 3
nt-441	-	A	120	-	-	-	-	-
441	NoBP	A	83	-35.65	-1.28	22.46	-106.27	-0.89
441	392	U	21	-21.36	0.37	37.41	7.7	0.06
441	365	U	5	-30.06	-0.42	28.4	-2.11	-0.02
441	475	U	11	-31.78	-0.37	27.52	-4.11	-0.03

i-nuc	BP(j)	Nuc	#BP_Win	avgMFE	avgZ	avgED	SumZ	SumZ/#TotalWindows	BPs= 3
nt-442	-	G	120	-	-	-	-	-
442	NoBP	G	83	-35.95	-1.32	22.25	-109.32	-0.91
442	391	C	21	-21.36	0.37	37.41	7.7	0.06
442	364	C	5	-30.06	-0.42	28.4	-2.11	-0.02
442	474	C	11	-31.78	-0.37	27.52	-4.11	-0.03

i-nuc	BP(j)	Nuc	#BP_Win	avgMFE	avgZ	avgED	SumZ	SumZ/#TotalWindows	BPs= 3
nt-443	-	G	120	-	-	-	-	-
443	NoBP	G	7	-22.66	0.11	36.88	0.77	0.01
443	390	C	21	-21.36	0.37	37.41	7.7	0.06
443	471	U	81	-37.05	-1.43	21.24	-115.62	-0.96
443	473	C	11	-31.78	-0.37	27.52	-4.11	-0.03

i-nuc	BP(j)	Nuc	#BP_Win	avgMFE	avgZ	avgED	SumZ	SumZ/#TotalWindows	BPs= 3
nt-444	-	G	120	-	-	-	-	-
444	NoBP	G	2	-20.85	0.46	37.83	0.93	0.01
444	389	C	21	-21.36	0.37	37.41	7.7	0.06
444	464	C	3	-21.93	0.31	41.1	0.94	0.01
444	470	C	94	-36.45	-1.32	22.09	-124.19	-1.03

i-nuc	BP(j)	Nuc	#BP_Win	avgMFE	avgZ	avgED	SumZ	SumZ/#TotalWindows	BPs= 3
nt-445	-	G	120	-	-	-	-	-
445	NoBP	G	22	-21.16	0.42	38.42	9.33	0.08
445	388	U	2	-20.75	0.56	38.43	1.11	0.01
445	469	C	95	-36.37	-1.32	22.11	-125.46	-1.05
445	559	C	1	-45.6	-2.94	23.39	-2.94	-0.02

i-nuc	BP(j)	Nuc	#BP_Win	avgMFE	avgZ	avgED	SumZ	SumZ/#TotalWindows	BPs= 5
nt-446	-	C	120	-	-	-	-	-
446	NoBP	C	13	-22.42	0.36	37.95	4.62	0.04
446	347	G	5	-20.7	0.5	34.7	2.52	0.02
446	462	G	4	-21.67	0.33	42.02	1.33	0.01
446	466	G	1	-22.9	0.06	40.93	0.06	0.0
446	468	G	96	-36.25	-1.31	22.21	-125.96	-1.05
446	558	G	1	-45.6	-2.94	23.39	-2.94	-0.02

i-nuc	BP(j)	Nuc	#BP_Win	avgMFE	avgZ	avgED	SumZ	SumZ/#TotalWindows	BPs= 6
nt-447	-	U	120	-	-	-	-	-
447	NoBP	U	9	-25.68	0.04	34.67	0.39	0.0
447	346	G	5	-20.7	0.5	34.7	2.52	0.02
447	350	A	4	-20.7	0.43	41.99	1.71	0.01
447	461	A	4	-21.67	0.33	42.02	1.33	0.01
447	465	A	1	-22.9	0.06	40.93	0.06	0.0
447	467	G	96	-36.25	-1.31	22.21	-125.96	-1.05
447	557	A	1	-45.6	-2.94	23.39	-2.94	-0.02

i-nuc	BP(j)	Nuc	#BP_Win	avgMFE	avgZ	avgED	SumZ	SumZ/#TotalWindows	BPs= 4
nt-448	-	G	120	-	-	-	-	-
448	NoBP	G	108	-34.71	-1.12	23.71	-121.12	-1.01
448	349	U	4	-20.7	0.43	41.99	1.71	0.01
448	460	U	4	-21.67	0.33	42.02	1.33	0.01
448	464	C	1	-22.9	0.06	40.93	0.06	0.0
448	551	C	3	-44.6	-2.53	23.85	-7.6	-0.06

i-nuc	BP(j)	Nuc	#BP_Win	avgMFE	avgZ	avgED	SumZ	SumZ/#TotalWindows	BPs= 5
nt-449	-	U	120	-	-	-	-	-
449	NoBP	U	12	-24.34	0.17	34.24	2.0	0.02
449	348	A	4	-20.7	0.43	41.99	1.71	0.01
449	459	A	4	-21.67	0.33	42.02	1.33	0.01
449	463	G	1	-22.9	0.06	40.93	0.06	0.0
449	465	A	96	-36.25	-1.31	22.21	-125.96	-1.05
449	550	A	3	-44.6	-2.53	23.85	-7.6	-0.06

i-nuc	BP(j)	Nuc	#BP_Win	avgMFE	avgZ	avgED	SumZ	SumZ/#TotalWindows	BPs= 3
nt-450	-	G	120	-	-	-	-	-
450	NoBP	G	16	-25.28	-0.02	37.4	-0.35	-0.0
450	343	U	5	-20.7	0.5	34.7	2.52	0.02
450	464	C	96	-36.25	-1.31	22.21	-125.96	-1.05
450	549	C	3	-44.6	-2.53	23.85	-7.6	-0.06

i-nuc	BP(j)	Nuc	#BP_Win	avgMFE	avgZ	avgED	SumZ	SumZ/#TotalWindows	BPs= 6
nt-451	-	U	120	-	-	-	-	-
451	NoBP	U	7	-33.74	-0.91	30.18	-6.36	-0.05
451	342	A	5	-20.7	0.5	34.7	2.52	0.02
451	346	G	4	-20.7	0.43	41.99	1.71	0.01
451	457	G	4	-21.67	0.33	42.02	1.33	0.01
451	461	A	1	-22.9	0.06	40.93	0.06	0.0
451	463	G	96	-36.25	-1.31	22.21	-125.96	-1.05
451	548	A	3	-44.6	-2.53	23.85	-7.6	-0.06

i-nuc	BP(j)	Nuc	#BP_Win	avgMFE	avgZ	avgED	SumZ	SumZ/#TotalWindows	BPs= 5
nt-452	-	U	120	-	-	-	-	-
452	NoBP	U	8	-35.52	-1.18	30.14	-9.48	-0.08
452	341	A	5	-20.7	0.5	34.7	2.52	0.02
452	345	A	4	-20.7	0.43	41.99	1.71	0.01
452	456	A	4	-21.67	0.33	42.02	1.33	0.01
452	462	G	96	-36.25	-1.31	22.21	-125.96	-1.05
452	547	A	3	-44.6	-2.53	23.85	-7.6	-0.06

i-nuc	BP(j)	Nuc	#BP_Win	avgMFE	avgZ	avgED	SumZ	SumZ/#TotalWindows	BPs= 4
nt-453	-	U	120	-	-	-	-	-
453	NoBP	U	12	-33.0	-0.96	33.21	-11.5	-0.1
453	340	G	5	-20.7	0.5	34.7	2.52	0.02
453	344	G	4	-20.7	0.43	41.99	1.71	0.01
453	461	A	96	-36.25	-1.31	22.21	-125.96	-1.05
453	546	G	3	-44.6	-2.53	23.85	-7.6	-0.06

i-nuc	BP(j)	Nuc	#BP_Win	avgMFE	avgZ	avgED	SumZ	SumZ/#TotalWindows	BPs= 4
nt-454	-	A	120	-	-	-	-	-
454	339	U	5	-20.7	0.5	34.7	2.52	0.02
454	343	U	4	-20.7	0.43	41.99	1.71	0.01
454	NoBP	A	12	-35.09	-1.25	32.41	-15.03	-0.13
454	460	U	96	-36.25	-1.31	22.21	-125.96	-1.05
454	545	U	3	-44.6	-2.53	23.85	-7.6	-0.06

i-nuc	BP(j)	Nuc	#BP_Win	avgMFE	avgZ	avgED	SumZ	SumZ/#TotalWindows	BPs= 2
nt-455	-	G	120	-	-	-	-	-
455	NoBP	G	113	-34.82	-1.15	24.4	-130.38	-1.09
455	544	U	3	-44.6	-2.53	23.85	-7.6	-0.06
455	567	U	4	-44.35	-2.38	24.73	-9.53	-0.08

i-nuc	BP(j)	Nuc	#BP_Win	avgMFE	avgZ	avgED	SumZ	SumZ/#TotalWindows	BPs= 3
nt-456	-	A	120	-	-	-	-	-
456	NoBP	A	109	-35.52	-1.23	23.62	-134.48	-1.12
456	452	U	4	-21.67	0.33	42.02	1.33	0.01
456	543	U	3	-44.6	-2.53	23.85	-7.6	-0.06
456	566	U	4	-44.35	-2.38	24.73	-9.53	-0.08

i-nuc	BP(j)	Nuc	#BP_Win	avgMFE	avgZ	avgED	SumZ	SumZ/#TotalWindows	BPs= 2
nt-457	-	G	120	-	-	-	-	-
457	NoBP	G	112	-35.98	-1.29	23.48	-144.75	-1.21
457	451	U	4	-21.67	0.33	42.02	1.33	0.01
457	565	C	4	-44.35	-2.38	24.73	-9.53	-0.08

i-nuc	BP(j)	Nuc	#BP_Win	avgMFE	avgZ	avgED	SumZ	SumZ/#TotalWindows	BPs= 1
nt-458	-	G	120	-	-	-	-	-
458	NoBP	G	116	-35.69	-1.26	23.99	-146.17	-1.22
458	564	C	4	-44.35	-2.38	24.73	-9.53	-0.08

i-nuc	BP(j)	Nuc	#BP_Win	avgMFE	avgZ	avgED	SumZ	SumZ/#TotalWindows	BPs= 2
nt-459	-	A	120	-	-	-	-	-
459	NoBP	A	112	-36.4	-1.34	23.18	-150.26	-1.25
459	449	U	4	-21.67	0.33	42.02	1.33	0.01
459	563	U	4	-44.35	-2.38	24.73	-9.53	-0.08

i-nuc	BP(j)	Nuc	#BP_Win	avgMFE	avgZ	avgED	SumZ	SumZ/#TotalWindows	BPs= 3
nt-460	-	U	120	-	-	-	-	-
460	NoBP	U	16	-38.82	-1.68	27.64	-26.84	-0.22
460	448	G	4	-21.67	0.33	42.02	1.33	0.01
460	454	A	96	-36.25	-1.31	22.21	-125.96	-1.05
460	562	A	4	-44.35	-2.38	24.73	-9.53	-0.08

i-nuc	BP(j)	Nuc	#BP_Win	avgMFE	avgZ	avgED	SumZ	SumZ/#TotalWindows	BPs= 4
nt-461	-	A	120	-	-	-	-	-
461	NoBP	A	12	-40.7	-1.82	25.59	-21.81	-0.18
461	447	U	4	-21.67	0.33	42.02	1.33	0.01
461	451	U	1	-22.9	0.06	40.93	0.06	0.0
461	453	U	96	-36.25	-1.31	22.21	-125.96	-1.05
461	500	U	7	-44.46	-2.45	24.35	-17.13	-0.14

i-nuc	BP(j)	Nuc	#BP_Win	avgMFE	avgZ	avgED	SumZ	SumZ/#TotalWindows	BPs= 4
nt-462	-	G	120	-	-	-	-	-
462	NoBP	G	2	-21.8	0.27	42.71	0.54	0.0
462	446	C	4	-21.67	0.33	42.02	1.33	0.01
462	452	U	96	-36.25	-1.31	22.21	-125.96	-1.05
462	499	C	7	-44.46	-2.45	24.35	-17.13	-0.14
462	570	C	11	-44.72	-2.25	21.69	-24.72	-0.21

i-nuc	BP(j)	Nuc	#BP_Win	avgMFE	avgZ	avgED	SumZ	SumZ/#TotalWindows	BPs= 4
nt-463	-	G	120	-	-	-	-	-
463	NoBP	G	4	-21.67	0.33	42.02	1.33	0.01
463	449	U	1	-22.9	0.06	40.93	0.06	0.0
463	451	U	96	-36.25	-1.31	22.21	-125.96	-1.05
463	498	C	7	-44.46	-2.45	24.35	-17.13	-0.14
463	569	C	12	-44.38	-2.15	21.62	-25.78	-0.21

i-nuc	BP(j)	Nuc	#BP_Win	avgMFE	avgZ	avgED	SumZ	SumZ/#TotalWindows	BPs= 5
nt-464	-	C	120	-	-	-	-	-
464	444	G	3	-21.93	0.31	41.1	0.94	0.01
464	448	G	1	-22.9	0.06	40.93	0.06	0.0
464	450	G	96	-36.25	-1.31	22.21	-125.96	-1.05
464	497	G	7	-44.46	-2.45	24.35	-17.13	-0.14
464	568	G	13	-43.93	-2.04	22.19	-26.49	-0.22

i-nuc	BP(j)	Nuc	#BP_Win	avgMFE	avgZ	avgED	SumZ	SumZ/#TotalWindows	BPs= 4
nt-465	-	A	120	-	-	-	-	-
465	NoBP	A	3	-27.47	-0.08	36.51	-0.25	-0.0
465	447	U	1	-22.9	0.06	40.93	0.06	0.0
465	449	U	96	-36.25	-1.31	22.21	-125.96	-1.05
465	496	U	7	-44.46	-2.45	24.35	-17.13	-0.14
465	567	U	13	-43.93	-2.04	22.19	-26.49	-0.22

i-nuc	BP(j)	Nuc	#BP_Win	avgMFE	avgZ	avgED	SumZ	SumZ/#TotalWindows	BPs= 3
nt-466	-	G	120	-	-	-	-	-
466	NoBP	G	99	-36.14	-1.28	22.49	-127.05	-1.06
466	446	C	1	-22.9	0.06	40.93	0.06	0.0
466	495	C	7	-44.46	-2.45	24.35	-17.13	-0.14
466	566	U	13	-43.93	-2.04	22.19	-26.49	-0.22

i-nuc	BP(j)	Nuc	#BP_Win	avgMFE	avgZ	avgED	SumZ	SumZ/#TotalWindows	BPs= 2
nt-467	-	G	120	-	-	-	-	-
467	NoBP	G	11	-40.64	-1.75	26.24	-19.21	-0.16
467	447	U	96	-36.25	-1.31	22.21	-125.96	-1.05
467	565	C	13	-43.93	-2.04	22.19	-26.49	-0.22

i-nuc	BP(j)	Nuc	#BP_Win	avgMFE	avgZ	avgED	SumZ	SumZ/#TotalWindows	BPs= 3
nt-468	-	G	120	-	-	-	-	-
468	446	C	96	-36.25	-1.31	22.21	-125.96	-1.05
468	NoBP	G	7	-44.46	-2.45	24.35	-17.13	-0.14
468	564	C	13	-43.93	-2.04	22.19	-26.49	-0.22
468	511	U	4	-37.62	-0.84	24.23	-3.35	-0.03

i-nuc	BP(j)	Nuc	#BP_Win	avgMFE	avgZ	avgED	SumZ	SumZ/#TotalWindows	BPs= 3
nt-469	-	C	120	-	-	-	-	-
469	445	G	95	-36.37	-1.32	22.11	-125.46	-1.05
469	492	G	7	-44.46	-2.45	24.35	-17.13	-0.14
469	NoBP	C	13	-43.93	-2.04	22.19	-26.49	-0.22
469	510	G	5	-37.36	-0.88	24.91	-4.4	-0.04

i-nuc	BP(j)	Nuc	#BP_Win	avgMFE	avgZ	avgED	SumZ	SumZ/#TotalWindows	BPs= 3
nt-470	-	C	120	-	-	-	-	-
470	444	G	94	-36.45	-1.32	22.09	-124.19	-1.03
470	490	G	7	-44.46	-2.45	24.35	-17.13	-0.14
470	NoBP	C	13	-43.93	-2.04	22.19	-26.49	-0.22
470	509	G	6	-37.13	-0.91	24.28	-5.49	-0.05

i-nuc	BP(j)	Nuc	#BP_Win	avgMFE	avgZ	avgED	SumZ	SumZ/#TotalWindows	BPs= 4
nt-471	-	U	120	-	-	-	-	-
471	443	G	81	-37.05	-1.43	21.24	-115.62	-0.96
471	NoBP	U	12	-32.23	-0.46	26.06	-5.52	-0.05
471	560	A	14	-44.04	-2.1	22.86	-29.45	-0.25
471	489	A	7	-44.46	-2.45	24.35	-17.13	-0.14
471	508	G	6	-37.13	-0.91	24.28	-5.49	-0.05

i-nuc	BP(j)	Nuc	#BP_Win	avgMFE	avgZ	avgED	SumZ	SumZ/#TotalWindows	BPs= 4
nt-472	-	G	120	-	-	-	-	-
472	NoBP	G	92	-36.56	-1.31	21.69	-120.78	-1.01
472	481	C	1	-30.3	-0.15	30.19	-0.15	-0.0
472	559	C	14	-44.04	-2.1	22.86	-29.45	-0.25
472	488	C	7	-44.46	-2.45	24.35	-17.13	-0.14
472	507	U	6	-37.13	-0.91	24.28	-5.49	-0.05

i-nuc	BP(j)	Nuc	#BP_Win	avgMFE	avgZ	avgED	SumZ	SumZ/#TotalWindows	BPs= 6
nt-473	-	C	120	-	-	-	-	-
473	NoBP	C	74	-37.72	-1.49	20.31	-110.03	-0.92
473	443	G	11	-31.78	-0.37	27.52	-4.11	-0.03
473	480	G	1	-30.3	-0.15	30.19	-0.15	-0.0
473	484	G	12	-39.62	-1.83	24.24	-21.99	-0.18
473	520	G	2	-32.2	-1.08	31.2	-2.16	-0.02
473	558	G	14	-44.04	-2.1	22.86	-29.45	-0.25
473	506	G	6	-37.13	-0.91	24.28	-5.49	-0.05

i-nuc	BP(j)	Nuc	#BP_Win	avgMFE	avgZ	avgED	SumZ	SumZ/#TotalWindows	BPs= 5
nt-474	-	C	120	-	-	-	-	-
474	NoBP	C	26	-40.54	-1.78	22.32	-46.31	-0.39
474	442	G	11	-31.78	-0.37	27.52	-4.11	-0.03
474	483	G	12	-39.62	-1.83	24.24	-21.99	-0.18
474	440	G	63	-37.95	-1.5	20.08	-94.23	-0.79
474	519	G	2	-32.2	-1.08	31.2	-2.16	-0.02
474	504	G	6	-37.13	-0.91	24.28	-5.49	-0.05

i-nuc	BP(j)	Nuc	#BP_Win	avgMFE	avgZ	avgED	SumZ	SumZ/#TotalWindows	BPs= 6
nt-475	-	U	120	-	-	-	-	-
475	NoBP	U	4	-30.08	-0.38	29.68	-1.54	-0.01
475	441	A	11	-31.78	-0.37	27.52	-4.11	-0.03
475	482	G	12	-39.62	-1.83	24.24	-21.99	-0.18
475	396	A	12	-32.05	-0.4	24.1	-4.86	-0.04
475	502	A	73	-40.37	-1.86	19.58	-135.42	-1.13
475	518	A	2	-32.2	-1.08	31.2	-2.16	-0.02
475	503	A	6	-37.13	-0.91	24.28	-5.49	-0.05

i-nuc	BP(j)	Nuc	#BP_Win	avgMFE	avgZ	avgED	SumZ	SumZ/#TotalWindows	BPs= 3
nt-476	-	G	120	-	-	-	-	-
476	NoBP	G	11	-30.71	-0.51	29.94	-5.6	-0.05
476	481	C	12	-39.62	-1.83	24.24	-21.99	-0.18
476	395	U	12	-32.05	-0.4	24.1	-4.86	-0.04
476	501	C	85	-39.68	-1.7	20.22	-144.42	-1.2

i-nuc	BP(j)	Nuc	#BP_Win	avgMFE	avgZ	avgED	SumZ	SumZ/#TotalWindows	BPs= 4
nt-477	-	A	120	-	-	-	-	-
477	NoBP	A	15	-37.95	-1.58	25.11	-23.64	-0.2
477	439	U	6	-30.52	-0.39	29.28	-2.33	-0.02
477	394	U	12	-32.05	-0.4	24.1	-4.86	-0.04
477	500	U	85	-39.68	-1.7	20.22	-144.42	-1.2
477	516	U	2	-32.2	-1.08	31.2	-2.16	-0.02

i-nuc	BP(j)	Nuc	#BP_Win	avgMFE	avgZ	avgED	SumZ	SumZ/#TotalWindows	BPs= 3
nt-478	-	G	120	-	-	-	-	-
478	NoBP	G	21	-35.99	-1.26	25.97	-26.51	-0.22
478	393	C	12	-32.05	-0.4	24.1	-4.86	-0.04
478	499	C	85	-39.68	-1.7	20.22	-144.42	-1.2
478	515	C	2	-32.2	-1.08	31.2	-2.16	-0.02

i-nuc	BP(j)	Nuc	#BP_Win	avgMFE	avgZ	avgED	SumZ	SumZ/#TotalWindows	BPs= 1
nt-479	-	U	120	-	-	-	-	-
479	NoBP	U	118	-38.27	-1.49	21.58	-176.33	-1.47
479	514	G	2	-32.2	-1.08	31.2	-2.16	-0.02

i-nuc	BP(j)	Nuc	#BP_Win	avgMFE	avgZ	avgED	SumZ	SumZ/#TotalWindows	BPs= 3
nt-480	-	G	120	-	-	-	-	-
480	NoBP	G	22	-36.2	-1.35	25.78	-29.7	-0.25
480	473	C	1	-30.3	-0.15	30.19	-0.15	-0.0
480	391	C	12	-32.05	-0.4	24.1	-4.86	-0.04
480	498	C	85	-39.68	-1.7	20.22	-144.42	-1.2

i-nuc	BP(j)	Nuc	#BP_Win	avgMFE	avgZ	avgED	SumZ	SumZ/#TotalWindows	BPs= 6
nt-481	-	C	120	-	-	-	-	-
481	NoBP	C	15	-31.89	-0.43	24.68	-6.45	-0.05
481	472	G	1	-30.3	-0.15	30.19	-0.15	-0.0
481	476	G	12	-39.62	-1.83	24.24	-21.99	-0.18
481	403	G	1	-32.1	-0.63	32.34	-0.63	-0.01
481	497	G	85	-39.68	-1.7	20.22	-144.42	-1.2
481	512	G	2	-32.2	-1.08	31.2	-2.16	-0.02
481	504	G	4	-33.5	-1.02	24.55	-4.1	-0.03

i-nuc	BP(j)	Nuc	#BP_Win	avgMFE	avgZ	avgED	SumZ	SumZ/#TotalWindows	BPs= 6
nt-482	-	G	120	-	-	-	-	-
482	NoBP	G	6	-32.42	-0.72	25.3	-4.35	-0.04
482	475	U	12	-39.62	-1.83	24.24	-21.99	-0.18
482	402	C	1	-32.1	-0.63	32.34	-0.63	-0.01
482	390	C	12	-32.05	-0.4	24.1	-4.86	-0.04
482	496	U	85	-39.68	-1.7	20.22	-144.42	-1.2
482	511	U	2	-32.2	-1.08	31.2	-2.16	-0.02
482	598	C	2	-33.3	-1.23	27.9	-2.45	-0.02

i-nuc	BP(j)	Nuc	#BP_Win	avgMFE	avgZ	avgED	SumZ	SumZ/#TotalWindows	BPs= 5
nt-483	-	G	120	-	-	-	-	-
483	NoBP	G	8	-32.69	-0.97	26.18	-7.73	-0.06
483	474	C	12	-39.62	-1.83	24.24	-21.99	-0.18
483	401	C	1	-32.1	-0.63	32.34	-0.63	-0.01
483	389	C	12	-32.05	-0.4	24.1	-4.86	-0.04
483	495	C	85	-39.68	-1.7	20.22	-144.42	-1.2
483	597	C	2	-33.3	-1.23	27.9	-2.45	-0.02

i-nuc	BP(j)	Nuc	#BP_Win	avgMFE	avgZ	avgED	SumZ	SumZ/#TotalWindows	BPs= 4
nt-484	-	G	120	-	-	-	-	-
484	473	C	12	-39.62	-1.83	24.24	-21.99	-0.18
484	400	U	1	-32.1	-0.63	32.34	-0.63	-0.01
484	388	U	12	-32.05	-0.4	24.1	-4.86	-0.04
484	NoBP	G	87	-39.51	-1.68	20.47	-146.58	-1.22
484	501	C	8	-33.34	-1.21	24.76	-9.66	-0.08

i-nuc	BP(j)	Nuc	#BP_Win	avgMFE	avgZ	avgED	SumZ	SumZ/#TotalWindows	BPs= 3
nt-485	-	A	120	-	-	-	-	-
485	NoBP	A	99	-39.5	-1.71	21.03	-168.82	-1.41
485	399	U	1	-32.1	-0.63	32.34	-0.63	-0.01
485	387	U	12	-32.05	-0.4	24.1	-4.86	-0.04
485	500	U	8	-33.34	-1.21	24.76	-9.66	-0.08

i-nuc	BP(j)	Nuc	#BP_Win	avgMFE	avgZ	avgED	SumZ	SumZ/#TotalWindows	BPs= 4
nt-486	-	G	120	-	-	-	-	-
486	NoBP	G	97	-39.62	-1.72	20.94	-166.49	-1.39
486	398	C	1	-32.1	-0.63	32.34	-0.63	-0.01
486	386	C	12	-32.05	-0.4	24.1	-4.86	-0.04
486	507	U	2	-32.2	-1.08	31.2	-2.16	-0.02
486	499	C	8	-33.34	-1.21	24.76	-9.66	-0.08

i-nuc	BP(j)	Nuc	#BP_Win	avgMFE	avgZ	avgED	SumZ	SumZ/#TotalWindows	BPs= 3
nt-487	-	C	120	-	-	-	-	-
487	NoBP	C	111	-38.7	-1.61	21.14	-178.25	-1.49
487	385	G	6	-32.1	-0.32	28.77	-1.94	-0.02
487	506	G	2	-32.2	-1.08	31.2	-2.16	-0.02
487	526	G	1	-34.9	-1.17	23.26	-1.17	-0.01

i-nuc	BP(j)	Nuc	#BP_Win	avgMFE	avgZ	avgED	SumZ	SumZ/#TotalWindows	BPs= 5
nt-488	-	C	120	-	-	-	-	-
488	NoBP	C	91	-39.17	-1.63	20.97	-148.76	-1.24
488	385	G	6	-32.0	-0.49	19.44	-2.92	-0.02
488	497	G	11	-33.05	-0.91	25.1	-10.05	-0.08
488	525	G	1	-34.9	-1.17	23.26	-1.17	-0.01
488	472	G	7	-44.46	-2.45	24.35	-17.13	-0.14
488	553	G	4	-29.5	-0.81	27.53	-3.25	-0.03

i-nuc	BP(j)	Nuc	#BP_Win	avgMFE	avgZ	avgED	SumZ	SumZ/#TotalWindows	BPs= 5
nt-489	-	A	120	-	-	-	-	-
489	NoBP	A	91	-39.15	-1.64	21.03	-149.01	-1.24
489	384	U	6	-32.0	-0.49	19.44	-2.92	-0.02
489	496	U	11	-33.05	-0.91	25.1	-10.05	-0.08
489	524	U	1	-34.9	-1.17	23.26	-1.17	-0.01
489	471	U	7	-44.46	-2.45	24.35	-17.13	-0.14
489	552	U	4	-29.5	-0.81	27.53	-3.25	-0.03

i-nuc	BP(j)	Nuc	#BP_Win	avgMFE	avgZ	avgED	SumZ	SumZ/#TotalWindows	BPs= 5
nt-490	-	G	120	-	-	-	-	-
490	NoBP	G	91	-39.16	-1.65	20.83	-150.38	-1.25
490	383	U	6	-32.0	-0.49	19.44	-2.92	-0.02
490	495	C	11	-33.05	-0.91	25.1	-10.05	-0.08
490	523	C	1	-34.9	-1.17	23.26	-1.17	-0.01
490	470	C	7	-44.46	-2.45	24.35	-17.13	-0.14
490	551	C	4	-29.5	-0.81	27.53	-3.25	-0.03

i-nuc	BP(j)	Nuc	#BP_Win	avgMFE	avgZ	avgED	SumZ	SumZ/#TotalWindows	BPs= 4
nt-491	-	U	120	-	-	-	-	-
491	NoBP	U	107	-39.04	-1.66	21.2	-177.27	-1.48
491	382	A	6	-32.0	-0.49	19.44	-2.92	-0.02
491	502	A	2	-32.2	-1.08	31.2	-2.16	-0.02
491	522	G	1	-34.9	-1.17	23.26	-1.17	-0.01
491	550	A	4	-29.5	-0.81	27.53	-3.25	-0.03

i-nuc	BP(j)	Nuc	#BP_Win	avgMFE	avgZ	avgED	SumZ	SumZ/#TotalWindows	BPs= 3
nt-492	-	G	120	-	-	-	-	-
492	NoBP	G	107	-38.27	-1.55	20.84	-166.34	-1.39
492	501	C	2	-32.2	-1.08	31.2	-2.16	-0.02
492	469	C	7	-44.46	-2.45	24.35	-17.13	-0.14
492	549	C	4	-29.5	-0.81	27.53	-3.25	-0.03

i-nuc	BP(j)	Nuc	#BP_Win	avgMFE	avgZ	avgED	SumZ	SumZ/#TotalWindows	BPs= 1
nt-493	-	A	120	-	-	-	-	-
493	NoBP	A	118	-38.36	-1.6	21.27	-189.05	-1.58
493	500	U	2	-32.2	-1.08	31.2	-2.16	-0.02

i-nuc	BP(j)	Nuc	#BP_Win	avgMFE	avgZ	avgED	SumZ	SumZ/#TotalWindows	BPs= 1
nt-494	-	A	120	-	-	-	-	-
494	NoBP	A	112	-38.75	-1.62	21.29	-181.03	-1.51
494	507	U	8	-31.8	-1.61	23.41	-12.9	-0.11

i-nuc	BP(j)	Nuc	#BP_Win	avgMFE	avgZ	avgED	SumZ	SumZ/#TotalWindows	BPs= 5
nt-495	-	C	120	-	-	-	-	-
495	NoBP	C	8	-32.81	-1.38	24.63	-11.01	-0.09
495	490	G	11	-33.05	-0.91	25.1	-10.05	-0.08
495	483	G	85	-39.68	-1.7	20.22	-144.42	-1.2
495	519	G	1	-34.9	-1.17	23.26	-1.17	-0.01
495	466	G	7	-44.46	-2.45	24.35	-17.13	-0.14
495	506	G	8	-31.8	-1.61	23.41	-12.9	-0.11

i-nuc	BP(j)	Nuc	#BP_Win	avgMFE	avgZ	avgED	SumZ	SumZ/#TotalWindows	BPs= 5
nt-496	-	U	120	-	-	-	-	-
496	NoBP	U	8	-33.56	-1.7	24.62	-13.62	-0.11
496	489	A	11	-33.05	-0.91	25.1	-10.05	-0.08
496	482	G	85	-39.68	-1.7	20.22	-144.42	-1.2
496	518	A	1	-34.9	-1.17	23.26	-1.17	-0.01
496	465	A	7	-44.46	-2.45	24.35	-17.13	-0.14
496	505	A	8	-31.8	-1.61	23.41	-12.9	-0.11

i-nuc	BP(j)	Nuc	#BP_Win	avgMFE	avgZ	avgED	SumZ	SumZ/#TotalWindows	BPs= 4
nt-497	-	G	120	-	-	-	-	-
497	NoBP	G	16	-33.09	-1.84	24.04	-29.37	-0.24
497	488	C	11	-33.05	-0.91	25.1	-10.05	-0.08
497	481	C	85	-39.68	-1.7	20.22	-144.42	-1.2
497	515	C	1	-34.9	-1.17	23.26	-1.17	-0.01
497	464	C	7	-44.46	-2.45	24.35	-17.13	-0.14

i-nuc	BP(j)	Nuc	#BP_Win	avgMFE	avgZ	avgED	SumZ	SumZ/#TotalWindows	BPs= 3
nt-498	-	C	120	-	-	-	-	-
498	NoBP	C	27	-33.31	-1.58	24.47	-42.7	-0.36
498	480	G	85	-39.68	-1.7	20.22	-144.42	-1.2
498	514	G	1	-34.9	-1.17	23.26	-1.17	-0.01
498	463	G	7	-44.46	-2.45	24.35	-17.13	-0.14

i-nuc	BP(j)	Nuc	#BP_Win	avgMFE	avgZ	avgED	SumZ	SumZ/#TotalWindows	BPs= 4
nt-499	-	C	120	-	-	-	-	-
499	NoBP	C	19	-33.63	-1.92	24.32	-36.46	-0.3
499	478	G	85	-39.68	-1.7	20.22	-144.42	-1.2
499	513	G	1	-34.9	-1.17	23.26	-1.17	-0.01
499	462	G	7	-44.46	-2.45	24.35	-17.13	-0.14
499	486	G	8	-33.34	-1.21	24.76	-9.66	-0.08

i-nuc	BP(j)	Nuc	#BP_Win	avgMFE	avgZ	avgED	SumZ	SumZ/#TotalWindows	BPs= 5
nt-500	-	U	120	-	-	-	-	-
500	NoBP	U	14	-32.98	-1.77	24.47	-24.73	-0.21
500	477	A	85	-39.68	-1.7	20.22	-144.42	-1.2
500	493	A	2	-32.2	-1.08	31.2	-2.16	-0.02
500	461	A	7	-44.46	-2.45	24.35	-17.13	-0.14
500	485	A	8	-33.34	-1.21	24.76	-9.66	-0.08
500	615	G	4	-38.45	-3.55	19.14	-14.2	-0.12

i-nuc	BP(j)	Nuc	#BP_Win	avgMFE	avgZ	avgED	SumZ	SumZ/#TotalWindows	BPs= 5
nt-501	-	C	120	-	-	-	-	-
501	476	G	85	-39.68	-1.7	20.22	-144.42	-1.2
501	492	G	2	-32.2	-1.08	31.2	-2.16	-0.02
501	512	G	1	-34.9	-1.17	23.26	-1.17	-0.01
501	NoBP	C	17	-37.12	-2.0	24.43	-34.06	-0.28
501	484	G	8	-33.34	-1.21	24.76	-9.66	-0.08
501	614	G	7	-38.03	-3.47	19.15	-24.27	-0.2

i-nuc	BP(j)	Nuc	#BP_Win	avgMFE	avgZ	avgED	SumZ	SumZ/#TotalWindows	BPs= 5
nt-502	-	A	120	-	-	-	-	-
502	NoBP	A	34	-36.06	-1.59	24.21	-54.09	-0.45
502	475	U	73	-40.37	-1.86	19.58	-135.42	-1.13
502	395	U	3	-33.37	-0.5	20.53	-1.51	-0.01
502	491	U	2	-32.2	-1.08	31.2	-2.16	-0.02
502	511	U	1	-34.9	-1.17	23.26	-1.17	-0.01
502	613	U	7	-38.03	-3.47	19.15	-24.27	-0.2

i-nuc	BP(j)	Nuc	#BP_Win	avgMFE	avgZ	avgED	SumZ	SumZ/#TotalWindows	BPs= 3
nt-503	-	A	120	-	-	-	-	-
503	NoBP	A	104	-38.96	-1.83	20.98	-189.95	-1.58
503	394	U	3	-33.37	-0.5	20.53	-1.51	-0.01
503	475	U	6	-37.13	-0.91	24.28	-5.49	-0.05
503	612	U	7	-38.03	-3.47	19.15	-24.27	-0.2

i-nuc	BP(j)	Nuc	#BP_Win	avgMFE	avgZ	avgED	SumZ	SumZ/#TotalWindows	BPs= 5
nt-504	-	G	120	-	-	-	-	-
504	NoBP	G	96	-39.34	-1.84	20.88	-176.54	-1.47
504	393	C	3	-33.37	-0.5	20.53	-1.51	-0.01
504	474	C	6	-37.13	-0.91	24.28	-5.49	-0.05
504	481	C	4	-33.5	-1.02	24.55	-4.1	-0.03
504	613	U	4	-35.8	-2.85	18.25	-11.41	-0.1
504	611	C	7	-38.03	-3.47	19.15	-24.27	-0.2

i-nuc	BP(j)	Nuc	#BP_Win	avgMFE	avgZ	avgED	SumZ	SumZ/#TotalWindows	BPs= 5
nt-505	-	A	120	-	-	-	-	-
505	NoBP	A	54	-38.0	-1.52	21.42	-82.35	-0.69
505	392	U	3	-33.37	-0.5	20.53	-1.51	-0.01
505	552	U	43	-41.7	-2.1	20.51	-90.42	-0.75
505	496	U	8	-31.8	-1.61	23.41	-12.9	-0.11
505	612	U	5	-35.46	-2.69	18.19	-13.47	-0.11
505	610	U	7	-38.03	-3.47	19.15	-24.27	-0.2

i-nuc	BP(j)	Nuc	#BP_Win	avgMFE	avgZ	avgED	SumZ	SumZ/#TotalWindows	BPs= 8
nt-506	-	G	120	-	-	-	-	-
506	NoBP	G	15	-39.46	-2.66	19.8	-39.87	-0.33
506	391	C	3	-33.37	-0.5	20.53	-1.51	-0.01
506	433	C	36	-38.19	-1.6	20.25	-57.6	-0.48
506	487	C	2	-32.2	-1.08	31.2	-2.16	-0.02
506	551	C	43	-41.7	-2.1	20.51	-90.42	-0.75
506	473	C	6	-37.13	-0.91	24.28	-5.49	-0.05
506	495	C	8	-31.8	-1.61	23.41	-12.9	-0.11
506	607	C	1	-29.9	-0.88	38.48	-0.88	-0.01
506	611	C	6	-35.15	-2.58	18.22	-15.46	-0.13

i-nuc	BP(j)	Nuc	#BP_Win	avgMFE	avgZ	avgED	SumZ	SumZ/#TotalWindows	BPs= 6
nt-507	-	U	120	-	-	-	-	-
507	NoBP	U	24	-37.6	-2.43	19.5	-58.3	-0.49
507	432	A	36	-38.19	-1.6	20.25	-57.6	-0.48
507	486	G	2	-32.2	-1.08	31.2	-2.16	-0.02
507	550	A	43	-41.7	-2.1	20.51	-90.42	-0.75
507	472	G	6	-37.13	-0.91	24.28	-5.49	-0.05
507	494	A	8	-31.8	-1.61	23.41	-12.9	-0.11
507	606	G	1	-29.9	-0.88	38.48	-0.88	-0.01

i-nuc	BP(j)	Nuc	#BP_Win	avgMFE	avgZ	avgED	SumZ	SumZ/#TotalWindows	BPs= 6
nt-508	-	G	120	-	-	-	-	-
508	NoBP	G	9	-37.02	-1.38	24.31	-12.44	-0.1
508	431	U	36	-38.19	-1.6	20.25	-57.6	-0.48
508	544	U	6	-34.5	-1.48	23.14	-8.87	-0.07
508	549	C	43	-41.7	-2.1	20.51	-90.42	-0.75
508	471	U	6	-37.13	-0.91	24.28	-5.49	-0.05
508	605	C	1	-29.9	-0.88	38.48	-0.88	-0.01
508	609	C	19	-35.82	-2.83	18.94	-53.77	-0.45

i-nuc	BP(j)	Nuc	#BP_Win	avgMFE	avgZ	avgED	SumZ	SumZ/#TotalWindows	BPs= 5
nt-509	-	G	120	-	-	-	-	-
509	NoBP	G	9	-36.62	-1.51	25.09	-13.56	-0.11
509	430	C	36	-38.19	-1.6	20.25	-57.6	-0.48
509	543	U	49	-40.82	-2.03	20.83	-99.29	-0.83
509	470	C	6	-37.13	-0.91	24.28	-5.49	-0.05
509	604	C	1	-29.9	-0.88	38.48	-0.88	-0.01
509	608	C	19	-35.82	-2.83	18.94	-53.77	-0.45

i-nuc	BP(j)	Nuc	#BP_Win	avgMFE	avgZ	avgED	SumZ	SumZ/#TotalWindows	BPs= 5
nt-510	-	G	120	-	-	-	-	-
510	NoBP	G	4	-33.1	-0.98	26.44	-3.9	-0.03
510	429	U	28	-36.15	-1.29	21.06	-36.03	-0.3
510	542	U	63	-41.14	-2.11	20.65	-132.85	-1.11
510	469	C	5	-37.36	-0.88	24.91	-4.4	-0.04
510	603	C	1	-29.9	-0.88	38.48	-0.88	-0.01
510	607	C	19	-35.82	-2.83	18.94	-53.77	-0.45

i-nuc	BP(j)	Nuc	#BP_Win	avgMFE	avgZ	avgED	SumZ	SumZ/#TotalWindows	BPs= 6
nt-511	-	U	120	-	-	-	-	-
511	428	A	28	-36.15	-1.29	21.06	-36.03	-0.3
511	482	G	2	-32.2	-1.08	31.2	-2.16	-0.02
511	502	A	1	-34.9	-1.17	23.26	-1.17	-0.01
511	541	A	66	-40.7	-2.07	20.95	-136.4	-1.14
511	468	G	4	-37.62	-0.84	24.23	-3.35	-0.03
511	606	G	19	-35.82	-2.83	18.94	-53.77	-0.45

i-nuc	BP(j)	Nuc	#BP_Win	avgMFE	avgZ	avgED	SumZ	SumZ/#TotalWindows	BPs= 5
nt-512	-	G	120	-	-	-	-	-
512	427	U	26	-36.0	-1.29	20.92	-33.5	-0.28
512	481	C	2	-32.2	-1.08	31.2	-2.16	-0.02
512	501	C	1	-34.9	-1.17	23.26	-1.17	-0.01
512	540	U	72	-40.4	-1.99	21.02	-143.31	-1.19
512	605	C	19	-35.82	-2.83	18.94	-53.77	-0.45

i-nuc	BP(j)	Nuc	#BP_Win	avgMFE	avgZ	avgED	SumZ	SumZ/#TotalWindows	BPs= 4
nt-513	-	G	120	-	-	-	-	-
513	426	C	24	-35.82	-1.29	20.86	-30.88	-0.26
513	NoBP	G	2	-32.2	-1.08	31.2	-2.16	-0.02
513	499	C	1	-34.9	-1.17	23.26	-1.17	-0.01
513	539	C	74	-40.27	-1.99	20.88	-146.9	-1.22
513	604	C	19	-35.82	-2.83	18.94	-53.77	-0.45

i-nuc	BP(j)	Nuc	#BP_Win	avgMFE	avgZ	avgED	SumZ	SumZ/#TotalWindows	BPs= 5
nt-514	-	G	120	-	-	-	-	-
514	NoBP	G	11	-35.48	-1.14	20.07	-12.5	-0.1
514	479	U	2	-32.2	-1.08	31.2	-2.16	-0.02
514	523	C	10	-34.69	-1.14	23.22	-11.45	-0.1
514	498	C	1	-34.9	-1.17	23.26	-1.17	-0.01
514	538	C	77	-40.16	-1.99	20.64	-153.42	-1.28
514	603	C	19	-35.82	-2.83	18.94	-53.77	-0.45

i-nuc	BP(j)	Nuc	#BP_Win	avgMFE	avgZ	avgED	SumZ	SumZ/#TotalWindows	BPs= 4
nt-515	-	C	120	-	-	-	-	-
515	NoBP	C	29	-35.08	-2.17	19.72	-63.07	-0.53
515	478	G	2	-32.2	-1.08	31.2	-2.16	-0.02
515	522	G	10	-34.69	-1.14	23.22	-11.45	-0.1
515	497	G	1	-34.9	-1.17	23.26	-1.17	-0.01
515	537	G	78	-40.16	-1.99	20.55	-155.58	-1.3

i-nuc	BP(j)	Nuc	#BP_Win	avgMFE	avgZ	avgED	SumZ	SumZ/#TotalWindows	BPs= 3
nt-516	-	U	120	-	-	-	-	-
516	NoBP	U	29	-34.54	-2.14	20.08	-62.12	-0.52
516	477	A	2	-32.2	-1.08	31.2	-2.16	-0.02
516	521	A	10	-34.69	-1.14	23.22	-11.45	-0.1
516	536	A	79	-40.13	-1.99	20.51	-156.93	-1.31

i-nuc	BP(j)	Nuc	#BP_Win	avgMFE	avgZ	avgED	SumZ	SumZ/#TotalWindows	BPs= 3
nt-517	-	G	120	-	-	-	-	-
517	NoBP	G	20	-32.39	-0.99	24.04	-19.71	-0.16
517	533	C	2	-35.9	-1.01	19.3	-2.01	-0.02
517	535	C	79	-40.13	-1.99	20.51	-156.93	-1.31
517	600	U	19	-35.82	-2.83	18.94	-53.77	-0.45

i-nuc	BP(j)	Nuc	#BP_Win	avgMFE	avgZ	avgED	SumZ	SumZ/#TotalWindows	BPs= 5
nt-518	-	A	120	-	-	-	-	-
518	NoBP	A	17	-31.5	-0.97	22.82	-16.53	-0.14
518	475	U	2	-32.2	-1.08	31.2	-2.16	-0.02
518	496	U	1	-34.9	-1.17	23.26	-1.17	-0.01
518	532	U	2	-35.9	-1.01	19.3	-2.01	-0.02
518	534	U	79	-40.13	-1.99	20.51	-156.93	-1.31
518	599	U	19	-35.82	-2.83	18.94	-53.77	-0.45

i-nuc	BP(j)	Nuc	#BP_Win	avgMFE	avgZ	avgED	SumZ	SumZ/#TotalWindows	BPs= 6
nt-519	-	G	120	-	-	-	-	-
519	NoBP	G	12	-34.51	-1.09	22.9	-13.05	-0.11
519	474	C	2	-32.2	-1.08	31.2	-2.16	-0.02
519	495	C	1	-34.9	-1.17	23.26	-1.17	-0.01
519	531	U	2	-35.9	-1.01	19.3	-2.01	-0.02
519	533	C	79	-40.13	-1.99	20.51	-156.93	-1.31
519	598	C	19	-35.82	-2.83	18.94	-53.77	-0.45
519	540	U	5	-21.68	-0.69	22.05	-3.47	-0.03

i-nuc	BP(j)	Nuc	#BP_Win	avgMFE	avgZ	avgED	SumZ	SumZ/#TotalWindows	BPs= 5
nt-520	-	G	120	-	-	-	-	-
520	NoBP	G	13	-33.49	-1.12	22.83	-14.55	-0.12
520	473	C	2	-32.2	-1.08	31.2	-2.16	-0.02
520	530	C	2	-35.9	-1.01	19.3	-2.01	-0.02
520	532	U	79	-40.13	-1.99	20.51	-156.93	-1.31
520	597	C	19	-35.82	-2.83	18.94	-53.77	-0.45
520	539	C	5	-21.68	-0.69	22.05	-3.47	-0.03

i-nuc	BP(j)	Nuc	#BP_Win	avgMFE	avgZ	avgED	SumZ	SumZ/#TotalWindows	BPs= 4
nt-521	-	A	120	-	-	-	-	-
521	NoBP	A	10	-24.9	-0.98	22.98	-9.79	-0.08
521	516	U	10	-34.69	-1.14	23.22	-11.45	-0.1
521	529	U	2	-35.9	-1.01	19.3	-2.01	-0.02
521	531	U	79	-40.13	-1.99	20.51	-156.93	-1.31
521	596	U	19	-35.82	-2.83	18.94	-53.77	-0.45

i-nuc	BP(j)	Nuc	#BP_Win	avgMFE	avgZ	avgED	SumZ	SumZ/#TotalWindows	BPs= 4
nt-522	-	G	120	-	-	-	-	-
522	NoBP	G	3	-34.67	-1.09	23.24	-3.26	-0.03
522	515	C	10	-34.69	-1.14	23.22	-11.45	-0.1
522	491	U	1	-34.9	-1.17	23.26	-1.17	-0.01
522	530	C	79	-40.13	-1.99	20.51	-156.93	-1.31
522	538	C	27	-31.5	-2.3	19.3	-62.08	-0.52

i-nuc	BP(j)	Nuc	#BP_Win	avgMFE	avgZ	avgED	SumZ	SumZ/#TotalWindows	BPs= 3
nt-523	-	C	120	-	-	-	-	-
523	514	G	10	-34.69	-1.14	23.22	-11.45	-0.1
523	490	G	1	-34.9	-1.17	23.26	-1.17	-0.01
523	NoBP	C	82	-39.74	-1.95	20.53	-159.76	-1.33
523	537	G	27	-31.5	-2.3	19.3	-62.08	-0.52

i-nuc	BP(j)	Nuc	#BP_Win	avgMFE	avgZ	avgED	SumZ	SumZ/#TotalWindows	BPs= 2
nt-524	-	U	120	-	-	-	-	-
524	NoBP	U	92	-39.01	-1.86	20.74	-170.81	-1.42
524	489	A	1	-34.9	-1.17	23.26	-1.17	-0.01
524	536	A	27	-31.5	-2.3	19.3	-62.08	-0.52

i-nuc	BP(j)	Nuc	#BP_Win	avgMFE	avgZ	avgED	SumZ	SumZ/#TotalWindows	BPs= 3
nt-525	-	G	120	-	-	-	-	-
525	NoBP	G	90	-39.31	-1.88	20.68	-168.78	-1.41
525	488	C	1	-34.9	-1.17	23.26	-1.17	-0.01
525	535	C	27	-31.5	-2.3	19.3	-62.08	-0.52
525	566	U	2	-16.64	-0.84	20.41	-1.67	-0.01

i-nuc	BP(j)	Nuc	#BP_Win	avgMFE	avgZ	avgED	SumZ	SumZ/#TotalWindows	BPs= 4
nt-526	-	G	120	-	-	-	-	-
526	NoBP	G	85	-39.76	-1.92	20.84	-163.18	-1.36
526	487	C	1	-34.9	-1.17	23.26	-1.17	-0.01
526	419	U	3	-35.7	-1.17	16.87	-3.52	-0.03
526	534	U	27	-31.5	-2.3	19.3	-62.08	-0.52
526	565	C	4	-16.59	-1.05	17.02	-4.19	-0.03

i-nuc	BP(j)	Nuc	#BP_Win	avgMFE	avgZ	avgED	SumZ	SumZ/#TotalWindows	BPs= 3
nt-527	-	G	120	-	-	-	-	-
527	NoBP	G	86	-39.46	-1.91	20.77	-164.27	-1.37
527	418	U	3	-35.7	-1.17	16.87	-3.52	-0.03
527	533	C	27	-31.5	-2.3	19.3	-62.08	-0.52
527	564	C	4	-16.59	-1.05	17.02	-4.19	-0.03

i-nuc	BP(j)	Nuc	#BP_Win	avgMFE	avgZ	avgED	SumZ	SumZ/#TotalWindows	BPs= 3
nt-528	-	A	120	-	-	-	-	-
528	NoBP	A	86	-39.21	-1.91	20.74	-164.55	-1.37
528	417	U	3	-35.7	-1.17	16.87	-3.52	-0.03
528	532	U	27	-31.5	-2.3	19.3	-62.08	-0.52
528	563	U	4	-16.59	-1.05	17.02	-4.19	-0.03

i-nuc	BP(j)	Nuc	#BP_Win	avgMFE	avgZ	avgED	SumZ	SumZ/#TotalWindows	BPs= 3
nt-529	-	U	120	-	-	-	-	-
529	NoBP	U	111	-37.21	-2.03	20.34	-225.09	-1.88
529	416	A	3	-35.7	-1.17	16.87	-3.52	-0.03
529	521	A	2	-35.9	-1.01	19.3	-2.01	-0.02
529	562	A	4	-16.59	-1.05	17.02	-4.19	-0.03

i-nuc	BP(j)	Nuc	#BP_Win	avgMFE	avgZ	avgED	SumZ	SumZ/#TotalWindows	BPs= 4
nt-530	-	C	120	-	-	-	-	-
530	NoBP	C	32	-29.32	-2.14	19.64	-68.53	-0.57
530	415	G	3	-35.7	-1.17	16.87	-3.52	-0.03
530	520	G	2	-35.9	-1.01	19.3	-2.01	-0.02
530	522	G	79	-40.13	-1.99	20.51	-156.93	-1.31
530	558	G	4	-16.59	-1.05	17.02	-4.19	-0.03

i-nuc	BP(j)	Nuc	#BP_Win	avgMFE	avgZ	avgED	SumZ	SumZ/#TotalWindows	BPs= 4
nt-531	-	U	120	-	-	-	-	-
531	414	G	3	-35.7	-1.17	16.87	-3.52	-0.03
531	519	G	2	-35.9	-1.01	19.3	-2.01	-0.02
531	521	A	79	-40.13	-1.99	20.51	-156.93	-1.31
531	NoBP	U	32	-28.67	-2.16	19.55	-69.21	-0.58
531	557	A	4	-16.59	-1.05	17.02	-4.19	-0.03

i-nuc	BP(j)	Nuc	#BP_Win	avgMFE	avgZ	avgED	SumZ	SumZ/#TotalWindows	BPs= 4
nt-532	-	U	120	-	-	-	-	-
532	NoBP	U	8	-18.93	-1.39	19.95	-11.11	-0.09
532	518	A	2	-35.9	-1.01	19.3	-2.01	-0.02
532	520	G	79	-40.13	-1.99	20.51	-156.93	-1.31
532	528	A	27	-31.5	-2.3	19.3	-62.08	-0.52
532	556	A	4	-16.59	-1.05	17.02	-4.19	-0.03

i-nuc	BP(j)	Nuc	#BP_Win	avgMFE	avgZ	avgED	SumZ	SumZ/#TotalWindows	BPs= 3
nt-533	-	C	120	-	-	-	-	-
533	NoBP	C	12	-16.26	-1.28	19.62	-15.41	-0.13
533	517	G	2	-35.9	-1.01	19.3	-2.01	-0.02
533	519	G	79	-40.13	-1.99	20.51	-156.93	-1.31
533	527	G	27	-31.5	-2.3	19.3	-62.08	-0.52

i-nuc	BP(j)	Nuc	#BP_Win	avgMFE	avgZ	avgED	SumZ	SumZ/#TotalWindows	BPs= 3
nt-534	-	U	120	-	-	-	-	-
534	NoBP	U	3	-28.35	-1.12	20.99	-3.37	-0.03
534	518	A	79	-40.13	-1.99	20.51	-156.93	-1.31
534	526	G	27	-31.5	-2.3	19.3	-62.08	-0.52
534	554	A	11	-14.52	-1.31	19.68	-14.37	-0.12

i-nuc	BP(j)	Nuc	#BP_Win	avgMFE	avgZ	avgED	SumZ	SumZ/#TotalWindows	BPs= 3
nt-535	-	C	120	-	-	-	-	-
535	NoBP	C	3	-20.79	-1.21	22.57	-3.64	-0.03
535	517	G	79	-40.13	-1.99	20.51	-156.93	-1.31
535	525	G	27	-31.5	-2.3	19.3	-62.08	-0.52
535	553	G	11	-14.52	-1.31	19.68	-14.37	-0.12

i-nuc	BP(j)	Nuc	#BP_Win	avgMFE	avgZ	avgED	SumZ	SumZ/#TotalWindows	BPs= 3
nt-536	-	A	120	-	-	-	-	-
536	516	U	79	-40.13	-1.99	20.51	-156.93	-1.31
536	524	U	27	-31.5	-2.3	19.3	-62.08	-0.52
536	552	U	11	-14.52	-1.31	19.68	-14.37	-0.12
536	NoBP	A	3	-13.24	-1.4	23.49	-4.19	-0.03

i-nuc	BP(j)	Nuc	#BP_Win	avgMFE	avgZ	avgED	SumZ	SumZ/#TotalWindows	BPs= 3
nt-537	-	G	120	-	-	-	-	-
537	515	C	78	-40.16	-1.99	20.55	-155.58	-1.3
537	523	C	27	-31.5	-2.3	19.3	-62.08	-0.52
537	551	C	11	-14.52	-1.31	19.68	-14.37	-0.12
537	NoBP	G	4	-13.24	-1.49	23.44	-5.96	-0.05

i-nuc	BP(j)	Nuc	#BP_Win	avgMFE	avgZ	avgED	SumZ	SumZ/#TotalWindows	BPs= 2
nt-538	-	C	120	-	-	-	-	-
538	514	G	77	-40.16	-1.99	20.64	-153.42	-1.28
538	522	G	27	-31.5	-2.3	19.3	-62.08	-0.52
538	NoBP	C	16	-14.12	-1.41	20.88	-22.52	-0.19

i-nuc	BP(j)	Nuc	#BP_Win	avgMFE	avgZ	avgED	SumZ	SumZ/#TotalWindows	BPs= 2
nt-539	-	C	120	-	-	-	-	-
539	NoBP	C	41	-25.61	-2.12	19.52	-86.83	-0.72
539	513	G	74	-40.27	-1.99	20.88	-146.9	-1.22
539	520	G	5	-21.68	-0.69	22.05	-3.47	-0.03

i-nuc	BP(j)	Nuc	#BP_Win	avgMFE	avgZ	avgED	SumZ	SumZ/#TotalWindows	BPs= 2
nt-540	-	U	120	-	-	-	-	-
540	NoBP	U	43	-25.35	-2.08	19.58	-89.32	-0.74
540	512	G	72	-40.4	-1.99	21.02	-143.31	-1.19
540	519	G	5	-21.68	-0.69	22.05	-3.47	-0.03

i-nuc	BP(j)	Nuc	#BP_Win	avgMFE	avgZ	avgED	SumZ	SumZ/#TotalWindows	BPs= 1
nt-541	-	A	120	-	-	-	-	-
541	NoBP	A	54	-25.74	-1.83	20.23	-98.95	-0.82
541	511	U	66	-40.7	-2.07	20.95	-136.4	-1.14

i-nuc	BP(j)	Nuc	#BP_Win	avgMFE	avgZ	avgED	SumZ	SumZ/#TotalWindows	BPs= 1
nt-542	-	U	120	-	-	-	-	-
542	510	G	63	-41.14	-2.11	20.65	-132.85	-1.11
542	NoBP	U	57	-25.49	-1.78	20.77	-101.7	-0.85

i-nuc	BP(j)	Nuc	#BP_Win	avgMFE	avgZ	avgED	SumZ	SumZ/#TotalWindows	BPs= 2
nt-543	-	U	120	-	-	-	-	-
543	NoBP	U	68	-27.63	-1.86	20.57	-126.5	-1.05
543	509	G	49	-40.82	-2.03	20.83	-99.29	-0.83
543	456	A	3	-44.6	-2.53	23.85	-7.6	-0.06

i-nuc	BP(j)	Nuc	#BP_Win	avgMFE	avgZ	avgED	SumZ	SumZ/#TotalWindows	BPs= 3
nt-544	-	U	120	-	-	-	-	-
544	NoBP	U	109	-32.7	-1.97	20.49	-214.34	-1.79
544	508	G	6	-34.5	-1.48	23.14	-8.87	-0.07
544	455	G	3	-44.6	-2.53	23.85	-7.6	-0.06
544	579	A	2	-37.6	-0.6	27.09	-1.19	-0.01

i-nuc	BP(j)	Nuc	#BP_Win	avgMFE	avgZ	avgED	SumZ	SumZ/#TotalWindows	BPs= 3
nt-545	-	U	120	-	-	-	-	-
545	NoBP	U	103	-34.76	-1.97	20.27	-203.06	-1.69
545	454	A	3	-44.6	-2.53	23.85	-7.6	-0.06
545	578	G	2	-37.6	-0.6	27.09	-1.19	-0.01
545	652	A	12	-13.22	-1.56	24.24	-18.73	-0.16

i-nuc	BP(j)	Nuc	#BP_Win	avgMFE	avgZ	avgED	SumZ	SumZ/#TotalWindows	BPs= 3
nt-546	-	G	120	-	-	-	-	-
546	NoBP	G	103	-34.76	-1.95	20.25	-200.78	-1.67
546	453	U	3	-44.6	-2.53	23.85	-7.6	-0.06
546	601	C	1	-29.9	-0.88	38.48	-0.88	-0.01
546	651	C	13	-13.17	-1.52	24.33	-19.78	-0.16

i-nuc	BP(j)	Nuc	#BP_Win	avgMFE	avgZ	avgED	SumZ	SumZ/#TotalWindows	BPs= 4
nt-547	-	A	120	-	-	-	-	-
547	NoBP	A	101	-34.38	-1.96	20.17	-198.1	-1.65
547	452	U	3	-44.6	-2.53	23.85	-7.6	-0.06
547	576	U	2	-37.6	-0.6	27.09	-1.19	-0.01
547	600	U	1	-29.9	-0.88	38.48	-0.88	-0.01
547	650	U	13	-13.17	-1.52	24.33	-19.78	-0.16

i-nuc	BP(j)	Nuc	#BP_Win	avgMFE	avgZ	avgED	SumZ	SumZ/#TotalWindows	BPs= 4
nt-548	-	A	120	-	-	-	-	-
548	NoBP	A	101	-34.05	-1.94	20.23	-196.24	-1.64
548	451	U	3	-44.6	-2.53	23.85	-7.6	-0.06
548	575	U	2	-37.6	-0.6	27.09	-1.19	-0.01
548	599	U	1	-29.9	-0.88	38.48	-0.88	-0.01
548	649	U	13	-13.17	-1.52	24.33	-19.78	-0.16

i-nuc	BP(j)	Nuc	#BP_Win	avgMFE	avgZ	avgED	SumZ	SumZ/#TotalWindows	BPs= 4
nt-549	-	C	120	-	-	-	-	-
549	NoBP	C	68	-24.93	-1.78	20.78	-120.8	-1.01
549	508	G	43	-41.7	-2.1	20.51	-90.42	-0.75
549	450	G	3	-44.6	-2.53	23.85	-7.6	-0.06
549	574	G	2	-37.6	-0.6	27.09	-1.19	-0.01
549	492	G	4	-29.5	-0.81	27.53	-3.25	-0.03

i-nuc	BP(j)	Nuc	#BP_Win	avgMFE	avgZ	avgED	SumZ	SumZ/#TotalWindows	BPs= 3
nt-550	-	A	120	-	-	-	-	-
550	NoBP	A	70	-24.82	-1.7	21.14	-119.03	-0.99
550	507	U	43	-41.7	-2.1	20.51	-90.42	-0.75
550	449	U	3	-44.6	-2.53	23.85	-7.6	-0.06
550	491	U	4	-29.5	-0.81	27.53	-3.25	-0.03

i-nuc	BP(j)	Nuc	#BP_Win	avgMFE	avgZ	avgED	SumZ	SumZ/#TotalWindows	BPs= 4
nt-551	-	C	120	-	-	-	-	-
551	NoBP	C	59	-26.21	-1.73	21.75	-101.87	-0.85
551	506	G	43	-41.7	-2.1	20.51	-90.42	-0.75
551	448	G	3	-44.6	-2.53	23.85	-7.6	-0.06
551	490	G	4	-29.5	-0.81	27.53	-3.25	-0.03
551	537	G	11	-14.52	-1.31	19.68	-14.37	-0.12

i-nuc	BP(j)	Nuc	#BP_Win	avgMFE	avgZ	avgED	SumZ	SumZ/#TotalWindows	BPs= 5
nt-552	-	U	120	-	-	-	-	-
552	505	A	43	-41.7	-2.1	20.51	-90.42	-0.75
552	NoBP	U	55	-27.5	-1.87	21.58	-103.03	-0.86
552	571	A	2	-37.6	-0.6	27.09	-1.19	-0.01
552	489	A	4	-29.5	-0.81	27.53	-3.25	-0.03
552	536	A	11	-14.52	-1.31	19.68	-14.37	-0.12
552	652	A	5	-12.32	-0.49	26.15	-2.43	-0.02

i-nuc	BP(j)	Nuc	#BP_Win	avgMFE	avgZ	avgED	SumZ	SumZ/#TotalWindows	BPs= 8
nt-553	-	G	120	-	-	-	-	-
553	NoBP	G	47	-37.38	-1.97	21.39	-92.6	-0.77
553	570	C	2	-37.6	-0.6	27.09	-1.19	-0.01
553	585	U	3	-37.2	-1.07	23.46	-3.21	-0.03
553	589	C	34	-35.45	-2.19	19.11	-74.57	-0.62
553	488	C	4	-29.5	-0.81	27.53	-3.25	-0.03
553	594	U	1	-29.9	-0.88	38.48	-0.88	-0.01
553	535	C	11	-14.52	-1.31	19.68	-14.37	-0.12
553	645	C	13	-13.17	-1.52	24.33	-19.78	-0.16
553	651	C	5	-12.32	-0.49	26.15	-2.43	-0.02

i-nuc	BP(j)	Nuc	#BP_Win	avgMFE	avgZ	avgED	SumZ	SumZ/#TotalWindows	BPs= 6
nt-554	-	A	120	-	-	-	-	-
554	NoBP	A	49	-36.75	-1.87	21.74	-91.64	-0.76
554	584	U	3	-37.2	-1.07	23.46	-3.21	-0.03
554	588	U	34	-35.45	-2.19	19.11	-74.57	-0.62
554	593	U	5	-29.58	-0.83	29.72	-4.13	-0.03
554	534	U	11	-14.52	-1.31	19.68	-14.37	-0.12
554	644	U	13	-13.17	-1.52	24.33	-19.78	-0.16
554	650	U	5	-12.32	-0.49	26.15	-2.43	-0.02

i-nuc	BP(j)	Nuc	#BP_Win	avgMFE	avgZ	avgED	SumZ	SumZ/#TotalWindows	BPs= 5
nt-555	-	A	120	-	-	-	-	-
555	NoBP	A	60	-32.15	-1.73	21.47	-103.78	-0.86
555	583	U	3	-37.2	-1.07	23.46	-3.21	-0.03
555	587	U	34	-35.45	-2.19	19.11	-74.57	-0.62
555	592	U	5	-29.58	-0.83	29.72	-4.13	-0.03
555	643	U	13	-13.17	-1.52	24.33	-19.78	-0.16
555	649	U	5	-12.32	-0.49	26.15	-2.43	-0.02

i-nuc	BP(j)	Nuc	#BP_Win	avgMFE	avgZ	avgED	SumZ	SumZ/#TotalWindows	BPs= 6
nt-556	-	A	120	-	-	-	-	-
556	NoBP	A	56	-32.72	-1.74	22.01	-97.64	-0.81
556	582	U	3	-37.2	-1.07	23.46	-3.21	-0.03
556	586	U	34	-35.45	-2.19	19.11	-74.57	-0.62
556	591	U	5	-29.58	-0.83	29.72	-4.13	-0.03
556	532	U	4	-16.59	-1.05	17.02	-4.19	-0.03
556	642	U	13	-13.17	-1.52	24.33	-19.78	-0.16
556	648	U	5	-12.32	-0.49	26.15	-2.43	-0.02

i-nuc	BP(j)	Nuc	#BP_Win	avgMFE	avgZ	avgED	SumZ	SumZ/#TotalWindows	BPs= 8
nt-557	-	A	120	-	-	-	-	-
557	NoBP	A	54	-32.22	-1.7	22.12	-91.71	-0.76
557	447	U	1	-45.6	-2.94	23.39	-2.94	-0.02
557	581	U	3	-37.2	-1.07	23.46	-3.21	-0.03
557	585	U	34	-35.45	-2.19	19.11	-74.57	-0.62
557	590	U	5	-29.58	-0.83	29.72	-4.13	-0.03
557	531	U	4	-16.59	-1.05	17.02	-4.19	-0.03
557	641	U	13	-13.17	-1.52	24.33	-19.78	-0.16
557	647	U	5	-12.32	-0.49	26.15	-2.43	-0.02
557	676	U	1	-17.54	-1.64	23.27	-1.64	-0.01

i-nuc	BP(j)	Nuc	#BP_Win	avgMFE	avgZ	avgED	SumZ	SumZ/#TotalWindows	BPs= 9
nt-558	-	G	120	-	-	-	-	-
558	NoBP	G	15	-40.81	-2.28	22.35	-34.15	-0.28
558	473	C	14	-44.04	-2.1	22.86	-29.45	-0.25
558	446	C	1	-45.6	-2.94	23.39	-2.94	-0.02
558	569	C	2	-37.6	-0.6	27.09	-1.19	-0.01
558	580	C	3	-37.2	-1.07	23.46	-3.21	-0.03
558	584	U	34	-35.45	-2.19	19.11	-74.57	-0.62
558	589	C	5	-29.58	-0.83	29.72	-4.13	-0.03
558	632	C	39	-15.55	-1.16	22.85	-45.1	-0.38
558	530	C	4	-16.59	-1.05	17.02	-4.19	-0.03
558	675	C	3	-16.94	-1.45	25.55	-4.34	-0.04

i-nuc	BP(j)	Nuc	#BP_Win	avgMFE	avgZ	avgED	SumZ	SumZ/#TotalWindows	BPs= 5
nt-559	-	C	120	-	-	-	-	-
559	NoBP	C	61	-34.65	-1.95	20.92	-119.22	-0.99
559	472	G	14	-44.04	-2.1	22.86	-29.45	-0.25
559	445	G	1	-45.6	-2.94	23.39	-2.94	-0.02
559	568	G	2	-37.6	-0.6	27.09	-1.19	-0.01
559	631	G	39	-15.55	-1.16	22.85	-45.1	-0.38
559	674	G	3	-16.94	-1.45	25.55	-4.34	-0.04

i-nuc	BP(j)	Nuc	#BP_Win	avgMFE	avgZ	avgED	SumZ	SumZ/#TotalWindows	BPs= 6
nt-560	-	A	120	-	-	-	-	-
560	NoBP	A	23	-33.75	-1.85	22.0	-42.58	-0.35
560	471	U	14	-44.04	-2.1	22.86	-29.45	-0.25
560	567	U	2	-37.6	-0.6	27.09	-1.19	-0.01
560	582	U	34	-35.45	-2.19	19.11	-74.57	-0.62
560	587	U	5	-29.58	-0.83	29.72	-4.13	-0.03
560	630	U	39	-15.55	-1.16	22.85	-45.1	-0.38
560	673	U	3	-16.94	-1.45	25.55	-4.34	-0.04

i-nuc	BP(j)	Nuc	#BP_Win	avgMFE	avgZ	avgED	SumZ	SumZ/#TotalWindows	BPs= 4
nt-561	-	A	120	-	-	-	-	-
561	NoBP	A	76	-25.92	-1.53	22.52	-116.06	-0.97
561	566	U	2	-37.6	-0.6	27.09	-1.19	-0.01
561	581	U	34	-35.45	-2.19	19.11	-74.57	-0.62
561	586	U	5	-29.58	-0.83	29.72	-4.13	-0.03
561	672	U	3	-16.94	-1.45	25.55	-4.34	-0.04

i-nuc	BP(j)	Nuc	#BP_Win	avgMFE	avgZ	avgED	SumZ	SumZ/#TotalWindows	BPs= 3
nt-562	-	A	120	-	-	-	-	-
562	NoBP	A	107	-28.3	-1.69	21.7	-181.26	-1.51
562	460	U	4	-44.35	-2.38	24.73	-9.53	-0.08
562	585	U	5	-29.58	-0.83	29.72	-4.13	-0.03
562	529	U	4	-16.59	-1.05	17.02	-4.19	-0.03

i-nuc	BP(j)	Nuc	#BP_Win	avgMFE	avgZ	avgED	SumZ	SumZ/#TotalWindows	BPs= 4
nt-563	-	U	120	-	-	-	-	-
563	NoBP	U	72	-24.7	-1.42	23.16	-101.91	-0.85
563	459	A	4	-44.35	-2.38	24.73	-9.53	-0.08
563	579	A	37	-35.59	-2.1	19.47	-77.78	-0.65
563	528	A	4	-16.59	-1.05	17.02	-4.19	-0.03
563	670	A	3	-16.94	-1.45	25.55	-4.34	-0.04

i-nuc	BP(j)	Nuc	#BP_Win	avgMFE	avgZ	avgED	SumZ	SumZ/#TotalWindows	BPs= 5
nt-564	-	C	120	-	-	-	-	-
564	NoBP	C	59	-19.98	-1.25	23.21	-73.95	-0.62
564	458	G	4	-44.35	-2.38	24.73	-9.53	-0.08
564	468	G	13	-43.93	-2.04	22.19	-26.49	-0.22
564	578	G	37	-35.59	-2.1	19.47	-77.78	-0.65
564	527	G	4	-16.59	-1.05	17.02	-4.19	-0.03
564	669	G	3	-16.94	-1.45	25.55	-4.34	-0.04

i-nuc	BP(j)	Nuc	#BP_Win	avgMFE	avgZ	avgED	SumZ	SumZ/#TotalWindows	BPs= 5
nt-565	-	C	120	-	-	-	-	-
565	NoBP	C	59	-19.5	-1.23	23.19	-72.44	-0.6
565	457	G	4	-44.35	-2.38	24.73	-9.53	-0.08
565	467	G	13	-43.93	-2.04	22.19	-26.49	-0.22
565	577	G	37	-35.59	-2.1	19.47	-77.78	-0.65
565	526	G	4	-16.59	-1.05	17.02	-4.19	-0.03
565	668	G	3	-16.94	-1.45	25.55	-4.34	-0.04

i-nuc	BP(j)	Nuc	#BP_Win	avgMFE	avgZ	avgED	SumZ	SumZ/#TotalWindows	BPs= 6
nt-566	-	U	120	-	-	-	-	-
566	NoBP	U	43	-35.09	-1.96	20.78	-84.24	-0.7
566	456	A	4	-44.35	-2.38	24.73	-9.53	-0.08
566	466	G	13	-43.93	-2.04	22.19	-26.49	-0.22
566	561	A	2	-37.6	-0.6	27.09	-1.19	-0.01
566	626	A	53	-16.77	-1.25	22.02	-66.24	-0.55
566	525	G	2	-16.64	-0.84	20.41	-1.67	-0.01
566	667	G	3	-16.94	-1.45	25.55	-4.34	-0.04

i-nuc	BP(j)	Nuc	#BP_Win	avgMFE	avgZ	avgED	SumZ	SumZ/#TotalWindows	BPs= 4
nt-567	-	U	120	-	-	-	-	-
567	455	G	4	-44.35	-2.38	24.73	-9.53	-0.08
567	465	A	13	-43.93	-2.04	22.19	-26.49	-0.22
567	560	A	2	-37.6	-0.6	27.09	-1.19	-0.01
567	NoBP	U	42	-34.88	-1.95	20.69	-81.91	-0.68
567	625	A	59	-16.76	-1.24	22.17	-73.05	-0.61

i-nuc	BP(j)	Nuc	#BP_Win	avgMFE	avgZ	avgED	SumZ	SumZ/#TotalWindows	BPs= 4
nt-568	-	G	120	-	-	-	-	-
568	NoBP	G	8	-35.14	-1.4	27.3	-11.17	-0.09
568	464	C	13	-43.93	-2.04	22.19	-26.49	-0.22
568	559	C	2	-37.6	-0.6	27.09	-1.19	-0.01
568	575	U	37	-35.59	-2.1	19.47	-77.78	-0.65
568	624	C	60	-16.73	-1.23	22.25	-73.7	-0.61

i-nuc	BP(j)	Nuc	#BP_Win	avgMFE	avgZ	avgED	SumZ	SumZ/#TotalWindows	BPs= 5
nt-569	-	C	120	-	-	-	-	-
569	NoBP	C	3	-34.13	-1.61	28.74	-4.84	-0.04
569	463	G	12	-44.38	-2.15	21.62	-25.78	-0.21
569	578	G	6	-31.07	-0.81	29.6	-4.84	-0.04
569	558	G	2	-37.6	-0.6	27.09	-1.19	-0.01
569	574	G	37	-35.59	-2.1	19.47	-77.78	-0.65
569	623	G	60	-16.73	-1.23	22.25	-73.7	-0.61

i-nuc	BP(j)	Nuc	#BP_Win	avgMFE	avgZ	avgED	SumZ	SumZ/#TotalWindows	BPs= 4
nt-570	-	C	120	-	-	-	-	-
570	NoBP	C	41	-34.86	-1.99	20.53	-81.51	-0.68
570	462	G	11	-44.72	-2.25	21.69	-24.72	-0.21
570	577	G	6	-31.07	-0.81	29.6	-4.84	-0.04
570	553	G	2	-37.6	-0.6	27.09	-1.19	-0.01
570	622	G	60	-16.73	-1.23	22.25	-73.7	-0.61

i-nuc	BP(j)	Nuc	#BP_Win	avgMFE	avgZ	avgED	SumZ	SumZ/#TotalWindows	BPs= 3
nt-571	-	A	120	-	-	-	-	-
571	NoBP	A	52	-36.35	-2.0	20.93	-104.04	-0.87
571	576	U	6	-31.07	-0.81	29.6	-4.84	-0.04
571	552	U	2	-37.6	-0.6	27.09	-1.19	-0.01
571	621	U	60	-16.73	-1.23	22.25	-73.7	-0.61

i-nuc	BP(j)	Nuc	#BP_Win	avgMFE	avgZ	avgED	SumZ	SumZ/#TotalWindows	BPs= 1
nt-572	-	A	120	-	-	-	-	-
572	NoBP	A	60	-35.35	-1.8	22.14	-107.81	-0.9
572	620	U	60	-16.73	-1.23	22.25	-73.7	-0.61

i-nuc	BP(j)	Nuc	#BP_Win	avgMFE	avgZ	avgED	SumZ	SumZ/#TotalWindows	BPs= 1
nt-573	-	A	120	-	-	-	-	-
573	NoBP	A	60	-34.84	-1.76	22.24	-105.51	-0.88
573	619	U	60	-16.73	-1.23	22.25	-73.7	-0.61

i-nuc	BP(j)	Nuc	#BP_Win	avgMFE	avgZ	avgED	SumZ	SumZ/#TotalWindows	BPs= 5
nt-574	-	G	120	-	-	-	-	-
574	NoBP	G	15	-38.99	-1.58	23.73	-23.73	-0.2
574	549	C	2	-37.6	-0.6	27.09	-1.19	-0.01
574	569	C	37	-35.59	-2.1	19.47	-77.78	-0.65
574	617	C	60	-16.73	-1.23	22.25	-73.7	-0.61
574	686	C	3	-13.6	-0.16	36.17	-0.48	-0.0
574	601	C	3	-13.83	0.01	33.67	0.03	0.0

i-nuc	BP(j)	Nuc	#BP_Win	avgMFE	avgZ	avgED	SumZ	SumZ/#TotalWindows	BPs= 4
nt-575	-	U	120	-	-	-	-	-
575	NoBP	U	18	-33.07	-1.19	25.36	-21.49	-0.18
575	548	A	2	-37.6	-0.6	27.09	-1.19	-0.01
575	568	G	37	-35.59	-2.1	19.47	-77.78	-0.65
575	616	A	60	-16.73	-1.23	22.25	-73.7	-0.61
575	685	A	3	-13.6	-0.16	36.17	-0.48	-0.0

i-nuc	BP(j)	Nuc	#BP_Win	avgMFE	avgZ	avgED	SumZ	SumZ/#TotalWindows	BPs= 3
nt-576	-	U	120	-	-	-	-	-
576	NoBP	U	52	-33.37	-1.78	21.48	-92.8	-0.77
576	571	A	6	-31.07	-0.81	29.6	-4.84	-0.04
576	547	A	2	-37.6	-0.6	27.09	-1.19	-0.01
576	615	G	60	-16.73	-1.23	22.25	-73.7	-0.61

i-nuc	BP(j)	Nuc	#BP_Win	avgMFE	avgZ	avgED	SumZ	SumZ/#TotalWindows	BPs= 3
nt-577	-	G	120	-	-	-	-	-
577	NoBP	G	71	-19.49	-1.23	22.68	-87.31	-0.73
577	570	C	6	-31.07	-0.81	29.6	-4.84	-0.04
577	565	C	37	-35.59	-2.1	19.47	-77.78	-0.65
577	598	C	6	-13.72	-0.1	30.79	-0.62	-0.01

i-nuc	BP(j)	Nuc	#BP_Win	avgMFE	avgZ	avgED	SumZ	SumZ/#TotalWindows	BPs= 6
nt-578	-	G	120	-	-	-	-	-
578	NoBP	G	6	-38.87	-1.69	20.65	-10.11	-0.08
578	569	C	6	-31.07	-0.81	29.6	-4.84	-0.04
578	545	U	2	-37.6	-0.6	27.09	-1.19	-0.01
578	564	C	37	-35.59	-2.1	19.47	-77.78	-0.65
578	613	U	60	-16.73	-1.23	22.25	-73.7	-0.61
578	682	C	3	-13.6	-0.16	36.17	-0.48	-0.0
578	597	C	6	-13.72	-0.1	30.79	-0.62	-0.01

i-nuc	BP(j)	Nuc	#BP_Win	avgMFE	avgZ	avgED	SumZ	SumZ/#TotalWindows	BPs= 5
nt-579	-	A	120	-	-	-	-	-
579	NoBP	A	12	-32.37	-1.13	25.74	-13.54	-0.11
579	544	U	2	-37.6	-0.6	27.09	-1.19	-0.01
579	563	U	37	-35.59	-2.1	19.47	-77.78	-0.65
579	612	U	60	-16.73	-1.23	22.25	-73.7	-0.61
579	681	U	3	-13.6	-0.16	36.17	-0.48	-0.0
579	596	U	6	-13.72	-0.1	30.79	-0.62	-0.01

i-nuc	BP(j)	Nuc	#BP_Win	avgMFE	avgZ	avgED	SumZ	SumZ/#TotalWindows	BPs= 2
nt-580	-	C	120	-	-	-	-	-
580	NoBP	C	114	-23.89	-1.42	22.29	-162.31	-1.35
580	558	G	3	-37.2	-1.07	23.46	-3.21	-0.03
580	680	G	3	-13.6	-0.16	36.17	-0.48	-0.0

i-nuc	BP(j)	Nuc	#BP_Win	avgMFE	avgZ	avgED	SumZ	SumZ/#TotalWindows	BPs= 3
nt-581	-	U	120	-	-	-	-	-
581	NoBP	U	80	-18.59	-1.08	23.87	-86.07	-0.72
581	557	A	3	-37.2	-1.07	23.46	-3.21	-0.03
581	561	A	34	-35.45	-2.19	19.11	-74.57	-0.62
581	679	A	3	-13.6	-0.16	36.17	-0.48	-0.0

i-nuc	BP(j)	Nuc	#BP_Win	avgMFE	avgZ	avgED	SumZ	SumZ/#TotalWindows	BPs= 3
nt-582	-	U	120	-	-	-	-	-
582	NoBP	U	80	-18.2	-1.05	24.11	-84.36	-0.7
582	556	A	3	-37.2	-1.07	23.46	-3.21	-0.03
582	560	A	34	-35.45	-2.19	19.11	-74.57	-0.62
582	678	A	3	-13.6	-0.16	36.17	-0.48	-0.0

i-nuc	BP(j)	Nuc	#BP_Win	avgMFE	avgZ	avgED	SumZ	SumZ/#TotalWindows	BPs= 2
nt-583	-	U	120	-	-	-	-	-
583	NoBP	U	114	-23.1	-1.39	22.77	-158.11	-1.32
583	555	A	3	-37.2	-1.07	23.46	-3.21	-0.03
583	677	A	3	-13.6	-0.16	36.17	-0.48	-0.0

i-nuc	BP(j)	Nuc	#BP_Win	avgMFE	avgZ	avgED	SumZ	SumZ/#TotalWindows	BPs= 2
nt-584	-	U	120	-	-	-	-	-
584	NoBP	U	83	-17.41	-1.01	24.86	-83.69	-0.7
584	554	A	3	-37.2	-1.07	23.46	-3.21	-0.03
584	558	G	34	-35.45	-2.19	19.11	-74.57	-0.62

i-nuc	BP(j)	Nuc	#BP_Win	avgMFE	avgZ	avgED	SumZ	SumZ/#TotalWindows	BPs= 3
nt-585	-	U	120	-	-	-	-	-
585	NoBP	U	78	-16.33	-1.02	24.69	-79.3	-0.66
585	553	G	3	-37.2	-1.07	23.46	-3.21	-0.03
585	557	A	34	-35.45	-2.19	19.11	-74.57	-0.62
585	562	A	5	-29.58	-0.83	29.72	-4.13	-0.03

i-nuc	BP(j)	Nuc	#BP_Win	avgMFE	avgZ	avgED	SumZ	SumZ/#TotalWindows	BPs= 2
nt-586	-	U	120	-	-	-	-	-
586	NoBP	U	81	-16.81	-1.01	24.78	-82.19	-0.68
586	556	A	34	-35.45	-2.19	19.11	-74.57	-0.62
586	561	A	5	-29.58	-0.83	29.72	-4.13	-0.03

i-nuc	BP(j)	Nuc	#BP_Win	avgMFE	avgZ	avgED	SumZ	SumZ/#TotalWindows	BPs= 2
nt-587	-	U	120	-	-	-	-	-
587	NoBP	U	81	-16.52	-1.01	24.97	-81.43	-0.68
587	555	A	34	-35.45	-2.19	19.11	-74.57	-0.62
587	560	A	5	-29.58	-0.83	29.72	-4.13	-0.03

i-nuc	BP(j)	Nuc	#BP_Win	avgMFE	avgZ	avgED	SumZ	SumZ/#TotalWindows	BPs= 1
nt-588	-	U	120	-	-	-	-	-
588	NoBP	U	86	-17.0	-0.98	25.45	-84.48	-0.7
588	554	A	34	-35.45	-2.19	19.11	-74.57	-0.62

i-nuc	BP(j)	Nuc	#BP_Win	avgMFE	avgZ	avgED	SumZ	SumZ/#TotalWindows	BPs= 2
nt-589	-	C	120	-	-	-	-	-
589	553	G	34	-35.45	-2.19	19.11	-74.57	-0.62
589	558	G	5	-29.58	-0.83	29.72	-4.13	-0.03
589	NoBP	C	81	-15.95	-0.98	25.32	-79.44	-0.66

i-nuc	BP(j)	Nuc	#BP_Win	avgMFE	avgZ	avgED	SumZ	SumZ/#TotalWindows	BPs= 1
nt-590	-	U	120	-	-	-	-	-
590	NoBP	U	115	-21.53	-1.33	23.63	-153.07	-1.28
590	557	A	5	-29.58	-0.83	29.72	-4.13	-0.03

i-nuc	BP(j)	Nuc	#BP_Win	avgMFE	avgZ	avgED	SumZ	SumZ/#TotalWindows	BPs= 1
nt-591	-	U	120	-	-	-	-	-
591	NoBP	U	115	-21.33	-1.32	23.88	-151.5	-1.26
591	556	A	5	-29.58	-0.83	29.72	-4.13	-0.03

i-nuc	BP(j)	Nuc	#BP_Win	avgMFE	avgZ	avgED	SumZ	SumZ/#TotalWindows	BPs= 1
nt-592	-	U	120	-	-	-	-	-
592	NoBP	U	115	-21.13	-1.3	24.12	-149.68	-1.25
592	555	A	5	-29.58	-0.83	29.72	-4.13	-0.03

i-nuc	BP(j)	Nuc	#BP_Win	avgMFE	avgZ	avgED	SumZ	SumZ/#TotalWindows	BPs= 1
nt-593	-	U	120	-	-	-	-	-
593	NoBP	U	115	-20.94	-1.29	24.34	-148.14	-1.23
593	554	A	5	-29.58	-0.83	29.72	-4.13	-0.03

i-nuc	BP(j)	Nuc	#BP_Win	avgMFE	avgZ	avgED	SumZ	SumZ/#TotalWindows	BPs= 1
nt-594	-	U	120	-	-	-	-	-
594	NoBP	U	119	-21.05	-1.26	24.6	-150.0	-1.25
594	553	G	1	-29.9	-0.88	38.48	-0.88	-0.01

i-nuc	BP(j)	Nuc	#BP_Win	avgMFE	avgZ	avgED	SumZ	SumZ/#TotalWindows	BPs= 0
nt-595	-	U	120	-	-	-	-	-
595	NoBP	U	120	-20.96	-1.25	24.83	-149.61	-1.25

i-nuc	BP(j)	Nuc	#BP_Win	avgMFE	avgZ	avgED	SumZ	SumZ/#TotalWindows	BPs= 2
nt-596	-	U	120	-	-	-	-	-
596	NoBP	U	95	-18.24	-0.99	25.76	-94.01	-0.78
596	521	A	19	-35.82	-2.83	18.94	-53.77	-0.45
596	579	A	6	-13.72	-0.1	30.79	-0.62	-0.01

i-nuc	BP(j)	Nuc	#BP_Win	avgMFE	avgZ	avgED	SumZ	SumZ/#TotalWindows	BPs= 3
nt-597	-	C	120	-	-	-	-	-
597	NoBP	C	93	-17.74	-0.98	25.75	-91.08	-0.76
597	483	G	2	-33.3	-1.23	27.9	-2.45	-0.02
597	520	G	19	-35.82	-2.83	18.94	-53.77	-0.45
597	578	G	6	-13.72	-0.1	30.79	-0.62	-0.01

i-nuc	BP(j)	Nuc	#BP_Win	avgMFE	avgZ	avgED	SumZ	SumZ/#TotalWindows	BPs= 3
nt-598	-	C	120	-	-	-	-	-
598	NoBP	C	93	-17.56	-0.97	25.8	-90.58	-0.75
598	482	G	2	-33.3	-1.23	27.9	-2.45	-0.02
598	519	G	19	-35.82	-2.83	18.94	-53.77	-0.45
598	577	G	6	-13.72	-0.1	30.79	-0.62	-0.01

i-nuc	BP(j)	Nuc	#BP_Win	avgMFE	avgZ	avgED	SumZ	SumZ/#TotalWindows	BPs= 2
nt-599	-	U	120	-	-	-	-	-
599	NoBP	U	100	-17.36	-0.92	26.06	-92.25	-0.77
599	548	A	1	-29.9	-0.88	38.48	-0.88	-0.01
599	518	A	19	-35.82	-2.83	18.94	-53.77	-0.45

i-nuc	BP(j)	Nuc	#BP_Win	avgMFE	avgZ	avgED	SumZ	SumZ/#TotalWindows	BPs= 2
nt-600	-	U	120	-	-	-	-	-
600	NoBP	U	100	-17.19	-0.91	26.08	-91.41	-0.76
600	547	A	1	-29.9	-0.88	38.48	-0.88	-0.01
600	517	G	19	-35.82	-2.83	18.94	-53.77	-0.45

i-nuc	BP(j)	Nuc	#BP_Win	avgMFE	avgZ	avgED	SumZ	SumZ/#TotalWindows	BPs= 2
nt-601	-	C	120	-	-	-	-	-
601	NoBP	C	116	-20.19	-1.24	24.71	-144.1	-1.2
601	546	G	1	-29.9	-0.88	38.48	-0.88	-0.01
601	574	G	3	-13.83	0.01	33.67	0.03	0.0

i-nuc	BP(j)	Nuc	#BP_Win	avgMFE	avgZ	avgED	SumZ	SumZ/#TotalWindows	BPs= 0
nt-602	-	C	120	-	-	-	-	-
602	NoBP	C	120	-19.98	-1.2	25.04	-143.79	-1.2

i-nuc	BP(j)	Nuc	#BP_Win	avgMFE	avgZ	avgED	SumZ	SumZ/#TotalWindows	BPs= 2
nt-603	-	C	120	-	-	-	-	-
603	NoBP	C	100	-16.71	-0.88	26.09	-87.57	-0.73
603	510	G	1	-29.9	-0.88	38.48	-0.88	-0.01
603	514	G	19	-35.82	-2.83	18.94	-53.77	-0.45

i-nuc	BP(j)	Nuc	#BP_Win	avgMFE	avgZ	avgED	SumZ	SumZ/#TotalWindows	BPs= 2
nt-604	-	C	120	-	-	-	-	-
604	NoBP	C	100	-16.55	-0.85	26.22	-85.48	-0.71
604	509	G	1	-29.9	-0.88	38.48	-0.88	-0.01
604	513	G	19	-35.82	-2.83	18.94	-53.77	-0.45

i-nuc	BP(j)	Nuc	#BP_Win	avgMFE	avgZ	avgED	SumZ	SumZ/#TotalWindows	BPs= 2
nt-605	-	C	120	-	-	-	-	-
605	NoBP	C	100	-16.42	-0.84	26.29	-84.1	-0.7
605	508	G	1	-29.9	-0.88	38.48	-0.88	-0.01
605	512	G	19	-35.82	-2.83	18.94	-53.77	-0.45

i-nuc	BP(j)	Nuc	#BP_Win	avgMFE	avgZ	avgED	SumZ	SumZ/#TotalWindows	BPs= 4
nt-606	-	G	120	-	-	-	-	-
606	NoBP	G	72	-16.71	-1.06	24.56	-76.35	-0.64
606	507	U	1	-29.9	-0.88	38.48	-0.88	-0.01
606	511	U	19	-35.82	-2.83	18.94	-53.77	-0.45
606	624	C	3	-13.6	-0.16	36.17	-0.48	-0.0
606	691	C	25	-15.48	-0.25	30.16	-6.15	-0.05

i-nuc	BP(j)	Nuc	#BP_Win	avgMFE	avgZ	avgED	SumZ	SumZ/#TotalWindows	BPs= 4
nt-607	-	C	120	-	-	-	-	-
607	NoBP	C	72	-16.55	-1.05	24.68	-75.39	-0.63
607	506	G	1	-29.9	-0.88	38.48	-0.88	-0.01
607	510	G	19	-35.82	-2.83	18.94	-53.77	-0.45
607	623	G	3	-13.6	-0.16	36.17	-0.48	-0.0
607	690	G	25	-15.48	-0.25	30.16	-6.15	-0.05

i-nuc	BP(j)	Nuc	#BP_Win	avgMFE	avgZ	avgED	SumZ	SumZ/#TotalWindows	BPs= 2
nt-608	-	C	120	-	-	-	-	-
608	NoBP	C	98	-16.3	-0.83	26.22	-81.67	-0.68
608	509	G	19	-35.82	-2.83	18.94	-53.77	-0.45
608	622	G	3	-13.6	-0.16	36.17	-0.48	-0.0

i-nuc	BP(j)	Nuc	#BP_Win	avgMFE	avgZ	avgED	SumZ	SumZ/#TotalWindows	BPs= 1
nt-609	-	C	120	-	-	-	-	-
609	508	G	19	-35.82	-2.83	18.94	-53.77	-0.45
609	NoBP	C	101	-16.1	-0.8	26.42	-81.16	-0.68

i-nuc	BP(j)	Nuc	#BP_Win	avgMFE	avgZ	avgED	SumZ	SumZ/#TotalWindows	BPs= 1
nt-610	-	U	120	-	-	-	-	-
610	NoBP	U	113	-17.92	-0.96	25.7	-108.6	-0.91
610	505	A	7	-38.03	-3.47	19.15	-24.27	-0.2

i-nuc	BP(j)	Nuc	#BP_Win	avgMFE	avgZ	avgED	SumZ	SumZ/#TotalWindows	BPs= 3
nt-611	-	C	120	-	-	-	-	-
611	NoBP	C	101	-16.77	-0.9	25.92	-91.17	-0.76
611	506	G	6	-35.15	-2.58	18.22	-15.46	-0.13
611	504	G	7	-38.03	-3.47	19.15	-24.27	-0.2
611	690	G	6	-17.35	0.13	31.16	0.79	0.01

i-nuc	BP(j)	Nuc	#BP_Win	avgMFE	avgZ	avgED	SumZ	SumZ/#TotalWindows	BPs= 4
nt-612	-	U	120	-	-	-	-	-
612	NoBP	U	42	-16.89	-0.4	31.09	-16.81	-0.14
612	505	A	5	-35.46	-2.69	18.19	-13.47	-0.11
612	503	A	7	-38.03	-3.47	19.15	-24.27	-0.2
612	579	A	60	-16.73	-1.23	22.25	-73.7	-0.61
612	689	A	6	-17.35	0.13	31.16	0.79	0.01

i-nuc	BP(j)	Nuc	#BP_Win	avgMFE	avgZ	avgED	SumZ	SumZ/#TotalWindows	BPs= 4
nt-613	-	U	120	-	-	-	-	-
613	504	G	4	-35.8	-2.85	18.25	-11.41	-0.1
613	502	A	7	-38.03	-3.47	19.15	-24.27	-0.2
613	NoBP	U	43	-16.99	-0.38	30.83	-16.4	-0.14
613	578	G	60	-16.73	-1.23	22.25	-73.7	-0.61
613	688	A	6	-17.35	0.13	31.16	0.79	0.01

i-nuc	BP(j)	Nuc	#BP_Win	avgMFE	avgZ	avgED	SumZ	SumZ/#TotalWindows	BPs= 2
nt-614	-	G	120	-	-	-	-	-
614	501	C	7	-38.03	-3.47	19.15	-24.27	-0.2
614	NoBP	G	107	-17.42	-0.93	25.57	-99.19	-0.83
614	687	C	6	-17.35	0.13	31.16	0.79	0.01

i-nuc	BP(j)	Nuc	#BP_Win	avgMFE	avgZ	avgED	SumZ	SumZ/#TotalWindows	BPs= 4
nt-615	-	G	120	-	-	-	-	-
615	NoBP	G	12	-29.91	-1.99	22.95	-23.92	-0.2
615	500	U	4	-38.45	-3.55	19.14	-14.2	-0.12
615	576	U	60	-16.73	-1.23	22.25	-73.7	-0.61
615	686	C	6	-17.35	0.13	31.16	0.79	0.01
615	682	C	38	-15.81	-0.26	31.19	-9.75	-0.08

i-nuc	BP(j)	Nuc	#BP_Win	avgMFE	avgZ	avgED	SumZ	SumZ/#TotalWindows	BPs= 2
nt-616	-	A	120	-	-	-	-	-
616	NoBP	A	22	-27.2	-1.57	25.01	-34.5	-0.29
616	575	U	60	-16.73	-1.23	22.25	-73.7	-0.61
616	681	U	38	-15.81	-0.26	31.19	-9.75	-0.08

i-nuc	BP(j)	Nuc	#BP_Win	avgMFE	avgZ	avgED	SumZ	SumZ/#TotalWindows	BPs= 2
nt-617	-	C	120	-	-	-	-	-
617	NoBP	C	22	-26.35	-1.43	25.54	-31.38	-0.26
617	574	G	60	-16.73	-1.23	22.25	-73.7	-0.61
617	680	G	38	-15.81	-0.26	31.19	-9.75	-0.08

i-nuc	BP(j)	Nuc	#BP_Win	avgMFE	avgZ	avgED	SumZ	SumZ/#TotalWindows	BPs= 2
nt-618	-	U	120	-	-	-	-	-
618	NoBP	U	80	-19.06	-1.26	23.1	-100.92	-0.84
618	679	A	38	-15.81	-0.26	31.19	-9.75	-0.08
618	680	G	2	-19.7	-0.32	30.56	-0.65	-0.01

i-nuc	BP(j)	Nuc	#BP_Win	avgMFE	avgZ	avgED	SumZ	SumZ/#TotalWindows	BPs= 3
nt-619	-	U	120	-	-	-	-	-
619	NoBP	U	20	-25.13	-1.19	26.22	-23.73	-0.2
619	573	A	60	-16.73	-1.23	22.25	-73.7	-0.61
619	678	A	38	-15.81	-0.26	31.19	-9.75	-0.08
619	679	A	2	-19.7	-0.32	30.56	-0.65	-0.01

i-nuc	BP(j)	Nuc	#BP_Win	avgMFE	avgZ	avgED	SumZ	SumZ/#TotalWindows	BPs= 3
nt-620	-	U	120	-	-	-	-	-
620	NoBP	U	20	-24.19	-1.01	26.59	-20.28	-0.17
620	572	A	60	-16.73	-1.23	22.25	-73.7	-0.61
620	677	A	38	-15.81	-0.26	31.19	-9.75	-0.08
620	678	A	2	-19.7	-0.32	30.56	-0.65	-0.01

i-nuc	BP(j)	Nuc	#BP_Win	avgMFE	avgZ	avgED	SumZ	SumZ/#TotalWindows	BPs= 3
nt-621	-	U	120	-	-	-	-	-
621	NoBP	U	48	-18.42	-0.56	29.65	-26.93	-0.22
621	571	A	60	-16.73	-1.23	22.25	-73.7	-0.61
621	683	A	10	-18.23	0.03	30.32	0.32	0.0
621	677	A	2	-19.7	-0.32	30.56	-0.65	-0.01

i-nuc	BP(j)	Nuc	#BP_Win	avgMFE	avgZ	avgED	SumZ	SumZ/#TotalWindows	BPs= 4
nt-622	-	G	120	-	-	-	-	-
622	NoBP	G	7	-32.21	-1.96	20.63	-13.74	-0.11
622	570	C	60	-16.73	-1.23	22.25	-73.7	-0.61
622	608	C	3	-13.6	-0.16	36.17	-0.48	-0.0
622	682	C	10	-18.23	0.03	30.32	0.32	0.0
622	676	U	40	-16.01	-0.26	31.16	-10.4	-0.09

i-nuc	BP(j)	Nuc	#BP_Win	avgMFE	avgZ	avgED	SumZ	SumZ/#TotalWindows	BPs= 5
nt-623	-	G	120	-	-	-	-	-
623	NoBP	G	5	-34.14	-2.19	18.5	-10.95	-0.09
623	569	C	60	-16.73	-1.23	22.25	-73.7	-0.61
623	607	C	3	-13.6	-0.16	36.17	-0.48	-0.0
623	681	U	10	-18.23	0.03	30.32	0.32	0.0
623	675	C	40	-16.01	-0.26	31.16	-10.4	-0.09
623	632	C	2	-19.3	-0.34	30.18	-0.67	-0.01

i-nuc	BP(j)	Nuc	#BP_Win	avgMFE	avgZ	avgED	SumZ	SumZ/#TotalWindows	BPs= 5
nt-624	-	C	120	-	-	-	-	-
624	NoBP	C	5	-30.56	-1.76	21.15	-8.8	-0.07
624	568	G	60	-16.73	-1.23	22.25	-73.7	-0.61
624	606	G	3	-13.6	-0.16	36.17	-0.48	-0.0
624	680	G	10	-18.23	0.03	30.32	0.32	0.0
624	674	G	40	-16.01	-0.26	31.16	-10.4	-0.09
624	631	G	2	-19.3	-0.34	30.18	-0.67	-0.01

i-nuc	BP(j)	Nuc	#BP_Win	avgMFE	avgZ	avgED	SumZ	SumZ/#TotalWindows	BPs= 3
nt-625	-	A	120	-	-	-	-	-
625	NoBP	A	19	-19.73	-0.42	29.28	-7.9	-0.07
625	567	U	59	-16.76	-1.24	22.17	-73.05	-0.61
625	673	U	40	-16.01	-0.26	31.16	-10.4	-0.09
625	630	U	2	-19.3	-0.34	30.18	-0.67	-0.01

i-nuc	BP(j)	Nuc	#BP_Win	avgMFE	avgZ	avgED	SumZ	SumZ/#TotalWindows	BPs= 1
nt-626	-	A	120	-	-	-	-	-
626	NoBP	A	67	-16.99	-0.36	30.08	-24.14	-0.2
626	566	U	53	-16.77	-1.25	22.02	-66.24	-0.55

i-nuc	BP(j)	Nuc	#BP_Win	avgMFE	avgZ	avgED	SumZ	SumZ/#TotalWindows	BPs= 0
nt-627	-	A	120	-	-	-	-	-
627	NoBP	A	120	-16.76	-0.74	26.61	-88.59	-0.74

i-nuc	BP(j)	Nuc	#BP_Win	avgMFE	avgZ	avgED	SumZ	SumZ/#TotalWindows	BPs= 2
nt-628	-	A	120	-	-	-	-	-
628	NoBP	A	72	-16.87	-0.97	24.03	-70.19	-0.58
628	660	U	8	-17.63	-0.75	28.47	-6.0	-0.05
628	672	U	40	-16.01	-0.26	31.16	-10.4	-0.09

i-nuc	BP(j)	Nuc	#BP_Win	avgMFE	avgZ	avgED	SumZ	SumZ/#TotalWindows	BPs= 2
nt-629	-	C	120	-	-	-	-	-
629	NoBP	C	72	-16.7	-0.96	24.07	-68.79	-0.57
629	659	G	8	-17.63	-0.75	28.47	-6.0	-0.05
629	671	G	40	-16.01	-0.26	31.16	-10.4	-0.09

i-nuc	BP(j)	Nuc	#BP_Win	avgMFE	avgZ	avgED	SumZ	SumZ/#TotalWindows	BPs= 4
nt-630	-	U	120	-	-	-	-	-
630	NoBP	U	31	-17.6	-0.69	25.68	-21.39	-0.18
630	560	A	39	-15.55	-1.16	22.85	-45.1	-0.38
630	658	A	8	-17.63	-0.75	28.47	-6.0	-0.05
630	670	A	40	-16.01	-0.26	31.16	-10.4	-0.09
630	625	A	2	-19.3	-0.34	30.18	-0.67	-0.01

i-nuc	BP(j)	Nuc	#BP_Win	avgMFE	avgZ	avgED	SumZ	SumZ/#TotalWindows	BPs= 4
nt-631	-	G	120	-	-	-	-	-
631	NoBP	G	45	-16.31	-0.35	29.6	-15.82	-0.13
631	559	C	39	-15.55	-1.16	22.85	-45.1	-0.38
631	657	C	8	-17.63	-0.75	28.47	-6.0	-0.05
631	675	C	26	-16.96	-0.55	27.94	-14.37	-0.12
631	624	C	2	-19.3	-0.34	30.18	-0.67	-0.01

i-nuc	BP(j)	Nuc	#BP_Win	avgMFE	avgZ	avgED	SumZ	SumZ/#TotalWindows	BPs= 4
nt-632	-	C	120	-	-	-	-	-
632	558	G	39	-15.55	-1.16	22.85	-45.1	-0.38
632	NoBP	C	13	-17.3	-0.77	24.72	-10.03	-0.08
632	674	G	26	-16.96	-0.55	27.94	-14.37	-0.12
632	668	G	40	-16.01	-0.26	31.16	-10.4	-0.09
632	623	G	2	-19.3	-0.34	30.18	-0.67	-0.01

i-nuc	BP(j)	Nuc	#BP_Win	avgMFE	avgZ	avgED	SumZ	SumZ/#TotalWindows	BPs= 2
nt-633	-	A	120	-	-	-	-	-
633	NoBP	A	86	-15.83	-0.69	26.7	-59.21	-0.49
633	655	U	8	-17.63	-0.75	28.47	-6.0	-0.05
633	673	U	26	-16.96	-0.55	27.94	-14.37	-0.12

i-nuc	BP(j)	Nuc	#BP_Win	avgMFE	avgZ	avgED	SumZ	SumZ/#TotalWindows	BPs= 3
nt-634	-	A	120	-	-	-	-	-
634	NoBP	A	46	-15.59	-1.05	22.87	-48.22	-0.4
634	654	U	8	-17.63	-0.75	28.47	-6.0	-0.05
634	672	U	26	-16.96	-0.55	27.94	-14.37	-0.12
634	665	U	40	-16.01	-0.26	31.16	-10.4	-0.09

i-nuc	BP(j)	Nuc	#BP_Win	avgMFE	avgZ	avgED	SumZ	SumZ/#TotalWindows	BPs= 2
nt-635	-	U	120	-	-	-	-	-
635	NoBP	U	54	-15.87	-1.0	23.7	-54.02	-0.45
635	671	G	26	-16.96	-0.55	27.94	-14.37	-0.12
635	664	A	40	-16.01	-0.26	31.16	-10.4	-0.09

i-nuc	BP(j)	Nuc	#BP_Win	avgMFE	avgZ	avgED	SumZ	SumZ/#TotalWindows	BPs= 2
nt-636	-	U	120	-	-	-	-	-
636	NoBP	U	54	-15.87	-1.0	23.69	-54.13	-0.45
636	670	A	26	-16.96	-0.55	27.94	-14.37	-0.12
636	663	A	40	-16.01	-0.26	31.16	-10.4	-0.09

i-nuc	BP(j)	Nuc	#BP_Win	avgMFE	avgZ	avgED	SumZ	SumZ/#TotalWindows	BPs= 2
nt-637	-	U	120	-	-	-	-	-
637	NoBP	U	54	-15.92	-1.01	23.57	-54.69	-0.46
637	669	G	26	-16.96	-0.55	27.94	-14.37	-0.12
637	662	A	40	-16.01	-0.26	31.16	-10.4	-0.09

i-nuc	BP(j)	Nuc	#BP_Win	avgMFE	avgZ	avgED	SumZ	SumZ/#TotalWindows	BPs= 2
nt-638	-	U	120	-	-	-	-	-
638	NoBP	U	54	-15.97	-1.02	23.61	-55.01	-0.46
638	668	G	26	-16.96	-0.55	27.94	-14.37	-0.12
638	661	A	40	-16.01	-0.26	31.16	-10.4	-0.09

i-nuc	BP(j)	Nuc	#BP_Win	avgMFE	avgZ	avgED	SumZ	SumZ/#TotalWindows	BPs= 1
nt-639	-	U	120	-	-	-	-	-
639	NoBP	U	94	-16.02	-0.7	26.88	-65.6	-0.55
639	667	G	26	-16.96	-0.55	27.94	-14.37	-0.12

i-nuc	BP(j)	Nuc	#BP_Win	avgMFE	avgZ	avgED	SumZ	SumZ/#TotalWindows	BPs= 1
nt-640	-	U	120	-	-	-	-	-
640	NoBP	U	94	-16.06	-0.7	27.04	-65.49	-0.55
640	666	A	26	-16.96	-0.55	27.94	-14.37	-0.12

i-nuc	BP(j)	Nuc	#BP_Win	avgMFE	avgZ	avgED	SumZ	SumZ/#TotalWindows	BPs= 2
nt-641	-	U	120	-	-	-	-	-
641	NoBP	U	81	-16.58	-0.56	27.72	-45.21	-0.38
641	557	A	13	-13.17	-1.52	24.33	-19.78	-0.16
641	664	A	26	-16.96	-0.55	27.94	-14.37	-0.12

i-nuc	BP(j)	Nuc	#BP_Win	avgMFE	avgZ	avgED	SumZ	SumZ/#TotalWindows	BPs= 2
nt-642	-	U	120	-	-	-	-	-
642	NoBP	U	81	-16.64	-0.55	27.99	-44.24	-0.37
642	556	A	13	-13.17	-1.52	24.33	-19.78	-0.16
642	663	A	26	-16.96	-0.55	27.94	-14.37	-0.12

i-nuc	BP(j)	Nuc	#BP_Win	avgMFE	avgZ	avgED	SumZ	SumZ/#TotalWindows	BPs= 2
nt-643	-	U	120	-	-	-	-	-
643	NoBP	U	81	-16.75	-0.55	28.17	-44.21	-0.37
643	555	A	13	-13.17	-1.52	24.33	-19.78	-0.16
643	662	A	26	-16.96	-0.55	27.94	-14.37	-0.12

i-nuc	BP(j)	Nuc	#BP_Win	avgMFE	avgZ	avgED	SumZ	SumZ/#TotalWindows	BPs= 3
nt-644	-	U	120	-	-	-	-	-
644	NoBP	U	80	-16.75	-0.54	28.32	-43.36	-0.36
644	554	A	13	-13.17	-1.52	24.33	-19.78	-0.16
644	661	A	26	-16.96	-0.55	27.94	-14.37	-0.12
644	763	A	1	-26.5	-0.99	27.79	-0.99	-0.01

i-nuc	BP(j)	Nuc	#BP_Win	avgMFE	avgZ	avgED	SumZ	SumZ/#TotalWindows	BPs= 4
nt-645	-	C	120	-	-	-	-	-
645	NoBP	C	76	-16.42	-0.52	28.11	-39.59	-0.33
645	553	G	13	-13.17	-1.52	24.33	-19.78	-0.16
645	659	G	26	-16.96	-0.55	27.94	-14.37	-0.12
645	680	G	4	-25.48	-0.93	38.55	-3.73	-0.03
645	762	G	1	-26.5	-0.99	27.79	-0.99	-0.01

i-nuc	BP(j)	Nuc	#BP_Win	avgMFE	avgZ	avgED	SumZ	SumZ/#TotalWindows	BPs= 3
nt-646	-	U	120	-	-	-	-	-
646	NoBP	U	89	-16.05	-0.66	27.87	-58.77	-0.49
646	658	A	26	-16.96	-0.55	27.94	-14.37	-0.12
646	679	A	4	-25.48	-0.93	38.55	-3.73	-0.03
646	761	G	1	-26.5	-0.99	27.79	-0.99	-0.01

i-nuc	BP(j)	Nuc	#BP_Win	avgMFE	avgZ	avgED	SumZ	SumZ/#TotalWindows	BPs= 3
nt-647	-	U	120	-	-	-	-	-
647	NoBP	U	110	-16.57	-0.65	27.99	-71.37	-0.59
647	557	A	5	-12.32	-0.49	26.15	-2.43	-0.02
647	678	A	4	-25.48	-0.93	38.55	-3.73	-0.03
647	760	G	1	-26.5	-0.99	27.79	-0.99	-0.01

i-nuc	BP(j)	Nuc	#BP_Win	avgMFE	avgZ	avgED	SumZ	SumZ/#TotalWindows	BPs= 2
nt-648	-	U	120	-	-	-	-	-
648	NoBP	U	111	-16.8	-0.65	28.02	-72.62	-0.61
648	556	A	5	-12.32	-0.49	26.15	-2.43	-0.02
648	677	A	4	-25.48	-0.93	38.55	-3.73	-0.03

i-nuc	BP(j)	Nuc	#BP_Win	avgMFE	avgZ	avgED	SumZ	SumZ/#TotalWindows	BPs= 2
nt-649	-	U	120	-	-	-	-	-
649	NoBP	U	102	-17.76	-0.55	28.93	-56.58	-0.47
649	548	A	13	-13.17	-1.52	24.33	-19.78	-0.16
649	555	A	5	-12.32	-0.49	26.15	-2.43	-0.02

i-nuc	BP(j)	Nuc	#BP_Win	avgMFE	avgZ	avgED	SumZ	SumZ/#TotalWindows	BPs= 2
nt-650	-	U	120	-	-	-	-	-
650	NoBP	U	102	-17.91	-0.55	28.96	-56.47	-0.47
650	547	A	13	-13.17	-1.52	24.33	-19.78	-0.16
650	554	A	5	-12.32	-0.49	26.15	-2.43	-0.02

i-nuc	BP(j)	Nuc	#BP_Win	avgMFE	avgZ	avgED	SumZ	SumZ/#TotalWindows	BPs= 5
nt-651	-	C	120	-	-	-	-	-
651	NoBP	C	88	-16.72	-0.44	29.13	-39.0	-0.33
651	546	G	13	-13.17	-1.52	24.33	-19.78	-0.16
651	553	G	5	-12.32	-0.49	26.15	-2.43	-0.02
651	756	G	5	-24.9	-1.16	23.95	-5.79	-0.05
651	674	G	4	-25.48	-0.93	38.55	-3.73	-0.03
651	766	G	5	-28.86	-1.55	24.21	-7.75	-0.06

i-nuc	BP(j)	Nuc	#BP_Win	avgMFE	avgZ	avgED	SumZ	SumZ/#TotalWindows	BPs= 6
nt-652	-	A	120	-	-	-	-	-
652	NoBP	A	84	-16.72	-0.42	29.5	-35.52	-0.3
652	545	U	12	-13.22	-1.56	24.24	-18.73	-0.16
652	552	U	5	-12.32	-0.49	26.15	-2.43	-0.02
652	672	U	3	-15.14	-0.72	22.73	-2.16	-0.02
652	755	U	6	-24.38	-1.06	24.08	-6.36	-0.05
652	673	U	4	-25.48	-0.93	38.55	-3.73	-0.03
652	765	U	6	-28.38	-1.46	26.95	-8.76	-0.07

i-nuc	BP(j)	Nuc	#BP_Win	avgMFE	avgZ	avgED	SumZ	SumZ/#TotalWindows	BPs= 3
nt-653	-	U	120	-	-	-	-	-
653	NoBP	U	105	-16.57	-0.57	29.27	-59.71	-0.5
653	671	G	3	-15.14	-0.72	22.73	-2.16	-0.02
653	754	G	6	-24.38	-1.06	24.08	-6.36	-0.05
653	764	A	6	-28.38	-1.46	26.95	-8.76	-0.07

i-nuc	BP(j)	Nuc	#BP_Win	avgMFE	avgZ	avgED	SumZ	SumZ/#TotalWindows	BPs= 5
nt-654	-	U	120	-	-	-	-	-
654	NoBP	U	90	-16.26	-0.54	28.99	-48.97	-0.41
654	670	A	5	-14.42	-0.43	26.76	-2.17	-0.02
654	634	A	8	-17.63	-0.75	28.47	-6.0	-0.05
654	753	G	7	-23.84	-0.95	24.43	-6.63	-0.06
654	671	G	4	-25.48	-0.93	38.55	-3.73	-0.03
654	763	A	6	-28.38	-1.46	26.95	-8.76	-0.07

i-nuc	BP(j)	Nuc	#BP_Win	avgMFE	avgZ	avgED	SumZ	SumZ/#TotalWindows	BPs= 5
nt-655	-	U	120	-	-	-	-	-
655	NoBP	U	88	-16.34	-0.54	29.3	-47.39	-0.39
655	669	G	5	-14.42	-0.43	26.76	-2.17	-0.02
655	633	A	8	-17.63	-0.75	28.47	-6.0	-0.05
655	752	A	9	-22.9	-0.82	23.48	-7.36	-0.06
655	670	A	4	-25.48	-0.93	38.55	-3.73	-0.03
655	762	G	6	-28.38	-1.46	26.95	-8.76	-0.07

i-nuc	BP(j)	Nuc	#BP_Win	avgMFE	avgZ	avgED	SumZ	SumZ/#TotalWindows	BPs= 4
nt-656	-	C	120	-	-	-	-	-
656	NoBP	C	96	-16.59	-0.55	29.42	-52.47	-0.44
656	668	G	5	-14.42	-0.43	26.76	-2.17	-0.02
656	751	G	9	-22.9	-0.82	23.48	-7.36	-0.06
656	669	G	4	-25.48	-0.93	38.55	-3.73	-0.03
656	761	G	6	-28.38	-1.46	26.95	-8.76	-0.07

i-nuc	BP(j)	Nuc	#BP_Win	avgMFE	avgZ	avgED	SumZ	SumZ/#TotalWindows	BPs= 5
nt-657	-	C	120	-	-	-	-	-
657	NoBP	C	88	-16.66	-0.52	29.69	-45.45	-0.38
657	667	G	5	-14.42	-0.43	26.76	-2.17	-0.02
657	631	G	8	-17.63	-0.75	28.47	-6.0	-0.05
657	750	G	9	-22.9	-0.82	23.48	-7.36	-0.06
657	668	G	4	-25.48	-0.93	38.55	-3.73	-0.03
657	760	G	6	-28.38	-1.46	26.95	-8.76	-0.07

i-nuc	BP(j)	Nuc	#BP_Win	avgMFE	avgZ	avgED	SumZ	SumZ/#TotalWindows	BPs= 3
nt-658	-	A	120	-	-	-	-	-
658	NoBP	A	84	-18.27	-0.6	29.58	-50.23	-0.42
658	630	U	8	-17.63	-0.75	28.47	-6.0	-0.05
658	646	U	26	-16.96	-0.55	27.94	-14.37	-0.12
658	775	U	2	-27.25	-0.65	40.18	-1.3	-0.01

i-nuc	BP(j)	Nuc	#BP_Win	avgMFE	avgZ	avgED	SumZ	SumZ/#TotalWindows	BPs= 3
nt-659	-	G	120	-	-	-	-	-
659	NoBP	G	84	-18.44	-0.58	29.76	-48.71	-0.41
659	629	C	8	-17.63	-0.75	28.47	-6.0	-0.05
659	645	C	26	-16.96	-0.55	27.94	-14.37	-0.12
659	774	C	2	-27.25	-0.65	40.18	-1.3	-0.01

i-nuc	BP(j)	Nuc	#BP_Win	avgMFE	avgZ	avgED	SumZ	SumZ/#TotalWindows	BPs= 2
nt-660	-	U	120	-	-	-	-	-
660	NoBP	U	110	-18.21	-0.56	29.48	-61.92	-0.52
660	628	A	8	-17.63	-0.75	28.47	-6.0	-0.05
660	773	G	2	-27.25	-0.65	40.18	-1.3	-0.01

i-nuc	BP(j)	Nuc	#BP_Win	avgMFE	avgZ	avgED	SumZ	SumZ/#TotalWindows	BPs= 3
nt-661	-	A	120	-	-	-	-	-
661	NoBP	A	52	-20.72	-0.81	29.2	-42.01	-0.35
661	644	U	26	-16.96	-0.55	27.94	-14.37	-0.12
661	638	U	40	-16.01	-0.26	31.16	-10.4	-0.09
661	772	U	2	-27.25	-0.65	40.18	-1.3	-0.01

i-nuc	BP(j)	Nuc	#BP_Win	avgMFE	avgZ	avgED	SumZ	SumZ/#TotalWindows	BPs= 3
nt-662	-	A	120	-	-	-	-	-
662	NoBP	A	52	-21.02	-0.79	29.5	-41.14	-0.34
662	643	U	26	-16.96	-0.55	27.94	-14.37	-0.12
662	637	U	40	-16.01	-0.26	31.16	-10.4	-0.09
662	771	U	2	-27.25	-0.65	40.18	-1.3	-0.01

i-nuc	BP(j)	Nuc	#BP_Win	avgMFE	avgZ	avgED	SumZ	SumZ/#TotalWindows	BPs= 2
nt-663	-	A	120	-	-	-	-	-
663	NoBP	A	54	-21.59	-0.78	29.64	-42.34	-0.35
663	642	U	26	-16.96	-0.55	27.94	-14.37	-0.12
663	636	U	40	-16.01	-0.26	31.16	-10.4	-0.09

i-nuc	BP(j)	Nuc	#BP_Win	avgMFE	avgZ	avgED	SumZ	SumZ/#TotalWindows	BPs= 2
nt-664	-	A	120	-	-	-	-	-
664	NoBP	A	54	-21.96	-0.79	29.37	-42.65	-0.36
664	641	U	26	-16.96	-0.55	27.94	-14.37	-0.12
664	635	U	40	-16.01	-0.26	31.16	-10.4	-0.09

i-nuc	BP(j)	Nuc	#BP_Win	avgMFE	avgZ	avgED	SumZ	SumZ/#TotalWindows	BPs= 1
nt-665	-	U	120	-	-	-	-	-
665	NoBP	U	80	-20.6	-0.72	28.72	-57.61	-0.48
665	634	A	40	-16.01	-0.26	31.16	-10.4	-0.09

i-nuc	BP(j)	Nuc	#BP_Win	avgMFE	avgZ	avgED	SumZ	SumZ/#TotalWindows	BPs= 2
nt-666	-	A	120	-	-	-	-	-
666	NoBP	A	77	-19.7	-0.58	30.6	-44.75	-0.37
666	640	U	26	-16.96	-0.55	27.94	-14.37	-0.12
666	741	U	17	-20.73	-0.56	26.37	-9.53	-0.08

i-nuc	BP(j)	Nuc	#BP_Win	avgMFE	avgZ	avgED	SumZ	SumZ/#TotalWindows	BPs= 5
nt-667	-	G	120	-	-	-	-	-
667	NoBP	G	47	-16.57	-0.32	31.39	-15.24	-0.13
667	657	C	5	-14.42	-0.43	26.76	-2.17	-0.02
667	566	U	3	-16.94	-1.45	25.55	-4.34	-0.04
667	639	U	26	-16.96	-0.55	27.94	-14.37	-0.12
667	740	C	17	-20.73	-0.56	26.37	-9.53	-0.08
667	698	C	22	-28.96	-1.07	30.01	-23.49	-0.2

i-nuc	BP(j)	Nuc	#BP_Win	avgMFE	avgZ	avgED	SumZ	SumZ/#TotalWindows	BPs= 6
nt-668	-	G	120	-	-	-	-	-
668	NoBP	G	25	-27.73	-0.99	29.8	-24.76	-0.21
668	656	C	5	-14.42	-0.43	26.76	-2.17	-0.02
668	565	C	3	-16.94	-1.45	25.55	-4.34	-0.04
668	638	U	26	-16.96	-0.55	27.94	-14.37	-0.12
668	632	C	40	-16.01	-0.26	31.16	-10.4	-0.09
668	739	C	17	-20.73	-0.56	26.37	-9.53	-0.08
668	657	C	4	-25.48	-0.93	38.55	-3.73	-0.03

i-nuc	BP(j)	Nuc	#BP_Win	avgMFE	avgZ	avgED	SumZ	SumZ/#TotalWindows	BPs= 6
nt-669	-	G	120	-	-	-	-	-
669	NoBP	G	41	-15.91	-0.25	31.09	-10.25	-0.09
669	655	U	5	-14.42	-0.43	26.76	-2.17	-0.02
669	564	C	3	-16.94	-1.45	25.55	-4.34	-0.04
669	637	U	26	-16.96	-0.55	27.94	-14.37	-0.12
669	738	C	17	-20.73	-0.56	26.37	-9.53	-0.08
669	656	C	4	-25.48	-0.93	38.55	-3.73	-0.03
669	696	U	24	-29.2	-1.08	30.32	-25.8	-0.21

i-nuc	BP(j)	Nuc	#BP_Win	avgMFE	avgZ	avgED	SumZ	SumZ/#TotalWindows	BPs= 7
nt-670	-	A	120	-	-	-	-	-
670	654	U	5	-14.42	-0.43	26.76	-2.17	-0.02
670	563	U	3	-16.94	-1.45	25.55	-4.34	-0.04
670	636	U	26	-16.96	-0.55	27.94	-14.37	-0.12
670	630	U	40	-16.01	-0.26	31.16	-10.4	-0.09
670	737	U	17	-20.73	-0.56	26.37	-9.53	-0.08
670	655	U	4	-25.48	-0.93	38.55	-3.73	-0.03
670	695	U	24	-29.2	-1.08	30.32	-25.8	-0.21
670	NoBP	A	1	-31.0	-1.19	45.3	-1.19	-0.01

i-nuc	BP(j)	Nuc	#BP_Win	avgMFE	avgZ	avgED	SumZ	SumZ/#TotalWindows	BPs= 5
nt-671	-	G	120	-	-	-	-	-
671	NoBP	G	23	-20.82	-0.71	28.29	-16.29	-0.14
671	653	U	3	-15.14	-0.72	22.73	-2.16	-0.02
671	635	U	26	-16.96	-0.55	27.94	-14.37	-0.12
671	629	C	40	-16.01	-0.26	31.16	-10.4	-0.09
671	654	U	4	-25.48	-0.93	38.55	-3.73	-0.03
671	694	U	24	-29.2	-1.08	30.32	-25.8	-0.21

i-nuc	BP(j)	Nuc	#BP_Win	avgMFE	avgZ	avgED	SumZ	SumZ/#TotalWindows	BPs= 6
nt-672	-	U	120	-	-	-	-	-
672	652	A	3	-15.14	-0.72	22.73	-2.16	-0.02
672	561	A	3	-16.94	-1.45	25.55	-4.34	-0.04
672	634	A	26	-16.96	-0.55	27.94	-14.37	-0.12
672	628	A	40	-16.01	-0.26	31.16	-10.4	-0.09
672	735	A	17	-20.73	-0.56	26.37	-9.53	-0.08
672	NoBP	U	7	-27.84	-1.07	40.31	-7.5	-0.06
672	693	A	24	-29.2	-1.08	30.32	-25.8	-0.21

i-nuc	BP(j)	Nuc	#BP_Win	avgMFE	avgZ	avgED	SumZ	SumZ/#TotalWindows	BPs= 6
nt-673	-	U	120	-	-	-	-	-
673	NoBP	U	6	-26.1	-1.21	33.45	-7.26	-0.06
673	560	A	3	-16.94	-1.45	25.55	-4.34	-0.04
673	633	A	26	-16.96	-0.55	27.94	-14.37	-0.12
673	625	A	40	-16.01	-0.26	31.16	-10.4	-0.09
673	734	A	17	-20.73	-0.56	26.37	-9.53	-0.08
673	652	A	4	-25.48	-0.93	38.55	-3.73	-0.03
673	692	A	24	-29.2	-1.08	30.32	-25.8	-0.21

i-nuc	BP(j)	Nuc	#BP_Win	avgMFE	avgZ	avgED	SumZ	SumZ/#TotalWindows	BPs= 5
nt-674	-	G	120	-	-	-	-	-
674	NoBP	G	23	-22.94	-0.78	28.82	-17.84	-0.15
674	559	C	3	-16.94	-1.45	25.55	-4.34	-0.04
674	632	C	26	-16.96	-0.55	27.94	-14.37	-0.12
674	624	C	40	-16.01	-0.26	31.16	-10.4	-0.09
674	651	C	4	-25.48	-0.93	38.55	-3.73	-0.03
674	691	C	24	-29.2	-1.08	30.32	-25.8	-0.21

i-nuc	BP(j)	Nuc	#BP_Win	avgMFE	avgZ	avgED	SumZ	SumZ/#TotalWindows	BPs= 4
nt-675	-	C	120	-	-	-	-	-
675	558	G	3	-16.94	-1.45	25.55	-4.34	-0.04
675	631	G	26	-16.96	-0.55	27.94	-14.37	-0.12
675	623	G	40	-16.01	-0.26	31.16	-10.4	-0.09
675	NoBP	C	27	-24.01	-0.85	30.04	-22.96	-0.19
675	690	G	24	-29.2	-1.08	30.32	-25.8	-0.21

i-nuc	BP(j)	Nuc	#BP_Win	avgMFE	avgZ	avgED	SumZ	SumZ/#TotalWindows	BPs= 3
nt-676	-	U	120	-	-	-	-	-
676	557	A	1	-17.54	-1.64	23.27	-1.64	-0.01
676	NoBP	U	55	-20.73	-0.75	28.72	-41.16	-0.34
676	622	G	40	-16.01	-0.26	31.16	-10.4	-0.09
676	689	A	24	-29.2	-1.08	30.32	-25.8	-0.21

i-nuc	BP(j)	Nuc	#BP_Win	avgMFE	avgZ	avgED	SumZ	SumZ/#TotalWindows	BPs= 5
nt-677	-	A	120	-	-	-	-	-
677	NoBP	A	68	-22.99	-0.8	28.66	-54.65	-0.46
677	583	U	3	-13.6	-0.16	36.17	-0.48	-0.0
677	620	U	38	-15.81	-0.26	31.19	-9.75	-0.08
677	621	U	2	-19.7	-0.32	30.56	-0.65	-0.01
677	648	U	4	-25.48	-0.93	38.55	-3.73	-0.03
677	772	U	5	-33.72	-2.04	22.18	-10.22	-0.09

i-nuc	BP(j)	Nuc	#BP_Win	avgMFE	avgZ	avgED	SumZ	SumZ/#TotalWindows	BPs= 5
nt-678	-	A	120	-	-	-	-	-
678	NoBP	A	67	-23.08	-0.79	28.69	-52.99	-0.44
678	582	U	3	-13.6	-0.16	36.17	-0.48	-0.0
678	619	U	38	-15.81	-0.26	31.19	-9.75	-0.08
678	620	U	2	-19.7	-0.32	30.56	-0.65	-0.01
678	647	U	4	-25.48	-0.93	38.55	-3.73	-0.03
678	771	U	6	-33.48	-1.97	21.55	-11.84	-0.1

i-nuc	BP(j)	Nuc	#BP_Win	avgMFE	avgZ	avgED	SumZ	SumZ/#TotalWindows	BPs= 5
nt-679	-	A	120	-	-	-	-	-
679	NoBP	A	66	-23.17	-0.78	28.84	-51.18	-0.43
679	581	U	3	-13.6	-0.16	36.17	-0.48	-0.0
679	618	U	38	-15.81	-0.26	31.19	-9.75	-0.08
679	619	U	2	-19.7	-0.32	30.56	-0.65	-0.01
679	646	U	4	-25.48	-0.93	38.55	-3.73	-0.03
679	770	U	7	-33.19	-1.88	22.44	-13.17	-0.11

i-nuc	BP(j)	Nuc	#BP_Win	avgMFE	avgZ	avgED	SumZ	SumZ/#TotalWindows	BPs= 7
nt-680	-	G	120	-	-	-	-	-
680	NoBP	G	52	-23.79	-0.88	27.96	-45.92	-0.38
680	580	C	3	-13.6	-0.16	36.17	-0.48	-0.0
680	624	C	10	-18.23	0.03	30.32	0.32	0.0
680	617	C	38	-15.81	-0.26	31.19	-9.75	-0.08
680	618	U	2	-19.7	-0.32	30.56	-0.65	-0.01
680	645	C	4	-25.48	-0.93	38.55	-3.73	-0.03
680	786	C	3	-31.0	-1.26	42.67	-3.77	-0.03
680	769	C	8	-32.9	-1.81	23.72	-14.44	-0.12

i-nuc	BP(j)	Nuc	#BP_Win	avgMFE	avgZ	avgED	SumZ	SumZ/#TotalWindows	BPs= 4
nt-681	-	U	120	-	-	-	-	-
681	NoBP	U	61	-24.34	-0.88	29.61	-53.78	-0.45
681	579	A	3	-13.6	-0.16	36.17	-0.48	-0.0
681	623	G	10	-18.23	0.03	30.32	0.32	0.0
681	616	A	38	-15.81	-0.26	31.19	-9.75	-0.08
681	768	G	8	-32.9	-1.81	23.72	-14.44	-0.12

i-nuc	BP(j)	Nuc	#BP_Win	avgMFE	avgZ	avgED	SumZ	SumZ/#TotalWindows	BPs= 5
nt-682	-	C	120	-	-	-	-	-
682	NoBP	C	57	-24.12	-0.85	29.05	-48.42	-0.4
682	578	G	3	-13.6	-0.16	36.17	-0.48	-0.0
682	622	G	10	-18.23	0.03	30.32	0.32	0.0
682	615	G	38	-15.81	-0.26	31.19	-9.75	-0.08
682	784	G	3	-31.0	-1.26	42.67	-3.77	-0.03
682	766	G	9	-32.6	-1.74	24.24	-15.64	-0.13

i-nuc	BP(j)	Nuc	#BP_Win	avgMFE	avgZ	avgED	SumZ	SumZ/#TotalWindows	BPs= 3
nt-683	-	A	120	-	-	-	-	-
683	NoBP	A	98	-20.72	-0.59	30.12	-58.06	-0.48
683	621	U	10	-18.23	0.03	30.32	0.32	0.0
683	783	U	3	-31.0	-1.26	42.67	-3.77	-0.03
683	765	U	9	-32.6	-1.74	24.24	-15.64	-0.13

i-nuc	BP(j)	Nuc	#BP_Win	avgMFE	avgZ	avgED	SumZ	SumZ/#TotalWindows	BPs= 3
nt-684	-	U	120	-	-	-	-	-
684	NoBP	U	78	-20.6	-0.54	30.97	-42.0	-0.35
684	733	A	30	-20.63	-0.51	28.07	-15.28	-0.13
684	782	G	3	-31.0	-1.26	42.67	-3.77	-0.03
684	764	A	9	-32.6	-1.74	24.24	-15.64	-0.13

i-nuc	BP(j)	Nuc	#BP_Win	avgMFE	avgZ	avgED	SumZ	SumZ/#TotalWindows	BPs= 3
nt-685	-	A	120	-	-	-	-	-
685	NoBP	A	83	-22.31	-0.68	30.15	-56.43	-0.47
685	575	U	3	-13.6	-0.16	36.17	-0.48	-0.0
685	732	U	31	-20.65	-0.5	27.88	-15.56	-0.13
685	781	U	3	-31.0	-1.26	42.67	-3.77	-0.03

i-nuc	BP(j)	Nuc	#BP_Win	avgMFE	avgZ	avgED	SumZ	SumZ/#TotalWindows	BPs= 5
nt-686	-	C	120	-	-	-	-	-
686	NoBP	C	60	-20.76	-0.58	31.25	-34.55	-0.29
686	574	G	3	-13.6	-0.16	36.17	-0.48	-0.0
686	615	G	6	-17.35	0.13	31.16	0.79	0.01
686	731	G	32	-20.62	-0.48	27.72	-15.46	-0.13
686	761	G	16	-30.98	-1.4	26.13	-22.45	-0.19
686	780	G	3	-31.0	-1.26	42.67	-3.77	-0.03

i-nuc	BP(j)	Nuc	#BP_Win	avgMFE	avgZ	avgED	SumZ	SumZ/#TotalWindows	BPs= 4
nt-687	-	C	120	-	-	-	-	-
687	NoBP	C	63	-20.63	-0.56	31.68	-35.01	-0.29
687	614	G	6	-17.35	0.13	31.16	0.79	0.01
687	730	G	32	-20.62	-0.48	27.72	-15.46	-0.13
687	760	G	16	-30.98	-1.4	26.13	-22.45	-0.19
687	779	G	3	-31.0	-1.26	42.67	-3.77	-0.03

i-nuc	BP(j)	Nuc	#BP_Win	avgMFE	avgZ	avgED	SumZ	SumZ/#TotalWindows	BPs= 4
nt-688	-	A	120	-	-	-	-	-
688	NoBP	A	63	-20.85	-0.56	31.81	-35.04	-0.29
688	613	U	6	-17.35	0.13	31.16	0.79	0.01
688	729	U	32	-20.62	-0.48	27.72	-15.46	-0.13
688	759	U	16	-30.98	-1.4	26.13	-22.45	-0.19
688	776	U	3	-31.0	-1.26	42.67	-3.77	-0.03

i-nuc	BP(j)	Nuc	#BP_Win	avgMFE	avgZ	avgED	SumZ	SumZ/#TotalWindows	BPs= 6
nt-689	-	A	120	-	-	-	-	-
689	NoBP	A	30	-16.72	-0.27	31.17	-8.16	-0.07
689	612	U	6	-17.35	0.13	31.16	0.79	0.01
689	702	U	9	-14.1	-0.13	38.1	-1.15	-0.01
689	728	U	32	-20.62	-0.48	27.72	-15.46	-0.13
689	758	U	16	-30.98	-1.4	26.13	-22.45	-0.19
689	676	U	24	-29.2	-1.08	30.32	-25.8	-0.21
689	775	U	3	-31.0	-1.26	42.67	-3.77	-0.03

i-nuc	BP(j)	Nuc	#BP_Win	avgMFE	avgZ	avgED	SumZ	SumZ/#TotalWindows	BPs= 8
nt-690	-	G	120	-	-	-	-	-
690	NoBP	G	1	-13.6	0.07	37.01	0.07	0.0
690	611	C	6	-17.35	0.13	31.16	0.79	0.01
690	607	C	25	-15.48	-0.25	30.16	-6.15	-0.05
690	701	C	9	-14.1	-0.13	38.1	-1.15	-0.01
690	727	C	32	-20.62	-0.48	27.72	-15.46	-0.13
690	757	C	16	-30.98	-1.4	26.13	-22.45	-0.19
690	675	C	24	-29.2	-1.08	30.32	-25.8	-0.21
690	774	C	3	-31.0	-1.26	42.67	-3.77	-0.03
690	698	C	4	-29.15	-0.58	37.78	-2.31	-0.02

i-nuc	BP(j)	Nuc	#BP_Win	avgMFE	avgZ	avgED	SumZ	SumZ/#TotalWindows	BPs= 6
nt-691	-	C	120	-	-	-	-	-
691	NoBP	C	39	-20.33	-0.39	28.41	-15.21	-0.13
691	606	G	25	-15.48	-0.25	30.16	-6.15	-0.05
691	700	G	9	-14.1	-0.13	38.1	-1.15	-0.01
691	756	G	16	-30.98	-1.4	26.13	-22.45	-0.19
691	674	G	24	-29.2	-1.08	30.32	-25.8	-0.21
691	773	G	3	-31.0	-1.26	42.67	-3.77	-0.03
691	697	G	4	-29.15	-0.58	37.78	-2.31	-0.02

i-nuc	BP(j)	Nuc	#BP_Win	avgMFE	avgZ	avgED	SumZ	SumZ/#TotalWindows	BPs= 4
nt-692	-	A	120	-	-	-	-	-
692	NoBP	A	73	-18.11	-0.32	30.2	-23.2	-0.19
692	755	U	16	-30.98	-1.4	26.13	-22.45	-0.19
692	673	U	24	-29.2	-1.08	30.32	-25.8	-0.21
692	772	U	3	-31.0	-1.26	42.67	-3.77	-0.03
692	696	U	4	-29.15	-0.58	37.78	-2.31	-0.02

i-nuc	BP(j)	Nuc	#BP_Win	avgMFE	avgZ	avgED	SumZ	SumZ/#TotalWindows	BPs= 2
nt-693	-	A	120	-	-	-	-	-
693	NoBP	A	93	-20.96	-0.52	29.86	-48.43	-0.4
693	672	U	24	-29.2	-1.08	30.32	-25.8	-0.21
693	771	U	3	-31.0	-1.26	42.67	-3.77	-0.03

i-nuc	BP(j)	Nuc	#BP_Win	avgMFE	avgZ	avgED	SumZ	SumZ/#TotalWindows	BPs= 1
nt-694	-	U	120	-	-	-	-	-
694	NoBP	U	96	-21.43	-0.55	30.32	-52.52	-0.44
694	671	G	24	-29.2	-1.08	30.32	-25.8	-0.21

i-nuc	BP(j)	Nuc	#BP_Win	avgMFE	avgZ	avgED	SumZ	SumZ/#TotalWindows	BPs= 2
nt-695	-	U	120	-	-	-	-	-
695	NoBP	U	84	-22.25	-0.6	30.66	-50.38	-0.42
695	713	A	12	-16.97	-0.2	28.86	-2.36	-0.02
695	670	A	24	-29.2	-1.08	30.32	-25.8	-0.21

i-nuc	BP(j)	Nuc	#BP_Win	avgMFE	avgZ	avgED	SumZ	SumZ/#TotalWindows	BPs= 3
nt-696	-	U	120	-	-	-	-	-
696	NoBP	U	19	-16.55	-0.44	36.49	-8.42	-0.07
696	712	A	73	-22.69	-0.58	28.64	-42.14	-0.35
696	669	G	24	-29.2	-1.08	30.32	-25.8	-0.21
696	692	A	4	-29.15	-0.58	37.78	-2.31	-0.02

i-nuc	BP(j)	Nuc	#BP_Win	avgMFE	avgZ	avgED	SumZ	SumZ/#TotalWindows	BPs= 2
nt-697	-	G	120	-	-	-	-	-
697	NoBP	G	41	-23.57	-0.78	33.33	-31.92	-0.27
697	711	C	75	-22.93	-0.59	28.78	-44.45	-0.37
697	691	C	4	-29.15	-0.58	37.78	-2.31	-0.02

i-nuc	BP(j)	Nuc	#BP_Win	avgMFE	avgZ	avgED	SumZ	SumZ/#TotalWindows	BPs= 3
nt-698	-	C	120	-	-	-	-	-
698	NoBP	C	19	-18.12	-0.44	37.5	-8.27	-0.07
698	710	G	75	-22.93	-0.59	28.78	-44.45	-0.37
698	667	G	22	-28.96	-1.07	30.01	-23.49	-0.2
698	690	G	4	-29.15	-0.58	37.78	-2.31	-0.02

i-nuc	BP(j)	Nuc	#BP_Win	avgMFE	avgZ	avgED	SumZ	SumZ/#TotalWindows	BPs= 2
nt-699	-	A	120	-	-	-	-	-
699	NoBP	A	27	-22.35	-0.78	30.59	-21.05	-0.18
699	709	U	75	-22.93	-0.59	28.78	-44.45	-0.37
699	770	U	18	-28.29	-0.69	39.51	-12.34	-0.1

i-nuc	BP(j)	Nuc	#BP_Win	avgMFE	avgZ	avgED	SumZ	SumZ/#TotalWindows	BPs= 5
nt-700	-	G	120	-	-	-	-	-
700	NoBP	G	4	-17.18	-0.28	37.53	-1.11	-0.01
700	691	C	9	-14.1	-0.13	38.1	-1.15	-0.01
700	708	U	75	-22.93	-0.59	28.78	-44.45	-0.37
700	711	C	13	-30.34	-1.38	23.48	-17.94	-0.15
700	769	C	18	-28.29	-0.69	39.51	-12.34	-0.1
700	819	C	1	-28.4	-0.13	43.45	-0.13	-0.0

i-nuc	BP(j)	Nuc	#BP_Win	avgMFE	avgZ	avgED	SumZ	SumZ/#TotalWindows	BPs= 4
nt-701	-	C	120	-	-	-	-	-
701	NoBP	C	79	-22.84	-0.58	29.2	-45.54	-0.38
701	690	G	9	-14.1	-0.13	38.1	-1.15	-0.01
701	710	G	13	-30.34	-1.38	23.48	-17.94	-0.15
701	768	G	18	-28.29	-0.69	39.51	-12.34	-0.1
701	818	G	1	-28.4	-0.13	43.45	-0.13	-0.0

i-nuc	BP(j)	Nuc	#BP_Win	avgMFE	avgZ	avgED	SumZ	SumZ/#TotalWindows	BPs= 3
nt-702	-	U	120	-	-	-	-	-
702	NoBP	U	109	-24.72	-0.7	30.11	-75.85	-0.63
702	689	A	9	-14.1	-0.13	38.1	-1.15	-0.01
702	733	A	1	-28.2	-0.16	38.7	-0.16	-0.0
702	817	G	1	-28.4	-0.13	43.45	-0.13	-0.0

i-nuc	BP(j)	Nuc	#BP_Win	avgMFE	avgZ	avgED	SumZ	SumZ/#TotalWindows	BPs= 2
nt-703	-	A	120	-	-	-	-	-
703	NoBP	A	118	-24.04	-0.65	30.67	-77.2	-0.64
703	732	U	1	-28.2	-0.16	38.7	-0.16	-0.0
703	816	U	1	-28.4	-0.13	43.45	-0.13	-0.0

i-nuc	BP(j)	Nuc	#BP_Win	avgMFE	avgZ	avgED	SumZ	SumZ/#TotalWindows	BPs= 1
nt-704	-	U	120	-	-	-	-	-
704	NoBP	U	119	-24.21	-0.65	30.72	-77.33	-0.64
704	731	G	1	-28.2	-0.16	38.7	-0.16	-0.0

i-nuc	BP(j)	Nuc	#BP_Win	avgMFE	avgZ	avgED	SumZ	SumZ/#TotalWindows	BPs= 2
nt-705	-	C	120	-	-	-	-	-
705	NoBP	C	101	-23.62	-0.65	29.09	-65.16	-0.54
705	766	G	18	-28.29	-0.69	39.51	-12.34	-0.1
705	730	G	1	-28.2	-0.16	38.7	-0.16	-0.0

i-nuc	BP(j)	Nuc	#BP_Win	avgMFE	avgZ	avgED	SumZ	SumZ/#TotalWindows	BPs= 2
nt-706	-	A	120	-	-	-	-	-
706	NoBP	A	101	-23.77	-0.65	29.0	-65.36	-0.54
706	765	U	18	-28.29	-0.69	39.51	-12.34	-0.1
706	729	U	1	-28.2	-0.16	38.7	-0.16	-0.0

i-nuc	BP(j)	Nuc	#BP_Win	avgMFE	avgZ	avgED	SumZ	SumZ/#TotalWindows	BPs= 3
nt-707	-	U	120	-	-	-	-	-
707	NoBP	U	94	-23.54	-0.67	28.64	-62.52	-0.52
707	764	A	18	-28.29	-0.69	39.51	-12.34	-0.1
707	735	A	1	-28.4	-0.13	43.45	-0.13	-0.0
707	790	A	7	-28.9	-0.44	32.09	-3.07	-0.03

i-nuc	BP(j)	Nuc	#BP_Win	avgMFE	avgZ	avgED	SumZ	SumZ/#TotalWindows	BPs= 4
nt-708	-	U	120	-	-	-	-	-
708	NoBP	U	18	-26.61	-1.0	27.57	-17.94	-0.15
708	700	G	75	-22.93	-0.59	28.78	-44.45	-0.37
708	763	A	18	-28.29	-0.69	39.51	-12.34	-0.1
708	734	A	1	-28.4	-0.13	43.45	-0.13	-0.0
708	789	A	8	-28.79	-0.39	32.48	-3.12	-0.03

i-nuc	BP(j)	Nuc	#BP_Win	avgMFE	avgZ	avgED	SumZ	SumZ/#TotalWindows	BPs= 4
nt-709	-	U	120	-	-	-	-	-
709	NoBP	U	18	-27.37	-0.98	27.5	-17.7	-0.15
709	699	A	75	-22.93	-0.59	28.78	-44.45	-0.37
709	762	G	18	-28.29	-0.69	39.51	-12.34	-0.1
709	733	A	1	-28.4	-0.13	43.45	-0.13	-0.0
709	788	A	8	-28.79	-0.39	32.48	-3.12	-0.03

i-nuc	BP(j)	Nuc	#BP_Win	avgMFE	avgZ	avgED	SumZ	SumZ/#TotalWindows	BPs= 6
nt-710	-	G	120	-	-	-	-	-
710	NoBP	G	21	-26.9	-0.56	39.29	-11.7	-0.1
710	698	C	75	-22.93	-0.59	28.78	-44.45	-0.37
710	701	C	13	-30.34	-1.38	23.48	-17.94	-0.15
710	727	C	1	-28.2	-0.16	38.7	-0.16	-0.0
710	732	U	1	-28.4	-0.13	43.45	-0.13	-0.0
710	787	C	8	-28.79	-0.39	32.48	-3.12	-0.03
710	785	U	1	-27.7	0.1	36.86	0.1	0.0

i-nuc	BP(j)	Nuc	#BP_Win	avgMFE	avgZ	avgED	SumZ	SumZ/#TotalWindows	BPs= 5
nt-711	-	C	120	-	-	-	-	-
711	NoBP	C	12	-27.3	-0.23	34.44	-2.71	-0.02
711	697	G	75	-22.93	-0.59	28.78	-44.45	-0.37
711	700	G	13	-30.34	-1.38	23.48	-17.94	-0.15
711	760	G	18	-28.29	-0.69	39.51	-12.34	-0.1
711	731	G	1	-28.4	-0.13	43.45	-0.13	-0.0
711	784	G	1	-27.7	0.1	36.86	0.1	0.0

i-nuc	BP(j)	Nuc	#BP_Win	avgMFE	avgZ	avgED	SumZ	SumZ/#TotalWindows	BPs= 4
nt-712	-	A	120	-	-	-	-	-
712	696	U	73	-22.69	-0.58	28.64	-42.14	-0.35
712	726	U	8	-28.36	-1.13	30.48	-9.05	-0.08
712	759	U	18	-28.29	-0.69	39.51	-12.34	-0.1
712	NoBP	A	20	-30.02	-0.72	29.33	-14.31	-0.12
712	783	U	1	-27.7	0.1	36.86	0.1	0.0

i-nuc	BP(j)	Nuc	#BP_Win	avgMFE	avgZ	avgED	SumZ	SumZ/#TotalWindows	BPs= 4
nt-713	-	A	120	-	-	-	-	-
713	695	U	12	-16.97	-0.2	28.86	-2.36	-0.02
713	725	U	62	-24.05	-0.74	27.9	-45.99	-0.38
713	758	U	18	-28.29	-0.69	39.51	-12.34	-0.1
713	NoBP	A	4	-29.0	-0.57	33.66	-2.27	-0.02
713	783	U	24	-29.71	-0.61	31.32	-14.62	-0.12

i-nuc	BP(j)	Nuc	#BP_Win	avgMFE	avgZ	avgED	SumZ	SumZ/#TotalWindows	BPs= 3
nt-714	-	C	120	-	-	-	-	-
714	NoBP	C	13	-19.55	-0.27	31.04	-3.51	-0.03
714	724	G	63	-23.94	-0.72	28.0	-45.42	-0.38
714	756	G	18	-28.29	-0.69	39.51	-12.34	-0.1
714	782	G	26	-29.71	-0.61	30.76	-15.85	-0.13

i-nuc	BP(j)	Nuc	#BP_Win	avgMFE	avgZ	avgED	SumZ	SumZ/#TotalWindows	BPs= 3
nt-715	-	A	120	-	-	-	-	-
715	NoBP	A	12	-19.64	-0.18	30.6	-2.21	-0.02
715	723	U	63	-23.94	-0.72	28.0	-45.42	-0.38
715	755	U	18	-28.29	-0.69	39.51	-12.34	-0.1
715	781	U	27	-29.69	-0.61	31.14	-16.51	-0.14

i-nuc	BP(j)	Nuc	#BP_Win	avgMFE	avgZ	avgED	SumZ	SumZ/#TotalWindows	BPs= 3
nt-716	-	C	120	-	-	-	-	-
716	NoBP	C	11	-19.89	-0.11	29.28	-1.23	-0.01
716	722	G	63	-23.94	-0.72	28.0	-45.42	-0.38
716	754	G	18	-28.29	-0.69	39.51	-12.34	-0.1
716	780	G	28	-29.61	-0.6	31.65	-16.89	-0.14

i-nuc	BP(j)	Nuc	#BP_Win	avgMFE	avgZ	avgED	SumZ	SumZ/#TotalWindows	BPs= 2
nt-717	-	C	120	-	-	-	-	-
717	NoBP	C	74	-23.48	-0.62	28.11	-46.07	-0.38
717	753	G	18	-28.29	-0.69	39.51	-12.34	-0.1
717	779	G	28	-29.61	-0.6	31.65	-16.89	-0.14

i-nuc	BP(j)	Nuc	#BP_Win	avgMFE	avgZ	avgED	SumZ	SumZ/#TotalWindows	BPs= 2
nt-718	-	U	120	-	-	-	-	-
718	NoBP	U	74	-23.64	-0.62	27.96	-45.58	-0.38
718	752	A	18	-28.29	-0.69	39.51	-12.34	-0.1
718	778	G	28	-29.61	-0.6	31.65	-16.89	-0.14

i-nuc	BP(j)	Nuc	#BP_Win	avgMFE	avgZ	avgED	SumZ	SumZ/#TotalWindows	BPs= 2
nt-719	-	G	120	-	-	-	-	-
719	NoBP	G	86	-24.45	-0.67	30.44	-57.59	-0.48
719	777	U	28	-29.61	-0.6	31.65	-16.89	-0.14
719	772	U	6	-28.27	-0.07	24.29	-0.4	-0.0

i-nuc	BP(j)	Nuc	#BP_Win	avgMFE	avgZ	avgED	SumZ	SumZ/#TotalWindows	BPs= 2
nt-720	-	A	120	-	-	-	-	-
720	NoBP	A	85	-24.53	-0.68	30.47	-57.39	-0.48
720	776	U	28	-29.61	-0.6	31.65	-16.89	-0.14
720	771	U	7	-28.61	-0.15	22.81	-1.02	-0.01

i-nuc	BP(j)	Nuc	#BP_Win	avgMFE	avgZ	avgED	SumZ	SumZ/#TotalWindows	BPs= 2
nt-721	-	A	120	-	-	-	-	-
721	NoBP	A	84	-24.62	-0.68	30.5	-57.29	-0.48
721	775	U	28	-29.61	-0.6	31.65	-16.89	-0.14
721	770	U	8	-28.84	-0.19	22.09	-1.55	-0.01

i-nuc	BP(j)	Nuc	#BP_Win	avgMFE	avgZ	avgED	SumZ	SumZ/#TotalWindows	BPs= 3
nt-722	-	G	120	-	-	-	-	-
722	NoBP	G	21	-27.31	-0.58	37.63	-12.27	-0.1
722	716	C	63	-23.94	-0.72	28.0	-45.42	-0.38
722	774	C	28	-29.61	-0.6	31.65	-16.89	-0.14
722	769	C	8	-28.84	-0.19	22.09	-1.55	-0.01

i-nuc	BP(j)	Nuc	#BP_Win	avgMFE	avgZ	avgED	SumZ	SumZ/#TotalWindows	BPs= 4
nt-723	-	U	120	-	-	-	-	-
723	NoBP	U	3	-25.87	-0.2	23.72	-0.61	-0.01
723	715	A	63	-23.94	-0.72	28.0	-45.42	-0.38
723	749	A	18	-28.29	-0.69	39.51	-12.34	-0.1
723	773	G	28	-29.61	-0.6	31.65	-16.89	-0.14
723	768	G	8	-28.84	-0.19	22.09	-1.55	-0.01

i-nuc	BP(j)	Nuc	#BP_Win	avgMFE	avgZ	avgED	SumZ	SumZ/#TotalWindows	BPs= 3
nt-724	-	G	120	-	-	-	-	-
724	714	C	63	-23.94	-0.72	28.0	-45.42	-0.38
724	748	U	18	-28.29	-0.69	39.51	-12.34	-0.1
724	765	U	39	-29.5	-0.51	28.81	-19.92	-0.17

i-nuc	BP(j)	Nuc	#BP_Win	avgMFE	avgZ	avgED	SumZ	SumZ/#TotalWindows	BPs= 3
nt-725	-	U	120	-	-	-	-	-
725	713	A	62	-24.05	-0.74	27.9	-45.99	-0.38
725	747	A	18	-28.29	-0.69	39.51	-12.34	-0.1
725	764	A	40	-29.48	-0.5	28.96	-19.98	-0.17

i-nuc	BP(j)	Nuc	#BP_Win	avgMFE	avgZ	avgED	SumZ	SumZ/#TotalWindows	BPs= 3
nt-726	-	U	120	-	-	-	-	-
726	NoBP	U	54	-23.64	-0.7	27.4	-37.63	-0.31
726	712	A	8	-28.36	-1.13	30.48	-9.05	-0.08
726	746	A	18	-28.29	-0.69	39.51	-12.34	-0.1
726	763	A	40	-29.48	-0.5	28.96	-19.98	-0.17

i-nuc	BP(j)	Nuc	#BP_Win	avgMFE	avgZ	avgED	SumZ	SumZ/#TotalWindows	BPs= 4
nt-727	-	C	120	-	-	-	-	-
727	NoBP	C	31	-27.18	-0.71	34.52	-21.86	-0.18
727	690	G	32	-20.62	-0.48	27.72	-15.46	-0.13
727	736	G	16	-30.98	-1.4	26.13	-22.45	-0.19
727	762	G	40	-29.48	-0.5	28.96	-19.98	-0.17
727	710	G	1	-28.2	-0.16	38.7	-0.16	-0.0

i-nuc	BP(j)	Nuc	#BP_Win	avgMFE	avgZ	avgED	SumZ	SumZ/#TotalWindows	BPs= 4
nt-728	-	U	120	-	-	-	-	-
728	NoBP	U	14	-26.81	-0.76	27.22	-10.58	-0.09
728	689	A	32	-20.62	-0.48	27.72	-15.46	-0.13
728	735	A	16	-30.98	-1.4	26.13	-22.45	-0.19
728	744	A	18	-28.29	-0.69	39.51	-12.34	-0.1
728	761	G	40	-29.48	-0.5	28.96	-19.98	-0.17

i-nuc	BP(j)	Nuc	#BP_Win	avgMFE	avgZ	avgED	SumZ	SumZ/#TotalWindows	BPs= 5
nt-729	-	U	120	-	-	-	-	-
729	NoBP	U	13	-27.77	-0.87	25.8	-11.28	-0.09
729	688	A	32	-20.62	-0.48	27.72	-15.46	-0.13
729	734	A	16	-30.98	-1.4	26.13	-22.45	-0.19
729	743	A	18	-28.29	-0.69	39.51	-12.34	-0.1
729	760	G	40	-29.48	-0.5	28.96	-19.98	-0.17
729	706	A	1	-28.2	-0.16	38.7	-0.16	-0.0

i-nuc	BP(j)	Nuc	#BP_Win	avgMFE	avgZ	avgED	SumZ	SumZ/#TotalWindows	BPs= 3
nt-730	-	G	120	-	-	-	-	-
730	NoBP	G	69	-29.7	-0.79	27.61	-54.67	-0.46
730	687	C	32	-20.62	-0.48	27.72	-15.46	-0.13
730	742	C	18	-28.29	-0.69	39.51	-12.34	-0.1
730	705	C	1	-28.2	-0.16	38.7	-0.16	-0.0

i-nuc	BP(j)	Nuc	#BP_Win	avgMFE	avgZ	avgED	SumZ	SumZ/#TotalWindows	BPs= 5
nt-731	-	G	120	-	-	-	-	-
731	686	C	32	-20.62	-0.48	27.72	-15.46	-0.13
731	NoBP	G	62	-29.76	-0.83	28.03	-51.19	-0.43
731	741	U	18	-28.29	-0.69	39.51	-12.34	-0.1
731	704	U	1	-28.2	-0.16	38.7	-0.16	-0.0
731	711	C	1	-28.4	-0.13	43.45	-0.13	-0.0
731	845	C	6	-31.72	-0.8	19.51	-4.83	-0.04

i-nuc	BP(j)	Nuc	#BP_Win	avgMFE	avgZ	avgED	SumZ	SumZ/#TotalWindows	BPs= 4
nt-732	-	U	120	-	-	-	-	-
732	685	A	31	-20.65	-0.5	27.88	-15.56	-0.13
732	NoBP	U	81	-29.45	-0.8	30.43	-64.56	-0.54
732	703	A	1	-28.2	-0.16	38.7	-0.16	-0.0
732	710	G	1	-28.4	-0.13	43.45	-0.13	-0.0
732	844	G	6	-31.72	-0.8	19.51	-4.83	-0.04

i-nuc	BP(j)	Nuc	#BP_Win	avgMFE	avgZ	avgED	SumZ	SumZ/#TotalWindows	BPs= 4
nt-733	-	A	120	-	-	-	-	-
733	684	U	30	-20.63	-0.51	28.07	-15.28	-0.13
733	NoBP	A	82	-29.5	-0.81	30.23	-66.04	-0.55
733	702	U	1	-28.2	-0.16	38.7	-0.16	-0.0
733	709	U	1	-28.4	-0.13	43.45	-0.13	-0.0
733	843	U	6	-31.72	-0.8	19.51	-4.83	-0.04

i-nuc	BP(j)	Nuc	#BP_Win	avgMFE	avgZ	avgED	SumZ	SumZ/#TotalWindows	BPs= 5
nt-734	-	A	120	-	-	-	-	-
734	NoBP	A	29	-25.2	-0.53	36.09	-15.35	-0.13
734	673	U	17	-20.73	-0.56	26.37	-9.53	-0.08
734	759	U	51	-29.39	-0.69	28.19	-35.12	-0.29
734	729	U	16	-30.98	-1.4	26.13	-22.45	-0.19
734	708	U	1	-28.4	-0.13	43.45	-0.13	-0.0
734	842	U	6	-31.72	-0.8	19.51	-4.83	-0.04

i-nuc	BP(j)	Nuc	#BP_Win	avgMFE	avgZ	avgED	SumZ	SumZ/#TotalWindows	BPs= 4
nt-735	-	A	120	-	-	-	-	-
735	NoBP	A	34	-26.41	-0.55	33.59	-18.74	-0.16
735	672	U	17	-20.73	-0.56	26.37	-9.53	-0.08
735	758	U	52	-29.47	-0.7	28.13	-36.58	-0.3
735	728	U	16	-30.98	-1.4	26.13	-22.45	-0.19
735	707	U	1	-28.4	-0.13	43.45	-0.13	-0.0

i-nuc	BP(j)	Nuc	#BP_Win	avgMFE	avgZ	avgED	SumZ	SumZ/#TotalWindows	BPs= 2
nt-736	-	G	120	-	-	-	-	-
736	NoBP	G	51	-24.68	-0.55	31.44	-27.99	-0.23
736	757	C	53	-29.53	-0.71	28.16	-37.88	-0.32
736	727	C	16	-30.98	-1.4	26.13	-22.45	-0.19

i-nuc	BP(j)	Nuc	#BP_Win	avgMFE	avgZ	avgED	SumZ	SumZ/#TotalWindows	BPs= 3
nt-737	-	U	120	-	-	-	-	-
737	NoBP	U	44	-27.83	-0.84	32.86	-37.02	-0.31
737	670	A	17	-20.73	-0.56	26.37	-9.53	-0.08
737	756	G	53	-29.53	-0.71	28.16	-37.88	-0.32
737	839	A	6	-31.72	-0.8	19.51	-4.83	-0.04

i-nuc	BP(j)	Nuc	#BP_Win	avgMFE	avgZ	avgED	SumZ	SumZ/#TotalWindows	BPs= 2
nt-738	-	C	120	-	-	-	-	-
738	NoBP	C	97	-28.89	-0.78	30.2	-75.98	-0.63
738	669	G	17	-20.73	-0.56	26.37	-9.53	-0.08
738	838	G	6	-31.72	-0.8	19.51	-4.83	-0.04

i-nuc	BP(j)	Nuc	#BP_Win	avgMFE	avgZ	avgED	SumZ	SumZ/#TotalWindows	BPs= 3
nt-739	-	C	120	-	-	-	-	-
739	NoBP	C	23	-26.12	-0.56	37.52	-12.85	-0.11
739	668	G	17	-20.73	-0.56	26.37	-9.53	-0.08
739	754	G	74	-29.92	-0.87	27.83	-64.08	-0.53
739	837	G	6	-31.72	-0.8	19.51	-4.83	-0.04

i-nuc	BP(j)	Nuc	#BP_Win	avgMFE	avgZ	avgED	SumZ	SumZ/#TotalWindows	BPs= 3
nt-740	-	C	120	-	-	-	-	-
740	NoBP	C	23	-26.55	-0.57	37.99	-13.15	-0.11
740	667	G	17	-20.73	-0.56	26.37	-9.53	-0.08
740	753	G	74	-29.92	-0.87	27.83	-64.08	-0.53
740	836	G	6	-31.72	-0.8	19.51	-4.83	-0.04

i-nuc	BP(j)	Nuc	#BP_Win	avgMFE	avgZ	avgED	SumZ	SumZ/#TotalWindows	BPs= 3
nt-741	-	U	120	-	-	-	-	-
741	666	A	17	-20.73	-0.56	26.37	-9.53	-0.08
741	NoBP	U	11	-27.45	-0.55	26.34	-6.04	-0.05
741	752	A	74	-29.92	-0.87	27.83	-64.08	-0.53
741	731	G	18	-28.29	-0.69	39.51	-12.34	-0.1

i-nuc	BP(j)	Nuc	#BP_Win	avgMFE	avgZ	avgED	SumZ	SumZ/#TotalWindows	BPs= 2
nt-742	-	C	120	-	-	-	-	-
742	NoBP	C	28	-23.75	-0.57	26.48	-15.97	-0.13
742	751	G	74	-29.92	-0.87	27.83	-64.08	-0.53
742	730	G	18	-28.29	-0.69	39.51	-12.34	-0.1

i-nuc	BP(j)	Nuc	#BP_Win	avgMFE	avgZ	avgED	SumZ	SumZ/#TotalWindows	BPs= 1
nt-743	-	A	120	-	-	-	-	-
743	NoBP	A	102	-28.32	-0.78	27.58	-79.75	-0.66
743	729	U	18	-28.29	-0.69	39.51	-12.34	-0.1

i-nuc	BP(j)	Nuc	#BP_Win	avgMFE	avgZ	avgED	SumZ	SumZ/#TotalWindows	BPs= 1
nt-744	-	A	120	-	-	-	-	-
744	NoBP	A	102	-28.43	-0.78	27.65	-79.61	-0.66
744	728	U	18	-28.29	-0.69	39.51	-12.34	-0.1

i-nuc	BP(j)	Nuc	#BP_Win	avgMFE	avgZ	avgED	SumZ	SumZ/#TotalWindows	BPs= 0
nt-745	-	A	120	-	-	-	-	-
745	NoBP	A	120	-28.52	-0.77	29.45	-92.02	-0.77

i-nuc	BP(j)	Nuc	#BP_Win	avgMFE	avgZ	avgED	SumZ	SumZ/#TotalWindows	BPs= 1
nt-746	-	A	120	-	-	-	-	-
746	NoBP	A	102	-28.68	-0.78	27.71	-79.72	-0.66
746	726	U	18	-28.29	-0.69	39.51	-12.34	-0.1

i-nuc	BP(j)	Nuc	#BP_Win	avgMFE	avgZ	avgED	SumZ	SumZ/#TotalWindows	BPs= 2
nt-747	-	A	120	-	-	-	-	-
747	NoBP	A	96	-28.62	-0.78	28.25	-74.92	-0.62
747	725	U	18	-28.29	-0.69	39.51	-12.34	-0.1
747	832	U	6	-31.72	-0.8	19.51	-4.83	-0.04

i-nuc	BP(j)	Nuc	#BP_Win	avgMFE	avgZ	avgED	SumZ	SumZ/#TotalWindows	BPs= 2
nt-748	-	U	120	-	-	-	-	-
748	NoBP	U	96	-28.75	-0.78	28.27	-75.06	-0.63
748	724	G	18	-28.29	-0.69	39.51	-12.34	-0.1
748	831	A	6	-31.72	-0.8	19.51	-4.83	-0.04

i-nuc	BP(j)	Nuc	#BP_Win	avgMFE	avgZ	avgED	SumZ	SumZ/#TotalWindows	BPs= 2
nt-749	-	A	120	-	-	-	-	-
749	NoBP	A	96	-28.88	-0.78	28.27	-75.25	-0.63
749	723	U	18	-28.29	-0.69	39.51	-12.34	-0.1
749	830	U	6	-31.72	-0.8	19.51	-4.83	-0.04

i-nuc	BP(j)	Nuc	#BP_Win	avgMFE	avgZ	avgED	SumZ	SumZ/#TotalWindows	BPs= 3
nt-750	-	G	120	-	-	-	-	-
750	NoBP	G	99	-29.35	-0.79	30.47	-78.19	-0.65
750	657	C	9	-22.9	-0.82	23.48	-7.36	-0.06
750	829	C	6	-31.72	-0.8	19.51	-4.83	-0.04
750	863	C	6	-30.53	-0.38	32.97	-2.31	-0.02

i-nuc	BP(j)	Nuc	#BP_Win	avgMFE	avgZ	avgED	SumZ	SumZ/#TotalWindows	BPs= 5
nt-751	-	G	120	-	-	-	-	-
751	NoBP	G	20	-27.85	-0.63	38.76	-12.63	-0.11
751	656	C	9	-22.9	-0.82	23.48	-7.36	-0.06
751	742	C	74	-29.92	-0.87	27.83	-64.08	-0.53
751	828	C	6	-31.72	-0.8	19.51	-4.83	-0.04
751	772	U	5	-29.6	-0.38	37.71	-1.91	-0.02
751	862	C	6	-30.53	-0.38	32.97	-2.31	-0.02

i-nuc	BP(j)	Nuc	#BP_Win	avgMFE	avgZ	avgED	SumZ	SumZ/#TotalWindows	BPs= 5
nt-752	-	A	120	-	-	-	-	-
752	655	U	9	-22.9	-0.82	23.48	-7.36	-0.06
752	741	U	74	-29.92	-0.87	27.83	-64.08	-0.53
752	718	U	18	-28.29	-0.69	39.51	-12.34	-0.1
752	827	U	6	-31.72	-0.8	19.51	-4.83	-0.04
752	771	U	5	-29.6	-0.38	37.71	-1.91	-0.02
752	NoBP	A	8	-30.48	-0.42	34.27	-3.32	-0.03

i-nuc	BP(j)	Nuc	#BP_Win	avgMFE	avgZ	avgED	SumZ	SumZ/#TotalWindows	BPs= 5
nt-753	-	G	120	-	-	-	-	-
753	NoBP	G	10	-30.18	-0.69	24.7	-6.91	-0.06
753	654	U	7	-23.84	-0.95	24.43	-6.63	-0.06
753	740	C	74	-29.92	-0.87	27.83	-64.08	-0.53
753	717	C	18	-28.29	-0.69	39.51	-12.34	-0.1
753	770	U	5	-29.6	-0.38	37.71	-1.91	-0.02
753	858	C	6	-30.53	-0.38	32.97	-2.31	-0.02

i-nuc	BP(j)	Nuc	#BP_Win	avgMFE	avgZ	avgED	SumZ	SumZ/#TotalWindows	BPs= 6
nt-754	-	G	120	-	-	-	-	-
754	NoBP	G	5	-28.86	-0.64	30.14	-3.18	-0.03
754	653	U	6	-24.38	-1.06	24.08	-6.36	-0.05
754	739	C	74	-29.92	-0.87	27.83	-64.08	-0.53
754	716	C	18	-28.29	-0.69	39.51	-12.34	-0.1
754	825	U	6	-31.72	-0.8	19.51	-4.83	-0.04
754	769	C	5	-29.6	-0.38	37.71	-1.91	-0.02
754	857	C	6	-30.53	-0.38	32.97	-2.31	-0.02

i-nuc	BP(j)	Nuc	#BP_Win	avgMFE	avgZ	avgED	SumZ	SumZ/#TotalWindows	BPs= 6
nt-755	-	U	120	-	-	-	-	-
755	652	A	6	-24.38	-1.06	24.08	-6.36	-0.05
755	NoBP	U	62	-29.75	-0.71	28.24	-43.74	-0.36
755	692	A	16	-30.98	-1.4	26.13	-22.45	-0.19
755	715	A	18	-28.29	-0.69	39.51	-12.34	-0.1
755	810	A	7	-30.53	-0.68	32.09	-4.76	-0.04
755	824	A	6	-31.72	-0.8	19.51	-4.83	-0.04
755	768	G	5	-29.6	-0.38	37.71	-1.91	-0.02

i-nuc	BP(j)	Nuc	#BP_Win	avgMFE	avgZ	avgED	SumZ	SumZ/#TotalWindows	BPs= 8
nt-756	-	G	120	-	-	-	-	-
756	651	C	5	-24.9	-1.16	23.95	-5.79	-0.05
756	737	U	53	-29.53	-0.71	28.16	-37.88	-0.32
756	691	C	16	-30.98	-1.4	26.13	-22.45	-0.19
756	714	C	18	-28.29	-0.69	39.51	-12.34	-0.1
756	809	U	13	-31.08	-0.74	26.29	-9.59	-0.08
756	767	U	5	-29.6	-0.38	37.71	-1.91	-0.02
756	856	U	6	-30.53	-0.38	32.97	-2.31	-0.02
756	NoBP	G	1	-30.9	-0.67	33.96	-0.67	-0.01
756	873	C	3	-33.0	-1.49	12.83	-4.46	-0.04

i-nuc	BP(j)	Nuc	#BP_Win	avgMFE	avgZ	avgED	SumZ	SumZ/#TotalWindows	BPs= 6
nt-757	-	C	120	-	-	-	-	-
757	NoBP	C	24	-27.98	-0.78	35.72	-18.74	-0.16
757	736	G	53	-29.53	-0.71	28.16	-37.88	-0.32
757	690	G	16	-30.98	-1.4	26.13	-22.45	-0.19
757	808	G	13	-31.08	-0.74	26.29	-9.59	-0.08
757	766	G	5	-29.6	-0.38	37.71	-1.91	-0.02
757	855	G	6	-30.53	-0.38	32.97	-2.31	-0.02
757	872	G	3	-33.0	-1.49	12.83	-4.46	-0.04

i-nuc	BP(j)	Nuc	#BP_Win	avgMFE	avgZ	avgED	SumZ	SumZ/#TotalWindows	BPs= 6
nt-758	-	U	120	-	-	-	-	-
758	NoBP	U	16	-29.41	-0.6	33.31	-9.56	-0.08
758	735	A	52	-29.47	-0.7	28.13	-36.58	-0.3
758	689	A	16	-30.98	-1.4	26.13	-22.45	-0.19
758	713	A	18	-28.29	-0.69	39.51	-12.34	-0.1
758	807	G	13	-31.08	-0.74	26.29	-9.59	-0.08
758	871	A	3	-33.0	-1.49	12.83	-4.46	-0.04
758	872	G	2	-31.1	-1.1	10.64	-2.21	-0.02

i-nuc	BP(j)	Nuc	#BP_Win	avgMFE	avgZ	avgED	SumZ	SumZ/#TotalWindows	BPs= 5
nt-759	-	U	120	-	-	-	-	-
759	NoBP	U	18	-30.41	-0.76	29.99	-13.62	-0.11
759	734	A	51	-29.39	-0.69	28.19	-35.12	-0.29
759	688	A	16	-30.98	-1.4	26.13	-22.45	-0.19
759	712	A	18	-28.29	-0.69	39.51	-12.34	-0.1
759	806	A	13	-31.08	-0.74	26.29	-9.59	-0.08
759	871	A	4	-30.95	-0.94	16.43	-3.75	-0.03

i-nuc	BP(j)	Nuc	#BP_Win	avgMFE	avgZ	avgED	SumZ	SumZ/#TotalWindows	BPs= 10
nt-760	-	G	120	-	-	-	-	-
760	NoBP	G	9	-29.22	-0.72	32.58	-6.49	-0.05
760	687	C	16	-30.98	-1.4	26.13	-22.45	-0.19
760	647	U	1	-26.5	-0.99	27.79	-0.99	-0.01
760	657	C	6	-28.38	-1.46	26.95	-8.76	-0.07
760	711	C	18	-28.29	-0.69	39.51	-12.34	-0.1
760	729	U	40	-29.48	-0.5	28.96	-19.98	-0.17
760	805	U	13	-31.08	-0.74	26.29	-9.59	-0.08
760	853	U	3	-33.53	-1.52	22.67	-4.56	-0.04
760	852	C	6	-30.53	-0.38	32.97	-2.31	-0.02
760	870	C	5	-30.76	-0.89	15.68	-4.45	-0.04
760	869	C	3	-33.0	-1.49	12.83	-4.46	-0.04

i-nuc	BP(j)	Nuc	#BP_Win	avgMFE	avgZ	avgED	SumZ	SumZ/#TotalWindows	BPs= 10
nt-761	-	G	120	-	-	-	-	-
761	NoBP	G	25	-28.56	-0.65	38.18	-16.16	-0.13
761	686	C	16	-30.98	-1.4	26.13	-22.45	-0.19
761	646	U	1	-26.5	-0.99	27.79	-0.99	-0.01
761	656	C	6	-28.38	-1.46	26.95	-8.76	-0.07
761	728	U	40	-29.48	-0.5	28.96	-19.98	-0.17
761	804	U	13	-31.08	-0.74	26.29	-9.59	-0.08
761	852	C	4	-33.42	-1.51	20.42	-6.04	-0.05
761	851	U	6	-30.53	-0.38	32.97	-2.31	-0.02
761	869	C	5	-30.76	-0.89	15.68	-4.45	-0.04
761	868	C	3	-33.0	-1.49	12.83	-4.46	-0.04
761	878	C	1	-27.4	-0.38	21.29	-0.38	-0.0

i-nuc	BP(j)	Nuc	#BP_Win	avgMFE	avgZ	avgED	SumZ	SumZ/#TotalWindows	BPs= 9
nt-762	-	G	120	-	-	-	-	-
762	NoBP	G	25	-30.71	-1.16	26.79	-28.96	-0.24
762	645	C	1	-26.5	-0.99	27.79	-0.99	-0.01
762	655	U	6	-28.38	-1.46	26.95	-8.76	-0.07
762	709	U	18	-28.29	-0.69	39.51	-12.34	-0.1
762	727	C	40	-29.48	-0.5	28.96	-19.98	-0.17
762	803	C	13	-31.08	-0.74	26.29	-9.59	-0.08
762	851	U	5	-33.04	-1.41	19.47	-7.07	-0.06
762	850	U	6	-30.53	-0.38	32.97	-2.31	-0.02
762	868	C	5	-30.76	-0.89	15.68	-4.45	-0.04
762	877	C	1	-27.4	-0.38	21.29	-0.38	-0.0

i-nuc	BP(j)	Nuc	#BP_Win	avgMFE	avgZ	avgED	SumZ	SumZ/#TotalWindows	BPs= 9
nt-763	-	A	120	-	-	-	-	-
763	644	U	1	-26.5	-0.99	27.79	-0.99	-0.01
763	NoBP	A	25	-30.81	-1.11	24.33	-27.83	-0.23
763	654	U	6	-28.38	-1.46	26.95	-8.76	-0.07
763	708	U	18	-28.29	-0.69	39.51	-12.34	-0.1
763	726	U	40	-29.48	-0.5	28.96	-19.98	-0.17
763	798	U	5	-30.14	-1.03	24.21	-5.15	-0.04
763	802	U	13	-31.08	-0.74	26.29	-9.59	-0.08
763	850	U	5	-33.04	-1.41	19.47	-7.07	-0.06
763	849	U	6	-30.53	-0.38	32.97	-2.31	-0.02
763	876	U	1	-27.4	-0.38	21.29	-0.38	-0.0

i-nuc	BP(j)	Nuc	#BP_Win	avgMFE	avgZ	avgED	SumZ	SumZ/#TotalWindows	BPs= 8
nt-764	-	A	120	-	-	-	-	-
764	NoBP	A	20	-30.25	-0.64	29.56	-12.75	-0.11
764	653	U	6	-28.38	-1.46	26.95	-8.76	-0.07
764	707	U	18	-28.29	-0.69	39.51	-12.34	-0.1
764	725	U	40	-29.48	-0.5	28.96	-19.98	-0.17
764	684	U	9	-32.6	-1.74	24.24	-15.64	-0.13
764	797	U	5	-30.14	-1.03	24.21	-5.15	-0.04
764	849	U	5	-33.04	-1.41	19.47	-7.07	-0.06
764	848	U	6	-30.53	-0.38	32.97	-2.31	-0.02
764	865	U	11	-29.83	-0.88	16.53	-9.66	-0.08

i-nuc	BP(j)	Nuc	#BP_Win	avgMFE	avgZ	avgED	SumZ	SumZ/#TotalWindows	BPs= 6
nt-765	-	U	120	-	-	-	-	-
765	652	A	6	-28.38	-1.46	26.95	-8.76	-0.07
765	706	A	18	-28.29	-0.69	39.51	-12.34	-0.1
765	724	G	39	-29.5	-0.51	28.81	-19.92	-0.17
765	683	A	9	-32.6	-1.74	24.24	-15.64	-0.13
765	796	A	5	-30.14	-1.03	24.21	-5.15	-0.04
765	NoBP	U	32	-30.65	-0.67	28.32	-21.34	-0.18
765	864	A	11	-29.83	-0.88	16.53	-9.66	-0.08

i-nuc	BP(j)	Nuc	#BP_Win	avgMFE	avgZ	avgED	SumZ	SumZ/#TotalWindows	BPs= 8
nt-766	-	G	120	-	-	-	-	-
766	651	C	5	-28.86	-1.55	24.21	-7.75	-0.06
766	705	C	18	-28.29	-0.69	39.51	-12.34	-0.1
766	NoBP	G	43	-29.19	-0.48	28.61	-20.53	-0.17
766	682	C	9	-32.6	-1.74	24.24	-15.64	-0.13
766	795	C	5	-30.14	-1.03	24.21	-5.15	-0.04
766	797	U	13	-31.08	-0.74	26.29	-9.59	-0.08
766	847	C	11	-31.67	-0.85	26.84	-9.38	-0.08
766	757	C	5	-29.6	-0.38	37.71	-1.91	-0.02
766	863	C	11	-29.83	-0.88	16.53	-9.66	-0.08

i-nuc	BP(j)	Nuc	#BP_Win	avgMFE	avgZ	avgED	SumZ	SumZ/#TotalWindows	BPs= 3
nt-767	-	U	120	-	-	-	-	-
767	NoBP	U	91	-29.41	-0.77	28.39	-69.82	-0.58
767	796	A	13	-31.08	-0.74	26.29	-9.59	-0.08
767	846	A	11	-31.67	-0.85	26.84	-9.38	-0.08
767	756	G	5	-29.6	-0.38	37.71	-1.91	-0.02

i-nuc	BP(j)	Nuc	#BP_Win	avgMFE	avgZ	avgED	SumZ	SumZ/#TotalWindows	BPs= 9
nt-768	-	G	120	-	-	-	-	-
768	NoBP	G	36	-29.6	-0.67	30.08	-24.05	-0.2
768	701	C	18	-28.29	-0.69	39.51	-12.34	-0.1
768	681	U	8	-32.9	-1.81	23.72	-14.44	-0.12
768	793	C	5	-30.14	-1.03	24.21	-5.15	-0.04
768	795	C	13	-31.08	-0.74	26.29	-9.59	-0.08
768	723	U	8	-28.84	-0.19	22.09	-1.55	-0.01
768	845	C	11	-31.67	-0.85	26.84	-9.38	-0.08
768	755	U	5	-29.6	-0.38	37.71	-1.91	-0.02
768	862	C	11	-29.83	-0.88	16.53	-9.66	-0.08
768	873	C	5	-24.84	-0.27	24.3	-1.36	-0.01

i-nuc	BP(j)	Nuc	#BP_Win	avgMFE	avgZ	avgED	SumZ	SumZ/#TotalWindows	BPs= 7
nt-769	-	C	120	-	-	-	-	-
769	NoBP	C	54	-29.91	-0.7	28.68	-37.87	-0.32
769	700	G	18	-28.29	-0.69	39.51	-12.34	-0.1
769	680	G	8	-32.9	-1.81	23.72	-14.44	-0.12
769	722	G	8	-28.84	-0.19	22.09	-1.55	-0.01
769	844	G	11	-31.67	-0.85	26.84	-9.38	-0.08
769	754	G	5	-29.6	-0.38	37.71	-1.91	-0.02
769	861	G	11	-29.83	-0.88	16.53	-9.66	-0.08
769	872	G	5	-24.84	-0.27	24.3	-1.36	-0.01

i-nuc	BP(j)	Nuc	#BP_Win	avgMFE	avgZ	avgED	SumZ	SumZ/#TotalWindows	BPs= 5
nt-770	-	U	120	-	-	-	-	-
770	NoBP	U	77	-30.12	-0.75	26.7	-57.65	-0.48
770	699	A	18	-28.29	-0.69	39.51	-12.34	-0.1
770	679	A	7	-33.19	-1.88	22.44	-13.17	-0.11
770	721	A	8	-28.84	-0.19	22.09	-1.55	-0.01
770	753	G	5	-29.6	-0.38	37.71	-1.91	-0.02
770	871	A	5	-24.84	-0.27	24.3	-1.36	-0.01

i-nuc	BP(j)	Nuc	#BP_Win	avgMFE	avgZ	avgED	SumZ	SumZ/#TotalWindows	BPs= 5
nt-771	-	U	120	-	-	-	-	-
771	NoBP	U	97	-29.54	-0.7	27.96	-68.05	-0.57
771	662	A	2	-27.25	-0.65	40.18	-1.3	-0.01
771	693	A	3	-31.0	-1.26	42.67	-3.77	-0.03
771	678	A	6	-33.48	-1.97	21.55	-11.84	-0.1
771	720	A	7	-28.61	-0.15	22.81	-1.02	-0.01
771	752	A	5	-29.6	-0.38	37.71	-1.91	-0.02

i-nuc	BP(j)	Nuc	#BP_Win	avgMFE	avgZ	avgED	SumZ	SumZ/#TotalWindows	BPs= 5
nt-772	-	U	120	-	-	-	-	-
772	NoBP	U	99	-29.61	-0.72	27.38	-71.35	-0.59
772	661	A	2	-27.25	-0.65	40.18	-1.3	-0.01
772	692	A	3	-31.0	-1.26	42.67	-3.77	-0.03
772	677	A	5	-33.72	-2.04	22.18	-10.22	-0.09
772	719	G	6	-28.27	-0.07	24.29	-0.4	-0.0
772	751	G	5	-29.6	-0.38	37.71	-1.91	-0.02

i-nuc	BP(j)	Nuc	#BP_Win	avgMFE	avgZ	avgED	SumZ	SumZ/#TotalWindows	BPs= 4
nt-773	-	G	120	-	-	-	-	-
773	NoBP	G	5	-26.9	-0.54	37.81	-2.69	-0.02
773	660	U	2	-27.25	-0.65	40.18	-1.3	-0.01
773	723	U	28	-29.61	-0.6	31.65	-16.89	-0.14
773	691	C	3	-31.0	-1.26	42.67	-3.77	-0.03
773	792	C	82	-29.99	-0.8	24.98	-65.73	-0.55

i-nuc	BP(j)	Nuc	#BP_Win	avgMFE	avgZ	avgED	SumZ	SumZ/#TotalWindows	BPs= 4
nt-774	-	C	120	-	-	-	-	-
774	NoBP	C	4	-26.9	-0.52	38.48	-2.06	-0.02
774	659	G	2	-27.25	-0.65	40.18	-1.3	-0.01
774	722	G	28	-29.61	-0.6	31.65	-16.89	-0.14
774	690	G	3	-31.0	-1.26	42.67	-3.77	-0.03
774	791	G	83	-29.96	-0.81	24.81	-66.95	-0.56

i-nuc	BP(j)	Nuc	#BP_Win	avgMFE	avgZ	avgED	SumZ	SumZ/#TotalWindows	BPs= 4
nt-775	-	U	120	-	-	-	-	-
775	658	A	2	-27.25	-0.65	40.18	-1.3	-0.01
775	NoBP	U	3	-26.9	-0.52	40.54	-1.55	-0.01
775	721	A	28	-29.61	-0.6	31.65	-16.89	-0.14
775	689	A	3	-31.0	-1.26	42.67	-3.77	-0.03
775	790	A	84	-29.9	-0.8	24.71	-67.45	-0.56

i-nuc	BP(j)	Nuc	#BP_Win	avgMFE	avgZ	avgED	SumZ	SumZ/#TotalWindows	BPs= 3
nt-776	-	U	120	-	-	-	-	-
776	NoBP	U	4	-27.02	-0.58	40.27	-2.3	-0.02
776	720	A	28	-29.61	-0.6	31.65	-16.89	-0.14
776	688	A	3	-31.0	-1.26	42.67	-3.77	-0.03
776	789	A	85	-29.84	-0.8	24.64	-67.74	-0.56

i-nuc	BP(j)	Nuc	#BP_Win	avgMFE	avgZ	avgED	SumZ	SumZ/#TotalWindows	BPs= 2
nt-777	-	U	120	-	-	-	-	-
777	NoBP	U	6	-28.95	-0.89	41.6	-5.32	-0.04
777	719	G	28	-29.61	-0.6	31.65	-16.89	-0.14
777	788	A	86	-29.77	-0.79	24.66	-67.68	-0.56

i-nuc	BP(j)	Nuc	#BP_Win	avgMFE	avgZ	avgED	SumZ	SumZ/#TotalWindows	BPs= 2
nt-778	-	G	120	-	-	-	-	-
778	NoBP	G	5	-29.36	-0.94	41.64	-4.7	-0.04
778	718	U	28	-29.61	-0.6	31.65	-16.89	-0.14
778	787	C	87	-29.7	-0.78	24.68	-67.53	-0.56

i-nuc	BP(j)	Nuc	#BP_Win	avgMFE	avgZ	avgED	SumZ	SumZ/#TotalWindows	BPs= 4
nt-779	-	G	120	-	-	-	-	-
779	NoBP	G	1	-26.9	-0.41	41.19	-0.41	-0.0
779	717	C	28	-29.61	-0.6	31.65	-16.89	-0.14
779	687	C	3	-31.0	-1.26	42.67	-3.77	-0.03
779	786	C	87	-29.7	-0.78	24.68	-67.53	-0.56
779	787	C	1	-23.0	-0.23	17.82	-0.23	-0.0

i-nuc	BP(j)	Nuc	#BP_Win	avgMFE	avgZ	avgED	SumZ	SumZ/#TotalWindows	BPs= 3
nt-780	-	G	120	-	-	-	-	-
780	716	C	28	-29.61	-0.6	31.65	-16.89	-0.14
780	686	C	3	-31.0	-1.26	42.67	-3.77	-0.03
780	NoBP	G	88	-29.61	-0.77	24.56	-67.9	-0.57
780	786	C	1	-23.0	-0.23	17.82	-0.23	-0.0

i-nuc	BP(j)	Nuc	#BP_Win	avgMFE	avgZ	avgED	SumZ	SumZ/#TotalWindows	BPs= 2
nt-781	-	U	120	-	-	-	-	-
781	715	A	27	-29.69	-0.61	31.14	-16.51	-0.14
781	685	A	3	-31.0	-1.26	42.67	-3.77	-0.03
781	NoBP	U	90	-29.46	-0.76	24.39	-68.72	-0.57

i-nuc	BP(j)	Nuc	#BP_Win	avgMFE	avgZ	avgED	SumZ	SumZ/#TotalWindows	BPs= 2
nt-782	-	G	120	-	-	-	-	-
782	714	C	26	-29.71	-0.61	30.76	-15.85	-0.13
782	684	U	3	-31.0	-1.26	42.67	-3.77	-0.03
782	NoBP	G	91	-29.37	-0.76	24.46	-69.41	-0.58

i-nuc	BP(j)	Nuc	#BP_Win	avgMFE	avgZ	avgED	SumZ	SumZ/#TotalWindows	BPs= 3
nt-783	-	U	120	-	-	-	-	-
783	713	A	24	-29.71	-0.61	31.32	-14.62	-0.12
783	683	A	3	-31.0	-1.26	42.67	-3.77	-0.03
783	NoBP	U	92	-29.3	-0.77	24.56	-70.38	-0.59
783	712	A	1	-27.7	0.1	36.86	0.1	0.0

i-nuc	BP(j)	Nuc	#BP_Win	avgMFE	avgZ	avgED	SumZ	SumZ/#TotalWindows	BPs= 2
nt-784	-	G	120	-	-	-	-	-
784	NoBP	G	116	-29.28	-0.73	26.16	-84.46	-0.7
784	682	C	3	-31.0	-1.26	42.67	-3.77	-0.03
784	711	C	1	-27.7	0.1	36.86	0.1	0.0

i-nuc	BP(j)	Nuc	#BP_Win	avgMFE	avgZ	avgED	SumZ	SumZ/#TotalWindows	BPs= 1
nt-785	-	U	120	-	-	-	-	-
785	NoBP	U	119	-29.23	-0.74	26.77	-87.78	-0.73
785	710	G	1	-27.7	0.1	36.86	0.1	0.0

i-nuc	BP(j)	Nuc	#BP_Win	avgMFE	avgZ	avgED	SumZ	SumZ/#TotalWindows	BPs= 4
nt-786	-	C	120	-	-	-	-	-
786	NoBP	C	23	-26.99	-0.57	31.64	-13.07	-0.11
786	680	G	3	-31.0	-1.26	42.67	-3.77	-0.03
786	779	G	87	-29.7	-0.78	24.68	-67.53	-0.56
786	808	G	6	-28.87	-0.45	37.29	-2.68	-0.02
786	780	G	1	-23.0	-0.23	17.82	-0.23	-0.0

i-nuc	BP(j)	Nuc	#BP_Win	avgMFE	avgZ	avgED	SumZ	SumZ/#TotalWindows	BPs= 4
nt-787	-	C	120	-	-	-	-	-
787	NoBP	C	18	-26.18	-0.72	34.3	-12.99	-0.11
787	778	G	87	-29.7	-0.78	24.68	-67.53	-0.56
787	807	G	6	-28.87	-0.45	37.29	-2.68	-0.02
787	710	G	8	-28.79	-0.39	32.48	-3.12	-0.03
787	779	G	1	-23.0	-0.23	17.82	-0.23	-0.0

i-nuc	BP(j)	Nuc	#BP_Win	avgMFE	avgZ	avgED	SumZ	SumZ/#TotalWindows	BPs= 2
nt-788	-	A	120	-	-	-	-	-
788	NoBP	A	26	-26.2	-0.59	33.98	-15.26	-0.13
788	777	U	86	-29.77	-0.79	24.66	-67.68	-0.56
788	709	U	8	-28.79	-0.39	32.48	-3.12	-0.03

i-nuc	BP(j)	Nuc	#BP_Win	avgMFE	avgZ	avgED	SumZ	SumZ/#TotalWindows	BPs= 3
nt-789	-	A	120	-	-	-	-	-
789	NoBP	A	21	-24.94	-0.58	31.9	-12.21	-0.1
789	776	U	85	-29.84	-0.8	24.64	-67.74	-0.56
789	805	U	6	-28.87	-0.45	37.29	-2.68	-0.02
789	708	U	8	-28.79	-0.39	32.48	-3.12	-0.03

i-nuc	BP(j)	Nuc	#BP_Win	avgMFE	avgZ	avgED	SumZ	SumZ/#TotalWindows	BPs= 4
nt-790	-	A	120	-	-	-	-	-
790	NoBP	A	9	-28.03	-0.35	36.2	-3.16	-0.03
790	775	U	84	-29.9	-0.8	24.71	-67.45	-0.56
790	804	U	6	-28.87	-0.45	37.29	-2.68	-0.02
790	707	U	7	-28.9	-0.44	32.09	-3.07	-0.03
790	894	U	14	-22.69	-0.65	26.4	-9.13	-0.08

i-nuc	BP(j)	Nuc	#BP_Win	avgMFE	avgZ	avgED	SumZ	SumZ/#TotalWindows	BPs= 4
nt-791	-	G	120	-	-	-	-	-
791	NoBP	G	5	-26.82	-0.81	25.22	-4.03	-0.03
791	774	C	83	-29.96	-0.81	24.81	-66.95	-0.56
791	803	C	6	-28.87	-0.45	37.29	-2.68	-0.02
791	819	C	12	-28.38	-0.23	34.37	-2.72	-0.02
791	893	C	14	-22.69	-0.65	26.4	-9.13	-0.08

i-nuc	BP(j)	Nuc	#BP_Win	avgMFE	avgZ	avgED	SumZ	SumZ/#TotalWindows	BPs= 2
nt-792	-	C	120	-	-	-	-	-
792	773	G	82	-29.99	-0.8	24.98	-65.73	-0.55
792	NoBP	C	26	-24.99	-0.69	27.66	-17.94	-0.15
792	818	G	12	-28.38	-0.23	34.37	-2.72	-0.02

i-nuc	BP(j)	Nuc	#BP_Win	avgMFE	avgZ	avgED	SumZ	SumZ/#TotalWindows	BPs= 4
nt-793	-	C	120	-	-	-	-	-
793	NoBP	C	75	-29.88	-0.73	25.51	-54.77	-0.46
793	768	G	5	-30.14	-1.03	24.21	-5.15	-0.04
793	801	G	6	-28.87	-0.45	37.29	-2.68	-0.02
793	817	G	12	-28.38	-0.23	34.37	-2.72	-0.02
793	891	G	22	-24.55	-0.99	22.39	-21.8	-0.18

i-nuc	BP(j)	Nuc	#BP_Win	avgMFE	avgZ	avgED	SumZ	SumZ/#TotalWindows	BPs= 2
nt-794	-	U	120	-	-	-	-	-
794	NoBP	U	90	-29.68	-0.66	26.69	-59.31	-0.49
794	800	A	6	-28.87	-0.45	37.29	-2.68	-0.02
794	890	A	24	-24.89	-1.06	21.62	-25.36	-0.21

i-nuc	BP(j)	Nuc	#BP_Win	avgMFE	avgZ	avgED	SumZ	SumZ/#TotalWindows	BPs= 3
nt-795	-	C	120	-	-	-	-	-
795	NoBP	C	76	-29.34	-0.58	27.99	-44.18	-0.37
795	766	G	5	-30.14	-1.03	24.21	-5.15	-0.04
795	768	G	13	-31.08	-0.74	26.29	-9.59	-0.08
795	889	G	26	-25.08	-1.08	21.68	-27.95	-0.23

i-nuc	BP(j)	Nuc	#BP_Win	avgMFE	avgZ	avgED	SumZ	SumZ/#TotalWindows	BPs= 3
nt-796	-	A	120	-	-	-	-	-
796	NoBP	A	76	-29.25	-0.56	28.18	-42.85	-0.36
796	765	U	5	-30.14	-1.03	24.21	-5.15	-0.04
796	767	U	13	-31.08	-0.74	26.29	-9.59	-0.08
796	888	U	26	-25.08	-1.08	21.68	-27.95	-0.23

i-nuc	BP(j)	Nuc	#BP_Win	avgMFE	avgZ	avgED	SumZ	SumZ/#TotalWindows	BPs= 3
nt-797	-	U	120	-	-	-	-	-
797	NoBP	U	76	-29.16	-0.54	28.38	-41.34	-0.34
797	764	A	5	-30.14	-1.03	24.21	-5.15	-0.04
797	766	G	13	-31.08	-0.74	26.29	-9.59	-0.08
797	887	A	26	-25.08	-1.08	21.68	-27.95	-0.23

i-nuc	BP(j)	Nuc	#BP_Win	avgMFE	avgZ	avgED	SumZ	SumZ/#TotalWindows	BPs= 1
nt-798	-	U	120	-	-	-	-	-
798	NoBP	U	115	-28.41	-0.68	26.73	-77.76	-0.65
798	763	A	5	-30.14	-1.03	24.21	-5.15	-0.04

i-nuc	BP(j)	Nuc	#BP_Win	avgMFE	avgZ	avgED	SumZ	SumZ/#TotalWindows	BPs= 1
nt-799	-	A	120	-	-	-	-	-
799	NoBP	A	94	-29.37	-0.58	28.02	-54.15	-0.45
799	885	U	26	-25.08	-1.08	21.68	-27.95	-0.23

i-nuc	BP(j)	Nuc	#BP_Win	avgMFE	avgZ	avgED	SumZ	SumZ/#TotalWindows	BPs= 2
nt-800	-	A	120	-	-	-	-	-
800	NoBP	A	88	-29.36	-0.58	27.36	-50.72	-0.42
800	794	U	6	-28.87	-0.45	37.29	-2.68	-0.02
800	884	U	26	-25.08	-1.08	21.68	-27.95	-0.23

i-nuc	BP(j)	Nuc	#BP_Win	avgMFE	avgZ	avgED	SumZ	SumZ/#TotalWindows	BPs= 2
nt-801	-	G	120	-	-	-	-	-
801	NoBP	G	88	-29.32	-0.57	27.37	-50.12	-0.42
801	793	C	6	-28.87	-0.45	37.29	-2.68	-0.02
801	883	C	26	-25.08	-1.08	21.68	-27.95	-0.23

i-nuc	BP(j)	Nuc	#BP_Win	avgMFE	avgZ	avgED	SumZ	SumZ/#TotalWindows	BPs= 3
nt-802	-	U	120	-	-	-	-	-
802	NoBP	U	76	-27.31	-0.73	25.49	-55.66	-0.46
802	813	A	14	-28.38	-0.24	34.95	-3.43	-0.03
802	763	A	13	-31.08	-0.74	26.29	-9.59	-0.08
802	839	A	17	-31.12	-0.71	24.8	-12.07	-0.1

i-nuc	BP(j)	Nuc	#BP_Win	avgMFE	avgZ	avgED	SumZ	SumZ/#TotalWindows	BPs= 4
nt-803	-	C	120	-	-	-	-	-
803	NoBP	C	69	-27.17	-0.77	24.61	-53.1	-0.44
803	791	G	6	-28.87	-0.45	37.29	-2.68	-0.02
803	812	G	14	-28.38	-0.24	34.95	-3.43	-0.03
803	762	G	13	-31.08	-0.74	26.29	-9.59	-0.08
803	838	G	18	-31.09	-0.7	24.07	-12.64	-0.11

i-nuc	BP(j)	Nuc	#BP_Win	avgMFE	avgZ	avgED	SumZ	SumZ/#TotalWindows	BPs= 4
nt-804	-	U	120	-	-	-	-	-
804	NoBP	U	69	-27.22	-0.78	24.55	-53.97	-0.45
804	790	A	6	-28.87	-0.45	37.29	-2.68	-0.02
804	811	A	14	-28.38	-0.24	34.95	-3.43	-0.03
804	761	G	13	-31.08	-0.74	26.29	-9.59	-0.08
804	837	G	18	-31.09	-0.7	24.07	-12.64	-0.11

i-nuc	BP(j)	Nuc	#BP_Win	avgMFE	avgZ	avgED	SumZ	SumZ/#TotalWindows	BPs= 5
nt-805	-	U	120	-	-	-	-	-
805	NoBP	U	63	-27.23	-0.87	24.12	-54.86	-0.46
805	789	A	6	-28.87	-0.45	37.29	-2.68	-0.02
805	810	A	14	-28.38	-0.24	34.95	-3.43	-0.03
805	760	G	13	-31.08	-0.74	26.29	-9.59	-0.08
805	831	A	4	-27.62	0.04	33.48	0.16	0.0
805	836	G	20	-30.79	-0.63	23.62	-12.63	-0.11

i-nuc	BP(j)	Nuc	#BP_Win	avgMFE	avgZ	avgED	SumZ	SumZ/#TotalWindows	BPs= 4
nt-806	-	A	120	-	-	-	-	-
806	NoBP	A	57	-28.73	-0.59	29.21	-33.46	-0.28
806	759	U	13	-31.08	-0.74	26.29	-9.59	-0.08
806	830	U	4	-27.62	0.04	33.48	0.16	0.0
806	835	U	20	-30.79	-0.63	23.62	-12.63	-0.11
806	879	U	26	-25.08	-1.08	21.68	-27.95	-0.23

i-nuc	BP(j)	Nuc	#BP_Win	avgMFE	avgZ	avgED	SumZ	SumZ/#TotalWindows	BPs= 6
nt-807	-	G	120	-	-	-	-	-
807	NoBP	G	17	-28.52	-0.29	35.56	-4.96	-0.04
807	787	C	6	-28.87	-0.45	37.29	-2.68	-0.02
807	758	U	13	-31.08	-0.74	26.29	-9.59	-0.08
807	829	C	4	-27.62	0.04	33.48	0.16	0.0
807	834	C	20	-30.79	-0.63	23.62	-12.63	-0.11
807	858	C	34	-29.01	-0.79	24.1	-26.9	-0.22
807	878	C	26	-25.08	-1.08	21.68	-27.95	-0.23

i-nuc	BP(j)	Nuc	#BP_Win	avgMFE	avgZ	avgED	SumZ	SumZ/#TotalWindows	BPs= 6
nt-808	-	G	120	-	-	-	-	-
808	NoBP	G	17	-28.78	-0.34	35.01	-5.75	-0.05
808	786	C	6	-28.87	-0.45	37.29	-2.68	-0.02
808	757	C	13	-31.08	-0.74	26.29	-9.59	-0.08
808	828	C	4	-27.62	0.04	33.48	0.16	0.0
808	833	C	20	-30.79	-0.63	23.62	-12.63	-0.11
808	857	C	34	-29.01	-0.79	24.1	-26.9	-0.22
808	877	C	26	-25.08	-1.08	21.68	-27.95	-0.23

i-nuc	BP(j)	Nuc	#BP_Win	avgMFE	avgZ	avgED	SumZ	SumZ/#TotalWindows	BPs= 3
nt-809	-	U	120	-	-	-	-	-
809	NoBP	U	52	-26.88	-0.7	28.39	-36.3	-0.3
809	756	G	13	-31.08	-0.74	26.29	-9.59	-0.08
809	831	A	20	-30.79	-0.63	23.62	-12.63	-0.11
809	855	G	35	-29.14	-0.81	24.13	-28.37	-0.24

i-nuc	BP(j)	Nuc	#BP_Win	avgMFE	avgZ	avgED	SumZ	SumZ/#TotalWindows	BPs= 4
nt-810	-	A	120	-	-	-	-	-
810	NoBP	A	44	-27.27	-0.9	24.49	-39.76	-0.33
810	805	U	14	-28.38	-0.24	34.95	-3.43	-0.03
810	755	U	7	-30.53	-0.68	32.09	-4.76	-0.04
810	830	U	20	-30.79	-0.63	23.62	-12.63	-0.11
810	854	U	35	-29.14	-0.81	24.13	-28.37	-0.24

i-nuc	BP(j)	Nuc	#BP_Win	avgMFE	avgZ	avgED	SumZ	SumZ/#TotalWindows	BPs= 3
nt-811	-	A	120	-	-	-	-	-
811	NoBP	A	42	-30.73	-0.66	26.76	-27.66	-0.23
811	804	U	14	-28.38	-0.24	34.95	-3.43	-0.03
811	853	U	38	-29.38	-0.84	23.97	-31.83	-0.27
811	874	U	26	-25.08	-1.08	21.68	-27.95	-0.23

i-nuc	BP(j)	Nuc	#BP_Win	avgMFE	avgZ	avgED	SumZ	SumZ/#TotalWindows	BPs= 4
nt-812	-	G	120	-	-	-	-	-
812	NoBP	G	22	-31.13	-0.77	28.7	-16.92	-0.14
812	803	C	14	-28.38	-0.24	34.95	-3.43	-0.03
812	828	C	20	-30.79	-0.63	23.62	-12.63	-0.11
812	852	C	38	-29.38	-0.84	23.97	-31.83	-0.27
812	873	C	26	-25.08	-1.08	21.68	-27.95	-0.23

i-nuc	BP(j)	Nuc	#BP_Win	avgMFE	avgZ	avgED	SumZ	SumZ/#TotalWindows	BPs= 3
nt-813	-	A	120	-	-	-	-	-
813	NoBP	A	48	-28.06	-0.98	24.48	-47.12	-0.39
813	802	U	14	-28.38	-0.24	34.95	-3.43	-0.03
813	827	U	20	-30.79	-0.63	23.62	-12.63	-0.11
813	851	U	38	-29.38	-0.84	23.97	-31.83	-0.27

i-nuc	BP(j)	Nuc	#BP_Win	avgMFE	avgZ	avgED	SumZ	SumZ/#TotalWindows	BPs= 2
nt-814	-	A	120	-	-	-	-	-
814	NoBP	A	58	-28.34	-0.91	26.02	-52.81	-0.44
814	825	U	24	-30.26	-0.52	25.27	-12.47	-0.1
814	850	U	38	-29.38	-0.84	23.97	-31.83	-0.27

i-nuc	BP(j)	Nuc	#BP_Win	avgMFE	avgZ	avgED	SumZ	SumZ/#TotalWindows	BPs= 1
nt-815	-	U	120	-	-	-	-	-
815	NoBP	U	96	-28.86	-0.9	24.99	-86.61	-0.72
815	824	A	24	-30.26	-0.52	25.27	-12.47	-0.1

i-nuc	BP(j)	Nuc	#BP_Win	avgMFE	avgZ	avgED	SumZ	SumZ/#TotalWindows	BPs= 3
nt-816	-	U	120	-	-	-	-	-
816	NoBP	U	59	-29.36	-0.68	26.37	-40.25	-0.34
816	703	A	1	-28.4	-0.13	43.45	-0.13	-0.0
816	823	A	24	-30.26	-0.52	25.27	-12.47	-0.1
816	864	A	36	-28.33	-1.34	21.57	-48.2	-0.4

i-nuc	BP(j)	Nuc	#BP_Win	avgMFE	avgZ	avgED	SumZ	SumZ/#TotalWindows	BPs= 5
nt-817	-	G	120	-	-	-	-	-
817	NoBP	G	8	-30.86	-0.67	23.99	-5.38	-0.04
817	702	U	1	-28.4	-0.13	43.45	-0.13	-0.0
817	793	C	12	-28.38	-0.23	34.37	-2.72	-0.02
817	822	C	24	-30.26	-0.52	25.27	-12.47	-0.1
817	847	C	38	-29.38	-0.84	23.97	-31.83	-0.27
817	863	C	37	-28.59	-1.36	21.47	-50.46	-0.42

i-nuc	BP(j)	Nuc	#BP_Win	avgMFE	avgZ	avgED	SumZ	SumZ/#TotalWindows	BPs= 4
nt-818	-	G	120	-	-	-	-	-
818	NoBP	G	32	-30.59	-0.59	24.7	-18.76	-0.16
818	701	C	1	-28.4	-0.13	43.45	-0.13	-0.0
818	792	C	12	-28.38	-0.23	34.37	-2.72	-0.02
818	845	C	38	-29.38	-0.84	23.97	-31.83	-0.27
818	862	C	37	-28.59	-1.36	21.47	-50.46	-0.42

i-nuc	BP(j)	Nuc	#BP_Win	avgMFE	avgZ	avgED	SumZ	SumZ/#TotalWindows	BPs= 4
nt-819	-	C	120	-	-	-	-	-
819	700	G	1	-28.4	-0.13	43.45	-0.13	-0.0
819	791	G	12	-28.38	-0.23	34.37	-2.72	-0.02
819	NoBP	C	32	-30.79	-0.62	24.35	-19.93	-0.17
819	844	G	38	-29.38	-0.84	23.97	-31.83	-0.27
819	861	G	37	-28.59	-1.36	21.47	-50.46	-0.42

i-nuc	BP(j)	Nuc	#BP_Win	avgMFE	avgZ	avgED	SumZ	SumZ/#TotalWindows	BPs= 2
nt-820	-	A	120	-	-	-	-	-
820	NoBP	A	45	-30.27	-0.54	27.06	-24.36	-0.2
820	843	U	38	-29.38	-0.84	23.97	-31.83	-0.27
820	860	U	37	-28.59	-1.36	21.47	-50.46	-0.42

i-nuc	BP(j)	Nuc	#BP_Win	avgMFE	avgZ	avgED	SumZ	SumZ/#TotalWindows	BPs= 1
nt-821	-	U	120	-	-	-	-	-
821	NoBP	U	83	-29.95	-0.69	25.54	-57.6	-0.48
821	859	A	37	-28.59	-1.36	21.47	-50.46	-0.42

i-nuc	BP(j)	Nuc	#BP_Win	avgMFE	avgZ	avgED	SumZ	SumZ/#TotalWindows	BPs= 2
nt-822	-	C	120	-	-	-	-	-
822	NoBP	C	54	-29.44	-0.71	25.38	-38.5	-0.32
822	817	G	24	-30.26	-0.52	25.27	-12.47	-0.1
822	844	G	42	-29.42	-1.39	22.1	-58.45	-0.49

i-nuc	BP(j)	Nuc	#BP_Win	avgMFE	avgZ	avgED	SumZ	SumZ/#TotalWindows	BPs= 2
nt-823	-	A	120	-	-	-	-	-
823	NoBP	A	54	-29.53	-0.73	25.39	-39.24	-0.33
823	816	U	24	-30.26	-0.52	25.27	-12.47	-0.1
823	843	U	42	-29.42	-1.39	22.1	-58.45	-0.49

i-nuc	BP(j)	Nuc	#BP_Win	avgMFE	avgZ	avgED	SumZ	SumZ/#TotalWindows	BPs= 3
nt-824	-	A	120	-	-	-	-	-
824	NoBP	A	48	-29.37	-0.73	26.13	-35.24	-0.29
824	815	U	24	-30.26	-0.52	25.27	-12.47	-0.1
824	755	U	6	-31.72	-0.8	19.51	-4.83	-0.04
824	842	U	42	-29.42	-1.39	22.1	-58.45	-0.49

i-nuc	BP(j)	Nuc	#BP_Win	avgMFE	avgZ	avgED	SumZ	SumZ/#TotalWindows	BPs= 3
nt-825	-	U	120	-	-	-	-	-
825	NoBP	U	48	-29.48	-0.75	26.13	-36.02	-0.3
825	814	A	24	-30.26	-0.52	25.27	-12.47	-0.1
825	754	G	6	-31.72	-0.8	19.51	-4.83	-0.04
825	841	G	42	-29.42	-1.39	22.1	-58.45	-0.49

i-nuc	BP(j)	Nuc	#BP_Win	avgMFE	avgZ	avgED	SumZ	SumZ/#TotalWindows	BPs= 0
nt-826	-	G	120	-	-	-	-	-
826	NoBP	G	120	-29.77	-0.94	24.23	-112.65	-0.94

i-nuc	BP(j)	Nuc	#BP_Win	avgMFE	avgZ	avgED	SumZ	SumZ/#TotalWindows	BPs= 3
nt-827	-	U	120	-	-	-	-	-
827	NoBP	U	14	-29.98	-0.44	34.25	-6.11	-0.05
827	813	A	20	-30.79	-0.63	23.62	-12.63	-0.11
827	752	A	6	-31.72	-0.8	19.51	-4.83	-0.04
827	839	A	80	-29.4	-1.13	22.99	-90.28	-0.75

i-nuc	BP(j)	Nuc	#BP_Win	avgMFE	avgZ	avgED	SumZ	SumZ/#TotalWindows	BPs= 4
nt-828	-	C	120	-	-	-	-	-
828	NoBP	C	10	-31.54	-0.79	33.8	-7.87	-0.07
828	808	G	4	-27.62	0.04	33.48	0.16	0.0
828	812	G	20	-30.79	-0.63	23.62	-12.63	-0.11
828	751	G	6	-31.72	-0.8	19.51	-4.83	-0.04
828	838	G	80	-29.4	-1.13	22.99	-90.28	-0.75

i-nuc	BP(j)	Nuc	#BP_Win	avgMFE	avgZ	avgED	SumZ	SumZ/#TotalWindows	BPs= 3
nt-829	-	C	120	-	-	-	-	-
829	NoBP	C	30	-31.26	-0.75	26.6	-22.37	-0.19
829	807	G	4	-27.62	0.04	33.48	0.16	0.0
829	750	G	6	-31.72	-0.8	19.51	-4.83	-0.04
829	837	G	80	-29.4	-1.13	22.99	-90.28	-0.75

i-nuc	BP(j)	Nuc	#BP_Win	avgMFE	avgZ	avgED	SumZ	SumZ/#TotalWindows	BPs= 4
nt-830	-	U	120	-	-	-	-	-
830	NoBP	U	10	-32.86	-1.16	31.22	-11.55	-0.1
830	806	A	4	-27.62	0.04	33.48	0.16	0.0
830	810	A	20	-30.79	-0.63	23.62	-12.63	-0.11
830	749	A	6	-31.72	-0.8	19.51	-4.83	-0.04
830	836	G	80	-29.4	-1.13	22.99	-90.28	-0.75

i-nuc	BP(j)	Nuc	#BP_Win	avgMFE	avgZ	avgED	SumZ	SumZ/#TotalWindows	BPs= 4
nt-831	-	A	120	-	-	-	-	-
831	NoBP	A	10	-33.53	-1.32	29.76	-13.22	-0.11
831	805	U	4	-27.62	0.04	33.48	0.16	0.0
831	809	U	20	-30.79	-0.63	23.62	-12.63	-0.11
831	748	U	6	-31.72	-0.8	19.51	-4.83	-0.04
831	835	U	80	-29.4	-1.13	22.99	-90.28	-0.75

i-nuc	BP(j)	Nuc	#BP_Win	avgMFE	avgZ	avgED	SumZ	SumZ/#TotalWindows	BPs= 1
nt-832	-	U	120	-	-	-	-	-
832	NoBP	U	114	-30.01	-1.03	23.93	-117.61	-0.98
832	747	A	6	-31.72	-0.8	19.51	-4.83	-0.04

i-nuc	BP(j)	Nuc	#BP_Win	avgMFE	avgZ	avgED	SumZ	SumZ/#TotalWindows	BPs= 1
nt-833	-	C	120	-	-	-	-	-
833	NoBP	C	100	-30.02	-1.12	23.58	-111.51	-0.93
833	808	G	20	-30.79	-0.63	23.62	-12.63	-0.11

i-nuc	BP(j)	Nuc	#BP_Win	avgMFE	avgZ	avgED	SumZ	SumZ/#TotalWindows	BPs= 1
nt-834	-	C	120	-	-	-	-	-
834	NoBP	C	100	-30.08	-1.13	23.49	-113.39	-0.94
834	807	G	20	-30.79	-0.63	23.62	-12.63	-0.11

i-nuc	BP(j)	Nuc	#BP_Win	avgMFE	avgZ	avgED	SumZ	SumZ/#TotalWindows	BPs= 2
nt-835	-	U	120	-	-	-	-	-
835	NoBP	U	20	-33.13	-1.25	25.08	-25.09	-0.21
835	806	A	20	-30.79	-0.63	23.62	-12.63	-0.11
835	831	A	80	-29.4	-1.13	22.99	-90.28	-0.75

i-nuc	BP(j)	Nuc	#BP_Win	avgMFE	avgZ	avgED	SumZ	SumZ/#TotalWindows	BPs= 4
nt-836	-	G	120	-	-	-	-	-
836	805	U	20	-30.79	-0.63	23.62	-12.63	-0.11
836	740	C	6	-31.72	-0.8	19.51	-4.83	-0.04
836	830	U	80	-29.4	-1.13	22.99	-90.28	-0.75
836	852	C	14	-34.2	-1.6	26.95	-22.36	-0.19

i-nuc	BP(j)	Nuc	#BP_Win	avgMFE	avgZ	avgED	SumZ	SumZ/#TotalWindows	BPs= 5
nt-837	-	G	120	-	-	-	-	-
837	NoBP	G	1	-28.5	-0.04	16.88	-0.04	-0.0
837	804	U	18	-31.09	-0.7	24.07	-12.64	-0.11
837	739	C	6	-31.72	-0.8	19.51	-4.83	-0.04
837	829	C	80	-29.4	-1.13	22.99	-90.28	-0.75
837	851	U	14	-34.2	-1.6	26.95	-22.36	-0.19
837	956	C	1	-32.7	-1.9	28.68	-1.9	-0.02

i-nuc	BP(j)	Nuc	#BP_Win	avgMFE	avgZ	avgED	SumZ	SumZ/#TotalWindows	BPs= 5
nt-838	-	G	120	-	-	-	-	-
838	803	C	18	-31.09	-0.7	24.07	-12.64	-0.11
838	738	C	6	-31.72	-0.8	19.51	-4.83	-0.04
838	828	C	80	-29.4	-1.13	22.99	-90.28	-0.75
838	850	U	15	-33.96	-1.6	27.18	-24.04	-0.2
838	955	C	1	-32.7	-1.9	28.68	-1.9	-0.02

i-nuc	BP(j)	Nuc	#BP_Win	avgMFE	avgZ	avgED	SumZ	SumZ/#TotalWindows	BPs= 5
nt-839	-	A	120	-	-	-	-	-
839	802	U	17	-31.12	-0.71	24.8	-12.07	-0.1
839	737	U	6	-31.72	-0.8	19.51	-4.83	-0.04
839	827	U	80	-29.4	-1.13	22.99	-90.28	-0.75
839	849	U	15	-33.96	-1.6	27.18	-24.04	-0.2
839	954	U	1	-32.7	-1.9	28.68	-1.9	-0.02
839	NoBP	A	1	-30.6	-2.02	26.98	-2.02	-0.02

i-nuc	BP(j)	Nuc	#BP_Win	avgMFE	avgZ	avgED	SumZ	SumZ/#TotalWindows	BPs= 2
nt-840	-	A	120	-	-	-	-	-
840	NoBP	A	104	-29.83	-1.06	23.24	-110.7	-0.92
840	848	U	15	-33.96	-1.6	27.18	-24.04	-0.2
840	953	U	1	-32.7	-1.9	28.68	-1.9	-0.02

i-nuc	BP(j)	Nuc	#BP_Win	avgMFE	avgZ	avgED	SumZ	SumZ/#TotalWindows	BPs= 3
nt-841	-	G	120	-	-	-	-	-
841	NoBP	G	62	-30.1	-0.87	24.16	-54.09	-0.45
841	825	U	42	-29.42	-1.39	22.1	-58.45	-0.49
841	847	C	15	-33.96	-1.6	27.18	-24.04	-0.2
841	952	U	1	-32.7	-1.9	28.68	-1.9	-0.02

i-nuc	BP(j)	Nuc	#BP_Win	avgMFE	avgZ	avgED	SumZ	SumZ/#TotalWindows	BPs= 3
nt-842	-	U	120	-	-	-	-	-
842	NoBP	U	57	-29.99	-0.93	24.84	-53.27	-0.44
842	734	A	6	-31.72	-0.8	19.51	-4.83	-0.04
842	824	A	42	-29.42	-1.39	22.1	-58.45	-0.49
842	846	A	15	-33.96	-1.6	27.18	-24.04	-0.2

i-nuc	BP(j)	Nuc	#BP_Win	avgMFE	avgZ	avgED	SumZ	SumZ/#TotalWindows	BPs= 3
nt-843	-	U	120	-	-	-	-	-
843	NoBP	U	34	-32.42	-1.4	27.03	-47.59	-0.4
843	733	A	6	-31.72	-0.8	19.51	-4.83	-0.04
843	820	A	38	-29.38	-0.84	23.97	-31.83	-0.27
843	823	A	42	-29.42	-1.39	22.1	-58.45	-0.49

i-nuc	BP(j)	Nuc	#BP_Win	avgMFE	avgZ	avgED	SumZ	SumZ/#TotalWindows	BPs= 5
nt-844	-	G	120	-	-	-	-	-
844	NoBP	G	22	-32.8	-1.75	27.2	-38.43	-0.32
844	732	U	6	-31.72	-0.8	19.51	-4.83	-0.04
844	769	C	11	-31.67	-0.85	26.84	-9.38	-0.08
844	819	C	38	-29.38	-0.84	23.97	-31.83	-0.27
844	822	C	42	-29.42	-1.39	22.1	-58.45	-0.49
844	950	U	1	-32.7	-1.9	28.68	-1.9	-0.02

i-nuc	BP(j)	Nuc	#BP_Win	avgMFE	avgZ	avgED	SumZ	SumZ/#TotalWindows	BPs= 4
nt-845	-	C	120	-	-	-	-	-
845	731	G	6	-31.72	-0.8	19.51	-4.83	-0.04
845	768	G	11	-31.67	-0.85	26.84	-9.38	-0.08
845	818	G	38	-29.38	-0.84	23.97	-31.83	-0.27
845	NoBP	C	64	-30.62	-1.56	23.69	-99.7	-0.83
845	949	G	1	-32.7	-1.9	28.68	-1.9	-0.02

i-nuc	BP(j)	Nuc	#BP_Win	avgMFE	avgZ	avgED	SumZ	SumZ/#TotalWindows	BPs= 4
nt-846	-	A	120	-	-	-	-	-
846	NoBP	A	83	-29.32	-1.11	22.63	-91.91	-0.77
846	767	U	11	-31.67	-0.85	26.84	-9.38	-0.08
846	939	U	10	-32.33	-2.26	25.85	-22.57	-0.19
846	842	U	15	-33.96	-1.6	27.18	-24.04	-0.2
846	948	U	1	-32.7	-1.9	28.68	-1.9	-0.02

i-nuc	BP(j)	Nuc	#BP_Win	avgMFE	avgZ	avgED	SumZ	SumZ/#TotalWindows	BPs= 4
nt-847	-	C	120	-	-	-	-	-
847	NoBP	C	45	-29.19	-1.38	21.72	-62.31	-0.52
847	766	G	11	-31.67	-0.85	26.84	-9.38	-0.08
847	817	G	38	-29.38	-0.84	23.97	-31.83	-0.27
847	938	G	11	-32.55	-2.17	26.0	-23.9	-0.2
847	841	G	15	-33.96	-1.6	27.18	-24.04	-0.2

i-nuc	BP(j)	Nuc	#BP_Win	avgMFE	avgZ	avgED	SumZ	SumZ/#TotalWindows	BPs= 3
nt-848	-	U	120	-	-	-	-	-
848	NoBP	U	88	-29.47	-1.17	22.64	-102.79	-0.86
848	764	A	6	-30.53	-0.38	32.97	-2.31	-0.02
848	937	G	11	-32.55	-2.17	26.0	-23.9	-0.2
848	840	A	15	-33.96	-1.6	27.18	-24.04	-0.2

i-nuc	BP(j)	Nuc	#BP_Win	avgMFE	avgZ	avgED	SumZ	SumZ/#TotalWindows	BPs= 3
nt-849	-	U	120	-	-	-	-	-
849	NoBP	U	94	-29.64	-1.29	23.19	-121.31	-1.01
849	764	A	5	-33.04	-1.41	19.47	-7.07	-0.06
849	763	A	6	-30.53	-0.38	32.97	-2.31	-0.02
849	839	A	15	-33.96	-1.6	27.18	-24.04	-0.2

i-nuc	BP(j)	Nuc	#BP_Win	avgMFE	avgZ	avgED	SumZ	SumZ/#TotalWindows	BPs= 4
nt-850	-	U	120	-	-	-	-	-
850	NoBP	U	56	-29.81	-1.62	22.64	-90.71	-0.76
850	763	A	5	-33.04	-1.41	19.47	-7.07	-0.06
850	814	A	38	-29.38	-0.84	23.97	-31.83	-0.27
850	762	G	6	-30.53	-0.38	32.97	-2.31	-0.02
850	838	G	15	-33.96	-1.6	27.18	-24.04	-0.2

i-nuc	BP(j)	Nuc	#BP_Win	avgMFE	avgZ	avgED	SumZ	SumZ/#TotalWindows	BPs= 5
nt-851	-	U	120	-	-	-	-	-
851	762	G	5	-33.04	-1.41	19.47	-7.07	-0.06
851	813	A	38	-29.38	-0.84	23.97	-31.83	-0.27
851	761	G	6	-30.53	-0.38	32.97	-2.31	-0.02
851	NoBP	U	45	-29.08	-1.52	21.82	-68.19	-0.57
851	934	A	12	-32.68	-2.1	26.18	-25.2	-0.21
851	837	G	14	-34.2	-1.6	26.95	-22.36	-0.19

i-nuc	BP(j)	Nuc	#BP_Win	avgMFE	avgZ	avgED	SumZ	SumZ/#TotalWindows	BPs= 5
nt-852	-	C	120	-	-	-	-	-
852	761	G	4	-33.42	-1.51	20.42	-6.04	-0.05
852	812	G	38	-29.38	-0.84	23.97	-31.83	-0.27
852	760	G	6	-30.53	-0.38	32.97	-2.31	-0.02
852	NoBP	C	46	-29.17	-1.53	21.8	-70.32	-0.59
852	933	G	12	-32.68	-2.1	26.18	-25.2	-0.21
852	836	G	14	-34.2	-1.6	26.95	-22.36	-0.19

i-nuc	BP(j)	Nuc	#BP_Win	avgMFE	avgZ	avgED	SumZ	SumZ/#TotalWindows	BPs= 3
nt-853	-	U	120	-	-	-	-	-
853	760	G	3	-33.53	-1.52	22.67	-4.56	-0.04
853	811	A	38	-29.38	-0.84	23.97	-31.83	-0.27
853	NoBP	U	67	-30.41	-1.45	23.86	-97.13	-0.81
853	932	A	12	-32.68	-2.1	26.18	-25.2	-0.21

i-nuc	BP(j)	Nuc	#BP_Win	avgMFE	avgZ	avgED	SumZ	SumZ/#TotalWindows	BPs= 1
nt-854	-	U	120	-	-	-	-	-
854	NoBP	U	85	-30.9	-1.54	24.17	-130.67	-1.09
854	810	A	35	-29.14	-0.81	24.13	-28.37	-0.24

i-nuc	BP(j)	Nuc	#BP_Win	avgMFE	avgZ	avgED	SumZ	SumZ/#TotalWindows	BPs= 3
nt-855	-	G	120	-	-	-	-	-
855	NoBP	G	67	-30.62	-1.55	22.95	-103.87	-0.87
855	809	U	35	-29.14	-0.81	24.13	-28.37	-0.24
855	757	C	6	-30.53	-0.38	32.97	-2.31	-0.02
855	930	C	12	-32.68	-2.1	26.18	-25.2	-0.21

i-nuc	BP(j)	Nuc	#BP_Win	avgMFE	avgZ	avgED	SumZ	SumZ/#TotalWindows	BPs= 1
nt-856	-	U	120	-	-	-	-	-
856	NoBP	U	114	-30.39	-1.39	23.57	-158.49	-1.32
856	756	G	6	-30.53	-0.38	32.97	-2.31	-0.02

i-nuc	BP(j)	Nuc	#BP_Win	avgMFE	avgZ	avgED	SumZ	SumZ/#TotalWindows	BPs= 4
nt-857	-	C	120	-	-	-	-	-
857	NoBP	C	67	-30.67	-1.58	22.79	-105.59	-0.88
857	808	G	34	-29.01	-0.79	24.1	-26.9	-0.22
857	754	G	6	-30.53	-0.38	32.97	-2.31	-0.02
857	929	G	12	-32.68	-2.1	26.18	-25.2	-0.21
857	938	G	1	-32.7	-1.9	28.68	-1.9	-0.02

i-nuc	BP(j)	Nuc	#BP_Win	avgMFE	avgZ	avgED	SumZ	SumZ/#TotalWindows	BPs= 4
nt-858	-	C	120	-	-	-	-	-
858	NoBP	C	67	-30.69	-1.59	22.79	-106.66	-0.89
858	807	G	34	-29.01	-0.79	24.1	-26.9	-0.22
858	753	G	6	-30.53	-0.38	32.97	-2.31	-0.02
858	928	G	12	-32.68	-2.1	26.18	-25.2	-0.21
858	937	G	1	-32.7	-1.9	28.68	-1.9	-0.02

i-nuc	BP(j)	Nuc	#BP_Win	avgMFE	avgZ	avgED	SumZ	SumZ/#TotalWindows	BPs= 3
nt-859	-	A	120	-	-	-	-	-
859	NoBP	A	70	-31.0	-1.24	25.0	-86.61	-0.72
859	821	U	37	-28.59	-1.36	21.47	-50.46	-0.42
859	927	U	12	-32.68	-2.1	26.18	-25.2	-0.21
859	936	U	1	-32.7	-1.9	28.68	-1.9	-0.02

i-nuc	BP(j)	Nuc	#BP_Win	avgMFE	avgZ	avgED	SumZ	SumZ/#TotalWindows	BPs= 1
nt-860	-	U	120	-	-	-	-	-
860	NoBP	U	83	-31.31	-1.39	25.05	-115.59	-0.96
860	820	A	37	-28.59	-1.36	21.47	-50.46	-0.42

i-nuc	BP(j)	Nuc	#BP_Win	avgMFE	avgZ	avgED	SumZ	SumZ/#TotalWindows	BPs= 4
nt-861	-	G	120	-	-	-	-	-
861	NoBP	G	27	-28.86	-0.69	28.54	-18.67	-0.16
861	819	C	37	-28.59	-1.36	21.47	-50.46	-0.42
861	769	C	11	-29.83	-0.88	16.53	-9.66	-0.08
861	926	C	14	-32.96	-2.04	25.56	-28.53	-0.24
861	939	U	31	-33.36	-1.95	24.38	-60.6	-0.51

i-nuc	BP(j)	Nuc	#BP_Win	avgMFE	avgZ	avgED	SumZ	SumZ/#TotalWindows	BPs= 6
nt-862	-	C	120	-	-	-	-	-
862	NoBP	C	19	-28.09	-0.74	26.62	-14.04	-0.12
862	751	G	6	-30.53	-0.38	32.97	-2.31	-0.02
862	818	G	37	-28.59	-1.36	21.47	-50.46	-0.42
862	768	G	11	-29.83	-0.88	16.53	-9.66	-0.08
862	925	G	14	-32.96	-2.04	25.56	-28.53	-0.24
862	938	G	32	-33.36	-1.97	24.52	-62.92	-0.52
862	933	G	1	-32.7	-1.9	28.68	-1.9	-0.02

i-nuc	BP(j)	Nuc	#BP_Win	avgMFE	avgZ	avgED	SumZ	SumZ/#TotalWindows	BPs= 5
nt-863	-	C	120	-	-	-	-	-
863	NoBP	C	20	-28.57	-0.91	26.14	-18.28	-0.15
863	750	G	6	-30.53	-0.38	32.97	-2.31	-0.02
863	817	G	37	-28.59	-1.36	21.47	-50.46	-0.42
863	766	G	11	-29.83	-0.88	16.53	-9.66	-0.08
863	924	G	14	-32.96	-2.04	25.56	-28.53	-0.24
863	937	G	32	-33.36	-1.97	24.52	-62.92	-0.52

i-nuc	BP(j)	Nuc	#BP_Win	avgMFE	avgZ	avgED	SumZ	SumZ/#TotalWindows	BPs= 4
nt-864	-	A	120	-	-	-	-	-
864	NoBP	A	27	-29.65	-0.97	26.8	-26.24	-0.22
864	816	U	36	-28.33	-1.34	21.57	-48.2	-0.4
864	765	U	11	-29.83	-0.88	16.53	-9.66	-0.08
864	923	U	14	-32.96	-2.04	25.56	-28.53	-0.24
864	936	U	32	-33.36	-1.97	24.52	-62.92	-0.52

i-nuc	BP(j)	Nuc	#BP_Win	avgMFE	avgZ	avgED	SumZ	SumZ/#TotalWindows	BPs= 1
nt-865	-	U	120	-	-	-	-	-
865	NoBP	U	109	-30.8	-1.55	24.15	-169.39	-1.41
865	764	A	11	-29.83	-0.88	16.53	-9.66	-0.08

i-nuc	BP(j)	Nuc	#BP_Win	avgMFE	avgZ	avgED	SumZ	SumZ/#TotalWindows	BPs= 0
nt-866	-	A	120	-	-	-	-	-
866	NoBP	A	120	-30.78	-1.52	23.36	-182.54	-1.52

i-nuc	BP(j)	Nuc	#BP_Win	avgMFE	avgZ	avgED	SumZ	SumZ/#TotalWindows	BPs= 0
nt-867	-	A	120	-	-	-	-	-
867	NoBP	A	120	-30.85	-1.55	23.26	-186.04	-1.55

i-nuc	BP(j)	Nuc	#BP_Win	avgMFE	avgZ	avgED	SumZ	SumZ/#TotalWindows	BPs= 2
nt-868	-	C	120	-	-	-	-	-
868	NoBP	C	112	-30.87	-1.61	23.78	-180.71	-1.51
868	762	G	5	-30.76	-0.89	15.68	-4.45	-0.04
868	761	G	3	-33.0	-1.49	12.83	-4.46	-0.04

i-nuc	BP(j)	Nuc	#BP_Win	avgMFE	avgZ	avgED	SumZ	SumZ/#TotalWindows	BPs= 4
nt-869	-	C	120	-	-	-	-	-
869	NoBP	C	64	-27.97	-1.16	24.2	-74.04	-0.62
869	761	G	5	-30.76	-0.89	15.68	-4.45	-0.04
869	760	G	3	-33.0	-1.49	12.83	-4.46	-0.04
869	929	G	41	-34.4	-2.06	23.04	-84.38	-0.7
869	938	G	7	-37.79	-3.66	22.72	-25.59	-0.21

i-nuc	BP(j)	Nuc	#BP_Win	avgMFE	avgZ	avgED	SumZ	SumZ/#TotalWindows	BPs= 3
nt-870	-	C	120	-	-	-	-	-
870	NoBP	C	66	-28.17	-1.2	23.45	-78.92	-0.66
870	760	G	5	-30.76	-0.89	15.68	-4.45	-0.04
870	928	G	42	-34.41	-2.06	23.03	-86.32	-0.72
870	937	G	7	-37.79	-3.66	22.72	-25.59	-0.21

i-nuc	BP(j)	Nuc	#BP_Win	avgMFE	avgZ	avgED	SumZ	SumZ/#TotalWindows	BPs= 6
nt-871	-	A	120	-	-	-	-	-
871	NoBP	A	57	-28.06	-1.24	23.61	-70.6	-0.59
871	759	U	4	-30.95	-0.94	16.43	-3.75	-0.03
871	758	U	3	-33.0	-1.49	12.83	-4.46	-0.04
871	770	U	5	-24.84	-0.27	24.3	-1.36	-0.01
871	927	U	42	-34.41	-2.06	23.03	-86.32	-0.72
871	936	U	7	-37.79	-3.66	22.72	-25.59	-0.21
871	931	U	2	-36.25	-2.7	14.38	-5.39	-0.04

i-nuc	BP(j)	Nuc	#BP_Win	avgMFE	avgZ	avgED	SumZ	SumZ/#TotalWindows	BPs= 6
nt-872	-	G	120	-	-	-	-	-
872	NoBP	G	58	-28.12	-1.23	23.32	-71.58	-0.6
872	757	C	3	-33.0	-1.49	12.83	-4.46	-0.04
872	758	U	2	-31.1	-1.1	10.64	-2.21	-0.02
872	769	C	5	-24.84	-0.27	24.3	-1.36	-0.01
872	926	C	42	-34.41	-2.06	23.03	-86.32	-0.72
872	935	U	7	-37.79	-3.66	22.72	-25.59	-0.21
872	930	C	3	-35.87	-2.6	14.95	-7.81	-0.07

i-nuc	BP(j)	Nuc	#BP_Win	avgMFE	avgZ	avgED	SumZ	SumZ/#TotalWindows	BPs= 6
nt-873	-	C	120	-	-	-	-	-
873	756	G	3	-33.0	-1.49	12.83	-4.46	-0.04
873	NoBP	C	33	-30.61	-1.37	23.52	-45.17	-0.38
873	768	G	5	-24.84	-0.27	24.3	-1.36	-0.01
873	812	G	26	-25.08	-1.08	21.68	-27.95	-0.23
873	925	G	42	-34.41	-2.06	23.03	-86.32	-0.72
873	933	G	8	-37.31	-3.47	22.5	-27.78	-0.23
873	929	G	3	-35.87	-2.6	14.95	-7.81	-0.07

i-nuc	BP(j)	Nuc	#BP_Win	avgMFE	avgZ	avgED	SumZ	SumZ/#TotalWindows	BPs= 4
nt-874	-	U	120	-	-	-	-	-
874	NoBP	U	41	-30.12	-1.26	23.0	-51.58	-0.43
874	811	A	26	-25.08	-1.08	21.68	-27.95	-0.23
874	924	G	42	-34.41	-2.06	23.03	-86.32	-0.72
874	932	A	8	-37.31	-3.47	22.5	-27.78	-0.23
874	928	G	3	-35.87	-2.6	14.95	-7.81	-0.07

i-nuc	BP(j)	Nuc	#BP_Win	avgMFE	avgZ	avgED	SumZ	SumZ/#TotalWindows	BPs= 3
nt-875	-	G	120	-	-	-	-	-
875	NoBP	G	67	-28.19	-1.19	22.62	-79.96	-0.67
875	923	U	42	-34.41	-2.06	23.03	-86.32	-0.72
875	931	U	8	-37.31	-3.47	22.5	-27.78	-0.23
875	927	U	3	-35.87	-2.6	14.95	-7.81	-0.07

i-nuc	BP(j)	Nuc	#BP_Win	avgMFE	avgZ	avgED	SumZ	SumZ/#TotalWindows	BPs= 1
nt-876	-	U	120	-	-	-	-	-
876	NoBP	U	119	-31.21	-1.7	22.65	-201.89	-1.68
876	763	A	1	-27.4	-0.38	21.29	-0.38	-0.0

i-nuc	BP(j)	Nuc	#BP_Win	avgMFE	avgZ	avgED	SumZ	SumZ/#TotalWindows	BPs= 4
nt-877	-	C	120	-	-	-	-	-
877	NoBP	C	77	-32.3	-1.69	23.56	-129.97	-1.08
877	762	G	1	-27.4	-0.38	21.29	-0.38	-0.0
877	808	G	26	-25.08	-1.08	21.68	-27.95	-0.23
877	925	G	8	-35.05	-2.12	18.36	-17.0	-0.14
877	929	G	8	-37.31	-3.47	22.5	-27.78	-0.23

i-nuc	BP(j)	Nuc	#BP_Win	avgMFE	avgZ	avgED	SumZ	SumZ/#TotalWindows	BPs= 4
nt-878	-	C	120	-	-	-	-	-
878	NoBP	C	77	-32.35	-1.7	23.69	-130.75	-1.09
878	761	G	1	-27.4	-0.38	21.29	-0.38	-0.0
878	807	G	26	-25.08	-1.08	21.68	-27.95	-0.23
878	924	G	8	-35.05	-2.12	18.36	-17.0	-0.14
878	928	G	8	-37.31	-3.47	22.5	-27.78	-0.23

i-nuc	BP(j)	Nuc	#BP_Win	avgMFE	avgZ	avgED	SumZ	SumZ/#TotalWindows	BPs= 1
nt-879	-	U	120	-	-	-	-	-
879	NoBP	U	94	-32.99	-1.88	23.21	-176.81	-1.47
879	806	A	26	-25.08	-1.08	21.68	-27.95	-0.23

i-nuc	BP(j)	Nuc	#BP_Win	avgMFE	avgZ	avgED	SumZ	SumZ/#TotalWindows	BPs= 1
nt-880	-	U	120	-	-	-	-	-
880	NoBP	U	110	-30.83	-1.59	23.0	-174.71	-1.46
880	925	G	10	-36.79	-3.14	22.04	-31.42	-0.26

i-nuc	BP(j)	Nuc	#BP_Win	avgMFE	avgZ	avgED	SumZ	SumZ/#TotalWindows	BPs= 1
nt-881	-	C	120	-	-	-	-	-
881	NoBP	C	110	-30.91	-1.6	22.99	-176.29	-1.47
881	924	G	10	-36.79	-3.14	22.04	-31.42	-0.26

i-nuc	BP(j)	Nuc	#BP_Win	avgMFE	avgZ	avgED	SumZ	SumZ/#TotalWindows	BPs= 1
nt-882	-	C	120	-	-	-	-	-
882	NoBP	C	40	-25.36	-0.87	23.34	-34.91	-0.29
882	922	G	80	-34.55	-2.18	22.65	-174.61	-1.46

i-nuc	BP(j)	Nuc	#BP_Win	avgMFE	avgZ	avgED	SumZ	SumZ/#TotalWindows	BPs= 2
nt-883	-	C	120	-	-	-	-	-
883	NoBP	C	12	-25.59	-0.46	27.28	-5.47	-0.05
883	801	G	26	-25.08	-1.08	21.68	-27.95	-0.23
883	921	G	82	-34.48	-2.16	22.68	-177.01	-1.48

i-nuc	BP(j)	Nuc	#BP_Win	avgMFE	avgZ	avgED	SumZ	SumZ/#TotalWindows	BPs= 2
nt-884	-	U	120	-	-	-	-	-
884	NoBP	U	12	-26.21	-0.52	27.87	-6.21	-0.05
884	800	A	26	-25.08	-1.08	21.68	-27.95	-0.23
884	920	G	82	-34.48	-2.16	22.68	-177.01	-1.48

i-nuc	BP(j)	Nuc	#BP_Win	avgMFE	avgZ	avgED	SumZ	SumZ/#TotalWindows	BPs= 2
nt-885	-	U	120	-	-	-	-	-
885	NoBP	U	11	-26.84	-0.58	28.88	-6.38	-0.05
885	799	A	26	-25.08	-1.08	21.68	-27.95	-0.23
885	919	A	83	-34.39	-2.14	22.77	-177.61	-1.48

i-nuc	BP(j)	Nuc	#BP_Win	avgMFE	avgZ	avgED	SumZ	SumZ/#TotalWindows	BPs= 1
nt-886	-	U	120	-	-	-	-	-
886	NoBP	U	37	-25.83	-0.94	24.33	-34.89	-0.29
886	918	A	83	-34.39	-2.14	22.77	-177.61	-1.48

i-nuc	BP(j)	Nuc	#BP_Win	avgMFE	avgZ	avgED	SumZ	SumZ/#TotalWindows	BPs= 2
nt-887	-	A	120	-	-	-	-	-
887	NoBP	A	11	-28.42	-0.67	32.02	-7.36	-0.06
887	797	U	26	-25.08	-1.08	21.68	-27.95	-0.23
887	917	U	83	-34.39	-2.14	22.77	-177.61	-1.48

i-nuc	BP(j)	Nuc	#BP_Win	avgMFE	avgZ	avgED	SumZ	SumZ/#TotalWindows	BPs= 2
nt-888	-	U	120	-	-	-	-	-
888	NoBP	U	11	-29.36	-0.73	32.44	-8.02	-0.07
888	796	A	26	-25.08	-1.08	21.68	-27.95	-0.23
888	916	G	83	-34.39	-2.14	22.77	-177.61	-1.48

i-nuc	BP(j)	Nuc	#BP_Win	avgMFE	avgZ	avgED	SumZ	SumZ/#TotalWindows	BPs= 1
nt-889	-	G	120	-	-	-	-	-
889	795	C	26	-25.08	-1.08	21.68	-27.95	-0.23
889	NoBP	G	94	-33.92	-1.98	23.9	-186.16	-1.55

i-nuc	BP(j)	Nuc	#BP_Win	avgMFE	avgZ	avgED	SumZ	SumZ/#TotalWindows	BPs= 1
nt-890	-	A	120	-	-	-	-	-
890	794	U	24	-24.89	-1.06	21.62	-25.36	-0.21
890	NoBP	A	96	-33.88	-1.97	23.92	-189.09	-1.58

i-nuc	BP(j)	Nuc	#BP_Win	avgMFE	avgZ	avgED	SumZ	SumZ/#TotalWindows	BPs= 1
nt-891	-	G	120	-	-	-	-	-
891	793	C	22	-24.55	-0.99	22.39	-21.8	-0.18
891	NoBP	G	98	-33.84	-1.97	23.85	-192.61	-1.61

i-nuc	BP(j)	Nuc	#BP_Win	avgMFE	avgZ	avgED	SumZ	SumZ/#TotalWindows	BPs= 0
nt-892	-	A	120	-	-	-	-	-
892	NoBP	A	120	-32.18	-1.78	23.74	-213.86	-1.78

i-nuc	BP(j)	Nuc	#BP_Win	avgMFE	avgZ	avgED	SumZ	SumZ/#TotalWindows	BPs= 2
nt-893	-	C	120	-	-	-	-	-
893	NoBP	C	6	-26.82	-1.44	17.05	-8.62	-0.07
893	791	G	14	-22.69	-0.65	26.4	-9.13	-0.08
893	913	G	100	-33.85	-1.95	23.95	-195.23	-1.63

i-nuc	BP(j)	Nuc	#BP_Win	avgMFE	avgZ	avgED	SumZ	SumZ/#TotalWindows	BPs= 2
nt-894	-	U	120	-	-	-	-	-
894	NoBP	U	4	-25.9	-1.23	19.04	-4.91	-0.04
894	790	A	14	-22.69	-0.65	26.4	-9.13	-0.08
894	912	A	102	-33.79	-1.94	23.94	-198.08	-1.65

i-nuc	BP(j)	Nuc	#BP_Win	avgMFE	avgZ	avgED	SumZ	SumZ/#TotalWindows	BPs= 1
nt-895	-	C	120	-	-	-	-	-
895	NoBP	C	16	-22.98	-0.71	25.35	-11.38	-0.09
895	911	G	104	-33.7	-1.93	24.06	-200.23	-1.67

i-nuc	BP(j)	Nuc	#BP_Win	avgMFE	avgZ	avgED	SumZ	SumZ/#TotalWindows	BPs= 1
nt-896	-	U	120	-	-	-	-	-
896	NoBP	U	14	-22.66	-0.7	26.17	-9.77	-0.08
896	910	A	106	-33.58	-1.9	24.01	-201.33	-1.68

i-nuc	BP(j)	Nuc	#BP_Win	avgMFE	avgZ	avgED	SumZ	SumZ/#TotalWindows	BPs= 1
nt-897	-	U	120	-	-	-	-	-
897	NoBP	U	13	-22.95	-0.66	27.15	-8.53	-0.07
897	909	G	107	-33.5	-1.89	23.94	-202.26	-1.69

i-nuc	BP(j)	Nuc	#BP_Win	avgMFE	avgZ	avgED	SumZ	SumZ/#TotalWindows	BPs= 1
nt-898	-	A	120	-	-	-	-	-
898	NoBP	A	10	-22.21	-0.81	27.82	-8.11	-0.07
898	908	U	110	-33.33	-1.84	24.0	-202.33	-1.69

i-nuc	BP(j)	Nuc	#BP_Win	avgMFE	avgZ	avgED	SumZ	SumZ/#TotalWindows	BPs= 1
nt-899	-	C	120	-	-	-	-	-
899	NoBP	C	9	-22.69	-0.7	30.01	-6.29	-0.05
899	907	G	111	-33.23	-1.83	24.05	-202.9	-1.69

i-nuc	BP(j)	Nuc	#BP_Win	avgMFE	avgZ	avgED	SumZ	SumZ/#TotalWindows	BPs= 1
nt-900	-	C	120	-	-	-	-	-
900	NoBP	C	9	-23.32	-0.57	32.53	-5.14	-0.04
900	906	G	111	-33.23	-1.83	24.05	-202.9	-1.69

i-nuc	BP(j)	Nuc	#BP_Win	avgMFE	avgZ	avgED	SumZ	SumZ/#TotalWindows	BPs= 0
nt-901	-	U	120	-	-	-	-	-
901	NoBP	U	120	-32.54	-1.72	24.87	-206.67	-1.72

i-nuc	BP(j)	Nuc	#BP_Win	avgMFE	avgZ	avgED	SumZ	SumZ/#TotalWindows	BPs= 0
nt-902	-	U	120	-	-	-	-	-
902	NoBP	U	120	-32.6	-1.71	24.88	-205.67	-1.71

i-nuc	BP(j)	Nuc	#BP_Win	avgMFE	avgZ	avgED	SumZ	SumZ/#TotalWindows	BPs= 0
nt-903	-	C	120	-	-	-	-	-
903	NoBP	C	120	-32.67	-1.7	24.86	-204.55	-1.7

i-nuc	BP(j)	Nuc	#BP_Win	avgMFE	avgZ	avgED	SumZ	SumZ/#TotalWindows	BPs= 0
nt-904	-	A	120	-	-	-	-	-
904	NoBP	A	120	-32.75	-1.69	24.85	-203.25	-1.69

i-nuc	BP(j)	Nuc	#BP_Win	avgMFE	avgZ	avgED	SumZ	SumZ/#TotalWindows	BPs= 1
nt-905	-	U	120	-	-	-	-	-
905	NoBP	U	118	-32.9	-1.72	24.65	-203.14	-1.69
905	1018	A	2	-27.8	0.78	37.2	1.56	0.01

i-nuc	BP(j)	Nuc	#BP_Win	avgMFE	avgZ	avgED	SumZ	SumZ/#TotalWindows	BPs= 4
nt-906	-	G	120	-	-	-	-	-
906	NoBP	G	2	-26.75	-0.41	34.7	-0.82	-0.01
906	900	C	111	-33.23	-1.83	24.05	-202.9	-1.69
906	956	C	1	-27.4	1.02	39.98	1.02	0.01
906	1017	C	2	-27.8	0.78	37.2	1.56	0.01
906	1021	C	4	-30.5	0.26	32.72	1.03	0.01

i-nuc	BP(j)	Nuc	#BP_Win	avgMFE	avgZ	avgED	SumZ	SumZ/#TotalWindows	BPs= 4
nt-907	-	G	120	-	-	-	-	-
907	899	C	111	-33.23	-1.83	24.05	-202.9	-1.69
907	955	C	1	-27.4	1.02	39.98	1.02	0.01
907	1016	C	2	-27.8	0.78	37.2	1.56	0.01
907	1020	C	4	-30.5	0.26	32.72	1.03	0.01
907	NoBP	G	2	-31.8	0.0	25.9	0.0	0.0

i-nuc	BP(j)	Nuc	#BP_Win	avgMFE	avgZ	avgED	SumZ	SumZ/#TotalWindows	BPs= 2
nt-908	-	U	120	-	-	-	-	-
908	898	A	110	-33.33	-1.84	24.0	-202.33	-1.69
908	NoBP	U	6	-29.8	0.43	31.06	2.55	0.02
908	1019	A	4	-30.5	0.26	32.72	1.03	0.01

i-nuc	BP(j)	Nuc	#BP_Win	avgMFE	avgZ	avgED	SumZ	SumZ/#TotalWindows	BPs= 3
nt-909	-	G	120	-	-	-	-	-
909	897	U	107	-33.5	-1.89	23.94	-202.26	-1.69
909	960	U	4	-28.52	0.61	33.37	2.43	0.02
909	953	U	1	-27.4	1.02	39.98	1.02	0.01
909	NoBP	G	8	-31.25	0.12	29.48	0.95	0.01

i-nuc	BP(j)	Nuc	#BP_Win	avgMFE	avgZ	avgED	SumZ	SumZ/#TotalWindows	BPs= 3
nt-910	-	A	120	-	-	-	-	-
910	896	U	106	-33.58	-1.9	24.01	-201.33	-1.68
910	959	U	4	-28.52	0.61	33.37	2.43	0.02
910	952	U	1	-27.4	1.02	39.98	1.02	0.01
910	NoBP	A	9	-31.36	0.08	28.71	0.75	0.01

i-nuc	BP(j)	Nuc	#BP_Win	avgMFE	avgZ	avgED	SumZ	SumZ/#TotalWindows	BPs= 4
nt-911	-	G	120	-	-	-	-	-
911	895	C	104	-33.7	-1.93	24.06	-200.23	-1.67
911	958	U	5	-28.74	0.53	31.29	2.65	0.02
911	951	U	1	-27.4	1.02	39.98	1.02	0.01
911	1016	C	4	-30.5	0.26	32.72	1.03	0.01
911	NoBP	G	6	-32.13	-0.11	24.08	-0.64	-0.01

i-nuc	BP(j)	Nuc	#BP_Win	avgMFE	avgZ	avgED	SumZ	SumZ/#TotalWindows	BPs= 4
nt-912	-	A	120	-	-	-	-	-
912	894	U	102	-33.79	-1.94	23.94	-198.08	-1.65
912	NoBP	A	8	-32.14	-0.18	24.57	-1.48	-0.01
912	957	U	5	-28.74	0.53	31.29	2.65	0.02
912	950	U	1	-27.4	1.02	39.98	1.02	0.01
912	1015	U	4	-30.5	0.26	32.72	1.03	0.01

i-nuc	BP(j)	Nuc	#BP_Win	avgMFE	avgZ	avgED	SumZ	SumZ/#TotalWindows	BPs= 3
nt-913	-	G	120	-	-	-	-	-
913	893	C	100	-33.85	-1.95	23.95	-195.23	-1.63
913	NoBP	G	11	-31.79	-0.16	25.78	-1.78	-0.01
913	956	C	5	-28.74	0.53	31.29	2.65	0.02
913	1014	C	4	-30.5	0.26	32.72	1.03	0.01

i-nuc	BP(j)	Nuc	#BP_Win	avgMFE	avgZ	avgED	SumZ	SumZ/#TotalWindows	BPs= 5
nt-914	-	G	120	-	-	-	-	-
914	NoBP	G	103	-33.81	-1.86	24.03	-191.84	-1.6
914	962	U	3	-31.63	-0.59	33.54	-1.77	-0.01
914	955	C	5	-28.74	0.53	31.29	2.65	0.02
914	948	U	1	-27.4	1.02	39.98	1.02	0.01
914	1013	C	4	-30.5	0.26	32.72	1.03	0.01
914	1030	C	4	-33.72	-0.84	15.37	-3.35	-0.03

i-nuc	BP(j)	Nuc	#BP_Win	avgMFE	avgZ	avgED	SumZ	SumZ/#TotalWindows	BPs= 4
nt-915	-	A	120	-	-	-	-	-
915	NoBP	A	107	-33.71	-1.77	24.25	-189.78	-1.58
915	961	U	3	-31.63	-0.59	33.54	-1.77	-0.01
915	954	U	5	-28.74	0.53	31.29	2.65	0.02
915	947	U	1	-27.4	1.02	39.98	1.02	0.01
915	1029	U	4	-33.72	-0.84	15.37	-3.35	-0.03

i-nuc	BP(j)	Nuc	#BP_Win	avgMFE	avgZ	avgED	SumZ	SumZ/#TotalWindows	BPs= 5
nt-916	-	G	120	-	-	-	-	-
916	NoBP	G	24	-31.59	-0.5	28.69	-11.9	-0.1
916	888	U	83	-34.39	-2.14	22.77	-177.61	-1.48
916	960	U	3	-31.63	-0.59	33.54	-1.77	-0.01
916	953	U	5	-28.74	0.53	31.29	2.65	0.02
916	946	U	1	-27.4	1.02	39.98	1.02	0.01
916	1028	U	4	-33.72	-0.84	15.37	-3.35	-0.03

i-nuc	BP(j)	Nuc	#BP_Win	avgMFE	avgZ	avgED	SumZ	SumZ/#TotalWindows	BPs= 2
nt-917	-	U	120	-	-	-	-	-
917	NoBP	U	32	-31.9	-0.5	27.31	-15.98	-0.13
917	887	A	83	-34.39	-2.14	22.77	-177.61	-1.48
917	949	G	5	-28.74	0.53	31.29	2.65	0.02

i-nuc	BP(j)	Nuc	#BP_Win	avgMFE	avgZ	avgED	SumZ	SumZ/#TotalWindows	BPs= 4
nt-918	-	A	120	-	-	-	-	-
918	NoBP	A	28	-32.28	-0.55	25.59	-15.32	-0.13
918	886	U	83	-34.39	-2.14	22.77	-177.61	-1.48
918	958	U	3	-31.63	-0.59	33.54	-1.77	-0.01
918	948	U	5	-28.74	0.53	31.29	2.65	0.02
918	945	U	1	-27.4	1.02	39.98	1.02	0.01

i-nuc	BP(j)	Nuc	#BP_Win	avgMFE	avgZ	avgED	SumZ	SumZ/#TotalWindows	BPs= 5
nt-919	-	A	120	-	-	-	-	-
919	NoBP	A	14	-32.36	-0.63	31.72	-8.78	-0.07
919	885	U	83	-34.39	-2.14	22.77	-177.61	-1.48
919	957	U	3	-31.63	-0.59	33.54	-1.77	-0.01
919	947	U	5	-28.74	0.53	31.29	2.65	0.02
919	944	U	1	-27.4	1.02	39.98	1.02	0.01
919	1025	U	14	-32.55	-0.46	18.35	-6.5	-0.05

i-nuc	BP(j)	Nuc	#BP_Win	avgMFE	avgZ	avgED	SumZ	SumZ/#TotalWindows	BPs= 6
nt-920	-	G	120	-	-	-	-	-
920	NoBP	G	2	-29.95	-0.66	37.04	-1.31	-0.01
920	884	U	82	-34.48	-2.16	22.68	-177.01	-1.48
920	956	C	3	-31.63	-0.59	33.54	-1.77	-0.01
920	1006	C	12	-32.82	-0.63	30.81	-7.55	-0.06
920	946	U	5	-28.74	0.53	31.29	2.65	0.02
920	943	U	1	-27.4	1.02	39.98	1.02	0.01
920	1024	C	15	-32.43	-0.45	18.5	-6.75	-0.06

i-nuc	BP(j)	Nuc	#BP_Win	avgMFE	avgZ	avgED	SumZ	SumZ/#TotalWindows	BPs= 6
nt-921	-	G	120	-	-	-	-	-
921	883	C	82	-34.48	-2.16	22.68	-177.01	-1.48
921	955	C	3	-31.63	-0.59	33.54	-1.77	-0.01
921	NoBP	G	13	-32.79	-0.64	31.87	-8.26	-0.07
921	945	U	5	-28.74	0.53	31.29	2.65	0.02
921	942	U	1	-27.4	1.02	39.98	1.02	0.01
921	1023	C	15	-32.43	-0.45	18.5	-6.75	-0.06
921	1024	C	1	-27.3	0.48	24.57	0.48	0.0

i-nuc	BP(j)	Nuc	#BP_Win	avgMFE	avgZ	avgED	SumZ	SumZ/#TotalWindows	BPs= 7
nt-922	-	G	120	-	-	-	-	-
922	882	C	80	-34.55	-2.18	22.65	-174.61	-1.46
922	NoBP	G	2	-29.55	-0.38	33.89	-0.76	-0.01
922	954	U	3	-31.63	-0.59	33.54	-1.77	-0.01
922	1004	C	13	-32.79	-0.64	31.87	-8.26	-0.07
922	944	U	5	-28.74	0.53	31.29	2.65	0.02
922	941	C	1	-27.4	1.02	39.98	1.02	0.01
922	1022	C	15	-32.43	-0.45	18.5	-6.75	-0.06
922	1023	C	1	-27.3	0.48	24.57	0.48	0.0

i-nuc	BP(j)	Nuc	#BP_Win	avgMFE	avgZ	avgED	SumZ	SumZ/#TotalWindows	BPs= 3
nt-923	-	U	120	-	-	-	-	-
923	NoBP	U	51	-33.11	-1.23	22.98	-62.75	-0.52
923	864	A	14	-32.96	-2.04	25.56	-28.53	-0.24
923	875	G	42	-34.41	-2.06	23.03	-86.32	-0.72
923	1003	G	13	-32.79	-0.64	31.87	-8.26	-0.07

i-nuc	BP(j)	Nuc	#BP_Win	avgMFE	avgZ	avgED	SumZ	SumZ/#TotalWindows	BPs= 8
nt-924	-	G	120	-	-	-	-	-
924	NoBP	G	21	-32.36	-0.77	30.34	-16.1	-0.13
924	878	C	8	-35.05	-2.12	18.36	-17.0	-0.14
924	863	C	14	-32.96	-2.04	25.56	-28.53	-0.24
924	874	U	42	-34.41	-2.06	23.03	-86.32	-0.72
924	881	C	10	-36.79	-3.14	22.04	-31.42	-0.26
924	951	U	3	-31.63	-0.59	33.54	-1.77	-0.01
924	942	U	5	-28.74	0.53	31.29	2.65	0.02
924	940	U	1	-27.4	1.02	39.98	1.02	0.01
924	1021	C	16	-32.11	-0.39	18.88	-6.27	-0.05

i-nuc	BP(j)	Nuc	#BP_Win	avgMFE	avgZ	avgED	SumZ	SumZ/#TotalWindows	BPs= 10
nt-925	-	G	120	-	-	-	-	-
925	877	C	8	-35.05	-2.12	18.36	-17.0	-0.14
925	862	C	14	-32.96	-2.04	25.56	-28.53	-0.24
925	873	C	42	-34.41	-2.06	23.03	-86.32	-0.72
925	880	U	10	-36.79	-3.14	22.04	-31.42	-0.26
925	998	C	4	-35.25	-1.81	21.12	-7.25	-0.06
925	950	U	3	-31.63	-0.59	33.54	-1.77	-0.01
925	1001	U	13	-32.79	-0.64	31.87	-8.26	-0.07
925	941	C	5	-28.74	0.53	31.29	2.65	0.02
925	939	U	1	-27.4	1.02	39.98	1.02	0.01
925	1020	C	16	-32.11	-0.39	18.88	-6.27	-0.05
925	NoBP	G	4	-26.15	0.27	37.46	1.07	0.01

i-nuc	BP(j)	Nuc	#BP_Win	avgMFE	avgZ	avgED	SumZ	SumZ/#TotalWindows	BPs= 7
nt-926	-	C	120	-	-	-	-	-
926	861	G	14	-32.96	-2.04	25.56	-28.53	-0.24
926	872	G	42	-34.41	-2.06	23.03	-86.32	-0.72
926	NoBP	C	36	-32.45	-1.06	23.14	-38.14	-0.32
926	993	G	7	-33.57	-1.68	22.86	-11.77	-0.1
926	997	G	4	-35.25	-1.81	21.12	-7.25	-0.06
926	949	G	3	-31.63	-0.59	33.54	-1.77	-0.01
926	1000	G	13	-32.79	-0.64	31.87	-8.26	-0.07
926	938	G	1	-27.4	1.02	39.98	1.02	0.01

i-nuc	BP(j)	Nuc	#BP_Win	avgMFE	avgZ	avgED	SumZ	SumZ/#TotalWindows	BPs= 7
nt-927	-	U	120	-	-	-	-	-
927	NoBP	U	26	-32.55	-1.38	27.47	-35.81	-0.3
927	871	A	42	-34.41	-2.06	23.03	-86.32	-0.72
927	859	A	12	-32.68	-2.1	26.18	-25.2	-0.21
927	875	G	3	-35.87	-2.6	14.95	-7.81	-0.07
927	992	G	7	-33.57	-1.68	22.86	-11.77	-0.1
927	999	A	13	-32.79	-0.64	31.87	-8.26	-0.07
927	937	G	1	-27.4	1.02	39.98	1.02	0.01
927	1018	A	16	-32.11	-0.39	18.88	-6.27	-0.05

i-nuc	BP(j)	Nuc	#BP_Win	avgMFE	avgZ	avgED	SumZ	SumZ/#TotalWindows	BPs= 10
nt-928	-	G	120	-	-	-	-	-
928	870	C	42	-34.41	-2.06	23.03	-86.32	-0.72
928	858	C	12	-32.68	-2.1	26.18	-25.2	-0.21
928	878	C	8	-37.31	-3.47	22.5	-27.78	-0.23
928	874	U	3	-35.87	-2.6	14.95	-7.81	-0.07
928	991	U	7	-33.57	-1.68	22.86	-11.77	-0.1
928	NoBP	G	11	-30.95	-0.72	30.45	-7.95	-0.07
928	998	C	13	-32.79	-0.64	31.87	-8.26	-0.07
928	940	U	5	-28.74	0.53	31.29	2.65	0.02
928	936	U	1	-27.4	1.02	39.98	1.02	0.01
928	1017	C	16	-32.11	-0.39	18.88	-6.27	-0.05
928	1046	C	2	-30.6	-1.48	17.44	-2.95	-0.02

i-nuc	BP(j)	Nuc	#BP_Win	avgMFE	avgZ	avgED	SumZ	SumZ/#TotalWindows	BPs= 9
nt-929	-	G	120	-	-	-	-	-
929	869	C	41	-34.4	-2.06	23.04	-84.38	-0.7
929	857	C	12	-32.68	-2.1	26.18	-25.2	-0.21
929	877	C	8	-37.31	-3.47	22.5	-27.78	-0.23
929	873	C	3	-35.87	-2.6	14.95	-7.81	-0.07
929	990	C	7	-33.57	-1.68	22.86	-11.77	-0.1
929	NoBP	G	24	-31.95	-0.68	31.22	-16.21	-0.14
929	939	U	5	-28.74	0.53	31.29	2.65	0.02
929	935	U	1	-27.4	1.02	39.98	1.02	0.01
929	1016	C	16	-32.11	-0.39	18.88	-6.27	-0.05
929	1045	C	3	-29.57	-1.32	23.24	-3.96	-0.03

i-nuc	BP(j)	Nuc	#BP_Win	avgMFE	avgZ	avgED	SumZ	SumZ/#TotalWindows	BPs= 7
nt-930	-	C	120	-	-	-	-	-
930	NoBP	C	72	-33.48	-1.61	23.63	-115.59	-0.96
930	855	G	12	-32.68	-2.1	26.18	-25.2	-0.21
930	872	G	3	-35.87	-2.6	14.95	-7.81	-0.07
930	989	G	7	-33.57	-1.68	22.86	-11.77	-0.1
930	993	G	17	-33.37	-0.91	29.34	-15.51	-0.13
930	938	G	5	-28.74	0.53	31.29	2.65	0.02
930	1044	G	3	-29.57	-1.32	23.24	-3.96	-0.03
930	988	G	1	-28.2	-1.43	20.17	-1.43	-0.01

i-nuc	BP(j)	Nuc	#BP_Win	avgMFE	avgZ	avgED	SumZ	SumZ/#TotalWindows	BPs= 6
nt-931	-	U	120	-	-	-	-	-
931	NoBP	U	79	-32.78	-1.48	24.15	-116.93	-0.97
931	875	G	8	-37.31	-3.47	22.5	-27.78	-0.23
931	871	A	2	-36.25	-2.7	14.38	-5.39	-0.04
931	988	G	7	-33.57	-1.68	22.86	-11.77	-0.1
931	992	G	18	-33.07	-0.92	28.94	-16.62	-0.14
931	937	G	5	-28.74	0.53	31.29	2.65	0.02
931	987	A	1	-28.2	-1.43	20.17	-1.43	-0.01

i-nuc	BP(j)	Nuc	#BP_Win	avgMFE	avgZ	avgED	SumZ	SumZ/#TotalWindows	BPs= 8
nt-932	-	A	120	-	-	-	-	-
932	NoBP	A	47	-33.27	-1.79	24.37	-84.29	-0.7
932	853	U	12	-32.68	-2.1	26.18	-25.2	-0.21
932	874	U	8	-37.31	-3.47	22.5	-27.78	-0.23
932	942	U	10	-32.99	-1.35	26.06	-13.54	-0.11
932	991	U	18	-33.07	-0.92	28.94	-16.62	-0.14
932	936	U	5	-28.74	0.53	31.29	2.65	0.02
932	1015	U	16	-32.11	-0.39	18.88	-6.27	-0.05
932	1043	U	3	-29.57	-1.32	23.24	-3.96	-0.03
932	986	U	1	-28.2	-1.43	20.17	-1.43	-0.01

i-nuc	BP(j)	Nuc	#BP_Win	avgMFE	avgZ	avgED	SumZ	SumZ/#TotalWindows	BPs= 8
nt-933	-	G	120	-	-	-	-	-
933	NoBP	G	51	-32.74	-1.57	24.8	-79.9	-0.67
933	852	C	12	-32.68	-2.1	26.18	-25.2	-0.21
933	862	C	1	-32.7	-1.9	28.68	-1.9	-0.02
933	873	C	8	-37.31	-3.47	22.5	-27.78	-0.23
933	941	C	10	-32.99	-1.35	26.06	-13.54	-0.11
933	990	C	18	-33.07	-0.92	28.94	-16.62	-0.14
933	1014	C	16	-32.11	-0.39	18.88	-6.27	-0.05
933	1042	C	3	-29.57	-1.32	23.24	-3.96	-0.03
933	985	C	1	-28.2	-1.43	20.17	-1.43	-0.01

i-nuc	BP(j)	Nuc	#BP_Win	avgMFE	avgZ	avgED	SumZ	SumZ/#TotalWindows	BPs= 2
nt-934	-	A	120	-	-	-	-	-
934	NoBP	A	98	-32.89	-1.42	24.25	-139.03	-1.16
934	851	U	12	-32.68	-2.1	26.18	-25.2	-0.21
934	940	U	10	-32.99	-1.35	26.06	-13.54	-0.11

i-nuc	BP(j)	Nuc	#BP_Win	avgMFE	avgZ	avgED	SumZ	SumZ/#TotalWindows	BPs= 3
nt-935	-	U	120	-	-	-	-	-
935	NoBP	U	96	-32.67	-1.55	25.41	-148.36	-1.24
935	872	G	7	-37.79	-3.66	22.72	-25.59	-0.21
935	929	G	1	-27.4	1.02	39.98	1.02	0.01
935	1012	A	16	-32.11	-0.39	18.88	-6.27	-0.05

i-nuc	BP(j)	Nuc	#BP_Win	avgMFE	avgZ	avgED	SumZ	SumZ/#TotalWindows	BPs= 7
nt-936	-	U	120	-	-	-	-	-
936	NoBP	U	40	-32.34	-1.78	23.45	-71.01	-0.59
936	864	A	32	-33.36	-1.97	24.52	-62.92	-0.52
936	859	A	1	-32.7	-1.9	28.68	-1.9	-0.02
936	871	A	7	-37.79	-3.66	22.72	-25.59	-0.21
936	987	A	18	-33.07	-0.92	28.94	-16.62	-0.14
936	932	A	5	-28.74	0.53	31.29	2.65	0.02
936	928	G	1	-27.4	1.02	39.98	1.02	0.01
936	1011	A	16	-32.11	-0.39	18.88	-6.27	-0.05

i-nuc	BP(j)	Nuc	#BP_Win	avgMFE	avgZ	avgED	SumZ	SumZ/#TotalWindows	BPs= 11
nt-937	-	G	120	-	-	-	-	-
937	NoBP	G	21	-33.89	-2.11	19.11	-44.33	-0.37
937	848	U	11	-32.55	-2.17	26.0	-23.9	-0.2
937	863	C	32	-33.36	-1.97	24.52	-62.92	-0.52
937	858	C	1	-32.7	-1.9	28.68	-1.9	-0.02
937	870	C	7	-37.79	-3.66	22.72	-25.59	-0.21
937	986	U	18	-33.07	-0.92	28.94	-16.62	-0.14
937	931	U	5	-28.74	0.53	31.29	2.65	0.02
937	927	U	1	-27.4	1.02	39.98	1.02	0.01
937	1010	C	16	-32.11	-0.39	18.88	-6.27	-0.05
937	1040	C	5	-28.14	-0.61	30.07	-3.07	-0.03
937	1042	C	2	-26.3	0.09	34.6	0.18	0.0
937	956	C	1	-28.2	-1.43	20.17	-1.43	-0.01

i-nuc	BP(j)	Nuc	#BP_Win	avgMFE	avgZ	avgED	SumZ	SumZ/#TotalWindows	BPs= 11
nt-938	-	G	120	-	-	-	-	-
938	847	C	11	-32.55	-2.17	26.0	-23.9	-0.2
938	862	C	32	-33.36	-1.97	24.52	-62.92	-0.52
938	857	C	1	-32.7	-1.9	28.68	-1.9	-0.02
938	869	C	7	-37.79	-3.66	22.72	-25.59	-0.21
938	NoBP	G	21	-33.96	-2.26	18.06	-47.36	-0.39
938	985	C	18	-33.07	-0.92	28.94	-16.62	-0.14
938	930	C	5	-28.74	0.53	31.29	2.65	0.02
938	926	C	1	-27.4	1.02	39.98	1.02	0.01
938	1009	U	16	-32.11	-0.39	18.88	-6.27	-0.05
938	1039	C	5	-28.14	-0.61	30.07	-3.07	-0.03
938	1041	C	2	-26.3	0.09	34.6	0.18	0.0
938	955	C	1	-28.2	-1.43	20.17	-1.43	-0.01

i-nuc	BP(j)	Nuc	#BP_Win	avgMFE	avgZ	avgED	SumZ	SumZ/#TotalWindows	BPs= 6
nt-939	-	U	120	-	-	-	-	-
939	846	A	10	-32.33	-2.26	25.85	-22.57	-0.19
939	861	G	31	-33.36	-1.95	24.38	-60.6	-0.51
939	NoBP	U	39	-33.35	-2.2	21.59	-85.75	-0.71
939	984	A	18	-33.07	-0.92	28.94	-16.62	-0.14
939	929	G	5	-28.74	0.53	31.29	2.65	0.02
939	925	G	1	-27.4	1.02	39.98	1.02	0.01
939	1008	A	16	-32.11	-0.39	18.88	-6.27	-0.05

i-nuc	BP(j)	Nuc	#BP_Win	avgMFE	avgZ	avgED	SumZ	SumZ/#TotalWindows	BPs= 5
nt-940	-	U	120	-	-	-	-	-
940	NoBP	U	83	-33.52	-2.06	23.46	-170.83	-1.42
940	934	A	10	-32.99	-1.35	26.06	-13.54	-0.11
940	928	G	5	-28.74	0.53	31.29	2.65	0.02
940	924	G	1	-27.4	1.02	39.98	1.02	0.01
940	1007	A	16	-32.11	-0.39	18.88	-6.27	-0.05
940	1036	A	5	-28.14	-0.61	30.07	-3.07	-0.03

i-nuc	BP(j)	Nuc	#BP_Win	avgMFE	avgZ	avgED	SumZ	SumZ/#TotalWindows	BPs= 4
nt-941	-	C	120	-	-	-	-	-
941	NoBP	C	99	-33.28	-1.81	22.55	-178.79	-1.49
941	933	G	10	-32.99	-1.35	26.06	-13.54	-0.11
941	925	G	5	-28.74	0.53	31.29	2.65	0.02
941	922	G	1	-27.4	1.02	39.98	1.02	0.01
941	1035	G	5	-28.14	-0.61	30.07	-3.07	-0.03

i-nuc	BP(j)	Nuc	#BP_Win	avgMFE	avgZ	avgED	SumZ	SumZ/#TotalWindows	BPs= 4
nt-942	-	U	120	-	-	-	-	-
942	NoBP	U	99	-33.28	-1.82	22.37	-180.47	-1.5
942	932	A	10	-32.99	-1.35	26.06	-13.54	-0.11
942	924	G	5	-28.74	0.53	31.29	2.65	0.02
942	921	G	1	-27.4	1.02	39.98	1.02	0.01
942	1034	A	5	-28.14	-0.61	30.07	-3.07	-0.03

i-nuc	BP(j)	Nuc	#BP_Win	avgMFE	avgZ	avgED	SumZ	SumZ/#TotalWindows	BPs= 3
nt-943	-	U	120	-	-	-	-	-
943	NoBP	U	112	-33.19	-1.73	22.67	-193.55	-1.61
943	920	G	1	-27.4	1.02	39.98	1.02	0.01
943	1033	G	5	-28.14	-0.61	30.07	-3.07	-0.03
943	1036	A	2	-26.3	0.09	34.6	0.18	0.0

i-nuc	BP(j)	Nuc	#BP_Win	avgMFE	avgZ	avgED	SumZ	SumZ/#TotalWindows	BPs= 4
nt-944	-	U	120	-	-	-	-	-
944	NoBP	U	107	-33.41	-1.85	22.06	-198.0	-1.65
944	922	G	5	-28.74	0.53	31.29	2.65	0.02
944	919	A	1	-27.4	1.02	39.98	1.02	0.01
944	1032	A	5	-28.14	-0.61	30.07	-3.07	-0.03
944	1035	G	2	-26.3	0.09	34.6	0.18	0.0

i-nuc	BP(j)	Nuc	#BP_Win	avgMFE	avgZ	avgED	SumZ	SumZ/#TotalWindows	BPs= 5
nt-945	-	U	120	-	-	-	-	-
945	NoBP	U	99	-33.39	-1.84	21.88	-181.81	-1.52
945	971	G	8	-33.8	-2.24	21.77	-17.93	-0.15
945	921	G	5	-28.74	0.53	31.29	2.65	0.02
945	918	A	1	-27.4	1.02	39.98	1.02	0.01
945	1031	A	5	-28.14	-0.61	30.07	-3.07	-0.03
945	1034	A	2	-26.3	0.09	34.6	0.18	0.0

i-nuc	BP(j)	Nuc	#BP_Win	avgMFE	avgZ	avgED	SumZ	SumZ/#TotalWindows	BPs= 4
nt-946	-	U	120	-	-	-	-	-
946	NoBP	U	102	-33.16	-1.79	22.09	-182.2	-1.52
946	970	A	10	-33.68	-2.22	21.62	-22.2	-0.19
946	920	G	5	-28.74	0.53	31.29	2.65	0.02
946	916	G	1	-27.4	1.02	39.98	1.02	0.01
946	1033	G	2	-26.3	0.09	34.6	0.18	0.0

i-nuc	BP(j)	Nuc	#BP_Win	avgMFE	avgZ	avgED	SumZ	SumZ/#TotalWindows	BPs= 5
nt-947	-	U	120	-	-	-	-	-
947	NoBP	U	86	-33.43	-2.07	22.39	-177.75	-1.48
947	969	G	10	-33.68	-2.22	21.62	-22.2	-0.19
947	919	A	5	-28.74	0.53	31.29	2.65	0.02
947	915	A	1	-27.4	1.02	39.98	1.02	0.01
947	1000	G	16	-32.11	-0.39	18.88	-6.27	-0.05
947	1032	A	2	-26.3	0.09	34.6	0.18	0.0

i-nuc	BP(j)	Nuc	#BP_Win	avgMFE	avgZ	avgED	SumZ	SumZ/#TotalWindows	BPs= 6
nt-948	-	U	120	-	-	-	-	-
948	NoBP	U	84	-33.56	-2.09	22.08	-175.91	-1.47
948	846	A	1	-32.7	-1.9	28.68	-1.9	-0.02
948	968	G	11	-33.51	-2.21	21.51	-24.26	-0.2
948	918	A	5	-28.74	0.53	31.29	2.65	0.02
948	914	G	1	-27.4	1.02	39.98	1.02	0.01
948	999	A	16	-32.11	-0.39	18.88	-6.27	-0.05
948	1031	A	2	-26.3	0.09	34.6	0.18	0.0

i-nuc	BP(j)	Nuc	#BP_Win	avgMFE	avgZ	avgED	SumZ	SumZ/#TotalWindows	BPs= 7
nt-949	-	G	120	-	-	-	-	-
949	NoBP	G	79	-33.68	-2.12	21.79	-167.76	-1.4
949	845	C	1	-32.7	-1.9	28.68	-1.9	-0.02
949	967	C	13	-33.36	-2.23	21.69	-29.05	-0.24
949	926	C	3	-31.63	-0.59	33.54	-1.77	-0.01
949	917	U	5	-28.74	0.53	31.29	2.65	0.02
949	998	C	16	-32.11	-0.39	18.88	-6.27	-0.05
949	1030	C	2	-26.3	0.09	34.6	0.18	0.0
949	1063	C	1	-35.8	-2.99	10.35	-2.99	-0.02

i-nuc	BP(j)	Nuc	#BP_Win	avgMFE	avgZ	avgED	SumZ	SumZ/#TotalWindows	BPs= 6
nt-950	-	U	120	-	-	-	-	-
950	NoBP	U	85	-33.41	-1.98	22.23	-168.7	-1.41
950	844	G	1	-32.7	-1.9	28.68	-1.9	-0.02
950	966	A	13	-33.36	-2.23	21.69	-29.05	-0.24
950	925	G	3	-31.63	-0.59	33.54	-1.77	-0.01
950	912	A	1	-27.4	1.02	39.98	1.02	0.01
950	997	G	16	-32.11	-0.39	18.88	-6.27	-0.05
950	1062	G	1	-35.8	-2.99	10.35	-2.99	-0.02

i-nuc	BP(j)	Nuc	#BP_Win	avgMFE	avgZ	avgED	SumZ	SumZ/#TotalWindows	BPs= 4
nt-951	-	U	120	-	-	-	-	-
951	NoBP	U	102	-33.3	-1.76	21.59	-179.57	-1.5
951	965	G	13	-33.36	-2.23	21.69	-29.05	-0.24
951	924	G	3	-31.63	-0.59	33.54	-1.77	-0.01
951	911	G	1	-27.4	1.02	39.98	1.02	0.01
951	1061	A	1	-35.8	-2.99	10.35	-2.99	-0.02

i-nuc	BP(j)	Nuc	#BP_Win	avgMFE	avgZ	avgED	SumZ	SumZ/#TotalWindows	BPs= 3
nt-952	-	U	120	-	-	-	-	-
952	NoBP	U	105	-33.38	-1.76	21.59	-185.08	-1.54
952	841	G	1	-32.7	-1.9	28.68	-1.9	-0.02
952	964	A	13	-33.36	-2.23	21.69	-29.05	-0.24
952	910	A	1	-27.4	1.02	39.98	1.02	0.01

i-nuc	BP(j)	Nuc	#BP_Win	avgMFE	avgZ	avgED	SumZ	SumZ/#TotalWindows	BPs= 5
nt-953	-	U	120	-	-	-	-	-
953	NoBP	U	84	-34.02	-2.19	21.31	-183.97	-1.53
953	840	A	1	-32.7	-1.9	28.68	-1.9	-0.02
953	963	A	13	-33.36	-2.23	21.69	-29.05	-0.24
953	916	G	5	-28.74	0.53	31.29	2.65	0.02
953	909	G	1	-27.4	1.02	39.98	1.02	0.01
953	995	G	16	-32.11	-0.39	18.88	-6.27	-0.05

i-nuc	BP(j)	Nuc	#BP_Win	avgMFE	avgZ	avgED	SumZ	SumZ/#TotalWindows	BPs= 4
nt-954	-	U	120	-	-	-	-	-
954	NoBP	U	95	-34.05	-2.24	20.99	-212.51	-1.77
954	839	A	1	-32.7	-1.9	28.68	-1.9	-0.02
954	922	G	3	-31.63	-0.59	33.54	-1.77	-0.01
954	915	A	5	-28.74	0.53	31.29	2.65	0.02
954	994	A	16	-32.11	-0.39	18.88	-6.27	-0.05

i-nuc	BP(j)	Nuc	#BP_Win	avgMFE	avgZ	avgED	SumZ	SumZ/#TotalWindows	BPs= 7
nt-955	-	C	120	-	-	-	-	-
955	NoBP	C	92	-34.28	-2.29	20.72	-211.13	-1.76
955	838	G	1	-32.7	-1.9	28.68	-1.9	-0.02
955	921	G	3	-31.63	-0.59	33.54	-1.77	-0.01
955	914	G	5	-28.74	0.53	31.29	2.65	0.02
955	907	G	1	-27.4	1.02	39.98	1.02	0.01
955	993	G	16	-32.11	-0.39	18.88	-6.27	-0.05
955	938	G	1	-28.2	-1.43	20.17	-1.43	-0.01
955	1059	G	1	-35.8	-2.99	10.35	-2.99	-0.02

i-nuc	BP(j)	Nuc	#BP_Win	avgMFE	avgZ	avgED	SumZ	SumZ/#TotalWindows	BPs= 7
nt-956	-	C	120	-	-	-	-	-
956	837	G	1	-32.7	-1.9	28.68	-1.9	-0.02
956	NoBP	C	92	-34.39	-2.31	20.56	-212.6	-1.77
956	920	G	3	-31.63	-0.59	33.54	-1.77	-0.01
956	913	G	5	-28.74	0.53	31.29	2.65	0.02
956	906	G	1	-27.4	1.02	39.98	1.02	0.01
956	992	G	16	-32.11	-0.39	18.88	-6.27	-0.05
956	937	G	1	-28.2	-1.43	20.17	-1.43	-0.01
956	1058	G	1	-35.8	-2.99	10.35	-2.99	-0.02

i-nuc	BP(j)	Nuc	#BP_Win	avgMFE	avgZ	avgED	SumZ	SumZ/#TotalWindows	BPs= 3
nt-957	-	U	120	-	-	-	-	-
957	NoBP	U	111	-34.03	-2.01	20.37	-222.67	-1.86
957	919	A	3	-31.63	-0.59	33.54	-1.77	-0.01
957	912	A	5	-28.74	0.53	31.29	2.65	0.02
957	1057	A	1	-35.8	-2.99	10.35	-2.99	-0.02

i-nuc	BP(j)	Nuc	#BP_Win	avgMFE	avgZ	avgED	SumZ	SumZ/#TotalWindows	BPs= 2
nt-958	-	U	120	-	-	-	-	-
958	NoBP	U	112	-34.17	-2.03	20.08	-227.13	-1.89
958	918	A	3	-31.63	-0.59	33.54	-1.77	-0.01
958	911	G	5	-28.74	0.53	31.29	2.65	0.02

i-nuc	BP(j)	Nuc	#BP_Win	avgMFE	avgZ	avgED	SumZ	SumZ/#TotalWindows	BPs= 1
nt-959	-	U	120	-	-	-	-	-
959	NoBP	U	116	-34.19	-1.98	20.29	-229.64	-1.91
959	910	A	4	-28.52	0.61	33.37	2.43	0.02

i-nuc	BP(j)	Nuc	#BP_Win	avgMFE	avgZ	avgED	SumZ	SumZ/#TotalWindows	BPs= 2
nt-960	-	U	120	-	-	-	-	-
960	NoBP	U	113	-34.38	-2.02	19.79	-228.67	-1.91
960	916	G	3	-31.63	-0.59	33.54	-1.77	-0.01
960	909	G	4	-28.52	0.61	33.37	2.43	0.02

i-nuc	BP(j)	Nuc	#BP_Win	avgMFE	avgZ	avgED	SumZ	SumZ/#TotalWindows	BPs= 1
nt-961	-	U	120	-	-	-	-	-
961	NoBP	U	117	-34.3	-1.94	20.11	-226.77	-1.89
961	915	A	3	-31.63	-0.59	33.54	-1.77	-0.01

i-nuc	BP(j)	Nuc	#BP_Win	avgMFE	avgZ	avgED	SumZ	SumZ/#TotalWindows	BPs= 1
nt-962	-	U	120	-	-	-	-	-
962	NoBP	U	117	-34.41	-1.94	19.97	-227.1	-1.89
962	914	G	3	-31.63	-0.59	33.54	-1.77	-0.01

i-nuc	BP(j)	Nuc	#BP_Win	avgMFE	avgZ	avgED	SumZ	SumZ/#TotalWindows	BPs= 1
nt-963	-	A	120	-	-	-	-	-
963	NoBP	A	107	-34.59	-1.87	19.99	-200.19	-1.67
963	953	U	13	-33.36	-2.23	21.69	-29.05	-0.24

i-nuc	BP(j)	Nuc	#BP_Win	avgMFE	avgZ	avgED	SumZ	SumZ/#TotalWindows	BPs= 1
nt-964	-	A	120	-	-	-	-	-
964	NoBP	A	107	-34.73	-1.87	19.84	-200.6	-1.67
964	952	U	13	-33.36	-2.23	21.69	-29.05	-0.24

i-nuc	BP(j)	Nuc	#BP_Win	avgMFE	avgZ	avgED	SumZ	SumZ/#TotalWindows	BPs= 2
nt-965	-	G	120	-	-	-	-	-
965	NoBP	G	5	-31.82	-2.5	24.23	-12.52	-0.1
965	951	U	13	-33.36	-2.23	21.69	-29.05	-0.24
965	983	C	102	-35.03	-1.85	19.46	-188.73	-1.57

i-nuc	BP(j)	Nuc	#BP_Win	avgMFE	avgZ	avgED	SumZ	SumZ/#TotalWindows	BPs= 2
nt-966	-	A	120	-	-	-	-	-
966	NoBP	A	3	-31.37	-2.41	23.88	-7.24	-0.06
966	950	U	13	-33.36	-2.23	21.69	-29.05	-0.24
966	982	U	104	-35.09	-1.86	19.47	-193.87	-1.62

i-nuc	BP(j)	Nuc	#BP_Win	avgMFE	avgZ	avgED	SumZ	SumZ/#TotalWindows	BPs= 2
nt-967	-	C	120	-	-	-	-	-
967	NoBP	C	1	-30.4	-2.42	21.62	-2.42	-0.02
967	949	G	13	-33.36	-2.23	21.69	-29.05	-0.24
967	981	G	106	-35.13	-1.87	19.51	-198.57	-1.65

i-nuc	BP(j)	Nuc	#BP_Win	avgMFE	avgZ	avgED	SumZ	SumZ/#TotalWindows	BPs= 2
nt-968	-	G	120	-	-	-	-	-
968	NoBP	G	1	-31.4	-2.44	20.99	-2.44	-0.02
968	948	U	11	-33.51	-2.21	21.51	-24.26	-0.2
968	980	U	108	-35.18	-1.88	19.56	-203.25	-1.69

i-nuc	BP(j)	Nuc	#BP_Win	avgMFE	avgZ	avgED	SumZ	SumZ/#TotalWindows	BPs= 2
nt-969	-	G	120	-	-	-	-	-
969	NoBP	G	1	-31.8	-2.06	20.46	-2.06	-0.02
969	947	U	10	-33.68	-2.22	21.62	-22.2	-0.19
969	979	C	109	-35.22	-1.89	19.57	-205.65	-1.71

i-nuc	BP(j)	Nuc	#BP_Win	avgMFE	avgZ	avgED	SumZ	SumZ/#TotalWindows	BPs= 3
nt-970	-	A	120	-	-	-	-	-
970	946	U	10	-33.68	-2.22	21.62	-22.2	-0.19
970	978	U	109	-35.22	-1.89	19.57	-205.65	-1.71
970	1070	U	1	-39.0	-2.01	22.15	-2.01	-0.02

i-nuc	BP(j)	Nuc	#BP_Win	avgMFE	avgZ	avgED	SumZ	SumZ/#TotalWindows	BPs= 4
nt-971	-	G	120	-	-	-	-	-
971	NoBP	G	1	-33.6	-2.13	20.68	-2.13	-0.02
971	945	U	8	-33.8	-2.24	21.77	-17.93	-0.15
971	977	C	109	-35.22	-1.89	19.57	-205.65	-1.71
971	1069	C	1	-39.0	-2.01	22.15	-2.01	-0.02
971	1080	C	1	-38.6	-1.82	20.72	-1.82	-0.02

i-nuc	BP(j)	Nuc	#BP_Win	avgMFE	avgZ	avgED	SumZ	SumZ/#TotalWindows	BPs= 3
nt-972	-	U	120	-	-	-	-	-
972	NoBP	U	9	-34.29	-2.2	20.95	-19.78	-0.16
972	976	A	109	-35.22	-1.89	19.57	-205.65	-1.71
972	1068	A	1	-39.0	-2.01	22.15	-2.01	-0.02
972	1079	A	1	-38.6	-1.82	20.72	-1.82	-0.02

i-nuc	BP(j)	Nuc	#BP_Win	avgMFE	avgZ	avgED	SumZ	SumZ/#TotalWindows	BPs= 1
nt-973	-	C	120	-	-	-	-	-
973	NoBP	C	119	-35.22	-1.91	19.64	-227.03	-1.89
973	1067	G	1	-39.0	-2.01	22.15	-2.01	-0.02

i-nuc	BP(j)	Nuc	#BP_Win	avgMFE	avgZ	avgED	SumZ	SumZ/#TotalWindows	BPs= 1
nt-974	-	U	120	-	-	-	-	-
974	NoBP	U	119	-35.26	-1.91	19.59	-226.78	-1.89
974	1066	G	1	-39.0	-2.01	22.15	-2.01	-0.02

i-nuc	BP(j)	Nuc	#BP_Win	avgMFE	avgZ	avgED	SumZ	SumZ/#TotalWindows	BPs= 2
nt-975	-	C	120	-	-	-	-	-
975	NoBP	C	116	-35.23	-1.91	19.58	-220.98	-1.84
975	1065	G	1	-39.0	-2.01	22.15	-2.01	-0.02
975	1077	G	3	-38.33	-1.86	16.57	-5.59	-0.05

i-nuc	BP(j)	Nuc	#BP_Win	avgMFE	avgZ	avgED	SumZ	SumZ/#TotalWindows	BPs= 3
nt-976	-	A	120	-	-	-	-	-
976	NoBP	A	7	-36.24	-2.12	18.19	-14.87	-0.12
976	972	U	109	-35.22	-1.89	19.57	-205.65	-1.71
976	1064	U	1	-39.0	-2.01	22.15	-2.01	-0.02
976	1076	U	3	-38.33	-1.86	16.57	-5.59	-0.05

i-nuc	BP(j)	Nuc	#BP_Win	avgMFE	avgZ	avgED	SumZ	SumZ/#TotalWindows	BPs= 3
nt-977	-	C	120	-	-	-	-	-
977	NoBP	C	7	-37.14	-2.05	16.6	-14.36	-0.12
977	971	G	109	-35.22	-1.89	19.57	-205.65	-1.71
977	1062	G	1	-39.0	-2.01	22.15	-2.01	-0.02
977	1075	G	3	-38.33	-1.86	16.57	-5.59	-0.05

i-nuc	BP(j)	Nuc	#BP_Win	avgMFE	avgZ	avgED	SumZ	SumZ/#TotalWindows	BPs= 3
nt-978	-	U	120	-	-	-	-	-
978	NoBP	U	8	-37.61	-1.98	16.66	-15.81	-0.13
978	970	A	109	-35.22	-1.89	19.57	-205.65	-1.71
978	1061	A	1	-39.0	-2.01	22.15	-2.01	-0.02
978	1094	G	2	-40.1	-1.83	10.68	-3.66	-0.03

i-nuc	BP(j)	Nuc	#BP_Win	avgMFE	avgZ	avgED	SumZ	SumZ/#TotalWindows	BPs= 4
nt-979	-	C	120	-	-	-	-	-
979	NoBP	C	1	-33.8	-2.32	23.49	-2.32	-0.02
979	969	G	109	-35.22	-1.89	19.57	-205.65	-1.71
979	1059	G	1	-39.0	-2.01	22.15	-2.01	-0.02
979	1074	G	3	-38.33	-1.86	16.57	-5.59	-0.05
979	1093	G	6	-39.7	-1.86	11.91	-11.14	-0.09

i-nuc	BP(j)	Nuc	#BP_Win	avgMFE	avgZ	avgED	SumZ	SumZ/#TotalWindows	BPs= 4
nt-980	-	U	120	-	-	-	-	-
980	968	G	108	-35.18	-1.88	19.56	-203.25	-1.69
980	NoBP	U	2	-39.7	-2.05	16.92	-4.11	-0.03
980	1058	G	1	-39.0	-2.01	22.15	-2.01	-0.02
980	1073	A	3	-38.33	-1.86	16.57	-5.59	-0.05
980	1092	A	6	-39.7	-1.86	11.91	-11.14	-0.09

i-nuc	BP(j)	Nuc	#BP_Win	avgMFE	avgZ	avgED	SumZ	SumZ/#TotalWindows	BPs= 4
nt-981	-	G	120	-	-	-	-	-
981	967	C	106	-35.13	-1.87	19.51	-198.57	-1.65
981	NoBP	G	3	-40.17	-2.25	21.09	-6.74	-0.06
981	1072	C	3	-38.33	-1.86	16.57	-5.59	-0.05
981	1091	C	6	-39.7	-1.86	11.91	-11.14	-0.09
981	1095	C	2	-39.2	-1.77	12.18	-3.54	-0.03

i-nuc	BP(j)	Nuc	#BP_Win	avgMFE	avgZ	avgED	SumZ	SumZ/#TotalWindows	BPs= 3
nt-982	-	U	120	-	-	-	-	-
982	966	A	104	-35.09	-1.86	19.47	-193.87	-1.62
982	NoBP	U	11	-39.88	-2.0	14.8	-21.97	-0.18
982	1071	A	3	-38.33	-1.86	16.57	-5.59	-0.05
982	1094	G	2	-39.2	-1.77	12.18	-3.54	-0.03

i-nuc	BP(j)	Nuc	#BP_Win	avgMFE	avgZ	avgED	SumZ	SumZ/#TotalWindows	BPs= 3
nt-983	-	C	120	-	-	-	-	-
983	965	G	102	-35.03	-1.85	19.46	-188.73	-1.57
983	NoBP	C	10	-39.56	-2.06	16.73	-20.61	-0.17
983	1089	G	6	-39.7	-1.86	11.91	-11.14	-0.09
983	1093	G	2	-39.2	-1.77	12.18	-3.54	-0.03

i-nuc	BP(j)	Nuc	#BP_Win	avgMFE	avgZ	avgED	SumZ	SumZ/#TotalWindows	BPs= 3
nt-984	-	A	120	-	-	-	-	-
984	NoBP	A	89	-36.62	-2.15	16.04	-191.47	-1.6
984	939	U	18	-33.07	-0.92	28.94	-16.62	-0.14
984	1028	U	7	-27.61	-0.41	31.37	-2.89	-0.02
984	1088	U	6	-39.7	-1.86	11.91	-11.14	-0.09

i-nuc	BP(j)	Nuc	#BP_Win	avgMFE	avgZ	avgED	SumZ	SumZ/#TotalWindows	BPs= 3
nt-985	-	C	120	-	-	-	-	-
985	NoBP	C	94	-36.9	-2.11	15.64	-198.75	-1.66
985	938	G	18	-33.07	-0.92	28.94	-16.62	-0.14
985	1027	G	7	-27.61	-0.41	31.37	-2.89	-0.02
985	933	G	1	-28.2	-1.43	20.17	-1.43	-0.01

i-nuc	BP(j)	Nuc	#BP_Win	avgMFE	avgZ	avgED	SumZ	SumZ/#TotalWindows	BPs= 3
nt-986	-	U	120	-	-	-	-	-
986	NoBP	U	94	-36.89	-2.09	15.54	-196.26	-1.64
986	937	G	18	-33.07	-0.92	28.94	-16.62	-0.14
986	1026	G	7	-27.61	-0.41	31.37	-2.89	-0.02
986	932	A	1	-28.2	-1.43	20.17	-1.43	-0.01

i-nuc	BP(j)	Nuc	#BP_Win	avgMFE	avgZ	avgED	SumZ	SumZ/#TotalWindows	BPs= 5
nt-987	-	A	120	-	-	-	-	-
987	NoBP	A	46	-34.69	-1.38	18.44	-63.68	-0.53
987	936	U	18	-33.07	-0.92	28.94	-16.62	-0.14
987	1015	U	6	-28.52	0.61	32.74	3.67	0.03
987	1025	U	7	-27.61	-0.41	31.37	-2.89	-0.02
987	931	U	1	-28.2	-1.43	20.17	-1.43	-0.01
987	1053	U	42	-40.5	-3.19	9.66	-133.82	-1.12

i-nuc	BP(j)	Nuc	#BP_Win	avgMFE	avgZ	avgED	SumZ	SumZ/#TotalWindows	BPs= 5
nt-988	-	G	120	-	-	-	-	-
988	NoBP	G	42	-32.94	-0.95	23.48	-39.98	-0.33
988	931	U	7	-33.57	-1.68	22.86	-11.77	-0.1
988	1014	C	7	-28.77	0.53	33.19	3.68	0.03
988	1024	C	7	-27.61	-0.41	31.37	-2.89	-0.02
988	930	C	1	-28.2	-1.43	20.17	-1.43	-0.01
988	1052	C	56	-40.05	-2.86	10.41	-160.06	-1.33

i-nuc	BP(j)	Nuc	#BP_Win	avgMFE	avgZ	avgED	SumZ	SumZ/#TotalWindows	BPs= 5
nt-989	-	G	120	-	-	-	-	-
989	NoBP	G	40	-32.85	-0.89	23.07	-35.47	-0.3
989	930	C	7	-33.57	-1.68	22.86	-11.77	-0.1
989	1001	U	2	-32.3	-0.89	32.38	-1.78	-0.01
989	1013	C	7	-28.77	0.53	33.19	3.68	0.03
989	1023	C	7	-27.61	-0.41	31.37	-2.89	-0.02
989	1051	C	57	-39.88	-2.84	10.42	-161.73	-1.35

i-nuc	BP(j)	Nuc	#BP_Win	avgMFE	avgZ	avgED	SumZ	SumZ/#TotalWindows	BPs= 4
nt-990	-	C	120	-	-	-	-	-
990	NoBP	C	36	-30.89	-0.47	23.51	-16.76	-0.14
990	929	G	7	-33.57	-1.68	22.86	-11.77	-0.1
990	933	G	18	-33.07	-0.92	28.94	-16.62	-0.14
990	1000	G	2	-32.3	-0.89	32.38	-1.78	-0.01
990	1050	G	57	-39.88	-2.84	10.42	-161.73	-1.35

i-nuc	BP(j)	Nuc	#BP_Win	avgMFE	avgZ	avgED	SumZ	SumZ/#TotalWindows	BPs= 6
nt-991	-	U	120	-	-	-	-	-
991	NoBP	U	22	-32.56	-0.75	17.66	-16.4	-0.14
991	928	G	7	-33.57	-1.68	22.86	-11.77	-0.1
991	932	A	18	-33.07	-0.92	28.94	-16.62	-0.14
991	999	A	2	-32.3	-0.89	32.38	-1.78	-0.01
991	1011	A	7	-28.77	0.53	33.19	3.68	0.03
991	1018	A	7	-27.61	-0.41	31.37	-2.89	-0.02
991	1049	A	57	-39.88	-2.84	10.42	-161.73	-1.35

i-nuc	BP(j)	Nuc	#BP_Win	avgMFE	avgZ	avgED	SumZ	SumZ/#TotalWindows	BPs= 7
nt-992	-	G	120	-	-	-	-	-
992	NoBP	G	6	-33.77	-1.56	12.92	-9.37	-0.08
992	927	U	7	-33.57	-1.68	22.86	-11.77	-0.1
992	931	U	18	-33.07	-0.92	28.94	-16.62	-0.14
992	998	C	2	-32.3	-0.89	32.38	-1.78	-0.01
992	1010	C	7	-28.77	0.53	33.19	3.68	0.03
992	956	C	16	-32.11	-0.39	18.88	-6.27	-0.05
992	1017	C	7	-27.61	-0.41	31.37	-2.89	-0.02
992	1048	C	57	-39.88	-2.84	10.42	-161.73	-1.35

i-nuc	BP(j)	Nuc	#BP_Win	avgMFE	avgZ	avgED	SumZ	SumZ/#TotalWindows	BPs= 6
nt-993	-	G	120	-	-	-	-	-
993	926	C	7	-33.57	-1.68	22.86	-11.77	-0.1
993	930	C	17	-33.37	-0.91	29.34	-15.51	-0.13
993	NoBP	G	59	-39.62	-2.77	11.16	-163.51	-1.36
993	1009	U	7	-28.77	0.53	33.19	3.68	0.03
993	955	C	16	-32.11	-0.39	18.88	-6.27	-0.05
993	1016	C	7	-27.61	-0.41	31.37	-2.89	-0.02
993	1048	C	7	-33.14	-1.51	12.25	-10.54	-0.09

i-nuc	BP(j)	Nuc	#BP_Win	avgMFE	avgZ	avgED	SumZ	SumZ/#TotalWindows	BPs= 3
nt-994	-	A	120	-	-	-	-	-
994	NoBP	A	32	-32.33	-0.74	29.22	-23.56	-0.2
994	954	U	16	-32.11	-0.39	18.88	-6.27	-0.05
994	1015	U	7	-27.61	-0.41	31.37	-2.89	-0.02
994	1047	U	65	-39.01	-2.66	10.6	-173.15	-1.44

i-nuc	BP(j)	Nuc	#BP_Win	avgMFE	avgZ	avgED	SumZ	SumZ/#TotalWindows	BPs= 4
nt-995	-	G	120	-	-	-	-	-
995	NoBP	G	25	-33.14	-1.04	27.8	-25.89	-0.22
995	1006	C	7	-28.77	0.53	33.19	3.68	0.03
995	953	U	16	-32.11	-0.39	18.88	-6.27	-0.05
995	1014	C	7	-27.61	-0.41	31.37	-2.89	-0.02
995	1046	C	65	-39.01	-2.66	10.6	-173.15	-1.44

i-nuc	BP(j)	Nuc	#BP_Win	avgMFE	avgZ	avgED	SumZ	SumZ/#TotalWindows	BPs= 2
nt-996	-	U	120	-	-	-	-	-
996	NoBP	U	106	-36.54	-1.93	15.84	-204.29	-1.7
996	1005	G	7	-28.77	0.53	33.19	3.68	0.03
996	1007	A	7	-27.61	-0.41	31.37	-2.89	-0.02

i-nuc	BP(j)	Nuc	#BP_Win	avgMFE	avgZ	avgED	SumZ	SumZ/#TotalWindows	BPs= 5
nt-997	-	G	120	-	-	-	-	-
997	NoBP	G	17	-32.96	-0.8	30.56	-13.68	-0.11
997	926	C	4	-35.25	-1.81	21.12	-7.25	-0.06
997	1004	C	7	-28.77	0.53	33.19	3.68	0.03
997	950	U	16	-32.11	-0.39	18.88	-6.27	-0.05
997	1006	C	7	-27.61	-0.41	31.37	-2.89	-0.02
997	1045	C	69	-38.47	-2.55	11.1	-176.05	-1.47

i-nuc	BP(j)	Nuc	#BP_Win	avgMFE	avgZ	avgED	SumZ	SumZ/#TotalWindows	BPs= 7
nt-998	-	C	120	-	-	-	-	-
998	NoBP	C	1	-34.7	-1.77	19.96	-1.77	-0.01
998	925	G	4	-35.25	-1.81	21.12	-7.25	-0.06
998	992	G	2	-32.3	-0.89	32.38	-1.78	-0.01
998	928	G	13	-32.79	-0.64	31.87	-8.26	-0.07
998	1003	G	7	-28.77	0.53	33.19	3.68	0.03
998	949	G	16	-32.11	-0.39	18.88	-6.27	-0.05
998	1005	G	7	-27.61	-0.41	31.37	-2.89	-0.02
998	1044	G	70	-38.3	-2.51	11.35	-175.97	-1.47

i-nuc	BP(j)	Nuc	#BP_Win	avgMFE	avgZ	avgED	SumZ	SumZ/#TotalWindows	BPs= 4
nt-999	-	A	120	-	-	-	-	-
999	NoBP	A	19	-29.6	-0.33	29.7	-6.2	-0.05
999	991	U	2	-32.3	-0.89	32.38	-1.78	-0.01
999	927	U	13	-32.79	-0.64	31.87	-8.26	-0.07
999	948	U	16	-32.11	-0.39	18.88	-6.27	-0.05
999	1043	U	70	-38.3	-2.51	11.35	-175.97	-1.47

i-nuc	BP(j)	Nuc	#BP_Win	avgMFE	avgZ	avgED	SumZ	SumZ/#TotalWindows	BPs= 4
nt-1000	-	G	120	-	-	-	-	-
1000	NoBP	G	19	-29.11	-0.2	30.27	-3.89	-0.03
1000	990	C	2	-32.3	-0.89	32.38	-1.78	-0.01
1000	926	C	13	-32.79	-0.64	31.87	-8.26	-0.07
1000	947	U	16	-32.11	-0.39	18.88	-6.27	-0.05
1000	1042	C	70	-38.3	-2.51	11.35	-175.97	-1.47

i-nuc	BP(j)	Nuc	#BP_Win	avgMFE	avgZ	avgED	SumZ	SumZ/#TotalWindows	BPs= 3
nt-1001	-	U	120	-	-	-	-	-
1001	NoBP	U	102	-35.86	-1.81	15.64	-184.67	-1.54
1001	989	G	2	-32.3	-0.89	32.38	-1.78	-0.01
1001	925	G	13	-32.79	-0.64	31.87	-8.26	-0.07
1001	1092	A	3	-26.7	0.18	28.5	0.54	0.0

i-nuc	BP(j)	Nuc	#BP_Win	avgMFE	avgZ	avgED	SumZ	SumZ/#TotalWindows	BPs= 3
nt-1002	-	G	120	-	-	-	-	-
1002	NoBP	G	46	-31.14	-0.36	27.37	-16.79	-0.14
1002	1041	C	70	-38.3	-2.51	11.35	-175.97	-1.47
1002	1091	C	3	-26.7	0.18	28.5	0.54	0.0
1002	1046	C	1	-26.2	0.28	27.84	0.28	0.0

i-nuc	BP(j)	Nuc	#BP_Win	avgMFE	avgZ	avgED	SumZ	SumZ/#TotalWindows	BPs= 6
nt-1003	-	G	120	-	-	-	-	-
1003	NoBP	G	25	-30.86	-0.44	23.46	-10.94	-0.09
1003	923	U	13	-32.79	-0.64	31.87	-8.26	-0.07
1003	998	C	7	-28.77	0.53	33.19	3.68	0.03
1003	1040	C	70	-38.3	-2.51	11.35	-175.97	-1.47
1003	1090	C	3	-26.7	0.18	28.5	0.54	0.0
1003	1045	C	1	-26.2	0.28	27.84	0.28	0.0
1003	1078	C	1	-25.7	0.43	32.49	0.43	0.0

i-nuc	BP(j)	Nuc	#BP_Win	avgMFE	avgZ	avgED	SumZ	SumZ/#TotalWindows	BPs= 5
nt-1004	-	C	120	-	-	-	-	-
1004	NoBP	C	95	-36.27	-1.95	14.64	-185.29	-1.54
1004	922	G	13	-32.79	-0.64	31.87	-8.26	-0.07
1004	997	G	7	-28.77	0.53	33.19	3.68	0.03
1004	1089	G	3	-26.7	0.18	28.5	0.54	0.0
1004	1044	G	1	-26.2	0.28	27.84	0.28	0.0
1004	1077	G	1	-25.7	0.43	32.49	0.43	0.0

i-nuc	BP(j)	Nuc	#BP_Win	avgMFE	avgZ	avgED	SumZ	SumZ/#TotalWindows	BPs= 6
nt-1005	-	G	120	-	-	-	-	-
1005	NoBP	G	31	-32.07	-0.45	25.27	-13.9	-0.12
1005	996	U	7	-28.77	0.53	33.19	3.68	0.03
1005	998	C	7	-27.61	-0.41	31.37	-2.89	-0.02
1005	1039	C	70	-38.3	-2.51	11.35	-175.97	-1.47
1005	1088	U	3	-26.7	0.18	28.5	0.54	0.0
1005	1043	U	1	-26.2	0.28	27.84	0.28	0.0
1005	1076	U	1	-25.7	0.43	32.49	0.43	0.0

i-nuc	BP(j)	Nuc	#BP_Win	avgMFE	avgZ	avgED	SumZ	SumZ/#TotalWindows	BPs= 4
nt-1006	-	C	120	-	-	-	-	-
1006	920	G	12	-32.82	-0.63	30.81	-7.55	-0.06
1006	995	G	7	-28.77	0.53	33.19	3.68	0.03
1006	NoBP	C	93	-36.39	-1.95	14.11	-181.08	-1.51
1006	997	G	7	-27.61	-0.41	31.37	-2.89	-0.02
1006	1075	G	1	-25.7	0.43	32.49	0.43	0.0

i-nuc	BP(j)	Nuc	#BP_Win	avgMFE	avgZ	avgED	SumZ	SumZ/#TotalWindows	BPs= 3
nt-1007	-	A	120	-	-	-	-	-
1007	NoBP	A	27	-29.9	-0.07	31.44	-1.99	-0.02
1007	940	U	16	-32.11	-0.39	18.88	-6.27	-0.05
1007	996	U	7	-27.61	-0.41	31.37	-2.89	-0.02
1007	1038	U	70	-38.3	-2.51	11.35	-175.97	-1.47

i-nuc	BP(j)	Nuc	#BP_Win	avgMFE	avgZ	avgED	SumZ	SumZ/#TotalWindows	BPs= 2
nt-1008	-	A	120	-	-	-	-	-
1008	NoBP	A	34	-29.3	-0.13	31.71	-4.34	-0.04
1008	939	U	16	-32.11	-0.39	18.88	-6.27	-0.05
1008	1037	U	70	-38.3	-2.51	11.35	-175.97	-1.47

i-nuc	BP(j)	Nuc	#BP_Win	avgMFE	avgZ	avgED	SumZ	SumZ/#TotalWindows	BPs= 3
nt-1009	-	U	120	-	-	-	-	-
1009	NoBP	U	27	-29.28	-0.27	31.76	-7.37	-0.06
1009	993	G	7	-28.77	0.53	33.19	3.68	0.03
1009	938	G	16	-32.11	-0.39	18.88	-6.27	-0.05
1009	1036	A	70	-38.3	-2.51	11.35	-175.97	-1.47

i-nuc	BP(j)	Nuc	#BP_Win	avgMFE	avgZ	avgED	SumZ	SumZ/#TotalWindows	BPs= 3
nt-1010	-	C	120	-	-	-	-	-
1010	NoBP	C	27	-29.14	-0.25	32.06	-6.83	-0.06
1010	992	G	7	-28.77	0.53	33.19	3.68	0.03
1010	937	G	16	-32.11	-0.39	18.88	-6.27	-0.05
1010	1035	G	70	-38.3	-2.51	11.35	-175.97	-1.47

i-nuc	BP(j)	Nuc	#BP_Win	avgMFE	avgZ	avgED	SumZ	SumZ/#TotalWindows	BPs= 2
nt-1011	-	A	120	-	-	-	-	-
1011	NoBP	A	97	-35.71	-1.88	17.18	-182.26	-1.52
1011	991	U	7	-28.77	0.53	33.19	3.68	0.03
1011	936	U	16	-32.11	-0.39	18.88	-6.27	-0.05

i-nuc	BP(j)	Nuc	#BP_Win	avgMFE	avgZ	avgED	SumZ	SumZ/#TotalWindows	BPs= 1
nt-1012	-	A	120	-	-	-	-	-
1012	NoBP	A	104	-35.21	-1.71	18.34	-177.95	-1.48
1012	935	U	16	-32.11	-0.39	18.88	-6.27	-0.05

i-nuc	BP(j)	Nuc	#BP_Win	avgMFE	avgZ	avgED	SumZ	SumZ/#TotalWindows	BPs= 2
nt-1013	-	C	120	-	-	-	-	-
1013	NoBP	C	109	-35.32	-1.73	16.9	-188.69	-1.57
1013	989	G	7	-28.77	0.53	33.19	3.68	0.03
1013	914	G	4	-30.5	0.26	32.72	1.03	0.01

i-nuc	BP(j)	Nuc	#BP_Win	avgMFE	avgZ	avgED	SumZ	SumZ/#TotalWindows	BPs= 6
nt-1014	-	C	120	-	-	-	-	-
1014	988	G	7	-28.77	0.53	33.19	3.68	0.03
1014	913	G	4	-30.5	0.26	32.72	1.03	0.01
1014	933	G	16	-32.11	-0.39	18.88	-6.27	-0.05
1014	995	G	7	-27.61	-0.41	31.37	-2.89	-0.02
1014	1033	G	72	-38.09	-2.46	11.96	-177.42	-1.48
1014	1035	G	11	-28.23	-0.1	30.83	-1.13	-0.01
1014	NoBP	C	3	-30.1	-0.53	39.13	-1.59	-0.01

i-nuc	BP(j)	Nuc	#BP_Win	avgMFE	avgZ	avgED	SumZ	SumZ/#TotalWindows	BPs= 6
nt-1015	-	U	120	-	-	-	-	-
1015	987	A	6	-28.52	0.61	32.74	3.67	0.03
1015	912	A	4	-30.5	0.26	32.72	1.03	0.01
1015	932	A	16	-32.11	-0.39	18.88	-6.27	-0.05
1015	994	A	7	-27.61	-0.41	31.37	-2.89	-0.02
1015	1032	A	72	-38.09	-2.46	11.96	-177.42	-1.48
1015	1034	A	11	-28.23	-0.1	30.83	-1.13	-0.01
1015	NoBP	U	4	-30.12	-0.48	39.15	-1.9	-0.02

i-nuc	BP(j)	Nuc	#BP_Win	avgMFE	avgZ	avgED	SumZ	SumZ/#TotalWindows	BPs= 5
nt-1016	-	C	120	-	-	-	-	-
1016	NoBP	C	80	-37.24	-2.22	14.37	-177.82	-1.48
1016	907	G	2	-27.8	0.78	37.2	1.56	0.01
1016	911	G	4	-30.5	0.26	32.72	1.03	0.01
1016	929	G	16	-32.11	-0.39	18.88	-6.27	-0.05
1016	993	G	7	-27.61	-0.41	31.37	-2.89	-0.02
1016	1033	G	11	-28.23	-0.1	30.83	-1.13	-0.01

i-nuc	BP(j)	Nuc	#BP_Win	avgMFE	avgZ	avgED	SumZ	SumZ/#TotalWindows	BPs= 3
nt-1017	-	C	120	-	-	-	-	-
1017	NoBP	C	95	-35.93	-1.88	17.07	-178.82	-1.49
1017	906	G	2	-27.8	0.78	37.2	1.56	0.01
1017	928	G	16	-32.11	-0.39	18.88	-6.27	-0.05
1017	992	G	7	-27.61	-0.41	31.37	-2.89	-0.02

i-nuc	BP(j)	Nuc	#BP_Win	avgMFE	avgZ	avgED	SumZ	SumZ/#TotalWindows	BPs= 5
nt-1018	-	A	120	-	-	-	-	-
1018	NoBP	A	8	-30.26	0.1	32.74	0.79	0.01
1018	905	U	2	-27.8	0.78	37.2	1.56	0.01
1018	927	U	16	-32.11	-0.39	18.88	-6.27	-0.05
1018	991	U	7	-27.61	-0.41	31.37	-2.89	-0.02
1018	1029	U	83	-36.78	-2.15	14.46	-178.55	-1.49
1018	1126	U	4	-30.12	-0.48	39.15	-1.9	-0.02

i-nuc	BP(j)	Nuc	#BP_Win	avgMFE	avgZ	avgED	SumZ	SumZ/#TotalWindows	BPs= 3
nt-1019	-	A	120	-	-	-	-	-
1019	NoBP	A	29	-30.58	-0.31	24.51	-8.86	-0.07
1019	908	U	4	-30.5	0.26	32.72	1.03	0.01
1019	1028	U	83	-36.78	-2.15	14.46	-178.55	-1.49
1019	1125	U	4	-30.12	-0.48	39.15	-1.9	-0.02

i-nuc	BP(j)	Nuc	#BP_Win	avgMFE	avgZ	avgED	SumZ	SumZ/#TotalWindows	BPs= 4
nt-1020	-	C	120	-	-	-	-	-
1020	NoBP	C	13	-28.97	-0.25	30.23	-3.24	-0.03
1020	907	G	4	-30.5	0.26	32.72	1.03	0.01
1020	925	G	16	-32.11	-0.39	18.88	-6.27	-0.05
1020	1027	G	83	-36.78	-2.15	14.46	-178.55	-1.49
1020	1124	G	4	-30.12	-0.48	39.15	-1.9	-0.02

i-nuc	BP(j)	Nuc	#BP_Win	avgMFE	avgZ	avgED	SumZ	SumZ/#TotalWindows	BPs= 4
nt-1021	-	C	120	-	-	-	-	-
1021	906	G	4	-30.5	0.26	32.72	1.03	0.01
1021	924	G	16	-32.11	-0.39	18.88	-6.27	-0.05
1021	NoBP	C	13	-29.25	-0.3	28.91	-3.89	-0.03
1021	1026	G	83	-36.78	-2.15	14.46	-178.55	-1.49
1021	1123	G	4	-30.12	-0.48	39.15	-1.9	-0.02

i-nuc	BP(j)	Nuc	#BP_Win	avgMFE	avgZ	avgED	SumZ	SumZ/#TotalWindows	BPs= 2
nt-1022	-	C	120	-	-	-	-	-
1022	NoBP	C	101	-35.49	-1.79	17.12	-181.14	-1.51
1022	922	G	15	-32.43	-0.45	18.5	-6.75	-0.06
1022	1122	G	4	-30.12	-0.48	39.15	-1.9	-0.02

i-nuc	BP(j)	Nuc	#BP_Win	avgMFE	avgZ	avgED	SumZ	SumZ/#TotalWindows	BPs= 4
nt-1023	-	C	120	-	-	-	-	-
1023	NoBP	C	93	-36.2	-1.93	15.96	-179.41	-1.5
1023	921	G	15	-32.43	-0.45	18.5	-6.75	-0.06
1023	922	G	1	-27.3	0.48	24.57	0.48	0.0
1023	989	G	7	-27.61	-0.41	31.37	-2.89	-0.02
1023	1121	G	4	-30.12	-0.48	39.15	-1.9	-0.02

i-nuc	BP(j)	Nuc	#BP_Win	avgMFE	avgZ	avgED	SumZ	SumZ/#TotalWindows	BPs= 5
nt-1024	-	C	120	-	-	-	-	-
1024	NoBP	C	91	-36.29	-1.97	15.62	-179.08	-1.49
1024	920	G	15	-32.43	-0.45	18.5	-6.75	-0.06
1024	921	G	1	-27.3	0.48	24.57	0.48	0.0
1024	988	G	7	-27.61	-0.41	31.37	-2.89	-0.02
1024	1093	G	4	-30.12	-0.48	39.15	-1.9	-0.02
1024	1142	G	2	-34.5	-0.56	30.51	-1.12	-0.01

i-nuc	BP(j)	Nuc	#BP_Win	avgMFE	avgZ	avgED	SumZ	SumZ/#TotalWindows	BPs= 4
nt-1025	-	U	120	-	-	-	-	-
1025	919	A	14	-32.55	-0.46	18.35	-6.5	-0.05
1025	NoBP	U	93	-36.17	-1.93	15.55	-179.63	-1.5
1025	987	A	7	-27.61	-0.41	31.37	-2.89	-0.02
1025	1092	A	4	-30.12	-0.48	39.15	-1.9	-0.02
1025	1141	A	2	-34.5	-0.56	30.51	-1.12	-0.01

i-nuc	BP(j)	Nuc	#BP_Win	avgMFE	avgZ	avgED	SumZ	SumZ/#TotalWindows	BPs= 6
nt-1026	-	G	120	-	-	-	-	-
1026	NoBP	G	15	-32.15	-0.43	17.79	-6.45	-0.05
1026	986	U	7	-27.61	-0.41	31.37	-2.89	-0.02
1026	1021	C	83	-36.78	-2.15	14.46	-178.55	-1.49
1026	1091	C	4	-30.12	-0.48	39.15	-1.9	-0.02
1026	1052	C	7	-31.19	-0.13	26.56	-0.9	-0.01
1026	1140	C	2	-34.5	-0.56	30.51	-1.12	-0.01
1026	1040	C	2	-34.3	-0.46	14.24	-0.93	-0.01

i-nuc	BP(j)	Nuc	#BP_Win	avgMFE	avgZ	avgED	SumZ	SumZ/#TotalWindows	BPs= 6
nt-1027	-	G	120	-	-	-	-	-
1027	NoBP	G	15	-32.28	-0.46	17.45	-6.89	-0.06
1027	985	C	7	-27.61	-0.41	31.37	-2.89	-0.02
1027	1020	C	83	-36.78	-2.15	14.46	-178.55	-1.49
1027	1090	C	4	-30.12	-0.48	39.15	-1.9	-0.02
1027	1051	C	7	-31.19	-0.13	26.56	-0.9	-0.01
1027	1139	C	2	-34.5	-0.56	30.51	-1.12	-0.01
1027	1039	C	2	-34.3	-0.46	14.24	-0.93	-0.01

i-nuc	BP(j)	Nuc	#BP_Win	avgMFE	avgZ	avgED	SumZ	SumZ/#TotalWindows	BPs= 6
nt-1028	-	U	120	-	-	-	-	-
1028	NoBP	U	13	-32.29	-0.38	17.09	-4.89	-0.04
1028	916	G	4	-33.72	-0.84	15.37	-3.35	-0.03
1028	984	A	7	-27.61	-0.41	31.37	-2.89	-0.02
1028	1019	A	83	-36.78	-2.15	14.46	-178.55	-1.49
1028	1089	G	4	-30.12	-0.48	39.15	-1.9	-0.02
1028	1050	G	7	-31.19	-0.13	26.56	-0.9	-0.01
1028	1138	G	2	-34.5	-0.56	30.51	-1.12	-0.01

i-nuc	BP(j)	Nuc	#BP_Win	avgMFE	avgZ	avgED	SumZ	SumZ/#TotalWindows	BPs= 4
nt-1029	-	U	120	-	-	-	-	-
1029	NoBP	U	24	-30.67	-0.42	25.65	-10.18	-0.08
1029	915	A	4	-33.72	-0.84	15.37	-3.35	-0.03
1029	1018	A	83	-36.78	-2.15	14.46	-178.55	-1.49
1029	1049	A	7	-31.19	-0.13	26.56	-0.9	-0.01
1029	1036	A	2	-34.3	-0.46	14.24	-0.93	-0.01

i-nuc	BP(j)	Nuc	#BP_Win	avgMFE	avgZ	avgED	SumZ	SumZ/#TotalWindows	BPs= 4
nt-1030	-	C	120	-	-	-	-	-
1030	914	G	4	-33.72	-0.84	15.37	-3.35	-0.03
1030	NoBP	C	110	-35.35	-1.72	16.94	-189.19	-1.58
1030	949	G	2	-26.3	0.09	34.6	0.18	0.0
1030	1137	G	2	-34.5	-0.56	30.51	-1.12	-0.01
1030	1035	G	2	-34.3	-0.46	14.24	-0.93	-0.01

i-nuc	BP(j)	Nuc	#BP_Win	avgMFE	avgZ	avgED	SumZ	SumZ/#TotalWindows	BPs= 3
nt-1031	-	A	120	-	-	-	-	-
1031	NoBP	A	111	-35.64	-1.72	16.19	-191.19	-1.59
1031	945	U	5	-28.14	-0.61	30.07	-3.07	-0.03
1031	948	U	2	-26.3	0.09	34.6	0.18	0.0
1031	1136	U	2	-34.5	-0.56	30.51	-1.12	-0.01

i-nuc	BP(j)	Nuc	#BP_Win	avgMFE	avgZ	avgED	SumZ	SumZ/#TotalWindows	BPs= 4
nt-1032	-	A	120	-	-	-	-	-
1032	NoBP	A	39	-31.27	-0.38	23.86	-14.73	-0.12
1032	944	U	5	-28.14	-0.61	30.07	-3.07	-0.03
1032	947	U	2	-26.3	0.09	34.6	0.18	0.0
1032	1015	U	72	-38.09	-2.46	11.96	-177.42	-1.48
1032	1135	U	2	-34.5	-0.56	30.51	-1.12	-0.01

i-nuc	BP(j)	Nuc	#BP_Win	avgMFE	avgZ	avgED	SumZ	SumZ/#TotalWindows	BPs= 6
nt-1033	-	G	120	-	-	-	-	-
1033	NoBP	G	17	-33.25	-0.54	16.68	-9.15	-0.08
1033	943	U	5	-28.14	-0.61	30.07	-3.07	-0.03
1033	946	U	2	-26.3	0.09	34.6	0.18	0.0
1033	1014	C	72	-38.09	-2.46	11.96	-177.42	-1.48
1033	1016	C	11	-28.23	-0.1	30.83	-1.13	-0.01
1033	1048	C	11	-30.8	-0.25	31.13	-2.8	-0.02
1033	1151	C	2	-40.3	-1.94	10.43	-3.88	-0.03

i-nuc	BP(j)	Nuc	#BP_Win	avgMFE	avgZ	avgED	SumZ	SumZ/#TotalWindows	BPs= 6
nt-1034	-	A	120	-	-	-	-	-
1034	NoBP	A	85	-37.26	-2.15	12.47	-183.12	-1.53
1034	942	U	5	-28.14	-0.61	30.07	-3.07	-0.03
1034	945	U	2	-26.3	0.09	34.6	0.18	0.0
1034	1015	U	11	-28.23	-0.1	30.83	-1.13	-0.01
1034	1047	U	11	-30.8	-0.25	31.13	-2.8	-0.02
1034	1133	U	2	-34.5	-0.56	30.51	-1.12	-0.01
1034	1150	U	4	-38.62	-1.53	11.74	-6.12	-0.05

i-nuc	BP(j)	Nuc	#BP_Win	avgMFE	avgZ	avgED	SumZ	SumZ/#TotalWindows	BPs= 8
nt-1035	-	G	120	-	-	-	-	-
1035	NoBP	G	9	-32.09	-0.38	15.85	-3.43	-0.03
1035	941	C	5	-28.14	-0.61	30.07	-3.07	-0.03
1035	944	U	2	-26.3	0.09	34.6	0.18	0.0
1035	1010	C	70	-38.3	-2.51	11.35	-175.97	-1.47
1035	1014	C	11	-28.23	-0.1	30.83	-1.13	-0.01
1035	1046	C	11	-30.8	-0.25	31.13	-2.8	-0.02
1035	1128	C	4	-32.65	-0.64	31.87	-2.57	-0.02
1035	1030	C	2	-34.3	-0.46	14.24	-0.93	-0.01
1035	1149	C	6	-37.68	-1.3	12.67	-7.77	-0.06

i-nuc	BP(j)	Nuc	#BP_Win	avgMFE	avgZ	avgED	SumZ	SumZ/#TotalWindows	BPs= 6
nt-1036	-	A	120	-	-	-	-	-
1036	NoBP	A	31	-30.34	-0.24	26.71	-7.33	-0.06
1036	940	U	5	-28.14	-0.61	30.07	-3.07	-0.03
1036	943	U	2	-26.3	0.09	34.6	0.18	0.0
1036	1009	U	70	-38.3	-2.51	11.35	-175.97	-1.47
1036	1127	U	4	-32.65	-0.64	31.87	-2.57	-0.02
1036	1029	U	2	-34.3	-0.46	14.24	-0.93	-0.01
1036	1148	U	6	-37.68	-1.3	12.67	-7.77	-0.06

i-nuc	BP(j)	Nuc	#BP_Win	avgMFE	avgZ	avgED	SumZ	SumZ/#TotalWindows	BPs= 2
nt-1037	-	U	120	-	-	-	-	-
1037	NoBP	U	44	-30.35	-0.31	27.56	-13.47	-0.11
1037	1008	A	70	-38.3	-2.51	11.35	-175.97	-1.47
1037	1147	G	6	-37.68	-1.3	12.67	-7.77	-0.06

i-nuc	BP(j)	Nuc	#BP_Win	avgMFE	avgZ	avgED	SumZ	SumZ/#TotalWindows	BPs= 3
nt-1038	-	U	120	-	-	-	-	-
1038	NoBP	U	37	-30.75	-0.32	27.34	-11.69	-0.1
1038	1007	A	70	-38.3	-2.51	11.35	-175.97	-1.47
1038	1068	A	7	-28.67	-0.25	29.84	-1.75	-0.01
1038	1146	G	6	-37.68	-1.3	12.67	-7.77	-0.06

i-nuc	BP(j)	Nuc	#BP_Win	avgMFE	avgZ	avgED	SumZ	SumZ/#TotalWindows	BPs= 5
nt-1039	-	C	120	-	-	-	-	-
1039	NoBP	C	30	-32.33	-0.42	23.96	-12.7	-0.11
1039	938	G	5	-28.14	-0.61	30.07	-3.07	-0.03
1039	1005	G	70	-38.3	-2.51	11.35	-175.97	-1.47
1039	1067	G	7	-28.67	-0.25	29.84	-1.75	-0.01
1039	1124	G	6	-31.43	-0.48	32.25	-2.86	-0.02
1039	1027	G	2	-34.3	-0.46	14.24	-0.93	-0.01

i-nuc	BP(j)	Nuc	#BP_Win	avgMFE	avgZ	avgED	SumZ	SumZ/#TotalWindows	BPs= 5
nt-1040	-	C	120	-	-	-	-	-
1040	NoBP	C	29	-32.84	-0.5	23.18	-14.53	-0.12
1040	937	G	5	-28.14	-0.61	30.07	-3.07	-0.03
1040	1003	G	70	-38.3	-2.51	11.35	-175.97	-1.47
1040	1066	G	7	-28.67	-0.25	29.84	-1.75	-0.01
1040	1123	G	7	-30.6	-0.32	32.85	-2.23	-0.02
1040	1026	G	2	-34.3	-0.46	14.24	-0.93	-0.01

i-nuc	BP(j)	Nuc	#BP_Win	avgMFE	avgZ	avgED	SumZ	SumZ/#TotalWindows	BPs= 6
nt-1041	-	C	120	-	-	-	-	-
1041	NoBP	C	19	-30.36	-0.35	29.48	-6.73	-0.06
1041	938	G	2	-26.3	0.09	34.6	0.18	0.0
1041	1002	G	70	-38.3	-2.51	11.35	-175.97	-1.47
1041	1065	G	7	-28.67	-0.25	29.84	-1.75	-0.01
1041	1122	G	7	-30.6	-0.32	32.85	-2.23	-0.02
1041	1143	G	14	-36.44	-0.98	13.6	-13.78	-0.11
1041	1147	G	1	-34.2	-0.36	17.66	-0.36	-0.0

i-nuc	BP(j)	Nuc	#BP_Win	avgMFE	avgZ	avgED	SumZ	SumZ/#TotalWindows	BPs= 7
nt-1042	-	C	120	-	-	-	-	-
1042	NoBP	C	16	-31.29	-0.3	28.77	-4.72	-0.04
1042	937	G	2	-26.3	0.09	34.6	0.18	0.0
1042	1000	G	70	-38.3	-2.51	11.35	-175.97	-1.47
1042	933	G	3	-29.57	-1.32	23.24	-3.96	-0.03
1042	1062	G	7	-28.67	-0.25	29.84	-1.75	-0.01
1042	1121	G	7	-30.6	-0.32	32.85	-2.23	-0.02
1042	1142	G	14	-36.44	-0.98	13.6	-13.78	-0.11
1042	1146	G	1	-34.2	-0.36	17.66	-0.36	-0.0

i-nuc	BP(j)	Nuc	#BP_Win	avgMFE	avgZ	avgED	SumZ	SumZ/#TotalWindows	BPs= 5
nt-1043	-	U	120	-	-	-	-	-
1043	NoBP	U	25	-31.51	-0.37	28.82	-9.23	-0.08
1043	999	A	70	-38.3	-2.51	11.35	-175.97	-1.47
1043	932	A	3	-29.57	-1.32	23.24	-3.96	-0.03
1043	1061	A	7	-28.67	-0.25	29.84	-1.75	-0.01
1043	1005	G	1	-26.2	0.28	27.84	0.28	0.0
1043	1141	A	14	-36.44	-0.98	13.6	-13.78	-0.11

i-nuc	BP(j)	Nuc	#BP_Win	avgMFE	avgZ	avgED	SumZ	SumZ/#TotalWindows	BPs= 5
nt-1044	-	G	120	-	-	-	-	-
1044	NoBP	G	25	-32.0	-0.44	27.72	-11.04	-0.09
1044	998	C	70	-38.3	-2.51	11.35	-175.97	-1.47
1044	930	C	3	-29.57	-1.32	23.24	-3.96	-0.03
1044	1060	U	7	-28.67	-0.25	29.84	-1.75	-0.01
1044	1004	C	1	-26.2	0.28	27.84	0.28	0.0
1044	1140	C	14	-36.44	-0.98	13.6	-13.78	-0.11

i-nuc	BP(j)	Nuc	#BP_Win	avgMFE	avgZ	avgED	SumZ	SumZ/#TotalWindows	BPs= 6
nt-1045	-	C	120	-	-	-	-	-
1045	997	G	69	-38.47	-2.55	11.1	-176.05	-1.47
1045	929	G	3	-29.57	-1.32	23.24	-3.96	-0.03
1045	NoBP	C	21	-31.0	-0.29	30.52	-6.09	-0.05
1045	1059	G	7	-28.67	-0.25	29.84	-1.75	-0.01
1045	1003	G	1	-26.2	0.28	27.84	0.28	0.0
1045	1138	G	14	-36.44	-0.98	13.6	-13.78	-0.11
1045	1143	G	5	-37.52	-1.29	11.67	-6.43	-0.05

i-nuc	BP(j)	Nuc	#BP_Win	avgMFE	avgZ	avgED	SumZ	SumZ/#TotalWindows	BPs= 8
nt-1046	-	C	120	-	-	-	-	-
1046	928	G	2	-30.6	-1.48	17.44	-2.95	-0.02
1046	NoBP	C	8	-31.69	-0.73	19.71	-5.85	-0.05
1046	995	G	65	-39.01	-2.66	10.6	-173.15	-1.44
1046	1058	G	7	-28.67	-0.25	29.84	-1.75	-0.01
1046	1002	G	1	-26.2	0.28	27.84	0.28	0.0
1046	1118	G	7	-30.6	-0.32	32.85	-2.23	-0.02
1046	1035	G	11	-30.8	-0.25	31.13	-2.8	-0.02
1046	1137	G	14	-36.44	-0.98	13.6	-13.78	-0.11
1046	1142	G	5	-37.52	-1.29	11.67	-6.43	-0.05

i-nuc	BP(j)	Nuc	#BP_Win	avgMFE	avgZ	avgED	SumZ	SumZ/#TotalWindows	BPs= 5
nt-1047	-	U	120	-	-	-	-	-
1047	NoBP	U	25	-34.3	-0.89	16.28	-22.29	-0.19
1047	994	A	65	-39.01	-2.66	10.6	-173.15	-1.44
1047	1057	A	7	-28.67	-0.25	29.84	-1.75	-0.01
1047	1117	A	7	-30.6	-0.32	32.85	-2.23	-0.02
1047	1034	A	11	-30.8	-0.25	31.13	-2.8	-0.02
1047	1141	A	5	-37.52	-1.29	11.67	-6.43	-0.05

i-nuc	BP(j)	Nuc	#BP_Win	avgMFE	avgZ	avgED	SumZ	SumZ/#TotalWindows	BPs= 4
nt-1048	-	C	120	-	-	-	-	-
1048	NoBP	C	38	-33.74	-0.81	17.9	-30.95	-0.26
1048	993	G	7	-33.14	-1.51	12.25	-10.54	-0.09
1048	992	G	57	-39.88	-2.84	10.42	-161.73	-1.35
1048	1116	G	7	-30.6	-0.32	32.85	-2.23	-0.02
1048	1033	G	11	-30.8	-0.25	31.13	-2.8	-0.02

i-nuc	BP(j)	Nuc	#BP_Win	avgMFE	avgZ	avgED	SumZ	SumZ/#TotalWindows	BPs= 3
nt-1049	-	A	120	-	-	-	-	-
1049	NoBP	A	45	-33.5	-0.77	21.79	-34.84	-0.29
1049	991	U	57	-39.88	-2.84	10.42	-161.73	-1.35
1049	1096	U	11	-31.92	-1.01	13.64	-11.1	-0.09
1049	1029	U	7	-31.19	-0.13	26.56	-0.9	-0.01

i-nuc	BP(j)	Nuc	#BP_Win	avgMFE	avgZ	avgED	SumZ	SumZ/#TotalWindows	BPs= 4
nt-1050	-	G	120	-	-	-	-	-
1050	NoBP	G	33	-32.53	-0.63	24.48	-20.77	-0.17
1050	990	C	57	-39.88	-2.84	10.42	-161.73	-1.35
1050	1095	C	11	-31.92	-1.01	13.64	-11.1	-0.09
1050	1028	U	7	-31.19	-0.13	26.56	-0.9	-0.01
1050	1139	C	12	-36.97	-1.18	13.5	-14.12	-0.12

i-nuc	BP(j)	Nuc	#BP_Win	avgMFE	avgZ	avgED	SumZ	SumZ/#TotalWindows	BPs= 4
nt-1051	-	C	120	-	-	-	-	-
1051	989	G	57	-39.88	-2.84	10.42	-161.73	-1.35
1051	1094	G	11	-31.92	-1.01	13.64	-11.1	-0.09
1051	NoBP	C	33	-32.78	-0.63	24.22	-20.74	-0.17
1051	1027	G	7	-31.19	-0.13	26.56	-0.9	-0.01
1051	1138	G	12	-36.97	-1.18	13.5	-14.12	-0.12

i-nuc	BP(j)	Nuc	#BP_Win	avgMFE	avgZ	avgED	SumZ	SumZ/#TotalWindows	BPs= 4
nt-1052	-	C	120	-	-	-	-	-
1052	988	G	56	-40.05	-2.86	10.41	-160.06	-1.33
1052	1093	G	11	-31.92	-1.01	13.64	-11.1	-0.09
1052	NoBP	C	34	-32.95	-0.66	23.73	-22.41	-0.19
1052	1026	G	7	-31.19	-0.13	26.56	-0.9	-0.01
1052	1137	G	12	-36.97	-1.18	13.5	-14.12	-0.12

i-nuc	BP(j)	Nuc	#BP_Win	avgMFE	avgZ	avgED	SumZ	SumZ/#TotalWindows	BPs= 3
nt-1053	-	U	120	-	-	-	-	-
1053	987	A	42	-40.5	-3.19	9.66	-133.82	-1.12
1053	1068	A	60	-35.48	-1.01	18.69	-60.83	-0.51
1053	1092	A	11	-31.92	-1.01	13.64	-11.1	-0.09
1053	NoBP	U	7	-28.67	-0.25	29.84	-1.75	-0.01

i-nuc	BP(j)	Nuc	#BP_Win	avgMFE	avgZ	avgED	SumZ	SumZ/#TotalWindows	BPs= 1
nt-1054	-	C	120	-	-	-	-	-
1054	NoBP	C	21	-33.72	-2.37	15.94	-49.86	-0.42
1054	1067	G	99	-37.13	-1.57	15.67	-155.45	-1.3

i-nuc	BP(j)	Nuc	#BP_Win	avgMFE	avgZ	avgED	SumZ	SumZ/#TotalWindows	BPs= 1
nt-1055	-	C	120	-	-	-	-	-
1055	NoBP	C	19	-33.29	-2.25	16.93	-42.66	-0.36
1055	1066	G	101	-37.13	-1.58	15.52	-159.53	-1.33

i-nuc	BP(j)	Nuc	#BP_Win	avgMFE	avgZ	avgED	SumZ	SumZ/#TotalWindows	BPs= 1
nt-1056	-	C	120	-	-	-	-	-
1056	NoBP	C	18	-32.9	-1.99	18.11	-35.88	-0.3
1056	1065	G	102	-37.13	-1.59	15.47	-162.51	-1.35

i-nuc	BP(j)	Nuc	#BP_Win	avgMFE	avgZ	avgED	SumZ	SumZ/#TotalWindows	BPs= 4
nt-1057	-	A	120	-	-	-	-	-
1057	NoBP	A	9	-35.57	-3.04	11.08	-27.34	-0.23
1057	957	U	1	-35.8	-2.99	10.35	-2.99	-0.02
1057	1064	U	102	-37.13	-1.59	15.47	-162.51	-1.35
1057	1047	U	7	-28.67	-0.25	29.84	-1.75	-0.01
1057	1176	U	1	-32.3	0.03	24.03	0.03	0.0

i-nuc	BP(j)	Nuc	#BP_Win	avgMFE	avgZ	avgED	SumZ	SumZ/#TotalWindows	BPs= 6
nt-1058	-	G	120	-	-	-	-	-
1058	NoBP	G	6	-35.6	-3.51	8.33	-21.09	-0.18
1058	956	C	1	-35.8	-2.99	10.35	-2.99	-0.02
1058	1063	C	102	-37.13	-1.59	15.47	-162.51	-1.35
1058	980	U	1	-39.0	-2.01	22.15	-2.01	-0.02
1058	1046	C	7	-28.67	-0.25	29.84	-1.75	-0.01
1058	1171	C	1	-31.9	0.09	21.52	0.09	0.0
1058	1175	C	2	-32.1	0.06	24.02	0.13	0.0

i-nuc	BP(j)	Nuc	#BP_Win	avgMFE	avgZ	avgED	SumZ	SumZ/#TotalWindows	BPs= 6
nt-1059	-	G	120	-	-	-	-	-
1059	NoBP	G	107	-37.05	-1.68	15.15	-179.34	-1.49
1059	955	C	1	-35.8	-2.99	10.35	-2.99	-0.02
1059	979	C	1	-39.0	-2.01	22.15	-2.01	-0.02
1059	1045	C	7	-28.67	-0.25	29.84	-1.75	-0.01
1059	1170	C	1	-31.9	0.09	21.52	0.09	0.0
1059	1174	C	2	-32.1	0.06	24.02	0.13	0.0
1059	1072	C	1	-32.1	-0.1	21.9	-0.1	-0.0

i-nuc	BP(j)	Nuc	#BP_Win	avgMFE	avgZ	avgED	SumZ	SumZ/#TotalWindows	BPs= 4
nt-1060	-	U	120	-	-	-	-	-
1060	NoBP	U	109	-37.02	-1.66	15.28	-180.52	-1.5
1060	1044	G	7	-28.67	-0.25	29.84	-1.75	-0.01
1060	1169	G	1	-31.9	0.09	21.52	0.09	0.0
1060	1173	A	2	-32.1	0.06	24.02	0.13	0.0
1060	1071	A	1	-32.1	-0.1	21.9	-0.1	-0.0

i-nuc	BP(j)	Nuc	#BP_Win	avgMFE	avgZ	avgED	SumZ	SumZ/#TotalWindows	BPs= 4
nt-1061	-	A	120	-	-	-	-	-
1061	NoBP	A	110	-36.87	-1.57	15.53	-172.32	-1.44
1061	951	U	1	-35.8	-2.99	10.35	-2.99	-0.02
1061	978	U	1	-39.0	-2.01	22.15	-2.01	-0.02
1061	1043	U	7	-28.67	-0.25	29.84	-1.75	-0.01
1061	1070	U	1	-32.1	-0.1	21.9	-0.1	-0.0

i-nuc	BP(j)	Nuc	#BP_Win	avgMFE	avgZ	avgED	SumZ	SumZ/#TotalWindows	BPs= 6
nt-1062	-	G	120	-	-	-	-	-
1062	NoBP	G	106	-37.0	-1.59	15.45	-168.41	-1.4
1062	950	U	1	-35.8	-2.99	10.35	-2.99	-0.02
1062	977	C	1	-39.0	-2.01	22.15	-2.01	-0.02
1062	1042	C	7	-28.67	-0.25	29.84	-1.75	-0.01
1062	1170	C	2	-32.1	0.06	24.02	0.13	0.0
1062	1069	C	1	-32.1	-0.1	21.9	-0.1	-0.0
1062	1180	C	2	-35.1	-0.61	14.85	-1.22	-0.01

i-nuc	BP(j)	Nuc	#BP_Win	avgMFE	avgZ	avgED	SumZ	SumZ/#TotalWindows	BPs= 5
nt-1063	-	C	120	-	-	-	-	-
1063	NoBP	C	10	-30.74	-0.69	26.26	-6.87	-0.06
1063	949	G	1	-35.8	-2.99	10.35	-2.99	-0.02
1063	1058	G	102	-37.13	-1.59	15.47	-162.51	-1.35
1063	1142	G	3	-32.8	-0.13	17.51	-0.39	-0.0
1063	1169	G	2	-32.1	0.06	24.02	0.13	0.0
1063	1179	G	2	-35.1	-0.61	14.85	-1.22	-0.01

i-nuc	BP(j)	Nuc	#BP_Win	avgMFE	avgZ	avgED	SumZ	SumZ/#TotalWindows	BPs= 4
nt-1064	-	U	120	-	-	-	-	-
1064	NoBP	U	9	-29.84	-0.54	26.79	-4.84	-0.04
1064	1057	A	102	-37.13	-1.59	15.47	-162.51	-1.35
1064	976	A	1	-39.0	-2.01	22.15	-2.01	-0.02
1064	1141	A	6	-32.65	-0.09	20.03	-0.55	-0.0
1064	1178	G	2	-35.1	-0.61	14.85	-1.22	-0.01

i-nuc	BP(j)	Nuc	#BP_Win	avgMFE	avgZ	avgED	SumZ	SumZ/#TotalWindows	BPs= 5
nt-1065	-	G	120	-	-	-	-	-
1065	1056	C	102	-37.13	-1.59	15.47	-162.51	-1.35
1065	975	C	1	-39.0	-2.01	22.15	-2.01	-0.02
1065	1041	C	7	-28.67	-0.25	29.84	-1.75	-0.01
1065	1140	C	6	-32.65	-0.09	20.03	-0.55	-0.0
1065	NoBP	G	2	-32.55	-0.18	22.22	-0.37	-0.0
1065	1177	C	2	-35.1	-0.61	14.85	-1.22	-0.01

i-nuc	BP(j)	Nuc	#BP_Win	avgMFE	avgZ	avgED	SumZ	SumZ/#TotalWindows	BPs= 6
nt-1066	-	G	120	-	-	-	-	-
1066	1055	C	101	-37.13	-1.58	15.52	-159.53	-1.33
1066	974	U	1	-39.0	-2.01	22.15	-2.01	-0.02
1066	1040	C	7	-28.67	-0.25	29.84	-1.75	-0.01
1066	1139	C	6	-32.65	-0.09	20.03	-0.55	-0.0
1066	NoBP	G	1	-32.1	-0.1	21.9	-0.1	-0.0
1066	1176	U	2	-35.1	-0.61	14.85	-1.22	-0.01
1066	1140	C	2	-33.15	-0.5	22.49	-1.0	-0.01

i-nuc	BP(j)	Nuc	#BP_Win	avgMFE	avgZ	avgED	SumZ	SumZ/#TotalWindows	BPs= 5
nt-1067	-	G	120	-	-	-	-	-
1067	1054	C	99	-37.13	-1.57	15.67	-155.45	-1.3
1067	973	C	1	-39.0	-2.01	22.15	-2.01	-0.02
1067	1039	C	7	-28.67	-0.25	29.84	-1.75	-0.01
1067	NoBP	G	9	-32.81	-0.25	18.34	-2.29	-0.02
1067	1175	C	2	-35.1	-0.61	14.85	-1.22	-0.01
1067	1139	C	2	-33.15	-0.5	22.49	-1.0	-0.01

i-nuc	BP(j)	Nuc	#BP_Win	avgMFE	avgZ	avgED	SumZ	SumZ/#TotalWindows	BPs= 3
nt-1068	-	A	120	-	-	-	-	-
1068	NoBP	A	52	-37.85	-1.86	13.01	-96.57	-0.8
1068	972	U	1	-39.0	-2.01	22.15	-2.01	-0.02
1068	1053	U	60	-35.48	-1.01	18.69	-60.83	-0.51
1068	1038	U	7	-28.67	-0.25	29.84	-1.75	-0.01

i-nuc	BP(j)	Nuc	#BP_Win	avgMFE	avgZ	avgED	SumZ	SumZ/#TotalWindows	BPs= 4
nt-1069	-	C	120	-	-	-	-	-
1069	NoBP	C	111	-36.27	-1.39	16.55	-154.41	-1.29
1069	971	G	1	-39.0	-2.01	22.15	-2.01	-0.02
1069	1137	G	5	-32.38	-0.14	21.69	-0.72	-0.01
1069	1062	G	1	-32.1	-0.1	21.9	-0.1	-0.0
1069	1138	G	2	-33.15	-0.5	22.49	-1.0	-0.01

i-nuc	BP(j)	Nuc	#BP_Win	avgMFE	avgZ	avgED	SumZ	SumZ/#TotalWindows	BPs= 3
nt-1070	-	U	120	-	-	-	-	-
1070	NoBP	U	116	-36.0	-1.31	16.82	-151.83	-1.27
1070	970	A	1	-39.0	-2.01	22.15	-2.01	-0.02
1070	1061	A	1	-32.1	-0.1	21.9	-0.1	-0.0
1070	1137	G	2	-33.15	-0.5	22.49	-1.0	-0.01

i-nuc	BP(j)	Nuc	#BP_Win	avgMFE	avgZ	avgED	SumZ	SumZ/#TotalWindows	BPs= 4
nt-1071	-	A	120	-	-	-	-	-
1071	NoBP	A	63	-36.51	-1.62	18.0	-102.22	-0.85
1071	982	U	3	-38.33	-1.86	16.57	-5.59	-0.05
1071	1135	U	51	-35.04	-0.84	15.6	-42.6	-0.36
1071	1060	U	1	-32.1	-0.1	21.9	-0.1	-0.0
1071	1136	U	2	-33.15	-0.5	22.49	-1.0	-0.01

i-nuc	BP(j)	Nuc	#BP_Win	avgMFE	avgZ	avgED	SumZ	SumZ/#TotalWindows	BPs= 3
nt-1072	-	C	120	-	-	-	-	-
1072	NoBP	C	63	-36.31	-1.56	18.1	-98.4	-0.82
1072	981	G	3	-38.33	-1.86	16.57	-5.59	-0.05
1072	1134	G	53	-34.97	-0.82	15.86	-43.6	-0.36
1072	1059	G	1	-32.1	-0.1	21.9	-0.1	-0.0

i-nuc	BP(j)	Nuc	#BP_Win	avgMFE	avgZ	avgED	SumZ	SumZ/#TotalWindows	BPs= 2
nt-1073	-	A	120	-	-	-	-	-
1073	NoBP	A	64	-36.04	-1.48	18.26	-94.63	-0.79
1073	980	U	3	-38.33	-1.86	16.57	-5.59	-0.05
1073	1133	U	53	-34.97	-0.82	15.86	-43.6	-0.36

i-nuc	BP(j)	Nuc	#BP_Win	avgMFE	avgZ	avgED	SumZ	SumZ/#TotalWindows	BPs= 4
nt-1074	-	G	120	-	-	-	-	-
1074	NoBP	G	10	-42.62	-2.82	10.7	-28.22	-0.24
1074	1083	C	3	-44.4	-3.01	9.9	-9.03	-0.08
1074	1086	C	44	-34.37	-1.13	20.14	-49.63	-0.41
1074	979	C	3	-38.33	-1.86	16.57	-5.59	-0.05
1074	1131	C	60	-34.59	-0.79	16.6	-47.64	-0.4

i-nuc	BP(j)	Nuc	#BP_Win	avgMFE	avgZ	avgED	SumZ	SumZ/#TotalWindows	BPs= 5
nt-1075	-	G	120	-	-	-	-	-
1075	NoBP	G	9	-42.86	-2.75	10.14	-24.76	-0.21
1075	1082	C	3	-44.4	-3.01	9.9	-9.03	-0.08
1075	1085	C	44	-34.37	-1.13	20.14	-49.63	-0.41
1075	977	C	3	-38.33	-1.86	16.57	-5.59	-0.05
1075	1006	C	1	-25.7	0.43	32.49	0.43	0.0
1075	1130	C	60	-34.59	-0.79	16.6	-47.64	-0.4

i-nuc	BP(j)	Nuc	#BP_Win	avgMFE	avgZ	avgED	SumZ	SumZ/#TotalWindows	BPs= 5
nt-1076	-	U	120	-	-	-	-	-
1076	NoBP	U	9	-41.21	-2.34	11.91	-21.07	-0.18
1076	1081	A	3	-44.4	-3.01	9.9	-9.03	-0.08
1076	1084	A	44	-34.37	-1.13	20.14	-49.63	-0.41
1076	976	A	3	-38.33	-1.86	16.57	-5.59	-0.05
1076	1005	G	1	-25.7	0.43	32.49	0.43	0.0
1076	1129	A	60	-34.59	-0.79	16.6	-47.64	-0.4

i-nuc	BP(j)	Nuc	#BP_Win	avgMFE	avgZ	avgED	SumZ	SumZ/#TotalWindows	BPs= 5
nt-1077	-	G	120	-	-	-	-	-
1077	NoBP	G	10	-43.05	-2.65	11.22	-26.54	-0.22
1077	1083	C	44	-34.37	-1.13	20.14	-49.63	-0.41
1077	975	C	3	-38.33	-1.86	16.57	-5.59	-0.05
1077	1004	C	1	-25.7	0.43	32.49	0.43	0.0
1077	1128	C	60	-34.59	-0.79	16.6	-47.64	-0.4
1077	1192	C	2	-29.7	0.08	23.27	0.15	0.0

i-nuc	BP(j)	Nuc	#BP_Win	avgMFE	avgZ	avgED	SumZ	SumZ/#TotalWindows	BPs= 2
nt-1078	-	C	120	-	-	-	-	-
1078	NoBP	C	117	-35.22	-1.08	17.6	-126.51	-1.05
1078	1003	G	1	-25.7	0.43	32.49	0.43	0.0
1078	1191	G	2	-29.7	0.08	23.27	0.15	0.0

i-nuc	BP(j)	Nuc	#BP_Win	avgMFE	avgZ	avgED	SumZ	SumZ/#TotalWindows	BPs= 3
nt-1079	-	A	120	-	-	-	-	-
1079	NoBP	A	57	-35.44	-1.3	19.05	-74.12	-0.62
1079	972	U	1	-38.6	-1.82	20.72	-1.82	-0.02
1079	1127	U	60	-34.59	-0.79	16.6	-47.64	-0.4
1079	1190	U	2	-29.7	0.08	23.27	0.15	0.0

i-nuc	BP(j)	Nuc	#BP_Win	avgMFE	avgZ	avgED	SumZ	SumZ/#TotalWindows	BPs= 2
nt-1080	-	C	120	-	-	-	-	-
1080	NoBP	C	117	-34.9	-1.02	17.88	-119.36	-0.99
1080	971	G	1	-38.6	-1.82	20.72	-1.82	-0.02
1080	1189	G	2	-29.7	0.08	23.27	0.15	0.0

i-nuc	BP(j)	Nuc	#BP_Win	avgMFE	avgZ	avgED	SumZ	SumZ/#TotalWindows	BPs= 2
nt-1081	-	A	120	-	-	-	-	-
1081	NoBP	A	50	-34.84	-1.21	19.75	-60.67	-0.51
1081	1076	U	3	-44.4	-3.01	9.9	-9.03	-0.08
1081	1125	U	67	-34.23	-0.73	17.22	-48.86	-0.41

i-nuc	BP(j)	Nuc	#BP_Win	avgMFE	avgZ	avgED	SumZ	SumZ/#TotalWindows	BPs= 2
nt-1082	-	C	120	-	-	-	-	-
1082	NoBP	C	49	-34.64	-1.18	19.96	-57.75	-0.48
1082	1075	G	3	-44.4	-3.01	9.9	-9.03	-0.08
1082	1124	G	68	-34.18	-0.72	17.5	-48.95	-0.41

i-nuc	BP(j)	Nuc	#BP_Win	avgMFE	avgZ	avgED	SumZ	SumZ/#TotalWindows	BPs= 3
nt-1083	-	C	120	-	-	-	-	-
1083	1074	G	3	-44.4	-3.01	9.9	-9.03	-0.08
1083	1077	G	44	-34.37	-1.13	20.14	-49.63	-0.41
1083	NoBP	C	5	-34.56	-1.13	21.87	-5.66	-0.05
1083	1123	G	68	-34.18	-0.72	17.5	-48.95	-0.41

i-nuc	BP(j)	Nuc	#BP_Win	avgMFE	avgZ	avgED	SumZ	SumZ/#TotalWindows	BPs= 1
nt-1084	-	A	120	-	-	-	-	-
1084	NoBP	A	76	-34.45	-0.8	17.68	-61.15	-0.51
1084	1076	U	44	-34.37	-1.13	20.14	-49.63	-0.41

i-nuc	BP(j)	Nuc	#BP_Win	avgMFE	avgZ	avgED	SumZ	SumZ/#TotalWindows	BPs= 3
nt-1085	-	C	120	-	-	-	-	-
1085	NoBP	C	5	-37.98	-1.66	17.33	-8.28	-0.07
1085	1075	G	44	-34.37	-1.13	20.14	-49.63	-0.41
1085	1122	G	69	-34.06	-0.7	17.71	-48.52	-0.4
1085	1094	G	2	-32.5	-0.53	25.53	-1.06	-0.01

i-nuc	BP(j)	Nuc	#BP_Win	avgMFE	avgZ	avgED	SumZ	SumZ/#TotalWindows	BPs= 3
nt-1086	-	C	120	-	-	-	-	-
1086	1074	G	44	-34.37	-1.13	20.14	-49.63	-0.41
1086	NoBP	C	5	-36.22	-1.22	19.9	-6.09	-0.05
1086	1121	G	69	-34.06	-0.7	17.71	-48.52	-0.4
1086	1093	G	2	-32.5	-0.53	25.53	-1.06	-0.01

i-nuc	BP(j)	Nuc	#BP_Win	avgMFE	avgZ	avgED	SumZ	SumZ/#TotalWindows	BPs= 1
nt-1087	-	A	120	-	-	-	-	-
1087	NoBP	A	51	-34.31	-1.07	20.7	-54.55	-0.45
1087	1120	U	69	-34.06	-0.7	17.71	-48.52	-0.4

i-nuc	BP(j)	Nuc	#BP_Win	avgMFE	avgZ	avgED	SumZ	SumZ/#TotalWindows	BPs= 3
nt-1088	-	U	120	-	-	-	-	-
1088	NoBP	U	42	-33.89	-0.99	21.83	-41.66	-0.35
1088	984	A	6	-39.7	-1.86	11.91	-11.14	-0.09
1088	1005	G	3	-26.7	0.18	28.5	0.54	0.0
1088	1119	A	69	-34.06	-0.7	17.71	-48.52	-0.4

i-nuc	BP(j)	Nuc	#BP_Win	avgMFE	avgZ	avgED	SumZ	SumZ/#TotalWindows	BPs= 3
nt-1089	-	G	120	-	-	-	-	-
1089	NoBP	G	107	-34.08	-0.81	18.63	-86.2	-0.72
1089	983	C	6	-39.7	-1.86	11.91	-11.14	-0.09
1089	1004	C	3	-26.7	0.18	28.5	0.54	0.0
1089	1028	U	4	-30.12	-0.48	39.15	-1.9	-0.02

i-nuc	BP(j)	Nuc	#BP_Win	avgMFE	avgZ	avgED	SumZ	SumZ/#TotalWindows	BPs= 2
nt-1090	-	C	120	-	-	-	-	-
1090	NoBP	C	113	-34.35	-0.85	18.3	-96.13	-0.8
1090	1003	G	3	-26.7	0.18	28.5	0.54	0.0
1090	1027	G	4	-30.12	-0.48	39.15	-1.9	-0.02

i-nuc	BP(j)	Nuc	#BP_Win	avgMFE	avgZ	avgED	SumZ	SumZ/#TotalWindows	BPs= 5
nt-1091	-	C	120	-	-	-	-	-
1091	NoBP	C	35	-33.86	-0.96	19.9	-33.53	-0.28
1091	981	G	6	-39.7	-1.86	11.91	-11.14	-0.09
1091	1002	G	3	-26.7	0.18	28.5	0.54	0.0
1091	1116	G	69	-34.06	-0.7	17.71	-48.52	-0.4
1091	1026	G	4	-30.12	-0.48	39.15	-1.9	-0.02
1091	1208	G	3	-34.87	-0.59	28.17	-1.77	-0.01

i-nuc	BP(j)	Nuc	#BP_Win	avgMFE	avgZ	avgED	SumZ	SumZ/#TotalWindows	BPs= 5
nt-1092	-	A	120	-	-	-	-	-
1092	NoBP	A	93	-34.22	-0.75	19.12	-70.05	-0.58
1092	980	U	6	-39.7	-1.86	11.91	-11.14	-0.09
1092	1053	U	11	-31.92	-1.01	13.64	-11.1	-0.09
1092	1001	U	3	-26.7	0.18	28.5	0.54	0.0
1092	1025	U	4	-30.12	-0.48	39.15	-1.9	-0.02
1092	1207	U	3	-34.87	-0.59	28.17	-1.77	-0.01

i-nuc	BP(j)	Nuc	#BP_Win	avgMFE	avgZ	avgED	SumZ	SumZ/#TotalWindows	BPs= 6
nt-1093	-	G	120	-	-	-	-	-
1093	979	C	6	-39.7	-1.86	11.91	-11.14	-0.09
1093	983	C	2	-39.2	-1.77	12.18	-3.54	-0.03
1093	NoBP	G	94	-33.89	-0.69	19.77	-64.76	-0.54
1093	1052	C	11	-31.92	-1.01	13.64	-11.1	-0.09
1093	1024	C	4	-30.12	-0.48	39.15	-1.9	-0.02
1093	1086	C	2	-32.5	-0.53	25.53	-1.06	-0.01
1093	1212	C	1	-39.7	-1.83	22.37	-1.83	-0.02

i-nuc	BP(j)	Nuc	#BP_Win	avgMFE	avgZ	avgED	SumZ	SumZ/#TotalWindows	BPs= 7
nt-1094	-	G	120	-	-	-	-	-
1094	NoBP	G	14	-37.1	-1.25	17.68	-17.44	-0.15
1094	978	U	2	-40.1	-1.83	10.68	-3.66	-0.03
1094	982	U	2	-39.2	-1.77	12.18	-3.54	-0.03
1094	1051	C	11	-31.92	-1.01	13.64	-11.1	-0.09
1094	1114	U	83	-33.31	-0.63	20.41	-52.11	-0.43
1094	1085	C	2	-32.5	-0.53	25.53	-1.06	-0.01
1094	1205	U	3	-34.87	-0.59	28.17	-1.77	-0.01
1094	1211	C	3	-37.77	-1.39	23.08	-4.18	-0.03

i-nuc	BP(j)	Nuc	#BP_Win	avgMFE	avgZ	avgED	SumZ	SumZ/#TotalWindows	BPs= 5
nt-1095	-	C	120	-	-	-	-	-
1095	NoBP	C	18	-36.65	-1.17	18.86	-21.04	-0.18
1095	981	G	2	-39.2	-1.77	12.18	-3.54	-0.03
1095	1050	G	11	-31.92	-1.01	13.64	-11.1	-0.09
1095	1113	G	83	-33.31	-0.63	20.41	-52.11	-0.43
1095	1204	G	3	-34.87	-0.59	28.17	-1.77	-0.01
1095	1210	G	3	-37.77	-1.39	23.08	-4.18	-0.03

i-nuc	BP(j)	Nuc	#BP_Win	avgMFE	avgZ	avgED	SumZ	SumZ/#TotalWindows	BPs= 4
nt-1096	-	U	120	-	-	-	-	-
1096	NoBP	U	20	-36.65	-1.16	19.02	-23.28	-0.19
1096	1049	A	11	-31.92	-1.01	13.64	-11.1	-0.09
1096	1112	A	83	-33.31	-0.63	20.41	-52.11	-0.43
1096	1203	G	3	-34.87	-0.59	28.17	-1.77	-0.01
1096	1209	A	3	-37.77	-1.39	23.08	-4.18	-0.03

i-nuc	BP(j)	Nuc	#BP_Win	avgMFE	avgZ	avgED	SumZ	SumZ/#TotalWindows	BPs= 1
nt-1097	-	A	120	-	-	-	-	-
1097	NoBP	A	37	-35.05	-1.05	18.92	-38.9	-0.32
1097	1111	U	83	-33.31	-0.63	20.41	-52.11	-0.43

i-nuc	BP(j)	Nuc	#BP_Win	avgMFE	avgZ	avgED	SumZ	SumZ/#TotalWindows	BPs= 3
nt-1098	-	A	120	-	-	-	-	-
1098	NoBP	A	33	-34.92	-1.01	18.78	-33.37	-0.28
1098	1110	U	83	-33.31	-0.63	20.41	-52.11	-0.43
1098	1120	U	1	-26.2	0.28	27.84	0.28	0.0
1098	1207	U	3	-37.77	-1.39	23.08	-4.18	-0.03

i-nuc	BP(j)	Nuc	#BP_Win	avgMFE	avgZ	avgED	SumZ	SumZ/#TotalWindows	BPs= 2
nt-1099	-	U	120	-	-	-	-	-
1099	NoBP	U	116	-33.73	-0.72	20.15	-83.71	-0.7
1099	1119	A	1	-26.2	0.28	27.84	0.28	0.0
1099	1206	G	3	-37.77	-1.39	23.08	-4.18	-0.03

i-nuc	BP(j)	Nuc	#BP_Win	avgMFE	avgZ	avgED	SumZ	SumZ/#TotalWindows	BPs= 1
nt-1100	-	U	120	-	-	-	-	-
1100	NoBP	U	119	-33.8	-0.73	20.37	-86.32	-0.72
1100	1118	G	1	-26.2	0.28	27.84	0.28	0.0

i-nuc	BP(j)	Nuc	#BP_Win	avgMFE	avgZ	avgED	SumZ	SumZ/#TotalWindows	BPs= 2
nt-1101	-	U	120	-	-	-	-	-
1101	NoBP	U	113	-33.7	-0.71	20.06	-80.67	-0.67
1101	1117	A	1	-26.2	0.28	27.84	0.28	0.0
1101	1204	G	6	-35.43	-0.77	27.81	-4.63	-0.04

i-nuc	BP(j)	Nuc	#BP_Win	avgMFE	avgZ	avgED	SumZ	SumZ/#TotalWindows	BPs= 2
nt-1102	-	U	120	-	-	-	-	-
1102	NoBP	U	111	-33.71	-0.72	20.0	-79.68	-0.66
1102	1116	G	1	-26.2	0.28	27.84	0.28	0.0
1102	1203	G	8	-35.12	-0.63	27.67	-5.01	-0.04

i-nuc	BP(j)	Nuc	#BP_Win	avgMFE	avgZ	avgED	SumZ	SumZ/#TotalWindows	BPs= 2
nt-1103	-	U	120	-	-	-	-	-
1103	NoBP	U	98	-33.48	-0.73	19.18	-71.18	-0.59
1103	1115	A	1	-26.2	0.28	27.84	0.28	0.0
1103	1202	A	21	-35.38	-0.6	27.12	-12.61	-0.11

i-nuc	BP(j)	Nuc	#BP_Win	avgMFE	avgZ	avgED	SumZ	SumZ/#TotalWindows	BPs= 2
nt-1104	-	G	120	-	-	-	-	-
1104	NoBP	G	97	-33.43	-0.72	19.25	-69.47	-0.58
1104	1114	U	1	-26.2	0.28	27.84	0.28	0.0
1104	1201	C	22	-35.53	-0.59	26.84	-13.05	-0.11

i-nuc	BP(j)	Nuc	#BP_Win	avgMFE	avgZ	avgED	SumZ	SumZ/#TotalWindows	BPs= 2
nt-1105	-	U	120	-	-	-	-	-
1105	NoBP	U	96	-33.38	-0.71	19.31	-67.98	-0.57
1105	1112	A	1	-26.2	0.28	27.84	0.28	0.0
1105	1200	A	23	-35.5	-0.54	27.5	-12.39	-0.1

i-nuc	BP(j)	Nuc	#BP_Win	avgMFE	avgZ	avgED	SumZ	SumZ/#TotalWindows	BPs= 2
nt-1106	-	A	120	-	-	-	-	-
1106	NoBP	A	96	-33.36	-0.69	19.53	-66.12	-0.55
1106	1111	U	1	-26.2	0.28	27.84	0.28	0.0
1106	1199	U	23	-35.5	-0.54	27.5	-12.39	-0.1

i-nuc	BP(j)	Nuc	#BP_Win	avgMFE	avgZ	avgED	SumZ	SumZ/#TotalWindows	BPs= 1
nt-1107	-	A	120	-	-	-	-	-
1107	NoBP	A	97	-33.27	-0.66	19.81	-64.18	-0.53
1107	1198	U	23	-35.5	-0.54	27.5	-12.39	-0.1

i-nuc	BP(j)	Nuc	#BP_Win	avgMFE	avgZ	avgED	SumZ	SumZ/#TotalWindows	BPs= 1
nt-1108	-	U	120	-	-	-	-	-
1108	NoBP	U	97	-33.26	-0.65	19.88	-62.59	-0.52
1108	1197	A	23	-35.5	-0.54	27.5	-12.39	-0.1

i-nuc	BP(j)	Nuc	#BP_Win	avgMFE	avgZ	avgED	SumZ	SumZ/#TotalWindows	BPs= 1
nt-1109	-	U	120	-	-	-	-	-
1109	NoBP	U	97	-33.3	-0.63	19.88	-61.44	-0.51
1109	1196	G	23	-35.5	-0.54	27.5	-12.39	-0.1

i-nuc	BP(j)	Nuc	#BP_Win	avgMFE	avgZ	avgED	SumZ	SumZ/#TotalWindows	BPs= 2
nt-1110	-	U	120	-	-	-	-	-
1110	NoBP	U	14	-33.46	-0.56	17.2	-7.82	-0.07
1110	1098	A	83	-33.31	-0.63	20.41	-52.11	-0.43
1110	1195	G	23	-35.5	-0.54	27.5	-12.39	-0.1

i-nuc	BP(j)	Nuc	#BP_Win	avgMFE	avgZ	avgED	SumZ	SumZ/#TotalWindows	BPs= 3
nt-1111	-	U	120	-	-	-	-	-
1111	NoBP	U	13	-34.28	-0.5	17.51	-6.54	-0.05
1111	1097	A	83	-33.31	-0.63	20.41	-52.11	-0.43
1111	1106	A	1	-26.2	0.28	27.84	0.28	0.0
1111	1194	G	23	-35.5	-0.54	27.5	-12.39	-0.1

i-nuc	BP(j)	Nuc	#BP_Win	avgMFE	avgZ	avgED	SumZ	SumZ/#TotalWindows	BPs= 3
nt-1112	-	A	120	-	-	-	-	-
1112	NoBP	A	13	-34.55	-0.36	18.89	-4.7	-0.04
1112	1096	U	83	-33.31	-0.63	20.41	-52.11	-0.43
1112	1105	U	1	-26.2	0.28	27.84	0.28	0.0
1112	1193	U	23	-35.5	-0.54	27.5	-12.39	-0.1

i-nuc	BP(j)	Nuc	#BP_Win	avgMFE	avgZ	avgED	SumZ	SumZ/#TotalWindows	BPs= 2
nt-1113	-	G	120	-	-	-	-	-
1113	NoBP	G	14	-34.17	-0.14	21.07	-1.93	-0.02
1113	1095	C	83	-33.31	-0.63	20.41	-52.11	-0.43
1113	1192	C	23	-35.5	-0.54	27.5	-12.39	-0.1

i-nuc	BP(j)	Nuc	#BP_Win	avgMFE	avgZ	avgED	SumZ	SumZ/#TotalWindows	BPs= 3
nt-1114	-	U	120	-	-	-	-	-
1114	NoBP	U	13	-35.49	-0.12	21.03	-1.5	-0.01
1114	1094	G	83	-33.31	-0.63	20.41	-52.11	-0.43
1114	1104	G	1	-26.2	0.28	27.84	0.28	0.0
1114	1191	G	23	-35.5	-0.54	27.5	-12.39	-0.1

i-nuc	BP(j)	Nuc	#BP_Win	avgMFE	avgZ	avgED	SumZ	SumZ/#TotalWindows	BPs= 2
nt-1115	-	A	120	-	-	-	-	-
1115	NoBP	A	96	-33.72	-0.55	20.53	-53.08	-0.44
1115	1103	U	1	-26.2	0.28	27.84	0.28	0.0
1115	1190	U	23	-35.5	-0.54	27.5	-12.39	-0.1

i-nuc	BP(j)	Nuc	#BP_Win	avgMFE	avgZ	avgED	SumZ	SumZ/#TotalWindows	BPs= 4
nt-1116	-	G	120	-	-	-	-	-
1116	NoBP	G	32	-33.57	-0.46	28.65	-14.56	-0.12
1116	1102	U	1	-26.2	0.28	27.84	0.28	0.0
1116	1091	C	69	-34.06	-0.7	17.71	-48.52	-0.4
1116	1048	C	7	-30.6	-0.32	32.85	-2.23	-0.02
1116	1136	U	11	-38.71	0.06	22.03	0.65	0.01

i-nuc	BP(j)	Nuc	#BP_Win	avgMFE	avgZ	avgED	SumZ	SumZ/#TotalWindows	BPs= 3
nt-1117	-	A	120	-	-	-	-	-
1117	NoBP	A	101	-34.0	-0.61	21.35	-61.99	-0.52
1117	1101	U	1	-26.2	0.28	27.84	0.28	0.0
1117	1047	U	7	-30.6	-0.32	32.85	-2.23	-0.02
1117	1135	U	11	-38.71	0.06	22.03	0.65	0.01

i-nuc	BP(j)	Nuc	#BP_Win	avgMFE	avgZ	avgED	SumZ	SumZ/#TotalWindows	BPs= 2
nt-1118	-	G	120	-	-	-	-	-
1118	NoBP	G	112	-34.58	-0.55	21.47	-61.29	-0.51
1118	1100	U	1	-26.2	0.28	27.84	0.28	0.0
1118	1046	C	7	-30.6	-0.32	32.85	-2.23	-0.02

i-nuc	BP(j)	Nuc	#BP_Win	avgMFE	avgZ	avgED	SumZ	SumZ/#TotalWindows	BPs= 3
nt-1119	-	A	120	-	-	-	-	-
1119	NoBP	A	36	-33.46	-0.45	29.9	-16.24	-0.14
1119	1099	U	1	-26.2	0.28	27.84	0.28	0.0
1119	1088	U	69	-34.06	-0.7	17.71	-48.52	-0.4
1119	1133	U	14	-38.94	0.08	25.32	1.15	0.01

i-nuc	BP(j)	Nuc	#BP_Win	avgMFE	avgZ	avgED	SumZ	SumZ/#TotalWindows	BPs= 4
nt-1120	-	U	120	-	-	-	-	-
1120	NoBP	U	13	-30.79	-0.29	35.7	-3.72	-0.03
1120	1098	A	1	-26.2	0.28	27.84	0.28	0.0
1120	1087	A	69	-34.06	-0.7	17.71	-48.52	-0.4
1120	1186	A	23	-35.5	-0.54	27.5	-12.39	-0.1
1120	1132	A	14	-38.94	0.08	25.32	1.15	0.01

i-nuc	BP(j)	Nuc	#BP_Win	avgMFE	avgZ	avgED	SumZ	SumZ/#TotalWindows	BPs= 6
nt-1121	-	G	120	-	-	-	-	-
1121	NoBP	G	1	-26.2	0.28	27.84	0.28	0.0
1121	1086	C	69	-34.06	-0.7	17.71	-48.52	-0.4
1121	1042	C	7	-30.6	-0.32	32.85	-2.23	-0.02
1121	1023	C	4	-30.12	-0.48	39.15	-1.9	-0.02
1121	1185	C	23	-35.5	-0.54	27.5	-12.39	-0.1
1121	1131	C	14	-38.94	0.08	25.32	1.15	0.01
1121	1238	U	2	-38.7	0.36	49.24	0.71	0.01

i-nuc	BP(j)	Nuc	#BP_Win	avgMFE	avgZ	avgED	SumZ	SumZ/#TotalWindows	BPs= 7
nt-1122	-	G	120	-	-	-	-	-
1122	1085	C	69	-34.06	-0.7	17.71	-48.52	-0.4
1122	1041	C	7	-30.6	-0.32	32.85	-2.23	-0.02
1122	1022	C	4	-30.12	-0.48	39.15	-1.9	-0.02
1122	1184	C	23	-35.5	-0.54	27.5	-12.39	-0.1
1122	1130	C	14	-38.94	0.08	25.32	1.15	0.01
1122	1237	C	2	-38.7	0.36	49.24	0.71	0.01
1122	1212	C	1	-38.5	0.15	48.16	0.15	0.0

i-nuc	BP(j)	Nuc	#BP_Win	avgMFE	avgZ	avgED	SumZ	SumZ/#TotalWindows	BPs= 7
nt-1123	-	G	120	-	-	-	-	-
1123	1040	C	7	-30.6	-0.32	32.85	-2.23	-0.02
1123	1021	C	4	-30.12	-0.48	39.15	-1.9	-0.02
1123	1083	C	68	-34.18	-0.72	17.5	-48.95	-0.41
1123	1183	C	23	-35.5	-0.54	27.5	-12.39	-0.1
1123	NoBP	G	14	-38.94	0.08	25.32	1.15	0.01
1123	1236	U	2	-38.7	0.36	49.24	0.71	0.01
1123	1211	C	1	-38.5	0.15	48.16	0.15	0.0
1123	1212	C	1	-38.6	0.12	44.74	0.12	0.0

i-nuc	BP(j)	Nuc	#BP_Win	avgMFE	avgZ	avgED	SumZ	SumZ/#TotalWindows	BPs= 6
nt-1124	-	G	120	-	-	-	-	-
1124	1039	C	6	-31.43	-0.48	32.25	-2.86	-0.02
1124	1020	C	4	-30.12	-0.48	39.15	-1.9	-0.02
1124	1082	C	68	-34.18	-0.72	17.5	-48.95	-0.41
1124	1182	U	23	-35.5	-0.54	27.5	-12.39	-0.1
1124	NoBP	G	16	-38.95	0.07	27.53	1.15	0.01
1124	1235	C	2	-38.7	0.36	49.24	0.71	0.01
1124	1211	C	1	-38.6	0.12	44.74	0.12	0.0

i-nuc	BP(j)	Nuc	#BP_Win	avgMFE	avgZ	avgED	SumZ	SumZ/#TotalWindows	BPs= 5
nt-1125	-	U	120	-	-	-	-	-
1125	NoBP	U	45	-36.28	-0.33	28.0	-14.64	-0.12
1125	1019	A	4	-30.12	-0.48	39.15	-1.9	-0.02
1125	1081	A	67	-34.23	-0.73	17.22	-48.86	-0.41
1125	1234	G	2	-38.7	0.36	49.24	0.71	0.01
1125	1209	A	1	-38.5	0.15	48.16	0.15	0.0
1125	1210	G	1	-38.6	0.12	44.74	0.12	0.0

i-nuc	BP(j)	Nuc	#BP_Win	avgMFE	avgZ	avgED	SumZ	SumZ/#TotalWindows	BPs= 3
nt-1126	-	U	120	-	-	-	-	-
1126	1018	A	4	-30.12	-0.48	39.15	-1.9	-0.02
1126	NoBP	U	114	-35.23	-0.55	22.05	-62.86	-0.52
1126	1208	G	1	-38.5	0.15	48.16	0.15	0.0
1126	1209	A	1	-38.6	0.12	44.74	0.12	0.0

i-nuc	BP(j)	Nuc	#BP_Win	avgMFE	avgZ	avgED	SumZ	SumZ/#TotalWindows	BPs= 3
nt-1127	-	U	120	-	-	-	-	-
1127	NoBP	U	55	-36.01	-0.26	29.01	-14.08	-0.12
1127	1036	A	4	-32.65	-0.64	31.87	-2.57	-0.02
1127	1079	A	60	-34.59	-0.79	16.6	-47.64	-0.4
1127	1208	G	1	-38.6	0.12	44.74	0.12	0.0

i-nuc	BP(j)	Nuc	#BP_Win	avgMFE	avgZ	avgED	SumZ	SumZ/#TotalWindows	BPs= 3
nt-1128	-	C	120	-	-	-	-	-
1128	NoBP	C	54	-36.17	-0.25	28.73	-13.76	-0.11
1128	1035	G	4	-32.65	-0.64	31.87	-2.57	-0.02
1128	1077	G	60	-34.59	-0.79	16.6	-47.64	-0.4
1128	1206	G	2	-38.55	0.14	46.45	0.27	0.0

i-nuc	BP(j)	Nuc	#BP_Win	avgMFE	avgZ	avgED	SumZ	SumZ/#TotalWindows	BPs= 2
nt-1129	-	A	120	-	-	-	-	-
1129	NoBP	A	58	-36.14	-0.28	28.92	-16.13	-0.13
1129	1076	U	60	-34.59	-0.79	16.6	-47.64	-0.4
1129	1205	U	2	-38.55	0.14	46.45	0.27	0.0

i-nuc	BP(j)	Nuc	#BP_Win	avgMFE	avgZ	avgED	SumZ	SumZ/#TotalWindows	BPs= 3
nt-1130	-	C	120	-	-	-	-	-
1130	NoBP	C	44	-35.53	-0.39	30.15	-17.11	-0.14
1130	1075	G	60	-34.59	-0.79	16.6	-47.64	-0.4
1130	1122	G	14	-38.94	0.08	25.32	1.15	0.01
1130	1204	G	2	-38.55	0.14	46.45	0.27	0.0

i-nuc	BP(j)	Nuc	#BP_Win	avgMFE	avgZ	avgED	SumZ	SumZ/#TotalWindows	BPs= 3
nt-1131	-	C	120	-	-	-	-	-
1131	1074	G	60	-34.59	-0.79	16.6	-47.64	-0.4
1131	NoBP	C	44	-35.81	-0.39	30.34	-17.07	-0.14
1131	1121	G	14	-38.94	0.08	25.32	1.15	0.01
1131	1203	G	2	-38.55	0.14	46.45	0.27	0.0

i-nuc	BP(j)	Nuc	#BP_Win	avgMFE	avgZ	avgED	SumZ	SumZ/#TotalWindows	BPs= 1
nt-1132	-	A	120	-	-	-	-	-
1132	NoBP	A	106	-35.29	-0.61	22.9	-64.47	-0.54
1132	1120	U	14	-38.94	0.08	25.32	1.15	0.01

i-nuc	BP(j)	Nuc	#BP_Win	avgMFE	avgZ	avgED	SumZ	SumZ/#TotalWindows	BPs= 4
nt-1133	-	U	120	-	-	-	-	-
1133	NoBP	U	49	-35.75	-0.4	29.55	-19.63	-0.16
1133	1073	A	53	-34.97	-0.82	15.86	-43.6	-0.36
1133	1034	A	2	-34.5	-0.56	30.51	-1.12	-0.01
1133	1119	A	14	-38.94	0.08	25.32	1.15	0.01
1133	1202	A	2	-38.55	0.14	46.45	0.27	0.0

i-nuc	BP(j)	Nuc	#BP_Win	avgMFE	avgZ	avgED	SumZ	SumZ/#TotalWindows	BPs= 3
nt-1134	-	G	120	-	-	-	-	-
1134	NoBP	G	57	-36.08	-0.28	27.84	-15.89	-0.13
1134	1072	C	53	-34.97	-0.82	15.86	-43.6	-0.36
1134	1174	C	8	-40.06	-0.44	36.15	-3.56	-0.03
1134	1201	C	2	-38.55	0.14	46.45	0.27	0.0

i-nuc	BP(j)	Nuc	#BP_Win	avgMFE	avgZ	avgED	SumZ	SumZ/#TotalWindows	BPs= 5
nt-1135	-	U	120	-	-	-	-	-
1135	1071	A	51	-35.04	-0.84	15.6	-42.6	-0.36
1135	1032	A	2	-34.5	-0.56	30.51	-1.12	-0.01
1135	1173	A	8	-40.06	-0.44	36.15	-3.56	-0.03
1135	NoBP	U	46	-35.65	-0.37	28.95	-16.83	-0.14
1135	1117	A	11	-38.71	0.06	22.03	0.65	0.01
1135	1200	A	2	-38.55	0.14	46.45	0.27	0.0

i-nuc	BP(j)	Nuc	#BP_Win	avgMFE	avgZ	avgED	SumZ	SumZ/#TotalWindows	BPs= 3
nt-1136	-	U	120	-	-	-	-	-
1136	NoBP	U	105	-35.9	-0.59	23.54	-61.85	-0.52
1136	1031	A	2	-34.5	-0.56	30.51	-1.12	-0.01
1136	1071	A	2	-33.15	-0.5	22.49	-1.0	-0.01
1136	1116	G	11	-38.71	0.06	22.03	0.65	0.01

i-nuc	BP(j)	Nuc	#BP_Win	avgMFE	avgZ	avgED	SumZ	SumZ/#TotalWindows	BPs= 7
nt-1137	-	G	120	-	-	-	-	-
1137	NoBP	G	7	-32.41	-0.13	21.1	-0.89	-0.01
1137	1069	C	5	-32.38	-0.14	21.69	-0.72	-0.01
1137	1030	C	2	-34.5	-0.56	30.51	-1.12	-0.01
1137	1046	C	14	-36.44	-0.98	13.6	-13.78	-0.11
1137	1052	C	12	-36.97	-1.18	13.5	-14.12	-0.12
1137	1171	C	26	-38.82	-0.42	27.08	-10.81	-0.09
1137	1070	U	2	-33.15	-0.5	22.49	-1.0	-0.01
1137	1181	C	52	-35.67	-0.4	27.08	-20.9	-0.17

i-nuc	BP(j)	Nuc	#BP_Win	avgMFE	avgZ	avgED	SumZ	SumZ/#TotalWindows	BPs= 7
nt-1138	-	G	120	-	-	-	-	-
1138	NoBP	G	11	-32.53	-0.12	20.78	-1.27	-0.01
1138	1028	U	2	-34.5	-0.56	30.51	-1.12	-0.01
1138	1045	C	14	-36.44	-0.98	13.6	-13.78	-0.11
1138	1051	C	12	-36.97	-1.18	13.5	-14.12	-0.12
1138	1170	C	26	-38.82	-0.42	27.08	-10.81	-0.09
1138	1069	C	2	-33.15	-0.5	22.49	-1.0	-0.01
1138	1180	C	52	-35.67	-0.4	27.08	-20.9	-0.17
1138	1224	C	1	-39.7	-0.26	43.22	-0.26	-0.0

i-nuc	BP(j)	Nuc	#BP_Win	avgMFE	avgZ	avgED	SumZ	SumZ/#TotalWindows	BPs= 7
nt-1139	-	C	120	-	-	-	-	-
1139	NoBP	C	19	-35.81	-0.78	16.44	-14.91	-0.12
1139	1027	G	2	-34.5	-0.56	30.51	-1.12	-0.01
1139	1050	G	12	-36.97	-1.18	13.5	-14.12	-0.12
1139	1169	G	26	-38.82	-0.42	27.08	-10.81	-0.09
1139	1066	G	6	-32.65	-0.09	20.03	-0.55	-0.0
1139	1067	G	2	-33.15	-0.5	22.49	-1.0	-0.01
1139	1179	G	52	-35.67	-0.4	27.08	-20.9	-0.17
1139	1223	G	1	-39.7	-0.26	43.22	-0.26	-0.0

i-nuc	BP(j)	Nuc	#BP_Win	avgMFE	avgZ	avgED	SumZ	SumZ/#TotalWindows	BPs= 7
nt-1140	-	C	120	-	-	-	-	-
1140	NoBP	C	41	-38.09	-0.63	23.38	-25.87	-0.22
1140	1026	G	2	-34.5	-0.56	30.51	-1.12	-0.01
1140	1044	G	14	-36.44	-0.98	13.6	-13.78	-0.11
1140	1156	G	2	-35.6	-0.57	19.69	-1.14	-0.01
1140	1065	G	6	-32.65	-0.09	20.03	-0.55	-0.0
1140	1066	G	2	-33.15	-0.5	22.49	-1.0	-0.01
1140	1178	G	52	-35.67	-0.4	27.08	-20.9	-0.17
1140	1222	G	1	-39.7	-0.26	43.22	-0.26	-0.0

i-nuc	BP(j)	Nuc	#BP_Win	avgMFE	avgZ	avgED	SumZ	SumZ/#TotalWindows	BPs= 6
nt-1141	-	A	120	-	-	-	-	-
1141	NoBP	A	39	-38.19	-0.55	25.48	-21.51	-0.18
1141	1025	U	2	-34.5	-0.56	30.51	-1.12	-0.01
1141	1043	U	14	-36.44	-0.98	13.6	-13.78	-0.11
1141	1047	U	5	-37.52	-1.29	11.67	-6.43	-0.05
1141	1155	U	2	-35.6	-0.57	19.69	-1.14	-0.01
1141	1064	U	6	-32.65	-0.09	20.03	-0.55	-0.0
1141	1176	U	52	-35.67	-0.4	27.08	-20.9	-0.17

i-nuc	BP(j)	Nuc	#BP_Win	avgMFE	avgZ	avgED	SumZ	SumZ/#TotalWindows	BPs= 8
nt-1142	-	G	120	-	-	-	-	-
1142	1024	C	2	-34.5	-0.56	30.51	-1.12	-0.01
1142	1042	C	14	-36.44	-0.98	13.6	-13.78	-0.11
1142	1046	C	5	-37.52	-1.29	11.67	-6.43	-0.05
1142	1154	C	2	-35.6	-0.57	19.69	-1.14	-0.01
1142	NoBP	G	3	-36.6	-1.25	13.88	-3.74	-0.03
1142	1168	C	35	-37.83	-0.46	25.6	-16.12	-0.13
1142	1063	C	3	-32.8	-0.13	17.51	-0.39	-0.0
1142	1175	C	52	-35.67	-0.4	27.08	-20.9	-0.17
1142	1258	C	4	-40.72	-0.66	30.63	-2.65	-0.02

i-nuc	BP(j)	Nuc	#BP_Win	avgMFE	avgZ	avgED	SumZ	SumZ/#TotalWindows	BPs= 7
nt-1143	-	G	120	-	-	-	-	-
1143	NoBP	G	1	-35.0	-0.59	30.59	-0.59	-0.0
1143	1041	C	14	-36.44	-0.98	13.6	-13.78	-0.11
1143	1045	C	5	-37.52	-1.29	11.67	-6.43	-0.05
1143	1153	C	2	-35.6	-0.57	19.69	-1.14	-0.01
1143	1161	C	7	-35.41	-0.66	17.82	-4.63	-0.04
1143	1167	C	35	-37.83	-0.46	25.6	-16.12	-0.13
1143	1174	C	52	-35.67	-0.4	27.08	-20.9	-0.17
1143	1257	C	4	-40.72	-0.66	30.63	-2.65	-0.02

i-nuc	BP(j)	Nuc	#BP_Win	avgMFE	avgZ	avgED	SumZ	SumZ/#TotalWindows	BPs= 4
nt-1144	-	A	120	-	-	-	-	-
1144	NoBP	A	72	-36.02	-0.58	23.29	-41.9	-0.35
1144	1152	U	2	-35.6	-0.57	19.69	-1.14	-0.01
1144	1160	U	7	-35.41	-0.66	17.82	-4.63	-0.04
1144	1166	U	35	-37.83	-0.46	25.6	-16.12	-0.13
1144	1256	U	4	-40.72	-0.66	30.63	-2.65	-0.02

i-nuc	BP(j)	Nuc	#BP_Win	avgMFE	avgZ	avgED	SumZ	SumZ/#TotalWindows	BPs= 2
nt-1145	-	U	120	-	-	-	-	-
1145	NoBP	U	81	-36.04	-0.59	22.84	-48.11	-0.4
1145	1165	A	35	-37.83	-0.46	25.6	-16.12	-0.13
1145	1255	G	4	-40.72	-0.66	30.63	-2.65	-0.02

i-nuc	BP(j)	Nuc	#BP_Win	avgMFE	avgZ	avgED	SumZ	SumZ/#TotalWindows	BPs= 6
nt-1146	-	G	120	-	-	-	-	-
1146	NoBP	G	4	-34.85	-0.55	16.11	-2.21	-0.02
1146	1042	C	1	-34.2	-0.36	17.66	-0.36	-0.0
1146	1038	U	6	-37.68	-1.3	12.67	-7.77	-0.06
1146	1154	C	2	-34.5	-0.44	19.7	-0.88	-0.01
1146	1159	C	54	-37.92	-0.63	23.14	-34.24	-0.29
1146	1171	C	52	-35.67	-0.4	27.08	-20.9	-0.17
1146	1265	C	1	-42.3	-1.22	32.61	-1.22	-0.01

i-nuc	BP(j)	Nuc	#BP_Win	avgMFE	avgZ	avgED	SumZ	SumZ/#TotalWindows	BPs= 6
nt-1147	-	G	120	-	-	-	-	-
1147	NoBP	G	3	-35.1	-0.53	17.65	-1.59	-0.01
1147	1041	C	1	-34.2	-0.36	17.66	-0.36	-0.0
1147	1037	U	6	-37.68	-1.3	12.67	-7.77	-0.06
1147	1153	C	2	-34.5	-0.44	19.7	-0.88	-0.01
1147	1158	C	54	-37.92	-0.63	23.14	-34.24	-0.29
1147	1170	C	52	-35.67	-0.4	27.08	-20.9	-0.17
1147	1264	C	2	-41.05	-1.03	31.39	-2.07	-0.02

i-nuc	BP(j)	Nuc	#BP_Win	avgMFE	avgZ	avgED	SumZ	SumZ/#TotalWindows	BPs= 4
nt-1148	-	U	120	-	-	-	-	-
1148	NoBP	U	5	-34.88	-0.48	19.29	-2.38	-0.02
1148	1036	A	6	-37.68	-1.3	12.67	-7.77	-0.06
1148	1157	A	54	-37.92	-0.63	23.14	-34.24	-0.29
1148	1169	G	52	-35.67	-0.4	27.08	-20.9	-0.17
1148	1263	A	3	-39.63	-0.76	32.96	-2.28	-0.02

i-nuc	BP(j)	Nuc	#BP_Win	avgMFE	avgZ	avgED	SumZ	SumZ/#TotalWindows	BPs= 3
nt-1149	-	C	120	-	-	-	-	-
1149	1035	G	6	-37.68	-1.3	12.67	-7.77	-0.06
1149	NoBP	C	57	-35.65	-0.41	26.69	-23.18	-0.19
1149	1156	G	54	-37.92	-0.63	23.14	-34.24	-0.29
1149	1262	G	3	-39.63	-0.76	32.96	-2.28	-0.02

i-nuc	BP(j)	Nuc	#BP_Win	avgMFE	avgZ	avgED	SumZ	SumZ/#TotalWindows	BPs= 3
nt-1150	-	U	120	-	-	-	-	-
1150	1034	A	4	-38.62	-1.53	11.74	-6.12	-0.05
1150	NoBP	U	111	-36.75	-0.52	24.78	-58.11	-0.48
1150	1261	A	3	-39.63	-0.76	32.96	-2.28	-0.02
1150	1263	A	2	-36.6	-0.24	34.53	-0.49	-0.0

i-nuc	BP(j)	Nuc	#BP_Win	avgMFE	avgZ	avgED	SumZ	SumZ/#TotalWindows	BPs= 3
nt-1151	-	C	120	-	-	-	-	-
1151	1033	G	2	-40.3	-1.94	10.43	-3.88	-0.03
1151	NoBP	C	113	-36.74	-0.52	24.85	-59.08	-0.49
1151	1260	G	3	-39.63	-0.76	32.96	-2.28	-0.02
1151	1262	G	2	-36.6	-0.24	34.53	-0.49	-0.0

i-nuc	BP(j)	Nuc	#BP_Win	avgMFE	avgZ	avgED	SumZ	SumZ/#TotalWindows	BPs= 5
nt-1152	-	U	120	-	-	-	-	-
1152	NoBP	U	60	-37.77	-0.65	22.83	-39.15	-0.33
1152	1144	A	2	-35.6	-0.57	19.69	-1.14	-0.01
1152	1165	A	52	-35.67	-0.4	27.08	-20.9	-0.17
1152	1259	A	3	-39.63	-0.76	32.96	-2.28	-0.02
1152	1261	A	2	-36.6	-0.24	34.53	-0.49	-0.0
1152	1263	A	1	-35.3	0.12	42.08	0.12	0.0

i-nuc	BP(j)	Nuc	#BP_Win	avgMFE	avgZ	avgED	SumZ	SumZ/#TotalWindows	BPs= 5
nt-1153	-	C	120	-	-	-	-	-
1153	NoBP	C	61	-37.87	-0.63	23.89	-38.49	-0.32
1153	1147	G	2	-34.5	-0.44	19.7	-0.88	-0.01
1153	1143	G	2	-35.6	-0.57	19.69	-1.14	-0.01
1153	1164	G	52	-35.67	-0.4	27.08	-20.9	-0.17
1153	1260	G	2	-36.6	-0.24	34.53	-0.49	-0.0
1153	1262	G	1	-35.3	0.12	42.08	0.12	0.0

i-nuc	BP(j)	Nuc	#BP_Win	avgMFE	avgZ	avgED	SumZ	SumZ/#TotalWindows	BPs= 3
nt-1154	-	C	120	-	-	-	-	-
1154	NoBP	C	115	-36.84	-0.51	25.72	-58.86	-0.49
1154	1146	G	2	-34.5	-0.44	19.7	-0.88	-0.01
1154	1142	G	2	-35.6	-0.57	19.69	-1.14	-0.01
1154	1260	G	1	-35.3	0.12	42.08	0.12	0.0

i-nuc	BP(j)	Nuc	#BP_Win	avgMFE	avgZ	avgED	SumZ	SumZ/#TotalWindows	BPs= 3
nt-1155	-	U	120	-	-	-	-	-
1155	NoBP	U	65	-37.69	-0.58	24.79	-37.97	-0.32
1155	1141	A	2	-35.6	-0.57	19.69	-1.14	-0.01
1155	1162	A	52	-35.67	-0.4	27.08	-20.9	-0.17
1155	1259	A	1	-35.3	0.12	42.08	0.12	0.0

i-nuc	BP(j)	Nuc	#BP_Win	avgMFE	avgZ	avgED	SumZ	SumZ/#TotalWindows	BPs= 5
nt-1156	-	G	120	-	-	-	-	-
1156	NoBP	G	6	-35.08	-0.1	35.86	-0.6	-0.01
1156	1140	C	2	-35.6	-0.57	19.69	-1.14	-0.01
1156	1149	C	54	-37.92	-0.63	23.14	-34.24	-0.29
1156	1161	C	52	-35.67	-0.4	27.08	-20.9	-0.17
1156	1257	C	5	-38.42	-0.55	33.59	-2.77	-0.02
1156	1258	C	1	-35.3	0.12	42.08	0.12	0.0

i-nuc	BP(j)	Nuc	#BP_Win	avgMFE	avgZ	avgED	SumZ	SumZ/#TotalWindows	BPs= 2
nt-1157	-	A	120	-	-	-	-	-
1157	NoBP	A	61	-35.62	-0.37	28.2	-22.53	-0.19
1157	1148	U	54	-37.92	-0.63	23.14	-34.24	-0.29
1157	1256	U	5	-38.42	-0.55	33.59	-2.77	-0.02

i-nuc	BP(j)	Nuc	#BP_Win	avgMFE	avgZ	avgED	SumZ	SumZ/#TotalWindows	BPs= 2
nt-1158	-	C	120	-	-	-	-	-
1158	NoBP	C	61	-35.61	-0.37	28.47	-22.33	-0.19
1158	1147	G	54	-37.92	-0.63	23.14	-34.24	-0.29
1158	1255	G	5	-38.42	-0.55	33.59	-2.77	-0.02

i-nuc	BP(j)	Nuc	#BP_Win	avgMFE	avgZ	avgED	SumZ	SumZ/#TotalWindows	BPs= 1
nt-1159	-	C	120	-	-	-	-	-
1159	1146	G	54	-37.92	-0.63	23.14	-34.24	-0.29
1159	NoBP	C	66	-35.82	-0.38	29.02	-24.98	-0.21

i-nuc	BP(j)	Nuc	#BP_Win	avgMFE	avgZ	avgED	SumZ	SumZ/#TotalWindows	BPs= 1
nt-1160	-	U	120	-	-	-	-	-
1160	NoBP	U	113	-36.82	-0.48	27.07	-53.68	-0.45
1160	1144	A	7	-35.41	-0.66	17.82	-4.63	-0.04

i-nuc	BP(j)	Nuc	#BP_Win	avgMFE	avgZ	avgED	SumZ	SumZ/#TotalWindows	BPs= 3
nt-1161	-	C	120	-	-	-	-	-
1161	NoBP	C	60	-37.76	-0.53	27.1	-31.88	-0.27
1161	1143	G	7	-35.41	-0.66	17.82	-4.63	-0.04
1161	1156	G	52	-35.67	-0.4	27.08	-20.9	-0.17
1161	1255	G	1	-35.3	0.12	42.08	0.12	0.0

i-nuc	BP(j)	Nuc	#BP_Win	avgMFE	avgZ	avgED	SumZ	SumZ/#TotalWindows	BPs= 2
nt-1162	-	A	120	-	-	-	-	-
1162	NoBP	A	67	-37.47	-0.53	26.39	-35.76	-0.3
1162	1155	U	52	-35.67	-0.4	27.08	-20.9	-0.17
1162	1254	U	1	-35.3	0.12	42.08	0.12	0.0

i-nuc	BP(j)	Nuc	#BP_Win	avgMFE	avgZ	avgED	SumZ	SumZ/#TotalWindows	BPs= 1
nt-1163	-	A	120	-	-	-	-	-
1163	NoBP	A	119	-36.66	-0.47	26.85	-55.72	-0.46
1163	1253	U	1	-35.3	0.12	42.08	0.12	0.0

i-nuc	BP(j)	Nuc	#BP_Win	avgMFE	avgZ	avgED	SumZ	SumZ/#TotalWindows	BPs= 2
nt-1164	-	G	120	-	-	-	-	-
1164	NoBP	G	67	-37.38	-0.5	26.95	-33.64	-0.28
1164	1153	C	52	-35.67	-0.4	27.08	-20.9	-0.17
1164	1252	U	1	-35.3	0.12	42.08	0.12	0.0

i-nuc	BP(j)	Nuc	#BP_Win	avgMFE	avgZ	avgED	SumZ	SumZ/#TotalWindows	BPs= 3
nt-1165	-	A	120	-	-	-	-	-
1165	NoBP	A	32	-36.81	-0.52	28.9	-16.61	-0.14
1165	1145	U	35	-37.83	-0.46	25.6	-16.12	-0.13
1165	1152	U	52	-35.67	-0.4	27.08	-20.9	-0.17
1165	1251	U	1	-35.3	0.12	42.08	0.12	0.0

i-nuc	BP(j)	Nuc	#BP_Win	avgMFE	avgZ	avgED	SumZ	SumZ/#TotalWindows	BPs= 2
nt-1166	-	U	120	-	-	-	-	-
1166	NoBP	U	84	-36.12	-0.44	27.82	-37.36	-0.31
1166	1144	A	35	-37.83	-0.46	25.6	-16.12	-0.13
1166	1250	A	1	-35.3	0.12	42.08	0.12	0.0

i-nuc	BP(j)	Nuc	#BP_Win	avgMFE	avgZ	avgED	SumZ	SumZ/#TotalWindows	BPs= 2
nt-1167	-	C	120	-	-	-	-	-
1167	NoBP	C	84	-36.18	-0.45	28.16	-37.41	-0.31
1167	1143	G	35	-37.83	-0.46	25.6	-16.12	-0.13
1167	1179	G	1	-31.7	0.21	19.78	0.21	0.0

i-nuc	BP(j)	Nuc	#BP_Win	avgMFE	avgZ	avgED	SumZ	SumZ/#TotalWindows	BPs= 2
nt-1168	-	C	120	-	-	-	-	-
1168	1142	G	35	-37.83	-0.46	25.6	-16.12	-0.13
1168	NoBP	C	84	-36.22	-0.45	28.21	-37.67	-0.31
1168	1178	G	1	-31.7	0.21	19.78	0.21	0.0

i-nuc	BP(j)	Nuc	#BP_Win	avgMFE	avgZ	avgED	SumZ	SumZ/#TotalWindows	BPs= 9
nt-1169	-	G	120	-	-	-	-	-
1169	NoBP	G	2	-37.15	-1.28	11.58	-2.56	-0.02
1169	1139	C	26	-38.82	-0.42	27.08	-10.81	-0.09
1169	1060	U	1	-31.9	0.09	21.52	0.09	0.0
1169	1063	C	2	-32.1	0.06	24.02	0.13	0.0
1169	1177	C	1	-31.7	0.21	19.78	0.21	0.0
1169	1180	C	14	-37.48	-0.52	29.17	-7.28	-0.06
1169	1148	U	52	-35.67	-0.4	27.08	-20.9	-0.17
1169	1217	C	4	-37.93	-0.8	26.46	-3.21	-0.03
1169	1235	C	16	-36.17	-0.4	32.25	-6.37	-0.05
1169	1211	C	2	-39.7	-1.62	21.29	-3.24	-0.03

i-nuc	BP(j)	Nuc	#BP_Win	avgMFE	avgZ	avgED	SumZ	SumZ/#TotalWindows	BPs= 8
nt-1170	-	C	120	-	-	-	-	-
1170	NoBP	C	3	-35.23	-0.73	13.7	-2.18	-0.02
1170	1138	G	26	-38.82	-0.42	27.08	-10.81	-0.09
1170	1059	G	1	-31.9	0.09	21.52	0.09	0.0
1170	1062	G	2	-32.1	0.06	24.02	0.13	0.0
1170	1179	G	14	-37.48	-0.52	29.17	-7.28	-0.06
1170	1147	G	52	-35.67	-0.4	27.08	-20.9	-0.17
1170	1216	G	4	-37.93	-0.8	26.46	-3.21	-0.03
1170	1234	G	16	-36.17	-0.4	32.25	-6.37	-0.05
1170	1210	G	2	-39.7	-1.62	21.29	-3.24	-0.03

i-nuc	BP(j)	Nuc	#BP_Win	avgMFE	avgZ	avgED	SumZ	SumZ/#TotalWindows	BPs= 7
nt-1171	-	C	120	-	-	-	-	-
1171	1137	G	26	-38.82	-0.42	27.08	-10.81	-0.09
1171	1058	G	1	-31.9	0.09	21.52	0.09	0.0
1171	NoBP	C	5	-34.26	-0.48	16.66	-2.39	-0.02
1171	1178	G	14	-37.48	-0.52	29.17	-7.28	-0.06
1171	1146	G	52	-35.67	-0.4	27.08	-20.9	-0.17
1171	1215	G	4	-37.93	-0.8	26.46	-3.21	-0.03
1171	1233	G	16	-36.17	-0.4	32.25	-6.37	-0.05
1171	1208	G	2	-39.7	-1.62	21.29	-3.24	-0.03

i-nuc	BP(j)	Nuc	#BP_Win	avgMFE	avgZ	avgED	SumZ	SumZ/#TotalWindows	BPs= 3
nt-1172	-	C	120	-	-	-	-	-
1172	NoBP	C	86	-36.46	-0.44	27.54	-38.23	-0.32
1172	1206	G	14	-38.19	-0.44	21.6	-6.09	-0.05
1172	1214	G	4	-37.93	-0.8	26.46	-3.21	-0.03
1172	1231	G	16	-36.17	-0.4	32.25	-6.37	-0.05

i-nuc	BP(j)	Nuc	#BP_Win	avgMFE	avgZ	avgED	SumZ	SumZ/#TotalWindows	BPs= 4
nt-1173	-	A	120	-	-	-	-	-
1173	NoBP	A	80	-36.24	-0.46	26.99	-37.11	-0.31
1173	1060	U	2	-32.1	0.06	24.02	0.13	0.0
1173	1135	U	8	-40.06	-0.44	36.15	-3.56	-0.03
1173	1205	U	14	-38.19	-0.44	21.6	-6.09	-0.05
1173	1230	U	16	-36.17	-0.4	32.25	-6.37	-0.05

i-nuc	BP(j)	Nuc	#BP_Win	avgMFE	avgZ	avgED	SumZ	SumZ/#TotalWindows	BPs= 4
nt-1174	-	C	120	-	-	-	-	-
1174	NoBP	C	44	-36.81	-0.5	29.28	-21.98	-0.18
1174	1059	G	2	-32.1	0.06	24.02	0.13	0.0
1174	1134	G	8	-40.06	-0.44	36.15	-3.56	-0.03
1174	1143	G	52	-35.67	-0.4	27.08	-20.9	-0.17
1174	1204	G	14	-38.19	-0.44	21.6	-6.09	-0.05

i-nuc	BP(j)	Nuc	#BP_Win	avgMFE	avgZ	avgED	SumZ	SumZ/#TotalWindows	BPs= 7
nt-1175	-	C	120	-	-	-	-	-
1175	NoBP	C	26	-38.65	-0.49	31.91	-12.65	-0.11
1175	1058	G	2	-32.1	0.06	24.02	0.13	0.0
1175	1067	G	2	-35.1	-0.61	14.85	-1.22	-0.01
1175	1142	G	52	-35.67	-0.4	27.08	-20.9	-0.17
1175	1196	G	1	-30.3	0.32	29.09	0.32	0.0
1175	1203	G	14	-38.19	-0.44	21.6	-6.09	-0.05
1175	1210	G	7	-36.63	-0.82	27.21	-5.77	-0.05
1175	1228	G	16	-36.17	-0.4	32.25	-6.37	-0.05

i-nuc	BP(j)	Nuc	#BP_Win	avgMFE	avgZ	avgED	SumZ	SumZ/#TotalWindows	BPs= 7
nt-1176	-	U	120	-	-	-	-	-
1176	1057	A	1	-32.3	0.03	24.03	0.03	0.0
1176	NoBP	U	27	-38.47	-0.49	32.15	-13.34	-0.11
1176	1066	G	2	-35.1	-0.61	14.85	-1.22	-0.01
1176	1141	A	52	-35.67	-0.4	27.08	-20.9	-0.17
1176	1195	G	1	-30.3	0.32	29.09	0.32	0.0
1176	1202	A	14	-38.19	-0.44	21.6	-6.09	-0.05
1176	1209	A	7	-36.63	-0.82	27.21	-5.77	-0.05
1176	1227	A	16	-36.17	-0.4	32.25	-6.37	-0.05

i-nuc	BP(j)	Nuc	#BP_Win	avgMFE	avgZ	avgED	SumZ	SumZ/#TotalWindows	BPs= 4
nt-1177	-	C	120	-	-	-	-	-
1177	NoBP	C	109	-36.78	-0.44	28.54	-47.64	-0.4
1177	1169	G	1	-31.7	0.21	19.78	0.21	0.0
1177	1065	G	2	-35.1	-0.61	14.85	-1.22	-0.01
1177	1194	G	1	-30.3	0.32	29.09	0.32	0.0
1177	1208	G	7	-36.63	-0.82	27.21	-5.77	-0.05

i-nuc	BP(j)	Nuc	#BP_Win	avgMFE	avgZ	avgED	SumZ	SumZ/#TotalWindows	BPs= 10
nt-1178	-	G	120	-	-	-	-	-
1178	NoBP	G	1	-32.1	-0.1	21.9	-0.1	-0.0
1178	1168	C	1	-31.7	0.21	19.78	0.21	0.0
1178	1064	U	2	-35.1	-0.61	14.85	-1.22	-0.01
1178	1171	C	14	-37.48	-0.52	29.17	-7.28	-0.06
1178	1140	C	52	-35.67	-0.4	27.08	-20.9	-0.17
1178	1193	U	1	-30.3	0.32	29.09	0.32	0.0
1178	1201	C	14	-38.19	-0.44	21.6	-6.09	-0.05
1178	1248	U	9	-42.71	-0.62	39.79	-5.57	-0.05
1178	1207	U	7	-36.63	-0.82	27.21	-5.77	-0.05
1178	1225	U	16	-36.17	-0.4	32.25	-6.37	-0.05
1178	1284	C	3	-33.83	-0.73	35.01	-2.19	-0.02

i-nuc	BP(j)	Nuc	#BP_Win	avgMFE	avgZ	avgED	SumZ	SumZ/#TotalWindows	BPs= 9
nt-1179	-	G	120	-	-	-	-	-
1179	1167	C	1	-31.7	0.21	19.78	0.21	0.0
1179	1063	C	2	-35.1	-0.61	14.85	-1.22	-0.01
1179	1170	C	14	-37.48	-0.52	29.17	-7.28	-0.06
1179	1139	C	52	-35.67	-0.4	27.08	-20.9	-0.17
1179	1192	C	1	-30.3	0.32	29.09	0.32	0.0
1179	NoBP	G	15	-37.89	-0.46	22.28	-6.97	-0.06
1179	1247	C	9	-42.71	-0.62	39.79	-5.57	-0.05
1179	1205	U	7	-36.63	-0.82	27.21	-5.77	-0.05
1179	1224	C	16	-36.17	-0.4	32.25	-6.37	-0.05
1179	1283	C	3	-33.83	-0.73	35.01	-2.19	-0.02

i-nuc	BP(j)	Nuc	#BP_Win	avgMFE	avgZ	avgED	SumZ	SumZ/#TotalWindows	BPs= 8
nt-1180	-	C	120	-	-	-	-	-
1180	1062	G	2	-35.1	-0.61	14.85	-1.22	-0.01
1180	1169	G	14	-37.48	-0.52	29.17	-7.28	-0.06
1180	1138	G	52	-35.67	-0.4	27.08	-20.9	-0.17
1180	1191	G	1	-30.3	0.32	29.09	0.32	0.0
1180	NoBP	C	16	-37.64	-0.5	22.85	-8.0	-0.07
1180	1246	G	9	-42.71	-0.62	39.79	-5.57	-0.05
1180	1204	G	7	-36.63	-0.82	27.21	-5.77	-0.05
1180	1223	G	16	-36.17	-0.4	32.25	-6.37	-0.05
1180	1282	G	3	-33.83	-0.73	35.01	-2.19	-0.02

i-nuc	BP(j)	Nuc	#BP_Win	avgMFE	avgZ	avgED	SumZ	SumZ/#TotalWindows	BPs= 4
nt-1181	-	C	120	-	-	-	-	-
1181	NoBP	C	44	-38.26	-0.57	29.22	-25.2	-0.21
1181	1137	G	52	-35.67	-0.4	27.08	-20.9	-0.17
1181	1189	G	1	-30.3	0.32	29.09	0.32	0.0
1181	1203	G	7	-36.63	-0.82	27.21	-5.77	-0.05
1181	1222	G	16	-36.17	-0.4	32.25	-6.37	-0.05

i-nuc	BP(j)	Nuc	#BP_Win	avgMFE	avgZ	avgED	SumZ	SumZ/#TotalWindows	BPs= 5
nt-1182	-	U	120	-	-	-	-	-
1182	NoBP	U	17	-33.44	-0.62	19.33	-10.59	-0.09
1182	1188	A	1	-30.3	0.32	29.09	0.32	0.0
1182	1197	A	51	-37.29	-0.47	28.57	-23.72	-0.2
1182	1124	G	23	-35.5	-0.54	27.5	-12.39	-0.1
1182	1244	G	12	-42.41	-0.52	39.86	-6.2	-0.05
1182	1221	A	16	-36.17	-0.4	32.25	-6.37	-0.05

i-nuc	BP(j)	Nuc	#BP_Win	avgMFE	avgZ	avgED	SumZ	SumZ/#TotalWindows	BPs= 3
nt-1183	-	C	120	-	-	-	-	-
1183	NoBP	C	16	-32.49	-0.69	18.54	-11.1	-0.09
1183	1196	G	67	-37.02	-0.45	29.45	-30.09	-0.25
1183	1123	G	23	-35.5	-0.54	27.5	-12.39	-0.1
1183	1243	G	14	-42.11	-0.48	39.44	-6.65	-0.06

i-nuc	BP(j)	Nuc	#BP_Win	avgMFE	avgZ	avgED	SumZ	SumZ/#TotalWindows	BPs= 3
nt-1184	-	C	120	-	-	-	-	-
1184	NoBP	C	16	-32.73	-0.82	18.79	-13.15	-0.11
1184	1195	G	67	-37.02	-0.45	29.45	-30.09	-0.25
1184	1122	G	23	-35.5	-0.54	27.5	-12.39	-0.1
1184	1242	G	14	-42.11	-0.48	39.44	-6.65	-0.06

i-nuc	BP(j)	Nuc	#BP_Win	avgMFE	avgZ	avgED	SumZ	SumZ/#TotalWindows	BPs= 3
nt-1185	-	C	120	-	-	-	-	-
1185	NoBP	C	16	-32.99	-0.96	18.87	-15.42	-0.13
1185	1194	G	67	-37.02	-0.45	29.45	-30.09	-0.25
1185	1121	G	23	-35.5	-0.54	27.5	-12.39	-0.1
1185	1241	G	14	-42.11	-0.48	39.44	-6.65	-0.06

i-nuc	BP(j)	Nuc	#BP_Win	avgMFE	avgZ	avgED	SumZ	SumZ/#TotalWindows	BPs= 3
nt-1186	-	A	120	-	-	-	-	-
1186	NoBP	A	16	-33.24	-1.08	18.96	-17.26	-0.14
1186	1193	U	67	-37.02	-0.45	29.45	-30.09	-0.25
1186	1120	U	23	-35.5	-0.54	27.5	-12.39	-0.1
1186	1240	U	14	-42.11	-0.48	39.44	-6.65	-0.06

i-nuc	BP(j)	Nuc	#BP_Win	avgMFE	avgZ	avgED	SumZ	SumZ/#TotalWindows	BPs= 1
nt-1187	-	A	120	-	-	-	-	-
1187	NoBP	A	106	-36.16	-0.58	27.54	-61.22	-0.51
1187	1239	U	14	-42.11	-0.48	39.44	-6.65	-0.06

i-nuc	BP(j)	Nuc	#BP_Win	avgMFE	avgZ	avgED	SumZ	SumZ/#TotalWindows	BPs= 3
nt-1188	-	A	120	-	-	-	-	-
1188	NoBP	A	99	-36.21	-0.49	27.86	-48.46	-0.4
1188	1182	U	1	-30.3	0.32	29.09	0.32	0.0
1188	1238	U	14	-42.11	-0.48	39.44	-6.65	-0.06
1188	1302	U	6	-37.03	-2.35	23.95	-14.08	-0.12

i-nuc	BP(j)	Nuc	#BP_Win	avgMFE	avgZ	avgED	SumZ	SumZ/#TotalWindows	BPs= 4
nt-1189	-	G	120	-	-	-	-	-
1189	NoBP	G	95	-36.39	-0.48	28.14	-45.62	-0.38
1189	1080	C	2	-29.7	0.08	23.27	0.15	0.0
1189	1181	C	1	-30.3	0.32	29.09	0.32	0.0
1189	1237	C	14	-42.11	-0.48	39.44	-6.65	-0.06
1189	1301	U	8	-36.72	-2.2	25.3	-17.58	-0.15

i-nuc	BP(j)	Nuc	#BP_Win	avgMFE	avgZ	avgED	SumZ	SumZ/#TotalWindows	BPs= 3
nt-1190	-	U	120	-	-	-	-	-
1190	NoBP	U	87	-37.5	-0.46	30.41	-39.95	-0.33
1190	1079	A	2	-29.7	0.08	23.27	0.15	0.0
1190	1115	A	23	-35.5	-0.54	27.5	-12.39	-0.1
1190	1300	A	8	-36.72	-2.2	25.3	-17.58	-0.15

i-nuc	BP(j)	Nuc	#BP_Win	avgMFE	avgZ	avgED	SumZ	SumZ/#TotalWindows	BPs= 6
nt-1191	-	G	120	-	-	-	-	-
1191	NoBP	G	71	-36.77	-0.46	28.9	-32.77	-0.27
1191	1078	C	2	-29.7	0.08	23.27	0.15	0.0
1191	1180	C	1	-30.3	0.32	29.09	0.32	0.0
1191	1114	U	23	-35.5	-0.54	27.5	-12.39	-0.1
1191	1235	C	14	-42.11	-0.48	39.44	-6.65	-0.06
1191	1299	C	8	-36.72	-2.2	25.3	-17.58	-0.15
1191	1217	C	1	-35.3	-1.54	35.51	-1.54	-0.01

i-nuc	BP(j)	Nuc	#BP_Win	avgMFE	avgZ	avgED	SumZ	SumZ/#TotalWindows	BPs= 8
nt-1192	-	C	120	-	-	-	-	-
1192	NoBP	C	69	-36.87	-0.45	29.02	-30.86	-0.26
1192	1077	G	2	-29.7	0.08	23.27	0.15	0.0
1192	1179	G	1	-30.3	0.32	29.09	0.32	0.0
1192	1113	G	23	-35.5	-0.54	27.5	-12.39	-0.1
1192	1234	G	14	-42.11	-0.48	39.44	-6.65	-0.06
1192	1298	G	8	-36.72	-2.2	25.3	-17.58	-0.15
1192	1203	G	1	-35.1	-1.46	36.55	-1.46	-0.01
1192	1216	G	1	-35.3	-1.54	35.51	-1.54	-0.01
1192	1214	G	1	-35.3	-1.75	28.65	-1.75	-0.01

i-nuc	BP(j)	Nuc	#BP_Win	avgMFE	avgZ	avgED	SumZ	SumZ/#TotalWindows	BPs= 8
nt-1193	-	U	120	-	-	-	-	-
1193	NoBP	U	17	-40.04	-0.41	36.17	-6.93	-0.06
1193	1178	G	1	-30.3	0.32	29.09	0.32	0.0
1193	1186	A	67	-37.02	-0.45	29.45	-30.09	-0.25
1193	1112	A	23	-35.5	-0.54	27.5	-12.39	-0.1
1193	1297	A	8	-36.72	-2.2	25.3	-17.58	-0.15
1193	1202	A	1	-35.1	-1.46	36.55	-1.46	-0.01
1193	1215	G	1	-35.3	-1.54	35.51	-1.54	-0.01
1193	1213	A	1	-35.3	-1.75	28.65	-1.75	-0.01
1193	1309	G	1	-34.0	-1.51	33.3	-1.51	-0.01

i-nuc	BP(j)	Nuc	#BP_Win	avgMFE	avgZ	avgED	SumZ	SumZ/#TotalWindows	BPs= 6
nt-1194	-	G	120	-	-	-	-	-
1194	NoBP	G	19	-39.6	-0.59	36.53	-11.22	-0.09
1194	1177	C	1	-30.3	0.32	29.09	0.32	0.0
1194	1185	C	67	-37.02	-0.45	29.45	-30.09	-0.25
1194	1111	U	23	-35.5	-0.54	27.5	-12.39	-0.1
1194	1296	C	8	-36.72	-2.2	25.3	-17.58	-0.15
1194	1201	C	1	-35.1	-1.46	36.55	-1.46	-0.01
1194	1212	C	1	-35.3	-1.75	28.65	-1.75	-0.01

i-nuc	BP(j)	Nuc	#BP_Win	avgMFE	avgZ	avgED	SumZ	SumZ/#TotalWindows	BPs= 7
nt-1195	-	G	120	-	-	-	-	-
1195	NoBP	G	18	-40.22	-0.66	36.47	-11.89	-0.1
1195	1176	U	1	-30.3	0.32	29.09	0.32	0.0
1195	1184	C	67	-37.02	-0.45	29.45	-30.09	-0.25
1195	1110	U	23	-35.5	-0.54	27.5	-12.39	-0.1
1195	1294	U	8	-36.72	-2.2	25.3	-17.58	-0.15
1195	1212	C	1	-35.3	-1.54	35.51	-1.54	-0.01
1195	1211	C	1	-35.3	-1.75	28.65	-1.75	-0.01
1195	1307	U	1	-34.0	-1.51	33.3	-1.51	-0.01

i-nuc	BP(j)	Nuc	#BP_Win	avgMFE	avgZ	avgED	SumZ	SumZ/#TotalWindows	BPs= 7
nt-1196	-	G	120	-	-	-	-	-
1196	1175	C	1	-30.3	0.32	29.09	0.32	0.0
1196	1183	C	67	-37.02	-0.45	29.45	-30.09	-0.25
1196	1109	U	23	-35.5	-0.54	27.5	-12.39	-0.1
1196	NoBP	G	17	-40.83	-0.68	37.87	-11.53	-0.1
1196	1293	C	8	-36.72	-2.2	25.3	-17.58	-0.15
1196	1211	C	1	-35.3	-1.54	35.51	-1.54	-0.01
1196	1306	C	1	-34.0	-1.51	33.3	-1.51	-0.01
1196	1314	U	2	-35.65	-2.42	16.26	-4.84	-0.04

i-nuc	BP(j)	Nuc	#BP_Win	avgMFE	avgZ	avgED	SumZ	SumZ/#TotalWindows	BPs= 5
nt-1197	-	A	120	-	-	-	-	-
1197	1182	U	51	-37.29	-0.47	28.57	-23.72	-0.2
1197	1108	U	23	-35.5	-0.54	27.5	-12.39	-0.1
1197	NoBP	A	33	-38.6	-0.54	35.42	-17.77	-0.15
1197	1292	U	8	-36.72	-2.2	25.3	-17.58	-0.15
1197	1305	U	1	-34.0	-1.51	33.3	-1.51	-0.01
1197	1313	U	4	-34.85	-2.13	18.54	-8.54	-0.07

i-nuc	BP(j)	Nuc	#BP_Win	avgMFE	avgZ	avgED	SumZ	SumZ/#TotalWindows	BPs= 4
nt-1198	-	U	120	-	-	-	-	-
1198	NoBP	U	90	-37.79	-0.64	30.61	-57.47	-0.48
1198	1107	A	23	-35.5	-0.54	27.5	-12.39	-0.1
1198	1209	A	2	-35.3	-1.64	32.08	-3.29	-0.03
1198	1304	A	1	-34.0	-1.51	33.3	-1.51	-0.01
1198	1312	A	4	-34.85	-2.13	18.54	-8.54	-0.07

i-nuc	BP(j)	Nuc	#BP_Win	avgMFE	avgZ	avgED	SumZ	SumZ/#TotalWindows	BPs= 5
nt-1199	-	U	120	-	-	-	-	-
1199	NoBP	U	82	-37.91	-0.5	31.04	-41.36	-0.34
1199	1106	A	23	-35.5	-0.54	27.5	-12.39	-0.1
1199	1289	A	8	-36.72	-2.2	25.3	-17.58	-0.15
1199	1208	G	2	-35.3	-1.64	32.08	-3.29	-0.03
1199	1303	A	1	-34.0	-1.51	33.3	-1.51	-0.01
1199	1311	A	4	-34.85	-2.13	18.54	-8.54	-0.07

i-nuc	BP(j)	Nuc	#BP_Win	avgMFE	avgZ	avgED	SumZ	SumZ/#TotalWindows	BPs= 6
nt-1200	-	A	120	-	-	-	-	-
1200	NoBP	A	80	-37.91	-0.54	30.58	-43.11	-0.36
1200	1105	U	23	-35.5	-0.54	27.5	-12.39	-0.1
1200	1135	U	2	-38.55	0.14	46.45	0.27	0.0
1200	1288	U	8	-36.72	-2.2	25.3	-17.58	-0.15
1200	1207	U	2	-35.3	-1.64	32.08	-3.29	-0.03
1200	1302	U	1	-34.0	-1.51	33.3	-1.51	-0.01
1200	1310	U	4	-34.85	-2.13	18.54	-8.54	-0.07

i-nuc	BP(j)	Nuc	#BP_Win	avgMFE	avgZ	avgED	SumZ	SumZ/#TotalWindows	BPs= 8
nt-1201	-	C	120	-	-	-	-	-
1201	NoBP	C	29	-35.77	-0.57	31.53	-16.46	-0.14
1201	1104	G	22	-35.53	-0.59	26.84	-13.05	-0.11
1201	1178	G	14	-38.19	-0.44	21.6	-6.09	-0.05
1201	1233	G	38	-39.37	-0.56	33.28	-21.43	-0.18
1201	1134	G	2	-38.55	0.14	46.45	0.27	0.0
1201	1287	G	8	-36.72	-2.2	25.3	-17.58	-0.15
1201	1194	G	1	-35.1	-1.46	36.55	-1.46	-0.01
1201	1206	G	2	-35.3	-1.64	32.08	-3.29	-0.03
1201	1309	G	4	-34.85	-2.13	18.54	-8.54	-0.07

i-nuc	BP(j)	Nuc	#BP_Win	avgMFE	avgZ	avgED	SumZ	SumZ/#TotalWindows	BPs= 6
nt-1202	-	A	120	-	-	-	-	-
1202	1103	U	21	-35.38	-0.6	27.12	-12.61	-0.11
1202	NoBP	A	31	-36.0	-0.65	31.08	-20.1	-0.17
1202	1176	U	14	-38.19	-0.44	21.6	-6.09	-0.05
1202	1232	U	43	-38.8	-0.74	31.59	-31.77	-0.26
1202	1133	U	2	-38.55	0.14	46.45	0.27	0.0
1202	1286	U	8	-36.72	-2.2	25.3	-17.58	-0.15
1202	1193	U	1	-35.1	-1.46	36.55	-1.46	-0.01

i-nuc	BP(j)	Nuc	#BP_Win	avgMFE	avgZ	avgED	SumZ	SumZ/#TotalWindows	BPs= 9
nt-1203	-	G	120	-	-	-	-	-
1203	NoBP	G	47	-38.39	-0.79	31.34	-37.3	-0.31
1203	1102	U	8	-35.12	-0.63	27.67	-5.01	-0.04
1203	1096	U	3	-34.87	-0.59	28.17	-1.77	-0.01
1203	1212	C	5	-35.0	-0.4	29.7	-2.02	-0.02
1203	1220	C	30	-36.56	-0.91	29.24	-27.36	-0.23
1203	1175	C	14	-38.19	-0.44	21.6	-6.09	-0.05
1203	1131	C	2	-38.55	0.14	46.45	0.27	0.0
1203	1181	C	7	-36.63	-0.82	27.21	-5.77	-0.05
1203	1299	C	3	-34.37	-1.34	32.74	-4.01	-0.03
1203	1192	C	1	-35.1	-1.46	36.55	-1.46	-0.01

i-nuc	BP(j)	Nuc	#BP_Win	avgMFE	avgZ	avgED	SumZ	SumZ/#TotalWindows	BPs= 8
nt-1204	-	G	120	-	-	-	-	-
1204	NoBP	G	6	-34.45	-1.26	31.07	-7.54	-0.06
1204	1101	U	6	-35.43	-0.77	27.81	-4.63	-0.04
1204	1095	C	3	-34.87	-0.59	28.17	-1.77	-0.01
1204	1211	C	5	-35.0	-0.4	29.7	-2.02	-0.02
1204	1219	C	31	-36.53	-0.89	29.28	-27.5	-0.23
1204	1174	C	14	-38.19	-0.44	21.6	-6.09	-0.05
1204	1230	U	46	-38.44	-0.8	31.2	-36.83	-0.31
1204	1130	C	2	-38.55	0.14	46.45	0.27	0.0
1204	1180	C	7	-36.63	-0.82	27.21	-5.77	-0.05

i-nuc	BP(j)	Nuc	#BP_Win	avgMFE	avgZ	avgED	SumZ	SumZ/#TotalWindows	BPs= 8
nt-1205	-	U	120	-	-	-	-	-
1205	NoBP	U	8	-35.4	-0.99	28.88	-7.92	-0.07
1205	1094	G	3	-34.87	-0.59	28.17	-1.77	-0.01
1205	1210	G	5	-35.0	-0.4	29.7	-2.02	-0.02
1205	1218	A	31	-36.53	-0.89	29.28	-27.5	-0.23
1205	1173	A	14	-38.19	-0.44	21.6	-6.09	-0.05
1205	1229	A	47	-38.28	-0.82	30.93	-38.44	-0.32
1205	1129	A	2	-38.55	0.14	46.45	0.27	0.0
1205	1179	G	7	-36.63	-0.82	27.21	-5.77	-0.05
1205	1297	A	3	-34.37	-1.34	32.74	-4.01	-0.03

i-nuc	BP(j)	Nuc	#BP_Win	avgMFE	avgZ	avgED	SumZ	SumZ/#TotalWindows	BPs= 6
nt-1206	-	G	120	-	-	-	-	-
1206	NoBP	G	65	-37.41	-0.77	30.26	-49.8	-0.42
1206	1099	U	3	-37.77	-1.39	23.08	-4.18	-0.03
1206	1217	C	31	-36.53	-0.89	29.28	-27.5	-0.23
1206	1172	C	14	-38.19	-0.44	21.6	-6.09	-0.05
1206	1128	C	2	-38.55	0.14	46.45	0.27	0.0
1206	1296	C	3	-34.37	-1.34	32.74	-4.01	-0.03
1206	1201	C	2	-35.3	-1.64	32.08	-3.29	-0.03

i-nuc	BP(j)	Nuc	#BP_Win	avgMFE	avgZ	avgED	SumZ	SumZ/#TotalWindows	BPs= 7
nt-1207	-	U	120	-	-	-	-	-
1207	NoBP	U	16	-36.84	-0.52	28.69	-8.37	-0.07
1207	1092	A	3	-34.87	-0.59	28.17	-1.77	-0.01
1207	1098	A	3	-37.77	-1.39	23.08	-4.18	-0.03
1207	1216	G	31	-36.53	-0.89	29.28	-27.5	-0.23
1207	1227	A	55	-38.0	-0.75	29.31	-41.31	-0.34
1207	1178	G	7	-36.63	-0.82	27.21	-5.77	-0.05
1207	1295	A	3	-34.37	-1.34	32.74	-4.01	-0.03
1207	1200	A	2	-35.3	-1.64	32.08	-3.29	-0.03

i-nuc	BP(j)	Nuc	#BP_Win	avgMFE	avgZ	avgED	SumZ	SumZ/#TotalWindows	BPs= 9
nt-1208	-	G	120	-	-	-	-	-
1208	1091	C	3	-34.87	-0.59	28.17	-1.77	-0.01
1208	NoBP	G	44	-36.36	-0.89	27.31	-39.25	-0.33
1208	1226	U	56	-37.98	-0.73	29.35	-41.1	-0.34
1208	1237	C	1	-39.5	0.17	46.19	0.17	0.0
1208	1126	U	1	-38.5	0.15	48.16	0.15	0.0
1208	1127	U	1	-38.6	0.12	44.74	0.12	0.0
1208	1177	C	7	-36.63	-0.82	27.21	-5.77	-0.05
1208	1171	C	2	-39.7	-1.62	21.29	-3.24	-0.03
1208	1293	C	3	-34.37	-1.34	32.74	-4.01	-0.03
1208	1199	U	2	-35.3	-1.64	32.08	-3.29	-0.03

i-nuc	BP(j)	Nuc	#BP_Win	avgMFE	avgZ	avgED	SumZ	SumZ/#TotalWindows	BPs= 8
nt-1209	-	A	120	-	-	-	-	-
1209	NoBP	A	44	-36.37	-0.91	27.15	-40.21	-0.34
1209	1096	U	3	-37.77	-1.39	23.08	-4.18	-0.03
1209	1225	U	58	-37.82	-0.73	29.22	-42.46	-0.35
1209	1236	U	1	-39.5	0.17	46.19	0.17	0.0
1209	1125	U	1	-38.5	0.15	48.16	0.15	0.0
1209	1126	U	1	-38.6	0.12	44.74	0.12	0.0
1209	1176	U	7	-36.63	-0.82	27.21	-5.77	-0.05
1209	1292	U	3	-34.37	-1.34	32.74	-4.01	-0.03
1209	1198	U	2	-35.3	-1.64	32.08	-3.29	-0.03

i-nuc	BP(j)	Nuc	#BP_Win	avgMFE	avgZ	avgED	SumZ	SumZ/#TotalWindows	BPs= 9
nt-1210	-	G	120	-	-	-	-	-
1210	NoBP	G	38	-36.56	-0.93	28.22	-35.48	-0.3
1210	1095	C	3	-37.77	-1.39	23.08	-4.18	-0.03
1210	1205	U	5	-35.0	-0.4	29.7	-2.02	-0.02
1210	1224	C	58	-37.82	-0.73	29.22	-42.46	-0.35
1210	1235	C	1	-39.5	0.17	46.19	0.17	0.0
1210	1125	U	1	-38.6	0.12	44.74	0.12	0.0
1210	1175	C	7	-36.63	-0.82	27.21	-5.77	-0.05
1210	1170	C	2	-39.7	-1.62	21.29	-3.24	-0.03
1210	1291	U	3	-34.37	-1.34	32.74	-4.01	-0.03
1210	1310	U	2	-30.45	-1.81	20.66	-3.61	-0.03

i-nuc	BP(j)	Nuc	#BP_Win	avgMFE	avgZ	avgED	SumZ	SumZ/#TotalWindows	BPs= 10
nt-1211	-	C	120	-	-	-	-	-
1211	1094	G	3	-37.77	-1.39	23.08	-4.18	-0.03
1211	1204	G	5	-35.0	-0.4	29.7	-2.02	-0.02
1211	NoBP	C	45	-36.32	-0.96	27.73	-43.31	-0.36
1211	1223	G	58	-37.82	-0.73	29.22	-42.46	-0.35
1211	1234	G	1	-39.5	0.17	46.19	0.17	0.0
1211	1123	G	1	-38.5	0.15	48.16	0.15	0.0
1211	1124	G	1	-38.6	0.12	44.74	0.12	0.0
1211	1169	G	2	-39.7	-1.62	21.29	-3.24	-0.03
1211	1196	G	1	-35.3	-1.54	35.51	-1.54	-0.01
1211	1195	G	1	-35.3	-1.75	28.65	-1.75	-0.01
1211	1309	G	2	-30.45	-1.81	20.66	-3.61	-0.03

i-nuc	BP(j)	Nuc	#BP_Win	avgMFE	avgZ	avgED	SumZ	SumZ/#TotalWindows	BPs= 10
nt-1212	-	C	120	-	-	-	-	-
1212	1093	G	1	-39.7	-1.83	22.37	-1.83	-0.02
1212	NoBP	C	36	-36.7	-0.89	28.79	-32.11	-0.27
1212	1203	G	5	-35.0	-0.4	29.7	-2.02	-0.02
1212	1222	G	58	-37.82	-0.73	29.22	-42.46	-0.35
1212	1233	G	1	-39.5	0.17	46.19	0.17	0.0
1212	1122	G	1	-38.5	0.15	48.16	0.15	0.0
1212	1123	G	1	-38.6	0.12	44.74	0.12	0.0
1212	1287	G	13	-35.3	-1.35	23.34	-17.61	-0.15
1212	1195	G	1	-35.3	-1.54	35.51	-1.54	-0.01
1212	1194	G	1	-35.3	-1.75	28.65	-1.75	-0.01
1212	1308	G	2	-30.45	-1.81	20.66	-3.61	-0.03

i-nuc	BP(j)	Nuc	#BP_Win	avgMFE	avgZ	avgED	SumZ	SumZ/#TotalWindows	BPs= 5
nt-1213	-	A	120	-	-	-	-	-
1213	NoBP	A	101	-37.16	-0.79	29.05	-79.57	-0.66
1213	1232	U	1	-39.5	0.17	46.19	0.17	0.0
1213	1238	U	2	-38.55	0.14	46.45	0.27	0.0
1213	1286	U	13	-35.3	-1.35	23.34	-17.61	-0.15
1213	1193	U	1	-35.3	-1.75	28.65	-1.75	-0.01
1213	1307	U	2	-30.45	-1.81	20.66	-3.61	-0.03

i-nuc	BP(j)	Nuc	#BP_Win	avgMFE	avgZ	avgED	SumZ	SumZ/#TotalWindows	BPs= 7
nt-1214	-	G	120	-	-	-	-	-
1214	NoBP	G	39	-35.88	-0.87	28.87	-33.94	-0.28
1214	1220	C	58	-37.82	-0.73	29.22	-42.46	-0.35
1214	1226	U	1	-39.5	0.17	46.19	0.17	0.0
1214	1237	C	2	-38.55	0.14	46.45	0.27	0.0
1214	1172	C	4	-37.93	-0.8	26.46	-3.21	-0.03
1214	1285	U	13	-35.3	-1.35	23.34	-17.61	-0.15
1214	1192	C	1	-35.3	-1.75	28.65	-1.75	-0.01
1214	1306	C	2	-30.45	-1.81	20.66	-3.61	-0.03

i-nuc	BP(j)	Nuc	#BP_Win	avgMFE	avgZ	avgED	SumZ	SumZ/#TotalWindows	BPs= 6
nt-1215	-	G	120	-	-	-	-	-
1215	NoBP	G	39	-35.71	-0.9	28.24	-35.07	-0.29
1215	1219	C	58	-37.82	-0.73	29.22	-42.46	-0.35
1215	1225	U	3	-33.47	-1.15	29.17	-3.44	-0.03
1215	1236	U	2	-38.55	0.14	46.45	0.27	0.0
1215	1171	C	4	-37.93	-0.8	26.46	-3.21	-0.03
1215	1284	C	13	-35.3	-1.35	23.34	-17.61	-0.15
1215	1193	U	1	-35.3	-1.54	35.51	-1.54	-0.01

i-nuc	BP(j)	Nuc	#BP_Win	avgMFE	avgZ	avgED	SumZ	SumZ/#TotalWindows	BPs= 6
nt-1216	-	G	120	-	-	-	-	-
1216	NoBP	G	66	-37.08	-0.78	28.38	-51.38	-0.43
1216	1207	U	31	-36.53	-0.89	29.28	-27.5	-0.23
1216	1224	C	3	-33.47	-1.15	29.17	-3.44	-0.03
1216	1235	C	2	-38.55	0.14	46.45	0.27	0.0
1216	1170	C	4	-37.93	-0.8	26.46	-3.21	-0.03
1216	1283	C	13	-35.3	-1.35	23.34	-17.61	-0.15
1216	1192	C	1	-35.3	-1.54	35.51	-1.54	-0.01

i-nuc	BP(j)	Nuc	#BP_Win	avgMFE	avgZ	avgED	SumZ	SumZ/#TotalWindows	BPs= 6
nt-1217	-	C	120	-	-	-	-	-
1217	NoBP	C	66	-36.98	-0.8	28.14	-53.11	-0.44
1217	1206	G	31	-36.53	-0.89	29.28	-27.5	-0.23
1217	1223	G	3	-33.47	-1.15	29.17	-3.44	-0.03
1217	1234	G	2	-38.55	0.14	46.45	0.27	0.0
1217	1169	G	4	-37.93	-0.8	26.46	-3.21	-0.03
1217	1282	G	13	-35.3	-1.35	23.34	-17.61	-0.15
1217	1191	G	1	-35.3	-1.54	35.51	-1.54	-0.01

i-nuc	BP(j)	Nuc	#BP_Win	avgMFE	avgZ	avgED	SumZ	SumZ/#TotalWindows	BPs= 3
nt-1218	-	A	120	-	-	-	-	-
1218	NoBP	A	68	-37.61	-0.72	29.66	-48.93	-0.41
1218	1205	U	31	-36.53	-0.89	29.28	-27.5	-0.23
1218	1281	U	13	-35.3	-1.35	23.34	-17.61	-0.15
1218	1310	U	8	-30.11	-1.74	18.24	-13.95	-0.12

i-nuc	BP(j)	Nuc	#BP_Win	avgMFE	avgZ	avgED	SumZ	SumZ/#TotalWindows	BPs= 3
nt-1219	-	C	120	-	-	-	-	-
1219	1204	G	31	-36.53	-0.89	29.28	-27.5	-0.23
1219	1215	G	58	-37.82	-0.73	29.22	-42.46	-0.35
1219	NoBP	C	23	-35.46	-1.12	26.38	-25.75	-0.21
1219	1309	G	8	-30.11	-1.74	18.24	-13.95	-0.12

i-nuc	BP(j)	Nuc	#BP_Win	avgMFE	avgZ	avgED	SumZ	SumZ/#TotalWindows	BPs= 4
nt-1220	-	C	120	-	-	-	-	-
1220	1203	G	30	-36.56	-0.91	29.24	-27.36	-0.23
1220	1214	G	58	-37.82	-0.73	29.22	-42.46	-0.35
1220	NoBP	C	22	-34.81	-1.26	24.13	-27.8	-0.23
1220	1231	G	2	-38.55	0.14	46.45	0.27	0.0
1220	1308	G	8	-30.11	-1.74	18.24	-13.95	-0.12

i-nuc	BP(j)	Nuc	#BP_Win	avgMFE	avgZ	avgED	SumZ	SumZ/#TotalWindows	BPs= 5
nt-1221	-	A	120	-	-	-	-	-
1221	NoBP	A	70	-37.21	-0.77	28.64	-53.9	-0.45
1221	1230	U	2	-38.55	0.14	46.45	0.27	0.0
1221	1182	U	16	-36.17	-0.4	32.25	-6.37	-0.05
1221	1285	U	11	-36.66	-1.88	24.79	-20.72	-0.17
1221	1278	U	13	-35.3	-1.35	23.34	-17.61	-0.15
1221	1307	U	8	-30.11	-1.74	18.24	-13.95	-0.12

i-nuc	BP(j)	Nuc	#BP_Win	avgMFE	avgZ	avgED	SumZ	SumZ/#TotalWindows	BPs= 7
nt-1222	-	G	120	-	-	-	-	-
1222	NoBP	G	8	-36.3	-0.47	33.08	-3.79	-0.03
1222	1212	C	58	-37.82	-0.73	29.22	-42.46	-0.35
1222	1140	C	1	-39.7	-0.26	43.22	-0.26	-0.0
1222	1181	C	16	-36.17	-0.4	32.25	-6.37	-0.05
1222	1284	C	12	-36.62	-1.78	24.73	-21.41	-0.18
1222	1277	U	13	-35.3	-1.35	23.34	-17.61	-0.15
1222	1306	C	8	-30.11	-1.74	18.24	-13.95	-0.12
1222	1337	U	4	-27.32	-1.73	16.39	-6.93	-0.06

i-nuc	BP(j)	Nuc	#BP_Win	avgMFE	avgZ	avgED	SumZ	SumZ/#TotalWindows	BPs= 6
nt-1223	-	G	120	-	-	-	-	-
1223	NoBP	G	25	-34.02	-1.24	24.21	-31.07	-0.26
1223	1211	C	58	-37.82	-0.73	29.22	-42.46	-0.35
1223	1217	C	3	-33.47	-1.15	29.17	-3.44	-0.03
1223	1139	C	1	-39.7	-0.26	43.22	-0.26	-0.0
1223	1180	C	16	-36.17	-0.4	32.25	-6.37	-0.05
1223	1283	C	12	-36.62	-1.78	24.73	-21.41	-0.18
1223	1336	C	5	-27.06	-1.63	16.35	-8.17	-0.07

i-nuc	BP(j)	Nuc	#BP_Win	avgMFE	avgZ	avgED	SumZ	SumZ/#TotalWindows	BPs= 6
nt-1224	-	C	120	-	-	-	-	-
1224	NoBP	C	25	-33.5	-1.28	24.01	-31.97	-0.27
1224	1210	G	58	-37.82	-0.73	29.22	-42.46	-0.35
1224	1216	G	3	-33.47	-1.15	29.17	-3.44	-0.03
1224	1138	G	1	-39.7	-0.26	43.22	-0.26	-0.0
1224	1179	G	16	-36.17	-0.4	32.25	-6.37	-0.05
1224	1282	G	12	-36.62	-1.78	24.73	-21.41	-0.18
1224	1335	G	5	-27.06	-1.63	16.35	-8.17	-0.07

i-nuc	BP(j)	Nuc	#BP_Win	avgMFE	avgZ	avgED	SumZ	SumZ/#TotalWindows	BPs= 5
nt-1225	-	U	120	-	-	-	-	-
1225	1209	A	58	-37.82	-0.73	29.22	-42.46	-0.35
1225	1215	G	3	-33.47	-1.15	29.17	-3.44	-0.03
1225	NoBP	U	3	-38.93	0.0	45.37	0.01	0.0
1225	1178	G	16	-36.17	-0.4	32.25	-6.37	-0.05
1225	1280	A	12	-36.62	-1.78	24.73	-21.41	-0.18
1225	1272	A	28	-31.67	-1.51	20.14	-42.18	-0.35

i-nuc	BP(j)	Nuc	#BP_Win	avgMFE	avgZ	avgED	SumZ	SumZ/#TotalWindows	BPs= 5
nt-1226	-	U	120	-	-	-	-	-
1226	1208	G	56	-37.98	-0.73	29.35	-41.1	-0.34
1226	1214	G	1	-39.5	0.17	46.19	0.17	0.0
1226	NoBP	U	18	-36.43	-0.34	33.83	-6.1	-0.05
1226	1255	G	1	-39.7	-0.26	43.22	-0.26	-0.0
1226	1279	A	12	-36.62	-1.78	24.73	-21.41	-0.18
1226	1271	A	32	-31.36	-1.51	20.01	-48.45	-0.4

i-nuc	BP(j)	Nuc	#BP_Win	avgMFE	avgZ	avgED	SumZ	SumZ/#TotalWindows	BPs= 5
nt-1227	-	A	120	-	-	-	-	-
1227	1207	U	55	-38.0	-0.75	29.31	-41.31	-0.34
1227	NoBP	A	3	-38.87	0.15	46.36	0.44	0.0
1227	1254	U	1	-39.7	-0.26	43.22	-0.26	-0.0
1227	1176	U	16	-36.17	-0.4	32.25	-6.37	-0.05
1227	1278	U	12	-36.62	-1.78	24.73	-21.41	-0.18
1227	1270	U	33	-31.12	-1.48	20.07	-48.7	-0.41

i-nuc	BP(j)	Nuc	#BP_Win	avgMFE	avgZ	avgED	SumZ	SumZ/#TotalWindows	BPs= 4
nt-1228	-	G	120	-	-	-	-	-
1228	NoBP	G	58	-37.8	-0.71	30.3	-40.97	-0.34
1228	1253	U	1	-39.7	-0.26	43.22	-0.26	-0.0
1228	1175	C	16	-36.17	-0.4	32.25	-6.37	-0.05
1228	1277	U	12	-36.62	-1.78	24.73	-21.41	-0.18
1228	1269	C	33	-31.12	-1.48	20.07	-48.7	-0.41

i-nuc	BP(j)	Nuc	#BP_Win	avgMFE	avgZ	avgED	SumZ	SumZ/#TotalWindows	BPs= 4
nt-1229	-	A	120	-	-	-	-	-
1229	NoBP	A	27	-35.48	-0.35	30.78	-9.57	-0.08
1229	1205	U	47	-38.28	-0.82	30.93	-38.44	-0.32
1229	1252	U	1	-39.7	-0.26	43.22	-0.26	-0.0
1229	1275	U	12	-36.62	-1.78	24.73	-21.41	-0.18
1229	1268	U	33	-31.12	-1.48	20.07	-48.7	-0.41

i-nuc	BP(j)	Nuc	#BP_Win	avgMFE	avgZ	avgED	SumZ	SumZ/#TotalWindows	BPs= 4
nt-1230	-	U	120	-	-	-	-	-
1230	NoBP	U	44	-31.52	-1.25	21.51	-55.13	-0.46
1230	1204	G	46	-38.44	-0.8	31.2	-36.83	-0.31
1230	1221	A	2	-38.55	0.14	46.45	0.27	0.0
1230	1173	A	16	-36.17	-0.4	32.25	-6.37	-0.05
1230	1274	A	12	-36.62	-1.78	24.73	-21.41	-0.18

i-nuc	BP(j)	Nuc	#BP_Win	avgMFE	avgZ	avgED	SumZ	SumZ/#TotalWindows	BPs= 3
nt-1231	-	G	120	-	-	-	-	-
1231	NoBP	G	90	-34.92	-1.04	26.36	-93.26	-0.78
1231	1220	C	2	-38.55	0.14	46.45	0.27	0.0
1231	1172	C	16	-36.17	-0.4	32.25	-6.37	-0.05
1231	1273	C	12	-36.62	-1.78	24.73	-21.41	-0.18

i-nuc	BP(j)	Nuc	#BP_Win	avgMFE	avgZ	avgED	SumZ	SumZ/#TotalWindows	BPs= 4
nt-1232	-	U	120	-	-	-	-	-
1232	NoBP	U	63	-32.35	-1.1	24.12	-69.09	-0.58
1232	1202	A	43	-38.8	-0.74	31.59	-31.77	-0.26
1232	1213	A	1	-39.5	0.17	46.19	0.17	0.0
1232	1249	A	1	-39.7	-0.26	43.22	-0.26	-0.0
1232	1272	A	12	-36.62	-1.78	24.73	-21.41	-0.18

i-nuc	BP(j)	Nuc	#BP_Win	avgMFE	avgZ	avgED	SumZ	SumZ/#TotalWindows	BPs= 5
nt-1233	-	G	120	-	-	-	-	-
1233	1201	C	38	-39.37	-0.56	33.28	-21.43	-0.18
1233	1212	C	1	-39.5	0.17	46.19	0.17	0.0
1233	NoBP	G	2	-38.55	0.14	46.45	0.27	0.0
1233	1248	U	1	-39.7	-0.26	43.22	-0.26	-0.0
1233	1171	C	16	-36.17	-0.4	32.25	-6.37	-0.05
1233	1265	C	62	-31.96	-1.56	20.69	-96.46	-0.8

i-nuc	BP(j)	Nuc	#BP_Win	avgMFE	avgZ	avgED	SumZ	SumZ/#TotalWindows	BPs= 7
nt-1234	-	G	120	-	-	-	-	-
1234	NoBP	G	12	-35.18	-0.91	23.56	-10.95	-0.09
1234	1211	C	1	-39.5	0.17	46.19	0.17	0.0
1234	1125	U	2	-38.7	0.36	49.24	0.71	0.01
1234	1217	C	2	-38.55	0.14	46.45	0.27	0.0
1234	1192	C	14	-42.11	-0.48	39.44	-6.65	-0.06
1234	1247	C	11	-39.09	-0.51	34.16	-5.56	-0.05
1234	1170	C	16	-36.17	-0.4	32.25	-6.37	-0.05
1234	1264	C	62	-31.96	-1.56	20.69	-96.46	-0.8

i-nuc	BP(j)	Nuc	#BP_Win	avgMFE	avgZ	avgED	SumZ	SumZ/#TotalWindows	BPs= 6
nt-1235	-	C	120	-	-	-	-	-
1235	NoBP	C	74	-32.24	-1.46	21.1	-108.32	-0.9
1235	1210	G	1	-39.5	0.17	46.19	0.17	0.0
1235	1124	G	2	-38.7	0.36	49.24	0.71	0.01
1235	1216	G	2	-38.55	0.14	46.45	0.27	0.0
1235	1191	G	14	-42.11	-0.48	39.44	-6.65	-0.06
1235	1246	G	11	-39.09	-0.51	34.16	-5.56	-0.05
1235	1169	G	16	-36.17	-0.4	32.25	-6.37	-0.05

i-nuc	BP(j)	Nuc	#BP_Win	avgMFE	avgZ	avgED	SumZ	SumZ/#TotalWindows	BPs= 5
nt-1236	-	U	120	-	-	-	-	-
1236	NoBP	U	17	-41.71	-0.4	38.16	-6.82	-0.06
1236	1209	A	1	-39.5	0.17	46.19	0.17	0.0
1236	1123	G	2	-38.7	0.36	49.24	0.71	0.01
1236	1215	G	2	-38.55	0.14	46.45	0.27	0.0
1236	1245	A	11	-39.09	-0.51	34.16	-5.56	-0.05
1236	1263	A	87	-32.49	-1.33	22.66	-115.41	-0.96

i-nuc	BP(j)	Nuc	#BP_Win	avgMFE	avgZ	avgED	SumZ	SumZ/#TotalWindows	BPs= 6
nt-1237	-	C	120	-	-	-	-	-
1237	NoBP	C	1	-39.9	0.13	34.99	0.13	0.0
1237	1208	G	1	-39.5	0.17	46.19	0.17	0.0
1237	1122	G	2	-38.7	0.36	49.24	0.71	0.01
1237	1214	G	2	-38.55	0.14	46.45	0.27	0.0
1237	1189	G	14	-42.11	-0.48	39.44	-6.65	-0.06
1237	1244	G	11	-39.09	-0.51	34.16	-5.56	-0.05
1237	1262	G	89	-32.45	-1.31	22.64	-116.55	-0.97

i-nuc	BP(j)	Nuc	#BP_Win	avgMFE	avgZ	avgED	SumZ	SumZ/#TotalWindows	BPs= 5
nt-1238	-	U	120	-	-	-	-	-
1238	NoBP	U	1	-39.5	0.17	46.19	0.17	0.0
1238	1121	G	2	-38.7	0.36	49.24	0.71	0.01
1238	1213	A	2	-38.55	0.14	46.45	0.27	0.0
1238	1188	A	14	-42.11	-0.48	39.44	-6.65	-0.06
1238	1243	G	11	-39.09	-0.51	34.16	-5.56	-0.05
1238	1261	A	90	-32.3	-1.29	22.73	-116.25	-0.97

i-nuc	BP(j)	Nuc	#BP_Win	avgMFE	avgZ	avgED	SumZ	SumZ/#TotalWindows	BPs= 3
nt-1239	-	U	120	-	-	-	-	-
1239	NoBP	U	15	-38.97	-0.31	37.81	-4.58	-0.04
1239	1187	A	14	-42.11	-0.48	39.44	-6.65	-0.06
1239	1260	G	90	-32.3	-1.29	22.73	-116.25	-0.97
1239	1272	A	1	-18.4	0.47	38.1	0.47	0.0

i-nuc	BP(j)	Nuc	#BP_Win	avgMFE	avgZ	avgED	SumZ	SumZ/#TotalWindows	BPs= 3
nt-1240	-	U	120	-	-	-	-	-
1240	NoBP	U	15	-37.57	-0.29	37.07	-4.31	-0.04
1240	1186	A	14	-42.11	-0.48	39.44	-6.65	-0.06
1240	1259	A	90	-32.3	-1.29	22.73	-116.25	-0.97
1240	1271	A	1	-18.4	0.47	38.1	0.47	0.0

i-nuc	BP(j)	Nuc	#BP_Win	avgMFE	avgZ	avgED	SumZ	SumZ/#TotalWindows	BPs= 4
nt-1241	-	G	120	-	-	-	-	-
1241	NoBP	G	13	-39.01	-0.41	36.05	-5.29	-0.04
1241	1185	C	14	-42.11	-0.48	39.44	-6.65	-0.06
1241	1258	C	90	-32.3	-1.29	22.73	-116.25	-0.97
1241	1270	U	1	-18.4	0.47	38.1	0.47	0.0
1241	1358	C	2	-18.0	0.59	37.25	1.18	0.01

i-nuc	BP(j)	Nuc	#BP_Win	avgMFE	avgZ	avgED	SumZ	SumZ/#TotalWindows	BPs= 5
nt-1242	-	G	120	-	-	-	-	-
1242	NoBP	G	12	-39.05	-0.45	35.04	-5.44	-0.05
1242	1184	C	14	-42.11	-0.48	39.44	-6.65	-0.06
1242	1257	C	90	-32.3	-1.29	22.73	-116.25	-0.97
1242	1269	C	1	-18.4	0.47	38.1	0.47	0.0
1242	1357	C	2	-18.0	0.59	37.25	1.18	0.01
1242	1340	C	1	-17.2	0.44	36.43	0.44	0.0

i-nuc	BP(j)	Nuc	#BP_Win	avgMFE	avgZ	avgED	SumZ	SumZ/#TotalWindows	BPs= 6
nt-1243	-	G	120	-	-	-	-	-
1243	1183	C	14	-42.11	-0.48	39.44	-6.65	-0.06
1243	1238	U	11	-39.09	-0.51	34.16	-5.56	-0.05
1243	1256	U	90	-32.3	-1.29	22.73	-116.25	-0.97
1243	1268	U	1	-18.4	0.47	38.1	0.47	0.0
1243	1356	U	2	-18.0	0.59	37.25	1.18	0.01
1243	NoBP	G	1	-17.2	0.44	36.43	0.44	0.0
1243	1358	C	1	-16.5	0.21	34.91	0.21	0.0

i-nuc	BP(j)	Nuc	#BP_Win	avgMFE	avgZ	avgED	SumZ	SumZ/#TotalWindows	BPs= 5
nt-1244	-	G	120	-	-	-	-	-
1244	NoBP	G	93	-32.05	-1.25	23.13	-115.94	-0.97
1244	1182	U	12	-42.41	-0.52	39.86	-6.2	-0.05
1244	1237	C	11	-39.09	-0.51	34.16	-5.56	-0.05
1244	1267	U	1	-18.4	0.47	38.1	0.47	0.0
1244	1355	U	2	-18.0	0.59	37.25	1.18	0.01
1244	1357	C	1	-16.5	0.21	34.91	0.21	0.0

i-nuc	BP(j)	Nuc	#BP_Win	avgMFE	avgZ	avgED	SumZ	SumZ/#TotalWindows	BPs= 6
nt-1245	-	A	120	-	-	-	-	-
1245	NoBP	A	13	-40.32	-0.49	39.22	-6.32	-0.05
1245	1236	U	11	-39.09	-0.51	34.16	-5.56	-0.05
1245	1254	U	90	-32.3	-1.29	22.73	-116.25	-0.97
1245	1266	U	1	-18.4	0.47	38.1	0.47	0.0
1245	1354	U	2	-18.0	0.59	37.25	1.18	0.01
1245	1337	U	2	-16.25	0.3	34.66	0.61	0.01
1245	1356	U	1	-16.5	0.21	34.91	0.21	0.0

i-nuc	BP(j)	Nuc	#BP_Win	avgMFE	avgZ	avgED	SumZ	SumZ/#TotalWindows	BPs= 6
nt-1246	-	G	120	-	-	-	-	-
1246	NoBP	G	6	-24.9	0.09	36.58	0.55	0.0
1246	1180	C	9	-42.71	-0.62	39.79	-5.57	-0.05
1246	1235	C	11	-39.09	-0.51	34.16	-5.56	-0.05
1246	1253	U	90	-32.3	-1.29	22.73	-116.25	-0.97
1246	1265	C	1	-18.4	0.47	38.1	0.47	0.0
1246	1336	C	2	-16.25	0.3	34.66	0.61	0.01
1246	1355	U	1	-16.5	0.21	34.91	0.21	0.0

i-nuc	BP(j)	Nuc	#BP_Win	avgMFE	avgZ	avgED	SumZ	SumZ/#TotalWindows	BPs= 3
nt-1247	-	C	120	-	-	-	-	-
1247	NoBP	C	98	-31.28	-1.18	23.77	-115.35	-0.96
1247	1179	G	9	-42.71	-0.62	39.79	-5.57	-0.05
1247	1234	G	11	-39.09	-0.51	34.16	-5.56	-0.05
1247	1335	G	2	-16.25	0.3	34.66	0.61	0.01

i-nuc	BP(j)	Nuc	#BP_Win	avgMFE	avgZ	avgED	SumZ	SumZ/#TotalWindows	BPs= 2
nt-1248	-	U	120	-	-	-	-	-
1248	1178	G	9	-42.71	-0.62	39.79	-5.57	-0.05
1248	1233	G	1	-39.7	-0.26	43.22	-0.26	-0.0
1248	NoBP	U	110	-31.47	-1.09	24.72	-120.38	-1.0

i-nuc	BP(j)	Nuc	#BP_Win	avgMFE	avgZ	avgED	SumZ	SumZ/#TotalWindows	BPs= 2
nt-1249	-	A	120	-	-	-	-	-
1249	NoBP	A	117	-32.33	-1.08	25.62	-126.93	-1.06
1249	1232	U	1	-39.7	-0.26	43.22	-0.26	-0.0
1249	1349	U	2	-18.0	0.59	37.25	1.18	0.01

i-nuc	BP(j)	Nuc	#BP_Win	avgMFE	avgZ	avgED	SumZ	SumZ/#TotalWindows	BPs= 2
nt-1250	-	A	119	-	-	-	-	-
1250	NoBP	A	116	-32.28	-1.09	25.53	-126.76	-1.07
1250	1166	U	1	-35.3	0.12	42.08	0.12	0.0
1250	1348	U	2	-18.0	0.59	37.25	1.18	0.01

i-nuc	BP(j)	Nuc	#BP_Win	avgMFE	avgZ	avgED	SumZ	SumZ/#TotalWindows	BPs= 2
nt-1251	-	U	118	-	-	-	-	-
1251	NoBP	U	115	-32.18	-1.1	25.39	-126.07	-1.07
1251	1165	A	1	-35.3	0.12	42.08	0.12	0.0
1251	1347	A	2	-18.0	0.59	37.25	1.18	0.01

i-nuc	BP(j)	Nuc	#BP_Win	avgMFE	avgZ	avgED	SumZ	SumZ/#TotalWindows	BPs= 3
nt-1252	-	U	117	-	-	-	-	-
1252	NoBP	U	113	-32.02	-1.11	25.09	-125.09	-1.07
1252	1229	A	1	-39.7	-0.26	43.22	-0.26	-0.0
1252	1164	G	1	-35.3	0.12	42.08	0.12	0.0
1252	1346	G	2	-18.0	0.59	37.25	1.18	0.01

i-nuc	BP(j)	Nuc	#BP_Win	avgMFE	avgZ	avgED	SumZ	SumZ/#TotalWindows	BPs= 4
nt-1253	-	U	116	-	-	-	-	-
1253	NoBP	U	19	-33.04	-0.29	35.2	-5.56	-0.05
1253	1228	G	1	-39.7	-0.26	43.22	-0.26	-0.0
1253	1246	G	90	-32.3	-1.29	22.73	-116.25	-1.0
1253	1163	A	1	-35.3	0.12	42.08	0.12	0.0
1253	1312	A	5	-15.2	-0.29	31.21	-1.43	-0.01

i-nuc	BP(j)	Nuc	#BP_Win	avgMFE	avgZ	avgED	SumZ	SumZ/#TotalWindows	BPs= 5
nt-1254	-	U	115	-	-	-	-	-
1254	NoBP	U	16	-34.51	-0.33	34.87	-5.35	-0.05
1254	1227	A	1	-39.7	-0.26	43.22	-0.26	-0.0
1254	1245	A	90	-32.3	-1.29	22.73	-116.25	-1.01
1254	1162	A	1	-35.3	0.12	42.08	0.12	0.0
1254	1274	A	2	-16.25	0.3	34.66	0.61	0.01
1254	1311	A	5	-15.2	-0.29	31.21	-1.43	-0.01

i-nuc	BP(j)	Nuc	#BP_Win	avgMFE	avgZ	avgED	SumZ	SumZ/#TotalWindows	BPs= 7
nt-1255	-	G	114	-	-	-	-	-
1255	NoBP	G	94	-32.21	-1.24	23.38	-116.14	-1.02
1255	1226	U	1	-39.7	-0.26	43.22	-0.26	-0.0
1255	1145	U	4	-40.72	-0.66	30.63	-2.65	-0.02
1255	1158	C	5	-38.42	-0.55	33.59	-2.77	-0.02
1255	1161	C	1	-35.3	0.12	42.08	0.12	0.0
1255	1264	C	2	-17.45	0.34	36.5	0.68	0.01
1255	1273	C	2	-16.25	0.3	34.66	0.61	0.01
1255	1310	U	5	-15.2	-0.29	31.21	-1.43	-0.01

i-nuc	BP(j)	Nuc	#BP_Win	avgMFE	avgZ	avgED	SumZ	SumZ/#TotalWindows	BPs= 6
nt-1256	-	U	113	-	-	-	-	-
1256	NoBP	U	8	-24.14	-0.26	34.89	-2.12	-0.02
1256	1144	A	4	-40.72	-0.66	30.63	-2.65	-0.02
1256	1243	G	90	-32.3	-1.29	22.73	-116.25	-1.03
1256	1157	A	5	-38.42	-0.55	33.59	-2.77	-0.02
1256	1263	A	2	-17.45	0.34	36.5	0.68	0.01
1256	1343	A	2	-18.0	0.59	37.25	1.18	0.01
1256	1272	A	2	-16.25	0.3	34.66	0.61	0.01

i-nuc	BP(j)	Nuc	#BP_Win	avgMFE	avgZ	avgED	SumZ	SumZ/#TotalWindows	BPs= 6
nt-1257	-	C	112	-	-	-	-	-
1257	NoBP	C	4	-26.88	0.12	38.66	0.47	0.0
1257	1143	G	4	-40.72	-0.66	30.63	-2.65	-0.02
1257	1242	G	90	-32.3	-1.29	22.73	-116.25	-1.04
1257	1156	G	5	-38.42	-0.55	33.59	-2.77	-0.02
1257	1262	G	2	-17.45	0.34	36.5	0.68	0.01
1257	1342	G	2	-18.0	0.59	37.25	1.18	0.01
1257	1309	G	5	-15.2	-0.29	31.21	-1.43	-0.01

i-nuc	BP(j)	Nuc	#BP_Win	avgMFE	avgZ	avgED	SumZ	SumZ/#TotalWindows	BPs= 5
nt-1258	-	C	111	-	-	-	-	-
1258	1142	G	4	-40.72	-0.66	30.63	-2.65	-0.02
1258	1241	G	90	-32.3	-1.29	22.73	-116.25	-1.05
1258	NoBP	C	9	-28.83	-0.16	34.47	-1.48	-0.01
1258	1156	G	1	-35.3	0.12	42.08	0.12	0.0
1258	1341	G	2	-18.0	0.59	37.25	1.18	0.01
1258	1308	G	5	-15.2	-0.29	31.21	-1.43	-0.01

i-nuc	BP(j)	Nuc	#BP_Win	avgMFE	avgZ	avgED	SumZ	SumZ/#TotalWindows	BPs= 5
nt-1259	-	A	110	-	-	-	-	-
1259	NoBP	A	7	-33.04	-0.29	32.51	-2.05	-0.02
1259	1240	U	90	-32.3	-1.29	22.73	-116.25	-1.06
1259	1152	U	3	-39.63	-0.76	32.96	-2.28	-0.02
1259	1155	U	1	-35.3	0.12	42.08	0.12	0.0
1259	1270	U	4	-17.12	0.45	35.96	1.79	0.02
1259	1307	U	5	-15.2	-0.29	31.21	-1.43	-0.01

i-nuc	BP(j)	Nuc	#BP_Win	avgMFE	avgZ	avgED	SumZ	SumZ/#TotalWindows	BPs= 6
nt-1260	-	G	109	-	-	-	-	-
1260	NoBP	G	4	-29.28	-0.18	31.8	-0.74	-0.01
1260	1239	U	90	-32.3	-1.29	22.73	-116.25	-1.07
1260	1151	C	3	-39.63	-0.76	32.96	-2.28	-0.02
1260	1153	C	2	-36.6	-0.24	34.53	-0.49	-0.0
1260	1154	C	1	-35.3	0.12	42.08	0.12	0.0
1260	1269	C	4	-17.12	0.45	35.96	1.79	0.02
1260	1306	C	5	-15.2	-0.29	31.21	-1.43	-0.01

i-nuc	BP(j)	Nuc	#BP_Win	avgMFE	avgZ	avgED	SumZ	SumZ/#TotalWindows	BPs= 5
nt-1261	-	A	108	-	-	-	-	-
1261	NoBP	A	4	-27.85	0.01	35.85	0.06	0.0
1261	1238	U	90	-32.3	-1.29	22.73	-116.25	-1.08
1261	1150	U	3	-39.63	-0.76	32.96	-2.28	-0.02
1261	1152	U	2	-36.6	-0.24	34.53	-0.49	-0.0
1261	1268	U	4	-17.12	0.45	35.96	1.79	0.02
1261	1305	U	5	-15.2	-0.29	31.21	-1.43	-0.01

i-nuc	BP(j)	Nuc	#BP_Win	avgMFE	avgZ	avgED	SumZ	SumZ/#TotalWindows	BPs= 6
nt-1262	-	G	107	-	-	-	-	-
1262	1237	C	89	-32.45	-1.31	22.64	-116.55	-1.09
1262	1149	C	3	-39.63	-0.76	32.96	-2.28	-0.02
1262	1151	C	2	-36.6	-0.24	34.53	-0.49	-0.0
1262	1153	C	1	-35.3	0.12	42.08	0.12	0.0
1262	NoBP	G	6	-15.82	-0.19	31.18	-1.13	-0.01
1262	1257	C	2	-17.45	0.34	36.5	0.68	0.01
1262	1267	U	4	-17.12	0.45	35.96	1.79	0.02

i-nuc	BP(j)	Nuc	#BP_Win	avgMFE	avgZ	avgED	SumZ	SumZ/#TotalWindows	BPs= 5
nt-1263	-	A	106	-	-	-	-	-
1263	1236	U	87	-32.49	-1.33	22.66	-115.41	-1.09
1263	1148	U	3	-39.63	-0.76	32.96	-2.28	-0.02
1263	1150	U	2	-36.6	-0.24	34.53	-0.49	-0.0
1263	1152	U	1	-35.3	0.12	42.08	0.12	0.0
1263	NoBP	A	11	-16.84	0.0	31.24	0.02	0.0
1263	1256	U	2	-17.45	0.34	36.5	0.68	0.01

i-nuc	BP(j)	Nuc	#BP_Win	avgMFE	avgZ	avgED	SumZ	SumZ/#TotalWindows	BPs= 3
nt-1264	-	C	105	-	-	-	-	-
1264	NoBP	C	39	-29.11	-0.48	29.73	-18.72	-0.18
1264	1147	G	2	-41.05	-1.03	31.39	-2.07	-0.02
1264	1234	G	62	-31.96	-1.56	20.69	-96.46	-0.92
1264	1255	G	2	-17.45	0.34	36.5	0.68	0.01

i-nuc	BP(j)	Nuc	#BP_Win	avgMFE	avgZ	avgED	SumZ	SumZ/#TotalWindows	BPs= 3
nt-1265	-	C	104	-	-	-	-	-
1265	1146	G	1	-42.3	-1.22	32.61	-1.22	-0.01
1265	NoBP	C	40	-28.76	-0.46	30.01	-18.51	-0.18
1265	1233	G	62	-31.96	-1.56	20.69	-96.46	-0.93
1265	1246	G	1	-18.4	0.47	38.1	0.47	0.0

i-nuc	BP(j)	Nuc	#BP_Win	avgMFE	avgZ	avgED	SumZ	SumZ/#TotalWindows	BPs= 1
nt-1266	-	U	103	-	-	-	-	-
1266	NoBP	U	102	-30.71	-1.13	24.35	-114.97	-1.12
1266	1245	A	1	-18.4	0.47	38.1	0.47	0.0

i-nuc	BP(j)	Nuc	#BP_Win	avgMFE	avgZ	avgED	SumZ	SumZ/#TotalWindows	BPs= 2
nt-1267	-	U	102	-	-	-	-	-
1267	NoBP	U	97	-31.18	-1.19	23.81	-115.91	-1.14
1267	1244	G	1	-18.4	0.47	38.1	0.47	0.0
1267	1262	G	4	-17.12	0.45	35.96	1.79	0.02

i-nuc	BP(j)	Nuc	#BP_Win	avgMFE	avgZ	avgED	SumZ	SumZ/#TotalWindows	BPs= 3
nt-1268	-	U	101	-	-	-	-	-
1268	NoBP	U	63	-31.11	-1.06	25.57	-67.0	-0.66
1268	1229	A	33	-31.12	-1.48	20.07	-48.7	-0.48
1268	1243	G	1	-18.4	0.47	38.1	0.47	0.0
1268	1261	A	4	-17.12	0.45	35.96	1.79	0.02

i-nuc	BP(j)	Nuc	#BP_Win	avgMFE	avgZ	avgED	SumZ	SumZ/#TotalWindows	BPs= 3
nt-1269	-	C	100	-	-	-	-	-
1269	NoBP	C	62	-31.02	-1.08	25.43	-66.74	-0.67
1269	1228	G	33	-31.12	-1.48	20.07	-48.7	-0.49
1269	1242	G	1	-18.4	0.47	38.1	0.47	0.0
1269	1260	G	4	-17.12	0.45	35.96	1.79	0.02

i-nuc	BP(j)	Nuc	#BP_Win	avgMFE	avgZ	avgED	SumZ	SumZ/#TotalWindows	BPs= 3
nt-1270	-	U	99	-	-	-	-	-
1270	NoBP	U	61	-30.93	-1.09	25.28	-66.51	-0.67
1270	1227	A	33	-31.12	-1.48	20.07	-48.7	-0.49
1270	1241	G	1	-18.4	0.47	38.1	0.47	0.0
1270	1259	A	4	-17.12	0.45	35.96	1.79	0.02

i-nuc	BP(j)	Nuc	#BP_Win	avgMFE	avgZ	avgED	SumZ	SumZ/#TotalWindows	BPs= 2
nt-1271	-	A	98	-	-	-	-	-
1271	NoBP	A	65	-29.9	-1.0	25.63	-65.09	-0.66
1271	1226	U	32	-31.36	-1.51	20.01	-48.45	-0.49
1271	1240	U	1	-18.4	0.47	38.1	0.47	0.0

i-nuc	BP(j)	Nuc	#BP_Win	avgMFE	avgZ	avgED	SumZ	SumZ/#TotalWindows	BPs= 4
nt-1272	-	A	97	-	-	-	-	-
1272	NoBP	A	54	-28.77	-0.94	24.71	-50.64	-0.52
1272	1232	U	12	-36.62	-1.78	24.73	-21.41	-0.22
1272	1225	U	28	-31.67	-1.51	20.14	-42.18	-0.43
1272	1239	U	1	-18.4	0.47	38.1	0.47	0.0
1272	1256	U	2	-16.25	0.3	34.66	0.61	0.01

i-nuc	BP(j)	Nuc	#BP_Win	avgMFE	avgZ	avgED	SumZ	SumZ/#TotalWindows	BPs= 3
nt-1273	-	C	96	-	-	-	-	-
1273	NoBP	C	53	-30.13	-1.01	25.33	-53.61	-0.56
1273	1231	G	12	-36.62	-1.78	24.73	-21.41	-0.22
1273	1308	G	29	-28.49	-1.34	19.16	-38.73	-0.4
1273	1255	G	2	-16.25	0.3	34.66	0.61	0.01

i-nuc	BP(j)	Nuc	#BP_Win	avgMFE	avgZ	avgED	SumZ	SumZ/#TotalWindows	BPs= 3
nt-1274	-	A	95	-	-	-	-	-
1274	NoBP	A	52	-30.04	-1.03	25.1	-53.54	-0.56
1274	1230	U	12	-36.62	-1.78	24.73	-21.41	-0.23
1274	1307	U	29	-28.49	-1.34	19.16	-38.73	-0.41
1274	1254	U	2	-16.25	0.3	34.66	0.61	0.01

i-nuc	BP(j)	Nuc	#BP_Win	avgMFE	avgZ	avgED	SumZ	SumZ/#TotalWindows	BPs= 1
nt-1275	-	U	94	-	-	-	-	-
1275	NoBP	U	82	-29.09	-1.12	23.08	-91.58	-0.97
1275	1229	A	12	-36.62	-1.78	24.73	-21.41	-0.23

i-nuc	BP(j)	Nuc	#BP_Win	avgMFE	avgZ	avgED	SumZ	SumZ/#TotalWindows	BPs= 1
nt-1276	-	A	93	-	-	-	-	-
1276	NoBP	A	41	-33.11	-1.14	27.08	-46.61	-0.5
1276	1305	U	52	-27.54	-1.27	20.02	-66.2	-0.71

i-nuc	BP(j)	Nuc	#BP_Win	avgMFE	avgZ	avgED	SumZ	SumZ/#TotalWindows	BPs= 3
nt-1277	-	U	92	-	-	-	-	-
1277	NoBP	U	10	-34.79	-0.58	31.65	-5.81	-0.06
1277	1228	G	12	-36.62	-1.78	24.73	-21.41	-0.23
1277	1222	G	13	-35.3	-1.35	23.34	-17.61	-0.19
1277	1304	A	57	-26.46	-1.19	21.0	-67.63	-0.74

i-nuc	BP(j)	Nuc	#BP_Win	avgMFE	avgZ	avgED	SumZ	SumZ/#TotalWindows	BPs= 3
nt-1278	-	U	91	-	-	-	-	-
1278	NoBP	U	9	-34.74	-0.61	31.0	-5.45	-0.06
1278	1227	A	12	-36.62	-1.78	24.73	-21.41	-0.24
1278	1221	A	13	-35.3	-1.35	23.34	-17.61	-0.19
1278	1303	A	57	-26.46	-1.19	21.0	-67.63	-0.74

i-nuc	BP(j)	Nuc	#BP_Win	avgMFE	avgZ	avgED	SumZ	SumZ/#TotalWindows	BPs= 2
nt-1279	-	A	90	-	-	-	-	-
1279	NoBP	A	21	-35.07	-1.08	26.32	-22.6	-0.25
1279	1226	U	12	-36.62	-1.78	24.73	-21.41	-0.24
1279	1302	U	57	-26.46	-1.19	21.0	-67.63	-0.75

i-nuc	BP(j)	Nuc	#BP_Win	avgMFE	avgZ	avgED	SumZ	SumZ/#TotalWindows	BPs= 2
nt-1280	-	A	89	-	-	-	-	-
1280	NoBP	A	20	-35.06	-1.1	26.19	-22.06	-0.25
1280	1225	U	12	-36.62	-1.78	24.73	-21.41	-0.24
1280	1301	U	57	-26.46	-1.19	21.0	-67.63	-0.76

i-nuc	BP(j)	Nuc	#BP_Win	avgMFE	avgZ	avgED	SumZ	SumZ/#TotalWindows	BPs= 2
nt-1281	-	U	88	-	-	-	-	-
1281	NoBP	U	18	-35.92	-1.4	27.12	-25.2	-0.29
1281	1218	A	13	-35.3	-1.35	23.34	-17.61	-0.2
1281	1300	A	57	-26.46	-1.19	21.0	-67.63	-0.77

i-nuc	BP(j)	Nuc	#BP_Win	avgMFE	avgZ	avgED	SumZ	SumZ/#TotalWindows	BPs= 4
nt-1282	-	G	87	-	-	-	-	-
1282	NoBP	G	2	-35.2	-0.45	28.86	-0.91	-0.01
1282	1224	C	12	-36.62	-1.78	24.73	-21.41	-0.25
1282	1217	C	13	-35.3	-1.35	23.34	-17.61	-0.2
1282	1180	C	3	-33.83	-0.73	35.01	-2.19	-0.03
1282	1299	C	57	-26.46	-1.19	21.0	-67.63	-0.78

i-nuc	BP(j)	Nuc	#BP_Win	avgMFE	avgZ	avgED	SumZ	SumZ/#TotalWindows	BPs= 4
nt-1283	-	C	86	-	-	-	-	-
1283	NoBP	C	1	-35.2	-0.41	28.87	-0.41	-0.0
1283	1223	G	12	-36.62	-1.78	24.73	-21.41	-0.25
1283	1216	G	13	-35.3	-1.35	23.34	-17.61	-0.2
1283	1179	G	3	-33.83	-0.73	35.01	-2.19	-0.03
1283	1298	G	57	-26.46	-1.19	21.0	-67.63	-0.79

i-nuc	BP(j)	Nuc	#BP_Win	avgMFE	avgZ	avgED	SumZ	SumZ/#TotalWindows	BPs= 3
nt-1284	-	C	85	-	-	-	-	-
1284	1222	G	12	-36.62	-1.78	24.73	-21.41	-0.25
1284	1215	G	13	-35.3	-1.35	23.34	-17.61	-0.21
1284	1178	G	3	-33.83	-0.73	35.01	-2.19	-0.03
1284	NoBP	C	57	-26.46	-1.19	21.0	-67.63	-0.8

i-nuc	BP(j)	Nuc	#BP_Win	avgMFE	avgZ	avgED	SumZ	SumZ/#TotalWindows	BPs= 2
nt-1285	-	U	84	-	-	-	-	-
1285	1221	A	11	-36.66	-1.88	24.79	-20.72	-0.25
1285	1214	G	13	-35.3	-1.35	23.34	-17.61	-0.21
1285	NoBP	U	60	-26.83	-1.16	21.7	-69.82	-0.83

i-nuc	BP(j)	Nuc	#BP_Win	avgMFE	avgZ	avgED	SumZ	SumZ/#TotalWindows	BPs= 3
nt-1286	-	U	83	-	-	-	-	-
1286	NoBP	U	4	-34.9	-0.85	31.39	-3.4	-0.04
1286	1213	A	13	-35.3	-1.35	23.34	-17.61	-0.21
1286	1297	A	58	-26.58	-1.18	21.19	-68.51	-0.83
1286	1202	A	8	-36.72	-2.2	25.3	-17.58	-0.21

i-nuc	BP(j)	Nuc	#BP_Win	avgMFE	avgZ	avgED	SumZ	SumZ/#TotalWindows	BPs= 3
nt-1287	-	G	82	-	-	-	-	-
1287	1212	C	13	-35.3	-1.35	23.34	-17.61	-0.21
1287	NoBP	G	3	-33.83	-0.73	35.01	-2.19	-0.03
1287	1296	C	58	-26.58	-1.18	21.19	-68.51	-0.84
1287	1201	C	8	-36.72	-2.2	25.3	-17.58	-0.21

i-nuc	BP(j)	Nuc	#BP_Win	avgMFE	avgZ	avgED	SumZ	SumZ/#TotalWindows	BPs= 2
nt-1288	-	U	81	-	-	-	-	-
1288	NoBP	U	15	-34.73	-1.22	26.06	-18.25	-0.23
1288	1295	A	58	-26.58	-1.18	21.19	-68.51	-0.85
1288	1200	A	8	-36.72	-2.2	25.3	-17.58	-0.22

i-nuc	BP(j)	Nuc	#BP_Win	avgMFE	avgZ	avgED	SumZ	SumZ/#TotalWindows	BPs= 2
nt-1289	-	A	80	-	-	-	-	-
1289	NoBP	A	14	-34.36	-1.18	26.14	-16.56	-0.21
1289	1294	U	58	-26.58	-1.18	21.19	-68.51	-0.86
1289	1199	U	8	-36.72	-2.2	25.3	-17.58	-0.22

i-nuc	BP(j)	Nuc	#BP_Win	avgMFE	avgZ	avgED	SumZ	SumZ/#TotalWindows	BPs= 0
nt-1290	-	U	79	-	-	-	-	-
1290	NoBP	U	79	-28.85	-1.28	22.65	-101.34	-1.28

i-nuc	BP(j)	Nuc	#BP_Win	avgMFE	avgZ	avgED	SumZ	SumZ/#TotalWindows	BPs= 1
nt-1291	-	U	78	-	-	-	-	-
1291	NoBP	U	75	-28.51	-1.28	22.45	-95.91	-1.23
1291	1210	G	3	-34.37	-1.34	32.74	-4.01	-0.05

i-nuc	BP(j)	Nuc	#BP_Win	avgMFE	avgZ	avgED	SumZ	SumZ/#TotalWindows	BPs= 2
nt-1292	-	U	77	-	-	-	-	-
1292	NoBP	U	66	-27.38	-1.16	22.29	-76.87	-1.0
1292	1209	A	3	-34.37	-1.34	32.74	-4.01	-0.05
1292	1197	A	8	-36.72	-2.2	25.3	-17.58	-0.23

i-nuc	BP(j)	Nuc	#BP_Win	avgMFE	avgZ	avgED	SumZ	SumZ/#TotalWindows	BPs= 2
nt-1293	-	C	76	-	-	-	-	-
1293	NoBP	C	65	-27.26	-1.17	22.2	-75.99	-1.0
1293	1208	G	3	-34.37	-1.34	32.74	-4.01	-0.05
1293	1196	G	8	-36.72	-2.2	25.3	-17.58	-0.23

i-nuc	BP(j)	Nuc	#BP_Win	avgMFE	avgZ	avgED	SumZ	SumZ/#TotalWindows	BPs= 2
nt-1294	-	U	75	-	-	-	-	-
1294	NoBP	U	9	-33.14	-1.18	31.44	-10.63	-0.14
1294	1289	A	58	-26.58	-1.18	21.19	-68.51	-0.91
1294	1195	G	8	-36.72	-2.2	25.3	-17.58	-0.23

i-nuc	BP(j)	Nuc	#BP_Win	avgMFE	avgZ	avgED	SumZ	SumZ/#TotalWindows	BPs= 2
nt-1295	-	A	74	-	-	-	-	-
1295	NoBP	A	13	-34.95	-1.8	27.7	-23.38	-0.32
1295	1288	U	58	-26.58	-1.18	21.19	-68.51	-0.93
1295	1207	U	3	-34.37	-1.34	32.74	-4.01	-0.05

i-nuc	BP(j)	Nuc	#BP_Win	avgMFE	avgZ	avgED	SumZ	SumZ/#TotalWindows	BPs= 3
nt-1296	-	C	73	-	-	-	-	-
1296	NoBP	C	4	-31.65	-1.27	30.47	-5.1	-0.07
1296	1287	G	58	-26.58	-1.18	21.19	-68.51	-0.94
1296	1206	G	3	-34.37	-1.34	32.74	-4.01	-0.05
1296	1194	G	8	-36.72	-2.2	25.3	-17.58	-0.24

i-nuc	BP(j)	Nuc	#BP_Win	avgMFE	avgZ	avgED	SumZ	SumZ/#TotalWindows	BPs= 3
nt-1297	-	A	72	-	-	-	-	-
1297	NoBP	A	3	-30.9	-1.46	28.75	-4.37	-0.06
1297	1286	U	58	-26.58	-1.18	21.19	-68.51	-0.95
1297	1205	U	3	-34.37	-1.34	32.74	-4.01	-0.06
1297	1193	U	8	-36.72	-2.2	25.3	-17.58	-0.24

i-nuc	BP(j)	Nuc	#BP_Win	avgMFE	avgZ	avgED	SumZ	SumZ/#TotalWindows	BPs= 3
nt-1298	-	G	71	-	-	-	-	-
1298	NoBP	G	4	-34.17	-1.22	32.49	-4.89	-0.07
1298	1192	C	8	-36.72	-2.2	25.3	-17.58	-0.25
1298	1283	C	57	-26.46	-1.19	21.0	-67.63	-0.95
1298	1328	U	2	-29.5	-1.81	26.34	-3.61	-0.05

i-nuc	BP(j)	Nuc	#BP_Win	avgMFE	avgZ	avgED	SumZ	SumZ/#TotalWindows	BPs= 4
nt-1299	-	C	70	-	-	-	-	-
1299	1203	G	3	-34.37	-1.34	32.74	-4.01	-0.06
1299	1191	G	8	-36.72	-2.2	25.3	-17.58	-0.25
1299	1282	G	57	-26.46	-1.19	21.0	-67.63	-0.97
1299	1327	G	2	-29.5	-1.81	26.34	-3.61	-0.05

i-nuc	BP(j)	Nuc	#BP_Win	avgMFE	avgZ	avgED	SumZ	SumZ/#TotalWindows	BPs= 3
nt-1300	-	A	69	-	-	-	-	-
1300	NoBP	A	2	-34.6	-1.49	33.4	-2.98	-0.04
1300	1190	U	8	-36.72	-2.2	25.3	-17.58	-0.25
1300	1281	U	57	-26.46	-1.19	21.0	-67.63	-0.98
1300	1326	U	2	-29.5	-1.81	26.34	-3.61	-0.05

i-nuc	BP(j)	Nuc	#BP_Win	avgMFE	avgZ	avgED	SumZ	SumZ/#TotalWindows	BPs= 3
nt-1301	-	U	68	-	-	-	-	-
1301	1189	G	8	-36.72	-2.2	25.3	-17.58	-0.26
1301	1280	A	57	-26.46	-1.19	21.0	-67.63	-0.99
1301	NoBP	U	1	-34.0	-1.51	33.3	-1.51	-0.02
1301	1325	A	2	-29.5	-1.81	26.34	-3.61	-0.05

i-nuc	BP(j)	Nuc	#BP_Win	avgMFE	avgZ	avgED	SumZ	SumZ/#TotalWindows	BPs= 4
nt-1302	-	U	67	-	-	-	-	-
1302	1188	A	6	-37.03	-2.35	23.95	-14.08	-0.21
1302	NoBP	U	1	-35.7	-1.78	31.91	-1.78	-0.03
1302	1279	A	57	-26.46	-1.19	21.0	-67.63	-1.01
1302	1200	A	1	-34.0	-1.51	33.3	-1.51	-0.02
1302	1324	A	2	-29.5	-1.81	26.34	-3.61	-0.05

i-nuc	BP(j)	Nuc	#BP_Win	avgMFE	avgZ	avgED	SumZ	SumZ/#TotalWindows	BPs= 3
nt-1303	-	A	66	-	-	-	-	-
1303	NoBP	A	6	-36.9	-2.32	25.27	-13.89	-0.21
1303	1278	U	57	-26.46	-1.19	21.0	-67.63	-1.02
1303	1199	U	1	-34.0	-1.51	33.3	-1.51	-0.02
1303	1323	U	2	-29.5	-1.81	26.34	-3.61	-0.05

i-nuc	BP(j)	Nuc	#BP_Win	avgMFE	avgZ	avgED	SumZ	SumZ/#TotalWindows	BPs= 3
nt-1304	-	A	65	-	-	-	-	-
1304	NoBP	A	5	-36.84	-2.31	25.6	-11.55	-0.18
1304	1277	U	57	-26.46	-1.19	21.0	-67.63	-1.04
1304	1198	U	1	-34.0	-1.51	33.3	-1.51	-0.02
1304	1322	U	2	-29.5	-1.81	26.34	-3.61	-0.06

i-nuc	BP(j)	Nuc	#BP_Win	avgMFE	avgZ	avgED	SumZ	SumZ/#TotalWindows	BPs= 3
nt-1305	-	U	64	-	-	-	-	-
1305	NoBP	U	6	-34.33	-2.1	26.16	-12.62	-0.2
1305	1276	A	52	-27.54	-1.27	20.02	-66.2	-1.03
1305	1197	A	1	-34.0	-1.51	33.3	-1.51	-0.02
1305	1261	A	5	-15.2	-0.29	31.21	-1.43	-0.02

i-nuc	BP(j)	Nuc	#BP_Win	avgMFE	avgZ	avgED	SumZ	SumZ/#TotalWindows	BPs= 4
nt-1306	-	C	63	-	-	-	-	-
1306	NoBP	C	47	-27.64	-1.25	21.0	-58.69	-0.93
1306	1222	G	8	-30.11	-1.74	18.24	-13.95	-0.22
1306	1196	G	1	-34.0	-1.51	33.3	-1.51	-0.02
1306	1214	G	2	-30.45	-1.81	20.66	-3.61	-0.06
1306	1260	G	5	-15.2	-0.29	31.21	-1.43	-0.02

i-nuc	BP(j)	Nuc	#BP_Win	avgMFE	avgZ	avgED	SumZ	SumZ/#TotalWindows	BPs= 6
nt-1307	-	U	62	-	-	-	-	-
1307	NoBP	U	15	-25.12	-0.93	23.65	-13.9	-0.22
1307	1274	A	29	-28.49	-1.34	19.16	-38.73	-0.62
1307	1221	A	8	-30.11	-1.74	18.24	-13.95	-0.22
1307	1195	G	1	-34.0	-1.51	33.3	-1.51	-0.02
1307	1213	A	2	-30.45	-1.81	20.66	-3.61	-0.06
1307	1319	A	2	-29.5	-1.81	26.34	-3.61	-0.06
1307	1259	A	5	-15.2	-0.29	31.21	-1.43	-0.02

i-nuc	BP(j)	Nuc	#BP_Win	avgMFE	avgZ	avgED	SumZ	SumZ/#TotalWindows	BPs= 6
nt-1308	-	G	61	-	-	-	-	-
1308	NoBP	G	2	-34.85	-1.64	32.6	-3.29	-0.05
1308	1273	C	29	-28.49	-1.34	19.16	-38.73	-0.63
1308	1220	C	8	-30.11	-1.74	18.24	-13.95	-0.23
1308	1212	C	2	-30.45	-1.81	20.66	-3.61	-0.06
1308	1318	U	2	-29.5	-1.81	26.34	-3.61	-0.06
1308	1332	C	13	-23.4	-0.76	22.96	-9.91	-0.16
1308	1258	C	5	-15.2	-0.29	31.21	-1.43	-0.02

i-nuc	BP(j)	Nuc	#BP_Win	avgMFE	avgZ	avgED	SumZ	SumZ/#TotalWindows	BPs= 7
nt-1309	-	G	60	-	-	-	-	-
1309	NoBP	G	25	-27.47	-1.21	19.25	-30.19	-0.5
1309	1219	C	8	-30.11	-1.74	18.24	-13.95	-0.23
1309	1193	U	1	-34.0	-1.51	33.3	-1.51	-0.03
1309	1201	C	4	-34.85	-2.13	18.54	-8.54	-0.14
1309	1211	C	2	-30.45	-1.81	20.66	-3.61	-0.06
1309	1317	U	2	-29.5	-1.81	26.34	-3.61	-0.06
1309	1331	C	13	-23.4	-0.76	22.96	-9.91	-0.17
1309	1257	C	5	-15.2	-0.29	31.21	-1.43	-0.02

i-nuc	BP(j)	Nuc	#BP_Win	avgMFE	avgZ	avgED	SumZ	SumZ/#TotalWindows	BPs= 6
nt-1310	-	U	59	-	-	-	-	-
1310	1218	A	8	-30.11	-1.74	18.24	-13.95	-0.24
1310	NoBP	U	25	-27.43	-1.21	19.12	-30.24	-0.51
1310	1200	A	4	-34.85	-2.13	18.54	-8.54	-0.14
1310	1210	G	2	-30.45	-1.81	20.66	-3.61	-0.06
1310	1316	A	2	-29.5	-1.81	26.34	-3.61	-0.06
1310	1330	A	13	-23.4	-0.76	22.96	-9.91	-0.17
1310	1255	G	5	-15.2	-0.29	31.21	-1.43	-0.02

i-nuc	BP(j)	Nuc	#BP_Win	avgMFE	avgZ	avgED	SumZ	SumZ/#TotalWindows	BPs= 2
nt-1311	-	A	58	-	-	-	-	-
1311	NoBP	A	49	-26.84	-1.22	20.02	-59.78	-1.03
1311	1199	U	4	-34.85	-2.13	18.54	-8.54	-0.15
1311	1254	U	5	-15.2	-0.29	31.21	-1.43	-0.02

i-nuc	BP(j)	Nuc	#BP_Win	avgMFE	avgZ	avgED	SumZ	SumZ/#TotalWindows	BPs= 3
nt-1312	-	A	57	-	-	-	-	-
1312	NoBP	A	26	-27.46	-1.23	19.76	-32.02	-0.56
1312	1198	U	4	-34.85	-2.13	18.54	-8.54	-0.15
1312	1326	U	22	-25.73	-1.18	19.94	-26.01	-0.46
1312	1253	U	5	-15.2	-0.29	31.21	-1.43	-0.03

i-nuc	BP(j)	Nuc	#BP_Win	avgMFE	avgZ	avgED	SumZ	SumZ/#TotalWindows	BPs= 2
nt-1313	-	U	56	-	-	-	-	-
1313	1197	A	4	-34.85	-2.13	18.54	-8.54	-0.15
1313	NoBP	U	30	-25.2	-1.06	21.22	-31.94	-0.57
1313	1325	A	22	-25.73	-1.18	19.94	-26.01	-0.46

i-nuc	BP(j)	Nuc	#BP_Win	avgMFE	avgZ	avgED	SumZ	SumZ/#TotalWindows	BPs= 2
nt-1314	-	U	55	-	-	-	-	-
1314	1196	G	2	-35.65	-2.42	16.26	-4.84	-0.09
1314	NoBP	U	31	-25.48	-1.1	21.02	-33.97	-0.62
1314	1324	A	22	-25.73	-1.18	19.94	-26.01	-0.47

i-nuc	BP(j)	Nuc	#BP_Win	avgMFE	avgZ	avgED	SumZ	SumZ/#TotalWindows	BPs= 2
nt-1315	-	G	54	-	-	-	-	-
1315	NoBP	G	16	-31.29	-1.7	18.89	-27.18	-0.5
1315	1323	U	22	-25.73	-1.18	19.94	-26.01	-0.48
1315	1349	U	16	-20.31	-0.58	22.72	-9.32	-0.17

i-nuc	BP(j)	Nuc	#BP_Win	avgMFE	avgZ	avgED	SumZ	SumZ/#TotalWindows	BPs= 3
nt-1316	-	A	53	-	-	-	-	-
1316	NoBP	A	12	-31.78	-1.7	17.52	-20.37	-0.38
1316	1322	U	22	-25.73	-1.18	19.94	-26.01	-0.49
1316	1310	U	2	-29.5	-1.81	26.34	-3.61	-0.07
1316	1348	U	17	-20.56	-0.59	22.87	-9.99	-0.19

i-nuc	BP(j)	Nuc	#BP_Win	avgMFE	avgZ	avgED	SumZ	SumZ/#TotalWindows	BPs= 2
nt-1317	-	U	52	-	-	-	-	-
1317	NoBP	U	32	-27.82	-1.38	19.03	-44.19	-0.85
1317	1309	G	2	-29.5	-1.81	26.34	-3.61	-0.07
1317	1347	A	18	-20.72	-0.56	22.97	-10.15	-0.2

i-nuc	BP(j)	Nuc	#BP_Win	avgMFE	avgZ	avgED	SumZ	SumZ/#TotalWindows	BPs= 2
nt-1318	-	U	51	-	-	-	-	-
1318	NoBP	U	31	-27.62	-1.36	19.21	-42.24	-0.83
1318	1308	G	2	-29.5	-1.81	26.34	-3.61	-0.07
1318	1346	G	18	-20.72	-0.56	22.97	-10.15	-0.2

i-nuc	BP(j)	Nuc	#BP_Win	avgMFE	avgZ	avgED	SumZ	SumZ/#TotalWindows	BPs= 2
nt-1319	-	A	50	-	-	-	-	-
1319	NoBP	A	30	-27.42	-1.34	19.45	-40.29	-0.81
1319	1307	U	2	-29.5	-1.81	26.34	-3.61	-0.07
1319	1345	U	18	-20.72	-0.56	22.97	-10.15	-0.2

i-nuc	BP(j)	Nuc	#BP_Win	avgMFE	avgZ	avgED	SumZ	SumZ/#TotalWindows	BPs= 1
nt-1320	-	U	49	-	-	-	-	-
1320	NoBP	U	31	-27.35	-1.35	20.08	-41.9	-0.86
1320	1344	G	18	-20.72	-0.56	22.97	-10.15	-0.21

i-nuc	BP(j)	Nuc	#BP_Win	avgMFE	avgZ	avgED	SumZ	SumZ/#TotalWindows	BPs= 1
nt-1321	-	U	48	-	-	-	-	-
1321	NoBP	U	30	-27.14	-1.33	20.17	-39.99	-0.83
1321	1343	A	18	-20.72	-0.56	22.97	-10.15	-0.21

i-nuc	BP(j)	Nuc	#BP_Win	avgMFE	avgZ	avgED	SumZ	SumZ/#TotalWindows	BPs= 3
nt-1322	-	U	47	-	-	-	-	-
1322	NoBP	U	5	-31.22	-1.71	18.89	-8.57	-0.18
1322	1316	A	22	-25.73	-1.18	19.94	-26.01	-0.55
1322	1304	A	2	-29.5	-1.81	26.34	-3.61	-0.08
1322	1342	G	18	-20.72	-0.56	22.97	-10.15	-0.22

i-nuc	BP(j)	Nuc	#BP_Win	avgMFE	avgZ	avgED	SumZ	SumZ/#TotalWindows	BPs= 3
nt-1323	-	U	46	-	-	-	-	-
1323	NoBP	U	4	-30.92	-1.72	16.99	-6.89	-0.15
1323	1315	G	22	-25.73	-1.18	19.94	-26.01	-0.57
1323	1303	A	2	-29.5	-1.81	26.34	-3.61	-0.08
1323	1341	G	18	-20.72	-0.56	22.97	-10.15	-0.22

i-nuc	BP(j)	Nuc	#BP_Win	avgMFE	avgZ	avgED	SumZ	SumZ/#TotalWindows	BPs= 2
nt-1324	-	A	45	-	-	-	-	-
1324	NoBP	A	21	-22.11	-0.72	22.27	-15.12	-0.34
1324	1314	U	22	-25.73	-1.18	19.94	-26.01	-0.58
1324	1302	U	2	-29.5	-1.81	26.34	-3.61	-0.08

i-nuc	BP(j)	Nuc	#BP_Win	avgMFE	avgZ	avgED	SumZ	SumZ/#TotalWindows	BPs= 2
nt-1325	-	A	44	-	-	-	-	-
1325	NoBP	A	20	-21.68	-0.68	22.46	-13.51	-0.31
1325	1313	U	22	-25.73	-1.18	19.94	-26.01	-0.59
1325	1301	U	2	-29.5	-1.81	26.34	-3.61	-0.08

i-nuc	BP(j)	Nuc	#BP_Win	avgMFE	avgZ	avgED	SumZ	SumZ/#TotalWindows	BPs= 2
nt-1326	-	U	43	-	-	-	-	-
1326	NoBP	U	19	-21.23	-0.63	22.7	-11.9	-0.28
1326	1312	A	22	-25.73	-1.18	19.94	-26.01	-0.6
1326	1300	A	2	-29.5	-1.81	26.34	-3.61	-0.08

i-nuc	BP(j)	Nuc	#BP_Win	avgMFE	avgZ	avgED	SumZ	SumZ/#TotalWindows	BPs= 2
nt-1327	-	G	42	-	-	-	-	-
1327	NoBP	G	22	-25.73	-1.18	19.94	-26.01	-0.62
1327	1299	C	2	-29.5	-1.81	26.34	-3.61	-0.09
1327	1336	C	18	-20.72	-0.56	22.97	-10.15	-0.24

i-nuc	BP(j)	Nuc	#BP_Win	avgMFE	avgZ	avgED	SumZ	SumZ/#TotalWindows	BPs= 2
nt-1328	-	U	41	-	-	-	-	-
1328	NoBP	U	21	-25.5	-1.15	20.07	-24.18	-0.59
1328	1298	G	2	-29.5	-1.81	26.34	-3.61	-0.09
1328	1335	G	18	-20.72	-0.56	22.97	-10.15	-0.25

i-nuc	BP(j)	Nuc	#BP_Win	avgMFE	avgZ	avgED	SumZ	SumZ/#TotalWindows	BPs= 1
nt-1329	-	A	40	-	-	-	-	-
1329	NoBP	A	22	-25.63	-1.18	20.73	-25.98	-0.65
1329	1334	U	18	-20.72	-0.56	22.97	-10.15	-0.25

i-nuc	BP(j)	Nuc	#BP_Win	avgMFE	avgZ	avgED	SumZ	SumZ/#TotalWindows	BPs= 1
nt-1330	-	A	39	-	-	-	-	-
1330	NoBP	A	26	-23.17	-0.94	21.07	-24.42	-0.63
1330	1310	U	13	-23.4	-0.76	22.96	-9.91	-0.25

i-nuc	BP(j)	Nuc	#BP_Win	avgMFE	avgZ	avgED	SumZ	SumZ/#TotalWindows	BPs= 1
nt-1331	-	C	38	-	-	-	-	-
1331	NoBP	C	25	-22.9	-0.9	20.86	-22.58	-0.59
1331	1309	G	13	-23.4	-0.76	22.96	-9.91	-0.26

i-nuc	BP(j)	Nuc	#BP_Win	avgMFE	avgZ	avgED	SumZ	SumZ/#TotalWindows	BPs= 1
nt-1332	-	C	37	-	-	-	-	-
1332	NoBP	C	24	-22.64	-0.87	20.63	-20.81	-0.56
1332	1308	G	13	-23.4	-0.76	22.96	-9.91	-0.27

i-nuc	BP(j)	Nuc	#BP_Win	avgMFE	avgZ	avgED	SumZ	SumZ/#TotalWindows	BPs= 0
nt-1333	-	U	36	-	-	-	-	-
1333	NoBP	U	36	-22.75	-0.81	21.52	-29.28	-0.81
