# Supplementary material for: Identification of MYC intron 2 regions that modulate expression
Source: PLoS One. 2024 Jan 18;19(1):e0296889. doi: 10.1371/journal.pone.0296889 (PMC10795982; doi:10.1371/journal.pone.0296889)
Supplement: S1 File — (ZIP) [file pone.0296889.s005.zip › S1_File_ScanFold2 data for species/Suppl_File_3_ScanFold2 data for species/Bonobo/tmpfiuju0lp.structure_extracts.txt]

BonoboMYCi2	.	RNA_sequence_secondary_structure	511	542	.	.	.	motif_1;sequence=UGGGCUGAGGAGCUGGGAUCUUCUCAGCCUAU;structure=(.............................));refoldedMFE=((((((((((((.......)))))))))))).;MFE(kcal/mol)=-18.0;z-score=-4.06;ED=0.62
BonoboMYCi2	.	RNA_sequence_secondary_structure	565	578	.	.	.	motif_2;sequence=CUUGCCAAAGUUGG;structure=...((....))..);refoldedMFE=....(((....)));MFE(kcal/mol)=-0.5;z-score=-0.21;ED=2.14
BonoboMYCi2	.	RNA_sequence_secondary_structure	870	929	.	.	.	motif_3;sequence=CAGCUGUCCUUCCCUUUAUGAGACUCUUACCUUCAUGGUGAGAGGAGUAAGGGUGGCUGG;structure=((((((......(((((((...........................))))))))))))));refoldedMFE=((((((......(((((((....((((((((.....))))))))..))))))))))))).;MFE(kcal/mol)=-24.3;z-score=-3.41;ED=9.87
BonoboMYCi2	.	RNA_sequence_secondary_structure	988	1053	.	.	.	motif_4;sequence=GGCUGGAGUGCAGUGGCGCAAUCAACCUCCAACCCCCUGGUUCAAGAGAUUCCCCUGCCUCAGCCU;structure=(((((.((.((((.((.(.((((...((..((((....))))..)).)))))))))))))))))));refoldedMFE=(((((.((.((((.((.(.((((...((..((((....))))..)).)))))))))))))))))).;MFE(kcal/mol)=-24.3;z-score=-2.7;ED=5.27
