# Supplementary material for: Identification of MYC intron 2 regions that modulate expression
Source: PLoS One. 2024 Jan 18;19(1):e0296889. doi: 10.1371/journal.pone.0296889 (PMC10795982; doi:10.1371/journal.pone.0296889)
Supplement: S1 File — (ZIP) [file pone.0296889.s005.zip › S1_File_ScanFold2 data for species/Suppl_File_3_ScanFold2 data for species/Bonobo/tmpfiuju0lp.zavgs.wig]

fixedStep chrom=BonoboMYCi2 start=1 step=1 span=1
-0.650000
-0.725000
-0.866667
-0.955000
-1.116000
-1.116000
-1.710000
-1.223750
-1.246667
-1.288000
-1.354545
-1.416667
-1.710000
-1.116000
-1.116000
-1.447500
-1.548889
-1.698125
-1.718947
-1.709000
-1.651905
-1.568182
-1.568182
-1.568182
-1.568182
-1.320385
-1.274815
-1.225714
-1.568182
-1.568182
-1.568182
-1.568182
-1.568182
-1.568182
-1.568182
-1.568182
-0.791622
-1.568182
-1.568182
-1.568182
-1.568182
-1.568182
-1.568182
-1.064333
-1.030968
-1.053548
-1.568182
-1.481739
-1.053548
-1.568182
-1.568182
-1.568182
-0.668636
-0.647111
-0.488545
-0.472500
-0.456667
-0.444138
-0.435424
-0.426167
-0.415410
-1.568182
-1.568182
-1.568182
-1.568182
-0.451930
-1.568182
-1.568182
-1.568182
-1.568182
-1.568182
-1.568182
-1.568182
-1.568182
-0.408333
-1.568182
-1.568182
-1.568182
-1.568182
-1.651905
-1.709000
-1.718947
-0.726977
-2.072000
-1.610000
-1.610000
-1.610000
-1.610000
-0.172472
-0.196543
-0.177561
-0.109459
-1.676667
-1.486842
-0.703611
-0.588293
-0.867727
-1.610000
-1.610000
-1.610000
-1.610000
-2.072000
-0.238983
-0.292963
-1.064333
-0.128605
-0.487209
-0.444082
-0.498462
-0.504151
-0.504151
-0.504151
-0.504151
-0.414561
-0.504151
-0.380299
-0.506852
-0.504151
-0.504151
-0.504151
-0.504151
-0.498462
-0.444082
-0.487209
-0.492917
-1.447500
-0.745862
-1.116000
-1.116000
-1.610000
-1.610000
-0.003448
-1.610000
-0.867727
-0.956471
-1.486842
-1.676667
-0.109459
-0.077857
-0.077857
-0.209174
-0.197798
-0.885294
-0.956471
-0.141748
-0.141748
-1.503750
-0.504151
-0.077857
-1.568182
-1.651905
-1.709000
-0.504151
-0.498462
-0.444082
-0.108416
-0.487209
-0.128605
-1.568182
-1.610000
-0.238983
-2.072000
-1.610000
-1.610000
-1.610000
-1.610000
-0.867727
-0.867727
-0.444082
-0.703611
-1.486842
-1.676667
-0.504151
-0.504151
-0.506852
-1.486842
-0.504151
-0.414561
-0.077857
-0.077857
-0.077857
-1.610000
-1.610000
-1.610000
-1.651905
-1.568182
-1.709000
-1.651905
-1.568182
-0.077857
0.358417
0.415000
-0.141748
-0.141748
-0.141748
-0.197798
-0.137273
-0.209174
-0.077857
-0.077857
-0.137273
-0.222000
-0.077857
-0.751228
-0.751228
-1.116000
-0.745862
-0.751228
-0.751228
-0.487209
-0.751228
-0.751228
-0.612500
-1.115676
-0.826727
-0.881585
-1.152857
-0.551548
-0.504151
-0.751228
-0.751228
-0.751228
-0.504151
-0.751228
-0.700508
-0.681167
-0.783838
-0.783838
-0.751228
-0.751228
-0.751228
-0.751228
-1.646667
0.069833
-0.141748
0.017826
-1.366190
-1.541538
-0.751500
-0.045250
-0.064750
-0.083083
-1.712500
-0.141748
-0.141748
-0.956471
-0.885294
-0.197798
-0.209174
-0.229083
-0.236750
-0.885294
-0.956471
-0.141748
-0.141748
-1.712500
-0.182651
-0.183049
-0.751500
-1.541538
-1.366190
-1.712500
-1.712500
-1.712500
-1.712500
-1.646667
-1.645200
-1.645200
-1.645200
-0.463889
-0.445060
-0.721034
-0.572917
-0.589304
-1.726087
-1.712500
-1.712500
-1.712500
-1.712500
-1.712500
-1.712500
-0.536506
-0.530506
-1.712500
-1.712500
-1.712500
-1.712500
-1.712500
-1.712500
-1.645200
-1.645200
-1.645200
-1.645200
-0.607647
-1.645200
-1.645200
-1.645200
-0.681167
-0.792718
-0.614412
-1.152857
-1.152857
-0.599167
-0.595952
-0.634030
-0.612500
-0.791456
-0.795392
-1.152857
-0.551548
-0.751228
-0.751228
-0.751228
-0.751228
-0.751228
-0.751228
-0.783838
-0.681167
-0.700508
-0.751228
-0.751228
-0.751228
-0.751228
-0.751228
-0.751228
-0.551548
-1.152857
-0.881585
-0.826727
-1.115676
-0.612500
-0.634030
-0.595952
-0.599167
-1.152857
-1.152857
-0.614412
-1.645200
-1.645200
-1.645200
-1.726087
-0.882716
-0.721034
-1.645200
-1.645200
-1.645200
-1.645200
-1.646667
-1.712500
-1.712500
-1.712500
-1.712500
-1.712500
-1.712500
-1.283243
-1.712500
-1.712500
-1.712500
-1.712500
-1.712500
-1.712500
-1.726087
-1.421471
-1.532759
-1.494828
-1.472069
-0.463889
-1.645200
-1.645200
-1.645200
-1.646667
-1.712500
-1.712500
-0.761000
-0.615106
-0.475316
-0.430000
-0.526750
-0.434286
-0.380700
-0.216417
-0.133372
-0.453125
-0.484783
-0.380667
-0.456508
-0.564375
-0.238158
-0.196047
-0.377600
-0.803125
-0.242982
-0.713636
-0.687727
-1.699059
-1.855068
-0.326111
-0.874286
-0.333571
-0.309643
-0.384231
-0.091569
-0.060439
-0.107565
-0.384231
-0.309643
-0.333571
-0.473333
-0.531667
-0.687727
-0.713636
-0.308214
-0.803125
-0.377600
-0.196047
-0.238158
-0.195897
-0.190702
-0.145495
-0.208404
-0.252842
-0.294639
-0.358500
-0.385833
-0.389388
-1.985135
-1.990417
-2.066667
-2.108730
-1.860294
-1.776471
-1.700429
-1.726610
-0.688000
-0.710667
-0.740750
-0.770833
-0.799583
-0.847719
-1.495714
-1.280361
-1.317108
-1.427407
-1.321170
-1.320632
-1.312083
-1.312083
-1.121481
-1.312083
-1.312083
-1.312083
-1.312083
-1.312083
-1.312083
-1.153805
-1.233761
-1.292411
-1.260086
-1.341607
-1.312083
-1.312083
-1.312083
-1.312083
-1.312083
-1.312083
-1.283333
-1.312083
-1.312083
-1.320632
-1.321170
-1.427407
-1.312826
-1.486892
-1.495714
-1.855068
-1.699059
-1.699059
-1.699059
-1.494322
-1.699059
-1.699059
-1.699059
-1.699059
-1.684828
-1.705253
-1.716392
-1.605856
-1.634725
-1.637473
-1.652527
-1.656729
-1.554579
-1.602119
-1.616339
-1.699059
-1.699059
-1.699059
-1.699059
-1.699059
-1.699059
-1.699059
-1.855068
-1.826442
-1.838958
-1.873273
-1.726610
-1.700429
-1.776471
-1.860294
-2.108730
-2.066667
-1.990417
-1.985135
-1.992468
-1.994615
-1.986456
-1.986456
-1.986456
-1.986456
-1.986456
-1.986456
-1.986456
-1.948293
-1.856630
-1.875333
-1.919765
-1.910116
-1.913372
-2.027838
-1.986456
-1.986456
-1.986456
-1.986456
-1.986456
-1.986456
-1.986456
-1.994615
-1.992468
-1.985135
-1.990417
-2.066667
-2.108730
-1.860294
-1.966422
-1.971456
-1.949320
-1.961386
-1.942970
-1.776471
-1.700429
-1.726610
-1.873273
-1.970213
-1.870204
-1.729667
-1.743571
-1.698333
-1.008313
-1.954426
-1.054500
-1.527105
-1.694019
-1.415417
-2.102162
-1.229718
-1.959070
-1.950238
-2.102162
-2.102162
-1.988049
-2.000769
-1.796833
-1.758500
-2.102162
-2.102162
-1.784615
-1.229718
-2.102162
-1.415417
-1.423772
-1.075875
-1.054500
-1.386930
-1.008313
-1.016667
-1.014691
-1.005309
-0.982326
-0.980741
-1.331043
-1.317391
-1.301565
-1.288174
-1.260504
-1.246750
-0.989579
-0.979355
-0.973978
-0.922500
-0.914100
-1.242241
-1.198250
-0.875700
-0.854800
-0.841000
-1.060417
-1.047083
-0.833367
-0.803564
-0.961062
-0.902673
-1.415417
-2.102162
-0.927009
-1.784615
-2.102162
-2.102162
-1.261500
-1.758500
-1.796833
-2.000769
-1.988049
-2.102162
-2.102162
-1.950238
-1.959070
-0.738250
-0.974861
-0.955417
-1.054500
-1.954426
-1.008313
-0.688488
-1.048261
-1.000370
-1.002407
-1.012778
-1.018704
-0.697872
-0.696702
-0.558148
-0.546173
-0.545802
-0.542000
-0.520921
-0.660337
-0.648818
-0.654234
-0.554706
-0.553627
-0.443182
-0.422857
-0.568667
-0.544111
-0.538523
-0.546562
-0.516477
-0.597976
-0.579881
-0.562909
-0.807885
-0.791154
-0.784074
-0.789815
-0.720125
-0.581169
-0.592667
-0.990400
-0.577260
-0.599762
-0.547083
-0.520753
-1.075000
-1.075000
-1.075000
-0.748364
-0.803676
-0.790896
-0.775455
-0.883077
-0.881639
-0.849474
-0.592449
-0.538462
-0.679880
-0.575833
-0.555714
-0.556190
-0.748364
-1.075000
-1.075000
-1.075000
-0.520753
-0.547083
-0.599762
-0.577260
-0.592667
-0.592667
-0.592667
-0.592667
-0.576456
-0.695872
-0.654237
-0.649832
-0.645149
-0.647129
-0.665106
-0.592667
-0.592667
-0.592667
-0.592667
-0.577260
-0.741774
-0.720952
-0.720952
-0.720952
-0.622568
-0.615946
-0.669651
-0.675176
-0.682024
-0.720952
-0.720952
-0.720952
-0.741774
-0.696852
-0.714717
-0.703462
-0.688627
-0.792319
-0.825645
-0.797037
-0.805366
-0.688627
-0.703462
-0.714717
-0.714717
-0.783299
-0.865946
-0.865946
-0.865946
-0.865946
-0.781863
-0.780490
-0.766833
-0.781569
-0.780417
-0.781875
-0.783854
-0.789798
-0.865946
-0.865946
-0.865946
-0.865946
-0.705484
-0.714717
-0.714717
-0.703462
-0.688627
-0.555714
-0.575833
-1.158400
-1.113200
-0.741774
-0.666875
-0.477442
-0.767253
-0.668056
-0.701296
-0.748701
-0.701546
-0.720707
-0.801585
-0.806627
-0.802976
-0.796941
-0.786977
-0.776207
-0.776207
-0.771591
-0.763556
-0.762747
-0.765000
-0.728103
-0.737647
-0.776207
-0.776207
-0.786977
-0.796941
-0.802976
-0.806627
-0.801585
-0.730267
-0.659000
-0.581316
-0.563816
-0.543947
-0.676174
-0.576064
-0.576364
-0.569545
-0.732368
-0.769565
-0.782174
-0.870794
-0.587018
-1.698052
-1.687922
-0.698077
-0.903636
-1.449701
-1.528696
-0.981667
-0.910517
-0.902188
-1.775250
-1.966250
-1.966250
-2.198718
-1.392651
-0.693976
-1.391667
-1.391667
-1.391667
-1.391667
-0.938750
-1.128500
-1.128500
-1.128500
-1.128500
-1.128500
-1.031667
-1.115100
-1.133900
-1.128500
-1.128500
-1.128500
-1.128500
-1.128500
-1.064423
-1.391667
-1.391667
-1.391667
-1.391667
-1.557813
-1.107349
-1.384667
-1.168068
-1.290532
-1.619821
-1.515333
-1.528696
-1.449701
-1.537294
-1.550299
-1.390263
-1.575970
-1.591940
-1.237286
-1.392651
-2.198718
-1.966250
-1.966250
-1.775250
-1.554037
-1.521167
-1.550333
-1.613482
-2.058049
-2.055238
-2.055238
-2.055238
-2.055238
-2.055238
-2.055238
-1.696555
-1.687922
-1.698052
-1.880957
-1.588273
-1.602636
-2.182625
-2.158659
-2.158659
-2.139880
-2.139880
-2.139880
-2.139880
-1.980426
-1.969688
-1.965408
-1.782167
-1.952300
-1.941961
-1.925288
-1.899340
-1.890280
-1.839364
-1.827928
-1.827928
-1.722250
-1.713917
-1.704583
-1.693750
-1.721525
-1.827928
-1.827928
-1.839364
-1.890280
-1.899340
-1.925288
-1.941961
-1.952300
-1.862524
-1.773645
-2.139880
-2.139880
-2.139880
-2.139880
-2.158659
-2.158659
-2.182625
-2.055238
-2.055238
-2.055238
-2.055238
-2.055238
-2.055238
-2.058049
-1.605417
-1.480127
-1.793404
-1.566667
-1.418673
-1.545417
-1.775250
-1.966250
-1.966250
-2.198718
-2.058193
-1.805960
-1.822929
-1.728125
-1.850467
-1.836465
-1.786275
-2.066860
-2.094167
-2.123544
-1.984706
-1.760490
-1.762667
-2.190119
-2.236947
-2.294891
-2.310870
-2.006036
-2.027946
-1.979655
-2.023628
-1.938205
-1.941026
-1.870935
-1.874766
-1.850294
-1.864135
-1.873302
-1.881944
-1.886697
-1.886697
-1.886697
-1.886697
-1.907815
-1.905714
-1.905000
-1.886697
-1.886697
-1.886697
-1.886697
-1.881944
-1.873302
-1.864135
-1.850294
-2.151348
-2.114362
-2.087872
-3.186190
-2.858214
-2.837368
-2.837368
-2.837368
-2.837368
-2.771356
-2.663846
-2.663846
-1.927264
-2.551449
-2.513857
-2.513857
-2.513857
-1.810490
-2.513857
-2.513857
-1.950421
-2.513857
-1.947097
-2.513857
-2.513857
-2.513857
-2.513857
-1.878969
-1.711058
-1.731101
-2.464167
-2.464167
-2.222750
-1.882316
-2.151205
-2.151205
-2.151205
-2.151205
-1.793465
-1.929140
-1.967912
-1.931505
-2.151205
-2.151205
-2.151205
-2.151205
-1.719909
-1.722432
-2.464167
-2.464167
-2.154353
-2.513857
-2.513857
-2.513857
-2.513857
-2.513857
-2.513857
-2.513857
-2.513857
-2.513857
-2.513857
-2.551449
-2.663846
-2.663846
-2.837368
-2.837368
-2.837368
-2.837368
-2.858214
-3.186190
-1.570202
-1.579505
-1.593235
-1.593235
-1.593235
-1.676075
-1.656147
-1.566545
-1.588774
-1.593235
-1.593235
-1.593235
-1.579505
-1.570202
-1.857115
-1.391081
-1.308879
-1.622540
-1.561905
-1.478594
-1.127955
-1.127955
-0.804605
-1.127955
-1.081282
-1.300351
-1.020171
-1.213400
-1.178571
-1.127955
-0.804605
-1.127955
-1.127955
-1.069608
-0.703188
-0.805607
-0.850708
-0.703188
-0.753226
-0.688936
-0.627831
-0.627831
-0.627831
-0.627831
-0.627831
-0.721638
-0.725378
-0.713894
-0.717838
-0.726327
-0.716186
-0.708125
-0.688750
-0.661649
-0.645258
-0.633402
-0.627831
-0.627831
-0.627831
-0.627831
-0.627831
-0.552917
-0.703188
-0.613762
-0.547232
-0.703188
-1.069608
-1.127955
-1.127955
-1.127955
-1.178571
-1.213400
-0.551404
-1.300351
-1.127955
-0.804605
-1.127955
-1.127955
-0.608208
-1.478594
-1.561905
-1.622540
-0.589048
-0.572727
-0.401923
-0.401923
-0.630976
-0.551538
-0.401923
-0.499545
-0.581944
-0.593951
-0.634074
-0.634074
-0.634074
-0.634074
-0.523514
-0.522832
-0.652500
-0.630984
-0.511826
-0.584154
-0.634074
-0.634074
-0.634074
-0.634074
-0.475044
-0.531333
-0.533731
-0.468235
-0.502090
-0.652500
-0.444762
-0.445357
-0.448452
-0.634074
-0.634074
-0.634074
-0.444535
-0.463875
-0.499545
-0.401923
-0.551538
-0.437064
-0.630976
-0.401923
-0.401923
-0.572727
-0.465098
-0.449104
-0.449104
-0.449104
-0.449104
-0.577547
-0.489495
-0.480211
-0.459195
-0.461549
-0.447246
-0.449104
-0.449104
-0.449104
-0.449104
-0.465098
-0.638556
-0.504390
-0.538875
-1.555806
-1.096667
-0.793617
-1.252955
-1.063492
-0.766154
-1.090328
-1.001385
-0.732069
-0.732069
-0.962444
-0.732069
-0.787822
-0.732069
-0.732069
-0.778485
-0.804697
-0.719559
-0.732069
-0.732069
-0.770000
-0.732069
-0.962444
-0.732069
-0.732069
-1.001385
-1.090328
-1.076452
-1.063492
-1.252955
-1.036222
-1.096667
-1.555806
-1.555806
-1.463784
-1.326552
-1.309551
-1.291667
-1.291667
-1.291667
-1.291667
-1.291667
-1.291667
-1.246667
-1.291667
-1.291667
-1.177041
-1.094364
-1.084872
-1.092759
-1.096261
-1.106991
-1.291667
-1.291667
-1.235532
-1.291667
-1.291667
-1.291667
-1.291667
-1.291667
-1.291667
-1.309551
-1.326552
-1.555806
-1.555806
-1.127157
-1.194948
-1.063492
-1.076452
-1.090328
-1.001385
-0.937778
-1.335517
-1.335517
-1.116829
-1.273077
-1.186491
-1.186491
-1.186491
-1.186491
-1.186491
-1.186491
-1.186491
-1.186491
-1.163667
-1.181207
-1.181207
-1.181207
-1.181207
-1.282785
-1.278800
-1.164697
-1.169077
-1.181207
-1.181207
-1.181207
-1.181207
-1.186491
-1.186491
-1.186491
-1.186491
-1.186491
-1.186491
-1.186491
-1.273077
-1.248723
-1.335517
-1.335517
-1.207600
-1.209600
-1.220000
-1.182273
-1.182273
-1.095806
-1.182273
-1.182273
-1.380937
-1.362581
-1.343000
-1.351613
-1.333000
-1.182273
-1.182273
-1.095806
-1.182273
-1.182273
-1.182273
-1.151429
-1.180909
-0.939231
-0.903200
-0.867083
-0.813333
-1.040588
-1.151429
-1.182273
-0.605769
-0.647097
-0.610000
-0.605714
-1.182273
-1.182273
-1.333000
-1.351613
-1.343000
-1.362581
-1.380937
-1.182273
-1.182273
-0.342105
-0.292778
-0.227059
-0.148750
-0.202308
-0.260000
-0.162500
-0.094286
-0.160000
0.057000
-0.007778
-0.076250
-0.150000
-0.210000
-0.286000
-0.327500
-0.356667
-0.280000
-0.130000
