# Supplementary material for: Identification of MYC intron 2 regions that modulate expression
Source: PLoS One. 2024 Jan 18;19(1):e0296889. doi: 10.1371/journal.pone.0296889 (PMC10795982; doi:10.1371/journal.pone.0296889)
Supplement: S1 File — (ZIP) [file pone.0296889.s005.zip › S1_File_ScanFold2 data for species/Suppl_File_3_ScanFold2 data for species/Capuchin/Capuchin_Zavg_-1.dbn]

>Zavg_-1
GUAAGAGGACCCCGUCCAGGCCUGUCCAAAGCGGGGCGGCUGGAUAUCUCUCCCAUUUUCACUGGCAUUUUAUUCAACGGGCCACUUCAGUCGACCCUGCCUUUCUCUUAGUAGGAAGGAGAGAGAGCAGAUCUGGACAGAUUUGGGAACUCAGCACCUCUGAAACCCUGGGCUUUAGCGUUUCCUCCCAUCCCUUCCCCUUAGACCGCCCUUGUUGCCAGCCCCCUUCCCCUUCUCUCCCACCUCUCAGGAAUUUCAUUUAGGUUUUUAAACCUGGCUUAUUUCACAACUCAAUCCACUUCUUACCUCCCAUAAGCAUUUUAAUUGCCCCGGGGUGGGUGGAUGGGGGGGAAUGGGGAUAAGAGAGGAUUCAUCUCUGAGAGAUGAAUGAAUUGCUUCUCUCUUAAAUUCCGAGAAGUGGUUGGGAUUUAAUGAACUAUCUGCAAAAAUGGGGGCUGUGGUUAGAGGCCAAGCAGGGCCUCCCUGAUGCAGGAGCCAGUCAGCUGCCUCGAGAGUGAGGCUGAGGAGCUGGGAUCUUCUCAGCCUAUUUUGAACACUGAAAAGCAAAUCCUUGAGUUGUAAGGACUUUUUUUUUUUCUUAUCCCAUCCUCUUGGACUUUUGGCAAAACUACAAUUGUUUUUUUUCACUUCCAGUAAAAUAGGGAGUUGCUAAAGUCAUACCGAGCAAUUUGCAGCUCUCAUUUGCAACACCUGAAGGGUUCUUGGUAAAGUCCCUUAAAAAUAGGAGGUGCUUGGGAAUGAGCUUUGCUUUGGGUGUGUCCAAAGCCUCAUUAAGUCUUAGGUAAGAACUGGCAUCAAUGUGGUAUCCUGGGAAAUGGUAGUUUUCUUGUCUGUGCCAUCACCCAGCUGUCCUCCCUUCGUGGUGAGAGGAGGUGGGGUGGCUGGCUAGAUUGGUUCUUCGGGGAGAUCAUUUUGUCCAAAGACCUUUGUAACAUAUUAAUGCGUUAUAUUUCUACAGCAUUACAUCUGGUAAUUGAUCAUUUUAAUGAAACAUCGCUAACCGAGUGAUUUCUAUUUCCUUUCUUAAAG
..............................((((((((((((((.........................................)))))))).))))))....................................................................................................................(((((.........(((.........(((...)))..........))).........)))))..............................(......(((.......)))......)..........................((((((((((((((((...)))))))))......))))))).(((((((((((.......)))))))))))..................((.((((((((((.((((((......))))))((((...)))))))))..))))).))((((((...(((((((((((.......))))))))))).))))))...............((((((.....))))))....................................................................(.(((...(((((((((.....((.....)).......))))))))).))).)....(((.(((((..(((....))).))))).........))).........(........(((..............)))....).........................................................(((((.((((((((((.(((.(((((((.....))...)))))))).)))))).)))))))))..........................................................................................................................................
