# Supplementary material for: Identification of MYC intron 2 regions that modulate expression
Source: PLoS One. 2024 Jan 18;19(1):e0296889. doi: 10.1371/journal.pone.0296889 (PMC10795982; doi:10.1371/journal.pone.0296889)
Supplement: S1 File — (ZIP) [file pone.0296889.s005.zip › S1_File_ScanFold2 data for species/Suppl_File_3_ScanFold2 data for species/Capuchin/tmpzk8x0971.ALL.bp]

color:	55	129	255	Less than -2 -3.89
color:	89	222	111	-1 to -2
color:	236	236	136	0 to -1
color:	199	199	199	0
color:	228	228	228	0 to 1
color:	243	243	243	1 to 2
color:	247	247	247	Greater than 2
capuchin	1	1	1	1	2
capuchin	2	2	2	2	2
capuchin	3	3	3	3	2
capuchin	4	4	4	4	2
capuchin	5	5	5	5	2
capuchin	6	6	6	6	2
capuchin	7	7	27	27	2
capuchin	8	8	26	26	2
capuchin	9	9	25	25	2
capuchin	10	10	24	24	2
capuchin	11	11	11	11	2
capuchin	12	12	20	20	2
capuchin	13	13	19	19	2
capuchin	14	14	14	14	2
capuchin	15	15	15	15	2
capuchin	16	16	16	16	2
capuchin	17	17	17	17	2
capuchin	18	18	18	18	2
capuchin	19	19	13	13	2
capuchin	20	20	20	20	2
capuchin	21	21	21	21	2
capuchin	22	22	22	22	2
capuchin	23	23	23	23	2
capuchin	24	24	138	138	1
capuchin	25	25	137	137	1
capuchin	26	26	136	136	1
capuchin	27	27	135	135	1
capuchin	28	28	28	28	2
capuchin	29	29	29	29	1
capuchin	30	30	30	30	1
capuchin	31	31	100	100	1
capuchin	32	32	99	99	1
capuchin	33	33	98	98	1
capuchin	34	34	97	97	1
capuchin	35	35	96	96	1
capuchin	36	36	95	95	1
capuchin	37	37	93	93	1
capuchin	38	38	92	92	1
capuchin	39	39	91	91	1
capuchin	40	40	90	90	1
capuchin	41	41	89	89	1
capuchin	42	42	88	88	1
capuchin	43	43	87	87	1
capuchin	44	44	86	86	1
capuchin	45	45	45	45	1
capuchin	46	46	46	46	2
capuchin	47	47	47	47	2
capuchin	48	48	48	48	2
capuchin	49	49	49	49	2
capuchin	50	50	50	50	2
capuchin	51	51	51	51	1
capuchin	52	52	52	52	2
capuchin	53	53	53	53	1
capuchin	54	54	54	54	1
capuchin	55	55	55	55	2
capuchin	56	56	56	56	2
capuchin	57	57	57	57	2
capuchin	58	58	58	58	2
capuchin	59	59	59	59	2
capuchin	60	60	60	60	2
capuchin	61	61	61	61	2
capuchin	62	62	62	62	2
capuchin	63	63	84	84	2
capuchin	64	64	83	83	2
capuchin	65	65	82	82	2
capuchin	66	66	81	81	2
capuchin	67	67	67	67	2
capuchin	68	68	68	68	2
capuchin	69	69	69	69	2
capuchin	70	70	70	70	2
capuchin	71	71	71	71	2
capuchin	72	72	72	72	2
capuchin	73	73	73	73	2
capuchin	74	74	74	74	2
capuchin	75	75	75	75	2
capuchin	76	76	76	76	2
capuchin	77	77	77	77	2
capuchin	78	78	78	78	2
capuchin	79	79	79	79	2
capuchin	80	80	80	80	2
capuchin	81	81	66	66	2
capuchin	82	82	65	65	2
capuchin	83	83	64	64	2
capuchin	84	84	63	63	2
capuchin	85	85	85	85	2
capuchin	86	86	44	44	1
capuchin	87	87	43	43	1
capuchin	88	88	42	42	1
capuchin	89	89	41	41	1
capuchin	90	90	40	40	1
capuchin	91	91	39	39	1
capuchin	92	92	38	38	1
capuchin	93	93	37	37	1
capuchin	94	94	94	94	2
capuchin	95	95	36	36	1
capuchin	96	96	35	35	1
capuchin	97	97	34	34	1
capuchin	98	98	33	33	1
capuchin	99	99	32	32	1
capuchin	100	100	31	31	1
capuchin	101	101	125	125	2
capuchin	102	102	124	124	2
capuchin	103	103	123	123	2
capuchin	104	104	122	122	2
capuchin	105	105	121	121	2
capuchin	106	106	120	120	2
capuchin	107	107	119	119	2
capuchin	108	108	118	118	2
capuchin	109	109	117	117	2
capuchin	110	110	110	110	2
capuchin	111	111	111	111	2
capuchin	112	112	112	112	2
capuchin	113	113	113	113	2
capuchin	114	114	114	114	2
capuchin	115	115	115	115	2
capuchin	116	116	116	116	2
capuchin	117	117	109	109	2
capuchin	118	118	108	108	2
capuchin	119	119	107	107	2
capuchin	120	120	106	106	2
capuchin	121	121	105	105	2
capuchin	122	122	104	104	2
capuchin	123	123	103	103	2
capuchin	124	124	102	102	2
capuchin	125	125	101	101	2
capuchin	126	126	126	126	2
capuchin	127	127	100	100	2
capuchin	128	128	99	99	2
capuchin	129	129	98	98	2
capuchin	130	130	97	97	2
capuchin	131	131	131	131	2
capuchin	132	132	132	132	2
capuchin	133	133	133	133	2
capuchin	134	134	94	94	2
capuchin	135	135	27	27	1
capuchin	136	136	92	92	2
capuchin	137	137	91	91	2
capuchin	138	138	90	90	2
capuchin	139	139	139	139	2
capuchin	140	140	59	59	2
capuchin	141	141	58	58	2
capuchin	142	142	142	142	2
capuchin	143	143	143	143	2
capuchin	144	144	55	55	2
capuchin	145	145	54	54	2
capuchin	146	146	53	53	2
capuchin	147	147	52	52	2
capuchin	148	148	51	51	2
capuchin	149	149	149	149	2
capuchin	150	150	150	150	2
capuchin	151	151	43	43	2
capuchin	152	152	152	152	2
capuchin	153	153	153	153	2
capuchin	154	154	154	154	2
capuchin	155	155	155	155	2
capuchin	156	156	265	265	2
capuchin	157	157	264	264	2
capuchin	158	158	263	263	2
capuchin	159	159	262	262	2
capuchin	160	160	160	160	2
capuchin	161	161	258	258	2
capuchin	162	162	257	257	2
capuchin	163	163	256	256	2
capuchin	164	164	255	255	2
capuchin	165	165	254	254	2
capuchin	166	166	166	166	2
capuchin	167	167	167	167	2
capuchin	168	168	168	168	2
capuchin	169	169	249	249	2
capuchin	170	170	211	211	2
capuchin	171	171	210	210	2
capuchin	172	172	209	209	2
capuchin	173	173	208	208	2
capuchin	174	174	174	174	2
capuchin	175	175	175	175	2
capuchin	176	176	176	176	2
capuchin	177	177	177	177	2
capuchin	178	178	178	178	2
capuchin	179	179	208	208	1
capuchin	180	180	180	180	2
capuchin	181	181	181	181	2
capuchin	182	182	182	182	2
capuchin	183	183	183	183	2
capuchin	184	184	184	184	2
capuchin	185	185	185	185	2
capuchin	186	186	186	186	2
capuchin	187	187	187	187	2
capuchin	188	188	188	188	2
capuchin	189	189	189	189	2
capuchin	190	190	190	190	2
capuchin	191	191	191	191	2
capuchin	192	192	192	192	2
capuchin	193	193	193	193	2
capuchin	194	194	194	194	2
capuchin	195	195	195	195	2
capuchin	196	196	196	196	2
capuchin	197	197	197	197	2
capuchin	198	198	198	198	2
capuchin	199	199	199	199	2
capuchin	200	200	200	200	2
capuchin	201	201	201	201	2
capuchin	202	202	202	202	2
capuchin	203	203	203	203	2
capuchin	204	204	204	204	2
capuchin	205	205	205	205	2
capuchin	206	206	206	206	2
capuchin	207	207	207	207	2
capuchin	208	208	208	208	2
capuchin	209	209	209	209	2
capuchin	210	210	210	210	2
capuchin	211	211	211	211	2
capuchin	212	212	212	212	2
capuchin	213	213	213	213	2
capuchin	214	214	214	214	2
capuchin	215	215	215	215	2
capuchin	216	216	216	216	2
capuchin	217	217	278	278	1
capuchin	218	218	277	277	1
capuchin	219	219	276	276	1
capuchin	220	220	275	275	1
capuchin	221	221	274	274	1
capuchin	222	222	222	222	1
capuchin	223	223	223	223	1
capuchin	224	224	224	224	1
capuchin	225	225	225	225	2
capuchin	226	226	226	226	2
capuchin	227	227	227	227	1
capuchin	228	228	228	228	1
capuchin	229	229	229	229	1
capuchin	230	230	230	230	1
capuchin	231	231	264	264	1
capuchin	232	232	263	263	1
capuchin	233	233	262	262	1
capuchin	234	234	234	234	1
capuchin	235	235	235	235	1
capuchin	236	236	236	236	1
capuchin	237	237	237	237	1
capuchin	238	238	238	238	1
capuchin	239	239	239	239	1
capuchin	240	240	240	240	1
capuchin	241	241	241	241	1
capuchin	242	242	242	242	1
capuchin	243	243	251	251	1
capuchin	244	244	250	250	1
capuchin	245	245	249	249	1
capuchin	246	246	246	246	1
capuchin	247	247	247	247	1
capuchin	248	248	248	248	1
capuchin	249	249	245	245	1
capuchin	250	250	244	244	1
capuchin	251	251	243	243	1
capuchin	252	252	252	252	1
capuchin	253	253	253	253	1
capuchin	254	254	254	254	1
capuchin	255	255	255	255	1
capuchin	256	256	256	256	1
capuchin	257	257	257	257	1
capuchin	258	258	258	258	1
capuchin	259	259	259	259	1
capuchin	260	260	260	260	1
capuchin	261	261	261	261	1
capuchin	262	262	233	233	1
capuchin	263	263	232	232	1
capuchin	264	264	231	231	1
capuchin	265	265	265	265	1
capuchin	266	266	266	266	1
capuchin	267	267	267	267	1
capuchin	268	268	268	268	1
capuchin	269	269	269	269	1
capuchin	270	270	270	270	1
capuchin	271	271	271	271	1
capuchin	272	272	272	272	1
capuchin	273	273	273	273	1
capuchin	274	274	221	221	1
capuchin	275	275	220	220	1
capuchin	276	276	219	219	1
capuchin	277	277	218	218	1
capuchin	278	278	217	217	1
capuchin	279	279	279	279	1
capuchin	280	280	280	280	1
capuchin	281	281	281	281	1
capuchin	282	282	282	282	1
capuchin	283	283	283	283	1
capuchin	284	284	284	284	1
capuchin	285	285	285	285	1
capuchin	286	286	286	286	1
capuchin	287	287	287	287	1
capuchin	288	288	288	288	1
capuchin	289	289	289	289	1
capuchin	290	290	290	290	1
capuchin	291	291	291	291	1
capuchin	292	292	292	292	1
capuchin	293	293	293	293	1
capuchin	294	294	294	294	1
capuchin	295	295	295	295	1
capuchin	296	296	296	296	1
capuchin	297	297	297	297	1
capuchin	298	298	298	298	0
capuchin	299	299	299	299	1
capuchin	300	300	300	300	1
capuchin	301	301	301	301	1
capuchin	302	302	302	302	1
capuchin	303	303	303	303	1
capuchin	304	304	304	304	1
capuchin	305	305	305	305	1
capuchin	306	306	306	306	1
capuchin	307	307	307	307	1
capuchin	308	308	308	308	1
capuchin	309	309	335	335	1
capuchin	310	310	334	334	1
capuchin	311	311	333	333	1
capuchin	312	312	312	312	1
capuchin	313	313	313	313	1
capuchin	314	314	314	314	1
capuchin	315	315	315	315	1
capuchin	316	316	328	328	1
capuchin	317	317	327	327	1
capuchin	318	318	326	326	1
capuchin	319	319	319	319	1
capuchin	320	320	320	320	1
capuchin	321	321	321	321	1
capuchin	322	322	322	322	1
capuchin	323	323	323	323	0
capuchin	324	324	324	324	1
capuchin	325	325	325	325	1
capuchin	326	326	318	318	1
capuchin	327	327	317	317	1
capuchin	328	328	316	316	1
capuchin	329	329	329	329	1
capuchin	330	330	330	330	1
capuchin	331	331	331	331	1
capuchin	332	332	332	332	0
capuchin	333	333	333	333	0
capuchin	334	334	334	334	0
capuchin	335	335	309	309	1
capuchin	336	336	336	336	0
capuchin	337	337	337	337	0
capuchin	338	338	338	338	0
capuchin	339	339	339	339	0
capuchin	340	340	340	340	0
capuchin	341	341	341	341	0
capuchin	342	342	342	342	0
capuchin	343	343	336	336	0
capuchin	344	344	335	335	0
capuchin	345	345	345	345	0
capuchin	346	346	346	346	0
capuchin	347	347	347	347	0
capuchin	348	348	348	348	1
capuchin	349	349	349	349	0
capuchin	350	350	350	350	0
capuchin	351	351	351	351	0
capuchin	352	352	352	352	0
capuchin	353	353	353	353	0
capuchin	354	354	354	354	0
capuchin	355	355	355	355	0
capuchin	356	356	356	356	0
capuchin	357	357	411	411	0
capuchin	358	358	358	358	0
capuchin	359	359	359	359	0
capuchin	360	360	360	360	0
capuchin	361	361	361	361	0
capuchin	362	362	402	402	0
capuchin	363	363	401	401	0
capuchin	364	364	400	400	0
capuchin	365	365	399	399	0
capuchin	366	366	398	398	0
capuchin	367	367	397	397	0
capuchin	368	368	396	396	0
capuchin	369	369	389	389	0
capuchin	370	370	388	388	0
capuchin	371	371	387	387	0
capuchin	372	372	386	386	0
capuchin	373	373	385	385	0
capuchin	374	374	384	384	0
capuchin	375	375	383	383	0
capuchin	376	376	382	382	0
capuchin	377	377	381	381	0
capuchin	378	378	378	378	0
capuchin	379	379	379	379	0
capuchin	380	380	380	380	0
capuchin	381	381	377	377	0
capuchin	382	382	376	376	0
capuchin	383	383	375	375	0
capuchin	384	384	374	374	0
capuchin	385	385	373	373	0
capuchin	386	386	372	372	0
capuchin	387	387	371	371	0
capuchin	388	388	370	370	0
capuchin	389	389	369	369	0
capuchin	390	390	390	390	0
capuchin	391	391	391	391	0
capuchin	392	392	392	392	0
capuchin	393	393	393	393	0
capuchin	394	394	394	394	0
capuchin	395	395	395	395	0
capuchin	396	396	368	368	0
capuchin	397	397	367	367	0
capuchin	398	398	366	366	0
capuchin	399	399	365	365	0
capuchin	400	400	364	364	0
capuchin	401	401	363	363	0
capuchin	402	402	362	362	0
capuchin	403	403	403	403	0
capuchin	404	404	432	432	0
capuchin	405	405	431	431	0
capuchin	406	406	430	430	0
capuchin	407	407	429	429	0
capuchin	408	408	428	428	0
capuchin	409	409	427	427	0
capuchin	410	410	426	426	0
capuchin	411	411	425	425	0
capuchin	412	412	424	424	0
capuchin	413	413	423	423	0
capuchin	414	414	422	422	0
capuchin	415	415	415	415	0
capuchin	416	416	416	416	0
capuchin	417	417	417	417	0
capuchin	418	418	418	418	0
capuchin	419	419	419	419	0
capuchin	420	420	420	420	0
capuchin	421	421	421	421	0
capuchin	422	422	414	414	0
capuchin	423	423	413	413	0
capuchin	424	424	412	412	0
capuchin	425	425	411	411	0
capuchin	426	426	410	410	0
capuchin	427	427	409	409	0
capuchin	428	428	408	408	0
capuchin	429	429	407	407	0
capuchin	430	430	406	406	0
capuchin	431	431	405	405	0
capuchin	432	432	404	404	0
capuchin	433	433	433	433	0
capuchin	434	434	434	434	0
capuchin	435	435	435	435	0
capuchin	436	436	436	436	0
capuchin	437	437	437	437	0
capuchin	438	438	438	438	0
capuchin	439	439	439	439	0
capuchin	440	440	440	440	0
capuchin	441	441	441	441	0
capuchin	442	442	442	442	0
capuchin	443	443	443	443	0
capuchin	444	444	444	444	0
capuchin	445	445	445	445	0
capuchin	446	446	446	446	0
capuchin	447	447	447	447	0
capuchin	448	448	448	448	0
capuchin	449	449	449	449	0
capuchin	450	450	450	450	0
capuchin	451	451	508	508	0
capuchin	452	452	507	507	0
capuchin	453	453	453	453	0
capuchin	454	454	505	505	0
capuchin	455	455	504	504	0
capuchin	456	456	503	503	0
capuchin	457	457	502	502	0
capuchin	458	458	501	501	0
capuchin	459	459	498	498	0
capuchin	460	460	497	497	0
capuchin	461	461	496	496	0
capuchin	462	462	495	495	0
capuchin	463	463	494	494	0
capuchin	464	464	464	464	0
capuchin	465	465	482	482	0
capuchin	466	466	481	481	0
capuchin	467	467	480	480	0
capuchin	468	468	479	479	0
capuchin	469	469	478	478	0
capuchin	470	470	477	477	0
capuchin	471	471	471	471	0
capuchin	472	472	472	472	0
capuchin	473	473	473	473	0
capuchin	474	474	474	474	0
capuchin	475	475	475	475	0
capuchin	476	476	476	476	0
capuchin	477	477	470	470	0
capuchin	478	478	469	469	0
capuchin	479	479	468	468	0
capuchin	480	480	467	467	0
capuchin	481	481	466	466	0
capuchin	482	482	465	465	0
capuchin	483	483	493	493	0
capuchin	484	484	492	492	0
capuchin	485	485	491	491	0
capuchin	486	486	490	490	0
capuchin	487	487	487	487	0
capuchin	488	488	488	488	0
capuchin	489	489	489	489	0
capuchin	490	490	486	486	0
capuchin	491	491	485	485	0
capuchin	492	492	484	484	0
capuchin	493	493	483	483	0
capuchin	494	494	463	463	0
capuchin	495	495	462	462	0
capuchin	496	496	461	461	0
capuchin	497	497	460	460	0
capuchin	498	498	459	459	0
capuchin	499	499	499	499	0
capuchin	500	500	500	500	0
capuchin	501	501	458	458	0
capuchin	502	502	457	457	0
capuchin	503	503	456	456	0
capuchin	504	504	455	455	0
capuchin	505	505	454	454	0
capuchin	506	506	506	506	0
capuchin	507	507	452	452	0
capuchin	508	508	451	451	0
capuchin	509	509	553	553	0
capuchin	510	510	552	552	0
capuchin	511	511	551	551	0
capuchin	512	512	550	550	0
capuchin	513	513	549	549	0
capuchin	514	514	548	548	0
capuchin	515	515	515	515	0
capuchin	516	516	516	516	0
capuchin	517	517	517	517	0
capuchin	518	518	546	546	0
capuchin	519	519	545	545	0
capuchin	520	520	544	544	0
capuchin	521	521	543	543	0
capuchin	522	522	542	542	0
capuchin	523	523	541	541	0
capuchin	524	524	540	540	0
capuchin	525	525	539	539	0
capuchin	526	526	538	538	0
capuchin	527	527	537	537	0
capuchin	528	528	536	536	0
capuchin	529	529	529	529	0
capuchin	530	530	530	530	0
capuchin	531	531	531	531	0
capuchin	532	532	532	532	0
capuchin	533	533	533	533	0
capuchin	534	534	534	534	0
capuchin	535	535	535	535	1
capuchin	536	536	528	528	0
capuchin	537	537	527	527	0
capuchin	538	538	526	526	0
capuchin	539	539	525	525	0
capuchin	540	540	524	524	0
capuchin	541	541	523	523	0
capuchin	542	542	522	522	0
capuchin	543	543	521	521	0
capuchin	544	544	520	520	0
capuchin	545	545	519	519	0
capuchin	546	546	518	518	0
capuchin	547	547	547	547	1
capuchin	548	548	514	514	0
capuchin	549	549	513	513	0
capuchin	550	550	512	512	0
capuchin	551	551	511	511	0
capuchin	552	552	510	510	0
capuchin	553	553	509	509	0
capuchin	554	554	554	554	0
capuchin	555	555	555	555	1
capuchin	556	556	556	556	1
capuchin	557	557	557	557	1
capuchin	558	558	558	558	1
capuchin	559	559	501	501	1
capuchin	560	560	500	500	1
capuchin	561	561	561	561	0
capuchin	562	562	562	562	1
capuchin	563	563	563	563	1
capuchin	564	564	586	586	1
capuchin	565	565	565	565	1
capuchin	566	566	566	566	1
capuchin	567	567	567	567	1
capuchin	568	568	568	568	1
capuchin	569	569	585	585	1
capuchin	570	570	584	584	1
capuchin	571	571	583	583	1
capuchin	572	572	582	582	1
capuchin	573	573	581	581	1
capuchin	574	574	580	580	1
capuchin	575	575	575	575	1
capuchin	576	576	576	576	1
capuchin	577	577	577	577	1
capuchin	578	578	578	578	1
capuchin	579	579	579	579	1
capuchin	580	580	574	574	1
capuchin	581	581	573	573	1
capuchin	582	582	572	572	1
capuchin	583	583	571	571	1
capuchin	584	584	570	570	1
capuchin	585	585	569	569	1
capuchin	586	586	586	586	1
capuchin	587	587	587	587	1
capuchin	588	588	588	588	1
capuchin	589	589	589	589	1
capuchin	590	590	590	590	1
capuchin	591	591	591	591	1
capuchin	592	592	592	592	1
capuchin	593	593	593	593	1
capuchin	594	594	594	594	1
capuchin	595	595	595	595	1
capuchin	596	596	554	554	1
capuchin	597	597	553	553	1
capuchin	598	598	552	552	1
capuchin	599	599	599	599	1
capuchin	600	600	600	600	1
capuchin	601	601	601	601	1
capuchin	602	602	602	602	1
capuchin	603	603	603	603	1
capuchin	604	604	604	604	1
capuchin	605	605	605	605	1
capuchin	606	606	606	606	2
capuchin	607	607	607	607	1
capuchin	608	608	608	608	1
capuchin	609	609	609	609	2
capuchin	610	610	610	610	1
capuchin	611	611	611	611	1
capuchin	612	612	612	612	1
capuchin	613	613	613	613	1
capuchin	614	614	605	605	1
capuchin	615	615	604	604	1
capuchin	616	616	607	607	1
capuchin	617	617	617	617	2
capuchin	618	618	618	618	2
capuchin	619	619	619	619	2
capuchin	620	620	620	620	2
capuchin	621	621	621	621	2
capuchin	622	622	605	605	1
capuchin	623	623	623	623	1
capuchin	624	624	624	624	1
capuchin	625	625	641	641	2
capuchin	626	626	640	640	2
capuchin	627	627	639	639	2
capuchin	628	628	638	638	2
capuchin	629	629	637	637	2
capuchin	630	630	630	630	2
capuchin	631	631	631	631	2
capuchin	632	632	632	632	2
capuchin	633	633	633	633	2
capuchin	634	634	634	634	2
capuchin	635	635	635	635	2
capuchin	636	636	636	636	2
capuchin	637	637	629	629	2
capuchin	638	638	628	628	2
capuchin	639	639	627	627	2
capuchin	640	640	626	626	2
capuchin	641	641	641	641	1
capuchin	642	642	642	642	2
capuchin	643	643	643	643	2
capuchin	644	644	644	644	2
capuchin	645	645	645	645	2
capuchin	646	646	646	646	2
capuchin	647	647	647	647	2
capuchin	648	648	648	648	2
capuchin	649	649	649	649	2
capuchin	650	650	650	650	2
capuchin	651	651	651	651	1
capuchin	652	652	652	652	1
capuchin	653	653	653	653	1
capuchin	654	654	706	706	1
capuchin	655	655	705	705	1
capuchin	656	656	704	704	1
capuchin	657	657	703	703	1
capuchin	658	658	702	702	1
capuchin	659	659	659	659	1
capuchin	660	660	660	660	1
capuchin	661	661	661	661	1
capuchin	662	662	700	700	1
capuchin	663	663	699	699	1
capuchin	664	664	698	698	1
capuchin	665	665	697	697	1
capuchin	666	666	696	696	1
capuchin	667	667	695	695	1
capuchin	668	668	694	694	1
capuchin	669	669	693	693	1
capuchin	670	670	692	692	1
capuchin	671	671	671	671	1
capuchin	672	672	672	672	1
capuchin	673	673	673	673	1
capuchin	674	674	674	674	1
capuchin	675	675	675	675	1
capuchin	676	676	684	684	1
capuchin	677	677	683	683	1
capuchin	678	678	678	678	1
capuchin	679	679	679	679	1
capuchin	680	680	680	680	1
capuchin	681	681	681	681	1
capuchin	682	682	682	682	1
capuchin	683	683	677	677	1
capuchin	684	684	676	676	1
capuchin	685	685	685	685	1
capuchin	686	686	686	686	1
capuchin	687	687	687	687	1
capuchin	688	688	688	688	1
capuchin	689	689	689	689	1
capuchin	690	690	690	690	1
capuchin	691	691	691	691	1
capuchin	692	692	670	670	1
capuchin	693	693	669	669	1
capuchin	694	694	668	668	1
capuchin	695	695	667	667	1
capuchin	696	696	666	666	1
capuchin	697	697	665	665	1
capuchin	698	698	664	664	1
capuchin	699	699	663	663	1
capuchin	700	700	662	662	1
capuchin	701	701	701	701	1
capuchin	702	702	658	658	1
capuchin	703	703	657	657	1
capuchin	704	704	656	656	1
capuchin	705	705	705	705	1
capuchin	706	706	654	654	1
capuchin	707	707	707	707	1
capuchin	708	708	708	708	1
capuchin	709	709	709	709	1
capuchin	710	710	710	710	1
capuchin	711	711	749	749	1
capuchin	712	712	748	748	1
capuchin	713	713	747	747	1
capuchin	714	714	714	714	1
capuchin	715	715	737	737	1
capuchin	716	716	736	736	1
capuchin	717	717	735	735	1
capuchin	718	718	734	734	1
capuchin	719	719	733	733	1
capuchin	720	720	720	720	1
capuchin	721	721	721	721	1
capuchin	722	722	731	731	1
capuchin	723	723	730	730	1
capuchin	724	724	729	729	1
capuchin	725	725	725	725	1
capuchin	726	726	726	726	1
capuchin	727	727	727	727	1
capuchin	728	728	728	728	1
capuchin	729	729	724	724	1
capuchin	730	730	723	723	1
capuchin	731	731	722	722	1
capuchin	732	732	732	732	1
capuchin	733	733	719	719	1
capuchin	734	734	718	718	1
capuchin	735	735	717	717	1
capuchin	736	736	716	716	1
capuchin	737	737	715	715	1
capuchin	738	738	738	738	1
capuchin	739	739	739	739	1
capuchin	740	740	740	740	1
capuchin	741	741	741	741	1
capuchin	742	742	742	742	1
capuchin	743	743	743	743	1
capuchin	744	744	744	744	1
capuchin	745	745	745	745	1
capuchin	746	746	746	746	1
capuchin	747	747	713	713	1
capuchin	748	748	712	712	1
capuchin	749	749	711	711	1
capuchin	750	750	710	710	1
capuchin	751	751	709	709	1
capuchin	752	752	752	752	1
capuchin	753	753	708	708	1
capuchin	754	754	707	707	1
capuchin	755	755	706	706	1
capuchin	756	756	756	756	1
capuchin	757	757	704	704	1
capuchin	758	758	703	703	1
capuchin	759	759	792	792	1
capuchin	760	760	791	791	2
capuchin	761	761	790	790	2
capuchin	762	762	789	789	2
capuchin	763	763	788	788	2
capuchin	764	764	764	764	1
capuchin	765	765	765	765	1
capuchin	766	766	766	766	1
capuchin	767	767	767	767	1
capuchin	768	768	787	787	1
capuchin	769	769	786	786	1
capuchin	770	770	785	785	1
capuchin	771	771	784	784	2
capuchin	772	772	783	783	2
capuchin	773	773	782	782	2
capuchin	774	774	781	781	2
capuchin	775	775	775	775	2
capuchin	776	776	776	776	2
capuchin	777	777	777	777	2
capuchin	778	778	778	778	2
capuchin	779	779	779	779	2
capuchin	780	780	780	780	2
capuchin	781	781	774	774	2
capuchin	782	782	773	773	2
capuchin	783	783	772	772	2
capuchin	784	784	771	771	2
capuchin	785	785	770	770	1
capuchin	786	786	769	769	1
capuchin	787	787	768	768	1
capuchin	788	788	763	763	2
capuchin	789	789	762	762	2
capuchin	790	790	761	761	2
capuchin	791	791	760	760	2
capuchin	792	792	759	759	1
capuchin	793	793	793	793	2
capuchin	794	794	794	794	2
capuchin	795	795	795	795	2
capuchin	796	796	796	796	2
capuchin	797	797	758	758	1
capuchin	798	798	757	757	1
capuchin	799	799	756	756	1
capuchin	800	800	755	755	1
capuchin	801	801	754	754	1
capuchin	802	802	753	753	1
capuchin	803	803	752	752	1
capuchin	804	804	751	751	1
capuchin	805	805	750	750	1
capuchin	806	806	806	806	2
capuchin	807	807	807	807	2
capuchin	808	808	808	808	2
capuchin	809	809	809	809	2
capuchin	810	810	842	842	2
capuchin	811	811	841	841	2
capuchin	812	812	840	840	2
capuchin	813	813	813	813	2
capuchin	814	814	838	838	2
capuchin	815	815	837	837	2
capuchin	816	816	836	836	2
capuchin	817	817	817	817	2
capuchin	818	818	818	818	2
capuchin	819	819	819	819	2
capuchin	820	820	820	820	2
capuchin	821	821	821	821	2
capuchin	822	822	822	822	2
capuchin	823	823	829	829	2
capuchin	824	824	828	828	2
capuchin	825	825	825	825	2
capuchin	826	826	826	826	2
capuchin	827	827	827	827	2
capuchin	828	828	824	824	2
capuchin	829	829	823	823	2
capuchin	830	830	830	830	2
capuchin	831	831	831	831	1
capuchin	832	832	832	832	2
capuchin	833	833	846	846	2
capuchin	834	834	834	834	2
capuchin	835	835	835	835	2
capuchin	836	836	843	843	2
capuchin	837	837	842	842	2
capuchin	838	838	838	838	1
capuchin	839	839	839	839	2
capuchin	840	840	840	840	1
capuchin	841	841	841	841	1
capuchin	842	842	842	842	2
capuchin	843	843	843	843	2
capuchin	844	844	844	844	2
capuchin	845	845	845	845	2
capuchin	846	846	846	846	2
capuchin	847	847	847	847	2
capuchin	848	848	848	848	1
capuchin	849	849	849	849	2
capuchin	850	850	912	912	1
capuchin	851	851	911	911	1
capuchin	852	852	910	910	1
capuchin	853	853	909	909	1
capuchin	854	854	908	908	1
capuchin	855	855	855	855	1
capuchin	856	856	907	907	1
capuchin	857	857	906	906	1
capuchin	858	858	905	905	1
capuchin	859	859	904	904	1
capuchin	860	860	902	902	1
capuchin	861	861	901	901	1
capuchin	862	862	900	900	1
capuchin	863	863	899	899	1
capuchin	864	864	898	898	1
capuchin	865	865	897	897	1
capuchin	866	866	866	866	1
capuchin	867	867	895	895	1
capuchin	868	868	894	894	1
capuchin	869	869	893	893	1
capuchin	870	870	870	870	1
capuchin	871	871	892	892	1
capuchin	872	872	891	891	1
capuchin	873	873	890	890	1
capuchin	874	874	889	889	1
capuchin	875	875	888	888	1
capuchin	876	876	884	884	1
capuchin	877	877	883	883	1
capuchin	878	878	878	878	1
capuchin	879	879	879	879	1
capuchin	880	880	880	880	1
capuchin	881	881	881	881	2
capuchin	882	882	882	882	1
capuchin	883	883	877	877	1
capuchin	884	884	876	876	1
capuchin	885	885	885	885	2
capuchin	886	886	886	886	1
capuchin	887	887	887	887	1
capuchin	888	888	875	875	1
capuchin	889	889	874	874	1
capuchin	890	890	873	873	1
capuchin	891	891	872	872	1
capuchin	892	892	871	871	1
capuchin	893	893	869	869	1
capuchin	894	894	868	868	1
capuchin	895	895	867	867	1
capuchin	896	896	896	896	1
capuchin	897	897	865	865	1
capuchin	898	898	864	864	1
capuchin	899	899	863	863	1
capuchin	900	900	862	862	1
capuchin	901	901	861	861	1
capuchin	902	902	860	860	1
capuchin	903	903	903	903	1
capuchin	904	904	859	859	1
capuchin	905	905	858	858	1
capuchin	906	906	857	857	1
capuchin	907	907	856	856	1
capuchin	908	908	854	854	1
capuchin	909	909	853	853	1
capuchin	910	910	852	852	1
capuchin	911	911	851	851	1
capuchin	912	912	850	850	1
capuchin	913	913	913	913	2
capuchin	914	914	946	946	2
capuchin	915	915	945	945	2
capuchin	916	916	944	944	2
capuchin	917	917	917	917	2
capuchin	918	918	943	943	2
capuchin	919	919	942	942	2
capuchin	920	920	941	941	2
capuchin	921	921	921	921	2
capuchin	922	922	939	939	2
capuchin	923	923	938	938	2
capuchin	924	924	937	937	2
capuchin	925	925	925	925	2
capuchin	926	926	935	935	2
capuchin	927	927	934	934	2
capuchin	928	928	933	933	2
capuchin	929	929	929	929	2
capuchin	930	930	930	930	2
capuchin	931	931	931	931	2
capuchin	932	932	932	932	2
capuchin	933	933	928	928	2
capuchin	934	934	927	927	2
capuchin	935	935	926	926	2
capuchin	936	936	936	936	2
capuchin	937	937	924	924	2
capuchin	938	938	923	923	2
capuchin	939	939	922	922	2
capuchin	940	940	940	940	2
capuchin	941	941	920	920	2
capuchin	942	942	919	919	2
capuchin	943	943	918	918	2
capuchin	944	944	916	916	2
capuchin	945	945	915	915	2
capuchin	946	946	914	914	2
capuchin	947	947	947	947	2
capuchin	948	948	948	948	2
capuchin	949	949	949	949	2
capuchin	950	950	950	950	2
capuchin	951	951	951	951	2
capuchin	952	952	952	952	2
capuchin	953	953	953	953	2
capuchin	954	954	954	954	2
capuchin	955	955	955	955	2
capuchin	956	956	956	956	2
capuchin	957	957	957	957	2
capuchin	958	958	958	958	2
capuchin	959	959	959	959	2
capuchin	960	960	960	960	2
capuchin	961	961	961	961	2
capuchin	962	962	962	962	2
capuchin	963	963	963	963	2
capuchin	964	964	964	964	2
capuchin	965	965	965	965	2
capuchin	966	966	953	953	2
capuchin	967	967	952	952	2
capuchin	968	968	951	951	2
capuchin	969	969	950	950	2
capuchin	970	970	949	949	2
capuchin	971	971	971	971	2
capuchin	972	972	972	972	2
capuchin	973	973	973	973	2
capuchin	974	974	974	974	2
capuchin	975	975	975	975	2
capuchin	976	976	976	976	2
capuchin	977	977	977	977	2
capuchin	978	978	978	978	2
capuchin	979	979	979	979	2
capuchin	980	980	963	963	2
capuchin	981	981	962	962	2
capuchin	982	982	961	961	2
capuchin	983	983	952	952	2
capuchin	984	984	951	951	2
capuchin	985	985	950	950	2
capuchin	986	986	986	986	2
capuchin	987	987	987	987	2
capuchin	988	988	988	988	2
capuchin	989	989	989	989	2
capuchin	990	990	1023	1023	2
capuchin	991	991	1022	1022	2
capuchin	992	992	1021	1021	2
capuchin	993	993	935	935	2
capuchin	994	994	934	934	2
capuchin	995	995	941	941	2
capuchin	996	996	1017	1017	2
capuchin	997	997	1016	1016	2
capuchin	998	998	1015	1015	2
capuchin	999	999	1014	1014	2
capuchin	1000	1000	936	936	2
capuchin	1001	1001	935	935	2
capuchin	1002	1002	1011	1011	2
capuchin	1003	1003	1010	1010	2
capuchin	1004	1004	1009	1009	2
capuchin	1005	1005	1005	1005	2
capuchin	1006	1006	933	933	2
capuchin	1007	1007	932	932	2
capuchin	1008	1008	931	931	2
capuchin	1009	1009	1004	1004	2
capuchin	1010	1010	1003	1003	2
capuchin	1011	1011	1002	1002	2
capuchin	1012	1012	1012	1012	2
capuchin	1013	1013	1013	1013	2
capuchin	1014	1014	999	999	2
capuchin	1015	1015	998	998	2
capuchin	1016	1016	997	997	2
capuchin	1017	1017	996	996	2
capuchin	1018	1018	1018	1018	2
capuchin	1019	1019	1019	1019	2
capuchin	1020	1020	1020	1020	2
capuchin	1021	1021	992	992	2
capuchin	1022	1022	991	991	2
capuchin	1023	1023	990	990	2
capuchin	1024	1024	934	934	2
capuchin	1025	1025	933	933	2
capuchin	1026	1026	932	932	2
capuchin	1027	1027	931	931	2
capuchin	1028	1028	930	930	2
capuchin	1029	1029	929	929	2
capuchin	1030	1030	928	928	2
capuchin	1031	1031	927	927	2
capuchin	1032	1032	926	926	2
capuchin	1033	1033	925	925	2
capuchin	1034	1034	1034	1034	2
capuchin	1035	1035	1035	1035	2
capuchin	1036	1036	1036	1036	2
capuchin	1037	1037	1037	1037	2
capuchin	1038	1038	1038	1038	2
capuchin	1039	1039	1039	1039	2
capuchin	1040	1040	1040	1040	2
capuchin	1041	1041	1041	1041	2
capuchin	1042	1042	1042	1042	2
capuchin	1043	1043	1043	1043	2
capuchin	1044	1044	1044	1044	2
capuchin	1045	1045	1045	1045	2
capuchin	1046	1046	1046	1046	2
capuchin	1047	1047	1047	1047	2
capuchin	1048	1048	1048	1048	2
capuchin	1049	1049	1049	1049	2
capuchin	1050	1050	1050	1050	4
