# Supplementary material for: Identification of MYC intron 2 regions that modulate expression
Source: PLoS One. 2024 Jan 18;19(1):e0296889. doi: 10.1371/journal.pone.0296889 (PMC10795982; doi:10.1371/journal.pone.0296889)
Supplement: S1 File — (ZIP) [file pone.0296889.s005.zip › S1_File_ScanFold2 data for species/Suppl_File_3_ScanFold2 data for species/Capuchin/tmpzk8x0971.ed_avgs.wig]

fixedStep chrom=capuchin start=1 step=1 span=1
16.590000
16.665000
17.473333
18.172500
20.356000
18.683333
17.264286
20.391250
20.391250
20.391250
23.701818
20.391250
20.391250
20.391250
21.964444
20.822000
21.964444
20.391250
20.391250
20.391250
21.550667
21.673000
24.888000
20.390000
20.390000
20.390000
17.264286
22.444545
21.696552
21.491333
19.466400
19.431923
19.731852
20.064643
20.390000
20.390000
20.390000
20.390000
20.390000
20.390000
20.390000
20.390000
20.390000
20.390000
18.538108
19.745000
18.970000
18.757609
18.558723
18.388333
21.158286
21.100000
21.309091
21.210588
21.710000
18.324815
18.350909
20.855476
20.863256
18.906833
18.561017
18.620167
18.487547
18.487547
18.487547
18.487547
18.753385
19.189412
19.266087
19.342571
19.381014
19.415286
19.448592
19.483056
19.532740
19.388507
19.425429
19.481268
18.487547
18.647037
18.487547
18.487547
18.487547
18.487547
19.668500
20.390000
20.390000
20.390000
20.390000
20.390000
20.390000
20.390000
20.390000
22.116154
20.390000
20.390000
20.064643
19.731852
19.431923
19.466400
20.756154
20.846739
20.846739
20.840538
20.840538
20.840538
20.840538
20.840538
20.840538
21.156900
21.338416
22.049000
22.400734
20.840538
20.840538
20.840538
20.840538
20.840538
20.840538
20.840538
20.840538
20.840538
20.846739
20.846739
20.756154
22.172200
19.466400
19.431923
19.731852
20.064643
20.525125
20.112727
19.999091
22.116154
17.264286
20.390000
20.390000
20.390000
20.795692
20.863256
20.855476
19.155135
19.911566
21.710000
21.210588
21.309091
21.100000
21.158286
21.210597
20.487162
20.390000
21.035833
20.586000
18.444615
20.564521
18.927500
18.413509
18.413509
18.413509
24.145172
21.738505
21.626542
21.466355
21.328224
20.798750
23.624896
23.273919
23.477838
18.608806
21.535327
21.793611
21.800909
21.889798
25.095556
24.124052
25.015342
24.996029
24.521500
21.889798
24.813158
22.530694
22.435278
22.278734
22.233671
22.031818
22.830935
22.875354
23.511545
22.697879
22.917207
22.084700
21.885102
22.338318
22.277757
22.325321
21.735400
21.662600
21.605200
22.831167
22.302946
22.143818
22.588475
21.889817
21.849083
21.878636
22.379412
22.725789
21.889798
21.800909
21.793611
21.535327
21.967059
21.554028
21.167164
20.944179
20.846716
18.413509
18.413509
18.413509
18.413509
18.413509
20.083194
19.936528
19.834247
19.974196
19.615766
19.861782
19.571584
19.779020
19.551010
18.413509
18.413509
18.413509
19.522553
19.231075
19.084945
18.677547
18.410833
18.626027
19.277895
19.015227
19.082211
18.608806
18.608806
18.608806
19.307684
19.453482
19.640940
18.608806
18.608806
18.608806
20.175327
20.396697
20.798750
21.328224
21.466355
21.626542
21.738505
21.526417
18.744000
18.656250
18.413509
18.413509
18.413509
18.927500
18.938429
22.064167
22.105083
22.140750
22.173500
19.261429
19.339286
18.453333
18.413509
18.413509
18.413509
18.413509
18.413509
19.573043
19.684058
18.996207
18.291071
18.265429
18.210714
18.214714
22.921833
20.112174
19.994783
22.662417
17.955571
17.998143
18.041143
22.114694
22.825138
17.075536
17.061091
17.154364
19.112055
22.334337
22.870202
19.503151
19.514247
19.675811
23.005196
22.900481
17.319111
17.397333
23.501222
28.109524
22.705854
22.238000
24.930778
24.971000
24.393301
24.464175
25.529762
25.529762
25.529762
24.051667
24.117222
24.226944
24.321944
24.219000
24.279118
24.333960
25.529762
25.529762
25.529762
26.639859
26.803143
25.561325
25.786538
22.238000
22.705854
28.109524
26.400119
23.616129
23.545161
28.408627
25.456053
22.689487
23.481071
26.400119
28.109524
24.981515
24.872500
23.295238
28.694545
25.533571
25.266364
23.113462
26.074348
25.745543
23.594231
22.960417
24.735143
23.212967
24.877857
25.086190
26.310526
25.965227
24.641277
24.616042
24.823265
24.823265
24.823265
24.823265
24.823265
26.055224
24.217941
24.344135
24.339429
24.349623
24.388598
24.388598
24.388598
24.388598
23.796783
24.651429
24.618108
24.388598
24.388598
24.388598
24.388598
24.349623
24.339429
24.344135
24.217941
26.055224
23.352393
23.206496
22.994538
22.663301
22.635882
22.590202
24.823265
24.823265
24.823265
24.823265
24.823265
24.616042
24.641277
24.741064
23.030235
23.070787
23.115444
23.212967
23.212967
23.212967
23.212967
23.212967
23.212967
23.212967
23.212967
22.828482
22.637768
22.522857
22.533366
22.813939
22.710204
22.376916
23.212967
23.212967
23.212967
23.212967
23.212967
23.212967
23.212967
23.212967
23.115444
23.070787
23.030235
22.339905
21.395417
21.113867
21.675729
21.896667
19.892692
18.905538
19.975094
19.668043
19.162174
21.640303
16.927879
18.002000
19.184712
19.728667
19.633667
19.078246
17.501263
12.164500
12.654286
16.910159
15.847547
17.074912
17.074912
17.074912
17.074912
17.122833
17.122833
17.122833
17.122833
17.122833
18.722222
17.172609
17.108592
17.078493
17.078493
17.078493
17.078493
17.636375
17.759750
18.009573
17.078493
17.659221
17.900265
17.078493
17.078493
17.078493
17.078493
17.108592
17.172609
17.577013
17.577013
17.577013
17.577013
18.024397
19.245778
19.101136
17.577013
17.577013
17.577013
17.577013
17.122833
17.122833
17.122833
17.122833
17.122833
20.140769
18.252857
17.074912
17.074912
17.074912
17.074912
15.847547
15.053469
12.654286
12.164500
19.091935
19.091935
19.091935
19.091935
19.091935
19.091935
19.366559
19.916300
19.884944
20.631522
20.703723
21.033229
21.033229
21.033229
21.033229
21.033229
21.033229
21.033229
21.033229
21.033229
21.287857
21.171443
21.033229
21.233711
20.745472
21.005189
22.408783
21.033229
21.033229
21.033229
21.033229
21.033229
21.033229
21.033229
21.033229
21.033229
20.703723
20.631522
23.779823
19.091935
19.091935
19.091935
19.091935
19.091935
19.091935
20.999420
26.695789
26.936316
27.166974
26.947123
17.074912
18.252857
21.703966
22.109483
21.917143
27.139667
27.807349
26.798942
27.181308
27.641545
28.876000
28.701954
28.701954
28.701954
28.701954
28.701954
27.557526
27.652083
27.865400
27.831354
28.138713
28.701954
28.701954
28.701954
28.701954
28.701954
28.876000
27.139667
27.443833
27.588667
28.272742
28.375625
28.431692
29.560167
29.825664
29.852566
29.957611
20.999420
19.091935
19.091935
29.525534
29.631262
29.781845
29.865143
30.035766
28.475000
28.399333
28.906400
29.433766
29.544125
30.203768
30.792917
30.723069
30.141552
28.929545
28.399333
28.475000
29.433766
33.632676
33.343836
33.357606
33.600303
29.402027
28.399333
29.492500
30.410769
21.937759
29.454583
29.454583
29.454583
29.454583
28.548421
28.922667
28.252202
28.098807
27.950000
28.098462
27.972137
29.454583
29.454583
29.454583
29.454583
21.937759
27.147632
27.107876
26.900091
26.952523
28.480521
30.435217
30.882456
31.032593
28.918529
28.405588
27.704412
25.393299
24.351250
19.418000
24.351250
24.351250
24.351250
25.448684
25.185175
24.885043
22.986429
22.986429
22.986429
22.986429
22.986429
22.986429
22.986429
22.986429
22.986429
23.698485
22.837200
22.725733
22.671867
23.051714
22.986429
22.986429
23.714455
23.628529
23.719615
23.368652
23.150562
22.986429
22.986429
22.986429
23.493056
23.755698
23.907347
23.764381
23.083976
23.281585
22.986429
22.986429
22.986429
22.986429
22.986429
22.986429
22.986429
22.986429
22.986429
24.478452
24.351250
24.351250
24.351250
19.418000
24.351250
24.635833
24.987833
25.236923
24.604179
19.540909
19.540909
19.540909
20.955467
20.933596
20.933596
21.055222
21.055222
21.055222
21.767579
22.627593
21.055222
21.055222
21.055222
21.698056
21.977387
21.216204
21.630179
21.055222
21.055222
21.055222
20.808431
21.055222
21.055222
21.055222
20.933596
20.933596
20.839667
20.888417
20.901667
20.880333
21.051121
19.495570
19.568846
20.507302
20.111220
19.540909
19.540909
19.540909
24.604179
25.236923
18.303023
24.987833
24.635833
24.351250
21.955873
24.351250
24.351250
23.213582
23.222941
23.236232
23.236232
23.236232
22.288229
22.586531
22.530306
22.492449
23.320947
23.424167
23.426100
23.446436
23.538137
23.589320
23.589320
23.672264
23.553551
23.318037
23.257407
23.191607
23.155339
23.589320
23.589320
23.538137
23.446436
23.426100
23.424167
23.320947
23.236232
23.236232
23.236232
23.222941
23.213582
23.477500
24.165175
24.450000
24.165747
24.351250
24.351250
21.955873
24.351250
24.635833
24.987833
18.303023
25.236923
24.604179
25.499048
26.127500
25.796341
25.783171
24.555849
24.964918
25.149508
24.569342
25.471833
24.555849
24.410566
25.450459
25.491237
26.071359
25.922308
25.183830
24.674528
23.707813
23.707813
26.455098
27.066145
26.574430
23.707813
23.707813
25.407846
24.956304
23.560857
24.492143
24.673621
25.216857
24.410566
24.555849
25.471833
24.301646
25.149508
24.964918
24.555849
24.410566
25.000517
24.802203
24.492143
22.751692
22.561791
24.677431
23.525636
23.348929
23.186316
23.186316
23.186316
23.421143
22.984242
22.984242
22.984242
22.984242
22.984242
23.782143
23.782143
23.782143
23.782143
23.782143
23.782143
23.782143
23.782143
23.782143
24.471078
23.776250
23.776250
23.776250
23.776250
23.776250
24.215395
24.215395
24.302738
24.326548
24.644545
25.094914
23.898431
24.215395
24.215395
25.049304
24.797238
24.970485
23.776250
23.776250
23.776250
23.776250
23.776250
23.782143
23.782143
23.782143
23.756986
23.782143
23.782143
23.782143
23.782143
23.782143
22.984242
23.790380
22.984242
22.984242
22.984242
22.984242
23.186316
23.186316
23.186316
23.348929
23.525636
22.154854
20.218523
20.218523
20.218523
22.087129
20.817556
20.817556
20.817556
22.007549
20.817556
20.817556
20.817556
21.629787
20.817556
20.817556
20.817556
21.001099
20.813297
21.091935
21.486354
20.817556
20.817556
20.817556
21.713299
20.817556
20.817556
20.817556
22.207404
20.817556
20.817556
20.817556
20.218523
20.218523
20.218523
21.156154
21.205922
21.265763
21.922727
21.562500
21.688182
22.206957
22.314853
21.623437
21.706105
21.793936
21.885161
18.599574
18.813111
18.403784
18.563056
18.740857
18.915294
24.093333
22.206957
21.688182
21.562500
21.922727
21.265763
23.253375
23.369494
24.044098
24.183500
24.330508
24.485862
24.417368
24.569821
21.885000
18.740857
18.563056
18.403784
21.688182
21.562500
21.922727
28.252941
26.310500
25.155600
26.403125
25.234737
25.234737
25.234737
20.817556
20.817556
20.817556
25.234737
25.234737
25.234737
25.234737
21.713299
20.817556
25.234737
25.234737
25.234737
23.883784
20.817556
21.486354
21.091935
25.234737
25.234737
25.234737
23.848974
23.604722
25.234737
25.234737
25.234737
25.234737
24.516000
24.516000
24.062581
25.234737
25.234737
25.234737
20.817556
20.817556
21.486354
21.091935
20.813297
21.001099
20.817556
20.817556
20.817556
21.629787
22.382857
25.161875
24.779333
24.420714
24.360769
24.415000
24.496364
24.466000
23.767778
23.003750
22.382857
22.160000
20.794000
20.127500
20.216667
21.245000
22.060000
