# Supplementary material for: Identification of MYC intron 2 regions that modulate expression
Source: PLoS One. 2024 Jan 18;19(1):e0296889. doi: 10.1371/journal.pone.0296889 (PMC10795982; doi:10.1371/journal.pone.0296889)
Supplement: S1 File — (ZIP) [file pone.0296889.s005.zip › S1_File_ScanFold2 data for species/Suppl_File_3_ScanFold2 data for species/Capuchin/tmpzk8x0971.mfe_avgs.wig]

fixedStep chrom=capuchin start=1 step=1 span=1
-34.600000
-34.600000
-34.600000
-34.650000
-34.880000
-35.500000
-36.142857
-36.100000
-36.100000
-36.100000
-35.836364
-36.100000
-36.100000
-36.100000
-36.011111
-36.200000
-36.011111
-36.100000
-36.100000
-36.100000
-36.860000
-36.390000
-36.040000
-36.813793
-36.813793
-36.813793
-36.142857
-36.400000
-37.072414
-37.120000
-37.472000
-37.357692
-37.192593
-37.028571
-36.813793
-36.813793
-36.813793
-36.813793
-36.813793
-36.813793
-36.813793
-36.813793
-36.813793
-36.813793
-35.475676
-35.418182
-35.060000
-34.965217
-34.874468
-34.787500
-36.322857
-36.133333
-36.748485
-36.523529
-36.240541
-34.220370
-34.140000
-35.202381
-35.076744
-33.953333
-33.849153
-33.783333
-34.339623
-34.339623
-34.339623
-34.339623
-33.541538
-33.542647
-33.501449
-33.465714
-33.568116
-33.548571
-33.529577
-33.511111
-33.493151
-33.770149
-33.620000
-33.600000
-34.339623
-34.262963
-34.339623
-34.339623
-34.339623
-34.339623
-33.176250
-36.813793
-36.813793
-36.813793
-36.813793
-36.813793
-36.813793
-36.813793
-36.813793
-35.905128
-36.813793
-36.813793
-37.028571
-37.192593
-37.357692
-37.472000
-32.354615
-32.392065
-32.392065
-32.417957
-32.417957
-32.417957
-32.417957
-32.417957
-32.417957
-32.238700
-32.163465
-31.624091
-31.538440
-32.417957
-32.417957
-32.417957
-32.417957
-32.417957
-32.417957
-32.417957
-32.417957
-32.417957
-32.392065
-32.392065
-32.354615
-31.414900
-37.472000
-37.357692
-37.192593
-37.028571
-30.805000
-29.982857
-29.767792
-35.905128
-36.142857
-36.813793
-36.813793
-36.813793
-30.044615
-35.076744
-35.202381
-27.725405
-27.688193
-36.240541
-36.523529
-36.748485
-36.133333
-36.322857
-26.137463
-24.747973
-36.813793
-20.261667
-20.998667
-19.640000
-23.208904
-12.166833
-11.439825
-11.439825
-11.439825
-25.182586
-18.704019
-18.552056
-18.414112
-18.276168
-16.659896
-23.190729
-24.401622
-24.186351
-12.975373
-16.446542
-16.644259
-17.107879
-17.299798
-16.107778
-22.327759
-25.429315
-25.096176
-21.677000
-17.299798
-16.844211
-16.598889
-16.322500
-17.334430
-17.072405
-16.719740
-20.286168
-18.884040
-19.328364
-18.465859
-19.403784
-18.543200
-18.280816
-18.887103
-18.679626
-18.505688
-17.433200
-17.211200
-16.989200
-18.378500
-17.683214
-17.452000
-17.832373
-17.057064
-16.871743
-16.755636
-17.175798
-17.389649
-17.299798
-17.107879
-16.644259
-16.446542
-16.228739
-15.001944
-14.657612
-14.438209
-14.239701
-11.439825
-11.439825
-11.439825
-11.439825
-11.439825
-13.821806
-13.777361
-13.705616
-14.904196
-14.802613
-14.342475
-14.273960
-14.289706
-13.998081
-11.439825
-11.439825
-11.439825
-13.576489
-13.589355
-13.448022
-14.775189
-13.738452
-11.983973
-12.475658
-13.415795
-14.818421
-12.975373
-12.975373
-12.975373
-14.684105
-16.501696
-16.646581
-12.975373
-12.975373
-12.975373
-16.121215
-16.194587
-16.659896
-18.276168
-18.414112
-18.552056
-18.704019
-18.311750
-14.237667
-11.974583
-11.439825
-11.439825
-11.439825
-12.166833
-12.653857
-19.589917
-19.797917
-20.014250
-20.240583
-14.496714
-14.896143
-11.536500
-11.439825
-11.439825
-11.439825
-11.439825
-11.439825
-14.956667
-15.254203
-12.571207
-12.176071
-14.959857
-15.331714
-15.703571
-23.502667
-20.338587
-20.649783
-24.214250
-16.312000
-16.722857
-17.144286
-22.524490
-24.513761
-14.058929
-14.127273
-14.663636
-21.282192
-22.227711
-24.212121
-20.952055
-21.360274
-22.033784
-25.858824
-26.442308
-15.035556
-15.668889
-25.287778
-35.471429
-37.190244
-36.685000
-28.930000
-29.321111
-30.942718
-31.196117
-34.011905
-34.011905
-34.011905
-30.757407
-30.987963
-31.218519
-31.452778
-32.214167
-31.734314
-31.949505
-34.011905
-34.011905
-34.011905
-32.956338
-33.260000
-32.207229
-35.745192
-36.685000
-37.190244
-35.471429
-35.982143
-34.954839
-35.496774
-35.609804
-34.909211
-36.989744
-37.694643
-35.982143
-35.471429
-34.660606
-35.092857
-32.671429
-33.585455
-32.146429
-31.613636
-35.238462
-34.847826
-35.644565
-34.730769
-36.037500
-33.194286
-36.498901
-34.969048
-34.935714
-34.115789
-34.236364
-34.163830
-34.258333
-34.293878
-34.293878
-34.293878
-34.293878
-34.293878
-35.222388
-36.694118
-36.701923
-36.700000
-36.675472
-36.641121
-36.641121
-36.641121
-36.641121
-36.702609
-36.525000
-36.533333
-36.641121
-36.641121
-36.641121
-36.641121
-36.675472
-36.700000
-36.701923
-36.694118
-35.222388
-36.825641
-36.832479
-36.868908
-36.579612
-36.561765
-36.593939
-34.293878
-34.293878
-34.293878
-34.293878
-34.293878
-34.258333
-34.163830
-34.210638
-36.440000
-36.430337
-36.473333
-36.498901
-36.498901
-36.498901
-36.498901
-36.498901
-36.498901
-36.498901
-36.498901
-37.036607
-37.054464
-37.086607
-36.718812
-36.719192
-36.750000
-36.810280
-36.498901
-36.498901
-36.498901
-36.498901
-36.498901
-36.498901
-36.498901
-36.498901
-36.473333
-36.430337
-36.440000
-37.645714
-37.907292
-38.141333
-38.488542
-38.974242
-40.773077
-40.912308
-41.628302
-43.130435
-43.463043
-39.965152
-46.106061
-43.064444
-39.658654
-39.646667
-39.753333
-39.810526
-40.951579
-46.987500
-46.766667
-42.968254
-45.530189
-45.173684
-45.173684
-45.173684
-45.173684
-45.040000
-45.040000
-45.040000
-45.040000
-45.040000
-41.580342
-44.586957
-44.461972
-44.324658
-44.324658
-44.324658
-44.324658
-43.720000
-43.768750
-42.311111
-44.324658
-43.814286
-42.335398
-44.324658
-44.324658
-44.324658
-44.324658
-44.461972
-44.586957
-43.716883
-43.716883
-43.716883
-43.716883
-42.239655
-42.743333
-42.827273
-43.716883
-43.716883
-43.716883
-43.716883
-45.040000
-45.040000
-45.040000
-45.040000
-45.040000
-41.537500
-44.063492
-45.173684
-45.173684
-45.173684
-45.173684
-45.530189
-45.265306
-46.766667
-46.987500
-41.535484
-41.535484
-41.535484
-41.535484
-41.535484
-41.535484
-41.703226
-41.520000
-40.594382
-39.638043
-39.564894
-39.430208
-39.430208
-39.430208
-39.430208
-39.430208
-39.430208
-39.430208
-39.430208
-39.430208
-39.415306
-39.416495
-39.430208
-39.171134
-39.210377
-38.935849
-36.913913
-39.430208
-39.430208
-39.430208
-39.430208
-39.430208
-39.430208
-39.430208
-39.430208
-39.430208
-39.564894
-39.638043
-34.656637
-41.535484
-41.535484
-41.535484
-41.535484
-41.535484
-41.535484
-39.407246
-29.723684
-29.325000
-28.931579
-28.973973
-45.173684
-44.063492
-39.167241
-38.620690
-38.769643
-25.138333
-27.480723
-30.733654
-30.347664
-29.762727
-25.707059
-25.837931
-25.837931
-25.837931
-25.837931
-25.837931
-27.302062
-27.137500
-27.094000
-26.626042
-27.563366
-25.837931
-25.837931
-25.837931
-25.837931
-25.837931
-25.707059
-25.138333
-24.760000
-24.440000
-25.988710
-25.515625
-25.133846
-24.341667
-24.262832
-24.101770
-23.957522
-39.407246
-41.535484
-41.535484
-23.366990
-23.244660
-23.128155
-23.491429
-22.952252
-23.884483
-22.697778
-22.220000
-22.189610
-22.467500
-21.621739
-21.690625
-21.719802
-22.393103
-22.787879
-22.697778
-23.884483
-22.189610
-21.035211
-21.179452
-21.104225
-20.692424
-20.118919
-22.697778
-23.463889
-23.075385
-23.220690
-20.217708
-20.217708
-20.217708
-20.217708
-21.272807
-21.118333
-21.095413
-21.113761
-21.136697
-21.239316
-21.260684
-20.217708
-20.217708
-20.217708
-20.217708
-23.220690
-21.617544
-21.676991
-21.770000
-21.574766
-20.567708
-20.232609
-20.884211
-20.509259
-20.644118
-21.155882
-21.720588
-22.708247
-25.256250
-33.722500
-25.256250
-25.256250
-25.256250
-23.607895
-23.816667
-24.234188
-26.725000
-26.725000
-26.725000
-26.725000
-26.725000
-26.725000
-26.725000
-26.725000
-26.725000
-27.360606
-28.238667
-28.468000
-28.697333
-27.922857
-26.725000
-26.725000
-25.748182
-25.941176
-26.423077
-25.917978
-26.107865
-26.725000
-26.725000
-26.725000
-25.955556
-25.872093
-27.231633
-27.970476
-27.081928
-26.992683
-26.725000
-26.725000
-26.725000
-26.725000
-26.725000
-26.725000
-26.725000
-26.725000
-26.725000
-27.423810
-25.256250
-25.256250
-25.256250
-33.722500
-25.256250
-26.825000
-26.835000
-27.884615
-28.591045
-34.209091
-34.209091
-34.209091
-30.157333
-32.052809
-32.052809
-31.950000
-31.950000
-31.950000
-31.613684
-30.776852
-31.950000
-31.950000
-31.950000
-31.779630
-31.835135
-31.937037
-31.911607
-31.950000
-31.950000
-31.950000
-31.607843
-31.950000
-31.950000
-31.950000
-32.052809
-32.052809
-31.966667
-32.013333
-32.075000
-32.148333
-32.307759
-32.320253
-32.421795
-32.888889
-33.846341
-34.209091
-34.209091
-34.209091
-28.591045
-27.884615
-33.555814
-26.835000
-26.825000
-25.256250
-33.096825
-25.256250
-25.256250
-31.995522
-31.957353
-31.913043
-31.913043
-31.913043
-32.342708
-32.308163
-32.264286
-32.238776
-32.068421
-32.037500
-32.048000
-32.014851
-31.973529
-31.937864
-31.937864
-31.945283
-31.884112
-31.853271
-31.838889
-31.945536
-32.153390
-31.937864
-31.937864
-31.973529
-32.014851
-32.048000
-32.037500
-32.068421
-31.913043
-31.913043
-31.913043
-31.957353
-31.995522
-32.425000
-32.285965
-32.235644
-32.571264
-25.256250
-25.256250
-33.096825
-25.256250
-26.825000
-26.835000
-33.555814
-27.884615
-28.591045
-31.396825
-31.342857
-31.412195
-31.897561
-35.822642
-36.952459
-36.755738
-33.636842
-36.306667
-35.822642
-36.049057
-32.837615
-33.259794
-33.493204
-33.687500
-34.934043
-33.352830
-35.193750
-35.193750
-33.660784
-34.724096
-33.651899
-35.193750
-35.193750
-34.710769
-36.900000
-34.874286
-36.442857
-33.791379
-33.290000
-36.049057
-35.822642
-36.306667
-35.254430
-36.755738
-36.952459
-35.822642
-36.049057
-36.272414
-36.352542
-36.442857
-36.018462
-36.353731
-36.183486
-40.900000
-40.905357
-40.896491
-40.896491
-40.896491
-40.004286
-40.542424
-40.542424
-40.542424
-40.542424
-40.542424
-40.172857
-40.172857
-40.172857
-40.172857
-40.172857
-40.172857
-40.172857
-40.172857
-40.172857
-37.069608
-39.848611
-39.848611
-39.848611
-39.848611
-39.848611
-39.338158
-39.338158
-38.280952
-38.202381
-37.720455
-36.429310
-37.190196
-39.338158
-39.338158
-36.471304
-36.898095
-37.076699
-39.848611
-39.848611
-39.848611
-39.848611
-39.848611
-40.172857
-40.172857
-40.172857
-39.735616
-40.172857
-40.172857
-40.172857
-40.172857
-40.172857
-40.542424
-37.817722
-40.542424
-40.542424
-40.542424
-40.542424
-40.896491
-40.896491
-40.896491
-40.905357
-40.900000
-32.351456
-30.856818
-30.856818
-30.856818
-31.319802
-31.092222
-31.092222
-31.092222
-30.650000
-31.092222
-31.092222
-31.092222
-31.405319
-31.092222
-31.092222
-31.092222
-31.168132
-30.894505
-30.798925
-30.547917
-31.092222
-31.092222
-31.092222
-31.794845
-31.092222
-31.092222
-31.092222
-30.025962
-31.092222
-31.092222
-31.092222
-30.856818
-30.856818
-30.856818
-28.433654
-28.278641
-28.438983
-28.159091
-27.650000
-27.361818
-26.249275
-26.032353
-27.216667
-27.071579
-26.923404
-26.772043
-30.793617
-30.446667
-32.745946
-32.516667
-32.274286
-32.017647
-23.143860
-26.249275
-27.361818
-27.650000
-28.159091
-28.438983
-24.456250
-24.254430
-23.722951
-23.466667
-23.201695
-22.927586
-22.714035
-22.492857
-34.800000
-32.274286
-32.516667
-32.745946
-27.361818
-27.650000
-28.159091
-21.305882
-19.175000
-19.012000
-17.893750
-19.089474
-19.089474
-19.089474
-31.092222
-31.092222
-31.092222
-19.089474
-19.089474
-19.089474
-19.089474
-31.794845
-31.092222
-19.089474
-19.089474
-19.089474
-18.851351
-31.092222
-30.547917
-30.798925
-19.089474
-19.089474
-19.089474
-19.035897
-18.800000
-19.089474
-19.089474
-19.089474
-19.089474
-19.364000
-19.364000
-18.270968
-19.089474
-19.089474
-19.089474
-31.092222
-31.092222
-30.547917
-30.798925
-30.894505
-31.168132
-31.092222
-31.092222
-31.092222
-31.405319
-14.142857
-16.681250
-16.546667
-16.392857
-16.215385
-16.008333
-15.763636
-15.470000
-15.111111
-14.662500
-14.142857
-13.633333
-13.580000
-13.450000
-13.333333
-13.100000
-13.100000
