# Supplementary material for: Identification of MYC intron 2 regions that modulate expression
Source: PLoS One. 2024 Jan 18;19(1):e0296889. doi: 10.1371/journal.pone.0296889 (PMC10795982; doi:10.1371/journal.pone.0296889)
Supplement: S1 File — (ZIP) [file pone.0296889.s005.zip › S1_File_ScanFold2 data for species/Suppl_File_3_ScanFold2 data for species/Capuchin/tmpzk8x0971.ScanFold.FinalPartners.txt]

i	bp(i)	bp(j)	avgMFE	avgZ	avgED	*Indicates most favorable bp has competition; bp(j) has more favorable partner or is more likely to be unpaired
nt-1:	1	1	-34.6	-0.41	16.59
nt-2:	2	2	-34.6	-0.4	16.66
nt-3:	3	3	-34.6	-0.37	17.47
nt-4:	4	4	-34.65	-0.32	18.17
nt-5:	5	5	-34.88	-0.35	20.36
nt-6:	6	6	-35.5	-0.49	18.68
nt-7:	7	27	-36.14	-0.66	17.26
nt-8:	8	26	-36.1	-0.65	20.39
nt-9:	9	25	-36.1	-0.65	20.39
nt-10:	10	24	-36.1	-0.65	20.39
nt-11:	11	11	-35.84	-0.6	23.7
nt-12:	12	20	-36.1	-0.65	20.39
nt-13:	13	19	-36.1	-0.65	20.39
nt-14:	14	14	-36.1	-0.65	20.39
nt-15:	15	15	-36.01	-0.65	21.96
nt-16:	16	16	-36.2	-0.72	20.82
nt-17:	17	17	-36.01	-0.65	21.96
nt-18:	18	18	-36.1	-0.65	20.39
nt-19:	13	19	-36.1	-0.65	20.39
nt-20:	12	20	-36.28	-0.77	28.4
nt-21:	21	21	-36.86	-0.91	21.55
nt-22:	22	22	-36.39	-0.75	21.67
nt-23:	23	23	-36.04	-0.66	24.89
nt-24*:	24	138	-39.3	-1.84	19.98
nt-25*:	25	137	-39.3	-1.84	19.98
nt-26*:	26	136	-39.3	-1.84	19.98
nt-27:	7	27	-39.3	-1.84	19.98
nt-28:	28	28	-36.4	-0.86	22.44
nt-29:	29	29	-37.07	-1.09	21.7
nt-30:	30	30	-37.12	-1.11	21.49
nt-31:	31	100	-37.47	-1.23	19.47
nt-32:	32	99	-37.36	-1.2	19.43
nt-33:	33	98	-37.19	-1.16	19.73
nt-34:	34	97	-37.03	-1.13	20.06
nt-35:	35	96	-36.81	-1.09	20.39
nt-36:	36	95	-36.81	-1.09	20.39
nt-37:	37	93	-36.81	-1.09	20.39
nt-38:	38	92	-36.81	-1.09	20.39
nt-39:	39	91	-36.81	-1.09	20.39
nt-40:	40	90	-36.81	-1.09	20.39
nt-41:	41	89	-36.81	-1.09	20.39
nt-42:	42	88	-36.81	-1.09	20.39
nt-43:	43	87	-36.81	-1.09	20.39
nt-44:	44	86	-36.81	-1.09	20.39
nt-45:	45	45	-35.48	-1.0	18.54
nt-46:	46	46	-35.42	-0.96	19.74
nt-47:	47	47	-35.06	-0.96	18.97
nt-48:	48	48	-34.97	-0.97	18.76
nt-49:	49	49	-34.87	-0.97	18.56
nt-50:	50	50	-34.79	-0.97	18.39
nt-51:	51	51	-36.32	-1.01	21.16
nt-52:	52	52	-36.13	-1.0	21.1
nt-53:	53	53	-36.75	-1.05	21.31
nt-54:	54	54	-36.52	-1.02	21.21
nt-55:	55	55	-36.24	-0.95	21.71
nt-56:	56	56	-34.22	-0.89	18.32
nt-57:	57	57	-34.14	-0.87	18.35
nt-58:	58	58	-35.2	-0.85	20.86
nt-59:	59	59	-35.08	-0.83	20.86
nt-60:	60	60	-33.95	-0.81	18.91
nt-61:	61	61	-33.85	-0.8	18.56
nt-62:	62	62	-33.78	-0.78	18.62
nt-63:	63	84	-34.34	-0.86	18.49
nt-64:	64	83	-34.34	-0.86	18.49
nt-65:	65	82	-34.34	-0.86	18.49
nt-66:	66	81	-34.34	-0.86	18.49
nt-67:	67	67	-33.54	-0.73	18.75
nt-68:	68	68	-33.54	-0.71	19.19
nt-69:	69	69	-33.5	-0.71	19.27
nt-70:	70	70	-33.47	-0.7	19.34
nt-71:	71	71	-33.57	-0.7	19.38
nt-72:	72	72	-33.55	-0.7	19.42
nt-73:	73	73	-33.53	-0.69	19.45
nt-74:	74	74	-33.51	-0.69	19.48
nt-75:	75	75	-33.49	-0.68	19.53
nt-76:	76	76	-33.77	-0.73	19.39
nt-77:	77	77	-33.62	-0.72	19.43
nt-78:	78	78	-33.6	-0.71	19.48
nt-79:	79	79	-34.34	-0.86	18.49
nt-80:	80	80	-34.26	-0.85	18.65
nt-81:	66	81	-34.34	-0.86	18.49
nt-82:	65	82	-34.34	-0.86	18.49
nt-83:	64	83	-34.34	-0.86	18.49
nt-84:	63	84	-34.34	-0.86	18.49
nt-85:	85	85	-33.18	-0.69	19.67
nt-86:	44	86	-36.81	-1.09	20.39
nt-87:	43	87	-36.81	-1.09	20.39
nt-88:	42	88	-36.81	-1.09	20.39
nt-89:	41	89	-36.81	-1.09	20.39
nt-90:	40	90	-36.81	-1.09	20.39
nt-91:	39	91	-36.81	-1.09	20.39
nt-92:	38	92	-36.81	-1.09	20.39
nt-93:	37	93	-36.81	-1.09	20.39
nt-94:	94	94	-35.91	-0.94	22.12
nt-95:	36	95	-36.81	-1.09	20.39
nt-96:	35	96	-36.81	-1.09	20.39
nt-97:	34	97	-37.03	-1.13	20.06
nt-98:	33	98	-37.19	-1.16	19.73
nt-99:	32	99	-37.36	-1.2	19.43
nt-100:	31	100	-37.47	-1.23	19.47
nt-101:	101	125	-32.35	-0.6	20.76
nt-102:	102	124	-32.39	-0.6	20.85
nt-103:	103	123	-32.39	-0.6	20.85
nt-104:	104	122	-32.42	-0.59	20.84
nt-105:	105	121	-32.42	-0.59	20.84
nt-106:	106	120	-32.42	-0.59	20.84
nt-107:	107	119	-32.42	-0.59	20.84
nt-108:	108	118	-32.42	-0.59	20.84
nt-109:	109	117	-32.42	-0.59	20.84
nt-110:	110	110	-32.24	-0.51	21.16
nt-111:	111	111	-32.16	-0.49	21.34
nt-112:	112	112	-31.62	-0.36	22.05
nt-113:	113	113	-31.54	-0.35	22.4
nt-114:	114	114	-32.42	-0.59	20.84
nt-115:	115	115	-32.42	-0.59	20.84
nt-116:	116	116	-32.42	-0.59	20.84
nt-117:	109	117	-32.42	-0.59	20.84
nt-118:	108	118	-32.42	-0.59	20.84
nt-119:	107	119	-32.42	-0.59	20.84
nt-120:	106	120	-32.42	-0.59	20.84
nt-121:	105	121	-32.42	-0.59	20.84
nt-122:	104	122	-32.42	-0.59	20.84
nt-123:	103	123	-32.39	-0.6	20.85
nt-124:	102	124	-32.39	-0.6	20.85
nt-125:	101	125	-32.35	-0.6	20.76
nt-126:	126	126	-31.41	-0.41	22.17
nt-127*:	127	100	-30.64	-0.36	21.13
nt-128*:	128	99	-30.64	-0.36	21.13
nt-129*:	129	98	-30.71	-0.38	20.82
nt-130*:	130	97	-30.78	-0.4	20.56
nt-131:	131	131	-30.8	-0.51	20.53
nt-132:	132	132	-29.98	-0.5	20.11
nt-133:	133	133	-29.77	-0.49	20.0
nt-134*:	134	94	-30.61	-0.44	19.16
nt-135*:	135	27	-39.3	-1.84	19.98
nt-136*:	136	92	-30.61	-0.44	19.16
nt-137*:	137	91	-30.61	-0.44	19.16
nt-138*:	138	90	-30.61	-0.44	19.16
nt-139:	139	139	-30.04	-0.36	20.8
nt-140*:	140	59	-30.64	-0.86	10.94
nt-141*:	141	58	-30.64	-0.86	10.94
nt-142:	142	142	-27.73	-0.42	19.16
nt-143:	143	143	-27.69	-0.34	19.91
nt-144*:	144	55	-30.64	-0.86	10.94
nt-145*:	145	54	-30.64	-0.86	10.94
nt-146*:	146	53	-30.64	-0.86	10.94
nt-147*:	147	52	-30.64	-0.86	10.94
nt-148*:	148	51	-30.64	-0.86	10.94
nt-149:	149	149	-26.14	-0.08	21.21
nt-150:	150	150	-24.75	-0.09	20.49
nt-151*:	151	43	-31.72	-0.65	12.81
nt-152:	152	152	-20.26	-0.31	21.04
nt-153:	153	153	-21.0	-0.35	20.59
nt-154:	154	154	-19.64	-0.46	18.44
nt-155:	155	155	-23.21	-0.09	20.56
nt-156*:	156	265	-13.49	-0.67	18.88
nt-157*:	157	264	-13.49	-0.67	18.88
nt-158*:	158	263	-13.49	-0.67	18.88
nt-159*:	159	262	-13.49	-0.67	18.88
nt-160:	160	160	-25.18	-0.07	24.15
nt-161*:	161	258	-13.66	-0.66	19.16
nt-162*:	162	257	-13.66	-0.66	19.16
nt-163*:	163	256	-13.66	-0.66	19.16
nt-164*:	164	255	-13.66	-0.66	19.16
nt-165*:	165	254	-13.66	-0.66	19.16
nt-166:	166	166	-23.19	-0.03	23.62
nt-167:	167	167	-24.4	-0.15	23.27
nt-168:	168	168	-24.19	-0.15	23.48
nt-169*:	169	249	-13.66	-0.66	19.16
nt-170*:	170	211	-15.76	-0.86	26.57
nt-171*:	171	210	-15.76	-0.86	26.57
nt-172*:	172	209	-15.76	-0.86	26.57
nt-173*:	173	208	-15.76	-0.86	26.57
nt-174:	174	174	-16.11	-0.75	25.1
nt-175:	175	175	-22.33	-0.08	24.12
nt-176:	176	176	-25.43	-0.13	25.02
nt-177:	177	177	-25.1	-0.17	25.0
nt-178:	178	178	-21.68	-0.57	24.52
nt-179*:	179	208	-10.27	-1.2	17.84
nt-180:	180	180	-16.84	-0.71	24.81
nt-181:	181	181	-16.6	-0.32	22.53
nt-182:	182	182	-16.32	-0.36	22.44
nt-183:	183	183	-17.33	-0.37	22.28
nt-184:	184	184	-17.07	-0.39	22.23
nt-185:	185	185	-16.72	-0.43	22.03
nt-186:	186	186	-20.29	-0.39	22.83
nt-187:	187	187	-18.88	-0.41	22.88
nt-188:	188	188	-19.33	-0.25	23.51
nt-189:	189	189	-18.47	-0.44	22.7
nt-190:	190	190	-19.4	-0.32	22.92
nt-191:	191	191	-18.54	-0.51	22.08
nt-192:	192	192	-18.28	-0.54	21.89
nt-193:	193	193	-18.89	-0.5	22.34
nt-194:	194	194	-18.68	-0.51	22.28
nt-195:	195	195	-18.51	-0.51	22.33
nt-196:	196	196	-17.43	-0.59	21.74
nt-197:	197	197	-17.21	-0.6	21.66
nt-198:	198	198	-16.99	-0.6	21.61
nt-199:	199	199	-18.38	-0.38	22.83
nt-200:	200	200	-17.68	-0.5	22.3
nt-201:	201	201	-17.45	-0.51	22.14
nt-202:	202	202	-17.83	-0.41	22.59
nt-203:	203	203	-17.06	-0.54	21.89
nt-204:	204	204	-16.87	-0.54	21.85
nt-205:	205	205	-16.76	-0.53	21.88
nt-206:	206	206	-17.18	-0.44	22.38
nt-207:	207	207	-17.39	-0.39	22.73
nt-208:	208	208	-17.3	-0.37	21.89
nt-209:	209	209	-17.11	-0.39	21.8
nt-210:	210	210	-16.64	-0.42	21.79
nt-211:	211	211	-16.45	-0.46	21.54
nt-212:	212	212	-16.23	-0.52	21.97
nt-213:	213	213	-15.0	-0.88	21.55
nt-214:	214	214	-14.66	-0.89	21.17
nt-215:	215	215	-14.44	-0.92	20.94
nt-216:	216	216	-14.24	-0.95	20.85
nt-217:	217	278	-11.44	-1.52	18.41
nt-218:	218	277	-11.44	-1.52	18.41
nt-219:	219	276	-11.44	-1.52	18.41
nt-220:	220	275	-11.44	-1.52	18.41
nt-221:	221	274	-11.44	-1.52	18.41
nt-222:	222	222	-13.82	-1.14	20.08
nt-223:	223	223	-13.78	-1.19	19.94
nt-224:	224	224	-13.71	-1.22	19.83
nt-225:	225	225	-14.9	-0.91	19.97
nt-226:	226	226	-14.8	-1.0	19.62
nt-227:	227	227	-14.34	-1.11	19.86
nt-228:	228	228	-14.27	-1.14	19.57
nt-229:	229	229	-14.29	-1.1	19.78
nt-230:	230	230	-14.0	-1.15	19.55
nt-231:	231	264	-11.44	-1.52	18.41
nt-232:	232	263	-11.44	-1.52	18.41
nt-233:	233	262	-11.44	-1.52	18.41
nt-234:	234	234	-13.58	-1.17	19.52
nt-235:	235	235	-13.59	-1.21	19.23
nt-236:	236	236	-13.45	-1.23	19.08
nt-237:	237	237	-14.78	-1.19	18.68
nt-238:	238	238	-13.74	-1.49	18.41
nt-239:	239	239	-11.98	-1.36	18.63
nt-240:	240	240	-12.48	-1.25	19.28
nt-241:	241	241	-13.42	-1.1	19.02
nt-242:	242	242	-14.82	-1.16	19.08
nt-243:	243	251	-12.98	-1.34	18.61
nt-244:	244	250	-12.98	-1.34	18.61
nt-245:	245	249	-12.98	-1.34	18.61
nt-246:	246	246	-14.68	-1.14	19.31
nt-247:	247	247	-16.5	-1.29	19.45
nt-248:	248	248	-16.65	-1.25	19.64
nt-249:	245	249	-12.98	-1.34	18.61
nt-250:	244	250	-12.98	-1.34	18.61
nt-251:	243	251	-12.98	-1.34	18.61
nt-252:	252	252	-16.12	-1.28	20.18
nt-253:	253	253	-16.19	-1.25	20.4
nt-254:	254	254	-16.66	-1.33	20.8
nt-255:	255	255	-18.28	-1.34	21.33
nt-256:	256	256	-18.41	-1.34	21.47
nt-257:	257	257	-18.55	-1.35	21.63
nt-258:	258	258	-18.7	-1.35	21.74
nt-259:	259	259	-18.31	-1.29	21.53
nt-260:	260	260	-14.24	-1.42	18.74
nt-261:	261	261	-11.97	-1.28	18.66
nt-262:	233	262	-11.44	-1.52	18.41
nt-263:	232	263	-11.44	-1.52	18.41
nt-264:	231	264	-11.44	-1.52	18.41
nt-265:	265	265	-12.17	-1.44	18.93
nt-266:	266	266	-12.65	-1.36	18.94
nt-267:	267	267	-19.59	-1.36	22.06
nt-268:	268	268	-19.8	-1.37	22.11
nt-269:	269	269	-20.01	-1.39	22.14
nt-270:	270	270	-20.24	-1.41	22.17
nt-271:	271	271	-14.5	-1.51	19.26
nt-272:	272	272	-14.9	-1.55	19.34
nt-273:	273	273	-11.54	-1.49	18.45
nt-274:	221	274	-11.44	-1.52	18.41
nt-275:	220	275	-11.44	-1.52	18.41
nt-276:	219	276	-11.44	-1.52	18.41
nt-277:	218	277	-11.44	-1.52	18.41
nt-278:	217	278	-11.44	-1.52	18.41
nt-279:	279	279	-14.96	-1.49	19.57
nt-280:	280	280	-15.25	-1.51	19.68
nt-281:	281	281	-12.57	-1.56	19.0
nt-282:	282	282	-12.18	-1.59	18.29
nt-283:	283	283	-14.96	-1.74	18.27
nt-284:	284	284	-15.33	-1.77	18.21
nt-285:	285	285	-15.7	-1.79	18.21
nt-286:	286	286	-23.5	-1.62	22.92
nt-287:	287	287	-20.34	-1.69	20.11
nt-288:	288	288	-20.65	-1.72	19.99
nt-289:	289	289	-24.21	-1.68	22.66
nt-290:	290	290	-16.31	-1.73	17.96
nt-291:	291	291	-16.72	-1.76	18.0
nt-292:	292	292	-17.14	-1.79	18.04
nt-293:	293	293	-22.52	-1.71	22.11
nt-294:	294	294	-24.51	-1.77	22.83
nt-295:	295	295	-14.06	-1.82	17.08
nt-296:	296	296	-14.13	-1.84	17.06
nt-297:	297	297	-14.66	-1.86	17.15
nt-298:	298	298	-21.28	-2.09	19.11
nt-299:	299	299	-22.23	-1.77	22.33
nt-300:	300	300	-24.21	-1.66	22.87
nt-301:	301	301	-20.95	-1.78	19.5
nt-302:	302	302	-21.36	-1.79	19.51
nt-303:	303	303	-22.03	-1.81	19.68
nt-304:	304	304	-25.86	-1.73	23.01
nt-305:	305	305	-26.44	-1.77	22.9
nt-306:	306	306	-15.04	-1.85	17.32
nt-307:	307	307	-15.67	-1.87	17.4
nt-308:	308	308	-25.29	-1.62	23.5
nt-309:	309	335	-35.47	-1.72	28.11
nt-310*:	310	334	-35.47	-1.72	28.11
nt-311*:	311	333	-35.47	-1.72	28.11
nt-312:	312	312	-28.93	-1.74	24.93
nt-313:	313	313	-29.32	-1.75	24.97
nt-314:	314	314	-30.94	-1.91	24.39
nt-315:	315	315	-31.2	-1.93	24.46
nt-316:	316	328	-34.01	-1.93	25.53
nt-317:	317	327	-34.01	-1.93	25.53
nt-318:	318	326	-34.01	-1.93	25.53
nt-319:	319	319	-30.76	-1.93	24.05
nt-320:	320	320	-30.99	-1.95	24.12
nt-321:	321	321	-31.22	-1.97	24.23
nt-322:	322	322	-31.45	-1.99	24.32
nt-323:	323	323	-32.21	-2.14	24.22
nt-324:	324	324	-31.73	-1.96	24.28
nt-325:	325	325	-31.95	-1.97	24.33
nt-326:	318	326	-34.01	-1.93	25.53
nt-327:	317	327	-34.01	-1.93	25.53
nt-328:	316	328	-34.01	-1.93	25.53
nt-329:	329	329	-32.96	-1.76	26.64
nt-330:	330	330	-33.26	-1.75	26.8
nt-331:	331	331	-32.21	-1.85	25.56
nt-332:	332	332	-35.75	-2.25	25.79
nt-333:	333	333	-36.68	-3.12	22.24
nt-334:	334	334	-37.19	-3.16	22.71
nt-335:	309	335	-35.47	-1.72	28.11
nt-336:	336	336	-35.98	-2.08	26.4
nt-337:	337	337	-34.95	-3.3	23.62
nt-338:	338	338	-35.5	-3.34	23.55
nt-339:	339	339	-35.61	-2.26	28.41
nt-340:	340	340	-34.91	-2.38	25.46
nt-341:	341	341	-36.99	-3.05	22.69
nt-342:	342	342	-37.69	-2.93	23.48
nt-343*:	343	336	-36.47	-3.25	23.94
nt-344*:	344	335	-36.47	-3.25	23.94
nt-345:	345	345	-34.66	-2.82	24.98
nt-346:	346	346	-35.09	-3.06	24.87
nt-347:	347	347	-32.67	-3.13	23.3
nt-348:	348	348	-33.59	-1.91	28.69
nt-349:	349	349	-32.15	-2.36	25.53
nt-350:	350	350	-31.61	-2.91	25.27
nt-351:	351	351	-35.24	-3.06	23.11
nt-352:	352	352	-34.85	-2.29	26.07
nt-353:	353	353	-35.64	-2.36	25.75
nt-354:	354	354	-34.73	-2.98	23.59
nt-355:	355	355	-36.04	-3.1	22.96
nt-356:	356	356	-33.19	-3.01	24.74
nt-357*:	357	411	-39.04	-3.05	20.82
nt-358:	358	358	-34.97	-2.44	24.88
nt-359:	359	359	-34.94	-2.47	25.09
nt-360:	360	360	-34.12	-2.41	26.31
nt-361:	361	361	-34.24	-2.61	25.97
nt-362:	362	402	-34.16	-3.07	24.64
nt-363:	363	401	-34.26	-3.06	24.62
nt-364:	364	400	-34.29	-3.03	24.82
nt-365:	365	399	-34.29	-3.03	24.82
nt-366:	366	398	-34.29	-3.03	24.82
nt-367:	367	397	-34.29	-3.03	24.82
nt-368:	368	396	-34.29	-3.03	24.82
nt-369:	369	389	-35.22	-2.87	26.06
nt-370:	370	388	-36.69	-2.95	24.22
nt-371:	371	387	-36.7	-2.94	24.34
nt-372:	372	386	-36.7	-2.92	24.34
nt-373:	373	385	-36.68	-2.91	24.35
nt-374:	374	384	-36.64	-2.89	24.39
nt-375:	375	383	-36.64	-2.89	24.39
nt-376:	376	382	-36.64	-2.89	24.39
nt-377:	377	381	-36.64	-2.89	24.39
nt-378:	378	378	-36.7	-2.84	23.8
nt-379:	379	379	-36.52	-2.8	24.65
nt-380:	380	380	-36.53	-2.82	24.62
nt-381:	377	381	-36.64	-2.89	24.39
nt-382:	376	382	-36.64	-2.89	24.39
nt-383:	375	383	-36.64	-2.89	24.39
nt-384:	374	384	-36.64	-2.89	24.39
nt-385:	373	385	-36.68	-2.91	24.35
nt-386:	372	386	-36.7	-2.92	24.34
nt-387:	371	387	-36.7	-2.94	24.34
nt-388:	370	388	-36.69	-2.95	24.22
nt-389:	369	389	-35.22	-2.87	26.06
nt-390:	390	390	-36.83	-2.84	23.35
nt-391:	391	391	-36.83	-2.83	23.21
nt-392:	392	392	-36.87	-2.8	22.99
nt-393:	393	393	-36.58	-2.88	22.66
nt-394:	394	394	-36.56	-2.88	22.64
nt-395:	395	395	-36.59	-2.94	22.59
nt-396:	368	396	-34.29	-3.03	24.82
nt-397:	367	397	-34.29	-3.03	24.82
nt-398:	366	398	-34.29	-3.03	24.82
nt-399:	365	399	-34.29	-3.03	24.82
nt-400:	364	400	-34.29	-3.03	24.82
nt-401:	363	401	-34.26	-3.06	24.62
nt-402:	362	402	-34.16	-3.07	24.64
nt-403:	403	403	-34.21	-3.06	24.74
nt-404:	404	432	-36.44	-2.7	23.03
nt-405:	405	431	-36.43	-2.69	23.07
nt-406:	406	430	-36.47	-2.69	23.12
nt-407:	407	429	-36.5	-2.67	23.21
nt-408:	408	428	-36.5	-2.67	23.21
nt-409:	409	427	-36.5	-2.67	23.21
nt-410:	410	426	-36.5	-2.67	23.21
nt-411:	411	425	-36.5	-2.67	23.21
nt-412:	412	424	-36.5	-2.67	23.21
nt-413:	413	423	-36.5	-2.67	23.21
nt-414:	414	422	-36.5	-2.67	23.21
nt-415:	415	415	-37.04	-2.63	22.83
nt-416:	416	416	-37.05	-2.62	22.64
nt-417:	417	417	-37.09	-2.61	22.52
nt-418:	418	418	-36.72	-2.71	22.53
nt-419:	419	419	-36.72	-2.69	22.81
nt-420:	420	420	-36.75	-2.67	22.71
nt-421:	421	421	-36.81	-2.71	22.38
nt-422:	414	422	-36.5	-2.67	23.21
nt-423:	413	423	-36.5	-2.67	23.21
nt-424:	412	424	-36.5	-2.67	23.21
nt-425:	411	425	-36.5	-2.67	23.21
nt-426:	410	426	-36.5	-2.67	23.21
nt-427:	409	427	-36.5	-2.67	23.21
nt-428:	408	428	-36.5	-2.67	23.21
nt-429:	407	429	-36.5	-2.67	23.21
nt-430:	406	430	-36.47	-2.69	23.12
nt-431:	405	431	-36.43	-2.69	23.07
nt-432:	404	432	-36.44	-2.7	23.03
nt-433:	433	433	-37.65	-2.54	22.34
nt-434:	434	434	-37.91	-2.59	21.4
nt-435:	435	435	-38.14	-2.71	21.11
nt-436:	436	436	-38.49	-2.52	21.68
nt-437:	437	437	-38.97	-2.53	21.9
nt-438:	438	438	-40.77	-2.48	19.89
nt-439:	439	439	-40.91	-2.37	18.91
nt-440:	440	440	-41.63	-2.32	19.98
nt-441:	441	441	-43.13	-2.44	19.67
nt-442:	442	442	-43.46	-2.45	19.16
nt-443:	443	443	-39.97	-2.63	21.64
nt-444:	444	444	-46.11	-2.6	16.93
nt-445:	445	445	-43.06	-2.8	18.0
nt-446:	446	446	-39.66	-2.55	19.18
nt-447:	447	447	-39.65	-2.51	19.73
nt-448:	448	448	-39.75	-2.51	19.63
nt-449:	449	449	-39.81	-2.53	19.08
nt-450:	450	450	-40.95	-2.54	17.5
nt-451:	451	508	-46.99	-2.78	12.16
nt-452:	452	507	-46.77	-2.75	12.65
nt-453:	453	453	-42.97	-2.68	16.91
nt-454:	454	505	-45.53	-2.56	15.85
nt-455:	455	504	-45.17	-2.47	17.07
nt-456:	456	503	-45.17	-2.47	17.07
nt-457:	457	502	-45.17	-2.47	17.07
nt-458:	458	501	-45.17	-2.47	17.07
nt-459:	459	498	-45.04	-2.44	17.12
nt-460:	460	497	-45.04	-2.44	17.12
nt-461:	461	496	-45.04	-2.44	17.12
nt-462:	462	495	-45.04	-2.44	17.12
nt-463:	463	494	-45.04	-2.44	17.12
nt-464:	464	464	-41.58	-2.35	18.72
nt-465:	465	482	-44.59	-2.41	17.17
nt-466:	466	481	-44.46	-2.41	17.11
nt-467:	467	480	-44.32	-2.41	17.08
nt-468:	468	479	-44.32	-2.41	17.08
nt-469:	469	478	-44.32	-2.41	17.08
nt-470:	470	477	-44.32	-2.41	17.08
nt-471:	471	471	-43.72	-2.41	17.64
nt-472:	472	472	-43.77	-2.38	17.76
nt-473:	473	473	-42.31	-2.29	18.01
nt-474:	474	474	-44.32	-2.41	17.08
nt-475:	475	475	-43.81	-2.42	17.66
nt-476:	476	476	-42.34	-2.3	17.9
nt-477:	470	477	-44.32	-2.41	17.08
nt-478:	469	478	-44.32	-2.41	17.08
nt-479:	468	479	-44.32	-2.41	17.08
nt-480:	467	480	-44.32	-2.41	17.08
nt-481:	466	481	-44.46	-2.41	17.11
nt-482:	465	482	-44.59	-2.41	17.17
nt-483:	483	493	-43.72	-2.33	17.58
nt-484:	484	492	-43.72	-2.33	17.58
nt-485:	485	491	-43.72	-2.33	17.58
nt-486:	486	490	-43.72	-2.33	17.58
nt-487:	487	487	-42.24	-2.17	18.02
nt-488:	488	488	-42.74	-2.23	19.25
nt-489:	489	489	-42.83	-2.24	19.1
nt-490:	486	490	-43.72	-2.33	17.58
nt-491:	485	491	-43.72	-2.33	17.58
nt-492:	484	492	-43.72	-2.33	17.58
nt-493:	483	493	-43.72	-2.33	17.58
nt-494:	463	494	-45.04	-2.44	17.12
nt-495:	462	495	-45.04	-2.44	17.12
nt-496:	461	496	-45.04	-2.44	17.12
nt-497:	460	497	-45.04	-2.44	17.12
nt-498:	459	498	-45.04	-2.44	17.12
nt-499:	499	499	-41.54	-2.15	20.14
nt-500:	500	500	-44.06	-2.4	18.25
nt-501:	458	501	-45.17	-2.47	17.07
nt-502:	457	502	-45.17	-2.47	17.07
nt-503:	456	503	-45.17	-2.47	17.07
nt-504:	455	504	-45.17	-2.47	17.07
nt-505:	454	505	-45.53	-2.56	15.85
nt-506:	506	506	-45.27	-2.62	15.05
nt-507:	452	507	-46.77	-2.75	12.65
nt-508:	451	508	-46.99	-2.78	12.16
nt-509:	509	553	-41.54	-2.24	19.09
nt-510:	510	552	-41.54	-2.24	19.09
nt-511:	511	551	-41.54	-2.24	19.09
nt-512:	512	550	-41.54	-2.24	19.09
nt-513:	513	549	-41.54	-2.24	19.09
nt-514:	514	548	-41.54	-2.24	19.09
nt-515:	515	515	-41.7	-2.1	19.37
nt-516:	516	516	-41.52	-2.1	19.92
nt-517:	517	517	-40.59	-2.24	19.88
nt-518:	518	546	-39.64	-2.2	20.63
nt-519:	519	545	-39.56	-2.19	20.7
nt-520:	520	544	-39.43	-2.17	21.03
nt-521:	521	543	-39.43	-2.17	21.03
nt-522:	522	542	-39.43	-2.17	21.03
nt-523:	523	541	-39.43	-2.17	21.03
nt-524:	524	540	-39.43	-2.17	21.03
nt-525:	525	539	-39.43	-2.17	21.03
nt-526:	526	538	-39.43	-2.17	21.03
nt-527:	527	537	-39.43	-2.17	21.03
nt-528:	528	536	-39.43	-2.17	21.03
nt-529:	529	529	-39.42	-2.14	21.29
nt-530:	530	530	-39.42	-2.15	21.17
nt-531:	531	531	-39.43	-2.17	21.03
nt-532:	532	532	-39.17	-2.14	21.23
nt-533:	533	533	-39.21	-2.11	20.75
nt-534:	534	534	-38.94	-2.09	21.01
nt-535:	535	535	-36.91	-1.99	22.41
nt-536:	528	536	-39.43	-2.17	21.03
nt-537:	527	537	-39.43	-2.17	21.03
nt-538:	526	538	-39.43	-2.17	21.03
nt-539:	525	539	-39.43	-2.17	21.03
nt-540:	524	540	-39.43	-2.17	21.03
nt-541:	523	541	-39.43	-2.17	21.03
nt-542:	522	542	-39.43	-2.17	21.03
nt-543:	521	543	-39.43	-2.17	21.03
nt-544:	520	544	-39.43	-2.17	21.03
nt-545:	519	545	-39.56	-2.19	20.7
nt-546:	518	546	-39.64	-2.2	20.63
nt-547:	547	547	-34.66	-1.87	23.78
nt-548:	514	548	-41.54	-2.24	19.09
nt-549:	513	549	-41.54	-2.24	19.09
nt-550:	512	550	-41.54	-2.24	19.09
nt-551:	511	551	-41.54	-2.24	19.09
nt-552:	510	552	-41.54	-2.24	19.09
nt-553:	509	553	-41.54	-2.24	19.09
nt-554:	554	554	-39.41	-2.11	21.0
nt-555:	555	555	-29.72	-1.64	26.7
nt-556:	556	556	-29.32	-1.6	26.94
nt-557:	557	557	-28.93	-1.57	27.17
nt-558:	558	558	-28.97	-1.56	26.95
nt-559*:	559	501	-37.28	-1.79	24.27
nt-560*:	560	500	-37.28	-1.79	24.27
nt-561:	561	561	-39.17	-2.03	21.7
nt-562:	562	562	-38.62	-1.98	22.11
nt-563:	563	563	-38.77	-1.98	21.92
nt-564*:	564	586	-23.75	-1.19	31.5
nt-565:	565	565	-27.48	-1.39	27.81
nt-566:	566	566	-30.73	-1.52	26.8
nt-567:	567	567	-30.35	-1.48	27.18
nt-568:	568	568	-29.76	-1.43	27.64
nt-569:	569	585	-25.71	-1.22	28.88
nt-570:	570	584	-25.84	-1.22	28.7
nt-571:	571	583	-25.84	-1.22	28.7
nt-572:	572	582	-25.84	-1.22	28.7
nt-573:	573	581	-25.84	-1.22	28.7
nt-574:	574	580	-25.84	-1.22	28.7
nt-575:	575	575	-27.3	-1.27	27.56
nt-576:	576	576	-27.14	-1.26	27.65
nt-577:	577	577	-27.09	-1.27	27.87
nt-578:	578	578	-26.63	-1.22	27.83
nt-579:	579	579	-27.56	-1.29	28.14
nt-580:	574	580	-25.84	-1.22	28.7
nt-581:	573	581	-25.84	-1.22	28.7
nt-582:	572	582	-25.84	-1.22	28.7
nt-583:	571	583	-25.84	-1.22	28.7
nt-584:	570	584	-25.84	-1.22	28.7
nt-585:	569	585	-25.71	-1.22	28.88
nt-586:	586	586	-25.14	-1.06	27.14
nt-587:	587	587	-24.76	-1.06	27.44
nt-588:	588	588	-24.44	-1.06	27.59
nt-589:	589	589	-25.99	-1.14	28.27
nt-590:	590	590	-25.52	-1.15	28.38
nt-591:	591	591	-25.13	-1.14	28.43
nt-592:	592	592	-24.34	-1.16	29.56
nt-593:	593	593	-24.26	-1.16	29.83
nt-594:	594	594	-24.1	-1.16	29.85
nt-595:	595	595	-23.96	-1.16	29.96
nt-596*:	596	554	-23.85	-1.21	31.62
nt-597*:	597	553	-23.85	-1.21	31.62
nt-598*:	598	552	-23.85	-1.21	31.62
nt-599:	599	599	-23.37	-1.15	29.53
nt-600:	600	600	-23.24	-1.14	29.63
nt-601:	601	601	-23.13	-1.13	29.78
nt-602:	602	602	-23.49	-1.17	29.87
nt-603:	603	603	-22.95	-1.12	30.04
nt-604:	604	604	-23.88	-1.12	28.48
nt-605:	605	605	-22.7	-1.07	28.4
nt-606:	606	606	-22.22	-0.99	28.91
nt-607:	607	607	-22.19	-1.02	29.43
nt-608:	608	608	-22.47	-1.04	29.54
nt-609:	609	609	-21.62	-1.0	30.2
nt-610:	610	610	-21.69	-1.02	30.79
nt-611:	611	611	-21.72	-1.01	30.72
nt-612:	612	612	-22.39	-1.05	30.14
nt-613:	613	613	-22.79	-1.04	28.93
nt-614*:	614	605	-21.75	-1.01	30.13
nt-615*:	615	604	-22.2	-1.15	31.13
nt-616*:	616	607	-22.11	-1.09	32.72
nt-617:	617	617	-21.04	-0.94	33.63
nt-618:	618	618	-21.18	-0.96	33.34
nt-619:	619	619	-21.1	-0.96	33.36
nt-620:	620	620	-20.69	-0.92	33.6
nt-621:	621	621	-20.12	-0.74	29.4
nt-622*:	622	605	-22.11	-1.09	32.72
nt-623:	623	623	-23.46	-1.15	29.49
nt-624:	624	624	-23.08	-1.16	30.41
nt-625*:	625	641	-19.83	-0.83	32.58
nt-626:	626	640	-20.22	-0.77	29.45
nt-627:	627	639	-20.22	-0.77	29.45
nt-628:	628	638	-20.22	-0.77	29.45
nt-629:	629	637	-20.22	-0.77	29.45
nt-630:	630	630	-21.27	-0.89	28.55
nt-631:	631	631	-21.12	-0.89	28.92
nt-632:	632	632	-21.1	-0.88	28.25
nt-633:	633	633	-21.11	-0.89	28.1
nt-634:	634	634	-21.14	-0.9	27.95
nt-635:	635	635	-21.24	-0.92	28.1
nt-636:	636	636	-21.26	-0.93	27.97
nt-637:	629	637	-20.22	-0.77	29.45
nt-638:	628	638	-20.22	-0.77	29.45
nt-639:	627	639	-20.22	-0.77	29.45
nt-640:	626	640	-20.22	-0.77	29.45
nt-641:	641	641	-23.22	-1.05	21.94
nt-642:	642	642	-21.62	-0.95	27.15
nt-643:	643	643	-21.68	-0.95	27.11
nt-644:	644	644	-21.77	-0.96	26.9
nt-645:	645	645	-21.57	-0.94	26.95
nt-646:	646	646	-20.57	-0.81	28.48
nt-647:	647	647	-20.23	-0.91	30.44
nt-648:	648	648	-20.88	-0.97	30.88
nt-649:	649	649	-20.51	-0.93	31.03
nt-650:	650	650	-20.64	-0.97	28.92
nt-651:	651	651	-21.16	-1.02	28.41
nt-652:	652	652	-21.72	-1.08	27.7
nt-653:	653	653	-22.71	-1.03	25.39
nt-654:	654	706	-25.26	-1.44	24.35
nt-655*:	655	705	-25.26	-1.44	24.35
nt-656:	656	704	-25.26	-1.44	24.35
nt-657:	657	703	-25.26	-1.44	24.35
nt-658:	658	702	-25.26	-1.44	24.35
nt-659:	659	659	-23.61	-1.1	25.45
nt-660:	660	660	-23.82	-1.12	25.19
nt-661:	661	661	-24.23	-1.16	24.89
nt-662:	662	700	-26.72	-1.56	22.99
nt-663:	663	699	-26.72	-1.56	22.99
nt-664:	664	698	-26.72	-1.56	22.99
nt-665:	665	697	-26.72	-1.56	22.99
nt-666:	666	696	-26.72	-1.56	22.99
nt-667:	667	695	-26.72	-1.56	22.99
nt-668:	668	694	-26.72	-1.56	22.99
nt-669:	669	693	-26.72	-1.56	22.99
nt-670:	670	692	-26.72	-1.56	22.99
nt-671:	671	671	-27.36	-1.59	23.7
nt-672:	672	672	-28.24	-1.63	22.84
nt-673:	673	673	-28.47	-1.66	22.73
nt-674:	674	674	-28.7	-1.68	22.67
nt-675:	675	675	-27.92	-1.62	23.05
nt-676:	676	684	-26.72	-1.56	22.99
nt-677:	677	683	-26.72	-1.56	22.99
nt-678:	678	678	-25.75	-1.34	23.71
nt-679:	679	679	-25.94	-1.38	23.63
nt-680:	680	680	-26.42	-1.43	23.72
nt-681:	681	681	-25.92	-1.42	23.37
nt-682:	682	682	-26.11	-1.44	23.15
nt-683:	677	683	-26.72	-1.56	22.99
nt-684:	676	684	-26.72	-1.56	22.99
nt-685:	685	685	-26.72	-1.56	22.99
nt-686:	686	686	-25.96	-1.37	23.49
nt-687:	687	687	-25.87	-1.39	23.76
nt-688:	688	688	-27.23	-1.49	23.91
nt-689:	689	689	-27.97	-1.55	23.76
nt-690:	690	690	-27.08	-1.53	23.08
nt-691:	691	691	-26.99	-1.53	23.28
nt-692:	670	692	-26.72	-1.56	22.99
nt-693:	669	693	-26.72	-1.56	22.99
nt-694:	668	694	-26.72	-1.56	22.99
nt-695:	667	695	-26.72	-1.56	22.99
nt-696:	666	696	-26.72	-1.56	22.99
nt-697:	665	697	-26.72	-1.56	22.99
nt-698:	664	698	-26.72	-1.56	22.99
nt-699:	663	699	-26.72	-1.56	22.99
nt-700:	662	700	-26.72	-1.56	22.99
nt-701:	701	701	-27.42	-1.53	24.48
nt-702:	658	702	-25.26	-1.44	24.35
nt-703:	657	703	-25.26	-1.44	24.35
nt-704:	656	704	-25.26	-1.44	24.35
nt-705:	705	705	-33.72	-1.84	19.42
nt-706:	654	706	-25.26	-1.44	24.35
nt-707:	707	707	-26.82	-1.42	24.64
nt-708:	708	708	-26.83	-1.4	24.99
nt-709:	709	709	-27.88	-1.45	25.24
nt-710:	710	710	-28.59	-1.55	24.6
nt-711:	711	749	-34.21	-1.81	19.54
nt-712:	712	748	-34.21	-1.81	19.54
nt-713:	713	747	-34.21	-1.81	19.54
nt-714:	714	714	-30.16	-1.56	20.96
nt-715:	715	737	-32.05	-1.69	20.93
nt-716:	716	736	-32.05	-1.69	20.93
nt-717:	717	735	-31.95	-1.67	21.06
nt-718:	718	734	-31.95	-1.67	21.06
nt-719:	719	733	-31.95	-1.67	21.06
nt-720:	720	720	-31.61	-1.62	21.77
nt-721:	721	721	-30.78	-1.5	22.63
nt-722:	722	731	-31.95	-1.67	21.06
nt-723:	723	730	-31.95	-1.67	21.06
nt-724:	724	729	-31.95	-1.67	21.06
nt-725:	725	725	-31.78	-1.56	21.7
nt-726:	726	726	-31.84	-1.54	21.98
nt-727:	727	727	-31.94	-1.57	21.22
nt-728:	728	728	-31.91	-1.55	21.63
nt-729:	724	729	-31.95	-1.67	21.06
nt-730:	723	730	-31.95	-1.67	21.06
nt-731:	722	731	-31.95	-1.67	21.06
nt-732:	732	732	-31.61	-1.59	20.81
nt-733:	719	733	-31.95	-1.67	21.06
nt-734:	718	734	-31.95	-1.67	21.06
nt-735:	717	735	-31.95	-1.67	21.06
nt-736:	716	736	-32.05	-1.69	20.93
nt-737:	715	737	-32.05	-1.69	20.93
nt-738:	738	738	-31.97	-1.51	20.84
nt-739:	739	739	-32.01	-1.51	20.89
nt-740:	740	740	-32.08	-1.51	20.9
nt-741:	741	741	-32.15	-1.51	20.88
nt-742:	742	742	-32.31	-1.53	21.05
nt-743:	743	743	-32.32	-1.57	19.5
nt-744:	744	744	-32.42	-1.57	19.57
nt-745:	745	745	-32.89	-1.43	20.51
nt-746:	746	746	-33.85	-1.63	20.11
nt-747:	713	747	-34.21	-1.81	19.54
nt-748:	712	748	-34.21	-1.81	19.54
nt-749:	711	749	-34.21	-1.81	19.54
nt-750*:	750	710	-34.21	-1.81	19.54
nt-751*:	751	709	-34.21	-1.81	19.54
nt-752:	752	752	-33.56	-1.88	18.3
nt-753*:	753	708	-34.21	-1.81	19.54
nt-754*:	754	707	-34.21	-1.81	19.54
nt-755*:	755	706	-34.21	-1.81	19.54
nt-756:	756	756	-33.1	-1.52	21.96
nt-757*:	757	704	-34.21	-1.81	19.54
nt-758*:	758	703	-34.21	-1.81	19.54
nt-759:	759	792	-32.0	-1.01	23.21
nt-760:	760	791	-31.96	-1.0	23.22
nt-761:	761	790	-31.91	-0.98	23.24
nt-762:	762	789	-31.91	-0.98	23.24
nt-763:	763	788	-31.91	-0.98	23.24
nt-764:	764	764	-32.34	-1.18	22.29
nt-765:	765	765	-32.31	-1.17	22.59
nt-766:	766	766	-32.26	-1.11	22.53
nt-767:	767	767	-32.24	-1.09	22.49
nt-768:	768	787	-32.07	-1.02	23.32
nt-769:	769	786	-32.04	-1.01	23.42
nt-770:	770	785	-32.05	-1.01	23.43
nt-771:	771	784	-32.01	-0.99	23.45
nt-772:	772	783	-31.97	-0.97	23.54
nt-773:	773	782	-31.94	-0.95	23.59
nt-774:	774	781	-31.94	-0.95	23.59
nt-775:	775	775	-31.95	-0.96	23.67
nt-776:	776	776	-31.88	-0.92	23.55
nt-777:	777	777	-31.85	-0.9	23.32
nt-778:	778	778	-31.84	-0.89	23.26
nt-779:	779	779	-31.95	-0.91	23.19
nt-780:	780	780	-32.15	-0.97	23.16
nt-781:	774	781	-31.94	-0.95	23.59
nt-782:	773	782	-31.94	-0.95	23.59
nt-783:	772	783	-31.97	-0.97	23.54
nt-784:	771	784	-32.01	-0.99	23.45
nt-785:	770	785	-32.05	-1.01	23.43
nt-786:	769	786	-32.04	-1.01	23.42
nt-787:	768	787	-32.07	-1.02	23.32
nt-788:	763	788	-31.91	-0.98	23.24
nt-789:	762	789	-31.91	-0.98	23.24
nt-790:	761	790	-31.91	-0.98	23.24
nt-791:	760	791	-31.96	-1.0	23.22
nt-792:	759	792	-32.0	-1.01	23.21
nt-793:	793	793	-32.42	-0.92	23.48
nt-794:	794	794	-32.29	-0.81	24.17
nt-795:	795	795	-32.24	-0.79	24.45
nt-796:	796	796	-32.57	-0.95	24.17
nt-797*:	797	758	-31.88	-1.0	21.47
nt-798*:	798	757	-31.88	-1.0	21.47
nt-799*:	799	756	-31.88	-1.0	21.47
nt-800*:	800	755	-31.88	-1.0	21.47
nt-801*:	801	754	-31.88	-1.0	21.47
nt-802*:	802	753	-31.88	-1.0	21.47
nt-803*:	803	752	-31.88	-1.0	21.47
nt-804*:	804	751	-31.87	-1.01	21.22
nt-805*:	805	750	-31.8	-1.0	20.93
nt-806:	806	806	-31.4	-0.57	25.5
nt-807:	807	807	-31.34	-0.52	26.13
nt-808:	808	808	-31.41	-0.52	25.8
nt-809:	809	809	-31.9	-0.74	25.78
nt-810*:	810	842	-35.19	-0.92	23.71
nt-811*:	811	841	-35.19	-0.92	23.71
nt-812*:	812	840	-35.19	-0.92	23.71
nt-813:	813	813	-33.64	-0.84	24.57
nt-814*:	814	838	-35.19	-0.92	23.71
nt-815*:	815	837	-35.19	-0.92	23.71
nt-816*:	816	836	-35.19	-0.92	23.71
nt-817:	817	817	-32.84	-0.59	25.45
nt-818:	818	818	-33.26	-0.73	25.49
nt-819:	819	819	-33.49	-0.76	26.07
nt-820:	820	820	-33.69	-0.77	25.92
nt-821:	821	821	-34.93	-0.8	25.18
nt-822:	822	822	-33.35	-0.5	24.67
nt-823:	823	829	-35.19	-0.92	23.71
nt-824:	824	828	-35.19	-0.92	23.71
nt-825:	825	825	-33.66	-0.74	26.46
nt-826:	826	826	-34.72	-0.67	27.07
nt-827:	827	827	-33.65	-0.6	26.57
nt-828:	824	828	-35.19	-0.92	23.71
nt-829:	823	829	-35.19	-0.92	23.71
nt-830:	830	830	-34.71	-0.88	25.41
nt-831:	831	831	-36.9	-1.03	24.96
nt-832:	832	832	-34.87	-0.91	23.56
nt-833*:	833	846	-34.9	-0.93	26.58
nt-834:	834	834	-33.79	-0.59	24.67
nt-835:	835	835	-33.29	-0.56	25.22
nt-836*:	836	843	-34.9	-0.93	26.58
nt-837*:	837	842	-34.9	-0.93	26.58
nt-838:	838	838	-36.31	-1.07	25.47
nt-839:	839	839	-35.25	-1.0	24.3
nt-840:	840	840	-36.76	-1.14	25.15
nt-841:	841	841	-36.95	-1.17	24.96
nt-842:	842	842	-35.82	-0.83	24.56
nt-843:	843	843	-36.05	-0.87	24.41
nt-844:	844	844	-36.27	-0.87	25.0
nt-845:	845	845	-36.35	-0.89	24.8
nt-846:	846	846	-36.44	-0.91	24.49
nt-847:	847	847	-36.02	-0.97	22.75
nt-848:	848	848	-36.35	-1.02	22.56
nt-849:	849	849	-36.18	-0.99	24.68
nt-850:	850	912	-40.9	-1.64	23.53
nt-851:	851	911	-40.91	-1.66	23.35
nt-852:	852	910	-40.9	-1.67	23.19
nt-853:	853	909	-40.9	-1.67	23.19
nt-854:	854	908	-40.9	-1.67	23.19
nt-855:	855	855	-40.0	-1.56	23.42
nt-856:	856	907	-40.54	-1.63	22.98
nt-857:	857	906	-40.54	-1.63	22.98
nt-858:	858	905	-40.54	-1.63	22.98
nt-859:	859	904	-40.54	-1.63	22.98
nt-860:	860	902	-40.54	-1.63	22.98
nt-861:	861	901	-40.17	-1.56	23.78
nt-862:	862	900	-40.17	-1.56	23.78
nt-863:	863	899	-40.17	-1.56	23.78
nt-864:	864	898	-40.17	-1.56	23.78
nt-865:	865	897	-40.17	-1.56	23.78
nt-866:	866	866	-40.17	-1.56	23.78
nt-867:	867	895	-40.17	-1.56	23.78
nt-868:	868	894	-40.17	-1.56	23.78
nt-869:	869	893	-40.17	-1.56	23.78
nt-870:	870	870	-37.07	-1.08	24.47
nt-871:	871	892	-39.85	-1.49	23.78
nt-872:	872	891	-39.85	-1.49	23.78
nt-873:	873	890	-39.85	-1.49	23.78
nt-874:	874	889	-39.85	-1.49	23.78
nt-875:	875	888	-39.85	-1.49	23.78
nt-876:	876	884	-39.34	-1.39	24.22
nt-877:	877	883	-39.34	-1.39	24.22
nt-878:	878	878	-38.28	-1.25	24.3
nt-879:	879	879	-38.2	-1.23	24.33
nt-880:	880	880	-37.72	-1.16	24.64
nt-881:	881	881	-36.43	-0.91	25.09
nt-882:	882	882	-37.19	-1.05	23.9
nt-883:	877	883	-39.34	-1.39	24.22
nt-884:	876	884	-39.34	-1.39	24.22
nt-885:	885	885	-36.47	-0.92	25.05
nt-886:	886	886	-36.9	-1.02	24.8
nt-887:	887	887	-37.08	-1.05	24.97
nt-888:	875	888	-39.85	-1.49	23.78
nt-889:	874	889	-39.85	-1.49	23.78
nt-890:	873	890	-39.85	-1.49	23.78
nt-891:	872	891	-39.85	-1.49	23.78
nt-892:	871	892	-39.85	-1.49	23.78
nt-893:	869	893	-40.17	-1.56	23.78
nt-894:	868	894	-40.17	-1.56	23.78
nt-895:	867	895	-40.17	-1.56	23.78
nt-896:	896	896	-39.74	-1.48	23.76
nt-897:	865	897	-40.17	-1.56	23.78
nt-898:	864	898	-40.17	-1.56	23.78
nt-899:	863	899	-40.17	-1.56	23.78
nt-900:	862	900	-40.17	-1.56	23.78
nt-901:	861	901	-40.17	-1.56	23.78
nt-902:	860	902	-40.54	-1.63	22.98
nt-903:	903	903	-37.82	-1.28	23.79
nt-904:	859	904	-40.54	-1.63	22.98
nt-905:	858	905	-40.54	-1.63	22.98
nt-906:	857	906	-40.54	-1.63	22.98
nt-907:	856	907	-40.54	-1.63	22.98
nt-908:	854	908	-40.9	-1.67	23.19
nt-909:	853	909	-40.9	-1.67	23.19
nt-910:	852	910	-40.9	-1.67	23.19
nt-911:	851	911	-40.91	-1.66	23.35
nt-912:	850	912	-40.9	-1.64	23.53
nt-913:	913	913	-32.35	-0.73	22.15
nt-914:	946	914	-30.86	-0.65	20.22
nt-915:	945	915	-30.86	-0.65	20.22
nt-916:	944	916	-30.86	-0.65	20.22
nt-917:	917	917	-31.32	-0.64	22.09
nt-918:	943	918	-31.09	-0.67	20.82
nt-919:	942	919	-31.09	-0.67	20.82
nt-920:	941	920	-31.09	-0.67	20.82
nt-921:	921	921	-30.65	-0.64	22.01
nt-922:	939	922	-31.09	-0.67	20.82
nt-923:	938	923	-31.09	-0.67	20.82
nt-924:	937	924	-31.09	-0.67	20.82
nt-925:	925	925	-31.41	-0.65	21.63
nt-926:	935	926	-31.09	-0.67	20.82
nt-927:	934	927	-31.09	-0.67	20.82
nt-928:	933	928	-31.09	-0.67	20.82
nt-929:	929	929	-31.17	-0.66	21.0
nt-930:	930	930	-30.89	-0.67	20.81
nt-931:	931	931	-30.8	-0.66	21.09
nt-932:	932	932	-30.55	-0.66	21.49
nt-933:	933	928	-31.09	-0.67	20.82
nt-934:	934	927	-31.09	-0.67	20.82
nt-935:	935	926	-31.09	-0.67	20.82
nt-936:	936	936	-31.79	-0.72	21.71
nt-937:	937	924	-31.09	-0.67	20.82
nt-938:	938	923	-31.09	-0.67	20.82
nt-939:	939	922	-31.09	-0.67	20.82
nt-940:	940	940	-30.03	-0.64	22.21
nt-941:	941	920	-31.09	-0.67	20.82
nt-942:	942	919	-31.09	-0.67	20.82
nt-943:	943	918	-31.09	-0.67	20.82
nt-944:	944	916	-30.86	-0.65	20.22
nt-945:	945	915	-30.86	-0.65	20.22
nt-946:	946	914	-30.86	-0.65	20.22
nt-947:	947	947	-28.43	-0.58	21.16
nt-948:	948	948	-28.28	-0.56	21.21
