# Supplementary material for: Identification of MYC intron 2 regions that modulate expression
Source: PLoS One. 2024 Jan 18;19(1):e0296889. doi: 10.1371/journal.pone.0296889 (PMC10795982; doi:10.1371/journal.pone.0296889)
Supplement: S1 File — (ZIP) [file pone.0296889.s005.zip › S1_File_ScanFold2 data for species/Suppl_File_3_ScanFold2 data for species/Capuchin/tmpzk8x0971.ScanFold.log]

i-nuc	BP(j)	Nuc	#BP_Win	avgMFE	avgZ	avgED	SumZ	SumZ/#TotalWindows	BPs= 0
nt-1	-	G	1	-	-	-	-	-
1	NoBP	G	1	-34.6	-0.41	16.59	-0.41	-0.41

i-nuc	BP(j)	Nuc	#BP_Win	avgMFE	avgZ	avgED	SumZ	SumZ/#TotalWindows	BPs= 0
nt-2	-	U	2	-	-	-	-	-
2	NoBP	U	2	-34.6	-0.4	16.66	-0.79	-0.4

i-nuc	BP(j)	Nuc	#BP_Win	avgMFE	avgZ	avgED	SumZ	SumZ/#TotalWindows	BPs= 0
nt-3	-	A	3	-	-	-	-	-
3	NoBP	A	3	-34.6	-0.37	17.47	-1.12	-0.37

i-nuc	BP(j)	Nuc	#BP_Win	avgMFE	avgZ	avgED	SumZ	SumZ/#TotalWindows	BPs= 0
nt-4	-	A	4	-	-	-	-	-
4	NoBP	A	4	-34.65	-0.32	18.17	-1.29	-0.32

i-nuc	BP(j)	Nuc	#BP_Win	avgMFE	avgZ	avgED	SumZ	SumZ/#TotalWindows	BPs= 0
nt-5	-	G	5	-	-	-	-	-
5	NoBP	G	5	-34.88	-0.35	20.36	-1.75	-0.35

i-nuc	BP(j)	Nuc	#BP_Win	avgMFE	avgZ	avgED	SumZ	SumZ/#TotalWindows	BPs= 0
nt-6	-	A	6	-	-	-	-	-
6	NoBP	A	6	-35.5	-0.49	18.68	-2.97	-0.49

i-nuc	BP(j)	Nuc	#BP_Win	avgMFE	avgZ	avgED	SumZ	SumZ/#TotalWindows	BPs= 1
nt-7	-	G	7	-	-	-	-	-
7	27	C	7	-36.14	-0.66	17.26	-4.59	-0.66

i-nuc	BP(j)	Nuc	#BP_Win	avgMFE	avgZ	avgED	SumZ	SumZ/#TotalWindows	BPs= 1
nt-8	-	G	8	-	-	-	-	-
8	26	C	8	-36.1	-0.65	20.39	-5.23	-0.65

i-nuc	BP(j)	Nuc	#BP_Win	avgMFE	avgZ	avgED	SumZ	SumZ/#TotalWindows	BPs= 1
nt-9	-	A	9	-	-	-	-	-
9	25	U	8	-36.1	-0.65	20.39	-5.23	-0.58
9	NoBP	A	1	-35.0	-0.45	29.93	-0.45	-0.05

i-nuc	BP(j)	Nuc	#BP_Win	avgMFE	avgZ	avgED	SumZ	SumZ/#TotalWindows	BPs= 1
nt-10	-	C	10	-	-	-	-	-
10	24	G	8	-36.1	-0.65	20.39	-5.23	-0.52
10	NoBP	C	2	-35.0	-0.44	30.87	-0.89	-0.09

i-nuc	BP(j)	Nuc	#BP_Win	avgMFE	avgZ	avgED	SumZ	SumZ/#TotalWindows	BPs= 0
nt-11	-	C	11	-	-	-	-	-
11	NoBP	C	11	-35.84	-0.6	23.7	-6.56	-0.6

i-nuc	BP(j)	Nuc	#BP_Win	avgMFE	avgZ	avgED	SumZ	SumZ/#TotalWindows	BPs= 1
nt-12	-	C	12	-	-	-	-	-
12	20	G	8	-36.1	-0.65	20.39	-5.23	-0.44
12	NoBP	C	4	-35.5	-0.53	30.98	-2.12	-0.18

i-nuc	BP(j)	Nuc	#BP_Win	avgMFE	avgZ	avgED	SumZ	SumZ/#TotalWindows	BPs= 1
nt-13	-	C	13	-	-	-	-	-
13	19	G	8	-36.1	-0.65	20.39	-5.23	-0.4
13	NoBP	C	5	-35.72	-0.6	29.74	-2.98	-0.23

i-nuc	BP(j)	Nuc	#BP_Win	avgMFE	avgZ	avgED	SumZ	SumZ/#TotalWindows	BPs= 1
nt-14	-	G	14	-	-	-	-	-
14	NoBP	G	8	-36.1	-0.65	20.39	-5.23	-0.37
14	45	U	6	-35.85	-0.65	28.94	-3.91	-0.28

i-nuc	BP(j)	Nuc	#BP_Win	avgMFE	avgZ	avgED	SumZ	SumZ/#TotalWindows	BPs= 1
nt-15	-	U	15	-	-	-	-	-
15	NoBP	U	9	-36.01	-0.65	21.96	-5.89	-0.39
15	44	A	6	-35.85	-0.65	28.94	-3.91	-0.26

i-nuc	BP(j)	Nuc	#BP_Win	avgMFE	avgZ	avgED	SumZ	SumZ/#TotalWindows	BPs= 1
nt-16	-	C	16	-	-	-	-	-
16	NoBP	C	10	-36.2	-0.72	20.82	-7.16	-0.45
16	43	G	6	-35.85	-0.65	28.94	-3.91	-0.24

i-nuc	BP(j)	Nuc	#BP_Win	avgMFE	avgZ	avgED	SumZ	SumZ/#TotalWindows	BPs= 2
nt-17	-	C	17	-	-	-	-	-
17	NoBP	C	9	-36.01	-0.65	21.96	-5.89	-0.35
17	42	G	6	-35.85	-0.65	28.94	-3.91	-0.23
17	135	G	2	-38.4	-1.31	10.28	-2.61	-0.15

i-nuc	BP(j)	Nuc	#BP_Win	avgMFE	avgZ	avgED	SumZ	SumZ/#TotalWindows	BPs= 2
nt-18	-	A	18	-	-	-	-	-
18	NoBP	A	8	-36.1	-0.65	20.39	-5.23	-0.29
18	41	U	6	-35.85	-0.65	28.94	-3.91	-0.22
18	134	U	4	-36.95	-0.93	22.49	-3.73	-0.21

i-nuc	BP(j)	Nuc	#BP_Win	avgMFE	avgZ	avgED	SumZ	SumZ/#TotalWindows	BPs= 3
nt-19	-	G	19	-	-	-	-	-
19	13	C	8	-36.1	-0.65	20.39	-5.23	-0.28
19	40	C	6	-35.85	-0.65	28.94	-3.91	-0.21
19	133	C	4	-36.95	-0.93	22.49	-3.73	-0.2
19	NoBP	G	1	-36.7	-0.76	36.56	-0.76	-0.04

i-nuc	BP(j)	Nuc	#BP_Win	avgMFE	avgZ	avgED	SumZ	SumZ/#TotalWindows	BPs= 2
nt-20	-	G	20	-	-	-	-	-
20	12	C	8	-36.1	-0.65	20.39	-5.23	-0.26
20	NoBP	G	8	-36.28	-0.77	28.4	-6.18	-0.31
20	132	U	4	-36.95	-0.93	22.49	-3.73	-0.19

i-nuc	BP(j)	Nuc	#BP_Win	avgMFE	avgZ	avgED	SumZ	SumZ/#TotalWindows	BPs= 1
nt-21	-	C	21	-	-	-	-	-
21	NoBP	C	15	-36.86	-0.91	21.55	-13.59	-0.65
21	39	G	6	-35.85	-0.65	28.94	-3.91	-0.19

i-nuc	BP(j)	Nuc	#BP_Win	avgMFE	avgZ	avgED	SumZ	SumZ/#TotalWindows	BPs= 3
nt-22	-	C	22	-	-	-	-	-
22	NoBP	C	10	-36.39	-0.75	21.67	-7.5	-0.34
22	38	G	6	-35.85	-0.65	28.94	-3.91	-0.18
22	130	G	4	-36.95	-0.93	22.49	-3.73	-0.17
22	140	G	2	-41.6	-2.51	16.52	-5.02	-0.23

i-nuc	BP(j)	Nuc	#BP_Win	avgMFE	avgZ	avgED	SumZ	SumZ/#TotalWindows	BPs= 2
nt-23	-	U	23	-	-	-	-	-
23	NoBP	U	15	-36.04	-0.66	24.89	-9.9	-0.43
23	129	A	4	-36.95	-0.93	22.49	-3.73	-0.16
23	139	A	4	-40.17	-2.11	16.71	-8.44	-0.37

i-nuc	BP(j)	Nuc	#BP_Win	avgMFE	avgZ	avgED	SumZ	SumZ/#TotalWindows	BPs= 4
nt-24	-	G	24	-	-	-	-	-
24	10	C	8	-36.1	-0.65	20.39	-5.23	-0.22
24	37	C	6	-35.85	-0.65	28.94	-3.91	-0.16
24	128	C	4	-36.95	-0.93	22.49	-3.73	-0.16
24	138	C	6	-39.3	-1.84	19.98	-11.06	-0.46

i-nuc	BP(j)	Nuc	#BP_Win	avgMFE	avgZ	avgED	SumZ	SumZ/#TotalWindows	BPs= 4
nt-25	-	U	25	-	-	-	-	-
25	9	A	8	-36.1	-0.65	20.39	-5.23	-0.21
25	36	G	6	-35.85	-0.65	28.94	-3.91	-0.16
25	127	G	4	-36.95	-0.93	22.49	-3.73	-0.15
25	137	A	6	-39.3	-1.84	19.98	-11.06	-0.44
25	NoBP	U	1	-34.8	-1.0	20.35	-1.0	-0.04

i-nuc	BP(j)	Nuc	#BP_Win	avgMFE	avgZ	avgED	SumZ	SumZ/#TotalWindows	BPs= 3
nt-26	-	C	26	-	-	-	-	-
26	8	G	8	-36.1	-0.65	20.39	-5.23	-0.2
26	35	G	6	-35.85	-0.65	28.94	-3.91	-0.15
26	NoBP	C	6	-36.65	-1.06	21.0	-6.36	-0.24
26	136	G	6	-39.3	-1.84	19.98	-11.06	-0.43

i-nuc	BP(j)	Nuc	#BP_Win	avgMFE	avgZ	avgED	SumZ	SumZ/#TotalWindows	BPs= 3
nt-27	-	C	27	-	-	-	-	-
27	7	G	7	-36.14	-0.66	17.26	-4.59	-0.17
27	NoBP	C	8	-36.78	-1.11	22.97	-8.86	-0.33
27	34	G	6	-35.85	-0.65	28.94	-3.91	-0.14
27	135	G	6	-39.3	-1.84	19.98	-11.06	-0.41

i-nuc	BP(j)	Nuc	#BP_Win	avgMFE	avgZ	avgED	SumZ	SumZ/#TotalWindows	BPs= 1
nt-28	-	A	28	-	-	-	-	-
28	NoBP	A	22	-36.4	-0.86	22.44	-19.02	-0.68
28	134	U	6	-39.3	-1.84	19.98	-11.06	-0.39

i-nuc	BP(j)	Nuc	#BP_Win	avgMFE	avgZ	avgED	SumZ	SumZ/#TotalWindows	BPs= 0
nt-29	-	A	29	-	-	-	-	-
29	NoBP	A	29	-37.07	-1.09	21.7	-31.62	-1.09

i-nuc	BP(j)	Nuc	#BP_Win	avgMFE	avgZ	avgED	SumZ	SumZ/#TotalWindows	BPs= 0
nt-30	-	A	30	-	-	-	-	-
30	NoBP	A	30	-37.12	-1.11	21.49	-33.16	-1.11

i-nuc	BP(j)	Nuc	#BP_Win	avgMFE	avgZ	avgED	SumZ	SumZ/#TotalWindows	BPs= 1
nt-31	-	G	31	-	-	-	-	-
31	100	C	25	-37.47	-1.23	19.47	-30.72	-0.99
31	NoBP	G	6	-35.85	-0.65	28.94	-3.91	-0.13

i-nuc	BP(j)	Nuc	#BP_Win	avgMFE	avgZ	avgED	SumZ	SumZ/#TotalWindows	BPs= 1
nt-32	-	C	32	-	-	-	-	-
32	99	G	26	-37.36	-1.2	19.43	-31.23	-0.98
32	NoBP	C	6	-35.85	-0.65	28.94	-3.91	-0.12

i-nuc	BP(j)	Nuc	#BP_Win	avgMFE	avgZ	avgED	SumZ	SumZ/#TotalWindows	BPs= 1
nt-33	-	G	33	-	-	-	-	-
33	98	U	27	-37.19	-1.16	19.73	-31.39	-0.95
33	NoBP	G	6	-35.85	-0.65	28.94	-3.91	-0.12

i-nuc	BP(j)	Nuc	#BP_Win	avgMFE	avgZ	avgED	SumZ	SumZ/#TotalWindows	BPs= 2
nt-34	-	G	34	-	-	-	-	-
34	97	C	28	-37.03	-1.13	20.06	-31.7	-0.93
34	27	C	6	-35.85	-0.65	28.94	-3.91	-0.12

i-nuc	BP(j)	Nuc	#BP_Win	avgMFE	avgZ	avgED	SumZ	SumZ/#TotalWindows	BPs= 2
nt-35	-	G	35	-	-	-	-	-
35	96	C	29	-36.81	-1.09	20.39	-31.67	-0.9
35	26	C	6	-35.85	-0.65	28.94	-3.91	-0.11

i-nuc	BP(j)	Nuc	#BP_Win	avgMFE	avgZ	avgED	SumZ	SumZ/#TotalWindows	BPs= 2
nt-36	-	G	36	-	-	-	-	-
36	95	C	29	-36.81	-1.09	20.39	-31.67	-0.88
36	25	U	6	-35.85	-0.65	28.94	-3.91	-0.11
36	NoBP	G	1	-30.6	-0.05	16.33	-0.05	-0.0

i-nuc	BP(j)	Nuc	#BP_Win	avgMFE	avgZ	avgED	SumZ	SumZ/#TotalWindows	BPs= 2
nt-37	-	C	37	-	-	-	-	-
37	93	G	29	-36.81	-1.09	20.39	-31.67	-0.86
37	24	G	6	-35.85	-0.65	28.94	-3.91	-0.11
37	NoBP	C	2	-31.3	-0.36	14.08	-0.72	-0.02

i-nuc	BP(j)	Nuc	#BP_Win	avgMFE	avgZ	avgED	SumZ	SumZ/#TotalWindows	BPs= 2
nt-38	-	G	38	-	-	-	-	-
38	92	C	29	-36.81	-1.09	20.39	-31.67	-0.83
38	22	C	6	-35.85	-0.65	28.94	-3.91	-0.1
38	NoBP	G	3	-31.53	-0.5	13.27	-1.5	-0.04

i-nuc	BP(j)	Nuc	#BP_Win	avgMFE	avgZ	avgED	SumZ	SumZ/#TotalWindows	BPs= 3
nt-39	-	G	39	-	-	-	-	-
39	91	U	29	-36.81	-1.09	20.39	-31.67	-0.81
39	21	C	6	-35.85	-0.65	28.94	-3.91	-0.1
39	155	C	4	-31.72	-0.65	12.81	-2.6	-0.07

i-nuc	BP(j)	Nuc	#BP_Win	avgMFE	avgZ	avgED	SumZ	SumZ/#TotalWindows	BPs= 3
nt-40	-	C	40	-	-	-	-	-
40	90	G	29	-36.81	-1.09	20.39	-31.67	-0.79
40	19	G	6	-35.85	-0.65	28.94	-3.91	-0.1
40	154	G	4	-31.72	-0.65	12.81	-2.6	-0.07
40	NoBP	C	1	-29.4	-0.43	19.18	-0.43	-0.01

i-nuc	BP(j)	Nuc	#BP_Win	avgMFE	avgZ	avgED	SumZ	SumZ/#TotalWindows	BPs= 4
nt-41	-	U	41	-	-	-	-	-
41	89	A	29	-36.81	-1.09	20.39	-31.67	-0.77
41	18	A	6	-35.85	-0.65	28.94	-3.91	-0.1
41	153	A	4	-31.72	-0.65	12.81	-2.6	-0.06
41	76	A	2	-29.3	-0.41	18.67	-0.82	-0.02

i-nuc	BP(j)	Nuc	#BP_Win	avgMFE	avgZ	avgED	SumZ	SumZ/#TotalWindows	BPs= 4
nt-42	-	G	42	-	-	-	-	-
42	88	C	29	-36.81	-1.09	20.39	-31.67	-0.75
42	17	C	6	-35.85	-0.65	28.94	-3.91	-0.09
42	152	C	4	-31.72	-0.65	12.81	-2.6	-0.06
42	75	C	2	-29.3	-0.41	18.67	-0.82	-0.02
42	NoBP	G	1	-28.8	-0.32	13.91	-0.32	-0.01

i-nuc	BP(j)	Nuc	#BP_Win	avgMFE	avgZ	avgED	SumZ	SumZ/#TotalWindows	BPs= 4
nt-43	-	G	43	-	-	-	-	-
43	87	U	29	-36.81	-1.09	20.39	-31.67	-0.74
43	16	C	6	-35.85	-0.65	28.94	-3.91	-0.09
43	151	U	4	-31.72	-0.65	12.81	-2.6	-0.06
43	74	U	2	-29.3	-0.41	18.67	-0.82	-0.02
43	NoBP	G	2	-28.8	-0.4	12.14	-0.81	-0.02

i-nuc	BP(j)	Nuc	#BP_Win	avgMFE	avgZ	avgED	SumZ	SumZ/#TotalWindows	BPs= 3
nt-44	-	A	44	-	-	-	-	-
44	86	U	29	-36.81	-1.09	20.39	-31.67	-0.72
44	15	U	6	-35.85	-0.65	28.94	-3.91	-0.09
44	NoBP	A	7	-30.61	-0.61	12.2	-4.28	-0.1
44	73	U	2	-29.3	-0.41	18.67	-0.82	-0.02

i-nuc	BP(j)	Nuc	#BP_Win	avgMFE	avgZ	avgED	SumZ	SumZ/#TotalWindows	BPs= 2
nt-45	-	U	45	-	-	-	-	-
45	NoBP	U	37	-35.48	-1.0	18.54	-37.1	-0.82
45	14	G	6	-35.85	-0.65	28.94	-3.91	-0.09
45	72	A	2	-29.3	-0.41	18.67	-0.82	-0.02

i-nuc	BP(j)	Nuc	#BP_Win	avgMFE	avgZ	avgED	SumZ	SumZ/#TotalWindows	BPs= 1
nt-46	-	A	46	-	-	-	-	-
46	NoBP	A	44	-35.42	-0.96	19.74	-42.23	-0.92
46	71	U	2	-29.3	-0.41	18.67	-0.82	-0.02

i-nuc	BP(j)	Nuc	#BP_Win	avgMFE	avgZ	avgED	SumZ	SumZ/#TotalWindows	BPs= 1
nt-47	-	U	47	-	-	-	-	-
47	NoBP	U	45	-35.06	-0.96	18.97	-43.32	-0.92
47	126	A	2	-35.0	-0.44	30.87	-0.89	-0.02

i-nuc	BP(j)	Nuc	#BP_Win	avgMFE	avgZ	avgED	SumZ	SumZ/#TotalWindows	BPs= 1
nt-48	-	C	48	-	-	-	-	-
48	NoBP	C	46	-34.97	-0.97	18.76	-44.47	-0.93
48	125	G	2	-35.0	-0.44	30.87	-0.89	-0.02

i-nuc	BP(j)	Nuc	#BP_Win	avgMFE	avgZ	avgED	SumZ	SumZ/#TotalWindows	BPs= 1
nt-49	-	U	49	-	-	-	-	-
49	NoBP	U	47	-34.87	-0.97	18.56	-45.59	-0.93
49	124	A	2	-35.0	-0.44	30.87	-0.89	-0.02

i-nuc	BP(j)	Nuc	#BP_Win	avgMFE	avgZ	avgED	SumZ	SumZ/#TotalWindows	BPs= 1
nt-50	-	C	50	-	-	-	-	-
50	NoBP	C	48	-34.79	-0.97	18.39	-46.69	-0.93
50	123	G	2	-35.0	-0.44	30.87	-0.89	-0.02

i-nuc	BP(j)	Nuc	#BP_Win	avgMFE	avgZ	avgED	SumZ	SumZ/#TotalWindows	BPs= 2
nt-51	-	U	51	-	-	-	-	-
51	NoBP	U	35	-36.32	-1.01	21.16	-35.51	-0.7
51	122	A	2	-35.0	-0.44	30.87	-0.89	-0.02
51	148	A	14	-30.64	-0.86	10.94	-12.08	-0.24

i-nuc	BP(j)	Nuc	#BP_Win	avgMFE	avgZ	avgED	SumZ	SumZ/#TotalWindows	BPs= 2
nt-52	-	C	52	-	-	-	-	-
52	NoBP	C	36	-36.13	-1.0	21.1	-35.83	-0.69
52	121	G	2	-35.0	-0.44	30.87	-0.89	-0.02
52	147	G	14	-30.64	-0.86	10.94	-12.08	-0.23

i-nuc	BP(j)	Nuc	#BP_Win	avgMFE	avgZ	avgED	SumZ	SumZ/#TotalWindows	BPs= 4
nt-53	-	C	53	-	-	-	-	-
53	NoBP	C	33	-36.75	-1.05	21.31	-34.69	-0.65
53	119	G	2	-35.0	-0.44	30.87	-0.89	-0.02
53	146	G	14	-30.64	-0.86	10.94	-12.08	-0.23
53	65	G	3	-29.37	-0.38	18.8	-1.14	-0.02
53	171	G	1	-30.4	-0.31	18.22	-0.31	-0.01

i-nuc	BP(j)	Nuc	#BP_Win	avgMFE	avgZ	avgED	SumZ	SumZ/#TotalWindows	BPs= 4
nt-54	-	C	54	-	-	-	-	-
54	NoBP	C	34	-36.52	-1.02	21.21	-34.59	-0.64
54	118	G	2	-35.0	-0.44	30.87	-0.89	-0.02
54	145	G	14	-30.64	-0.86	10.94	-12.08	-0.22
54	64	G	3	-29.37	-0.38	18.8	-1.14	-0.02
54	170	G	1	-30.4	-0.31	18.22	-0.31	-0.01

i-nuc	BP(j)	Nuc	#BP_Win	avgMFE	avgZ	avgED	SumZ	SumZ/#TotalWindows	BPs= 3
nt-55	-	A	55	-	-	-	-	-
55	NoBP	A	37	-36.24	-0.95	21.71	-35.3	-0.64
55	144	U	14	-30.64	-0.86	10.94	-12.08	-0.22
55	63	U	3	-29.37	-0.38	18.8	-1.14	-0.02
55	169	U	1	-30.4	-0.31	18.22	-0.31	-0.01

i-nuc	BP(j)	Nuc	#BP_Win	avgMFE	avgZ	avgED	SumZ	SumZ/#TotalWindows	BPs= 1
nt-56	-	U	56	-	-	-	-	-
56	NoBP	U	54	-34.22	-0.89	18.32	-47.83	-0.85
56	117	A	2	-35.0	-0.44	30.87	-0.89	-0.02

i-nuc	BP(j)	Nuc	#BP_Win	avgMFE	avgZ	avgED	SumZ	SumZ/#TotalWindows	BPs= 1
nt-57	-	U	57	-	-	-	-	-
57	NoBP	U	55	-34.14	-0.87	18.35	-47.8	-0.84
57	116	A	2	-35.0	-0.44	30.87	-0.89	-0.02

i-nuc	BP(j)	Nuc	#BP_Win	avgMFE	avgZ	avgED	SumZ	SumZ/#TotalWindows	BPs= 2
nt-58	-	U	58	-	-	-	-	-
58	NoBP	U	42	-35.2	-0.85	20.86	-35.74	-0.62
58	115	G	2	-35.0	-0.44	30.87	-0.89	-0.02
58	141	A	14	-30.64	-0.86	10.94	-12.08	-0.21

i-nuc	BP(j)	Nuc	#BP_Win	avgMFE	avgZ	avgED	SumZ	SumZ/#TotalWindows	BPs= 2
nt-59	-	U	59	-	-	-	-	-
59	NoBP	U	43	-35.08	-0.83	20.86	-35.62	-0.6
59	114	G	2	-35.0	-0.44	30.87	-0.89	-0.02
59	140	G	14	-30.64	-0.86	10.94	-12.08	-0.2

i-nuc	BP(j)	Nuc	#BP_Win	avgMFE	avgZ	avgED	SumZ	SumZ/#TotalWindows	BPs= 0
nt-60	-	C	60	-	-	-	-	-
60	NoBP	C	60	-33.95	-0.81	18.91	-48.41	-0.81

i-nuc	BP(j)	Nuc	#BP_Win	avgMFE	avgZ	avgED	SumZ	SumZ/#TotalWindows	BPs= 1
nt-61	-	A	61	-	-	-	-	-
61	NoBP	A	59	-33.85	-0.8	18.56	-47.18	-0.77
61	112	U	2	-35.0	-0.44	30.87	-0.89	-0.01

i-nuc	BP(j)	Nuc	#BP_Win	avgMFE	avgZ	avgED	SumZ	SumZ/#TotalWindows	BPs= 1
nt-62	-	C	62	-	-	-	-	-
62	NoBP	C	60	-33.78	-0.78	18.62	-46.72	-0.75
62	111	G	2	-35.0	-0.44	30.87	-0.89	-0.01

i-nuc	BP(j)	Nuc	#BP_Win	avgMFE	avgZ	avgED	SumZ	SumZ/#TotalWindows	BPs= 3
nt-63	-	U	63	-	-	-	-	-
63	84	A	53	-34.34	-0.86	18.49	-45.82	-0.73
63	110	A	2	-35.0	-0.44	30.87	-0.89	-0.01
63	55	A	3	-29.37	-0.38	18.8	-1.14	-0.02
63	NoBP	U	5	-29.86	0.09	20.38	0.47	0.01

i-nuc	BP(j)	Nuc	#BP_Win	avgMFE	avgZ	avgED	SumZ	SumZ/#TotalWindows	BPs= 3
nt-64	-	G	64	-	-	-	-	-
64	83	C	53	-34.34	-0.86	18.49	-45.82	-0.72
64	101	C	2	-35.0	-0.44	30.87	-0.89	-0.01
64	54	C	3	-29.37	-0.38	18.8	-1.14	-0.02
64	NoBP	G	6	-30.0	0.08	20.15	0.47	0.01

i-nuc	BP(j)	Nuc	#BP_Win	avgMFE	avgZ	avgED	SumZ	SumZ/#TotalWindows	BPs= 3
nt-65	-	G	65	-	-	-	-	-
65	82	C	53	-34.34	-0.86	18.49	-45.82	-0.7
65	100	C	2	-35.0	-0.44	30.87	-0.89	-0.01
65	53	C	3	-29.37	-0.38	18.8	-1.14	-0.02
65	NoBP	G	7	-30.1	0.03	19.85	0.2	0.0

i-nuc	BP(j)	Nuc	#BP_Win	avgMFE	avgZ	avgED	SumZ	SumZ/#TotalWindows	BPs= 2
nt-66	-	C	66	-	-	-	-	-
66	81	G	53	-34.34	-0.86	18.49	-45.82	-0.69
66	99	G	2	-35.0	-0.44	30.87	-0.89	-0.01
66	NoBP	C	11	-29.95	-0.12	19.55	-1.32	-0.02

i-nuc	BP(j)	Nuc	#BP_Win	avgMFE	avgZ	avgED	SumZ	SumZ/#TotalWindows	BPs= 1
nt-67	-	A	67	-	-	-	-	-
67	NoBP	A	65	-33.54	-0.73	18.75	-47.45	-0.71
67	98	U	2	-35.0	-0.44	30.87	-0.89	-0.01

i-nuc	BP(j)	Nuc	#BP_Win	avgMFE	avgZ	avgED	SumZ	SumZ/#TotalWindows	BPs= 0
nt-68	-	U	68	-	-	-	-	-
68	NoBP	U	68	-33.54	-0.71	19.19	-48.57	-0.71

i-nuc	BP(j)	Nuc	#BP_Win	avgMFE	avgZ	avgED	SumZ	SumZ/#TotalWindows	BPs= 0
nt-69	-	U	69	-	-	-	-	-
69	NoBP	U	69	-33.5	-0.71	19.27	-48.7	-0.71

i-nuc	BP(j)	Nuc	#BP_Win	avgMFE	avgZ	avgED	SumZ	SumZ/#TotalWindows	BPs= 0
nt-70	-	U	70	-	-	-	-	-
70	NoBP	U	70	-33.47	-0.7	19.34	-48.82	-0.7

i-nuc	BP(j)	Nuc	#BP_Win	avgMFE	avgZ	avgED	SumZ	SumZ/#TotalWindows	BPs= 1
nt-71	-	U	71	-	-	-	-	-
71	NoBP	U	69	-33.57	-0.7	19.38	-48.43	-0.68
71	46	A	2	-29.3	-0.41	18.67	-0.82	-0.01

i-nuc	BP(j)	Nuc	#BP_Win	avgMFE	avgZ	avgED	SumZ	SumZ/#TotalWindows	BPs= 1
nt-72	-	A	72	-	-	-	-	-
72	NoBP	A	70	-33.55	-0.7	19.42	-48.86	-0.68
72	45	U	2	-29.3	-0.41	18.67	-0.82	-0.01

i-nuc	BP(j)	Nuc	#BP_Win	avgMFE	avgZ	avgED	SumZ	SumZ/#TotalWindows	BPs= 1
nt-73	-	U	73	-	-	-	-	-
73	NoBP	U	71	-33.53	-0.69	19.45	-49.24	-0.67
73	44	A	2	-29.3	-0.41	18.67	-0.82	-0.01

i-nuc	BP(j)	Nuc	#BP_Win	avgMFE	avgZ	avgED	SumZ	SumZ/#TotalWindows	BPs= 1
nt-74	-	U	74	-	-	-	-	-
74	NoBP	U	72	-33.51	-0.69	19.48	-49.55	-0.67
74	43	G	2	-29.3	-0.41	18.67	-0.82	-0.01

i-nuc	BP(j)	Nuc	#BP_Win	avgMFE	avgZ	avgED	SumZ	SumZ/#TotalWindows	BPs= 1
nt-75	-	C	75	-	-	-	-	-
75	NoBP	C	73	-33.49	-0.68	19.53	-49.86	-0.66
75	42	G	2	-29.3	-0.41	18.67	-0.82	-0.01

i-nuc	BP(j)	Nuc	#BP_Win	avgMFE	avgZ	avgED	SumZ	SumZ/#TotalWindows	BPs= 2
nt-76	-	A	76	-	-	-	-	-
76	NoBP	A	67	-33.77	-0.73	19.39	-49.03	-0.65
76	41	U	2	-29.3	-0.41	18.67	-0.82	-0.01
76	182	U	7	-30.66	-0.16	21.49	-1.09	-0.01

i-nuc	BP(j)	Nuc	#BP_Win	avgMFE	avgZ	avgED	SumZ	SumZ/#TotalWindows	BPs= 1
nt-77	-	A	77	-	-	-	-	-
77	NoBP	A	70	-33.62	-0.72	19.43	-50.07	-0.65
77	181	U	7	-30.66	-0.16	21.49	-1.09	-0.01

i-nuc	BP(j)	Nuc	#BP_Win	avgMFE	avgZ	avgED	SumZ	SumZ/#TotalWindows	BPs= 1
nt-78	-	C	78	-	-	-	-	-
78	NoBP	C	71	-33.6	-0.71	19.48	-50.3	-0.64
78	180	G	7	-30.66	-0.16	21.49	-1.09	-0.01

i-nuc	BP(j)	Nuc	#BP_Win	avgMFE	avgZ	avgED	SumZ	SumZ/#TotalWindows	BPs= 6
nt-79	-	G	79	-	-	-	-	-
79	NoBP	G	53	-34.34	-0.86	18.49	-45.82	-0.58
79	97	C	2	-35.0	-0.44	30.87	-0.89	-0.01
79	152	C	2	-29.3	-0.41	18.67	-0.82	-0.01
79	168	C	1	-29.5	-0.32	19.06	-0.32	-0.0
79	175	U	4	-29.72	0.06	20.24	0.24	0.0
79	179	C	7	-30.66	-0.16	21.49	-1.09	-0.01
79	189	C	10	-32.1	-0.3	22.73	-3.04	-0.04

i-nuc	BP(j)	Nuc	#BP_Win	avgMFE	avgZ	avgED	SumZ	SumZ/#TotalWindows	BPs= 5
nt-80	-	G	80	-	-	-	-	-
80	NoBP	G	54	-34.26	-0.85	18.65	-45.94	-0.57
80	96	C	2	-35.0	-0.44	30.87	-0.89	-0.01
80	151	U	2	-29.3	-0.41	18.67	-0.82	-0.01
80	167	C	1	-29.5	-0.32	19.06	-0.32	-0.0
80	174	U	11	-30.32	-0.08	21.03	-0.85	-0.01
80	188	C	10	-32.1	-0.3	22.73	-3.04	-0.04

i-nuc	BP(j)	Nuc	#BP_Win	avgMFE	avgZ	avgED	SumZ	SumZ/#TotalWindows	BPs= 6
nt-81	-	G	81	-	-	-	-	-
81	66	C	53	-34.34	-0.86	18.49	-45.82	-0.57
81	95	C	2	-35.0	-0.44	30.87	-0.89	-0.01
81	150	C	2	-29.3	-0.41	18.67	-0.82	-0.01
81	166	C	1	-29.5	-0.32	19.06	-0.32	-0.0
81	173	C	11	-30.32	-0.08	21.03	-0.85	-0.01
81	187	C	10	-32.1	-0.3	22.73	-3.04	-0.04
81	NoBP	G	2	-30.2	-0.32	25.54	-0.63	-0.01

i-nuc	BP(j)	Nuc	#BP_Win	avgMFE	avgZ	avgED	SumZ	SumZ/#TotalWindows	BPs= 4
nt-82	-	C	82	-	-	-	-	-
82	65	G	53	-34.34	-0.86	18.49	-45.82	-0.56
82	93	G	2	-35.0	-0.44	30.87	-0.89	-0.01
82	146	G	3	-29.37	-0.38	18.8	-1.14	-0.01
82	172	G	11	-30.32	-0.08	21.03	-0.85	-0.01
82	NoBP	C	13	-31.66	-0.34	23.25	-4.38	-0.05

i-nuc	BP(j)	Nuc	#BP_Win	avgMFE	avgZ	avgED	SumZ	SumZ/#TotalWindows	BPs= 3
nt-83	-	C	83	-	-	-	-	-
83	64	G	53	-34.34	-0.86	18.49	-45.82	-0.55
83	NoBP	C	16	-31.99	-0.38	24.22	-6.04	-0.07
83	145	G	3	-29.37	-0.38	18.8	-1.14	-0.01
83	171	G	11	-30.32	-0.08	21.03	-0.85	-0.01

i-nuc	BP(j)	Nuc	#BP_Win	avgMFE	avgZ	avgED	SumZ	SumZ/#TotalWindows	BPs= 3
nt-84	-	A	84	-	-	-	-	-
84	63	U	53	-34.34	-0.86	18.49	-45.82	-0.55
84	91	U	2	-35.0	-0.44	30.87	-0.89	-0.01
84	144	U	3	-29.37	-0.38	18.8	-1.14	-0.01
84	NoBP	A	26	-30.98	-0.26	22.33	-6.81	-0.08

i-nuc	BP(j)	Nuc	#BP_Win	avgMFE	avgZ	avgED	SumZ	SumZ/#TotalWindows	BPs= 2
nt-85	-	C	85	-	-	-	-	-
85	NoBP	C	80	-33.18	-0.69	19.67	-55.39	-0.65
85	90	G	2	-35.0	-0.44	30.87	-0.89	-0.01
85	178	G	3	-29.9	0.33	22.3	0.98	0.01

i-nuc	BP(j)	Nuc	#BP_Win	avgMFE	avgZ	avgED	SumZ	SumZ/#TotalWindows	BPs= 2
nt-86	-	U	86	-	-	-	-	-
86	44	A	29	-36.81	-1.09	20.39	-31.67	-0.37
86	NoBP	U	54	-31.24	-0.47	19.78	-25.19	-0.29
86	177	A	3	-29.9	0.33	22.3	0.98	0.01

i-nuc	BP(j)	Nuc	#BP_Win	avgMFE	avgZ	avgED	SumZ	SumZ/#TotalWindows	BPs= 2
nt-87	-	U	87	-	-	-	-	-
87	43	G	29	-36.81	-1.09	20.39	-31.67	-0.36
87	NoBP	U	23	-31.9	-0.65	17.12	-15.01	-0.17
87	141	A	35	-30.65	-0.28	21.89	-9.69	-0.11

i-nuc	BP(j)	Nuc	#BP_Win	avgMFE	avgZ	avgED	SumZ	SumZ/#TotalWindows	BPs= 2
nt-88	-	C	88	-	-	-	-	-
88	42	G	29	-36.81	-1.09	20.39	-31.67	-0.36
88	NoBP	C	24	-31.82	-0.64	17.48	-15.47	-0.18
88	140	G	35	-30.65	-0.28	21.89	-9.69	-0.11

i-nuc	BP(j)	Nuc	#BP_Win	avgMFE	avgZ	avgED	SumZ	SumZ/#TotalWindows	BPs= 2
nt-89	-	A	89	-	-	-	-	-
89	41	U	29	-36.81	-1.09	20.39	-31.67	-0.36
89	NoBP	A	57	-31.17	-0.46	20.09	-26.4	-0.3
89	174	U	3	-29.9	0.33	22.3	0.98	0.01

i-nuc	BP(j)	Nuc	#BP_Win	avgMFE	avgZ	avgED	SumZ	SumZ/#TotalWindows	BPs= 4
nt-90	-	G	90	-	-	-	-	-
90	40	C	29	-36.81	-1.09	20.39	-31.67	-0.35
90	85	C	2	-35.0	-0.44	30.87	-0.89	-0.01
90	NoBP	G	4	-36.28	-0.76	27.97	-3.02	-0.03
90	138	C	52	-30.61	-0.44	19.16	-22.75	-0.25
90	173	C	3	-29.9	0.33	22.3	0.98	0.01

i-nuc	BP(j)	Nuc	#BP_Win	avgMFE	avgZ	avgED	SumZ	SumZ/#TotalWindows	BPs= 4
nt-91	-	U	91	-	-	-	-	-
91	39	G	29	-36.81	-1.09	20.39	-31.67	-0.35
91	84	A	2	-35.0	-0.44	30.87	-0.89	-0.01
91	NoBP	U	5	-34.9	-0.64	27.16	-3.22	-0.04
91	137	A	52	-30.61	-0.44	19.16	-22.75	-0.25
91	172	G	3	-29.9	0.33	22.3	0.98	0.01

i-nuc	BP(j)	Nuc	#BP_Win	avgMFE	avgZ	avgED	SumZ	SumZ/#TotalWindows	BPs= 3
nt-92	-	C	92	-	-	-	-	-
92	38	G	29	-36.81	-1.09	20.39	-31.67	-0.34
92	NoBP	C	8	-34.24	-0.54	27.7	-4.3	-0.05
92	136	G	52	-30.61	-0.44	19.16	-22.75	-0.25
92	171	G	3	-29.9	0.33	22.3	0.98	0.01

i-nuc	BP(j)	Nuc	#BP_Win	avgMFE	avgZ	avgED	SumZ	SumZ/#TotalWindows	BPs= 2
nt-93	-	G	93	-	-	-	-	-
93	37	C	29	-36.81	-1.09	20.39	-31.67	-0.34
93	82	C	2	-35.0	-0.44	30.87	-0.89	-0.01
93	NoBP	G	62	-30.88	-0.41	20.13	-25.42	-0.27

i-nuc	BP(j)	Nuc	#BP_Win	avgMFE	avgZ	avgED	SumZ	SumZ/#TotalWindows	BPs= 2
nt-94	-	A	94	-	-	-	-	-
94	NoBP	A	39	-35.91	-0.94	22.12	-36.68	-0.39
94	134	U	52	-30.61	-0.44	19.16	-22.75	-0.24
94	169	U	3	-29.9	0.33	22.3	0.98	0.01

i-nuc	BP(j)	Nuc	#BP_Win	avgMFE	avgZ	avgED	SumZ	SumZ/#TotalWindows	BPs= 2
nt-95	-	C	95	-	-	-	-	-
95	36	G	29	-36.81	-1.09	20.39	-31.67	-0.33
95	81	G	2	-35.0	-0.44	30.87	-0.89	-0.01
95	NoBP	C	64	-30.83	-0.41	20.28	-26.15	-0.28

i-nuc	BP(j)	Nuc	#BP_Win	avgMFE	avgZ	avgED	SumZ	SumZ/#TotalWindows	BPs= 2
nt-96	-	C	96	-	-	-	-	-
96	35	G	29	-36.81	-1.09	20.39	-31.67	-0.33
96	80	G	2	-35.0	-0.44	30.87	-0.89	-0.01
96	NoBP	C	65	-30.81	-0.41	20.34	-26.35	-0.27

i-nuc	BP(j)	Nuc	#BP_Win	avgMFE	avgZ	avgED	SumZ	SumZ/#TotalWindows	BPs= 3
nt-97	-	C	97	-	-	-	-	-
97	34	G	28	-37.03	-1.13	20.06	-31.7	-0.33
97	79	G	2	-35.0	-0.44	30.87	-0.89	-0.01
97	130	G	67	-30.78	-0.4	20.56	-26.47	-0.27

i-nuc	BP(j)	Nuc	#BP_Win	avgMFE	avgZ	avgED	SumZ	SumZ/#TotalWindows	BPs= 3
nt-98	-	U	98	-	-	-	-	-
98	33	G	27	-37.19	-1.16	19.73	-31.39	-0.32
98	67	A	2	-35.0	-0.44	30.87	-0.89	-0.01
98	129	A	68	-30.71	-0.38	20.82	-25.6	-0.26
98	NoBP	U	1	-32.6	-0.31	29.05	-0.31	-0.0

i-nuc	BP(j)	Nuc	#BP_Win	avgMFE	avgZ	avgED	SumZ	SumZ/#TotalWindows	BPs= 3
nt-99	-	G	99	-	-	-	-	-
99	32	C	26	-37.36	-1.2	19.43	-31.23	-0.32
99	66	C	2	-35.0	-0.44	30.87	-0.89	-0.01
99	128	C	69	-30.64	-0.36	21.13	-24.65	-0.25
99	NoBP	G	2	-32.75	-0.24	28.29	-0.47	-0.0

i-nuc	BP(j)	Nuc	#BP_Win	avgMFE	avgZ	avgED	SumZ	SumZ/#TotalWindows	BPs= 4
nt-100	-	C	100	-	-	-	-	-
100	31	G	25	-37.47	-1.23	19.47	-30.72	-0.31
100	65	G	2	-35.0	-0.44	30.87	-0.89	-0.01
100	127	G	69	-30.64	-0.36	21.13	-24.65	-0.25
100	NoBP	C	3	-31.07	0.03	27.67	0.09	0.0
100	119	G	1	-32.6	-0.31	29.05	-0.31	-0.0

i-nuc	BP(j)	Nuc	#BP_Win	avgMFE	avgZ	avgED	SumZ	SumZ/#TotalWindows	BPs= 4
nt-101	-	C	101	-	-	-	-	-
101	119	G	3	-34.6	-0.37	17.47	-1.12	-0.01
101	NoBP	C	4	-30.55	0.22	29.69	0.87	0.01
101	125	G	91	-32.35	-0.6	20.76	-54.29	-0.54
101	64	G	2	-35.0	-0.44	30.87	-0.89	-0.01
101	118	G	1	-32.6	-0.31	29.05	-0.31	-0.0

i-nuc	BP(j)	Nuc	#BP_Win	avgMFE	avgZ	avgED	SumZ	SumZ/#TotalWindows	BPs= 3
nt-102	-	U	102	-	-	-	-	-
102	118	G	3	-34.6	-0.37	17.47	-1.12	-0.01
102	NoBP	U	6	-30.37	0.23	29.68	1.37	0.01
102	124	A	92	-32.39	-0.6	20.85	-54.75	-0.54
102	117	A	1	-32.6	-0.31	29.05	-0.31	-0.0

i-nuc	BP(j)	Nuc	#BP_Win	avgMFE	avgZ	avgED	SumZ	SumZ/#TotalWindows	BPs= 3
nt-103	-	U	103	-	-	-	-	-
103	117	A	3	-34.6	-0.37	17.47	-1.12	-0.01
103	NoBP	U	7	-29.71	0.35	29.27	2.45	0.02
103	123	G	92	-32.39	-0.6	20.85	-54.75	-0.53
103	116	A	1	-32.6	-0.31	29.05	-0.31	-0.0

i-nuc	BP(j)	Nuc	#BP_Win	avgMFE	avgZ	avgED	SumZ	SumZ/#TotalWindows	BPs= 3
nt-104	-	U	104	-	-	-	-	-
104	116	A	3	-34.6	-0.37	17.47	-1.12	-0.01
104	122	A	93	-32.42	-0.59	20.84	-54.92	-0.53
104	NoBP	U	7	-28.43	0.54	30.24	3.77	0.04
104	115	G	1	-32.6	-0.31	29.05	-0.31	-0.0

i-nuc	BP(j)	Nuc	#BP_Win	avgMFE	avgZ	avgED	SumZ	SumZ/#TotalWindows	BPs= 3
nt-105	-	C	105	-	-	-	-	-
105	115	G	3	-34.6	-0.37	17.47	-1.12	-0.01
105	121	G	93	-32.42	-0.59	20.84	-54.92	-0.52
105	NoBP	C	8	-28.1	0.62	29.84	4.94	0.05
105	114	G	1	-32.6	-0.31	29.05	-0.31	-0.0

i-nuc	BP(j)	Nuc	#BP_Win	avgMFE	avgZ	avgED	SumZ	SumZ/#TotalWindows	BPs= 3
nt-106	-	U	106	-	-	-	-	-
106	NoBP	U	5	-34.76	-0.4	22.83	-2.01	-0.02
106	120	A	93	-32.42	-0.59	20.84	-54.92	-0.52
106	113	A	1	-32.6	-0.31	29.05	-0.31	-0.0
106	205	A	7	-25.77	1.01	29.19	7.09	0.07

i-nuc	BP(j)	Nuc	#BP_Win	avgMFE	avgZ	avgED	SumZ	SumZ/#TotalWindows	BPs= 3
nt-107	-	C	107	-	-	-	-	-
107	114	G	3	-34.6	-0.37	17.47	-1.12	-0.01
107	119	G	93	-32.42	-0.59	20.84	-54.92	-0.51
107	NoBP	C	3	-34.2	-0.4	30.26	-1.2	-0.01
107	204	G	8	-25.59	1.09	29.27	8.74	0.08

i-nuc	BP(j)	Nuc	#BP_Win	avgMFE	avgZ	avgED	SumZ	SumZ/#TotalWindows	BPs= 3
nt-108	-	U	108	-	-	-	-	-
108	113	A	3	-34.6	-0.37	17.47	-1.12	-0.01
108	118	G	93	-32.42	-0.59	20.84	-54.92	-0.51
108	NoBP	U	4	-31.7	0.13	30.52	0.52	0.0
108	203	A	8	-25.59	1.09	29.27	8.74	0.08

i-nuc	BP(j)	Nuc	#BP_Win	avgMFE	avgZ	avgED	SumZ	SumZ/#TotalWindows	BPs= 1
nt-109	-	U	109	-	-	-	-	-
109	NoBP	U	16	-28.72	0.62	27.58	9.86	0.09
109	117	A	93	-32.42	-0.59	20.84	-54.92	-0.5

i-nuc	BP(j)	Nuc	#BP_Win	avgMFE	avgZ	avgED	SumZ	SumZ/#TotalWindows	BPs= 2
nt-110	-	A	110	-	-	-	-	-
110	NoBP	A	100	-32.24	-0.51	21.16	-51.2	-0.47
110	63	U	2	-35.0	-0.44	30.87	-0.89	-0.01
110	201	U	8	-25.59	1.09	29.27	8.74	0.08

i-nuc	BP(j)	Nuc	#BP_Win	avgMFE	avgZ	avgED	SumZ	SumZ/#TotalWindows	BPs= 2
nt-111	-	G	111	-	-	-	-	-
111	NoBP	G	101	-32.16	-0.49	21.34	-49.62	-0.45
111	62	C	2	-35.0	-0.44	30.87	-0.89	-0.01
111	200	C	8	-25.59	1.09	29.27	8.74	0.08

i-nuc	BP(j)	Nuc	#BP_Win	avgMFE	avgZ	avgED	SumZ	SumZ/#TotalWindows	BPs= 1
nt-112	-	U	112	-	-	-	-	-
112	NoBP	U	110	-31.62	-0.36	22.05	-39.66	-0.35
112	61	A	2	-35.0	-0.44	30.87	-0.89	-0.01

i-nuc	BP(j)	Nuc	#BP_Win	avgMFE	avgZ	avgED	SumZ	SumZ/#TotalWindows	BPs= 2
nt-113	-	A	113	-	-	-	-	-
113	108	U	3	-34.6	-0.37	17.47	-1.12	-0.01
113	NoBP	A	109	-31.54	-0.35	22.4	-37.83	-0.33
113	106	U	1	-32.6	-0.31	29.05	-0.31	-0.0

i-nuc	BP(j)	Nuc	#BP_Win	avgMFE	avgZ	avgED	SumZ	SumZ/#TotalWindows	BPs= 5
nt-114	-	G	114	-	-	-	-	-
114	107	C	3	-34.6	-0.37	17.47	-1.12	-0.01
114	NoBP	G	93	-32.42	-0.59	20.84	-54.92	-0.48
114	59	U	2	-35.0	-0.44	30.87	-0.89	-0.01
114	105	C	1	-32.6	-0.31	29.05	-0.31	-0.0
114	198	C	11	-25.21	1.26	30.02	13.89	0.12
114	230	C	4	-25.19	1.36	36.89	5.42	0.05

i-nuc	BP(j)	Nuc	#BP_Win	avgMFE	avgZ	avgED	SumZ	SumZ/#TotalWindows	BPs= 5
nt-115	-	G	115	-	-	-	-	-
115	105	C	3	-34.6	-0.37	17.47	-1.12	-0.01
115	NoBP	G	93	-32.42	-0.59	20.84	-54.92	-0.48
115	58	U	2	-35.0	-0.44	30.87	-0.89	-0.01
115	104	U	1	-32.6	-0.31	29.05	-0.31	-0.0
115	197	C	11	-25.21	1.26	30.02	13.89	0.12
115	229	C	5	-24.54	1.43	37.2	7.14	0.06

i-nuc	BP(j)	Nuc	#BP_Win	avgMFE	avgZ	avgED	SumZ	SumZ/#TotalWindows	BPs= 6
nt-116	-	A	116	-	-	-	-	-
116	104	U	3	-34.6	-0.37	17.47	-1.12	-0.01
116	NoBP	A	93	-32.42	-0.59	20.84	-54.92	-0.47
116	57	U	2	-35.0	-0.44	30.87	-0.89	-0.01
116	103	U	1	-32.6	-0.31	29.05	-0.31	-0.0
116	196	U	11	-25.21	1.26	30.02	13.89	0.12
116	228	U	5	-24.54	1.43	37.2	7.14	0.06
116	234	U	1	-20.04	2.03	35.31	2.03	0.02

i-nuc	BP(j)	Nuc	#BP_Win	avgMFE	avgZ	avgED	SumZ	SumZ/#TotalWindows	BPs= 8
nt-117	-	A	117	-	-	-	-	-
117	103	U	3	-34.6	-0.37	17.47	-1.12	-0.01
117	109	U	93	-32.42	-0.59	20.84	-54.92	-0.47
117	56	U	2	-35.0	-0.44	30.87	-0.89	-0.01
117	102	U	1	-32.6	-0.31	29.05	-0.31	-0.0
117	195	U	11	-25.21	1.26	30.02	13.89	0.12
117	227	U	5	-24.54	1.43	37.2	7.14	0.06
117	233	U	1	-20.04	2.03	35.31	2.03	0.02
117	236	U	1	-20.04	2.1	37.94	2.1	0.02

i-nuc	BP(j)	Nuc	#BP_Win	avgMFE	avgZ	avgED	SumZ	SumZ/#TotalWindows	BPs= 9
nt-118	-	G	118	-	-	-	-	-
118	102	U	3	-34.6	-0.37	17.47	-1.12	-0.01
118	108	U	93	-32.42	-0.59	20.84	-54.92	-0.47
118	54	C	2	-35.0	-0.44	30.87	-0.89	-0.01
118	101	C	1	-32.6	-0.31	29.05	-0.31	-0.0
118	194	C	11	-25.21	1.26	30.02	13.89	0.12
118	226	C	5	-24.54	1.43	37.2	7.14	0.06
118	232	C	1	-20.04	2.03	35.31	2.03	0.02
118	235	C	1	-20.04	2.1	37.94	2.1	0.02
118	219	C	1	-20.1	1.95	40.95	1.95	0.02

i-nuc	BP(j)	Nuc	#BP_Win	avgMFE	avgZ	avgED	SumZ	SumZ/#TotalWindows	BPs= 9
nt-119	-	G	119	-	-	-	-	-
119	101	C	3	-34.6	-0.37	17.47	-1.12	-0.01
119	107	C	93	-32.42	-0.59	20.84	-54.92	-0.46
119	53	C	2	-35.0	-0.44	30.87	-0.89	-0.01
119	100	C	1	-32.6	-0.31	29.05	-0.31	-0.0
119	193	C	11	-25.21	1.26	30.02	13.89	0.12
119	225	C	5	-24.54	1.43	37.2	7.14	0.06
119	231	C	1	-20.04	2.03	35.31	2.03	0.02
119	234	U	1	-20.04	2.1	37.94	2.1	0.02
119	218	C	1	-20.1	1.95	40.95	1.95	0.02
119	NoBP	G	1	-20.94	1.1	30.74	1.1	0.01

i-nuc	BP(j)	Nuc	#BP_Win	avgMFE	avgZ	avgED	SumZ	SumZ/#TotalWindows	BPs= 3
nt-120	-	A	120	-	-	-	-	-
120	NoBP	A	25	-26.8	0.91	30.15	22.73	0.19
120	106	U	93	-32.42	-0.59	20.84	-54.92	-0.46
120	233	U	1	-20.04	2.1	37.94	2.1	0.02
120	238	U	1	-20.94	1.1	30.74	1.1	0.01

i-nuc	BP(j)	Nuc	#BP_Win	avgMFE	avgZ	avgED	SumZ	SumZ/#TotalWindows	BPs= 8
nt-121	-	G	120	-	-	-	-	-
121	NoBP	G	8	-26.5	1.05	32.85	8.38	0.07
121	105	C	93	-32.42	-0.59	20.84	-54.92	-0.46
121	52	C	2	-35.0	-0.44	30.87	-0.89	-0.01
121	152	C	1	-32.6	-0.31	29.05	-0.31	-0.0
121	192	C	11	-25.21	1.26	30.02	13.89	0.12
121	230	C	1	-20.04	2.03	35.31	2.03	0.02
121	232	C	1	-20.04	2.1	37.94	2.1	0.02
121	237	C	1	-20.94	1.1	30.74	1.1	0.01
121	239	C	2	-23.64	-0.13	17.91	-0.26	-0.0

i-nuc	BP(j)	Nuc	#BP_Win	avgMFE	avgZ	avgED	SumZ	SumZ/#TotalWindows	BPs= 6
nt-122	-	A	120	-	-	-	-	-
122	NoBP	A	10	-23.89	1.31	35.26	13.11	0.11
122	104	U	93	-32.42	-0.59	20.84	-54.92	-0.46
122	51	U	2	-35.0	-0.44	30.87	-0.89	-0.01
122	151	U	1	-32.6	-0.31	29.05	-0.31	-0.0
122	191	U	11	-25.21	1.26	30.02	13.89	0.12
122	236	U	1	-20.94	1.1	30.74	1.1	0.01
122	238	U	2	-23.64	-0.13	17.91	-0.26	-0.0

i-nuc	BP(j)	Nuc	#BP_Win	avgMFE	avgZ	avgED	SumZ	SumZ/#TotalWindows	BPs= 10
nt-123	-	G	120	-	-	-	-	-
123	NoBP	G	6	-26.25	1.16	34.38	6.97	0.06
123	103	U	92	-32.39	-0.6	20.85	-54.75	-0.46
123	50	C	2	-35.0	-0.44	30.87	-0.89	-0.01
123	150	C	1	-32.6	-0.31	29.05	-0.31	-0.0
123	189	C	11	-25.21	1.26	30.02	13.89	0.12
123	228	U	1	-20.04	2.03	35.31	2.03	0.02
123	230	C	1	-20.04	2.1	37.94	2.1	0.02
123	213	U	1	-20.1	1.95	40.95	1.95	0.02
123	235	C	1	-20.94	1.1	30.74	1.1	0.01
123	237	C	2	-23.64	-0.13	17.91	-0.26	-0.0
123	239	C	2	-21.34	0.2	34.25	0.41	0.0

i-nuc	BP(j)	Nuc	#BP_Win	avgMFE	avgZ	avgED	SumZ	SumZ/#TotalWindows	BPs= 7
nt-124	-	A	120	-	-	-	-	-
124	102	U	92	-32.39	-0.6	20.85	-54.75	-0.46
124	49	U	2	-35.0	-0.44	30.87	-0.89	-0.01
124	NoBP	A	19	-24.9	1.21	32.26	23.01	0.19
124	227	U	1	-20.04	2.03	35.31	2.03	0.02
124	212	U	1	-20.1	1.95	40.95	1.95	0.02
124	234	U	1	-20.94	1.1	30.74	1.1	0.01
124	236	U	2	-23.64	-0.13	17.91	-0.26	-0.0
124	238	U	2	-21.34	0.2	34.25	0.41	0.0

i-nuc	BP(j)	Nuc	#BP_Win	avgMFE	avgZ	avgED	SumZ	SumZ/#TotalWindows	BPs= 10
nt-125	-	G	120	-	-	-	-	-
125	101	C	91	-32.35	-0.6	20.76	-54.29	-0.45
125	48	C	2	-35.0	-0.44	30.87	-0.89	-0.01
125	NoBP	G	6	-25.88	1.14	35.84	6.83	0.06
125	187	C	11	-25.21	1.26	30.02	13.89	0.12
125	226	C	1	-20.04	2.03	35.31	2.03	0.02
125	228	U	1	-20.04	2.1	37.94	2.1	0.02
125	211	C	1	-20.1	1.95	40.95	1.95	0.02
125	233	U	1	-20.94	1.1	30.74	1.1	0.01
125	235	C	2	-23.64	-0.13	17.91	-0.26	-0.0
125	237	C	2	-21.34	0.2	34.25	0.41	0.0
125	239	C	2	-20.3	0.14	28.74	0.28	0.0

i-nuc	BP(j)	Nuc	#BP_Win	avgMFE	avgZ	avgED	SumZ	SumZ/#TotalWindows	BPs= 6
nt-126	-	A	120	-	-	-	-	-
126	NoBP	A	100	-31.41	-0.41	22.17	-41.13	-0.34
126	47	U	2	-35.0	-0.44	30.87	-0.89	-0.01
126	186	U	11	-25.21	1.26	30.02	13.89	0.12
126	227	U	1	-20.04	2.1	37.94	2.1	0.02
126	234	U	2	-23.64	-0.13	17.91	-0.26	-0.0
126	236	U	2	-21.34	0.2	34.25	0.41	0.0
126	238	U	2	-20.3	0.14	28.74	0.28	0.0

i-nuc	BP(j)	Nuc	#BP_Win	avgMFE	avgZ	avgED	SumZ	SumZ/#TotalWindows	BPs= 8
nt-127	-	G	120	-	-	-	-	-
127	NoBP	G	28	-32.45	-0.5	24.91	-14.12	-0.12
127	100	C	69	-30.64	-0.36	21.13	-24.65	-0.21
127	25	U	4	-36.95	-0.93	22.49	-3.73	-0.03
127	185	C	11	-25.21	1.26	30.02	13.89	0.12
127	226	C	1	-20.04	2.1	37.94	2.1	0.02
127	209	C	1	-20.1	1.95	40.95	1.95	0.02
127	233	U	2	-23.64	-0.13	17.91	-0.26	-0.0
127	235	C	2	-21.34	0.2	34.25	0.41	0.0
127	237	C	2	-20.3	0.14	28.74	0.28	0.0

i-nuc	BP(j)	Nuc	#BP_Win	avgMFE	avgZ	avgED	SumZ	SumZ/#TotalWindows	BPs= 4
nt-128	-	C	120	-	-	-	-	-
128	NoBP	C	14	-31.4	-0.95	22.05	-13.36	-0.11
128	99	G	69	-30.64	-0.36	21.13	-24.65	-0.21
128	24	G	4	-36.95	-0.93	22.49	-3.73	-0.03
128	145	G	32	-27.52	0.49	27.91	15.73	0.13
128	208	G	1	-20.1	1.95	40.95	1.95	0.02

i-nuc	BP(j)	Nuc	#BP_Win	avgMFE	avgZ	avgED	SumZ	SumZ/#TotalWindows	BPs= 5
nt-129	-	A	120	-	-	-	-	-
129	NoBP	A	11	-31.75	-0.93	21.97	-10.25	-0.09
129	98	U	68	-30.71	-0.38	20.82	-25.6	-0.21
129	23	U	4	-36.95	-0.93	22.49	-3.73	-0.03
129	144	U	34	-27.68	0.46	28.11	15.68	0.13
129	236	U	2	-20.3	0.14	28.74	0.28	0.0
129	247	U	1	-19.54	-0.57	16.43	-0.57	-0.0

i-nuc	BP(j)	Nuc	#BP_Win	avgMFE	avgZ	avgED	SumZ	SumZ/#TotalWindows	BPs= 6
nt-130	-	G	120	-	-	-	-	-
130	97	C	67	-30.78	-0.4	20.56	-26.47	-0.22
130	22	C	4	-36.95	-0.93	22.49	-3.73	-0.03
130	NoBP	G	11	-30.88	-1.06	20.22	-11.62	-0.1
130	143	U	34	-27.68	0.46	28.11	15.68	0.13
130	206	C	1	-20.1	1.95	40.95	1.95	0.02
130	235	C	2	-20.3	0.14	28.74	0.28	0.0
130	246	C	1	-19.54	-0.57	16.43	-0.57	-0.0

i-nuc	BP(j)	Nuc	#BP_Win	avgMFE	avgZ	avgED	SumZ	SumZ/#TotalWindows	BPs= 3
nt-131	-	A	120	-	-	-	-	-
131	NoBP	A	80	-30.8	-0.51	20.53	-41.13	-0.34
131	142	U	37	-27.86	0.45	27.64	16.66	0.14
131	234	U	2	-20.3	0.14	28.74	0.28	0.0
131	245	U	1	-19.54	-0.57	16.43	-0.57	-0.0

i-nuc	BP(j)	Nuc	#BP_Win	avgMFE	avgZ	avgED	SumZ	SumZ/#TotalWindows	BPs= 4
nt-132	-	U	120	-	-	-	-	-
132	NoBP	U	77	-29.98	-0.5	20.11	-38.83	-0.32
132	20	G	4	-36.95	-0.93	22.49	-3.73	-0.03
132	141	A	37	-27.86	0.45	27.64	16.66	0.14
132	148	A	1	-30.8	0.03	29.5	0.03	0.0
132	205	A	1	-20.1	1.95	40.95	1.95	0.02

i-nuc	BP(j)	Nuc	#BP_Win	avgMFE	avgZ	avgED	SumZ	SumZ/#TotalWindows	BPs= 4
nt-133	-	C	120	-	-	-	-	-
133	NoBP	C	77	-29.77	-0.49	20.0	-37.97	-0.32
133	19	G	4	-36.95	-0.93	22.49	-3.73	-0.03
133	140	G	37	-27.86	0.45	27.64	16.66	0.14
133	147	G	1	-30.8	0.03	29.5	0.03	0.0
133	204	G	1	-20.1	1.95	40.95	1.95	0.02

i-nuc	BP(j)	Nuc	#BP_Win	avgMFE	avgZ	avgED	SumZ	SumZ/#TotalWindows	BPs= 6
nt-134	-	U	120	-	-	-	-	-
134	18	A	4	-36.95	-0.93	22.49	-3.73	-0.03
134	28	A	6	-39.3	-1.84	19.98	-11.06	-0.09
134	139	A	37	-27.86	0.45	27.64	16.66	0.14
134	146	G	1	-30.8	0.03	29.5	0.03	0.0
134	94	A	52	-30.61	-0.44	19.16	-22.75	-0.19
134	NoBP	U	19	-23.6	-0.17	21.7	-3.24	-0.03
134	203	A	1	-20.1	1.95	40.95	1.95	0.02

i-nuc	BP(j)	Nuc	#BP_Win	avgMFE	avgZ	avgED	SumZ	SumZ/#TotalWindows	BPs= 5
nt-135	-	G	120	-	-	-	-	-
135	17	C	2	-38.4	-1.31	10.28	-2.61	-0.02
135	NoBP	G	91	-29.55	-0.07	22.89	-6.52	-0.05
135	27	C	6	-39.3	-1.84	19.98	-11.06	-0.09
135	198	C	9	-27.96	0.12	27.97	1.11	0.01
135	230	C	2	-20.3	0.14	28.74	0.28	0.0
135	240	C	10	-19.63	-0.28	15.71	-2.85	-0.02

i-nuc	BP(j)	Nuc	#BP_Win	avgMFE	avgZ	avgED	SumZ	SumZ/#TotalWindows	BPs= 6
nt-136	-	G	120	-	-	-	-	-
136	NoBP	G	40	-28.06	0.37	27.2	14.95	0.12
136	26	C	6	-39.3	-1.84	19.98	-11.06	-0.09
136	144	U	1	-30.8	0.03	29.5	0.03	0.0
136	92	C	52	-30.61	-0.44	19.16	-22.75	-0.19
136	197	C	9	-27.96	0.12	27.97	1.11	0.01
136	229	C	2	-20.3	0.14	28.74	0.28	0.0
136	239	C	10	-19.63	-0.28	15.71	-2.85	-0.02

i-nuc	BP(j)	Nuc	#BP_Win	avgMFE	avgZ	avgED	SumZ	SumZ/#TotalWindows	BPs= 6
nt-137	-	A	120	-	-	-	-	-
137	NoBP	A	40	-27.52	0.4	27.45	15.94	0.13
137	25	U	6	-39.3	-1.84	19.98	-11.06	-0.09
137	143	U	1	-30.8	0.03	29.5	0.03	0.0
137	91	U	52	-30.61	-0.44	19.16	-22.75	-0.19
137	196	U	9	-27.96	0.12	27.97	1.11	0.01
137	228	U	2	-20.3	0.14	28.74	0.28	0.0
137	238	U	10	-19.63	-0.28	15.71	-2.85	-0.02

i-nuc	BP(j)	Nuc	#BP_Win	avgMFE	avgZ	avgED	SumZ	SumZ/#TotalWindows	BPs= 2
nt-138	-	C	120	-	-	-	-	-
138	24	G	6	-39.3	-1.84	19.98	-11.06	-0.09
138	NoBP	C	62	-25.83	0.24	25.47	14.59	0.12
138	90	G	52	-30.61	-0.44	19.16	-22.75	-0.19

i-nuc	BP(j)	Nuc	#BP_Win	avgMFE	avgZ	avgED	SumZ	SumZ/#TotalWindows	BPs= 4
nt-139	-	A	120	-	-	-	-	-
139	23	U	4	-40.17	-2.11	16.71	-8.44	-0.07
139	NoBP	A	65	-30.04	-0.36	20.8	-23.19	-0.19
139	134	U	37	-27.86	0.45	27.64	16.66	0.14
139	236	U	10	-19.63	-0.28	15.71	-2.85	-0.02
139	247	U	4	-16.92	-0.21	20.35	-0.83	-0.01

i-nuc	BP(j)	Nuc	#BP_Win	avgMFE	avgZ	avgED	SumZ	SumZ/#TotalWindows	BPs= 7
nt-140	-	G	120	-	-	-	-	-
140	22	C	2	-41.6	-2.51	16.52	-5.02	-0.04
140	NoBP	G	8	-29.85	-0.56	24.66	-4.44	-0.04
140	133	C	37	-27.86	0.45	27.64	16.66	0.14
140	59	U	14	-30.64	-0.86	10.94	-12.08	-0.1
140	88	C	35	-30.65	-0.28	21.89	-9.69	-0.08
140	192	C	9	-27.96	0.12	27.97	1.11	0.01
140	235	C	10	-19.63	-0.28	15.71	-2.85	-0.02
140	246	C	5	-16.74	-0.2	20.42	-1.02	-0.01

i-nuc	BP(j)	Nuc	#BP_Win	avgMFE	avgZ	avgED	SumZ	SumZ/#TotalWindows	BPs= 6
nt-141	-	A	120	-	-	-	-	-
141	NoBP	A	10	-29.64	-0.76	23.44	-7.59	-0.06
141	132	U	37	-27.86	0.45	27.64	16.66	0.14
141	58	U	14	-30.64	-0.86	10.94	-12.08	-0.1
141	87	U	35	-30.65	-0.28	21.89	-9.69	-0.08
141	191	U	9	-27.96	0.12	27.97	1.11	0.01
141	234	U	10	-19.63	-0.28	15.71	-2.85	-0.02
141	245	U	5	-16.74	-0.2	20.42	-1.02	-0.01

i-nuc	BP(j)	Nuc	#BP_Win	avgMFE	avgZ	avgED	SumZ	SumZ/#TotalWindows	BPs= 2
nt-142	-	U	120	-	-	-	-	-
142	NoBP	U	74	-27.73	-0.42	19.16	-31.12	-0.26
142	131	A	37	-27.86	0.45	27.64	16.66	0.14
142	190	A	9	-27.96	0.12	27.97	1.11	0.01

i-nuc	BP(j)	Nuc	#BP_Win	avgMFE	avgZ	avgED	SumZ	SumZ/#TotalWindows	BPs= 3
nt-143	-	U	120	-	-	-	-	-
143	NoBP	U	83	-27.69	-0.34	19.91	-27.92	-0.23
143	130	G	34	-27.68	0.46	28.11	15.68	0.13
143	137	A	1	-30.8	0.03	29.5	0.03	0.0
143	221	G	2	-20.3	0.14	28.74	0.28	0.0

i-nuc	BP(j)	Nuc	#BP_Win	avgMFE	avgZ	avgED	SumZ	SumZ/#TotalWindows	BPs= 6
nt-144	-	U	120	-	-	-	-	-
144	129	A	34	-27.68	0.46	28.11	15.68	0.13
144	136	G	1	-30.8	0.03	29.5	0.03	0.0
144	55	A	14	-30.64	-0.86	10.94	-12.08	-0.1
144	84	A	3	-29.37	-0.38	18.8	-1.14	-0.01
144	NoBP	U	57	-28.28	-0.18	22.15	-10.29	-0.09
144	220	A	2	-20.3	0.14	28.74	0.28	0.0
144	242	A	9	-16.23	-0.28	20.35	-2.5	-0.02

i-nuc	BP(j)	Nuc	#BP_Win	avgMFE	avgZ	avgED	SumZ	SumZ/#TotalWindows	BPs= 8
nt-145	-	G	120	-	-	-	-	-
145	128	C	32	-27.52	0.49	27.91	15.73	0.13
145	NoBP	G	1	-30.8	0.03	29.5	0.03	0.0
145	54	C	14	-30.64	-0.86	10.94	-12.08	-0.1
145	83	C	3	-29.37	-0.38	18.8	-1.14	-0.01
145	168	C	19	-29.1	0.1	21.98	1.84	0.02
145	185	C	30	-30.13	-0.25	25.02	-7.54	-0.06
145	219	C	2	-20.3	0.14	28.74	0.28	0.0
145	231	C	10	-19.63	-0.28	15.71	-2.85	-0.02
145	241	C	9	-16.23	-0.28	20.35	-2.5	-0.02

i-nuc	BP(j)	Nuc	#BP_Win	avgMFE	avgZ	avgED	SumZ	SumZ/#TotalWindows	BPs= 9
nt-146	-	G	120	-	-	-	-	-
146	NoBP	G	8	-36.54	-1.13	19.1	-9.05	-0.08
146	134	U	1	-30.8	0.03	29.5	0.03	0.0
146	53	C	14	-30.64	-0.86	10.94	-12.08	-0.1
146	82	C	3	-29.37	-0.38	18.8	-1.14	-0.01
146	167	C	19	-29.1	0.1	21.98	1.84	0.02
146	184	C	41	-28.81	0.15	26.36	6.35	0.05
146	168	C	13	-22.07	1.03	32.19	13.39	0.11
146	218	C	2	-20.3	0.14	28.74	0.28	0.0
146	230	C	10	-19.63	-0.28	15.71	-2.85	-0.02
146	240	C	9	-16.23	-0.28	20.35	-2.5	-0.02

i-nuc	BP(j)	Nuc	#BP_Win	avgMFE	avgZ	avgED	SumZ	SumZ/#TotalWindows	BPs= 7
nt-147	-	G	120	-	-	-	-	-
147	NoBP	G	13	-30.46	-0.63	20.73	-8.14	-0.07
147	133	C	1	-30.8	0.03	29.5	0.03	0.0
147	52	C	14	-30.64	-0.86	10.94	-12.08	-0.1
147	166	C	19	-29.1	0.1	21.98	1.84	0.02
147	183	U	41	-28.81	0.15	26.36	6.35	0.05
147	167	C	13	-22.07	1.03	32.19	13.39	0.11
147	229	C	10	-19.63	-0.28	15.71	-2.85	-0.02
147	239	C	9	-16.23	-0.28	20.35	-2.5	-0.02

i-nuc	BP(j)	Nuc	#BP_Win	avgMFE	avgZ	avgED	SumZ	SumZ/#TotalWindows	BPs= 6
nt-148	-	A	120	-	-	-	-	-
148	NoBP	A	43	-27.22	0.19	24.45	7.96	0.07
148	132	U	1	-30.8	0.03	29.5	0.03	0.0
148	51	U	14	-30.64	-0.86	10.94	-12.08	-0.1
148	182	U	41	-28.81	0.15	26.36	6.35	0.05
148	216	U	2	-20.3	0.14	28.74	0.28	0.0
148	228	U	10	-19.63	-0.28	15.71	-2.85	-0.02
148	238	U	9	-16.23	-0.28	20.35	-2.5	-0.02

i-nuc	BP(j)	Nuc	#BP_Win	avgMFE	avgZ	avgED	SumZ	SumZ/#TotalWindows	BPs= 3
nt-149	-	A	120	-	-	-	-	-
149	NoBP	A	67	-26.14	-0.08	21.21	-5.62	-0.05
149	181	U	41	-28.81	0.15	26.36	6.35	0.05
149	215	U	2	-20.3	0.14	28.74	0.28	0.0
149	227	U	10	-19.63	-0.28	15.71	-2.85	-0.02

i-nuc	BP(j)	Nuc	#BP_Win	avgMFE	avgZ	avgED	SumZ	SumZ/#TotalWindows	BPs= 4
nt-150	-	C	120	-	-	-	-	-
150	NoBP	C	74	-24.75	-0.09	20.49	-6.5	-0.05
150	123	G	1	-32.6	-0.31	29.05	-0.31	-0.0
150	81	G	2	-29.3	-0.41	18.67	-0.82	-0.01
150	180	G	41	-28.81	0.15	26.36	6.35	0.05
150	214	G	2	-20.3	0.14	28.74	0.28	0.0

i-nuc	BP(j)	Nuc	#BP_Win	avgMFE	avgZ	avgED	SumZ	SumZ/#TotalWindows	BPs= 4
nt-151	-	U	120	-	-	-	-	-
151	NoBP	U	53	-27.27	0.05	25.17	2.64	0.02
151	122	A	1	-32.6	-0.31	29.05	-0.31	-0.0
151	43	G	4	-31.72	-0.65	12.81	-2.6	-0.02
151	80	G	2	-29.3	-0.41	18.67	-0.82	-0.01
151	163	A	60	-24.27	0.01	21.22	0.89	0.01

i-nuc	BP(j)	Nuc	#BP_Win	avgMFE	avgZ	avgED	SumZ	SumZ/#TotalWindows	BPs= 5
nt-152	-	C	120	-	-	-	-	-
152	NoBP	C	12	-20.26	-0.31	21.04	-3.76	-0.03
152	121	G	1	-32.6	-0.31	29.05	-0.31	-0.0
152	42	G	4	-31.72	-0.65	12.81	-2.6	-0.02
152	79	G	2	-29.3	-0.41	18.67	-0.82	-0.01
152	162	G	60	-24.27	0.01	21.22	0.89	0.01
152	178	G	41	-28.81	0.15	26.36	6.35	0.05

i-nuc	BP(j)	Nuc	#BP_Win	avgMFE	avgZ	avgED	SumZ	SumZ/#TotalWindows	BPs= 3
nt-153	-	A	120	-	-	-	-	-
153	NoBP	A	15	-21.0	-0.35	20.59	-5.32	-0.04
153	41	U	4	-31.72	-0.65	12.81	-2.6	-0.02
153	161	U	60	-24.27	0.01	21.22	0.89	0.01
153	174	U	41	-28.81	0.15	26.36	6.35	0.05

i-nuc	BP(j)	Nuc	#BP_Win	avgMFE	avgZ	avgED	SumZ	SumZ/#TotalWindows	BPs= 4
nt-154	-	G	120	-	-	-	-	-
154	NoBP	G	13	-19.64	-0.46	18.44	-6.04	-0.05
154	40	C	4	-31.72	-0.65	12.81	-2.6	-0.02
154	160	C	60	-24.27	0.01	21.22	0.89	0.01
154	173	C	41	-28.81	0.15	26.36	6.35	0.05
154	209	C	2	-20.3	0.14	28.74	0.28	0.0

i-nuc	BP(j)	Nuc	#BP_Win	avgMFE	avgZ	avgED	SumZ	SumZ/#TotalWindows	BPs= 3
nt-155	-	C	120	-	-	-	-	-
155	39	G	4	-31.72	-0.65	12.81	-2.6	-0.02
155	NoBP	C	73	-23.21	-0.09	20.56	-6.38	-0.05
155	172	G	41	-28.81	0.15	26.36	6.35	0.05
155	208	G	2	-20.3	0.14	28.74	0.28	0.0

i-nuc	BP(j)	Nuc	#BP_Win	avgMFE	avgZ	avgED	SumZ	SumZ/#TotalWindows	BPs= 1
nt-156	-	A	120	-	-	-	-	-
156	NoBP	A	110	-26.28	0.03	22.8	3.34	0.03
156	265	U	10	-13.49	-0.67	18.88	-6.73	-0.06

i-nuc	BP(j)	Nuc	#BP_Win	avgMFE	avgZ	avgED	SumZ	SumZ/#TotalWindows	BPs= 2
nt-157	-	C	120	-	-	-	-	-
157	NoBP	C	69	-24.51	-0.05	20.79	-3.37	-0.03
157	171	G	41	-28.81	0.15	26.36	6.35	0.05
157	264	G	10	-13.49	-0.67	18.88	-6.73	-0.06

i-nuc	BP(j)	Nuc	#BP_Win	avgMFE	avgZ	avgED	SumZ	SumZ/#TotalWindows	BPs= 2
nt-158	-	C	120	-	-	-	-	-
158	NoBP	C	69	-24.25	-0.04	20.9	-3.08	-0.03
158	170	G	41	-28.81	0.15	26.36	6.35	0.05
158	263	G	10	-13.49	-0.67	18.88	-6.73	-0.06

i-nuc	BP(j)	Nuc	#BP_Win	avgMFE	avgZ	avgED	SumZ	SumZ/#TotalWindows	BPs= 2
nt-159	-	U	120	-	-	-	-	-
159	NoBP	U	108	-25.89	0.03	22.93	3.7	0.03
159	205	A	2	-20.3	0.14	28.74	0.28	0.0
159	262	A	10	-13.49	-0.67	18.88	-6.73	-0.06

i-nuc	BP(j)	Nuc	#BP_Win	avgMFE	avgZ	avgED	SumZ	SumZ/#TotalWindows	BPs= 2
nt-160	-	C	120	-	-	-	-	-
160	NoBP	C	58	-25.18	-0.07	24.15	-3.98	-0.03
160	154	G	60	-24.27	0.01	21.22	0.89	0.01
160	204	G	2	-20.3	0.14	28.74	0.28	0.0

i-nuc	BP(j)	Nuc	#BP_Win	avgMFE	avgZ	avgED	SumZ	SumZ/#TotalWindows	BPs= 3
nt-161	-	U	120	-	-	-	-	-
161	NoBP	U	45	-28.19	0.1	25.81	4.49	0.04
161	153	A	60	-24.27	0.01	21.22	0.89	0.01
161	203	A	2	-20.3	0.14	28.74	0.28	0.0
161	258	A	13	-13.66	-0.66	19.16	-8.64	-0.07

i-nuc	BP(j)	Nuc	#BP_Win	avgMFE	avgZ	avgED	SumZ	SumZ/#TotalWindows	BPs= 3
nt-162	-	G	120	-	-	-	-	-
162	NoBP	G	45	-27.89	0.09	26.11	4.15	0.03
162	152	C	60	-24.27	0.01	21.22	0.89	0.01
162	202	U	2	-20.3	0.14	28.74	0.28	0.0
162	257	C	13	-13.66	-0.66	19.16	-8.64	-0.07

i-nuc	BP(j)	Nuc	#BP_Win	avgMFE	avgZ	avgED	SumZ	SumZ/#TotalWindows	BPs= 3
nt-163	-	A	120	-	-	-	-	-
163	151	U	60	-24.27	0.01	21.22	0.89	0.01
163	NoBP	A	45	-27.58	0.08	26.39	3.5	0.03
163	201	U	2	-20.3	0.14	28.74	0.28	0.0
163	256	U	13	-13.66	-0.66	19.16	-8.64	-0.07

i-nuc	BP(j)	Nuc	#BP_Win	avgMFE	avgZ	avgED	SumZ	SumZ/#TotalWindows	BPs= 2
nt-164	-	A	120	-	-	-	-	-
164	NoBP	A	103	-25.85	0.07	23.55	7.21	0.06
164	255	U	13	-13.66	-0.66	19.16	-8.64	-0.07
164	216	U	4	-14.97	-0.71	26.61	-2.85	-0.02

i-nuc	BP(j)	Nuc	#BP_Win	avgMFE	avgZ	avgED	SumZ	SumZ/#TotalWindows	BPs= 2
nt-165	-	A	120	-	-	-	-	-
165	NoBP	A	103	-25.7	0.07	23.69	7.06	0.06
165	254	U	13	-13.66	-0.66	19.16	-8.64	-0.07
165	215	U	4	-14.97	-0.71	26.61	-2.85	-0.02

i-nuc	BP(j)	Nuc	#BP_Win	avgMFE	avgZ	avgED	SumZ	SumZ/#TotalWindows	BPs= 3
nt-166	-	C	120	-	-	-	-	-
166	NoBP	C	96	-23.19	-0.03	23.62	-3.29	-0.03
166	81	G	1	-29.5	-0.32	19.06	-0.32	-0.0
166	147	G	19	-29.1	0.1	21.98	1.84	0.02
166	214	G	4	-14.97	-0.71	26.61	-2.85	-0.02

i-nuc	BP(j)	Nuc	#BP_Win	avgMFE	avgZ	avgED	SumZ	SumZ/#TotalWindows	BPs= 4
nt-167	-	C	120	-	-	-	-	-
167	NoBP	C	74	-24.4	-0.15	23.27	-11.0	-0.09
167	80	G	1	-29.5	-0.32	19.06	-0.32	-0.0
167	146	G	19	-29.1	0.1	21.98	1.84	0.02
167	147	G	13	-22.07	1.03	32.19	13.39	0.11
167	251	G	13	-13.66	-0.66	19.16	-8.64	-0.07

i-nuc	BP(j)	Nuc	#BP_Win	avgMFE	avgZ	avgED	SumZ	SumZ/#TotalWindows	BPs= 4
nt-168	-	C	120	-	-	-	-	-
168	NoBP	C	74	-24.19	-0.15	23.48	-10.97	-0.09
168	79	G	1	-29.5	-0.32	19.06	-0.32	-0.0
168	145	G	19	-29.1	0.1	21.98	1.84	0.02
168	146	G	13	-22.07	1.03	32.19	13.39	0.11
168	250	G	13	-13.66	-0.66	19.16	-8.64	-0.07

i-nuc	BP(j)	Nuc	#BP_Win	avgMFE	avgZ	avgED	SumZ	SumZ/#TotalWindows	BPs= 3
nt-169	-	U	120	-	-	-	-	-
169	NoBP	U	103	-24.5	0.03	24.49	3.36	0.03
169	55	A	1	-30.4	-0.31	18.22	-0.31	-0.0
169	94	A	3	-29.9	0.33	22.3	0.98	0.01
169	249	A	13	-13.66	-0.66	19.16	-8.64	-0.07

i-nuc	BP(j)	Nuc	#BP_Win	avgMFE	avgZ	avgED	SumZ	SumZ/#TotalWindows	BPs= 5
nt-170	-	G	120	-	-	-	-	-
170	NoBP	G	18	-30.08	-0.04	20.38	-0.81	-0.01
170	54	C	1	-30.4	-0.31	18.22	-0.31	-0.0
170	158	C	41	-28.81	0.15	26.36	6.35	0.05
170	211	C	12	-15.76	-0.86	26.57	-10.34	-0.09
170	224	C	46	-17.87	0.0	22.35	0.19	0.0
170	194	C	2	-20.3	0.14	28.74	0.28	0.0

i-nuc	BP(j)	Nuc	#BP_Win	avgMFE	avgZ	avgED	SumZ	SumZ/#TotalWindows	BPs= 7
nt-171	-	G	120	-	-	-	-	-
171	NoBP	G	3	-29.23	-0.01	19.13	-0.04	-0.0
171	53	C	1	-30.4	-0.31	18.22	-0.31	-0.0
171	83	C	11	-30.32	-0.08	21.03	-0.85	-0.01
171	92	C	3	-29.9	0.33	22.3	0.98	0.01
171	157	C	41	-28.81	0.15	26.36	6.35	0.05
171	210	C	12	-15.76	-0.86	26.57	-10.34	-0.09
171	223	C	47	-17.73	-0.01	22.36	-0.25	-0.0
171	193	C	2	-20.3	0.14	28.74	0.28	0.0

i-nuc	BP(j)	Nuc	#BP_Win	avgMFE	avgZ	avgED	SumZ	SumZ/#TotalWindows	BPs= 7
nt-172	-	G	120	-	-	-	-	-
172	NoBP	G	3	-29.53	-0.01	18.85	-0.03	-0.0
172	82	C	11	-30.32	-0.08	21.03	-0.85	-0.01
172	91	U	3	-29.9	0.33	22.3	0.98	0.01
172	155	C	41	-28.81	0.15	26.36	6.35	0.05
172	209	C	12	-15.76	-0.86	26.57	-10.34	-0.09
172	222	C	47	-17.73	-0.01	22.36	-0.25	-0.0
172	192	C	2	-20.3	0.14	28.74	0.28	0.0
172	179	C	1	-10.5	-0.97	19.34	-0.97	-0.01

i-nuc	BP(j)	Nuc	#BP_Win	avgMFE	avgZ	avgED	SumZ	SumZ/#TotalWindows	BPs= 6
nt-173	-	C	120	-	-	-	-	-
173	NoBP	C	5	-21.82	-0.15	22.73	-0.77	-0.01
173	81	G	11	-30.32	-0.08	21.03	-0.85	-0.01
173	90	G	3	-29.9	0.33	22.3	0.98	0.01
173	154	G	41	-28.81	0.15	26.36	6.35	0.05
173	208	G	12	-15.76	-0.86	26.57	-10.34	-0.09
173	221	G	47	-17.73	-0.01	22.36	-0.25	-0.0
173	178	G	1	-10.5	-0.97	19.34	-0.97	-0.01

i-nuc	BP(j)	Nuc	#BP_Win	avgMFE	avgZ	avgED	SumZ	SumZ/#TotalWindows	BPs= 4
nt-174	-	U	120	-	-	-	-	-
174	NoBP	U	18	-16.11	-0.75	25.1	-13.45	-0.11
174	80	G	11	-30.32	-0.08	21.03	-0.85	-0.01
174	89	A	3	-29.9	0.33	22.3	0.98	0.01
174	153	A	41	-28.81	0.15	26.36	6.35	0.05
174	220	A	47	-17.73	-0.01	22.36	-0.25	-0.0

i-nuc	BP(j)	Nuc	#BP_Win	avgMFE	avgZ	avgED	SumZ	SumZ/#TotalWindows	BPs= 1
nt-175	-	U	120	-	-	-	-	-
175	79	G	4	-29.72	0.06	20.24	0.24	0.0
175	NoBP	U	116	-22.33	-0.08	24.12	-8.8	-0.07

i-nuc	BP(j)	Nuc	#BP_Win	avgMFE	avgZ	avgED	SumZ	SumZ/#TotalWindows	BPs= 1
nt-176	-	U	120	-	-	-	-	-
176	NoBP	U	73	-25.43	-0.13	25.02	-9.51	-0.08
176	217	G	47	-17.73	-0.01	22.36	-0.25	-0.0

i-nuc	BP(j)	Nuc	#BP_Win	avgMFE	avgZ	avgED	SumZ	SumZ/#TotalWindows	BPs= 3
nt-177	-	A	120	-	-	-	-	-
177	NoBP	A	68	-25.1	-0.17	25.0	-11.88	-0.1
177	86	U	3	-29.9	0.33	22.3	0.98	0.01
177	216	U	47	-17.73	-0.01	22.36	-0.25	-0.0
177	186	U	2	-20.3	0.14	28.74	0.28	0.0

i-nuc	BP(j)	Nuc	#BP_Win	avgMFE	avgZ	avgED	SumZ	SumZ/#TotalWindows	BPs= 6
nt-178	-	G	120	-	-	-	-	-
178	NoBP	G	20	-21.68	-0.57	24.52	-11.31	-0.09
178	85	C	3	-29.9	0.33	22.3	0.98	0.01
178	152	C	41	-28.81	0.15	26.36	6.35	0.05
178	215	U	47	-17.73	-0.01	22.36	-0.25	-0.0
178	185	C	2	-20.3	0.14	28.74	0.28	0.0
178	173	C	1	-10.5	-0.97	19.34	-0.97	-0.01
178	209	C	6	-10.27	-1.2	17.84	-7.18	-0.06

i-nuc	BP(j)	Nuc	#BP_Win	avgMFE	avgZ	avgED	SumZ	SumZ/#TotalWindows	BPs= 4
nt-179	-	C	120	-	-	-	-	-
179	NoBP	C	59	-25.6	-0.07	26.1	-4.3	-0.04
179	79	G	7	-30.66	-0.16	21.49	-1.09	-0.01
179	214	G	47	-17.73	-0.01	22.36	-0.25	-0.0
179	172	G	1	-10.5	-0.97	19.34	-0.97	-0.01
179	208	G	6	-10.27	-1.2	17.84	-7.18	-0.06

i-nuc	BP(j)	Nuc	#BP_Win	avgMFE	avgZ	avgED	SumZ	SumZ/#TotalWindows	BPs= 4
nt-180	-	G	120	-	-	-	-	-
180	NoBP	G	19	-16.84	-0.71	24.81	-13.41	-0.11
180	78	C	7	-30.66	-0.16	21.49	-1.09	-0.01
180	150	C	41	-28.81	0.15	26.36	6.35	0.05
180	213	U	47	-17.73	-0.01	22.36	-0.25	-0.0
180	207	C	6	-10.27	-1.2	17.84	-7.18	-0.06

i-nuc	BP(j)	Nuc	#BP_Win	avgMFE	avgZ	avgED	SumZ	SumZ/#TotalWindows	BPs= 2
nt-181	-	U	120	-	-	-	-	-
181	NoBP	U	72	-16.6	-0.32	22.53	-23.22	-0.19
181	77	A	7	-30.66	-0.16	21.49	-1.09	-0.01
181	149	A	41	-28.81	0.15	26.36	6.35	0.05

i-nuc	BP(j)	Nuc	#BP_Win	avgMFE	avgZ	avgED	SumZ	SumZ/#TotalWindows	BPs= 2
nt-182	-	U	120	-	-	-	-	-
182	76	A	7	-30.66	-0.16	21.49	-1.09	-0.01
182	148	A	41	-28.81	0.15	26.36	6.35	0.05
182	NoBP	U	72	-16.32	-0.36	22.44	-25.72	-0.21

i-nuc	BP(j)	Nuc	#BP_Win	avgMFE	avgZ	avgED	SumZ	SumZ/#TotalWindows	BPs= 1
nt-183	-	U	120	-	-	-	-	-
183	NoBP	U	79	-17.33	-0.37	22.28	-29.03	-0.24
183	147	G	41	-28.81	0.15	26.36	6.35	0.05

i-nuc	BP(j)	Nuc	#BP_Win	avgMFE	avgZ	avgED	SumZ	SumZ/#TotalWindows	BPs= 1
nt-184	-	C	120	-	-	-	-	-
184	NoBP	C	79	-17.07	-0.39	22.23	-30.99	-0.26
184	146	G	41	-28.81	0.15	26.36	6.35	0.05

i-nuc	BP(j)	Nuc	#BP_Win	avgMFE	avgZ	avgED	SumZ	SumZ/#TotalWindows	BPs= 3
nt-185	-	C	120	-	-	-	-	-
185	NoBP	C	77	-16.72	-0.43	22.03	-32.99	-0.27
185	145	G	30	-30.13	-0.25	25.02	-7.54	-0.06
185	127	G	11	-25.21	1.26	30.02	13.89	0.12
185	178	G	2	-20.3	0.14	28.74	0.28	0.0

i-nuc	BP(j)	Nuc	#BP_Win	avgMFE	avgZ	avgED	SumZ	SumZ/#TotalWindows	BPs= 2
nt-186	-	U	120	-	-	-	-	-
186	NoBP	U	107	-20.29	-0.39	22.83	-42.11	-0.35
186	126	A	11	-25.21	1.26	30.02	13.89	0.12
186	177	A	2	-20.3	0.14	28.74	0.28	0.0

i-nuc	BP(j)	Nuc	#BP_Win	avgMFE	avgZ	avgED	SumZ	SumZ/#TotalWindows	BPs= 2
nt-187	-	C	120	-	-	-	-	-
187	NoBP	C	99	-18.88	-0.41	22.88	-40.3	-0.34
187	81	G	10	-32.1	-0.3	22.73	-3.04	-0.03
187	125	G	11	-25.21	1.26	30.02	13.89	0.12

i-nuc	BP(j)	Nuc	#BP_Win	avgMFE	avgZ	avgED	SumZ	SumZ/#TotalWindows	BPs= 1
nt-188	-	C	120	-	-	-	-	-
188	NoBP	C	110	-19.33	-0.25	23.51	-28.0	-0.23
188	80	G	10	-32.1	-0.3	22.73	-3.04	-0.03

i-nuc	BP(j)	Nuc	#BP_Win	avgMFE	avgZ	avgED	SumZ	SumZ/#TotalWindows	BPs= 2
nt-189	-	C	120	-	-	-	-	-
189	79	G	10	-32.1	-0.3	22.73	-3.04	-0.03
189	NoBP	C	99	-18.47	-0.44	22.7	-43.58	-0.36
189	123	G	11	-25.21	1.26	30.02	13.89	0.12

i-nuc	BP(j)	Nuc	#BP_Win	avgMFE	avgZ	avgED	SumZ	SumZ/#TotalWindows	BPs= 1
nt-190	-	A	120	-	-	-	-	-
190	NoBP	A	111	-19.4	-0.32	22.92	-35.63	-0.3
190	142	U	9	-27.96	0.12	27.97	1.11	0.01

i-nuc	BP(j)	Nuc	#BP_Win	avgMFE	avgZ	avgED	SumZ	SumZ/#TotalWindows	BPs= 2
nt-191	-	U	120	-	-	-	-	-
191	NoBP	U	100	-18.54	-0.51	22.08	-51.08	-0.43
191	141	A	9	-27.96	0.12	27.97	1.11	0.01
191	122	A	11	-25.21	1.26	30.02	13.89	0.12

i-nuc	BP(j)	Nuc	#BP_Win	avgMFE	avgZ	avgED	SumZ	SumZ/#TotalWindows	BPs= 3
nt-192	-	C	120	-	-	-	-	-
192	NoBP	C	98	-18.28	-0.54	21.89	-52.88	-0.44
192	140	G	9	-27.96	0.12	27.97	1.11	0.01
192	121	G	11	-25.21	1.26	30.02	13.89	0.12
192	172	G	2	-20.3	0.14	28.74	0.28	0.0

i-nuc	BP(j)	Nuc	#BP_Win	avgMFE	avgZ	avgED	SumZ	SumZ/#TotalWindows	BPs= 2
nt-193	-	C	120	-	-	-	-	-
193	NoBP	C	107	-18.89	-0.5	22.34	-53.25	-0.44
193	119	G	11	-25.21	1.26	30.02	13.89	0.12
193	171	G	2	-20.3	0.14	28.74	0.28	0.0

i-nuc	BP(j)	Nuc	#BP_Win	avgMFE	avgZ	avgED	SumZ	SumZ/#TotalWindows	BPs= 2
nt-194	-	C	120	-	-	-	-	-
194	NoBP	C	107	-18.68	-0.51	22.28	-54.76	-0.46
194	118	G	11	-25.21	1.26	30.02	13.89	0.12
194	170	G	2	-20.3	0.14	28.74	0.28	0.0

i-nuc	BP(j)	Nuc	#BP_Win	avgMFE	avgZ	avgED	SumZ	SumZ/#TotalWindows	BPs= 1
nt-195	-	U	120	-	-	-	-	-
195	NoBP	U	109	-18.51	-0.51	22.33	-55.98	-0.47
195	117	A	11	-25.21	1.26	30.02	13.89	0.12

i-nuc	BP(j)	Nuc	#BP_Win	avgMFE	avgZ	avgED	SumZ	SumZ/#TotalWindows	BPs= 2
nt-196	-	U	120	-	-	-	-	-
196	NoBP	U	100	-17.43	-0.59	21.74	-58.56	-0.49
196	137	A	9	-27.96	0.12	27.97	1.11	0.01
196	116	A	11	-25.21	1.26	30.02	13.89	0.12

i-nuc	BP(j)	Nuc	#BP_Win	avgMFE	avgZ	avgED	SumZ	SumZ/#TotalWindows	BPs= 2
nt-197	-	C	120	-	-	-	-	-
197	NoBP	C	100	-17.21	-0.6	21.66	-59.61	-0.5
197	136	G	9	-27.96	0.12	27.97	1.11	0.01
197	115	G	11	-25.21	1.26	30.02	13.89	0.12

i-nuc	BP(j)	Nuc	#BP_Win	avgMFE	avgZ	avgED	SumZ	SumZ/#TotalWindows	BPs= 2
nt-198	-	C	120	-	-	-	-	-
198	NoBP	C	100	-16.99	-0.6	21.61	-60.47	-0.5
198	135	G	9	-27.96	0.12	27.97	1.11	0.01
198	114	G	11	-25.21	1.26	30.02	13.89	0.12

i-nuc	BP(j)	Nuc	#BP_Win	avgMFE	avgZ	avgED	SumZ	SumZ/#TotalWindows	BPs= 0
nt-199	-	C	120	-	-	-	-	-
199	NoBP	C	120	-18.38	-0.38	22.83	-46.14	-0.38

i-nuc	BP(j)	Nuc	#BP_Win	avgMFE	avgZ	avgED	SumZ	SumZ/#TotalWindows	BPs= 1
nt-200	-	C	120	-	-	-	-	-
200	NoBP	C	112	-17.68	-0.5	22.3	-55.72	-0.46
200	111	G	8	-25.59	1.09	29.27	8.74	0.07

i-nuc	BP(j)	Nuc	#BP_Win	avgMFE	avgZ	avgED	SumZ	SumZ/#TotalWindows	BPs= 2
nt-201	-	U	120	-	-	-	-	-
201	NoBP	U	110	-17.45	-0.51	22.14	-56.47	-0.47
201	110	A	8	-25.59	1.09	29.27	8.74	0.07
201	163	A	2	-20.3	0.14	28.74	0.28	0.0

i-nuc	BP(j)	Nuc	#BP_Win	avgMFE	avgZ	avgED	SumZ	SumZ/#TotalWindows	BPs= 1
nt-202	-	U	120	-	-	-	-	-
202	NoBP	U	118	-17.83	-0.41	22.59	-48.0	-0.4
202	162	G	2	-20.3	0.14	28.74	0.28	0.0

i-nuc	BP(j)	Nuc	#BP_Win	avgMFE	avgZ	avgED	SumZ	SumZ/#TotalWindows	BPs= 3
nt-203	-	A	120	-	-	-	-	-
203	NoBP	A	109	-17.06	-0.54	21.89	-58.92	-0.49
203	108	U	8	-25.59	1.09	29.27	8.74	0.07
203	134	U	1	-20.1	1.95	40.95	1.95	0.02
203	161	U	2	-20.3	0.14	28.74	0.28	0.0

i-nuc	BP(j)	Nuc	#BP_Win	avgMFE	avgZ	avgED	SumZ	SumZ/#TotalWindows	BPs= 3
nt-204	-	G	120	-	-	-	-	-
204	NoBP	G	109	-16.87	-0.54	21.85	-59.27	-0.49
204	107	C	8	-25.59	1.09	29.27	8.74	0.07
204	133	C	1	-20.1	1.95	40.95	1.95	0.02
204	160	C	2	-20.3	0.14	28.74	0.28	0.0

i-nuc	BP(j)	Nuc	#BP_Win	avgMFE	avgZ	avgED	SumZ	SumZ/#TotalWindows	BPs= 3
nt-205	-	A	120	-	-	-	-	-
205	NoBP	A	110	-16.76	-0.53	21.88	-58.56	-0.49
205	106	U	7	-25.77	1.01	29.19	7.09	0.06
205	132	U	1	-20.1	1.95	40.95	1.95	0.02
205	159	U	2	-20.3	0.14	28.74	0.28	0.0

i-nuc	BP(j)	Nuc	#BP_Win	avgMFE	avgZ	avgED	SumZ	SumZ/#TotalWindows	BPs= 1
nt-206	-	C	120	-	-	-	-	-
206	NoBP	C	119	-17.18	-0.44	22.38	-52.21	-0.44
206	130	G	1	-20.1	1.95	40.95	1.95	0.02

i-nuc	BP(j)	Nuc	#BP_Win	avgMFE	avgZ	avgED	SumZ	SumZ/#TotalWindows	BPs= 1
nt-207	-	C	120	-	-	-	-	-
207	NoBP	C	114	-17.39	-0.39	22.73	-44.14	-0.37
207	180	G	6	-10.27	-1.2	17.84	-7.18	-0.06

i-nuc	BP(j)	Nuc	#BP_Win	avgMFE	avgZ	avgED	SumZ	SumZ/#TotalWindows	BPs= 4
nt-208	-	G	120	-	-	-	-	-
208	NoBP	G	99	-17.3	-0.37	21.89	-36.83	-0.31
208	173	C	12	-15.76	-0.86	26.57	-10.34	-0.09
208	128	C	1	-20.1	1.95	40.95	1.95	0.02
208	155	C	2	-20.3	0.14	28.74	0.28	0.0
208	179	C	6	-10.27	-1.2	17.84	-7.18	-0.06

i-nuc	BP(j)	Nuc	#BP_Win	avgMFE	avgZ	avgED	SumZ	SumZ/#TotalWindows	BPs= 4
nt-209	-	C	120	-	-	-	-	-
209	NoBP	C	99	-17.11	-0.39	21.8	-38.47	-0.32
209	172	G	12	-15.76	-0.86	26.57	-10.34	-0.09
209	127	G	1	-20.1	1.95	40.95	1.95	0.02
209	154	G	2	-20.3	0.14	28.74	0.28	0.0
209	178	G	6	-10.27	-1.2	17.84	-7.18	-0.06

i-nuc	BP(j)	Nuc	#BP_Win	avgMFE	avgZ	avgED	SumZ	SumZ/#TotalWindows	BPs= 1
nt-210	-	C	120	-	-	-	-	-
210	NoBP	C	108	-16.64	-0.42	21.79	-45.44	-0.38
210	171	G	12	-15.76	-0.86	26.57	-10.34	-0.09

i-nuc	BP(j)	Nuc	#BP_Win	avgMFE	avgZ	avgED	SumZ	SumZ/#TotalWindows	BPs= 2
nt-211	-	C	120	-	-	-	-	-
211	NoBP	C	107	-16.45	-0.46	21.54	-49.47	-0.41
211	170	G	12	-15.76	-0.86	26.57	-10.34	-0.09
211	125	G	1	-20.1	1.95	40.95	1.95	0.02

i-nuc	BP(j)	Nuc	#BP_Win	avgMFE	avgZ	avgED	SumZ	SumZ/#TotalWindows	BPs= 1
nt-212	-	U	120	-	-	-	-	-
212	NoBP	U	119	-16.23	-0.52	21.97	-61.97	-0.52
212	124	A	1	-20.1	1.95	40.95	1.95	0.02

i-nuc	BP(j)	Nuc	#BP_Win	avgMFE	avgZ	avgED	SumZ	SumZ/#TotalWindows	BPs= 2
nt-213	-	U	120	-	-	-	-	-
213	NoBP	U	72	-15.0	-0.88	21.55	-63.46	-0.53
213	180	G	47	-17.73	-0.01	22.36	-0.25	-0.0
213	123	G	1	-20.1	1.95	40.95	1.95	0.02

i-nuc	BP(j)	Nuc	#BP_Win	avgMFE	avgZ	avgED	SumZ	SumZ/#TotalWindows	BPs= 3
nt-214	-	G	120	-	-	-	-	-
214	NoBP	G	67	-14.66	-0.89	21.17	-59.82	-0.5
214	179	C	47	-17.73	-0.01	22.36	-0.25	-0.0
214	150	C	2	-20.3	0.14	28.74	0.28	0.0
214	166	C	4	-14.97	-0.71	26.61	-2.85	-0.02

i-nuc	BP(j)	Nuc	#BP_Win	avgMFE	avgZ	avgED	SumZ	SumZ/#TotalWindows	BPs= 3
nt-215	-	U	120	-	-	-	-	-
215	NoBP	U	67	-14.44	-0.92	20.94	-61.88	-0.52
215	178	G	47	-17.73	-0.01	22.36	-0.25	-0.0
215	149	A	2	-20.3	0.14	28.74	0.28	0.0
215	165	A	4	-14.97	-0.71	26.61	-2.85	-0.02

i-nuc	BP(j)	Nuc	#BP_Win	avgMFE	avgZ	avgED	SumZ	SumZ/#TotalWindows	BPs= 3
nt-216	-	U	120	-	-	-	-	-
216	NoBP	U	67	-14.24	-0.95	20.85	-63.74	-0.53
216	177	A	47	-17.73	-0.01	22.36	-0.25	-0.0
216	148	A	2	-20.3	0.14	28.74	0.28	0.0
216	164	A	4	-14.97	-0.71	26.61	-2.85	-0.02

i-nuc	BP(j)	Nuc	#BP_Win	avgMFE	avgZ	avgED	SumZ	SumZ/#TotalWindows	BPs= 2
nt-217	-	G	120	-	-	-	-	-
217	NoBP	G	16	-24.37	1.12	31.82	17.94	0.15
217	176	U	47	-17.73	-0.01	22.36	-0.25	-0.0
217	278	C	57	-11.44	-1.52	18.41	-86.36	-0.72

i-nuc	BP(j)	Nuc	#BP_Win	avgMFE	avgZ	avgED	SumZ	SumZ/#TotalWindows	BPs= 3
nt-218	-	C	120	-	-	-	-	-
218	NoBP	C	60	-19.21	0.21	24.04	12.59	0.1
218	119	G	1	-20.1	1.95	40.95	1.95	0.02
218	146	G	2	-20.3	0.14	28.74	0.28	0.0
218	277	G	57	-11.44	-1.52	18.41	-86.36	-0.72

i-nuc	BP(j)	Nuc	#BP_Win	avgMFE	avgZ	avgED	SumZ	SumZ/#TotalWindows	BPs= 3
nt-219	-	C	120	-	-	-	-	-
219	NoBP	C	60	-19.08	0.16	23.66	9.72	0.08
219	118	G	1	-20.1	1.95	40.95	1.95	0.02
219	145	G	2	-20.3	0.14	28.74	0.28	0.0
219	276	G	57	-11.44	-1.52	18.41	-86.36	-0.72

i-nuc	BP(j)	Nuc	#BP_Win	avgMFE	avgZ	avgED	SumZ	SumZ/#TotalWindows	BPs= 3
nt-220	-	A	120	-	-	-	-	-
220	NoBP	A	14	-23.33	0.63	27.67	8.8	0.07
220	174	U	47	-17.73	-0.01	22.36	-0.25	-0.0
220	144	U	2	-20.3	0.14	28.74	0.28	0.0
220	275	U	57	-11.44	-1.52	18.41	-86.36	-0.72

i-nuc	BP(j)	Nuc	#BP_Win	avgMFE	avgZ	avgED	SumZ	SumZ/#TotalWindows	BPs= 4
nt-221	-	G	120	-	-	-	-	-
221	NoBP	G	13	-23.58	0.57	26.97	7.4	0.06
221	173	C	47	-17.73	-0.01	22.36	-0.25	-0.0
221	143	U	2	-20.3	0.14	28.74	0.28	0.0
221	274	C	57	-11.44	-1.52	18.41	-86.36	-0.72
221	336	U	1	-15.9	-2.0	19.19	-2.0	-0.02

i-nuc	BP(j)	Nuc	#BP_Win	avgMFE	avgZ	avgED	SumZ	SumZ/#TotalWindows	BPs= 2
nt-222	-	C	120	-	-	-	-	-
222	NoBP	C	72	-13.82	-1.14	20.08	-82.27	-0.69
222	172	G	47	-17.73	-0.01	22.36	-0.25	-0.0
222	335	G	1	-15.9	-2.0	19.19	-2.0	-0.02

i-nuc	BP(j)	Nuc	#BP_Win	avgMFE	avgZ	avgED	SumZ	SumZ/#TotalWindows	BPs= 2
nt-223	-	C	120	-	-	-	-	-
223	NoBP	C	72	-13.78	-1.19	19.94	-85.59	-0.71
223	171	G	47	-17.73	-0.01	22.36	-0.25	-0.0
223	334	G	1	-15.9	-2.0	19.19	-2.0	-0.02

i-nuc	BP(j)	Nuc	#BP_Win	avgMFE	avgZ	avgED	SumZ	SumZ/#TotalWindows	BPs= 2
nt-224	-	C	120	-	-	-	-	-
224	NoBP	C	73	-13.71	-1.22	19.83	-89.38	-0.74
224	170	G	46	-17.87	0.0	22.35	0.19	0.0
224	333	G	1	-15.9	-2.0	19.19	-2.0	-0.02

i-nuc	BP(j)	Nuc	#BP_Win	avgMFE	avgZ	avgED	SumZ	SumZ/#TotalWindows	BPs= 3
nt-225	-	C	120	-	-	-	-	-
225	NoBP	C	112	-14.9	-0.91	19.97	-101.49	-0.85
225	119	G	5	-24.54	1.43	37.2	7.14	0.06
225	264	G	2	-14.24	0.83	22.31	1.66	0.01
225	332	G	1	-15.9	-2.0	19.19	-2.0	-0.02

i-nuc	BP(j)	Nuc	#BP_Win	avgMFE	avgZ	avgED	SumZ	SumZ/#TotalWindows	BPs= 4
nt-226	-	C	120	-	-	-	-	-
226	NoBP	C	111	-14.8	-1.0	19.62	-110.86	-0.92
226	118	G	5	-24.54	1.43	37.2	7.14	0.06
226	125	G	1	-20.04	2.03	35.31	2.03	0.02
226	127	G	1	-20.04	2.1	37.94	2.1	0.02
226	263	G	2	-14.24	0.83	22.31	1.66	0.01

i-nuc	BP(j)	Nuc	#BP_Win	avgMFE	avgZ	avgED	SumZ	SumZ/#TotalWindows	BPs= 5
nt-227	-	U	120	-	-	-	-	-
227	NoBP	U	101	-14.34	-1.11	19.86	-111.91	-0.93
227	117	A	5	-24.54	1.43	37.2	7.14	0.06
227	124	A	1	-20.04	2.03	35.31	2.03	0.02
227	126	A	1	-20.04	2.1	37.94	2.1	0.02
227	149	A	10	-19.63	-0.28	15.71	-2.85	-0.02
227	262	A	2	-14.24	0.83	22.31	1.66	0.01

i-nuc	BP(j)	Nuc	#BP_Win	avgMFE	avgZ	avgED	SumZ	SumZ/#TotalWindows	BPs= 5
nt-228	-	U	120	-	-	-	-	-
228	NoBP	U	101	-14.27	-1.14	19.57	-114.98	-0.96
228	116	A	5	-24.54	1.43	37.2	7.14	0.06
228	123	G	1	-20.04	2.03	35.31	2.03	0.02
228	125	G	1	-20.04	2.1	37.94	2.1	0.02
228	137	A	2	-20.3	0.14	28.74	0.28	0.0
228	148	A	10	-19.63	-0.28	15.71	-2.85	-0.02

i-nuc	BP(j)	Nuc	#BP_Win	avgMFE	avgZ	avgED	SumZ	SumZ/#TotalWindows	BPs= 4
nt-229	-	C	120	-	-	-	-	-
229	NoBP	C	102	-14.29	-1.1	19.78	-112.57	-0.94
229	115	G	5	-24.54	1.43	37.2	7.14	0.06
229	136	G	2	-20.3	0.14	28.74	0.28	0.0
229	147	G	10	-19.63	-0.28	15.71	-2.85	-0.02
229	348	G	1	-32.4	-3.07	14.01	-3.07	-0.03

i-nuc	BP(j)	Nuc	#BP_Win	avgMFE	avgZ	avgED	SumZ	SumZ/#TotalWindows	BPs= 7
nt-230	-	C	120	-	-	-	-	-
230	114	G	4	-25.19	1.36	36.89	5.42	0.05
230	NoBP	C	99	-14.0	-1.15	19.55	-113.96	-0.95
230	121	G	1	-20.04	2.03	35.31	2.03	0.02
230	123	G	1	-20.04	2.1	37.94	2.1	0.02
230	135	G	2	-20.3	0.14	28.74	0.28	0.0
230	146	G	10	-19.63	-0.28	15.71	-2.85	-0.02
230	347	G	2	-30.9	-2.9	14.43	-5.8	-0.05
230	349	G	1	-30.5	-1.91	21.86	-1.91	-0.02

i-nuc	BP(j)	Nuc	#BP_Win	avgMFE	avgZ	avgED	SumZ	SumZ/#TotalWindows	BPs= 6
nt-231	-	C	120	-	-	-	-	-
231	NoBP	C	47	-17.97	-0.41	22.85	-19.13	-0.16
231	119	G	1	-20.04	2.03	35.31	2.03	0.02
231	145	G	10	-19.63	-0.28	15.71	-2.85	-0.02
231	264	G	57	-11.44	-1.52	18.41	-86.36	-0.72
231	346	G	3	-29.3	-2.68	14.84	-8.05	-0.07
231	348	G	1	-30.5	-1.91	21.86	-1.91	-0.02
231	349	G	1	-30.2	-1.38	33.35	-1.38	-0.01

i-nuc	BP(j)	Nuc	#BP_Win	avgMFE	avgZ	avgED	SumZ	SumZ/#TotalWindows	BPs= 6
nt-232	-	C	120	-	-	-	-	-
232	NoBP	C	56	-18.34	-0.48	21.05	-26.83	-0.22
232	118	G	1	-20.04	2.03	35.31	2.03	0.02
232	121	G	1	-20.04	2.1	37.94	2.1	0.02
232	263	G	57	-11.44	-1.52	18.41	-86.36	-0.72
232	345	G	3	-29.3	-2.68	14.84	-8.05	-0.07
232	347	G	1	-30.5	-1.91	21.86	-1.91	-0.02
232	348	G	1	-30.2	-1.38	33.35	-1.38	-0.01

i-nuc	BP(j)	Nuc	#BP_Win	avgMFE	avgZ	avgED	SumZ	SumZ/#TotalWindows	BPs= 7
nt-233	-	U	120	-	-	-	-	-
233	NoBP	U	56	-18.84	-0.7	20.39	-39.04	-0.33
233	117	A	1	-20.04	2.03	35.31	2.03	0.02
233	120	A	1	-20.04	2.1	37.94	2.1	0.02
233	125	G	1	-20.94	1.1	30.74	1.1	0.01
233	127	G	2	-23.64	-0.13	17.91	-0.26	-0.0
233	262	A	57	-11.44	-1.52	18.41	-86.36	-0.72
233	346	G	1	-30.5	-1.91	21.86	-1.91	-0.02
233	347	G	1	-30.2	-1.38	33.35	-1.38	-0.01

i-nuc	BP(j)	Nuc	#BP_Win	avgMFE	avgZ	avgED	SumZ	SumZ/#TotalWindows	BPs= 10
nt-234	-	U	120	-	-	-	-	-
234	NoBP	U	94	-13.58	-1.17	19.52	-109.77	-0.91
234	116	A	1	-20.04	2.03	35.31	2.03	0.02
234	119	G	1	-20.04	2.1	37.94	2.1	0.02
234	124	A	1	-20.94	1.1	30.74	1.1	0.01
234	126	A	2	-23.64	-0.13	17.91	-0.26	-0.0
234	131	A	2	-20.3	0.14	28.74	0.28	0.0
234	141	A	10	-19.63	-0.28	15.71	-2.85	-0.02
234	343	A	5	-27.02	-2.47	16.95	-12.36	-0.1
234	345	G	1	-30.5	-1.91	21.86	-1.91	-0.02
234	346	G	1	-30.2	-1.38	33.35	-1.38	-0.01
234	352	A	2	-34.2	-2.11	21.09	-4.22	-0.04

i-nuc	BP(j)	Nuc	#BP_Win	avgMFE	avgZ	avgED	SumZ	SumZ/#TotalWindows	BPs= 9
nt-235	-	C	120	-	-	-	-	-
235	NoBP	C	93	-13.59	-1.21	19.23	-112.19	-0.93
235	118	G	1	-20.04	2.1	37.94	2.1	0.02
235	123	G	1	-20.94	1.1	30.74	1.1	0.01
235	125	G	2	-23.64	-0.13	17.91	-0.26	-0.0
235	127	G	2	-21.34	0.2	34.25	0.41	0.0
235	130	G	2	-20.3	0.14	28.74	0.28	0.0
235	140	G	10	-19.63	-0.28	15.71	-2.85	-0.02
235	342	G	5	-27.02	-2.47	16.95	-12.36	-0.1
235	345	G	1	-30.2	-1.38	33.35	-1.38	-0.01
235	351	G	3	-33.43	-1.92	21.4	-5.75	-0.05

i-nuc	BP(j)	Nuc	#BP_Win	avgMFE	avgZ	avgED	SumZ	SumZ/#TotalWindows	BPs= 10
nt-236	-	U	120	-	-	-	-	-
236	117	A	1	-20.04	2.1	37.94	2.1	0.02
236	NoBP	U	91	-13.45	-1.23	19.08	-111.89	-0.93
236	122	A	1	-20.94	1.1	30.74	1.1	0.01
236	124	A	2	-23.64	-0.13	17.91	-0.26	-0.0
236	126	A	2	-21.34	0.2	34.25	0.41	0.0
236	129	A	2	-20.3	0.14	28.74	0.28	0.0
236	139	A	10	-19.63	-0.28	15.71	-2.85	-0.02
236	342	G	1	-23.1	-2.2	16.96	-2.2	-0.02
236	341	G	5	-27.02	-2.47	16.95	-12.36	-0.1
236	343	A	2	-30.35	-1.64	27.6	-3.29	-0.03
236	350	G	3	-33.43	-1.92	21.4	-5.75	-0.05

i-nuc	BP(j)	Nuc	#BP_Win	avgMFE	avgZ	avgED	SumZ	SumZ/#TotalWindows	BPs= 7
nt-237	-	C	120	-	-	-	-	-
237	NoBP	C	106	-14.78	-1.19	18.68	-126.3	-1.05
237	121	G	1	-20.94	1.1	30.74	1.1	0.01
237	123	G	2	-23.64	-0.13	17.91	-0.26	-0.0
237	125	G	2	-21.34	0.2	34.25	0.41	0.0
237	127	G	2	-20.3	0.14	28.74	0.28	0.0
237	341	G	2	-22.85	-2.22	16.59	-4.44	-0.04
237	342	G	2	-30.35	-1.64	27.6	-3.29	-0.03
237	349	G	3	-33.43	-1.92	21.4	-5.75	-0.05

i-nuc	BP(j)	Nuc	#BP_Win	avgMFE	avgZ	avgED	SumZ	SumZ/#TotalWindows	BPs= 10
nt-238	-	U	120	-	-	-	-	-
238	120	A	1	-20.94	1.1	30.74	1.1	0.01
238	122	A	2	-23.64	-0.13	17.91	-0.26	-0.0
238	124	A	2	-21.34	0.2	34.25	0.41	0.0
238	126	A	2	-20.3	0.14	28.74	0.28	0.0
238	137	A	10	-19.63	-0.28	15.71	-2.85	-0.02
238	148	A	9	-16.23	-0.28	20.35	-2.5	-0.02
238	252	A	2	-14.24	0.83	22.31	1.66	0.01
238	NoBP	U	84	-13.74	-1.49	18.41	-125.05	-1.04
238	341	G	2	-30.35	-1.64	27.6	-3.29	-0.03
238	348	G	3	-33.43	-1.92	21.4	-5.75	-0.05
238	352	A	3	-33.6	-1.72	21.65	-5.16	-0.04

i-nuc	BP(j)	Nuc	#BP_Win	avgMFE	avgZ	avgED	SumZ	SumZ/#TotalWindows	BPs= 10
nt-239	-	C	120	-	-	-	-	-
239	121	G	2	-23.64	-0.13	17.91	-0.26	-0.0
239	123	G	2	-21.34	0.2	34.25	0.41	0.0
239	125	G	2	-20.3	0.14	28.74	0.28	0.0
239	136	G	10	-19.63	-0.28	15.71	-2.85	-0.02
239	147	G	9	-16.23	-0.28	20.35	-2.5	-0.02
239	251	G	2	-14.24	0.83	22.31	1.66	0.01
239	NoBP	C	73	-11.98	-1.36	18.63	-99.36	-0.83
239	339	G	12	-25.5	-2.31	18.14	-27.77	-0.23
239	347	G	3	-33.43	-1.92	21.4	-5.75	-0.05
239	351	G	3	-33.6	-1.72	21.65	-5.16	-0.04
239	357	G	2	-34.5	-1.26	23.24	-2.52	-0.02

i-nuc	BP(j)	Nuc	#BP_Win	avgMFE	avgZ	avgED	SumZ	SumZ/#TotalWindows	BPs= 8
nt-240	-	C	120	-	-	-	-	-
240	NoBP	C	76	-12.48	-1.25	19.28	-95.05	-0.79
240	135	G	10	-19.63	-0.28	15.71	-2.85	-0.02
240	146	G	9	-16.23	-0.28	20.35	-2.5	-0.02
240	250	G	2	-14.24	0.83	22.31	1.66	0.01
240	251	G	1	-15.9	-2.0	19.19	-2.0	-0.02
240	338	G	13	-24.92	-2.28	18.23	-29.69	-0.25
240	346	G	3	-33.43	-1.92	21.4	-5.75	-0.05
240	350	G	3	-33.6	-1.72	21.65	-5.16	-0.04
240	356	G	3	-33.6	-0.98	25.34	-2.94	-0.02

i-nuc	BP(j)	Nuc	#BP_Win	avgMFE	avgZ	avgED	SumZ	SumZ/#TotalWindows	BPs= 6
nt-241	-	C	120	-	-	-	-	-
241	NoBP	C	88	-13.42	-1.1	19.02	-96.39	-0.8
241	145	G	9	-16.23	-0.28	20.35	-2.5	-0.02
241	250	G	1	-15.9	-2.0	19.19	-2.0	-0.02
241	337	G	13	-24.92	-2.28	18.23	-29.69	-0.25
241	345	G	3	-33.43	-1.92	21.4	-5.75	-0.05
241	349	G	3	-33.6	-1.72	21.65	-5.16	-0.04
241	355	G	3	-33.6	-0.98	25.34	-2.94	-0.02

i-nuc	BP(j)	Nuc	#BP_Win	avgMFE	avgZ	avgED	SumZ	SumZ/#TotalWindows	BPs= 3
nt-242	-	A	120	-	-	-	-	-
242	NoBP	A	95	-14.82	-1.16	19.08	-110.03	-0.92
242	144	U	9	-16.23	-0.28	20.35	-2.5	-0.02
242	336	U	13	-24.92	-2.28	18.23	-29.69	-0.25
242	354	U	3	-33.6	-0.98	25.34	-2.94	-0.02

i-nuc	BP(j)	Nuc	#BP_Win	avgMFE	avgZ	avgED	SumZ	SumZ/#TotalWindows	BPs= 4
nt-243	-	C	120	-	-	-	-	-
243	NoBP	C	34	-17.47	-0.55	19.81	-18.58	-0.15
243	251	G	67	-12.98	-1.34	18.61	-89.55	-0.75
243	335	G	13	-24.92	-2.28	18.23	-29.69	-0.25
243	348	G	3	-33.6	-1.72	21.65	-5.16	-0.04
243	351	G	3	-33.6	-0.98	25.34	-2.94	-0.02

i-nuc	BP(j)	Nuc	#BP_Win	avgMFE	avgZ	avgED	SumZ	SumZ/#TotalWindows	BPs= 4
nt-244	-	C	120	-	-	-	-	-
244	NoBP	C	34	-17.79	-0.57	19.98	-19.24	-0.16
244	250	G	67	-12.98	-1.34	18.61	-89.55	-0.75
244	334	G	13	-24.92	-2.28	18.23	-29.69	-0.25
244	347	G	3	-33.6	-1.72	21.65	-5.16	-0.04
244	350	G	3	-33.6	-0.98	25.34	-2.94	-0.02

i-nuc	BP(j)	Nuc	#BP_Win	avgMFE	avgZ	avgED	SumZ	SumZ/#TotalWindows	BPs= 6
nt-245	-	U	120	-	-	-	-	-
245	NoBP	U	28	-18.33	-0.66	20.26	-18.4	-0.15
245	131	A	1	-19.54	-0.57	16.43	-0.57	-0.0
245	249	A	67	-12.98	-1.34	18.61	-89.55	-0.75
245	141	A	5	-16.74	-0.2	20.42	-1.02	-0.01
245	333	G	13	-24.92	-2.28	18.23	-29.69	-0.25
245	346	G	3	-33.6	-1.72	21.65	-5.16	-0.04
245	349	G	3	-33.6	-0.98	25.34	-2.94	-0.02

i-nuc	BP(j)	Nuc	#BP_Win	avgMFE	avgZ	avgED	SumZ	SumZ/#TotalWindows	BPs= 5
nt-246	-	C	120	-	-	-	-	-
246	NoBP	C	95	-14.68	-1.14	19.31	-108.63	-0.91
246	130	G	1	-19.54	-0.57	16.43	-0.57	-0.0
246	140	G	5	-16.74	-0.2	20.42	-1.02	-0.01
246	332	G	13	-24.92	-2.28	18.23	-29.69	-0.25
246	345	G	3	-33.6	-1.72	21.65	-5.16	-0.04
246	348	G	3	-33.6	-0.98	25.34	-2.94	-0.02

i-nuc	BP(j)	Nuc	#BP_Win	avgMFE	avgZ	avgED	SumZ	SumZ/#TotalWindows	BPs= 3
nt-247	-	U	120	-	-	-	-	-
247	129	A	1	-19.54	-0.57	16.43	-0.57	-0.0
247	NoBP	U	112	-16.5	-1.29	19.45	-144.26	-1.2
247	139	A	4	-16.92	-0.21	20.35	-0.83	-0.01
247	347	G	3	-33.6	-0.98	25.34	-2.94	-0.02

i-nuc	BP(j)	Nuc	#BP_Win	avgMFE	avgZ	avgED	SumZ	SumZ/#TotalWindows	BPs= 1
nt-248	-	C	120	-	-	-	-	-
248	NoBP	C	117	-16.65	-1.25	19.64	-145.86	-1.22
248	346	G	3	-33.6	-0.98	25.34	-2.94	-0.02

i-nuc	BP(j)	Nuc	#BP_Win	avgMFE	avgZ	avgED	SumZ	SumZ/#TotalWindows	BPs= 2
nt-249	-	A	120	-	-	-	-	-
249	NoBP	A	40	-25.35	-1.27	22.58	-50.74	-0.42
249	245	U	67	-12.98	-1.34	18.61	-89.55	-0.75
249	169	U	13	-13.66	-0.66	19.16	-8.64	-0.07

i-nuc	BP(j)	Nuc	#BP_Win	avgMFE	avgZ	avgED	SumZ	SumZ/#TotalWindows	BPs= 6
nt-250	-	G	120	-	-	-	-	-
250	NoBP	G	13	-24.11	-0.46	28.2	-5.94	-0.05
250	244	C	67	-12.98	-1.34	18.61	-89.55	-0.75
250	240	C	2	-14.24	0.83	22.31	1.66	0.01
250	168	C	13	-13.66	-0.66	19.16	-8.64	-0.07
250	285	C	11	-31.31	-1.34	23.92	-14.76	-0.12
250	241	C	1	-15.9	-2.0	19.19	-2.0	-0.02
250	330	C	13	-24.92	-2.28	18.23	-29.69	-0.25

i-nuc	BP(j)	Nuc	#BP_Win	avgMFE	avgZ	avgED	SumZ	SumZ/#TotalWindows	BPs= 6
nt-251	-	G	120	-	-	-	-	-
251	NoBP	G	13	-25.06	-0.47	30.02	-6.06	-0.05
251	243	C	67	-12.98	-1.34	18.61	-89.55	-0.75
251	239	C	2	-14.24	0.83	22.31	1.66	0.01
251	167	C	13	-13.66	-0.66	19.16	-8.64	-0.07
251	284	U	11	-31.31	-1.34	23.92	-14.76	-0.12
251	240	C	1	-15.9	-2.0	19.19	-2.0	-0.02
251	329	C	13	-24.92	-2.28	18.23	-29.69	-0.25

i-nuc	BP(j)	Nuc	#BP_Win	avgMFE	avgZ	avgED	SumZ	SumZ/#TotalWindows	BPs= 2
nt-252	-	A	120	-	-	-	-	-
252	NoBP	A	107	-16.12	-1.28	20.18	-136.85	-1.14
252	238	U	2	-14.24	0.83	22.31	1.66	0.01
252	283	U	11	-31.31	-1.34	23.92	-14.76	-0.12

i-nuc	BP(j)	Nuc	#BP_Win	avgMFE	avgZ	avgED	SumZ	SumZ/#TotalWindows	BPs= 1
nt-253	-	A	120	-	-	-	-	-
253	NoBP	A	109	-16.19	-1.25	20.4	-135.91	-1.13
253	282	U	11	-31.31	-1.34	23.92	-14.76	-0.12

i-nuc	BP(j)	Nuc	#BP_Win	avgMFE	avgZ	avgED	SumZ	SumZ/#TotalWindows	BPs= 2
nt-254	-	U	120	-	-	-	-	-
254	NoBP	U	96	-16.66	-1.33	20.8	-127.93	-1.07
254	165	A	13	-13.66	-0.66	19.16	-8.64	-0.07
254	281	A	11	-31.31	-1.34	23.92	-14.76	-0.12

i-nuc	BP(j)	Nuc	#BP_Win	avgMFE	avgZ	avgED	SumZ	SumZ/#TotalWindows	BPs= 1
nt-255	-	U	120	-	-	-	-	-
255	NoBP	U	107	-18.28	-1.34	21.33	-143.19	-1.19
255	164	A	13	-13.66	-0.66	19.16	-8.64	-0.07

i-nuc	BP(j)	Nuc	#BP_Win	avgMFE	avgZ	avgED	SumZ	SumZ/#TotalWindows	BPs= 1
nt-256	-	U	120	-	-	-	-	-
256	NoBP	U	107	-18.41	-1.34	21.47	-143.88	-1.2
256	163	A	13	-13.66	-0.66	19.16	-8.64	-0.07

i-nuc	BP(j)	Nuc	#BP_Win	avgMFE	avgZ	avgED	SumZ	SumZ/#TotalWindows	BPs= 1
nt-257	-	C	120	-	-	-	-	-
257	NoBP	C	107	-18.55	-1.35	21.63	-144.11	-1.2
257	162	G	13	-13.66	-0.66	19.16	-8.64	-0.07

i-nuc	BP(j)	Nuc	#BP_Win	avgMFE	avgZ	avgED	SumZ	SumZ/#TotalWindows	BPs= 1
nt-258	-	A	120	-	-	-	-	-
258	NoBP	A	107	-18.7	-1.35	21.74	-144.72	-1.21
258	161	U	13	-13.66	-0.66	19.16	-8.64	-0.07

i-nuc	BP(j)	Nuc	#BP_Win	avgMFE	avgZ	avgED	SumZ	SumZ/#TotalWindows	BPs= 0
nt-259	-	U	120	-	-	-	-	-
259	NoBP	U	120	-18.31	-1.29	21.53	-154.51	-1.29

i-nuc	BP(j)	Nuc	#BP_Win	avgMFE	avgZ	avgED	SumZ	SumZ/#TotalWindows	BPs= 1
nt-260	-	U	120	-	-	-	-	-
260	NoBP	U	90	-14.24	-1.42	18.74	-127.55	-1.06
260	277	G	30	-31.19	-0.94	30.13	-28.2	-0.23

i-nuc	BP(j)	Nuc	#BP_Win	avgMFE	avgZ	avgED	SumZ	SumZ/#TotalWindows	BPs= 1
nt-261	-	U	120	-	-	-	-	-
261	NoBP	U	72	-11.97	-1.28	18.66	-92.42	-0.77
261	276	G	48	-28.64	-1.34	26.14	-64.2	-0.54

i-nuc	BP(j)	Nuc	#BP_Win	avgMFE	avgZ	avgED	SumZ	SumZ/#TotalWindows	BPs= 4
nt-262	-	A	120	-	-	-	-	-
262	NoBP	A	2	-15.54	-0.22	19.78	-0.44	-0.0
262	227	U	2	-14.24	0.83	22.31	1.66	0.01
262	159	U	10	-13.49	-0.67	18.88	-6.73	-0.06
262	275	U	49	-28.75	-1.33	26.2	-65.22	-0.54
262	233	U	57	-11.44	-1.52	18.41	-86.36	-0.72

i-nuc	BP(j)	Nuc	#BP_Win	avgMFE	avgZ	avgED	SumZ	SumZ/#TotalWindows	BPs= 4
nt-263	-	G	120	-	-	-	-	-
263	NoBP	G	1	-15.44	0.05	19.23	0.05	0.0
263	226	C	2	-14.24	0.83	22.31	1.66	0.01
263	158	C	10	-13.49	-0.67	18.88	-6.73	-0.06
263	274	C	50	-28.84	-1.32	26.33	-65.94	-0.55
263	232	C	57	-11.44	-1.52	18.41	-86.36	-0.72

i-nuc	BP(j)	Nuc	#BP_Win	avgMFE	avgZ	avgED	SumZ	SumZ/#TotalWindows	BPs= 4
nt-264	-	G	120	-	-	-	-	-
264	225	C	2	-14.24	0.83	22.31	1.66	0.01
264	157	C	10	-13.49	-0.67	18.88	-6.73	-0.06
264	273	C	50	-28.84	-1.32	26.33	-65.94	-0.55
264	231	C	57	-11.44	-1.52	18.41	-86.36	-0.72
264	NoBP	G	1	-31.7	-0.39	33.42	-0.39	-0.0

i-nuc	BP(j)	Nuc	#BP_Win	avgMFE	avgZ	avgED	SumZ	SumZ/#TotalWindows	BPs= 2
nt-265	-	U	120	-	-	-	-	-
265	NoBP	U	60	-12.17	-1.44	18.93	-86.7	-0.72
265	156	A	10	-13.49	-0.67	18.88	-6.73	-0.06
265	272	A	50	-28.84	-1.32	26.33	-65.94	-0.55

i-nuc	BP(j)	Nuc	#BP_Win	avgMFE	avgZ	avgED	SumZ	SumZ/#TotalWindows	BPs= 1
nt-266	-	U	120	-	-	-	-	-
266	NoBP	U	70	-12.65	-1.36	18.94	-95.43	-0.8
266	271	A	50	-28.84	-1.32	26.33	-65.94	-0.55

i-nuc	BP(j)	Nuc	#BP_Win	avgMFE	avgZ	avgED	SumZ	SumZ/#TotalWindows	BPs= 0
nt-267	-	U	120	-	-	-	-	-
267	NoBP	U	120	-19.59	-1.36	22.06	-163.02	-1.36

i-nuc	BP(j)	Nuc	#BP_Win	avgMFE	avgZ	avgED	SumZ	SumZ/#TotalWindows	BPs= 0
nt-268	-	U	120	-	-	-	-	-
268	NoBP	U	120	-19.8	-1.37	22.11	-164.82	-1.37

i-nuc	BP(j)	Nuc	#BP_Win	avgMFE	avgZ	avgED	SumZ	SumZ/#TotalWindows	BPs= 0
nt-269	-	U	120	-	-	-	-	-
269	NoBP	U	120	-20.01	-1.39	22.14	-166.93	-1.39

i-nuc	BP(j)	Nuc	#BP_Win	avgMFE	avgZ	avgED	SumZ	SumZ/#TotalWindows	BPs= 0
nt-270	-	A	120	-	-	-	-	-
270	NoBP	A	120	-20.24	-1.41	22.17	-169.25	-1.41

i-nuc	BP(j)	Nuc	#BP_Win	avgMFE	avgZ	avgED	SumZ	SumZ/#TotalWindows	BPs= 1
nt-271	-	A	120	-	-	-	-	-
271	NoBP	A	70	-14.5	-1.51	19.26	-105.74	-0.88
271	266	U	50	-28.84	-1.32	26.33	-65.94	-0.55

i-nuc	BP(j)	Nuc	#BP_Win	avgMFE	avgZ	avgED	SumZ	SumZ/#TotalWindows	BPs= 1
nt-272	-	A	120	-	-	-	-	-
272	NoBP	A	70	-14.9	-1.55	19.34	-108.2	-0.9
272	265	U	50	-28.84	-1.32	26.33	-65.94	-0.55

i-nuc	BP(j)	Nuc	#BP_Win	avgMFE	avgZ	avgED	SumZ	SumZ/#TotalWindows	BPs= 2
nt-273	-	C	120	-	-	-	-	-
273	NoBP	C	60	-11.54	-1.49	18.45	-89.4	-0.74
273	264	G	50	-28.84	-1.32	26.33	-65.94	-0.55
273	368	G	10	-37.85	-2.13	25.24	-21.3	-0.18

i-nuc	BP(j)	Nuc	#BP_Win	avgMFE	avgZ	avgED	SumZ	SumZ/#TotalWindows	BPs= 3
nt-274	-	C	120	-	-	-	-	-
274	NoBP	C	2	-13.29	-1.14	20.05	-2.29	-0.02
274	263	G	50	-28.84	-1.32	26.33	-65.94	-0.55
274	221	G	57	-11.44	-1.52	18.41	-86.36	-0.72
274	367	G	11	-37.9	-2.16	25.26	-23.71	-0.2

i-nuc	BP(j)	Nuc	#BP_Win	avgMFE	avgZ	avgED	SumZ	SumZ/#TotalWindows	BPs= 3
nt-275	-	U	120	-	-	-	-	-
275	NoBP	U	3	-27.68	-1.3	28.68	-3.89	-0.03
275	262	A	49	-28.75	-1.33	26.2	-65.22	-0.54
275	220	A	57	-11.44	-1.52	18.41	-86.36	-0.72
275	366	A	11	-37.9	-2.16	25.26	-23.71	-0.2

i-nuc	BP(j)	Nuc	#BP_Win	avgMFE	avgZ	avgED	SumZ	SumZ/#TotalWindows	BPs= 2
nt-276	-	G	120	-	-	-	-	-
276	261	U	48	-28.64	-1.34	26.14	-64.2	-0.54
276	219	C	57	-11.44	-1.52	18.41	-86.36	-0.72
276	NoBP	G	15	-37.2	-1.98	26.79	-29.64	-0.25

i-nuc	BP(j)	Nuc	#BP_Win	avgMFE	avgZ	avgED	SumZ	SumZ/#TotalWindows	BPs= 3
nt-277	-	G	120	-	-	-	-	-
277	NoBP	G	19	-35.8	-1.84	26.79	-34.99	-0.29
277	260	U	30	-31.19	-0.94	30.13	-28.2	-0.23
277	218	C	57	-11.44	-1.52	18.41	-86.36	-0.72
277	317	C	14	-24.28	-2.26	18.3	-31.69	-0.26

i-nuc	BP(j)	Nuc	#BP_Win	avgMFE	avgZ	avgED	SumZ	SumZ/#TotalWindows	BPs= 4
nt-278	-	C	120	-	-	-	-	-
278	NoBP	C	12	-29.92	-1.26	23.74	-15.15	-0.13
278	217	G	57	-11.44	-1.52	18.41	-86.36	-0.72
278	316	G	14	-24.28	-2.26	18.3	-31.69	-0.26
278	357	G	9	-33.51	-0.93	28.0	-8.39	-0.07
278	363	G	28	-34.9	-1.47	31.81	-41.17	-0.34

i-nuc	BP(j)	Nuc	#BP_Win	avgMFE	avgZ	avgED	SumZ	SumZ/#TotalWindows	BPs= 3
nt-279	-	U	120	-	-	-	-	-
279	NoBP	U	69	-14.96	-1.49	19.57	-102.93	-0.86
279	315	A	14	-24.28	-2.26	18.3	-31.69	-0.26
279	356	G	9	-33.51	-0.93	28.0	-8.39	-0.07
279	362	A	28	-34.9	-1.47	31.81	-41.17	-0.34

i-nuc	BP(j)	Nuc	#BP_Win	avgMFE	avgZ	avgED	SumZ	SumZ/#TotalWindows	BPs= 3
nt-280	-	U	120	-	-	-	-	-
280	NoBP	U	69	-15.25	-1.51	19.68	-104.16	-0.87
280	314	A	14	-24.28	-2.26	18.3	-31.69	-0.26
280	355	G	9	-33.51	-0.93	28.0	-8.39	-0.07
280	361	A	28	-34.9	-1.47	31.81	-41.17	-0.34

i-nuc	BP(j)	Nuc	#BP_Win	avgMFE	avgZ	avgED	SumZ	SumZ/#TotalWindows	BPs= 4
nt-281	-	A	120	-	-	-	-	-
281	NoBP	A	58	-12.57	-1.56	19.0	-90.59	-0.75
281	254	U	11	-31.31	-1.34	23.92	-14.76	-0.12
281	313	U	14	-24.28	-2.26	18.3	-31.69	-0.26
281	354	U	9	-33.51	-0.93	28.0	-8.39	-0.07
281	360	U	28	-34.9	-1.47	31.81	-41.17	-0.34

i-nuc	BP(j)	Nuc	#BP_Win	avgMFE	avgZ	avgED	SumZ	SumZ/#TotalWindows	BPs= 5
nt-282	-	U	120	-	-	-	-	-
282	NoBP	U	56	-12.18	-1.59	18.29	-88.78	-0.74
282	253	A	11	-31.31	-1.34	23.92	-14.76	-0.12
282	312	A	14	-24.28	-2.26	18.3	-31.69	-0.26
282	353	A	9	-33.51	-0.93	28.0	-8.39	-0.07
282	359	A	28	-34.9	-1.47	31.81	-41.17	-0.34
282	366	A	2	-35.5	-1.76	36.73	-3.53	-0.03

i-nuc	BP(j)	Nuc	#BP_Win	avgMFE	avgZ	avgED	SumZ	SumZ/#TotalWindows	BPs= 4
nt-283	-	U	120	-	-	-	-	-
283	NoBP	U	70	-14.96	-1.74	18.27	-122.08	-1.02
283	252	A	11	-31.31	-1.34	23.92	-14.76	-0.12
283	352	A	9	-33.51	-0.93	28.0	-8.39	-0.07
283	358	G	28	-34.9	-1.47	31.81	-41.17	-0.34
283	365	G	2	-35.5	-1.76	36.73	-3.53	-0.03

i-nuc	BP(j)	Nuc	#BP_Win	avgMFE	avgZ	avgED	SumZ	SumZ/#TotalWindows	BPs= 4
nt-284	-	U	120	-	-	-	-	-
284	NoBP	U	70	-15.33	-1.77	18.21	-123.69	-1.03
284	251	G	11	-31.31	-1.34	23.92	-14.76	-0.12
284	351	G	9	-33.51	-0.93	28.0	-8.39	-0.07
284	357	G	28	-34.9	-1.47	31.81	-41.17	-0.34
284	364	A	2	-35.5	-1.76	36.73	-3.53	-0.03

i-nuc	BP(j)	Nuc	#BP_Win	avgMFE	avgZ	avgED	SumZ	SumZ/#TotalWindows	BPs= 4
nt-285	-	C	120	-	-	-	-	-
285	NoBP	C	70	-15.7	-1.79	18.21	-125.16	-1.04
285	250	G	11	-31.31	-1.34	23.92	-14.76	-0.12
285	350	G	9	-33.51	-0.93	28.0	-8.39	-0.07
285	356	G	28	-34.9	-1.47	31.81	-41.17	-0.34
285	363	G	2	-35.5	-1.76	36.73	-3.53	-0.03

i-nuc	BP(j)	Nuc	#BP_Win	avgMFE	avgZ	avgED	SumZ	SumZ/#TotalWindows	BPs= 0
nt-286	-	A	120	-	-	-	-	-
286	NoBP	A	120	-23.5	-1.62	22.92	-194.61	-1.62

i-nuc	BP(j)	Nuc	#BP_Win	avgMFE	avgZ	avgED	SumZ	SumZ/#TotalWindows	BPs= 1
nt-287	-	C	120	-	-	-	-	-
287	NoBP	C	92	-20.34	-1.69	20.11	-155.61	-1.3
287	355	G	28	-34.9	-1.47	31.81	-41.17	-0.34

i-nuc	BP(j)	Nuc	#BP_Win	avgMFE	avgZ	avgED	SumZ	SumZ/#TotalWindows	BPs= 1
nt-288	-	A	120	-	-	-	-	-
288	NoBP	A	92	-20.65	-1.72	19.99	-158.18	-1.32
288	354	U	28	-34.9	-1.47	31.81	-41.17	-0.34

i-nuc	BP(j)	Nuc	#BP_Win	avgMFE	avgZ	avgED	SumZ	SumZ/#TotalWindows	BPs= 0
nt-289	-	A	120	-	-	-	-	-
289	NoBP	A	120	-24.21	-1.68	22.66	-202.01	-1.68

i-nuc	BP(j)	Nuc	#BP_Win	avgMFE	avgZ	avgED	SumZ	SumZ/#TotalWindows	BPs= 3
nt-290	-	C	120	-	-	-	-	-
290	NoBP	C	70	-16.31	-1.73	17.96	-121.05	-1.01
290	347	G	9	-33.51	-0.93	28.0	-8.39	-0.07
290	357	G	13	-39.48	-2.61	23.83	-33.87	-0.28
290	351	G	28	-34.9	-1.47	31.81	-41.17	-0.34

i-nuc	BP(j)	Nuc	#BP_Win	avgMFE	avgZ	avgED	SumZ	SumZ/#TotalWindows	BPs= 3
nt-291	-	U	120	-	-	-	-	-
291	NoBP	U	70	-16.72	-1.76	18.0	-123.44	-1.03
291	346	G	9	-33.51	-0.93	28.0	-8.39	-0.07
291	356	G	13	-39.48	-2.61	23.83	-33.87	-0.28
291	350	G	28	-34.9	-1.47	31.81	-41.17	-0.34

i-nuc	BP(j)	Nuc	#BP_Win	avgMFE	avgZ	avgED	SumZ	SumZ/#TotalWindows	BPs= 3
nt-292	-	C	120	-	-	-	-	-
292	NoBP	C	70	-17.14	-1.79	18.04	-125.3	-1.04
292	345	G	9	-33.51	-0.93	28.0	-8.39	-0.07
292	355	G	13	-39.48	-2.61	23.83	-33.87	-0.28
292	349	G	28	-34.9	-1.47	31.81	-41.17	-0.34

i-nuc	BP(j)	Nuc	#BP_Win	avgMFE	avgZ	avgED	SumZ	SumZ/#TotalWindows	BPs= 2
nt-293	-	A	120	-	-	-	-	-
293	NoBP	A	98	-22.52	-1.71	22.11	-167.94	-1.4
293	344	U	9	-33.51	-0.93	28.0	-8.39	-0.07
293	354	U	13	-39.48	-2.61	23.83	-33.87	-0.28

i-nuc	BP(j)	Nuc	#BP_Win	avgMFE	avgZ	avgED	SumZ	SumZ/#TotalWindows	BPs= 2
nt-294	-	A	120	-	-	-	-	-
294	NoBP	A	109	-24.51	-1.77	22.83	-192.51	-1.6
294	344	U	9	-33.54	-1.54	22.79	-13.85	-0.12
294	360	U	2	-40.0	-2.83	23.97	-5.66	-0.05

i-nuc	BP(j)	Nuc	#BP_Win	avgMFE	avgZ	avgED	SumZ	SumZ/#TotalWindows	BPs= 4
nt-295	-	U	120	-	-	-	-	-
295	NoBP	U	56	-14.06	-1.82	17.08	-102.03	-0.85
295	343	A	18	-33.53	-1.24	25.4	-22.24	-0.19
295	352	A	16	-39.84	-2.68	24.98	-42.8	-0.36
295	347	G	28	-34.9	-1.47	31.81	-41.17	-0.34
295	359	A	2	-40.0	-2.83	23.97	-5.66	-0.05

i-nuc	BP(j)	Nuc	#BP_Win	avgMFE	avgZ	avgED	SumZ	SumZ/#TotalWindows	BPs= 5
nt-296	-	C	120	-	-	-	-	-
296	NoBP	C	55	-14.13	-1.84	17.06	-100.94	-0.84
296	342	G	18	-33.53	-1.24	25.4	-22.24	-0.19
296	351	G	16	-39.84	-2.68	24.98	-42.8	-0.36
296	346	G	28	-34.9	-1.47	31.81	-41.17	-0.34
296	358	G	2	-40.0	-2.83	23.97	-5.66	-0.05
296	356	G	1	-41.4	-2.95	31.17	-2.95	-0.02

i-nuc	BP(j)	Nuc	#BP_Win	avgMFE	avgZ	avgED	SumZ	SumZ/#TotalWindows	BPs= 5
nt-297	-	C	120	-	-	-	-	-
297	NoBP	C	55	-14.66	-1.86	17.15	-102.56	-0.85
297	341	G	18	-33.53	-1.24	25.4	-22.24	-0.19
297	350	G	16	-39.84	-2.68	24.98	-42.8	-0.36
297	345	G	28	-34.9	-1.47	31.81	-41.17	-0.34
297	357	G	2	-40.0	-2.83	23.97	-5.66	-0.05
297	355	G	1	-41.4	-2.95	31.17	-2.95	-0.02

i-nuc	BP(j)	Nuc	#BP_Win	avgMFE	avgZ	avgED	SumZ	SumZ/#TotalWindows	BPs= 3
nt-298	-	A	120	-	-	-	-	-
298	NoBP	A	73	-21.28	-2.09	19.11	-152.61	-1.27
298	340	U	18	-33.53	-1.24	25.4	-22.24	-0.19
298	344	U	28	-34.9	-1.47	31.81	-41.17	-0.34
298	354	U	1	-41.4	-2.95	31.17	-2.95	-0.02

i-nuc	BP(j)	Nuc	#BP_Win	avgMFE	avgZ	avgED	SumZ	SumZ/#TotalWindows	BPs= 4
nt-299	-	C	120	-	-	-	-	-
299	NoBP	C	83	-22.23	-1.77	22.33	-146.7	-1.22
299	339	G	18	-33.53	-1.24	25.4	-22.24	-0.19
299	349	G	16	-39.84	-2.68	24.98	-42.8	-0.36
299	356	G	2	-40.0	-2.83	23.97	-5.66	-0.05
299	418	G	1	-42.2	-3.49	16.7	-3.49	-0.03

i-nuc	BP(j)	Nuc	#BP_Win	avgMFE	avgZ	avgED	SumZ	SumZ/#TotalWindows	BPs= 4
nt-300	-	U	120	-	-	-	-	-
300	NoBP	U	99	-24.21	-1.66	22.87	-164.38	-1.37
300	348	G	16	-39.84	-2.68	24.98	-42.8	-0.36
300	355	G	2	-40.0	-2.83	23.97	-5.66	-0.05
300	353	A	1	-41.4	-2.95	31.17	-2.95	-0.02
300	417	A	2	-41.3	-3.26	17.63	-6.53	-0.05

i-nuc	BP(j)	Nuc	#BP_Win	avgMFE	avgZ	avgED	SumZ	SumZ/#TotalWindows	BPs= 4
nt-301	-	U	120	-	-	-	-	-
301	NoBP	U	73	-20.95	-1.78	19.5	-129.63	-1.08
301	347	G	16	-39.84	-2.68	24.98	-42.8	-0.36
301	343	A	28	-34.9	-1.47	31.81	-41.17	-0.34
301	352	A	1	-41.4	-2.95	31.17	-2.95	-0.02
301	416	A	2	-41.3	-3.26	17.63	-6.53	-0.05

i-nuc	BP(j)	Nuc	#BP_Win	avgMFE	avgZ	avgED	SumZ	SumZ/#TotalWindows	BPs= 4
nt-302	-	C	120	-	-	-	-	-
302	NoBP	C	73	-21.36	-1.79	19.51	-130.39	-1.09
302	346	G	16	-39.84	-2.68	24.98	-42.8	-0.36
302	342	G	28	-34.9	-1.47	31.81	-41.17	-0.34
302	351	G	1	-41.4	-2.95	31.17	-2.95	-0.02
302	415	G	2	-41.3	-3.26	17.63	-6.53	-0.05

i-nuc	BP(j)	Nuc	#BP_Win	avgMFE	avgZ	avgED	SumZ	SumZ/#TotalWindows	BPs= 3
nt-303	-	U	120	-	-	-	-	-
303	NoBP	U	74	-22.03	-1.81	19.68	-134.24	-1.12
303	345	G	16	-39.84	-2.68	24.98	-42.8	-0.36
303	341	G	28	-34.9	-1.47	31.81	-41.17	-0.34
303	414	A	2	-41.3	-3.26	17.63	-6.53	-0.05

i-nuc	BP(j)	Nuc	#BP_Win	avgMFE	avgZ	avgED	SumZ	SumZ/#TotalWindows	BPs= 2
nt-304	-	U	120	-	-	-	-	-
304	NoBP	U	102	-25.86	-1.73	23.01	-176.34	-1.47
304	341	G	16	-39.84	-2.68	24.98	-42.8	-0.36
304	413	G	2	-41.3	-3.26	17.63	-6.53	-0.05

i-nuc	BP(j)	Nuc	#BP_Win	avgMFE	avgZ	avgED	SumZ	SumZ/#TotalWindows	BPs= 1
nt-305	-	A	120	-	-	-	-	-
305	NoBP	A	104	-26.44	-1.77	22.9	-183.71	-1.53
305	340	U	16	-39.84	-2.68	24.98	-42.8	-0.36

i-nuc	BP(j)	Nuc	#BP_Win	avgMFE	avgZ	avgED	SumZ	SumZ/#TotalWindows	BPs= 3
nt-306	-	C	120	-	-	-	-	-
306	NoBP	C	45	-15.04	-1.85	17.32	-83.45	-0.7
306	338	G	46	-34.37	-1.38	29.3	-63.41	-0.53
306	339	G	16	-39.84	-2.68	24.98	-42.8	-0.36
306	350	G	13	-40.16	-2.89	19.63	-37.55	-0.31

i-nuc	BP(j)	Nuc	#BP_Win	avgMFE	avgZ	avgED	SumZ	SumZ/#TotalWindows	BPs= 3
nt-307	-	C	120	-	-	-	-	-
307	NoBP	C	45	-15.67	-1.87	17.4	-84.3	-0.7
307	337	G	46	-34.37	-1.38	29.3	-63.41	-0.53
307	338	G	16	-39.84	-2.68	24.98	-42.8	-0.36
307	349	G	13	-40.16	-2.89	19.63	-37.55	-0.31

i-nuc	BP(j)	Nuc	#BP_Win	avgMFE	avgZ	avgED	SumZ	SumZ/#TotalWindows	BPs= 3
nt-308	-	U	120	-	-	-	-	-
308	NoBP	U	90	-25.29	-1.62	23.5	-145.89	-1.22
308	337	G	16	-39.84	-2.68	24.98	-42.8	-0.36
308	348	G	13	-40.16	-2.89	19.63	-37.55	-0.31
308	427	A	1	-40.3	-3.53	17.86	-3.53	-0.03

i-nuc	BP(j)	Nuc	#BP_Win	avgMFE	avgZ	avgED	SumZ	SumZ/#TotalWindows	BPs= 4
nt-309	-	C	120	-	-	-	-	-
309	NoBP	C	39	-15.37	-1.83	17.47	-71.35	-0.59
309	334	G	2	-15.4	-2.19	14.01	-4.38	-0.04
309	335	G	63	-35.47	-1.72	28.11	-108.47	-0.9
309	347	G	13	-40.16	-2.89	19.63	-37.55	-0.31
309	426	G	3	-39.43	-3.22	18.42	-9.65	-0.08

i-nuc	BP(j)	Nuc	#BP_Win	avgMFE	avgZ	avgED	SumZ	SumZ/#TotalWindows	BPs= 5
nt-310	-	C	120	-	-	-	-	-
310	NoBP	C	38	-15.51	-1.83	17.52	-69.44	-0.58
310	333	G	2	-15.4	-2.19	14.01	-4.38	-0.04
310	334	G	63	-35.47	-1.72	28.11	-108.47	-0.9
310	346	G	13	-40.16	-2.89	19.63	-37.55	-0.31
310	425	G	3	-39.43	-3.22	18.42	-9.65	-0.08
310	426	G	1	-38.0	-3.4	17.39	-3.4	-0.03

i-nuc	BP(j)	Nuc	#BP_Win	avgMFE	avgZ	avgED	SumZ	SumZ/#TotalWindows	BPs= 5
nt-311	-	C	120	-	-	-	-	-
311	NoBP	C	38	-16.18	-1.85	17.67	-70.46	-0.59
311	332	G	2	-15.4	-2.19	14.01	-4.38	-0.04
311	333	G	63	-35.47	-1.72	28.11	-108.47	-0.9
311	345	G	13	-40.16	-2.89	19.63	-37.55	-0.31
311	424	G	3	-39.43	-3.22	18.42	-9.65	-0.08
311	425	G	1	-38.0	-3.4	17.39	-3.4	-0.03

i-nuc	BP(j)	Nuc	#BP_Win	avgMFE	avgZ	avgED	SumZ	SumZ/#TotalWindows	BPs= 3
nt-312	-	A	120	-	-	-	-	-
312	NoBP	A	90	-28.93	-1.74	24.93	-156.37	-1.3
312	282	U	14	-24.28	-2.26	18.3	-31.69	-0.26
312	344	U	13	-40.16	-2.89	19.63	-37.55	-0.31
312	423	U	3	-39.43	-3.22	18.42	-9.65	-0.08

i-nuc	BP(j)	Nuc	#BP_Win	avgMFE	avgZ	avgED	SumZ	SumZ/#TotalWindows	BPs= 3
nt-313	-	U	120	-	-	-	-	-
313	NoBP	U	90	-29.32	-1.75	24.97	-157.89	-1.32
313	281	A	14	-24.28	-2.26	18.3	-31.69	-0.26
313	343	A	13	-40.16	-2.89	19.63	-37.55	-0.31
313	424	G	3	-36.27	-3.24	22.14	-9.71	-0.08

i-nuc	BP(j)	Nuc	#BP_Win	avgMFE	avgZ	avgED	SumZ	SumZ/#TotalWindows	BPs= 2
nt-314	-	A	120	-	-	-	-	-
314	NoBP	A	103	-30.94	-1.91	24.39	-197.19	-1.64
314	280	U	14	-24.28	-2.26	18.3	-31.69	-0.26
314	423	U	3	-36.27	-3.24	22.14	-9.71	-0.08

i-nuc	BP(j)	Nuc	#BP_Win	avgMFE	avgZ	avgED	SumZ	SumZ/#TotalWindows	BPs= 2
nt-315	-	A	120	-	-	-	-	-
315	NoBP	A	103	-31.2	-1.93	24.46	-198.82	-1.66
315	279	U	14	-24.28	-2.26	18.3	-31.69	-0.26
315	422	U	3	-36.27	-3.24	22.14	-9.71	-0.08

i-nuc	BP(j)	Nuc	#BP_Win	avgMFE	avgZ	avgED	SumZ	SumZ/#TotalWindows	BPs= 2
nt-316	-	G	120	-	-	-	-	-
316	NoBP	G	22	-22.32	-2.17	20.42	-47.71	-0.4
316	328	C	84	-34.01	-1.93	25.53	-162.54	-1.35
316	278	C	14	-24.28	-2.26	18.3	-31.69	-0.26

i-nuc	BP(j)	Nuc	#BP_Win	avgMFE	avgZ	avgED	SumZ	SumZ/#TotalWindows	BPs= 3
nt-317	-	C	120	-	-	-	-	-
317	NoBP	C	16	-18.13	-1.92	20.86	-30.77	-0.26
317	327	G	84	-34.01	-1.93	25.53	-162.54	-1.35
317	277	G	14	-24.28	-2.26	18.3	-31.69	-0.26
317	420	G	6	-37.85	-3.23	20.28	-19.36	-0.16

i-nuc	BP(j)	Nuc	#BP_Win	avgMFE	avgZ	avgED	SumZ	SumZ/#TotalWindows	BPs= 3
nt-318	-	A	120	-	-	-	-	-
318	NoBP	A	24	-18.33	-1.82	18.7	-43.78	-0.36
318	326	U	84	-34.01	-1.93	25.53	-162.54	-1.35
318	419	U	6	-37.85	-3.23	20.28	-19.36	-0.16
318	360	U	6	-36.02	-3.54	23.95	-21.27	-0.18

i-nuc	BP(j)	Nuc	#BP_Win	avgMFE	avgZ	avgED	SumZ	SumZ/#TotalWindows	BPs= 2
nt-319	-	U	120	-	-	-	-	-
319	NoBP	U	108	-30.76	-1.93	24.05	-208.31	-1.74
319	418	G	6	-37.85	-3.23	20.28	-19.36	-0.16
319	359	A	6	-36.02	-3.54	23.95	-21.27	-0.18

i-nuc	BP(j)	Nuc	#BP_Win	avgMFE	avgZ	avgED	SumZ	SumZ/#TotalWindows	BPs= 2
nt-320	-	U	120	-	-	-	-	-
320	NoBP	U	108	-30.99	-1.95	24.12	-210.46	-1.75
320	417	A	6	-37.85	-3.23	20.28	-19.36	-0.16
320	358	G	6	-36.02	-3.54	23.95	-21.27	-0.18

i-nuc	BP(j)	Nuc	#BP_Win	avgMFE	avgZ	avgED	SumZ	SumZ/#TotalWindows	BPs= 2
nt-321	-	U	120	-	-	-	-	-
321	NoBP	U	108	-31.22	-1.97	24.23	-212.62	-1.77
321	416	A	6	-37.85	-3.23	20.28	-19.36	-0.16
321	357	G	6	-36.02	-3.54	23.95	-21.27	-0.18

i-nuc	BP(j)	Nuc	#BP_Win	avgMFE	avgZ	avgED	SumZ	SumZ/#TotalWindows	BPs= 2
nt-322	-	U	120	-	-	-	-	-
322	NoBP	U	108	-31.45	-1.99	24.32	-214.63	-1.79
322	415	G	6	-37.85	-3.23	20.28	-19.36	-0.16
322	356	G	6	-36.02	-3.54	23.95	-21.27	-0.18

i-nuc	BP(j)	Nuc	#BP_Win	avgMFE	avgZ	avgED	SumZ	SumZ/#TotalWindows	BPs= 0
nt-323	-	A	120	-	-	-	-	-
323	NoBP	A	120	-32.21	-2.14	24.22	-257.13	-2.14

i-nuc	BP(j)	Nuc	#BP_Win	avgMFE	avgZ	avgED	SumZ	SumZ/#TotalWindows	BPs= 1
nt-324	-	A	120	-	-	-	-	-
324	NoBP	A	102	-31.73	-1.96	24.28	-200.22	-1.67
324	354	U	18	-36.36	-3.25	24.75	-58.49	-0.49

i-nuc	BP(j)	Nuc	#BP_Win	avgMFE	avgZ	avgED	SumZ	SumZ/#TotalWindows	BPs= 2
nt-325	-	U	120	-	-	-	-	-
325	NoBP	U	101	-31.95	-1.97	24.33	-198.64	-1.66
325	353	A	18	-36.36	-3.25	24.75	-58.49	-0.49
325	352	A	1	-36.4	-2.62	31.56	-2.62	-0.02

i-nuc	BP(j)	Nuc	#BP_Win	avgMFE	avgZ	avgED	SumZ	SumZ/#TotalWindows	BPs= 3
nt-326	-	U	120	-	-	-	-	-
326	NoBP	U	17	-23.38	-2.21	18.53	-37.49	-0.31
326	318	A	84	-34.01	-1.93	25.53	-162.54	-1.35
326	352	A	18	-36.36	-3.25	24.75	-58.49	-0.49
326	351	G	1	-36.4	-2.62	31.56	-2.62	-0.02

i-nuc	BP(j)	Nuc	#BP_Win	avgMFE	avgZ	avgED	SumZ	SumZ/#TotalWindows	BPs= 1
nt-327	-	G	120	-	-	-	-	-
327	NoBP	G	36	-31.01	-2.79	21.98	-100.41	-0.84
327	317	C	84	-34.01	-1.93	25.53	-162.54	-1.35

i-nuc	BP(j)	Nuc	#BP_Win	avgMFE	avgZ	avgED	SumZ	SumZ/#TotalWindows	BPs= 4
nt-328	-	C	120	-	-	-	-	-
328	316	G	84	-34.01	-1.93	25.53	-162.54	-1.35
328	NoBP	C	14	-24.28	-2.26	18.3	-31.69	-0.26
328	350	G	18	-36.36	-3.25	24.75	-58.49	-0.49
328	349	G	1	-36.4	-2.62	31.56	-2.62	-0.02
328	351	G	3	-37.77	-3.29	18.92	-9.87	-0.08

i-nuc	BP(j)	Nuc	#BP_Win	avgMFE	avgZ	avgED	SumZ	SumZ/#TotalWindows	BPs= 5
nt-329	-	C	120	-	-	-	-	-
329	NoBP	C	71	-32.96	-1.76	26.64	-125.09	-1.04
329	251	G	13	-24.92	-2.28	18.23	-29.69	-0.25
329	339	G	13	-40.16	-2.89	19.63	-37.55	-0.31
329	349	G	18	-36.36	-3.25	24.75	-58.49	-0.49
329	348	G	1	-36.4	-2.62	31.56	-2.62	-0.02
329	350	G	4	-37.0	-3.25	20.29	-12.99	-0.11

i-nuc	BP(j)	Nuc	#BP_Win	avgMFE	avgZ	avgED	SumZ	SumZ/#TotalWindows	BPs= 5
nt-330	-	C	120	-	-	-	-	-
330	NoBP	C	70	-33.26	-1.75	26.8	-122.81	-1.02
330	250	G	13	-24.92	-2.28	18.23	-29.69	-0.25
330	338	G	14	-39.66	-2.91	19.81	-40.76	-0.34
330	348	G	18	-36.36	-3.25	24.75	-58.49	-0.49
330	347	G	1	-36.4	-2.62	31.56	-2.62	-0.02
330	349	G	4	-37.0	-3.25	20.29	-12.99	-0.11

i-nuc	BP(j)	Nuc	#BP_Win	avgMFE	avgZ	avgED	SumZ	SumZ/#TotalWindows	BPs= 4
nt-331	-	C	120	-	-	-	-	-
331	NoBP	C	83	-32.21	-1.85	25.56	-153.77	-1.28
331	337	G	14	-39.66	-2.91	19.81	-40.76	-0.34
331	347	G	18	-36.36	-3.25	24.75	-58.49	-0.49
331	346	G	1	-36.4	-2.62	31.56	-2.62	-0.02
331	348	G	4	-37.0	-3.25	20.29	-12.99	-0.11

i-nuc	BP(j)	Nuc	#BP_Win	avgMFE	avgZ	avgED	SumZ	SumZ/#TotalWindows	BPs= 3
nt-332	-	G	120	-	-	-	-	-
332	NoBP	G	104	-35.75	-2.25	25.79	-233.98	-1.95
332	311	C	2	-15.4	-2.19	14.01	-4.38	-0.04
332	225	C	1	-15.9	-2.0	19.19	-2.0	-0.02
332	246	C	13	-24.92	-2.28	18.23	-29.69	-0.25

i-nuc	BP(j)	Nuc	#BP_Win	avgMFE	avgZ	avgED	SumZ	SumZ/#TotalWindows	BPs= 5
nt-333	-	G	120	-	-	-	-	-
333	NoBP	G	40	-36.68	-3.12	22.24	-124.68	-1.04
333	310	C	2	-15.4	-2.19	14.01	-4.38	-0.04
333	311	C	63	-35.47	-1.72	28.11	-108.47	-0.9
333	224	C	1	-15.9	-2.0	19.19	-2.0	-0.02
333	245	U	13	-24.92	-2.28	18.23	-29.69	-0.25
333	344	U	1	-36.4	-2.62	31.56	-2.62	-0.02

i-nuc	BP(j)	Nuc	#BP_Win	avgMFE	avgZ	avgED	SumZ	SumZ/#TotalWindows	BPs= 4
nt-334	-	G	120	-	-	-	-	-
334	309	C	2	-15.4	-2.19	14.01	-4.38	-0.04
334	310	C	63	-35.47	-1.72	28.11	-108.47	-0.9
334	223	C	1	-15.9	-2.0	19.19	-2.0	-0.02
334	244	C	13	-24.92	-2.28	18.23	-29.69	-0.25
334	NoBP	G	41	-37.19	-3.16	22.71	-129.72	-1.08

i-nuc	BP(j)	Nuc	#BP_Win	avgMFE	avgZ	avgED	SumZ	SumZ/#TotalWindows	BPs= 4
nt-335	-	G	120	-	-	-	-	-
335	NoBP	G	21	-36.72	-3.05	21.32	-64.07	-0.53
335	309	C	63	-35.47	-1.72	28.11	-108.47	-0.9
335	222	C	1	-15.9	-2.0	19.19	-2.0	-0.02
335	243	C	13	-24.92	-2.28	18.23	-29.69	-0.25
335	344	U	22	-36.47	-3.25	23.94	-71.48	-0.6

i-nuc	BP(j)	Nuc	#BP_Win	avgMFE	avgZ	avgED	SumZ	SumZ/#TotalWindows	BPs= 3
nt-336	-	U	120	-	-	-	-	-
336	NoBP	U	84	-35.98	-2.08	26.4	-174.32	-1.45
336	221	G	1	-15.9	-2.0	19.19	-2.0	-0.02
336	242	A	13	-24.92	-2.28	18.23	-29.69	-0.25
336	343	A	22	-36.47	-3.25	23.94	-71.48	-0.6

i-nuc	BP(j)	Nuc	#BP_Win	avgMFE	avgZ	avgED	SumZ	SumZ/#TotalWindows	BPs= 4
nt-337	-	G	120	-	-	-	-	-
337	NoBP	G	31	-34.95	-3.3	23.62	-102.2	-0.85
337	241	C	13	-24.92	-2.28	18.23	-29.69	-0.25
337	307	C	46	-34.37	-1.38	29.3	-63.41	-0.53
337	308	U	16	-39.84	-2.68	24.98	-42.8	-0.36
337	331	C	14	-39.66	-2.91	19.81	-40.76	-0.34

i-nuc	BP(j)	Nuc	#BP_Win	avgMFE	avgZ	avgED	SumZ	SumZ/#TotalWindows	BPs= 4
nt-338	-	G	120	-	-	-	-	-
338	240	C	13	-24.92	-2.28	18.23	-29.69	-0.25
338	306	C	46	-34.37	-1.38	29.3	-63.41	-0.53
338	307	C	16	-39.84	-2.68	24.98	-42.8	-0.36
338	330	C	14	-39.66	-2.91	19.81	-40.76	-0.34
338	NoBP	G	31	-35.5	-3.34	23.55	-103.6	-0.86

i-nuc	BP(j)	Nuc	#BP_Win	avgMFE	avgZ	avgED	SumZ	SumZ/#TotalWindows	BPs= 5
nt-339	-	G	120	-	-	-	-	-
339	239	C	12	-25.5	-2.31	18.14	-27.77	-0.23
339	299	C	18	-33.53	-1.24	25.4	-22.24	-0.19
339	306	C	16	-39.84	-2.68	24.98	-42.8	-0.36
339	NoBP	G	51	-35.61	-2.26	28.41	-115.27	-0.96
339	329	C	13	-40.16	-2.89	19.63	-37.55	-0.31
339	444	C	10	-32.77	-3.62	21.06	-36.15	-0.3

i-nuc	BP(j)	Nuc	#BP_Win	avgMFE	avgZ	avgED	SumZ	SumZ/#TotalWindows	BPs= 3
nt-340	-	U	120	-	-	-	-	-
340	NoBP	U	76	-34.91	-2.38	25.46	-180.59	-1.5
340	298	A	18	-33.53	-1.24	25.4	-22.24	-0.19
340	305	A	16	-39.84	-2.68	24.98	-42.8	-0.36
340	443	G	10	-32.77	-3.62	21.06	-36.15	-0.3

i-nuc	BP(j)	Nuc	#BP_Win	avgMFE	avgZ	avgED	SumZ	SumZ/#TotalWindows	BPs= 7
nt-341	-	G	120	-	-	-	-	-
341	NoBP	G	39	-36.99	-3.05	22.69	-119.08	-0.99
341	237	C	2	-22.85	-2.22	16.59	-4.44	-0.04
341	236	U	5	-27.02	-2.47	16.95	-12.36	-0.1
341	238	U	2	-30.35	-1.64	27.6	-3.29	-0.03
341	297	C	18	-33.53	-1.24	25.4	-22.24	-0.19
341	304	U	16	-39.84	-2.68	24.98	-42.8	-0.36
341	303	U	28	-34.9	-1.47	31.81	-41.17	-0.34
341	442	U	10	-32.77	-3.62	21.06	-36.15	-0.3

i-nuc	BP(j)	Nuc	#BP_Win	avgMFE	avgZ	avgED	SumZ	SumZ/#TotalWindows	BPs= 6
nt-342	-	G	120	-	-	-	-	-
342	NoBP	G	56	-37.69	-2.93	23.48	-163.87	-1.37
342	236	U	1	-23.1	-2.2	16.96	-2.2	-0.02
342	235	C	5	-27.02	-2.47	16.95	-12.36	-0.1
342	237	C	2	-30.35	-1.64	27.6	-3.29	-0.03
342	296	C	18	-33.53	-1.24	25.4	-22.24	-0.19
342	302	C	28	-34.9	-1.47	31.81	-41.17	-0.34
342	441	C	10	-32.77	-3.62	21.06	-36.15	-0.3

i-nuc	BP(j)	Nuc	#BP_Win	avgMFE	avgZ	avgED	SumZ	SumZ/#TotalWindows	BPs= 7
nt-343	-	A	120	-	-	-	-	-
343	NoBP	A	22	-37.13	-2.59	25.67	-57.08	-0.48
343	234	U	5	-27.02	-2.47	16.95	-12.36	-0.1
343	236	U	2	-30.35	-1.64	27.6	-3.29	-0.03
343	295	U	18	-33.53	-1.24	25.4	-22.24	-0.19
343	301	U	28	-34.9	-1.47	31.81	-41.17	-0.34
343	313	U	13	-40.16	-2.89	19.63	-37.55	-0.31
343	336	U	22	-36.47	-3.25	23.94	-71.48	-0.6
343	440	U	10	-32.77	-3.62	21.06	-36.15	-0.3

i-nuc	BP(j)	Nuc	#BP_Win	avgMFE	avgZ	avgED	SumZ	SumZ/#TotalWindows	BPs= 7
nt-344	-	U	120	-	-	-	-	-
344	NoBP	U	28	-35.11	-2.5	24.4	-70.09	-0.58
344	294	A	9	-33.54	-1.54	22.79	-13.85	-0.12
344	293	A	9	-33.51	-0.93	28.0	-8.39	-0.07
344	298	A	28	-34.9	-1.47	31.81	-41.17	-0.34
344	312	A	13	-40.16	-2.89	19.63	-37.55	-0.31
344	335	G	22	-36.47	-3.25	23.94	-71.48	-0.6
344	333	G	1	-36.4	-2.62	31.56	-2.62	-0.02
344	439	A	10	-32.77	-3.62	21.06	-36.15	-0.3

i-nuc	BP(j)	Nuc	#BP_Win	avgMFE	avgZ	avgED	SumZ	SumZ/#TotalWindows	BPs= 10
nt-345	-	G	120	-	-	-	-	-
345	NoBP	G	33	-34.66	-2.82	24.98	-93.21	-0.78
345	232	C	3	-29.3	-2.68	14.84	-8.05	-0.07
345	234	U	1	-30.5	-1.91	21.86	-1.91	-0.02
345	235	C	1	-30.2	-1.38	33.35	-1.38	-0.01
345	241	C	3	-33.43	-1.92	21.4	-5.75	-0.05
345	246	C	3	-33.6	-1.72	21.65	-5.16	-0.04
345	292	C	9	-33.51	-0.93	28.0	-8.39	-0.07
345	303	U	16	-39.84	-2.68	24.98	-42.8	-0.36
345	297	C	28	-34.9	-1.47	31.81	-41.17	-0.34
345	311	C	13	-40.16	-2.89	19.63	-37.55	-0.31
345	438	U	10	-32.77	-3.62	21.06	-36.15	-0.3

i-nuc	BP(j)	Nuc	#BP_Win	avgMFE	avgZ	avgED	SumZ	SumZ/#TotalWindows	BPs= 13
nt-346	-	G	120	-	-	-	-	-
346	231	C	3	-29.3	-2.68	14.84	-8.05	-0.07
346	233	U	1	-30.5	-1.91	21.86	-1.91	-0.02
346	234	U	1	-30.2	-1.38	33.35	-1.38	-0.01
346	240	C	3	-33.43	-1.92	21.4	-5.75	-0.05
346	245	U	3	-33.6	-1.72	21.65	-5.16	-0.04
346	248	C	3	-33.6	-0.98	25.34	-2.94	-0.02
346	291	U	9	-33.51	-0.93	28.0	-8.39	-0.07
346	302	C	16	-39.84	-2.68	24.98	-42.8	-0.36
346	296	C	28	-34.9	-1.47	31.81	-41.17	-0.34
346	310	C	13	-40.16	-2.89	19.63	-37.55	-0.31
346	NoBP	G	28	-35.09	-3.06	24.87	-85.56	-0.71
346	331	C	1	-36.4	-2.62	31.56	-2.62	-0.02
346	437	C	10	-32.77	-3.62	21.06	-36.15	-0.3
346	404	U	1	-30.6	-2.55	24.72	-2.55	-0.02

i-nuc	BP(j)	Nuc	#BP_Win	avgMFE	avgZ	avgED	SumZ	SumZ/#TotalWindows	BPs= 13
nt-347	-	G	120	-	-	-	-	-
347	230	C	2	-30.9	-2.9	14.43	-5.8	-0.05
347	232	C	1	-30.5	-1.91	21.86	-1.91	-0.02
347	233	U	1	-30.2	-1.38	33.35	-1.38	-0.01
347	239	C	3	-33.43	-1.92	21.4	-5.75	-0.05
347	244	C	3	-33.6	-1.72	21.65	-5.16	-0.04
347	247	U	3	-33.6	-0.98	25.34	-2.94	-0.02
347	290	C	9	-33.51	-0.93	28.0	-8.39	-0.07
347	301	U	16	-39.84	-2.68	24.98	-42.8	-0.36
347	295	U	28	-34.9	-1.47	31.81	-41.17	-0.34
347	309	C	13	-40.16	-2.89	19.63	-37.55	-0.31
347	331	C	18	-36.36	-3.25	24.75	-58.49	-0.49
347	330	C	1	-36.4	-2.62	31.56	-2.62	-0.02
347	NoBP	G	21	-32.67	-3.13	23.3	-65.7	-0.55
347	403	C	1	-30.6	-2.55	24.72	-2.55	-0.02

i-nuc	BP(j)	Nuc	#BP_Win	avgMFE	avgZ	avgED	SumZ	SumZ/#TotalWindows	BPs= 12
nt-348	-	G	120	-	-	-	-	-
348	229	C	1	-32.4	-3.07	14.01	-3.07	-0.03
348	231	C	1	-30.5	-1.91	21.86	-1.91	-0.02
348	232	C	1	-30.2	-1.38	33.35	-1.38	-0.01
348	238	U	3	-33.43	-1.92	21.4	-5.75	-0.05
348	243	C	3	-33.6	-1.72	21.65	-5.16	-0.04
348	246	C	3	-33.6	-0.98	25.34	-2.94	-0.02
348	NoBP	G	55	-33.59	-1.91	28.69	-104.78	-0.87
348	300	U	16	-39.84	-2.68	24.98	-42.8	-0.36
348	308	U	13	-40.16	-2.89	19.63	-37.55	-0.31
348	330	C	18	-36.36	-3.25	24.75	-58.49	-0.49
348	329	C	1	-36.4	-2.62	31.56	-2.62	-0.02
348	331	C	4	-37.0	-3.25	20.29	-12.99	-0.11
348	402	U	1	-30.6	-2.55	24.72	-2.55	-0.02

i-nuc	BP(j)	Nuc	#BP_Win	avgMFE	avgZ	avgED	SumZ	SumZ/#TotalWindows	BPs= 12
nt-349	-	G	120	-	-	-	-	-
349	230	C	1	-30.5	-1.91	21.86	-1.91	-0.02
349	231	C	1	-30.2	-1.38	33.35	-1.38	-0.01
349	237	C	3	-33.43	-1.92	21.4	-5.75	-0.05
349	241	C	3	-33.6	-1.72	21.65	-5.16	-0.04
349	245	U	3	-33.6	-0.98	25.34	-2.94	-0.02
349	NoBP	G	28	-32.15	-2.36	25.53	-66.12	-0.55
349	299	C	16	-39.84	-2.68	24.98	-42.8	-0.36
349	292	C	28	-34.9	-1.47	31.81	-41.17	-0.34
349	307	C	13	-40.16	-2.89	19.63	-37.55	-0.31
349	329	C	18	-36.36	-3.25	24.75	-58.49	-0.49
349	328	C	1	-36.4	-2.62	31.56	-2.62	-0.02
349	330	C	4	-37.0	-3.25	20.29	-12.99	-0.11
349	401	C	1	-30.6	-2.55	24.72	-2.55	-0.02

i-nuc	BP(j)	Nuc	#BP_Win	avgMFE	avgZ	avgED	SumZ	SumZ/#TotalWindows	BPs= 10
nt-350	-	G	120	-	-	-	-	-
350	NoBP	G	22	-31.61	-2.91	25.27	-64.03	-0.53
350	236	U	3	-33.43	-1.92	21.4	-5.75	-0.05
350	240	C	3	-33.6	-1.72	21.65	-5.16	-0.04
350	244	C	3	-33.6	-0.98	25.34	-2.94	-0.02
350	285	C	9	-33.51	-0.93	28.0	-8.39	-0.07
350	297	C	16	-39.84	-2.68	24.98	-42.8	-0.36
350	291	U	28	-34.9	-1.47	31.81	-41.17	-0.34
350	306	C	13	-40.16	-2.89	19.63	-37.55	-0.31
350	328	C	18	-36.36	-3.25	24.75	-58.49	-0.49
350	329	C	4	-37.0	-3.25	20.29	-12.99	-0.11
350	400	U	1	-30.6	-2.55	24.72	-2.55	-0.02

i-nuc	BP(j)	Nuc	#BP_Win	avgMFE	avgZ	avgED	SumZ	SumZ/#TotalWindows	BPs= 10
nt-351	-	G	120	-	-	-	-	-
351	235	C	3	-33.43	-1.92	21.4	-5.75	-0.05
351	239	C	3	-33.6	-1.72	21.65	-5.16	-0.04
351	243	C	3	-33.6	-0.98	25.34	-2.94	-0.02
351	284	U	9	-33.51	-0.93	28.0	-8.39	-0.07
351	296	C	16	-39.84	-2.68	24.98	-42.8	-0.36
351	290	C	28	-34.9	-1.47	31.81	-41.17	-0.34
351	NoBP	G	52	-35.24	-3.06	23.11	-159.25	-1.33
351	302	C	1	-41.4	-2.95	31.17	-2.95	-0.02
351	326	U	1	-36.4	-2.62	31.56	-2.62	-0.02
351	328	C	3	-37.77	-3.29	18.92	-9.87	-0.08
351	399	C	1	-30.6	-2.55	24.72	-2.55	-0.02

i-nuc	BP(j)	Nuc	#BP_Win	avgMFE	avgZ	avgED	SumZ	SumZ/#TotalWindows	BPs= 8
nt-352	-	A	120	-	-	-	-	-
352	234	U	2	-34.2	-2.11	21.09	-4.22	-0.04
352	238	U	3	-33.6	-1.72	21.65	-5.16	-0.04
352	NoBP	A	69	-34.85	-2.29	26.07	-158.16	-1.32
352	283	U	9	-33.51	-0.93	28.0	-8.39	-0.07
352	295	U	16	-39.84	-2.68	24.98	-42.8	-0.36
352	301	U	1	-41.4	-2.95	31.17	-2.95	-0.02
352	326	U	18	-36.36	-3.25	24.75	-58.49	-0.49
352	325	U	1	-36.4	-2.62	31.56	-2.62	-0.02
352	398	U	1	-30.6	-2.55	24.72	-2.55	-0.02

i-nuc	BP(j)	Nuc	#BP_Win	avgMFE	avgZ	avgED	SumZ	SumZ/#TotalWindows	BPs= 3
nt-353	-	A	120	-	-	-	-	-
353	NoBP	A	92	-35.64	-2.36	25.75	-216.9	-1.81
353	282	U	9	-33.51	-0.93	28.0	-8.39	-0.07
353	300	U	1	-41.4	-2.95	31.17	-2.95	-0.02
353	325	U	18	-36.36	-3.25	24.75	-58.49	-0.49

i-nuc	BP(j)	Nuc	#BP_Win	avgMFE	avgZ	avgED	SumZ	SumZ/#TotalWindows	BPs= 8
nt-354	-	U	120	-	-	-	-	-
354	NoBP	U	26	-34.73	-2.98	23.59	-77.54	-0.65
354	242	A	3	-33.6	-0.98	25.34	-2.94	-0.02
354	281	A	9	-33.51	-0.93	28.0	-8.39	-0.07
354	293	A	13	-39.48	-2.61	23.83	-33.87	-0.28
354	288	A	28	-34.9	-1.47	31.81	-41.17	-0.34
354	298	A	1	-41.4	-2.95	31.17	-2.95	-0.02
354	414	A	8	-39.76	-2.8	17.61	-22.41	-0.19
354	324	A	18	-36.36	-3.25	24.75	-58.49	-0.49
354	445	A	14	-33.39	-2.87	24.79	-40.16	-0.33

i-nuc	BP(j)	Nuc	#BP_Win	avgMFE	avgZ	avgED	SumZ	SumZ/#TotalWindows	BPs= 8
nt-355	-	G	120	-	-	-	-	-
355	NoBP	G	48	-36.04	-3.1	22.96	-148.82	-1.24
355	241	C	3	-33.6	-0.98	25.34	-2.94	-0.02
355	280	U	9	-33.51	-0.93	28.0	-8.39	-0.07
355	292	C	13	-39.48	-2.61	23.83	-33.87	-0.28
355	287	C	28	-34.9	-1.47	31.81	-41.17	-0.34
355	300	U	2	-40.0	-2.83	23.97	-5.66	-0.05
355	297	C	1	-41.4	-2.95	31.17	-2.95	-0.02
355	444	C	15	-33.59	-2.85	25.24	-42.78	-0.36
355	397	U	1	-30.6	-2.55	24.72	-2.55	-0.02

i-nuc	BP(j)	Nuc	#BP_Win	avgMFE	avgZ	avgED	SumZ	SumZ/#TotalWindows	BPs= 9
nt-356	-	G	120	-	-	-	-	-
356	NoBP	G	35	-33.19	-3.01	24.74	-105.18	-0.88
356	240	C	3	-33.6	-0.98	25.34	-2.94	-0.02
356	279	U	9	-33.51	-0.93	28.0	-8.39	-0.07
356	291	U	13	-39.48	-2.61	23.83	-33.87	-0.28
356	285	C	28	-34.9	-1.47	31.81	-41.17	-0.34
356	299	C	2	-40.0	-2.83	23.97	-5.66	-0.05
356	412	C	22	-39.04	-3.05	20.82	-67.19	-0.56
356	296	C	1	-41.4	-2.95	31.17	-2.95	-0.02
356	322	U	6	-36.02	-3.54	23.95	-21.27	-0.18
356	396	C	1	-30.6	-2.55	24.72	-2.55	-0.02

i-nuc	BP(j)	Nuc	#BP_Win	avgMFE	avgZ	avgED	SumZ	SumZ/#TotalWindows	BPs= 9
nt-357	-	G	120	-	-	-	-	-
357	239	C	2	-34.5	-1.26	23.24	-2.52	-0.02
357	NoBP	G	19	-32.4	-3.07	23.99	-58.32	-0.49
357	278	C	9	-33.51	-0.93	28.0	-8.39	-0.07
357	290	C	13	-39.48	-2.61	23.83	-33.87	-0.28
357	284	U	28	-34.9	-1.47	31.81	-41.17	-0.34
357	297	C	2	-40.0	-2.83	23.97	-5.66	-0.05
357	411	C	22	-39.04	-3.05	20.82	-67.19	-0.56
357	412	C	2	-39.0	-3.4	19.73	-6.8	-0.06
357	321	U	6	-36.02	-3.54	23.95	-21.27	-0.18
357	442	U	17	-33.82	-2.85	26.27	-48.39	-0.4

i-nuc	BP(j)	Nuc	#BP_Win	avgMFE	avgZ	avgED	SumZ	SumZ/#TotalWindows	BPs= 7
nt-358	-	G	120	-	-	-	-	-
358	NoBP	G	42	-34.97	-2.44	24.88	-102.27	-0.85
358	283	U	28	-34.9	-1.47	31.81	-41.17	-0.34
358	296	C	2	-40.0	-2.83	23.97	-5.66	-0.05
358	410	U	22	-39.04	-3.05	20.82	-67.19	-0.56
358	411	C	2	-39.0	-3.4	19.73	-6.8	-0.06
358	320	U	6	-36.02	-3.54	23.95	-21.27	-0.18
358	441	C	17	-33.82	-2.85	26.27	-48.39	-0.4
358	394	U	1	-30.6	-2.55	24.72	-2.55	-0.02

i-nuc	BP(j)	Nuc	#BP_Win	avgMFE	avgZ	avgED	SumZ	SumZ/#TotalWindows	BPs= 7
nt-359	-	A	120	-	-	-	-	-
359	NoBP	A	42	-34.94	-2.47	25.09	-103.79	-0.86
359	282	U	28	-34.9	-1.47	31.81	-41.17	-0.34
359	295	U	2	-40.0	-2.83	23.97	-5.66	-0.05
359	409	U	22	-39.04	-3.05	20.82	-67.19	-0.56
359	410	U	2	-39.0	-3.4	19.73	-6.8	-0.06
359	319	U	6	-36.02	-3.54	23.95	-21.27	-0.18
359	440	U	17	-33.82	-2.85	26.27	-48.39	-0.4
359	393	U	1	-30.6	-2.55	24.72	-2.55	-0.02

i-nuc	BP(j)	Nuc	#BP_Win	avgMFE	avgZ	avgED	SumZ	SumZ/#TotalWindows	BPs= 6
nt-360	-	U	120	-	-	-	-	-
360	NoBP	U	38	-34.12	-2.41	26.31	-91.46	-0.76
360	281	A	28	-34.9	-1.47	31.81	-41.17	-0.34
360	406	A	28	-39.63	-3.16	19.78	-88.41	-0.74
360	294	A	2	-40.0	-2.83	23.97	-5.66	-0.05
360	318	A	6	-36.02	-3.54	23.95	-21.27	-0.18
360	439	A	17	-33.82	-2.85	26.27	-48.39	-0.4
360	392	A	1	-30.6	-2.55	24.72	-2.55	-0.02

i-nuc	BP(j)	Nuc	#BP_Win	avgMFE	avgZ	avgED	SumZ	SumZ/#TotalWindows	BPs= 3
nt-361	-	A	120	-	-	-	-	-
361	NoBP	A	44	-34.24	-2.61	25.97	-114.85	-0.96
361	280	U	28	-34.9	-1.47	31.81	-41.17	-0.34
361	405	U	31	-39.72	-3.13	20.09	-97.08	-0.81
361	438	U	17	-33.82	-2.85	26.27	-48.39	-0.4

i-nuc	BP(j)	Nuc	#BP_Win	avgMFE	avgZ	avgED	SumZ	SumZ/#TotalWindows	BPs= 4
nt-362	-	A	120	-	-	-	-	-
362	NoBP	A	8	-34.06	-1.53	31.05	-12.24	-0.1
362	279	U	28	-34.9	-1.47	31.81	-41.17	-0.34
362	378	U	5	-34.7	-1.17	29.31	-5.87	-0.05
362	402	U	47	-34.16	-3.07	24.64	-144.31	-1.2
362	404	U	32	-39.59	-3.14	20.4	-100.52	-0.84

i-nuc	BP(j)	Nuc	#BP_Win	avgMFE	avgZ	avgED	SumZ	SumZ/#TotalWindows	BPs= 5
nt-363	-	G	120	-	-	-	-	-
363	NoBP	G	3	-32.63	-1.59	31.6	-4.77	-0.04
363	278	C	28	-34.9	-1.47	31.81	-41.17	-0.34
363	377	C	6	-34.47	-1.14	29.76	-6.86	-0.06
363	285	C	2	-35.5	-1.76	36.73	-3.53	-0.03
363	401	C	48	-34.26	-3.06	24.62	-146.69	-1.22
363	403	C	33	-39.61	-3.16	20.2	-104.21	-0.87

i-nuc	BP(j)	Nuc	#BP_Win	avgMFE	avgZ	avgED	SumZ	SumZ/#TotalWindows	BPs= 4
nt-364	-	A	120	-	-	-	-	-
364	NoBP	A	30	-34.84	-1.54	31.47	-46.3	-0.39
364	376	U	6	-34.47	-1.14	29.76	-6.86	-0.06
364	284	U	2	-35.5	-1.76	36.73	-3.53	-0.03
364	400	U	49	-34.29	-3.03	24.82	-148.44	-1.24
364	402	U	33	-39.61	-3.16	20.2	-104.21	-0.87

i-nuc	BP(j)	Nuc	#BP_Win	avgMFE	avgZ	avgED	SumZ	SumZ/#TotalWindows	BPs= 4
nt-365	-	G	120	-	-	-	-	-
365	NoBP	G	30	-35.05	-1.61	31.26	-48.22	-0.4
365	375	C	6	-34.47	-1.14	29.76	-6.86	-0.06
365	283	U	2	-35.5	-1.76	36.73	-3.53	-0.03
365	399	C	49	-34.29	-3.03	24.82	-148.44	-1.24
365	401	C	33	-39.61	-3.16	20.2	-104.21	-0.87

i-nuc	BP(j)	Nuc	#BP_Win	avgMFE	avgZ	avgED	SumZ	SumZ/#TotalWindows	BPs= 5
nt-366	-	A	120	-	-	-	-	-
366	NoBP	A	19	-33.73	-1.39	34.52	-26.34	-0.22
366	374	U	6	-34.47	-1.14	29.76	-6.86	-0.06
366	275	U	11	-37.9	-2.16	25.26	-23.71	-0.2
366	282	U	2	-35.5	-1.76	36.73	-3.53	-0.03
366	398	U	49	-34.29	-3.03	24.82	-148.44	-1.24
366	400	U	33	-39.61	-3.16	20.2	-104.21	-0.87

i-nuc	BP(j)	Nuc	#BP_Win	avgMFE	avgZ	avgED	SumZ	SumZ/#TotalWindows	BPs= 3
nt-367	-	G	120	-	-	-	-	-
367	NoBP	G	27	-34.26	-1.42	33.45	-38.42	-0.32
367	274	C	11	-37.9	-2.16	25.26	-23.71	-0.2
367	397	U	49	-34.29	-3.03	24.82	-148.44	-1.24
367	399	C	33	-39.61	-3.16	20.2	-104.21	-0.87

i-nuc	BP(j)	Nuc	#BP_Win	avgMFE	avgZ	avgED	SumZ	SumZ/#TotalWindows	BPs= 3
nt-368	-	G	120	-	-	-	-	-
368	NoBP	G	28	-34.63	-1.52	32.89	-42.61	-0.36
368	273	C	10	-37.85	-2.13	25.24	-21.3	-0.18
368	396	C	49	-34.29	-3.03	24.82	-148.44	-1.24
368	398	U	33	-39.61	-3.16	20.2	-104.21	-0.87

i-nuc	BP(j)	Nuc	#BP_Win	avgMFE	avgZ	avgED	SumZ	SumZ/#TotalWindows	BPs= 2
nt-369	-	A	120	-	-	-	-	-
369	NoBP	A	20	-33.72	-1.08	31.68	-21.59	-0.18
369	389	U	67	-35.22	-2.87	26.06	-192.5	-1.6
369	397	U	33	-39.61	-3.16	20.2	-104.21	-0.87

i-nuc	BP(j)	Nuc	#BP_Win	avgMFE	avgZ	avgED	SumZ	SumZ/#TotalWindows	BPs= 1
nt-370	-	U	120	-	-	-	-	-
370	NoBP	U	18	-33.51	-1.01	31.52	-18.19	-0.15
370	388	A	102	-36.69	-2.95	24.22	-301.37	-2.51

i-nuc	BP(j)	Nuc	#BP_Win	avgMFE	avgZ	avgED	SumZ	SumZ/#TotalWindows	BPs= 1
nt-371	-	U	120	-	-	-	-	-
371	NoBP	U	16	-33.31	-0.94	31.63	-15.04	-0.13
371	387	A	104	-36.7	-2.94	24.34	-305.32	-2.54

i-nuc	BP(j)	Nuc	#BP_Win	avgMFE	avgZ	avgED	SumZ	SumZ/#TotalWindows	BPs= 2
nt-372	-	C	120	-	-	-	-	-
372	NoBP	C	14	-33.19	-0.89	31.87	-12.44	-0.1
372	386	G	105	-36.7	-2.92	24.34	-307.06	-2.56
372	489	G	1	-35.0	-1.51	33.13	-1.51	-0.01

i-nuc	BP(j)	Nuc	#BP_Win	avgMFE	avgZ	avgED	SumZ	SumZ/#TotalWindows	BPs= 2
nt-373	-	A	120	-	-	-	-	-
373	NoBP	A	13	-33.55	-0.99	30.4	-12.84	-0.11
373	385	U	106	-36.68	-2.91	24.35	-308.19	-2.57
373	488	U	1	-35.0	-1.51	33.13	-1.51	-0.01

i-nuc	BP(j)	Nuc	#BP_Win	avgMFE	avgZ	avgED	SumZ	SumZ/#TotalWindows	BPs= 3
nt-374	-	U	120	-	-	-	-	-
374	NoBP	U	6	-33.92	-1.16	26.94	-6.99	-0.06
374	366	A	6	-34.47	-1.14	29.76	-6.86	-0.06
374	384	A	107	-36.64	-2.89	24.39	-309.01	-2.58
374	487	A	1	-35.0	-1.51	33.13	-1.51	-0.01

i-nuc	BP(j)	Nuc	#BP_Win	avgMFE	avgZ	avgED	SumZ	SumZ/#TotalWindows	BPs= 3
nt-375	-	C	120	-	-	-	-	-
375	NoBP	C	6	-35.1	-1.48	22.64	-8.91	-0.07
375	365	G	6	-34.47	-1.14	29.76	-6.86	-0.06
375	383	G	107	-36.64	-2.89	24.39	-309.01	-2.58
375	486	G	1	-35.0	-1.51	33.13	-1.51	-0.01

i-nuc	BP(j)	Nuc	#BP_Win	avgMFE	avgZ	avgED	SumZ	SumZ/#TotalWindows	BPs= 2
nt-376	-	U	120	-	-	-	-	-
376	NoBP	U	7	-36.11	-1.79	20.57	-12.55	-0.1
376	364	A	6	-34.47	-1.14	29.76	-6.86	-0.06
376	382	A	107	-36.64	-2.89	24.39	-309.01	-2.58

i-nuc	BP(j)	Nuc	#BP_Win	avgMFE	avgZ	avgED	SumZ	SumZ/#TotalWindows	BPs= 2
nt-377	-	C	120	-	-	-	-	-
377	363	G	6	-34.47	-1.14	29.76	-6.86	-0.06
377	NoBP	C	7	-37.23	-2.12	16.72	-14.81	-0.12
377	381	G	107	-36.64	-2.89	24.39	-309.01	-2.58

i-nuc	BP(j)	Nuc	#BP_Win	avgMFE	avgZ	avgED	SumZ	SumZ/#TotalWindows	BPs= 1
nt-378	-	U	120	-	-	-	-	-
378	362	A	5	-34.7	-1.17	29.31	-5.87	-0.05
378	NoBP	U	115	-36.7	-2.84	23.8	-326.56	-2.72

i-nuc	BP(j)	Nuc	#BP_Win	avgMFE	avgZ	avgED	SumZ	SumZ/#TotalWindows	BPs= 1
nt-379	-	G	120	-	-	-	-	-
379	NoBP	G	112	-36.52	-2.8	24.65	-313.93	-2.62
379	403	C	8	-38.51	-2.5	12.95	-20.01	-0.17

i-nuc	BP(j)	Nuc	#BP_Win	avgMFE	avgZ	avgED	SumZ	SumZ/#TotalWindows	BPs= 2
nt-380	-	A	120	-	-	-	-	-
380	NoBP	A	111	-36.53	-2.82	24.62	-312.5	-2.6
380	402	U	8	-38.51	-2.5	12.95	-20.01	-0.17
380	404	U	1	-36.9	-2.06	14.73	-2.06	-0.02

i-nuc	BP(j)	Nuc	#BP_Win	avgMFE	avgZ	avgED	SumZ	SumZ/#TotalWindows	BPs= 3
nt-381	-	G	120	-	-	-	-	-
381	NoBP	G	3	-33.07	-0.71	31.64	-2.13	-0.02
381	377	C	107	-36.64	-2.89	24.39	-309.01	-2.58
381	401	C	8	-38.51	-2.5	12.95	-20.01	-0.17
381	403	C	2	-37.0	-2.04	14.65	-4.08	-0.03

i-nuc	BP(j)	Nuc	#BP_Win	avgMFE	avgZ	avgED	SumZ	SumZ/#TotalWindows	BPs= 3
nt-382	-	A	120	-	-	-	-	-
382	NoBP	A	3	-32.97	-0.72	31.21	-2.17	-0.02
382	376	U	107	-36.64	-2.89	24.39	-309.01	-2.58
382	400	U	8	-38.51	-2.5	12.95	-20.01	-0.17
382	402	U	2	-37.0	-2.04	14.65	-4.08	-0.03

i-nuc	BP(j)	Nuc	#BP_Win	avgMFE	avgZ	avgED	SumZ	SumZ/#TotalWindows	BPs= 3
nt-383	-	G	120	-	-	-	-	-
383	NoBP	G	3	-33.77	-0.99	27.75	-2.97	-0.02
383	375	C	107	-36.64	-2.89	24.39	-309.01	-2.58
383	399	C	8	-38.51	-2.5	12.95	-20.01	-0.17
383	401	C	2	-37.0	-2.04	14.65	-4.08	-0.03

i-nuc	BP(j)	Nuc	#BP_Win	avgMFE	avgZ	avgED	SumZ	SumZ/#TotalWindows	BPs= 3
nt-384	-	A	120	-	-	-	-	-
384	374	U	107	-36.64	-2.89	24.39	-309.01	-2.58
384	398	U	8	-38.51	-2.5	12.95	-20.01	-0.17
384	400	U	2	-37.0	-2.04	14.65	-4.08	-0.03
384	NoBP	A	3	-35.23	-1.41	23.31	-4.23	-0.04

i-nuc	BP(j)	Nuc	#BP_Win	avgMFE	avgZ	avgED	SumZ	SumZ/#TotalWindows	BPs= 1
nt-385	-	U	120	-	-	-	-	-
385	373	A	106	-36.68	-2.91	24.35	-308.19	-2.57
385	NoBP	U	14	-37.42	-2.13	16.03	-29.77	-0.25

i-nuc	BP(j)	Nuc	#BP_Win	avgMFE	avgZ	avgED	SumZ	SumZ/#TotalWindows	BPs= 2
nt-386	-	G	120	-	-	-	-	-
386	372	C	105	-36.7	-2.92	24.34	-307.06	-2.56
386	NoBP	G	13	-37.4	-2.09	17.15	-27.18	-0.23
386	399	C	2	-37.0	-2.04	14.65	-4.08	-0.03

i-nuc	BP(j)	Nuc	#BP_Win	avgMFE	avgZ	avgED	SumZ	SumZ/#TotalWindows	BPs= 2
nt-387	-	A	120	-	-	-	-	-
387	371	U	104	-36.7	-2.94	24.34	-305.32	-2.54
387	NoBP	A	14	-37.35	-2.05	18.13	-28.74	-0.24
387	398	U	2	-37.0	-2.04	14.65	-4.08	-0.03

i-nuc	BP(j)	Nuc	#BP_Win	avgMFE	avgZ	avgED	SumZ	SumZ/#TotalWindows	BPs= 2
nt-388	-	A	120	-	-	-	-	-
388	370	U	102	-36.69	-2.95	24.22	-301.37	-2.51
388	NoBP	A	16	-37.28	-2.0	20.4	-32.05	-0.27
388	397	U	2	-37.0	-2.04	14.65	-4.08	-0.03

i-nuc	BP(j)	Nuc	#BP_Win	avgMFE	avgZ	avgED	SumZ	SumZ/#TotalWindows	BPs= 2
nt-389	-	U	120	-	-	-	-	-
389	369	A	67	-35.22	-2.87	26.06	-192.5	-1.6
389	NoBP	U	50	-38.94	-2.8	20.05	-140.03	-1.17
389	502	A	3	-35.93	-1.54	21.35	-4.62	-0.04

i-nuc	BP(j)	Nuc	#BP_Win	avgMFE	avgZ	avgED	SumZ	SumZ/#TotalWindows	BPs= 1
nt-390	-	G	120	-	-	-	-	-
390	NoBP	G	117	-36.83	-2.84	23.35	-332.15	-2.77
390	501	C	3	-35.93	-1.54	21.35	-4.62	-0.04

i-nuc	BP(j)	Nuc	#BP_Win	avgMFE	avgZ	avgED	SumZ	SumZ/#TotalWindows	BPs= 1
nt-391	-	A	120	-	-	-	-	-
391	NoBP	A	117	-36.83	-2.83	23.21	-331.67	-2.76
391	500	U	3	-35.93	-1.54	21.35	-4.62	-0.04

i-nuc	BP(j)	Nuc	#BP_Win	avgMFE	avgZ	avgED	SumZ	SumZ/#TotalWindows	BPs= 1
nt-392	-	A	120	-	-	-	-	-
392	NoBP	A	119	-36.87	-2.8	22.99	-333.13	-2.78
392	360	U	1	-30.6	-2.55	24.72	-2.55	-0.02

i-nuc	BP(j)	Nuc	#BP_Win	avgMFE	avgZ	avgED	SumZ	SumZ/#TotalWindows	BPs= 2
nt-393	-	U	120	-	-	-	-	-
393	NoBP	U	103	-36.58	-2.88	22.66	-296.63	-2.47
393	359	A	1	-30.6	-2.55	24.72	-2.55	-0.02
393	446	A	16	-38.78	-2.23	23.98	-35.73	-0.3

i-nuc	BP(j)	Nuc	#BP_Win	avgMFE	avgZ	avgED	SumZ	SumZ/#TotalWindows	BPs= 2
nt-394	-	U	120	-	-	-	-	-
394	NoBP	U	102	-36.56	-2.88	22.64	-294.22	-2.45
394	358	G	1	-30.6	-2.55	24.72	-2.55	-0.02
394	445	A	17	-38.94	-2.22	23.19	-37.66	-0.31

i-nuc	BP(j)	Nuc	#BP_Win	avgMFE	avgZ	avgED	SumZ	SumZ/#TotalWindows	BPs= 2
nt-395	-	G	120	-	-	-	-	-
395	NoBP	G	99	-36.59	-2.94	22.59	-291.06	-2.43
395	444	C	17	-38.94	-2.22	23.19	-37.66	-0.31
395	496	C	4	-35.45	-1.42	22.89	-5.68	-0.05

i-nuc	BP(j)	Nuc	#BP_Win	avgMFE	avgZ	avgED	SumZ	SumZ/#TotalWindows	BPs= 4
nt-396	-	C	120	-	-	-	-	-
396	NoBP	C	49	-39.14	-2.87	20.21	-140.57	-1.17
396	368	G	49	-34.29	-3.03	24.82	-148.44	-1.24
396	356	G	1	-30.6	-2.55	24.72	-2.55	-0.02
396	443	G	17	-38.94	-2.22	23.19	-37.66	-0.31
396	495	G	4	-35.45	-1.42	22.89	-5.68	-0.05

i-nuc	BP(j)	Nuc	#BP_Win	avgMFE	avgZ	avgED	SumZ	SumZ/#TotalWindows	BPs= 5
nt-397	-	U	120	-	-	-	-	-
397	NoBP	U	31	-38.9	-2.28	22.01	-70.67	-0.59
397	367	G	49	-34.29	-3.03	24.82	-148.44	-1.24
397	369	A	33	-39.61	-3.16	20.2	-104.21	-0.87
397	355	G	1	-30.6	-2.55	24.72	-2.55	-0.02
397	388	A	2	-37.0	-2.04	14.65	-4.08	-0.03
397	494	A	4	-35.45	-1.42	22.89	-5.68	-0.05

i-nuc	BP(j)	Nuc	#BP_Win	avgMFE	avgZ	avgED	SumZ	SumZ/#TotalWindows	BPs= 7
nt-398	-	U	120	-	-	-	-	-
398	NoBP	U	22	-39.25	-2.24	24.66	-49.26	-0.41
398	366	A	49	-34.29	-3.03	24.82	-148.44	-1.24
398	368	G	33	-39.61	-3.16	20.2	-104.21	-0.87
398	352	A	1	-30.6	-2.55	24.72	-2.55	-0.02
398	384	A	8	-38.51	-2.5	12.95	-20.01	-0.17
398	387	A	2	-37.0	-2.04	14.65	-4.08	-0.03
398	493	G	4	-35.45	-1.42	22.89	-5.68	-0.05
398	514	A	1	-41.5	-2.05	25.59	-2.05	-0.02

i-nuc	BP(j)	Nuc	#BP_Win	avgMFE	avgZ	avgED	SumZ	SumZ/#TotalWindows	BPs= 7
nt-399	-	C	120	-	-	-	-	-
399	NoBP	C	22	-38.15	-2.05	23.7	-45.06	-0.38
399	365	G	49	-34.29	-3.03	24.82	-148.44	-1.24
399	367	G	33	-39.61	-3.16	20.2	-104.21	-0.87
399	351	G	1	-30.6	-2.55	24.72	-2.55	-0.02
399	383	G	8	-38.51	-2.5	12.95	-20.01	-0.17
399	386	G	2	-37.0	-2.04	14.65	-4.08	-0.03
399	513	G	1	-41.5	-2.05	25.59	-2.05	-0.02
399	515	G	4	-43.52	-2.7	24.17	-10.81	-0.09

i-nuc	BP(j)	Nuc	#BP_Win	avgMFE	avgZ	avgED	SumZ	SumZ/#TotalWindows	BPs= 7
nt-400	-	U	120	-	-	-	-	-
400	364	A	49	-34.29	-3.03	24.82	-148.44	-1.24
400	366	A	33	-39.61	-3.16	20.2	-104.21	-0.87
400	350	G	1	-30.6	-2.55	24.72	-2.55	-0.02
400	NoBP	U	21	-38.27	-2.06	23.13	-43.34	-0.36
400	382	A	8	-38.51	-2.5	12.95	-20.01	-0.17
400	384	A	2	-37.0	-2.04	14.65	-4.08	-0.03
400	512	A	1	-41.5	-2.05	25.59	-2.05	-0.02
400	514	A	5	-43.06	-2.59	23.88	-12.97	-0.11

i-nuc	BP(j)	Nuc	#BP_Win	avgMFE	avgZ	avgED	SumZ	SumZ/#TotalWindows	BPs= 7
nt-401	-	C	120	-	-	-	-	-
401	363	G	48	-34.26	-3.06	24.62	-146.69	-1.22
401	365	G	33	-39.61	-3.16	20.2	-104.21	-0.87
401	349	G	1	-30.6	-2.55	24.72	-2.55	-0.02
401	NoBP	C	22	-38.39	-2.06	23.16	-45.36	-0.38
401	381	G	8	-38.51	-2.5	12.95	-20.01	-0.17
401	383	G	2	-37.0	-2.04	14.65	-4.08	-0.03
401	511	G	1	-41.5	-2.05	25.59	-2.05	-0.02
401	513	G	5	-43.06	-2.59	23.88	-12.97	-0.11

i-nuc	BP(j)	Nuc	#BP_Win	avgMFE	avgZ	avgED	SumZ	SumZ/#TotalWindows	BPs= 7
nt-402	-	U	120	-	-	-	-	-
402	362	A	47	-34.16	-3.07	24.64	-144.31	-1.2
402	364	A	33	-39.61	-3.16	20.2	-104.21	-0.87
402	348	G	1	-30.6	-2.55	24.72	-2.55	-0.02
402	435	A	24	-38.67	-2.07	23.42	-49.74	-0.41
402	380	A	8	-38.51	-2.5	12.95	-20.01	-0.17
402	382	A	2	-37.0	-2.04	14.65	-4.08	-0.03
402	512	A	5	-43.06	-2.59	23.88	-12.97	-0.11

i-nuc	BP(j)	Nuc	#BP_Win	avgMFE	avgZ	avgED	SumZ	SumZ/#TotalWindows	BPs= 6
nt-403	-	C	120	-	-	-	-	-
403	NoBP	C	47	-34.21	-3.06	24.74	-143.99	-1.2
403	363	G	33	-39.61	-3.16	20.2	-104.21	-0.87
403	347	G	1	-30.6	-2.55	24.72	-2.55	-0.02
403	434	G	24	-38.67	-2.07	23.42	-49.74	-0.41
403	379	G	8	-38.51	-2.5	12.95	-20.01	-0.17
403	381	G	2	-37.0	-2.04	14.65	-4.08	-0.03
403	511	G	5	-43.06	-2.59	23.88	-12.97	-0.11

i-nuc	BP(j)	Nuc	#BP_Win	avgMFE	avgZ	avgED	SumZ	SumZ/#TotalWindows	BPs= 4
nt-404	-	U	120	-	-	-	-	-
404	NoBP	U	1	-40.8	-2.77	24.45	-2.77	-0.02
404	362	A	32	-39.59	-3.14	20.4	-100.52	-0.84
404	432	A	85	-36.44	-2.7	23.03	-229.38	-1.91
404	346	G	1	-30.6	-2.55	24.72	-2.55	-0.02
404	380	A	1	-36.9	-2.06	14.73	-2.06	-0.02

i-nuc	BP(j)	Nuc	#BP_Win	avgMFE	avgZ	avgED	SumZ	SumZ/#TotalWindows	BPs= 2
nt-405	-	U	120	-	-	-	-	-
405	361	A	31	-39.72	-3.13	20.09	-97.08	-0.81
405	431	A	89	-36.43	-2.69	23.07	-239.8	-2.0

i-nuc	BP(j)	Nuc	#BP_Win	avgMFE	avgZ	avgED	SumZ	SumZ/#TotalWindows	BPs= 2
nt-406	-	A	120	-	-	-	-	-
406	360	U	28	-39.63	-3.16	19.78	-88.41	-0.74
406	NoBP	A	2	-40.0	-2.83	23.97	-5.66	-0.05
406	430	U	90	-36.47	-2.69	23.12	-241.77	-2.01

i-nuc	BP(j)	Nuc	#BP_Win	avgMFE	avgZ	avgED	SumZ	SumZ/#TotalWindows	BPs= 1
nt-407	-	A	120	-	-	-	-	-
407	NoBP	A	29	-39.54	-3.13	20.23	-90.63	-0.76
407	429	U	91	-36.5	-2.67	23.21	-243.08	-2.03

i-nuc	BP(j)	Nuc	#BP_Win	avgMFE	avgZ	avgED	SumZ	SumZ/#TotalWindows	BPs= 1
nt-408	-	A	120	-	-	-	-	-
408	NoBP	A	29	-39.38	-3.04	21.06	-88.13	-0.73
408	428	U	91	-36.5	-2.67	23.21	-243.08	-2.03

i-nuc	BP(j)	Nuc	#BP_Win	avgMFE	avgZ	avgED	SumZ	SumZ/#TotalWindows	BPs= 2
nt-409	-	U	120	-	-	-	-	-
409	NoBP	U	7	-39.9	-2.65	24.53	-18.53	-0.15
409	359	A	22	-39.04	-3.05	20.82	-67.19	-0.56
409	427	A	91	-36.5	-2.67	23.21	-243.08	-2.03

i-nuc	BP(j)	Nuc	#BP_Win	avgMFE	avgZ	avgED	SumZ	SumZ/#TotalWindows	BPs= 4
nt-410	-	U	120	-	-	-	-	-
410	NoBP	U	2	-40.0	-2.83	23.97	-5.66	-0.05
410	358	G	22	-39.04	-3.05	20.82	-67.19	-0.56
410	359	A	2	-39.0	-3.4	19.73	-6.8	-0.06
410	426	G	91	-36.5	-2.67	23.21	-243.08	-2.03
410	527	A	3	-39.17	-1.13	34.17	-3.39	-0.03

i-nuc	BP(j)	Nuc	#BP_Win	avgMFE	avgZ	avgED	SumZ	SumZ/#TotalWindows	BPs= 5
nt-411	-	C	120	-	-	-	-	-
411	NoBP	C	1	-40.0	-2.83	22.35	-2.83	-0.02
411	357	G	22	-39.04	-3.05	20.82	-67.19	-0.56
411	358	G	2	-39.0	-3.4	19.73	-6.8	-0.06
411	425	G	91	-36.5	-2.67	23.21	-243.08	-2.03
411	526	G	3	-39.17	-1.13	34.17	-3.39	-0.03
411	453	G	1	-38.1	-0.52	34.44	-0.52	-0.0

i-nuc	BP(j)	Nuc	#BP_Win	avgMFE	avgZ	avgED	SumZ	SumZ/#TotalWindows	BPs= 5
nt-412	-	C	120	-	-	-	-	-
412	356	G	22	-39.04	-3.05	20.82	-67.19	-0.56
412	357	G	2	-39.0	-3.4	19.73	-6.8	-0.06
412	424	G	91	-36.5	-2.67	23.21	-243.08	-2.03
412	525	G	3	-39.17	-1.13	34.17	-3.39	-0.03
412	452	G	1	-38.1	-0.52	34.44	-0.52	-0.0
412	NoBP	C	1	-39.0	-1.08	25.01	-1.08	-0.01

i-nuc	BP(j)	Nuc	#BP_Win	avgMFE	avgZ	avgED	SumZ	SumZ/#TotalWindows	BPs= 2
nt-413	-	G	120	-	-	-	-	-
413	NoBP	G	27	-38.92	-2.66	22.4	-71.77	-0.6
413	304	U	2	-41.3	-3.26	17.63	-6.53	-0.05
413	423	U	91	-36.5	-2.67	23.21	-243.08	-2.03

i-nuc	BP(j)	Nuc	#BP_Win	avgMFE	avgZ	avgED	SumZ	SumZ/#TotalWindows	BPs= 4
nt-414	-	A	120	-	-	-	-	-
414	NoBP	A	18	-38.67	-2.67	22.74	-48.09	-0.4
414	354	U	8	-39.76	-2.8	17.61	-22.41	-0.19
414	303	U	2	-41.3	-3.26	17.63	-6.53	-0.05
414	422	U	91	-36.5	-2.67	23.21	-243.08	-2.03
414	450	U	1	-38.1	-0.52	34.44	-0.52	-0.0

i-nuc	BP(j)	Nuc	#BP_Win	avgMFE	avgZ	avgED	SumZ	SumZ/#TotalWindows	BPs= 2
nt-415	-	G	120	-	-	-	-	-
415	NoBP	G	112	-37.04	-2.63	22.83	-294.06	-2.45
415	302	C	2	-41.3	-3.26	17.63	-6.53	-0.05
415	322	U	6	-37.85	-3.23	20.28	-19.36	-0.16

i-nuc	BP(j)	Nuc	#BP_Win	avgMFE	avgZ	avgED	SumZ	SumZ/#TotalWindows	BPs= 2
nt-416	-	A	120	-	-	-	-	-
416	NoBP	A	112	-37.05	-2.62	22.64	-293.47	-2.45
416	301	U	2	-41.3	-3.26	17.63	-6.53	-0.05
416	321	U	6	-37.85	-3.23	20.28	-19.36	-0.16

i-nuc	BP(j)	Nuc	#BP_Win	avgMFE	avgZ	avgED	SumZ	SumZ/#TotalWindows	BPs= 2
nt-417	-	A	120	-	-	-	-	-
417	NoBP	A	112	-37.09	-2.61	22.52	-292.76	-2.44
417	300	U	2	-41.3	-3.26	17.63	-6.53	-0.05
417	320	U	6	-37.85	-3.23	20.28	-19.36	-0.16

i-nuc	BP(j)	Nuc	#BP_Win	avgMFE	avgZ	avgED	SumZ	SumZ/#TotalWindows	BPs= 4
nt-418	-	G	120	-	-	-	-	-
418	299	C	1	-42.2	-3.49	16.7	-3.49	-0.03
418	NoBP	G	101	-36.72	-2.71	22.53	-273.81	-2.28
418	319	U	6	-37.85	-3.23	20.28	-19.36	-0.16
418	440	U	11	-40.95	-1.84	20.05	-20.2	-0.17
418	444	C	1	-38.1	-0.52	34.44	-0.52	-0.0

i-nuc	BP(j)	Nuc	#BP_Win	avgMFE	avgZ	avgED	SumZ	SumZ/#TotalWindows	BPs= 4
nt-419	-	U	120	-	-	-	-	-
419	NoBP	U	99	-36.72	-2.69	22.81	-266.14	-2.22
419	318	A	6	-37.85	-3.23	20.28	-19.36	-0.16
419	439	A	12	-41.04	-1.8	19.72	-21.6	-0.18
419	475	A	2	-36.7	-3.84	8.64	-7.67	-0.06
419	443	G	1	-38.1	-0.52	34.44	-0.52	-0.0

i-nuc	BP(j)	Nuc	#BP_Win	avgMFE	avgZ	avgED	SumZ	SumZ/#TotalWindows	BPs= 4
nt-420	-	G	120	-	-	-	-	-
420	NoBP	G	98	-36.75	-2.67	22.71	-261.25	-2.18
420	317	C	6	-37.85	-3.23	20.28	-19.36	-0.16
420	438	U	12	-41.04	-1.8	19.72	-21.6	-0.18
420	474	C	3	-36.1	-3.61	16.32	-10.82	-0.09
420	442	U	1	-38.1	-0.52	34.44	-0.52	-0.0

i-nuc	BP(j)	Nuc	#BP_Win	avgMFE	avgZ	avgED	SumZ	SumZ/#TotalWindows	BPs= 2
nt-421	-	G	120	-	-	-	-	-
421	NoBP	G	107	-36.81	-2.71	22.38	-289.88	-2.42
421	437	C	12	-41.04	-1.8	19.72	-21.6	-0.18
421	441	C	1	-38.1	-0.52	34.44	-0.52	-0.0

i-nuc	BP(j)	Nuc	#BP_Win	avgMFE	avgZ	avgED	SumZ	SumZ/#TotalWindows	BPs= 4
nt-422	-	U	120	-	-	-	-	-
422	NoBP	U	11	-40.01	-2.29	18.22	-25.16	-0.21
422	315	A	3	-36.27	-3.24	22.14	-9.71	-0.08
422	414	A	91	-36.5	-2.67	23.21	-243.08	-2.03
422	436	A	12	-41.04	-1.8	19.72	-21.6	-0.18
422	472	A	3	-36.1	-3.61	16.32	-10.82	-0.09

i-nuc	BP(j)	Nuc	#BP_Win	avgMFE	avgZ	avgED	SumZ	SumZ/#TotalWindows	BPs= 7
nt-423	-	U	120	-	-	-	-	-
423	NoBP	U	6	-40.65	-2.02	15.86	-12.1	-0.1
423	312	A	3	-39.43	-3.22	18.42	-9.65	-0.08
423	314	A	3	-36.27	-3.24	22.14	-9.71	-0.08
423	413	G	91	-36.5	-2.67	23.21	-243.08	-2.03
423	435	A	12	-41.04	-1.8	19.72	-21.6	-0.18
423	471	A	3	-36.1	-3.61	16.32	-10.82	-0.09
423	439	A	1	-38.1	-0.52	34.44	-0.52	-0.0
423	542	A	1	-41.9	-1.23	17.0	-1.23	-0.01

i-nuc	BP(j)	Nuc	#BP_Win	avgMFE	avgZ	avgED	SumZ	SumZ/#TotalWindows	BPs= 7
nt-424	-	G	120	-	-	-	-	-
424	NoBP	G	14	-40.84	-1.93	19.16	-27.09	-0.23
424	311	C	3	-39.43	-3.22	18.42	-9.65	-0.08
424	313	U	3	-36.27	-3.24	22.14	-9.71	-0.08
424	412	C	91	-36.5	-2.67	23.21	-243.08	-2.03
424	470	C	3	-36.1	-3.61	16.32	-10.82	-0.09
424	438	U	1	-38.1	-0.52	34.44	-0.52	-0.0
424	538	U	3	-41.6	-1.24	16.1	-3.72	-0.03
424	541	C	2	-41.95	-1.3	17.32	-2.59	-0.02

i-nuc	BP(j)	Nuc	#BP_Win	avgMFE	avgZ	avgED	SumZ	SumZ/#TotalWindows	BPs= 8
nt-425	-	G	120	-	-	-	-	-
425	NoBP	G	4	-38.1	-2.56	25.09	-10.26	-0.09
425	310	C	3	-39.43	-3.22	18.42	-9.65	-0.08
425	311	C	1	-38.0	-3.4	17.39	-3.4	-0.03
425	411	C	91	-36.5	-2.67	23.21	-243.08	-2.03
425	433	U	12	-41.04	-1.8	19.72	-21.6	-0.18
425	469	C	3	-36.1	-3.61	16.32	-10.82	-0.09
425	437	C	1	-38.1	-0.52	34.44	-0.52	-0.0
425	537	U	3	-41.6	-1.24	16.1	-3.72	-0.03
425	540	U	2	-41.95	-1.3	17.32	-2.59	-0.02

i-nuc	BP(j)	Nuc	#BP_Win	avgMFE	avgZ	avgED	SumZ	SumZ/#TotalWindows	BPs= 5
nt-426	-	G	120	-	-	-	-	-
426	309	C	3	-39.43	-3.22	18.42	-9.65	-0.08
426	310	C	1	-38.0	-3.4	17.39	-3.4	-0.03
426	NoBP	G	20	-39.83	-2.12	21.32	-42.43	-0.35
426	410	U	91	-36.5	-2.67	23.21	-243.08	-2.03
426	536	C	3	-41.6	-1.24	16.1	-3.72	-0.03
426	539	C	2	-41.95	-1.3	17.32	-2.59	-0.02

i-nuc	BP(j)	Nuc	#BP_Win	avgMFE	avgZ	avgED	SumZ	SumZ/#TotalWindows	BPs= 4
nt-427	-	A	120	-	-	-	-	-
427	308	U	1	-40.3	-3.53	17.86	-3.53	-0.03
427	NoBP	A	23	-40.04	-2.24	20.6	-51.53	-0.43
427	409	U	91	-36.5	-2.67	23.21	-243.08	-2.03
427	535	U	3	-41.6	-1.24	16.1	-3.72	-0.03
427	538	U	2	-41.95	-1.3	17.32	-2.59	-0.02

i-nuc	BP(j)	Nuc	#BP_Win	avgMFE	avgZ	avgED	SumZ	SumZ/#TotalWindows	BPs= 3
nt-428	-	U	120	-	-	-	-	-
428	NoBP	U	23	-41.04	-1.99	20.45	-45.73	-0.38
428	408	A	91	-36.5	-2.67	23.21	-243.08	-2.03
428	466	A	3	-36.1	-3.61	16.32	-10.82	-0.09
428	534	A	3	-41.6	-1.24	16.1	-3.72	-0.03

i-nuc	BP(j)	Nuc	#BP_Win	avgMFE	avgZ	avgED	SumZ	SumZ/#TotalWindows	BPs= 3
nt-429	-	U	120	-	-	-	-	-
429	NoBP	U	23	-41.38	-1.94	20.13	-44.71	-0.37
429	407	A	91	-36.5	-2.67	23.21	-243.08	-2.03
429	465	G	3	-36.1	-3.61	16.32	-10.82	-0.09
429	533	G	3	-41.6	-1.24	16.1	-3.72	-0.03

i-nuc	BP(j)	Nuc	#BP_Win	avgMFE	avgZ	avgED	SumZ	SumZ/#TotalWindows	BPs= 2
nt-430	-	U	120	-	-	-	-	-
430	NoBP	U	27	-41.66	-1.81	19.91	-48.77	-0.41
430	406	A	90	-36.47	-2.69	23.12	-241.77	-2.01
430	464	A	3	-36.1	-3.61	16.32	-10.82	-0.09

i-nuc	BP(j)	Nuc	#BP_Win	avgMFE	avgZ	avgED	SumZ	SumZ/#TotalWindows	BPs= 2
nt-431	-	A	120	-	-	-	-	-
431	NoBP	A	28	-42.04	-1.79	19.9	-50.17	-0.42
431	405	U	89	-36.43	-2.69	23.07	-239.8	-2.0
431	463	U	3	-36.1	-3.61	16.32	-10.82	-0.09

i-nuc	BP(j)	Nuc	#BP_Win	avgMFE	avgZ	avgED	SumZ	SumZ/#TotalWindows	BPs= 2
nt-432	-	A	120	-	-	-	-	-
432	NoBP	A	32	-41.71	-1.87	20.01	-59.83	-0.5
432	404	U	85	-36.44	-2.7	23.03	-229.38	-1.91
432	462	U	3	-36.1	-3.61	16.32	-10.82	-0.09

i-nuc	BP(j)	Nuc	#BP_Win	avgMFE	avgZ	avgED	SumZ	SumZ/#TotalWindows	BPs= 2
nt-433	-	U	120	-	-	-	-	-
433	NoBP	U	105	-37.65	-2.54	22.34	-266.76	-2.22
433	425	G	12	-41.04	-1.8	19.72	-21.6	-0.18
433	461	G	3	-36.1	-3.61	16.32	-10.82	-0.09

i-nuc	BP(j)	Nuc	#BP_Win	avgMFE	avgZ	avgED	SumZ	SumZ/#TotalWindows	BPs= 1
nt-434	-	G	120	-	-	-	-	-
434	NoBP	G	96	-37.91	-2.59	21.4	-248.81	-2.07
434	403	C	24	-38.67	-2.07	23.42	-49.74	-0.41

i-nuc	BP(j)	Nuc	#BP_Win	avgMFE	avgZ	avgED	SumZ	SumZ/#TotalWindows	BPs= 3
nt-435	-	A	120	-	-	-	-	-
435	NoBP	A	75	-38.14	-2.71	21.11	-203.23	-1.69
435	423	U	12	-41.04	-1.8	19.72	-21.6	-0.18
435	463	U	9	-33.39	-2.65	24.25	-23.85	-0.2
435	402	U	24	-38.67	-2.07	23.42	-49.74	-0.41

i-nuc	BP(j)	Nuc	#BP_Win	avgMFE	avgZ	avgED	SumZ	SumZ/#TotalWindows	BPs= 3
nt-436	-	A	120	-	-	-	-	-
436	NoBP	A	96	-38.49	-2.52	21.68	-241.86	-2.02
436	422	U	12	-41.04	-1.8	19.72	-21.6	-0.18
436	462	U	9	-33.39	-2.65	24.25	-23.85	-0.2
436	459	U	3	-36.1	-3.61	16.32	-10.82	-0.09

i-nuc	BP(j)	Nuc	#BP_Win	avgMFE	avgZ	avgED	SumZ	SumZ/#TotalWindows	BPs= 8
nt-437	-	C	120	-	-	-	-	-
437	NoBP	C	66	-38.97	-2.53	21.9	-166.85	-1.39
437	421	G	12	-41.04	-1.8	19.72	-21.6	-0.18
437	346	G	10	-32.77	-3.62	21.06	-36.15	-0.3
437	461	G	9	-33.39	-2.65	24.25	-23.85	-0.2
437	458	G	3	-36.1	-3.61	16.32	-10.82	-0.09
437	495	G	11	-40.05	-1.96	13.9	-21.55	-0.18
437	519	G	2	-41.45	-1.66	29.44	-3.31	-0.03
437	452	G	6	-41.32	-2.15	27.25	-12.93	-0.11
437	425	G	1	-38.1	-0.52	34.44	-0.52	-0.0

i-nuc	BP(j)	Nuc	#BP_Win	avgMFE	avgZ	avgED	SumZ	SumZ/#TotalWindows	BPs= 8
nt-438	-	U	120	-	-	-	-	-
438	NoBP	U	52	-40.77	-2.48	19.89	-128.82	-1.07
438	420	G	12	-41.04	-1.8	19.72	-21.6	-0.18
438	361	A	17	-33.82	-2.85	26.27	-48.39	-0.4
438	345	G	10	-32.77	-3.62	21.06	-36.15	-0.3
438	460	G	9	-33.39	-2.65	24.25	-23.85	-0.2
438	494	A	11	-40.05	-1.96	13.9	-21.55	-0.18
438	518	A	2	-41.45	-1.66	29.44	-3.31	-0.03
438	451	G	6	-41.32	-2.15	27.25	-12.93	-0.11
438	424	G	1	-38.1	-0.52	34.44	-0.52	-0.0

i-nuc	BP(j)	Nuc	#BP_Win	avgMFE	avgZ	avgED	SumZ	SumZ/#TotalWindows	BPs= 6
nt-439	-	A	120	-	-	-	-	-
439	NoBP	A	65	-40.91	-2.37	18.91	-153.74	-1.28
439	419	U	12	-41.04	-1.8	19.72	-21.6	-0.18
439	360	U	17	-33.82	-2.85	26.27	-48.39	-0.4
439	344	U	10	-32.77	-3.62	21.06	-36.15	-0.3
439	459	U	9	-33.39	-2.65	24.25	-23.85	-0.2
439	450	U	6	-41.32	-2.15	27.25	-12.93	-0.11
439	423	U	1	-38.1	-0.52	34.44	-0.52	-0.0

i-nuc	BP(j)	Nuc	#BP_Win	avgMFE	avgZ	avgED	SumZ	SumZ/#TotalWindows	BPs= 7
nt-440	-	U	120	-	-	-	-	-
440	NoBP	U	53	-41.63	-2.32	19.98	-123.07	-1.03
440	418	G	11	-40.95	-1.84	20.05	-20.2	-0.17
440	359	A	17	-33.82	-2.85	26.27	-48.39	-0.4
440	343	A	10	-32.77	-3.62	21.06	-36.15	-0.3
440	458	G	9	-33.39	-2.65	24.25	-23.85	-0.2
440	455	G	3	-36.1	-3.61	16.32	-10.82	-0.09
440	493	G	11	-40.05	-1.96	13.9	-21.55	-0.18
440	449	A	6	-41.32	-2.15	27.25	-12.93	-0.11

i-nuc	BP(j)	Nuc	#BP_Win	avgMFE	avgZ	avgED	SumZ	SumZ/#TotalWindows	BPs= 6
nt-441	-	C	120	-	-	-	-	-
441	NoBP	C	46	-43.13	-2.44	19.67	-112.36	-0.94
441	358	G	17	-33.82	-2.85	26.27	-48.39	-0.4
441	342	G	10	-32.77	-3.62	21.06	-36.15	-0.3
441	454	G	18	-34.86	-2.57	25.7	-46.33	-0.39
441	492	G	26	-39.9	-1.92	14.57	-49.79	-0.41
441	515	G	2	-41.45	-1.66	29.44	-3.31	-0.03
441	421	G	1	-38.1	-0.52	34.44	-0.52	-0.0

i-nuc	BP(j)	Nuc	#BP_Win	avgMFE	avgZ	avgED	SumZ	SumZ/#TotalWindows	BPs= 6
nt-442	-	U	120	-	-	-	-	-
442	357	G	17	-33.82	-2.85	26.27	-48.39	-0.4
442	341	G	10	-32.77	-3.62	21.06	-36.15	-0.3
442	453	G	18	-34.86	-2.57	25.7	-46.33	-0.39
442	NoBP	U	46	-43.46	-2.45	19.16	-112.66	-0.94
442	491	A	26	-39.9	-1.92	14.57	-49.79	-0.41
442	514	A	2	-41.45	-1.66	29.44	-3.31	-0.03
442	420	G	1	-38.1	-0.52	34.44	-0.52	-0.0

i-nuc	BP(j)	Nuc	#BP_Win	avgMFE	avgZ	avgED	SumZ	SumZ/#TotalWindows	BPs= 4
nt-443	-	G	120	-	-	-	-	-
443	NoBP	G	66	-39.97	-2.63	21.64	-173.69	-1.45
443	340	U	10	-32.77	-3.62	21.06	-36.15	-0.3
443	396	C	17	-38.94	-2.22	23.19	-37.66	-0.31
443	490	C	26	-39.9	-1.92	14.57	-49.79	-0.41
443	419	U	1	-38.1	-0.52	34.44	-0.52	-0.0

i-nuc	BP(j)	Nuc	#BP_Win	avgMFE	avgZ	avgED	SumZ	SumZ/#TotalWindows	BPs= 6
nt-444	-	C	120	-	-	-	-	-
444	355	G	15	-33.59	-2.85	25.24	-42.78	-0.36
444	339	G	10	-32.77	-3.62	21.06	-36.15	-0.3
444	451	G	18	-34.86	-2.57	25.7	-46.33	-0.39
444	395	G	17	-38.94	-2.22	23.19	-37.66	-0.31
444	489	G	26	-39.9	-1.92	14.57	-49.79	-0.41
444	NoBP	C	33	-46.11	-2.6	16.93	-85.66	-0.71
444	418	G	1	-38.1	-0.52	34.44	-0.52	-0.0

i-nuc	BP(j)	Nuc	#BP_Win	avgMFE	avgZ	avgED	SumZ	SumZ/#TotalWindows	BPs= 4
nt-445	-	A	120	-	-	-	-	-
445	354	U	14	-33.39	-2.87	24.79	-40.16	-0.33
445	NoBP	A	45	-43.06	-2.8	18.0	-126.22	-1.05
445	450	U	18	-34.86	-2.57	25.7	-46.33	-0.39
445	394	U	17	-38.94	-2.22	23.19	-37.66	-0.31
445	488	U	26	-39.9	-1.92	14.57	-49.79	-0.41

i-nuc	BP(j)	Nuc	#BP_Win	avgMFE	avgZ	avgED	SumZ	SumZ/#TotalWindows	BPs= 1
nt-446	-	A	120	-	-	-	-	-
446	NoBP	A	104	-39.66	-2.55	19.18	-264.99	-2.21
446	393	U	16	-38.78	-2.23	23.98	-35.73	-0.3

i-nuc	BP(j)	Nuc	#BP_Win	avgMFE	avgZ	avgED	SumZ	SumZ/#TotalWindows	BPs= 0
nt-447	-	A	120	-	-	-	-	-
447	NoBP	A	120	-39.65	-2.51	19.73	-300.8	-2.51

i-nuc	BP(j)	Nuc	#BP_Win	avgMFE	avgZ	avgED	SumZ	SumZ/#TotalWindows	BPs= 0
nt-448	-	A	120	-	-	-	-	-
448	NoBP	A	120	-39.75	-2.51	19.63	-300.72	-2.51

i-nuc	BP(j)	Nuc	#BP_Win	avgMFE	avgZ	avgED	SumZ	SumZ/#TotalWindows	BPs= 1
nt-449	-	A	120	-	-	-	-	-
449	NoBP	A	114	-39.81	-2.53	19.08	-288.11	-2.4
449	440	U	6	-41.32	-2.15	27.25	-12.93	-0.11

i-nuc	BP(j)	Nuc	#BP_Win	avgMFE	avgZ	avgED	SumZ	SumZ/#TotalWindows	BPs= 3
nt-450	-	U	120	-	-	-	-	-
450	NoBP	U	95	-40.95	-2.54	17.5	-241.37	-2.01
450	445	A	18	-34.86	-2.57	25.7	-46.33	-0.39
450	439	A	6	-41.32	-2.15	27.25	-12.93	-0.11
450	414	A	1	-38.1	-0.52	34.44	-0.52	-0.0

i-nuc	BP(j)	Nuc	#BP_Win	avgMFE	avgZ	avgED	SumZ	SumZ/#TotalWindows	BPs= 4
nt-451	-	G	120	-	-	-	-	-
451	NoBP	G	22	-33.19	-2.81	25.39	-61.8	-0.52
451	444	C	18	-34.86	-2.57	25.7	-46.33	-0.39
451	483	C	34	-39.31	-2.01	18.67	-68.48	-0.57
451	508	C	40	-46.99	-2.78	12.16	-111.4	-0.93
451	438	U	6	-41.32	-2.15	27.25	-12.93	-0.11

i-nuc	BP(j)	Nuc	#BP_Win	avgMFE	avgZ	avgED	SumZ	SumZ/#TotalWindows	BPs= 4
nt-452	-	G	120	-	-	-	-	-
452	NoBP	G	37	-33.76	-2.76	25.08	-102.17	-0.85
452	482	C	34	-39.31	-2.01	18.67	-68.48	-0.57
452	507	C	42	-46.77	-2.75	12.65	-115.32	-0.96
452	437	C	6	-41.32	-2.15	27.25	-12.93	-0.11
452	412	C	1	-38.1	-0.52	34.44	-0.52	-0.0

i-nuc	BP(j)	Nuc	#BP_Win	avgMFE	avgZ	avgED	SumZ	SumZ/#TotalWindows	BPs= 4
nt-453	-	G	120	-	-	-	-	-
453	NoBP	G	63	-42.97	-2.68	16.91	-168.87	-1.41
453	442	U	18	-34.86	-2.57	25.7	-46.33	-0.39
453	470	C	4	-34.75	-3.31	23.54	-13.23	-0.11
453	481	U	34	-39.31	-2.01	18.67	-68.48	-0.57
453	411	C	1	-38.1	-0.52	34.44	-0.52	-0.0

i-nuc	BP(j)	Nuc	#BP_Win	avgMFE	avgZ	avgED	SumZ	SumZ/#TotalWindows	BPs= 4
nt-454	-	G	120	-	-	-	-	-
454	NoBP	G	10	-31.38	-2.97	23.69	-29.72	-0.25
454	441	C	18	-34.86	-2.57	25.7	-46.33	-0.39
454	469	C	5	-33.88	-3.11	24.43	-15.53	-0.13
454	480	C	34	-39.31	-2.01	18.67	-68.48	-0.57
454	505	U	53	-45.53	-2.56	15.85	-135.59	-1.13

i-nuc	BP(j)	Nuc	#BP_Win	avgMFE	avgZ	avgED	SumZ	SumZ/#TotalWindows	BPs= 4
nt-455	-	G	120	-	-	-	-	-
455	NoBP	G	23	-32.65	-2.84	24.0	-65.33	-0.54
455	440	U	3	-36.1	-3.61	16.32	-10.82	-0.09
455	474	C	3	-33.7	-2.76	30.95	-8.27	-0.07
455	479	C	34	-39.31	-2.01	18.67	-68.48	-0.57
455	504	C	57	-45.17	-2.47	17.07	-140.96	-1.17

i-nuc	BP(j)	Nuc	#BP_Win	avgMFE	avgZ	avgED	SumZ	SumZ/#TotalWindows	BPs= 5
nt-456	-	C	120	-	-	-	-	-
456	NoBP	C	20	-32.86	-2.84	23.08	-56.78	-0.47
456	467	G	5	-33.88	-3.11	24.43	-15.53	-0.13
456	473	G	3	-33.7	-2.76	30.95	-8.27	-0.07
456	478	G	34	-39.31	-2.01	18.67	-68.48	-0.57
456	503	G	57	-45.17	-2.47	17.07	-140.96	-1.17
456	492	G	1	-42.8	-1.78	17.82	-1.78	-0.01

i-nuc	BP(j)	Nuc	#BP_Win	avgMFE	avgZ	avgED	SumZ	SumZ/#TotalWindows	BPs= 5
nt-457	-	U	120	-	-	-	-	-
457	NoBP	U	20	-33.35	-2.74	23.13	-54.84	-0.46
457	466	A	5	-33.88	-3.11	24.43	-15.53	-0.13
457	472	A	3	-33.7	-2.76	30.95	-8.27	-0.07
457	477	G	34	-39.31	-2.01	18.67	-68.48	-0.57
457	502	A	57	-45.17	-2.47	17.07	-140.96	-1.17
457	491	A	1	-42.8	-1.78	17.82	-1.78	-0.01

i-nuc	BP(j)	Nuc	#BP_Win	avgMFE	avgZ	avgED	SumZ	SumZ/#TotalWindows	BPs= 4
nt-458	-	G	120	-	-	-	-	-
458	NoBP	G	50	-37.5	-2.22	20.93	-110.77	-0.92
458	440	U	9	-33.39	-2.65	24.25	-23.85	-0.2
458	437	C	3	-36.1	-3.61	16.32	-10.82	-0.09
458	501	C	57	-45.17	-2.47	17.07	-140.96	-1.17
458	490	C	1	-42.8	-1.78	17.82	-1.78	-0.01

i-nuc	BP(j)	Nuc	#BP_Win	avgMFE	avgZ	avgED	SumZ	SumZ/#TotalWindows	BPs= 6
nt-459	-	U	120	-	-	-	-	-
459	NoBP	U	10	-31.94	-2.72	26.59	-27.17	-0.23
459	439	A	9	-33.39	-2.65	24.25	-23.85	-0.2
459	436	A	3	-36.1	-3.61	16.32	-10.82	-0.09
459	471	A	3	-33.7	-2.76	30.95	-8.27	-0.07
459	475	A	34	-39.31	-2.01	18.67	-68.48	-0.57
459	498	A	60	-45.04	-2.44	17.12	-146.21	-1.22
459	489	G	1	-42.8	-1.78	17.82	-1.78	-0.01

i-nuc	BP(j)	Nuc	#BP_Win	avgMFE	avgZ	avgED	SumZ	SumZ/#TotalWindows	BPs= 5
nt-460	-	G	120	-	-	-	-	-
460	NoBP	G	13	-33.85	-2.88	23.39	-37.46	-0.31
460	438	U	9	-33.39	-2.65	24.25	-23.85	-0.2
460	470	C	3	-33.7	-2.76	30.95	-8.27	-0.07
460	474	C	34	-39.31	-2.01	18.67	-68.48	-0.57
460	497	C	60	-45.04	-2.44	17.12	-146.21	-1.22
460	488	U	1	-42.8	-1.78	17.82	-1.78	-0.01

i-nuc	BP(j)	Nuc	#BP_Win	avgMFE	avgZ	avgED	SumZ	SumZ/#TotalWindows	BPs= 4
nt-461	-	G	120	-	-	-	-	-
461	NoBP	G	45	-38.3	-2.14	19.85	-96.47	-0.8
461	437	C	9	-33.39	-2.65	24.25	-23.85	-0.2
461	433	U	3	-36.1	-3.61	16.32	-10.82	-0.09
461	469	C	3	-33.7	-2.76	30.95	-8.27	-0.07
461	496	C	60	-45.04	-2.44	17.12	-146.21	-1.22

i-nuc	BP(j)	Nuc	#BP_Win	avgMFE	avgZ	avgED	SumZ	SumZ/#TotalWindows	BPs= 5
nt-462	-	U	120	-	-	-	-	-
462	NoBP	U	11	-36.31	-2.52	22.22	-27.74	-0.23
462	436	A	9	-33.39	-2.65	24.25	-23.85	-0.2
462	432	A	3	-36.1	-3.61	16.32	-10.82	-0.09
462	468	G	3	-33.7	-2.76	30.95	-8.27	-0.07
462	472	A	34	-39.31	-2.01	18.67	-68.48	-0.57
462	495	G	60	-45.04	-2.44	17.12	-146.21	-1.22

i-nuc	BP(j)	Nuc	#BP_Win	avgMFE	avgZ	avgED	SumZ	SumZ/#TotalWindows	BPs= 5
nt-463	-	U	120	-	-	-	-	-
463	NoBP	U	11	-37.44	-2.52	20.81	-27.72	-0.23
463	435	A	9	-33.39	-2.65	24.25	-23.85	-0.2
463	431	A	3	-36.1	-3.61	16.32	-10.82	-0.09
463	467	G	3	-33.7	-2.76	30.95	-8.27	-0.07
463	471	A	34	-39.31	-2.01	18.67	-68.48	-0.57
463	494	A	60	-45.04	-2.44	17.12	-146.21	-1.22

i-nuc	BP(j)	Nuc	#BP_Win	avgMFE	avgZ	avgED	SumZ	SumZ/#TotalWindows	BPs= 1
nt-464	-	A	120	-	-	-	-	-
464	NoBP	A	117	-41.58	-2.35	18.72	-274.52	-2.29
464	430	U	3	-36.1	-3.61	16.32	-10.82	-0.09

i-nuc	BP(j)	Nuc	#BP_Win	avgMFE	avgZ	avgED	SumZ	SumZ/#TotalWindows	BPs= 2
nt-465	-	G	120	-	-	-	-	-
465	NoBP	G	48	-37.54	-2.26	20.76	-108.38	-0.9
465	429	U	3	-36.1	-3.61	16.32	-10.82	-0.09
465	482	C	69	-44.59	-2.41	17.17	-166.02	-1.38

i-nuc	BP(j)	Nuc	#BP_Win	avgMFE	avgZ	avgED	SumZ	SumZ/#TotalWindows	BPs= 3
nt-466	-	A	120	-	-	-	-	-
466	NoBP	A	41	-38.17	-2.13	20.24	-87.28	-0.73
466	457	U	5	-33.88	-3.11	24.43	-15.53	-0.13
466	428	U	3	-36.1	-3.61	16.32	-10.82	-0.09
466	481	U	71	-44.46	-2.41	17.11	-171.24	-1.43

i-nuc	BP(j)	Nuc	#BP_Win	avgMFE	avgZ	avgED	SumZ	SumZ/#TotalWindows	BPs= 3
nt-467	-	G	120	-	-	-	-	-
467	NoBP	G	39	-38.6	-2.16	18.94	-84.32	-0.7
467	456	C	5	-33.88	-3.11	24.43	-15.53	-0.13
467	463	U	3	-33.7	-2.76	30.95	-8.27	-0.07
467	480	C	73	-44.32	-2.41	17.08	-176.29	-1.47

i-nuc	BP(j)	Nuc	#BP_Win	avgMFE	avgZ	avgED	SumZ	SumZ/#TotalWindows	BPs= 3
nt-468	-	G	120	-	-	-	-	-
468	NoBP	G	43	-38.25	-2.26	19.38	-97.34	-0.81
468	462	U	3	-33.7	-2.76	30.95	-8.27	-0.07
468	479	C	73	-44.32	-2.41	17.08	-176.29	-1.47
468	490	C	1	-39.8	-1.4	17.98	-1.4	-0.01

i-nuc	BP(j)	Nuc	#BP_Win	avgMFE	avgZ	avgED	SumZ	SumZ/#TotalWindows	BPs= 6
nt-469	-	C	120	-	-	-	-	-
469	454	G	5	-33.88	-3.11	24.43	-15.53	-0.13
469	425	G	3	-36.1	-3.61	16.32	-10.82	-0.09
469	461	G	3	-33.7	-2.76	30.95	-8.27	-0.07
469	478	G	73	-44.32	-2.41	17.08	-176.29	-1.47
469	NoBP	C	34	-39.31	-2.01	18.67	-68.48	-0.57
469	489	G	1	-39.8	-1.4	17.98	-1.4	-0.01
469	493	G	1	-38.8	-1.36	20.15	-1.36	-0.01

i-nuc	BP(j)	Nuc	#BP_Win	avgMFE	avgZ	avgED	SumZ	SumZ/#TotalWindows	BPs= 5
nt-470	-	C	120	-	-	-	-	-
470	453	G	4	-34.75	-3.31	23.54	-13.23	-0.11
470	424	G	3	-36.1	-3.61	16.32	-10.82	-0.09
470	460	G	3	-33.7	-2.76	30.95	-8.27	-0.07
470	477	G	73	-44.32	-2.41	17.08	-176.29	-1.47
470	NoBP	C	36	-39.32	-1.99	18.78	-71.5	-0.6
470	492	G	1	-38.8	-1.36	20.15	-1.36	-0.01

i-nuc	BP(j)	Nuc	#BP_Win	avgMFE	avgZ	avgED	SumZ	SumZ/#TotalWindows	BPs= 3
nt-471	-	A	120	-	-	-	-	-
471	NoBP	A	80	-43.72	-2.41	17.64	-192.59	-1.6
471	423	U	3	-36.1	-3.61	16.32	-10.82	-0.09
471	459	U	3	-33.7	-2.76	30.95	-8.27	-0.07
471	463	U	34	-39.31	-2.01	18.67	-68.48	-0.57

i-nuc	BP(j)	Nuc	#BP_Win	avgMFE	avgZ	avgED	SumZ	SumZ/#TotalWindows	BPs= 3
nt-472	-	A	120	-	-	-	-	-
472	NoBP	A	80	-43.77	-2.38	17.76	-190.79	-1.59
472	422	U	3	-36.1	-3.61	16.32	-10.82	-0.09
472	457	U	3	-33.7	-2.76	30.95	-8.27	-0.07
472	462	U	34	-39.31	-2.01	18.67	-68.48	-0.57

i-nuc	BP(j)	Nuc	#BP_Win	avgMFE	avgZ	avgED	SumZ	SumZ/#TotalWindows	BPs= 1
nt-473	-	G	120	-	-	-	-	-
473	NoBP	G	117	-42.31	-2.29	18.01	-268.36	-2.24
473	456	C	3	-33.7	-2.76	30.95	-8.27	-0.07

i-nuc	BP(j)	Nuc	#BP_Win	avgMFE	avgZ	avgED	SumZ	SumZ/#TotalWindows	BPs= 4
nt-474	-	C	120	-	-	-	-	-
474	420	G	3	-36.1	-3.61	16.32	-10.82	-0.09
474	455	G	3	-33.7	-2.76	30.95	-8.27	-0.07
474	NoBP	C	73	-44.32	-2.41	17.08	-176.29	-1.47
474	460	G	34	-39.31	-2.01	18.67	-68.48	-0.57
474	486	G	7	-39.06	-1.61	24.93	-11.29	-0.09

i-nuc	BP(j)	Nuc	#BP_Win	avgMFE	avgZ	avgED	SumZ	SumZ/#TotalWindows	BPs= 3
nt-475	-	A	120	-	-	-	-	-
475	419	U	2	-36.7	-3.84	8.64	-7.67	-0.06
475	NoBP	A	77	-43.81	-2.42	17.66	-186.02	-1.55
475	459	U	34	-39.31	-2.01	18.67	-68.48	-0.57
475	485	U	7	-39.06	-1.61	24.93	-11.29	-0.09

i-nuc	BP(j)	Nuc	#BP_Win	avgMFE	avgZ	avgED	SumZ	SumZ/#TotalWindows	BPs= 1
nt-476	-	G	120	-	-	-	-	-
476	NoBP	G	113	-42.34	-2.3	17.9	-259.86	-2.17
476	484	C	7	-39.06	-1.61	24.93	-11.29	-0.09

i-nuc	BP(j)	Nuc	#BP_Win	avgMFE	avgZ	avgED	SumZ	SumZ/#TotalWindows	BPs= 4
nt-477	-	G	120	-	-	-	-	-
477	NoBP	G	3	-33.7	-2.76	30.95	-8.27	-0.07
477	470	C	73	-44.32	-2.41	17.08	-176.29	-1.47
477	457	U	34	-39.31	-2.01	18.67	-68.48	-0.57
477	483	C	7	-39.06	-1.61	24.93	-11.29	-0.09
477	497	C	3	-37.0	-1.62	19.81	-4.86	-0.04

i-nuc	BP(j)	Nuc	#BP_Win	avgMFE	avgZ	avgED	SumZ	SumZ/#TotalWindows	BPs= 4
nt-478	-	G	120	-	-	-	-	-
478	NoBP	G	3	-34.23	-2.34	30.65	-7.02	-0.06
478	469	C	73	-44.32	-2.41	17.08	-176.29	-1.47
478	456	C	34	-39.31	-2.01	18.67	-68.48	-0.57
478	482	C	7	-39.06	-1.61	24.93	-11.29	-0.09
478	496	C	3	-37.0	-1.62	19.81	-4.86	-0.04

i-nuc	BP(j)	Nuc	#BP_Win	avgMFE	avgZ	avgED	SumZ	SumZ/#TotalWindows	BPs= 3
nt-479	-	C	120	-	-	-	-	-
479	NoBP	C	10	-37.77	-1.74	26.19	-17.35	-0.14
479	468	G	73	-44.32	-2.41	17.08	-176.29	-1.47
479	455	G	34	-39.31	-2.01	18.67	-68.48	-0.57
479	495	G	3	-37.0	-1.62	19.81	-4.86	-0.04

i-nuc	BP(j)	Nuc	#BP_Win	avgMFE	avgZ	avgED	SumZ	SumZ/#TotalWindows	BPs= 2
nt-480	-	C	120	-	-	-	-	-
480	467	G	73	-44.32	-2.41	17.08	-176.29	-1.47
480	454	G	34	-39.31	-2.01	18.67	-68.48	-0.57
480	NoBP	C	13	-37.72	-1.66	24.16	-21.57	-0.18

i-nuc	BP(j)	Nuc	#BP_Win	avgMFE	avgZ	avgED	SumZ	SumZ/#TotalWindows	BPs= 2
nt-481	-	U	120	-	-	-	-	-
481	466	A	71	-44.46	-2.41	17.11	-171.24	-1.43
481	453	G	34	-39.31	-2.01	18.67	-68.48	-0.57
481	NoBP	U	15	-37.87	-1.7	23.24	-25.51	-0.21

i-nuc	BP(j)	Nuc	#BP_Win	avgMFE	avgZ	avgED	SumZ	SumZ/#TotalWindows	BPs= 3
nt-482	-	C	120	-	-	-	-	-
482	465	G	69	-44.59	-2.41	17.17	-166.02	-1.38
482	452	G	34	-39.31	-2.01	18.67	-68.48	-0.57
482	NoBP	C	10	-37.27	-1.83	20.71	-18.33	-0.15
482	478	G	7	-39.06	-1.61	24.93	-11.29	-0.09

i-nuc	BP(j)	Nuc	#BP_Win	avgMFE	avgZ	avgED	SumZ	SumZ/#TotalWindows	BPs= 3
nt-483	-	C	120	-	-	-	-	-
483	451	G	34	-39.31	-2.01	18.67	-68.48	-0.57
483	NoBP	C	2	-38.9	-1.64	25.48	-3.29	-0.03
483	493	G	77	-43.72	-2.33	17.58	-179.36	-1.49
483	477	G	7	-39.06	-1.61	24.93	-11.29	-0.09

i-nuc	BP(j)	Nuc	#BP_Win	avgMFE	avgZ	avgED	SumZ	SumZ/#TotalWindows	BPs= 2
nt-484	-	C	120	-	-	-	-	-
484	NoBP	C	36	-39.17	-1.96	19.22	-70.69	-0.59
484	492	G	77	-43.72	-2.33	17.58	-179.36	-1.49
484	476	G	7	-39.06	-1.61	24.93	-11.29	-0.09

i-nuc	BP(j)	Nuc	#BP_Win	avgMFE	avgZ	avgED	SumZ	SumZ/#TotalWindows	BPs= 3
nt-485	-	U	120	-	-	-	-	-
485	NoBP	U	35	-39.21	-1.95	18.97	-68.16	-0.57
485	491	A	77	-43.72	-2.33	17.58	-179.36	-1.49
485	475	A	7	-39.06	-1.61	24.93	-11.29	-0.09
485	511	G	1	-33.0	-1.5	34.93	-1.5	-0.01

i-nuc	BP(j)	Nuc	#BP_Win	avgMFE	avgZ	avgED	SumZ	SumZ/#TotalWindows	BPs= 5
nt-486	-	G	120	-	-	-	-	-
486	NoBP	G	32	-39.56	-1.96	17.6	-62.62	-0.52
486	375	C	1	-35.0	-1.51	33.13	-1.51	-0.01
486	490	C	77	-43.72	-2.33	17.58	-179.36	-1.49
486	474	C	7	-39.06	-1.61	24.93	-11.29	-0.09
486	510	C	1	-33.0	-1.5	34.93	-1.5	-0.01
486	603	C	2	-33.3	-1.56	34.47	-3.12	-0.03

i-nuc	BP(j)	Nuc	#BP_Win	avgMFE	avgZ	avgED	SumZ	SumZ/#TotalWindows	BPs= 3
nt-487	-	A	120	-	-	-	-	-
487	NoBP	A	116	-42.24	-2.17	18.02	-252.23	-2.1
487	374	U	1	-35.0	-1.51	33.13	-1.51	-0.01
487	509	U	1	-33.0	-1.5	34.93	-1.5	-0.01
487	602	U	2	-33.3	-1.56	34.47	-3.12	-0.03

i-nuc	BP(j)	Nuc	#BP_Win	avgMFE	avgZ	avgED	SumZ	SumZ/#TotalWindows	BPs= 4
nt-488	-	U	120	-	-	-	-	-
488	NoBP	U	90	-42.74	-2.23	19.25	-200.96	-1.67
488	373	A	1	-35.0	-1.51	33.13	-1.51	-0.01
488	445	A	26	-39.9	-1.92	14.57	-49.79	-0.41
488	460	G	1	-42.8	-1.78	17.82	-1.78	-0.01
488	601	A	2	-33.3	-1.56	34.47	-3.12	-0.03

i-nuc	BP(j)	Nuc	#BP_Win	avgMFE	avgZ	avgED	SumZ	SumZ/#TotalWindows	BPs= 6
nt-489	-	G	120	-	-	-	-	-
489	NoBP	G	88	-42.83	-2.24	19.1	-197.06	-1.64
489	372	C	1	-35.0	-1.51	33.13	-1.51	-0.01
489	444	C	26	-39.9	-1.92	14.57	-49.79	-0.41
489	459	U	1	-42.8	-1.78	17.82	-1.78	-0.01
489	469	C	1	-39.8	-1.4	17.98	-1.4	-0.01
489	507	C	1	-33.0	-1.5	34.93	-1.5	-0.01
489	600	U	2	-33.3	-1.56	34.47	-3.12	-0.03

i-nuc	BP(j)	Nuc	#BP_Win	avgMFE	avgZ	avgED	SumZ	SumZ/#TotalWindows	BPs= 5
nt-490	-	C	120	-	-	-	-	-
490	NoBP	C	14	-35.72	-1.57	30.55	-21.94	-0.18
490	443	G	26	-39.9	-1.92	14.57	-49.79	-0.41
490	486	G	77	-43.72	-2.33	17.58	-179.36	-1.49
490	458	G	1	-42.8	-1.78	17.82	-1.78	-0.01
490	468	G	1	-39.8	-1.4	17.98	-1.4	-0.01
490	506	G	1	-33.0	-1.5	34.93	-1.5	-0.01

i-nuc	BP(j)	Nuc	#BP_Win	avgMFE	avgZ	avgED	SumZ	SumZ/#TotalWindows	BPs= 7
nt-491	-	A	120	-	-	-	-	-
491	NoBP	A	3	-37.87	-1.42	23.75	-4.27	-0.04
491	442	U	26	-39.9	-1.92	14.57	-49.79	-0.41
491	485	U	77	-43.72	-2.33	17.58	-179.36	-1.49
491	457	U	1	-42.8	-1.78	17.82	-1.78	-0.01
491	572	U	9	-36.0	-1.59	29.74	-14.31	-0.12
491	505	U	1	-33.0	-1.5	34.93	-1.5	-0.01
491	599	U	2	-33.3	-1.56	34.47	-3.12	-0.03
491	610	U	1	-32.7	-1.66	28.93	-1.66	-0.01

i-nuc	BP(j)	Nuc	#BP_Win	avgMFE	avgZ	avgED	SumZ	SumZ/#TotalWindows	BPs= 8
nt-492	-	G	120	-	-	-	-	-
492	441	C	26	-39.9	-1.92	14.57	-49.79	-0.41
492	484	C	77	-43.72	-2.33	17.58	-179.36	-1.49
492	456	C	1	-42.8	-1.78	17.82	-1.78	-0.01
492	NoBP	G	2	-36.15	-1.54	25.62	-3.07	-0.03
492	470	C	1	-38.8	-1.36	20.15	-1.36	-0.01
492	571	C	9	-36.0	-1.59	29.74	-14.31	-0.12
492	504	C	1	-33.0	-1.5	34.93	-1.5	-0.01
492	598	C	2	-33.3	-1.56	34.47	-3.12	-0.03
492	609	C	1	-32.7	-1.66	28.93	-1.66	-0.01

i-nuc	BP(j)	Nuc	#BP_Win	avgMFE	avgZ	avgED	SumZ	SumZ/#TotalWindows	BPs= 9
nt-493	-	G	120	-	-	-	-	-
493	NoBP	G	11	-40.75	-2.0	15.18	-22.02	-0.18
493	440	U	11	-40.05	-1.96	13.9	-21.55	-0.18
493	398	U	4	-35.45	-1.42	22.89	-5.68	-0.05
493	483	C	77	-43.72	-2.33	17.58	-179.36	-1.49
493	536	C	2	-42.45	-1.48	13.92	-2.97	-0.02
493	469	C	1	-38.8	-1.36	20.15	-1.36	-0.01
493	570	C	9	-36.0	-1.59	29.74	-14.31	-0.12
493	597	U	2	-33.3	-1.56	34.47	-3.12	-0.03
493	608	C	1	-32.7	-1.66	28.93	-1.66	-0.01
493	510	C	2	-33.1	-1.99	31.47	-3.98	-0.03

i-nuc	BP(j)	Nuc	#BP_Win	avgMFE	avgZ	avgED	SumZ	SumZ/#TotalWindows	BPs= 8
nt-494	-	A	120	-	-	-	-	-
494	NoBP	A	29	-39.43	-1.93	18.65	-55.96	-0.47
494	438	U	11	-40.05	-1.96	13.9	-21.55	-0.18
494	397	U	4	-35.45	-1.42	22.89	-5.68	-0.05
494	463	U	60	-45.04	-2.44	17.12	-146.21	-1.22
494	535	U	2	-42.45	-1.48	13.92	-2.97	-0.02
494	569	U	9	-36.0	-1.59	29.74	-14.31	-0.12
494	596	U	2	-33.3	-1.56	34.47	-3.12	-0.03
494	607	U	1	-32.7	-1.66	28.93	-1.66	-0.01
494	509	U	2	-33.1	-1.99	31.47	-3.98	-0.03

i-nuc	BP(j)	Nuc	#BP_Win	avgMFE	avgZ	avgED	SumZ	SumZ/#TotalWindows	BPs= 6
nt-495	-	G	120	-	-	-	-	-
495	437	C	11	-40.05	-1.96	13.9	-21.55	-0.18
495	396	C	4	-35.45	-1.42	22.89	-5.68	-0.05
495	462	U	60	-45.04	-2.44	17.12	-146.21	-1.22
495	NoBP	G	9	-41.41	-1.86	15.49	-16.72	-0.14
495	565	C	31	-37.45	-1.8	24.47	-55.75	-0.46
495	479	C	3	-37.0	-1.62	19.81	-4.86	-0.04
495	508	C	2	-33.1	-1.99	31.47	-3.98	-0.03

i-nuc	BP(j)	Nuc	#BP_Win	avgMFE	avgZ	avgED	SumZ	SumZ/#TotalWindows	BPs= 5
nt-496	-	C	120	-	-	-	-	-
496	NoBP	C	10	-36.18	-2.05	21.9	-20.49	-0.17
496	395	G	4	-35.45	-1.42	22.89	-5.68	-0.05
496	461	G	60	-45.04	-2.44	17.12	-146.21	-1.22
496	532	G	12	-42.45	-1.7	13.54	-20.45	-0.17
496	564	G	31	-37.45	-1.8	24.47	-55.75	-0.46
496	478	G	3	-37.0	-1.62	19.81	-4.86	-0.04

i-nuc	BP(j)	Nuc	#BP_Win	avgMFE	avgZ	avgED	SumZ	SumZ/#TotalWindows	BPs= 4
nt-497	-	C	120	-	-	-	-	-
497	NoBP	C	41	-37.1	-1.81	23.56	-74.33	-0.62
497	460	G	60	-45.04	-2.44	17.12	-146.21	-1.22
497	531	G	13	-42.18	-1.66	14.42	-21.53	-0.18
497	477	G	3	-37.0	-1.62	19.81	-4.86	-0.04
497	506	G	3	-32.33	-1.8	33.21	-5.4	-0.05

i-nuc	BP(j)	Nuc	#BP_Win	avgMFE	avgZ	avgED	SumZ	SumZ/#TotalWindows	BPs= 3
nt-498	-	A	120	-	-	-	-	-
498	NoBP	A	44	-36.93	-1.78	23.75	-78.28	-0.65
498	459	U	60	-45.04	-2.44	17.12	-146.21	-1.22
498	530	U	13	-42.18	-1.66	14.42	-21.53	-0.18
498	505	U	3	-32.33	-1.8	33.21	-5.4	-0.05

i-nuc	BP(j)	Nuc	#BP_Win	avgMFE	avgZ	avgED	SumZ	SumZ/#TotalWindows	BPs= 2
nt-499	-	G	120	-	-	-	-	-
499	NoBP	G	104	-41.54	-2.15	20.14	-223.5	-1.86
499	529	C	13	-42.18	-1.66	14.42	-21.53	-0.18
499	504	C	3	-32.33	-1.8	33.21	-5.4	-0.05

i-nuc	BP(j)	Nuc	#BP_Win	avgMFE	avgZ	avgED	SumZ	SumZ/#TotalWindows	BPs= 3
nt-500	-	U	120	-	-	-	-	-
500	NoBP	U	63	-44.06	-2.4	18.25	-150.94	-1.26
500	391	A	3	-35.93	-1.54	21.35	-4.62	-0.04
500	527	A	13	-42.18	-1.66	14.42	-21.53	-0.18
500	560	A	41	-37.28	-1.79	24.27	-73.33	-0.61

i-nuc	BP(j)	Nuc	#BP_Win	avgMFE	avgZ	avgED	SumZ	SumZ/#TotalWindows	BPs= 4
nt-501	-	C	120	-	-	-	-	-
501	NoBP	C	6	-32.5	-1.61	32.85	-9.67	-0.08
501	390	G	3	-35.93	-1.54	21.35	-4.62	-0.04
501	458	G	57	-45.17	-2.47	17.07	-140.96	-1.17
501	526	G	13	-42.18	-1.66	14.42	-21.53	-0.18
501	559	G	41	-37.28	-1.79	24.27	-73.33	-0.61

i-nuc	BP(j)	Nuc	#BP_Win	avgMFE	avgZ	avgED	SumZ	SumZ/#TotalWindows	BPs= 3
nt-502	-	A	120	-	-	-	-	-
502	389	U	3	-35.93	-1.54	21.35	-4.62	-0.04
502	457	U	57	-45.17	-2.47	17.07	-140.96	-1.17
502	NoBP	A	19	-38.97	-1.68	20.57	-31.89	-0.27
502	558	U	41	-37.28	-1.79	24.27	-73.33	-0.61

i-nuc	BP(j)	Nuc	#BP_Win	avgMFE	avgZ	avgED	SumZ	SumZ/#TotalWindows	BPs= 2
nt-503	-	G	120	-	-	-	-	-
503	NoBP	G	22	-38.39	-1.68	21.14	-36.93	-0.31
503	456	C	57	-45.17	-2.47	17.07	-140.96	-1.17
503	557	C	41	-37.28	-1.79	24.27	-73.33	-0.61

i-nuc	BP(j)	Nuc	#BP_Win	avgMFE	avgZ	avgED	SumZ	SumZ/#TotalWindows	BPs= 4
nt-504	-	C	120	-	-	-	-	-
504	NoBP	C	46	-36.78	-1.79	24.78	-82.39	-0.69
504	455	G	57	-45.17	-2.47	17.07	-140.96	-1.17
504	523	G	13	-42.18	-1.66	14.42	-21.53	-0.18
504	492	G	1	-33.0	-1.5	34.93	-1.5	-0.01
504	499	G	3	-32.33	-1.8	33.21	-5.4	-0.05

i-nuc	BP(j)	Nuc	#BP_Win	avgMFE	avgZ	avgED	SumZ	SumZ/#TotalWindows	BPs= 5
nt-505	-	U	120	-	-	-	-	-
505	454	G	53	-45.53	-2.56	15.85	-135.59	-1.13
505	NoBP	U	21	-39.38	-1.66	20.93	-34.79	-0.29
505	566	A	1	-44.3	-1.98	30.85	-1.98	-0.02
505	556	A	41	-37.28	-1.79	24.27	-73.33	-0.61
505	491	A	1	-33.0	-1.5	34.93	-1.5	-0.01
505	498	A	3	-32.33	-1.8	33.21	-5.4	-0.05

i-nuc	BP(j)	Nuc	#BP_Win	avgMFE	avgZ	avgED	SumZ	SumZ/#TotalWindows	BPs= 6
nt-506	-	G	120	-	-	-	-	-
506	NoBP	G	49	-45.27	-2.62	15.05	-128.26	-1.07
506	521	C	23	-41.39	-1.67	21.21	-38.37	-0.32
506	565	C	1	-44.3	-1.98	30.85	-1.98	-0.02
506	555	C	41	-37.28	-1.79	24.27	-73.33	-0.61
506	490	C	1	-33.0	-1.5	34.93	-1.5	-0.01
506	497	C	3	-32.33	-1.8	33.21	-5.4	-0.05
506	624	C	2	-34.65	-2.54	25.9	-5.07	-0.04

i-nuc	BP(j)	Nuc	#BP_Win	avgMFE	avgZ	avgED	SumZ	SumZ/#TotalWindows	BPs= 6
nt-507	-	C	120	-	-	-	-	-
507	452	G	42	-46.77	-2.75	12.65	-115.32	-0.96
507	520	G	23	-41.39	-1.67	21.21	-38.37	-0.32
507	NoBP	C	49	-37.02	-1.82	24.92	-89.12	-0.74
507	564	G	1	-44.3	-1.98	30.85	-1.98	-0.02
507	489	G	1	-33.0	-1.5	34.93	-1.5	-0.01
507	615	G	2	-31.0	-1.73	34.38	-3.46	-0.03
507	623	G	2	-34.65	-2.54	25.9	-5.07	-0.04

i-nuc	BP(j)	Nuc	#BP_Win	avgMFE	avgZ	avgED	SumZ	SumZ/#TotalWindows	BPs= 5
nt-508	-	C	120	-	-	-	-	-
508	451	G	40	-46.99	-2.78	12.16	-111.4	-0.93
508	519	G	23	-41.39	-1.67	21.21	-38.37	-0.32
508	NoBP	C	51	-37.36	-1.83	24.59	-93.41	-0.78
508	495	G	2	-33.1	-1.99	31.47	-3.98	-0.03
508	614	G	2	-31.0	-1.73	34.38	-3.46	-0.03
508	622	G	2	-34.65	-2.54	25.9	-5.07	-0.04

i-nuc	BP(j)	Nuc	#BP_Win	avgMFE	avgZ	avgED	SumZ	SumZ/#TotalWindows	BPs= 5
nt-509	-	U	120	-	-	-	-	-
509	NoBP	U	30	-41.11	-2.26	20.41	-67.86	-0.57
509	518	A	23	-41.39	-1.67	21.21	-38.37	-0.32
509	553	A	62	-41.54	-2.24	19.09	-139.17	-1.16
509	487	A	1	-33.0	-1.5	34.93	-1.5	-0.01
509	494	A	2	-33.1	-1.99	31.47	-3.98	-0.03
509	623	G	2	-33.5	-2.5	20.04	-5.01	-0.04

i-nuc	BP(j)	Nuc	#BP_Win	avgMFE	avgZ	avgED	SumZ	SumZ/#TotalWindows	BPs= 6
nt-510	-	C	120	-	-	-	-	-
510	NoBP	C	25	-42.47	-2.28	19.73	-57.12	-0.48
510	517	G	23	-41.39	-1.67	21.21	-38.37	-0.32
510	552	G	62	-41.54	-2.24	19.09	-139.17	-1.16
510	486	G	1	-33.0	-1.5	34.93	-1.5	-0.01
510	493	G	2	-33.1	-1.99	31.47	-3.98	-0.03
510	614	G	1	-30.8	-1.42	36.7	-1.42	-0.01
510	622	G	6	-33.1	-2.37	22.07	-14.2	-0.12

i-nuc	BP(j)	Nuc	#BP_Win	avgMFE	avgZ	avgED	SumZ	SumZ/#TotalWindows	BPs= 7
nt-511	-	G	120	-	-	-	-	-
511	NoBP	G	37	-42.79	-1.87	19.18	-69.32	-0.58
511	401	C	1	-41.5	-2.05	25.59	-2.05	-0.02
511	403	C	5	-43.06	-2.59	23.88	-12.97	-0.11
511	551	U	62	-41.54	-2.24	19.09	-139.17	-1.16
511	485	U	1	-33.0	-1.5	34.93	-1.5	-0.01
511	611	C	4	-32.05	-1.86	32.92	-7.44	-0.06
511	613	U	1	-30.8	-1.42	36.7	-1.42	-0.01
511	621	U	9	-33.17	-2.34	23.53	-21.05	-0.18

i-nuc	BP(j)	Nuc	#BP_Win	avgMFE	avgZ	avgED	SumZ	SumZ/#TotalWindows	BPs= 7
nt-512	-	A	120	-	-	-	-	-
512	NoBP	A	34	-42.47	-1.82	19.84	-61.78	-0.51
512	400	U	1	-41.5	-2.05	25.59	-2.05	-0.02
512	402	U	5	-43.06	-2.59	23.88	-12.97	-0.11
512	551	U	4	-39.98	-2.09	22.85	-8.37	-0.07
512	550	U	62	-41.54	-2.24	19.09	-139.17	-1.16
512	610	U	4	-32.05	-1.86	32.92	-7.44	-0.06
512	612	U	1	-30.8	-1.42	36.7	-1.42	-0.01
512	620	U	9	-33.17	-2.34	23.53	-21.05	-0.18

i-nuc	BP(j)	Nuc	#BP_Win	avgMFE	avgZ	avgED	SumZ	SumZ/#TotalWindows	BPs= 7
nt-513	-	G	120	-	-	-	-	-
513	NoBP	G	34	-42.09	-1.8	20.48	-61.12	-0.51
513	399	C	1	-41.5	-2.05	25.59	-2.05	-0.02
513	401	C	5	-43.06	-2.59	23.88	-12.97	-0.11
513	550	U	4	-39.98	-2.09	22.85	-8.37	-0.07
513	549	U	62	-41.54	-2.24	19.09	-139.17	-1.16
513	609	C	4	-32.05	-1.86	32.92	-7.44	-0.06
513	611	C	1	-30.8	-1.42	36.7	-1.42	-0.01
513	619	U	9	-33.17	-2.34	23.53	-21.05	-0.18

i-nuc	BP(j)	Nuc	#BP_Win	avgMFE	avgZ	avgED	SumZ	SumZ/#TotalWindows	BPs= 8
nt-514	-	A	120	-	-	-	-	-
514	398	U	1	-41.5	-2.05	25.59	-2.05	-0.02
514	400	U	5	-43.06	-2.59	23.88	-12.97	-0.11
514	442	U	2	-41.45	-1.66	29.44	-3.31	-0.03
514	NoBP	A	33	-41.25	-1.81	21.24	-59.68	-0.5
514	549	U	4	-39.98	-2.09	22.85	-8.37	-0.07
514	548	U	62	-41.54	-2.24	19.09	-139.17	-1.16
514	558	U	3	-34.2	-1.76	27.91	-5.28	-0.04
514	610	U	1	-30.8	-1.42	36.7	-1.42	-0.01
514	618	U	9	-33.17	-2.34	23.53	-21.05	-0.18

i-nuc	BP(j)	Nuc	#BP_Win	avgMFE	avgZ	avgED	SumZ	SumZ/#TotalWindows	BPs= 7
nt-515	-	G	120	-	-	-	-	-
515	399	C	4	-43.52	-2.7	24.17	-10.81	-0.09
515	NoBP	G	93	-41.7	-2.1	19.37	-195.31	-1.63
515	441	C	2	-41.45	-1.66	29.44	-3.31	-0.03
515	548	U	4	-39.98	-2.09	22.85	-8.37	-0.07
515	557	C	3	-34.2	-1.76	27.91	-5.28	-0.04
515	607	U	4	-32.05	-1.86	32.92	-7.44	-0.06
515	609	C	1	-30.8	-1.42	36.7	-1.42	-0.01
515	617	C	9	-33.17	-2.34	23.53	-21.05	-0.18

i-nuc	BP(j)	Nuc	#BP_Win	avgMFE	avgZ	avgED	SumZ	SumZ/#TotalWindows	BPs= 4
nt-516	-	U	120	-	-	-	-	-
516	NoBP	U	100	-41.52	-2.1	19.92	-210.13	-1.75
516	547	A	4	-39.98	-2.09	22.85	-8.37	-0.07
516	556	A	3	-34.2	-1.76	27.91	-5.28	-0.04
516	606	A	4	-32.05	-1.86	32.92	-7.44	-0.06
516	616	A	9	-33.17	-2.34	23.53	-21.05	-0.18

i-nuc	BP(j)	Nuc	#BP_Win	avgMFE	avgZ	avgED	SumZ	SumZ/#TotalWindows	BPs= 4
nt-517	-	G	120	-	-	-	-	-
517	NoBP	G	89	-40.59	-2.24	19.88	-198.97	-1.66
517	510	C	23	-41.39	-1.67	21.21	-38.37	-0.32
517	555	C	3	-34.2	-1.76	27.91	-5.28	-0.04
517	605	C	4	-32.05	-1.86	32.92	-7.44	-0.06
517	608	C	1	-30.8	-1.42	36.7	-1.42	-0.01

i-nuc	BP(j)	Nuc	#BP_Win	avgMFE	avgZ	avgED	SumZ	SumZ/#TotalWindows	BPs= 3
nt-518	-	A	120	-	-	-	-	-
518	NoBP	A	3	-43.23	-2.26	22.25	-6.79	-0.06
518	438	U	2	-41.45	-1.66	29.44	-3.31	-0.03
518	509	U	23	-41.39	-1.67	21.21	-38.37	-0.32
518	546	U	92	-39.64	-2.2	20.63	-202.22	-1.69

i-nuc	BP(j)	Nuc	#BP_Win	avgMFE	avgZ	avgED	SumZ	SumZ/#TotalWindows	BPs= 3
nt-519	-	G	120	-	-	-	-	-
519	NoBP	G	1	-41.2	-2.16	22.72	-2.16	-0.02
519	437	C	2	-41.45	-1.66	29.44	-3.31	-0.03
519	508	C	23	-41.39	-1.67	21.21	-38.37	-0.32
519	545	C	94	-39.56	-2.19	20.7	-205.67	-1.71

i-nuc	BP(j)	Nuc	#BP_Win	avgMFE	avgZ	avgED	SumZ	SumZ/#TotalWindows	BPs= 2
nt-520	-	G	120	-	-	-	-	-
520	NoBP	G	1	-40.8	-2.02	23.81	-2.02	-0.02
520	507	C	23	-41.39	-1.67	21.21	-38.37	-0.32
520	544	C	96	-39.43	-2.17	21.03	-207.87	-1.73

i-nuc	BP(j)	Nuc	#BP_Win	avgMFE	avgZ	avgED	SumZ	SumZ/#TotalWindows	BPs= 2
nt-521	-	C	120	-	-	-	-	-
521	506	G	23	-41.39	-1.67	21.21	-38.37	-0.32
521	543	G	96	-39.43	-2.17	21.03	-207.87	-1.73
521	NoBP	C	1	-24.2	-1.19	25.78	-1.19	-0.01

i-nuc	BP(j)	Nuc	#BP_Win	avgMFE	avgZ	avgED	SumZ	SumZ/#TotalWindows	BPs= 1
nt-522	-	U	120	-	-	-	-	-
522	NoBP	U	24	-39.94	-1.6	21.36	-38.52	-0.32
522	542	A	96	-39.43	-2.17	21.03	-207.87	-1.73

i-nuc	BP(j)	Nuc	#BP_Win	avgMFE	avgZ	avgED	SumZ	SumZ/#TotalWindows	BPs= 3
nt-523	-	G	120	-	-	-	-	-
523	NoBP	G	8	-39.85	-1.51	30.97	-12.08	-0.1
523	504	C	13	-42.18	-1.66	14.42	-21.53	-0.18
523	541	C	96	-39.43	-2.17	21.03	-207.87	-1.73
523	611	C	3	-24.4	-1.29	25.91	-3.88	-0.03

i-nuc	BP(j)	Nuc	#BP_Win	avgMFE	avgZ	avgED	SumZ	SumZ/#TotalWindows	BPs= 2
nt-524	-	A	120	-	-	-	-	-
524	NoBP	A	21	-40.34	-1.52	21.12	-32.02	-0.27
524	540	U	96	-39.43	-2.17	21.03	-207.87	-1.73
524	610	U	3	-24.4	-1.29	25.91	-3.88	-0.03

i-nuc	BP(j)	Nuc	#BP_Win	avgMFE	avgZ	avgED	SumZ	SumZ/#TotalWindows	BPs= 4
nt-525	-	G	120	-	-	-	-	-
525	NoBP	G	16	-41.6	-1.58	17.56	-25.33	-0.21
525	412	C	3	-39.17	-1.13	34.17	-3.39	-0.03
525	539	C	96	-39.43	-2.17	21.03	-207.87	-1.73
525	609	C	3	-24.4	-1.29	25.91	-3.88	-0.03
525	546	U	2	-22.15	-0.96	33.48	-1.92	-0.02

i-nuc	BP(j)	Nuc	#BP_Win	avgMFE	avgZ	avgED	SumZ	SumZ/#TotalWindows	BPs= 5
nt-526	-	G	120	-	-	-	-	-
526	NoBP	G	3	-32.7	-1.0	32.95	-3.0	-0.03
526	411	C	3	-39.17	-1.13	34.17	-3.39	-0.03
526	501	C	13	-42.18	-1.66	14.42	-21.53	-0.18
526	538	U	96	-39.43	-2.17	21.03	-207.87	-1.73
526	608	C	3	-24.4	-1.29	25.91	-3.88	-0.03
526	545	C	2	-22.15	-0.96	33.48	-1.92	-0.02

i-nuc	BP(j)	Nuc	#BP_Win	avgMFE	avgZ	avgED	SumZ	SumZ/#TotalWindows	BPs= 4
nt-527	-	A	120	-	-	-	-	-
527	410	U	3	-39.17	-1.13	34.17	-3.39	-0.03
527	NoBP	A	5	-24.96	-1.03	33.21	-5.14	-0.04
527	500	U	13	-42.18	-1.66	14.42	-21.53	-0.18
527	537	U	96	-39.43	-2.17	21.03	-207.87	-1.73
527	607	U	3	-24.4	-1.29	25.91	-3.88	-0.03

i-nuc	BP(j)	Nuc	#BP_Win	avgMFE	avgZ	avgED	SumZ	SumZ/#TotalWindows	BPs= 2
nt-528	-	G	120	-	-	-	-	-
528	NoBP	G	16	-41.58	-1.52	17.93	-24.25	-0.2
528	536	C	96	-39.43	-2.17	21.03	-207.87	-1.73
528	544	C	8	-22.64	-1.27	30.59	-10.12	-0.08

i-nuc	BP(j)	Nuc	#BP_Win	avgMFE	avgZ	avgED	SumZ	SumZ/#TotalWindows	BPs= 2
nt-529	-	C	120	-	-	-	-	-
529	NoBP	C	98	-39.42	-2.14	21.29	-209.31	-1.74
529	499	G	13	-42.18	-1.66	14.42	-21.53	-0.18
529	543	G	9	-22.11	-1.2	31.76	-10.84	-0.09

i-nuc	BP(j)	Nuc	#BP_Win	avgMFE	avgZ	avgED	SumZ	SumZ/#TotalWindows	BPs= 2
nt-530	-	U	120	-	-	-	-	-
530	NoBP	U	97	-39.42	-2.15	21.17	-208.39	-1.74
530	498	A	13	-42.18	-1.66	14.42	-21.53	-0.18
530	542	A	10	-21.58	-1.11	31.87	-11.13	-0.09

i-nuc	BP(j)	Nuc	#BP_Win	avgMFE	avgZ	avgED	SumZ	SumZ/#TotalWindows	BPs= 2
nt-531	-	G	120	-	-	-	-	-
531	497	C	13	-42.18	-1.66	14.42	-21.53	-0.18
531	NoBP	G	96	-39.43	-2.17	21.03	-207.87	-1.73
531	541	C	11	-21.08	-1.03	31.85	-11.3	-0.09

i-nuc	BP(j)	Nuc	#BP_Win	avgMFE	avgZ	avgED	SumZ	SumZ/#TotalWindows	BPs= 2
nt-532	-	G	120	-	-	-	-	-
532	496	C	12	-42.45	-1.7	13.54	-20.45	-0.17
532	NoBP	G	97	-39.17	-2.14	21.23	-207.96	-1.73
532	540	U	11	-21.08	-1.03	31.85	-11.3	-0.09

i-nuc	BP(j)	Nuc	#BP_Win	avgMFE	avgZ	avgED	SumZ	SumZ/#TotalWindows	BPs= 2
nt-533	-	G	120	-	-	-	-	-
533	NoBP	G	106	-39.21	-2.11	20.75	-223.26	-1.86
533	429	U	3	-41.6	-1.24	16.1	-3.72	-0.03
533	539	C	11	-21.08	-1.03	31.85	-11.3	-0.09

i-nuc	BP(j)	Nuc	#BP_Win	avgMFE	avgZ	avgED	SumZ	SumZ/#TotalWindows	BPs= 2
nt-534	-	A	120	-	-	-	-	-
534	NoBP	A	106	-38.94	-2.09	21.01	-221.93	-1.85
534	428	U	3	-41.6	-1.24	16.1	-3.72	-0.03
534	538	U	11	-21.08	-1.03	31.85	-11.3	-0.09

i-nuc	BP(j)	Nuc	#BP_Win	avgMFE	avgZ	avgED	SumZ	SumZ/#TotalWindows	BPs= 2
nt-535	-	U	120	-	-	-	-	-
535	NoBP	U	115	-36.91	-1.99	22.41	-228.57	-1.9
535	494	A	2	-42.45	-1.48	13.92	-2.97	-0.02
535	427	A	3	-41.6	-1.24	16.1	-3.72	-0.03

i-nuc	BP(j)	Nuc	#BP_Win	avgMFE	avgZ	avgED	SumZ	SumZ/#TotalWindows	BPs= 3
nt-536	-	C	120	-	-	-	-	-
536	NoBP	C	19	-22.67	-1.0	30.87	-18.91	-0.16
536	493	G	2	-42.45	-1.48	13.92	-2.97	-0.02
536	426	G	3	-41.6	-1.24	16.1	-3.72	-0.03
536	528	G	96	-39.43	-2.17	21.03	-207.87	-1.73

i-nuc	BP(j)	Nuc	#BP_Win	avgMFE	avgZ	avgED	SumZ	SumZ/#TotalWindows	BPs= 2
nt-537	-	U	120	-	-	-	-	-
537	NoBP	U	21	-23.17	-0.97	30.63	-20.38	-0.17
537	425	G	3	-41.6	-1.24	16.1	-3.72	-0.03
537	527	A	96	-39.43	-2.17	21.03	-207.87	-1.73

i-nuc	BP(j)	Nuc	#BP_Win	avgMFE	avgZ	avgED	SumZ	SumZ/#TotalWindows	BPs= 4
nt-538	-	U	120	-	-	-	-	-
538	NoBP	U	8	-17.76	-0.67	35.71	-5.35	-0.04
538	424	G	3	-41.6	-1.24	16.1	-3.72	-0.03
538	427	A	2	-41.95	-1.3	17.32	-2.59	-0.02
538	526	G	96	-39.43	-2.17	21.03	-207.87	-1.73
538	534	A	11	-21.08	-1.03	31.85	-11.3	-0.09

i-nuc	BP(j)	Nuc	#BP_Win	avgMFE	avgZ	avgED	SumZ	SumZ/#TotalWindows	BPs= 3
nt-539	-	C	120	-	-	-	-	-
539	NoBP	C	11	-21.75	-0.73	32.48	-8.06	-0.07
539	426	G	2	-41.95	-1.3	17.32	-2.59	-0.02
539	525	G	96	-39.43	-2.17	21.03	-207.87	-1.73
539	533	G	11	-21.08	-1.03	31.85	-11.3	-0.09

i-nuc	BP(j)	Nuc	#BP_Win	avgMFE	avgZ	avgED	SumZ	SumZ/#TotalWindows	BPs= 3
nt-540	-	U	120	-	-	-	-	-
540	NoBP	U	11	-19.26	-0.64	34.48	-7.09	-0.06
540	425	G	2	-41.95	-1.3	17.32	-2.59	-0.02
540	524	A	96	-39.43	-2.17	21.03	-207.87	-1.73
540	532	G	11	-21.08	-1.03	31.85	-11.3	-0.09

i-nuc	BP(j)	Nuc	#BP_Win	avgMFE	avgZ	avgED	SumZ	SumZ/#TotalWindows	BPs= 3
nt-541	-	C	120	-	-	-	-	-
541	NoBP	C	11	-16.78	-0.56	36.51	-6.14	-0.05
541	424	G	2	-41.95	-1.3	17.32	-2.59	-0.02
541	523	G	96	-39.43	-2.17	21.03	-207.87	-1.73
541	531	G	11	-21.08	-1.03	31.85	-11.3	-0.09

i-nuc	BP(j)	Nuc	#BP_Win	avgMFE	avgZ	avgED	SumZ	SumZ/#TotalWindows	BPs= 3
nt-542	-	A	120	-	-	-	-	-
542	423	U	1	-41.9	-1.23	17.0	-1.23	-0.01
542	NoBP	A	13	-16.57	-0.52	36.66	-6.77	-0.06
542	522	U	96	-39.43	-2.17	21.03	-207.87	-1.73
542	530	U	10	-21.58	-1.11	31.87	-11.13	-0.09

i-nuc	BP(j)	Nuc	#BP_Win	avgMFE	avgZ	avgED	SumZ	SumZ/#TotalWindows	BPs= 3
nt-543	-	G	120	-	-	-	-	-
543	NoBP	G	2	-29.3	-1.14	28.06	-2.27	-0.02
543	521	C	96	-39.43	-2.17	21.03	-207.87	-1.73
543	529	C	9	-22.11	-1.2	31.76	-10.84	-0.09
543	624	C	13	-14.63	-0.44	37.83	-5.7	-0.05

i-nuc	BP(j)	Nuc	#BP_Win	avgMFE	avgZ	avgED	SumZ	SumZ/#TotalWindows	BPs= 4
nt-544	-	C	120	-	-	-	-	-
544	520	G	96	-39.43	-2.17	21.03	-207.87	-1.73
544	528	G	8	-22.64	-1.27	30.59	-10.12	-0.08
544	NoBP	C	2	-17.25	-0.82	39.82	-1.63	-0.01
544	623	G	13	-14.63	-0.44	37.83	-5.7	-0.05
544	663	G	1	-19.6	-1.72	37.55	-1.72	-0.01

i-nuc	BP(j)	Nuc	#BP_Win	avgMFE	avgZ	avgED	SumZ	SumZ/#TotalWindows	BPs= 4
nt-545	-	C	120	-	-	-	-	-
545	519	G	94	-39.56	-2.19	20.7	-205.67	-1.71
545	NoBP	C	8	-22.35	-1.23	32.11	-9.83	-0.08
545	526	G	2	-22.15	-0.96	33.48	-1.92	-0.02
545	622	G	13	-14.63	-0.44	37.83	-5.7	-0.05
545	662	G	3	-17.93	-1.03	38.29	-3.1	-0.03

i-nuc	BP(j)	Nuc	#BP_Win	avgMFE	avgZ	avgED	SumZ	SumZ/#TotalWindows	BPs= 3
nt-546	-	U	120	-	-	-	-	-
546	518	A	92	-39.64	-2.2	20.63	-202.22	-1.69
546	NoBP	U	23	-18.0	-0.75	34.6	-17.33	-0.14
546	525	G	2	-22.15	-0.96	33.48	-1.92	-0.02
546	661	A	3	-17.93	-1.03	38.29	-3.1	-0.03

i-nuc	BP(j)	Nuc	#BP_Win	avgMFE	avgZ	avgED	SumZ	SumZ/#TotalWindows	BPs= 2
nt-547	-	A	120	-	-	-	-	-
547	NoBP	A	113	-34.66	-1.87	23.78	-211.04	-1.76
547	516	U	4	-39.98	-2.09	22.85	-8.37	-0.07
547	660	U	3	-17.93	-1.03	38.29	-3.1	-0.03

i-nuc	BP(j)	Nuc	#BP_Win	avgMFE	avgZ	avgED	SumZ	SumZ/#TotalWindows	BPs= 3
nt-548	-	U	120	-	-	-	-	-
548	NoBP	U	51	-25.72	-1.36	30.04	-69.56	-0.58
548	515	G	4	-39.98	-2.09	22.85	-8.37	-0.07
548	514	A	62	-41.54	-2.24	19.09	-139.17	-1.16
548	659	A	3	-17.93	-1.03	38.29	-3.1	-0.03

i-nuc	BP(j)	Nuc	#BP_Win	avgMFE	avgZ	avgED	SumZ	SumZ/#TotalWindows	BPs= 3
nt-549	-	U	120	-	-	-	-	-
549	NoBP	U	51	-25.14	-1.32	30.61	-67.32	-0.56
549	514	A	4	-39.98	-2.09	22.85	-8.37	-0.07
549	513	G	62	-41.54	-2.24	19.09	-139.17	-1.16
549	658	A	3	-17.93	-1.03	38.29	-3.1	-0.03

i-nuc	BP(j)	Nuc	#BP_Win	avgMFE	avgZ	avgED	SumZ	SumZ/#TotalWindows	BPs= 3
nt-550	-	U	120	-	-	-	-	-
550	NoBP	U	51	-24.57	-1.27	31.17	-64.86	-0.54
550	513	G	4	-39.98	-2.09	22.85	-8.37	-0.07
550	512	A	62	-41.54	-2.24	19.09	-139.17	-1.16
550	657	A	3	-17.93	-1.03	38.29	-3.1	-0.03

i-nuc	BP(j)	Nuc	#BP_Win	avgMFE	avgZ	avgED	SumZ	SumZ/#TotalWindows	BPs= 4
nt-551	-	U	120	-	-	-	-	-
551	512	A	4	-39.98	-2.09	22.85	-8.37	-0.07
551	511	G	62	-41.54	-2.24	19.09	-139.17	-1.16
551	NoBP	U	49	-24.17	-1.22	31.42	-59.98	-0.5
551	647	A	2	-19.55	-1.17	38.28	-2.34	-0.02
551	656	A	3	-17.93	-1.03	38.29	-3.1	-0.03

i-nuc	BP(j)	Nuc	#BP_Win	avgMFE	avgZ	avgED	SumZ	SumZ/#TotalWindows	BPs= 4
nt-552	-	G	120	-	-	-	-	-
552	NoBP	G	4	-37.88	-1.97	24.62	-7.87	-0.07
552	510	C	62	-41.54	-2.24	19.09	-139.17	-1.16
552	598	C	48	-23.85	-1.21	31.62	-57.94	-0.48
552	646	C	3	-19.1	-0.78	39.4	-2.34	-0.02
552	655	U	3	-17.93	-1.03	38.29	-3.1	-0.03

i-nuc	BP(j)	Nuc	#BP_Win	avgMFE	avgZ	avgED	SumZ	SumZ/#TotalWindows	BPs= 3
nt-553	-	A	120	-	-	-	-	-
553	509	U	62	-41.54	-2.24	19.09	-139.17	-1.16
553	NoBP	A	7	-25.0	-1.25	33.96	-8.73	-0.07
553	597	U	48	-23.85	-1.21	31.62	-57.94	-0.48
553	645	U	3	-19.1	-0.78	39.4	-2.34	-0.02

i-nuc	BP(j)	Nuc	#BP_Win	avgMFE	avgZ	avgED	SumZ	SumZ/#TotalWindows	BPs= 2
nt-554	-	A	120	-	-	-	-	-
554	NoBP	A	69	-39.41	-2.11	21.0	-145.31	-1.21
554	596	U	48	-23.85	-1.21	31.62	-57.94	-0.48
554	644	U	3	-19.1	-0.78	39.4	-2.34	-0.02

i-nuc	BP(j)	Nuc	#BP_Win	avgMFE	avgZ	avgED	SumZ	SumZ/#TotalWindows	BPs= 2
nt-555	-	C	120	-	-	-	-	-
555	NoBP	C	76	-29.72	-1.64	26.7	-124.35	-1.04
555	517	G	3	-34.2	-1.76	27.91	-5.28	-0.04
555	506	G	41	-37.28	-1.79	24.27	-73.33	-0.61

i-nuc	BP(j)	Nuc	#BP_Win	avgMFE	avgZ	avgED	SumZ	SumZ/#TotalWindows	BPs= 2
nt-556	-	A	120	-	-	-	-	-
556	NoBP	A	76	-29.32	-1.6	26.94	-121.9	-1.02
556	516	U	3	-34.2	-1.76	27.91	-5.28	-0.04
556	505	U	41	-37.28	-1.79	24.27	-73.33	-0.61

i-nuc	BP(j)	Nuc	#BP_Win	avgMFE	avgZ	avgED	SumZ	SumZ/#TotalWindows	BPs= 2
nt-557	-	C	120	-	-	-	-	-
557	NoBP	C	76	-28.93	-1.57	27.17	-119.58	-1.0
557	515	G	3	-34.2	-1.76	27.91	-5.28	-0.04
557	503	G	41	-37.28	-1.79	24.27	-73.33	-0.61

i-nuc	BP(j)	Nuc	#BP_Win	avgMFE	avgZ	avgED	SumZ	SumZ/#TotalWindows	BPs= 3
nt-558	-	U	120	-	-	-	-	-
558	NoBP	U	73	-28.97	-1.56	26.95	-114.1	-0.95
558	514	A	3	-34.2	-1.76	27.91	-5.28	-0.04
558	502	A	41	-37.28	-1.79	24.27	-73.33	-0.61
558	647	A	3	-17.93	-1.03	38.29	-3.1	-0.03

i-nuc	BP(j)	Nuc	#BP_Win	avgMFE	avgZ	avgED	SumZ	SumZ/#TotalWindows	BPs= 5
nt-559	-	G	120	-	-	-	-	-
559	NoBP	G	18	-45.86	-2.76	13.92	-49.68	-0.41
559	501	C	41	-37.28	-1.79	24.27	-73.33	-0.61
559	591	U	48	-23.85	-1.21	31.62	-57.94	-0.48
559	598	C	7	-22.99	-1.07	25.57	-7.46	-0.06
559	643	U	3	-19.1	-0.78	39.4	-2.34	-0.02
559	646	C	3	-17.93	-1.03	38.29	-3.1	-0.03

i-nuc	BP(j)	Nuc	#BP_Win	avgMFE	avgZ	avgED	SumZ	SumZ/#TotalWindows	BPs= 5
nt-560	-	A	120	-	-	-	-	-
560	NoBP	A	17	-45.58	-2.75	14.28	-46.79	-0.39
560	500	U	41	-37.28	-1.79	24.27	-73.33	-0.61
560	590	U	49	-23.75	-1.19	31.5	-58.49	-0.49
560	597	U	7	-22.99	-1.07	25.57	-7.46	-0.06
560	642	U	3	-19.1	-0.78	39.4	-2.34	-0.02
560	645	U	3	-17.93	-1.03	38.29	-3.1	-0.03

i-nuc	BP(j)	Nuc	#BP_Win	avgMFE	avgZ	avgED	SumZ	SumZ/#TotalWindows	BPs= 4
nt-561	-	A	120	-	-	-	-	-
561	NoBP	A	58	-39.17	-2.03	21.7	-117.57	-0.98
561	589	U	49	-23.75	-1.19	31.5	-58.49	-0.49
561	596	U	7	-22.99	-1.07	25.57	-7.46	-0.06
561	641	U	3	-19.1	-0.78	39.4	-2.34	-0.02
561	644	U	3	-17.93	-1.03	38.29	-3.1	-0.03

i-nuc	BP(j)	Nuc	#BP_Win	avgMFE	avgZ	avgED	SumZ	SumZ/#TotalWindows	BPs= 4
nt-562	-	A	120	-	-	-	-	-
562	NoBP	A	58	-38.62	-1.98	22.11	-114.77	-0.96
562	588	U	49	-23.75	-1.19	31.5	-58.49	-0.49
562	595	U	7	-22.99	-1.07	25.57	-7.46	-0.06
562	640	U	3	-19.1	-0.78	39.4	-2.34	-0.02
562	643	U	3	-17.93	-1.03	38.29	-3.1	-0.03

i-nuc	BP(j)	Nuc	#BP_Win	avgMFE	avgZ	avgED	SumZ	SumZ/#TotalWindows	BPs= 5
nt-563	-	A	120	-	-	-	-	-
563	NoBP	A	56	-38.77	-1.98	21.92	-111.09	-0.93
563	587	U	49	-23.75	-1.19	31.5	-58.49	-0.49
563	594	U	7	-22.99	-1.07	25.57	-7.46	-0.06
563	639	U	3	-19.1	-0.78	39.4	-2.34	-0.02
563	642	U	3	-17.93	-1.03	38.29	-3.1	-0.03
563	671	U	2	-18.6	-0.35	38.36	-0.7	-0.01

i-nuc	BP(j)	Nuc	#BP_Win	avgMFE	avgZ	avgED	SumZ	SumZ/#TotalWindows	BPs= 7
nt-564	-	G	120	-	-	-	-	-
564	NoBP	G	24	-38.92	-2.08	18.96	-50.01	-0.42
564	507	C	1	-44.3	-1.98	30.85	-1.98	-0.02
564	496	C	31	-37.45	-1.8	24.47	-55.75	-0.46
564	586	C	49	-23.75	-1.19	31.5	-58.49	-0.49
564	593	U	7	-22.99	-1.07	25.57	-7.46	-0.06
564	638	U	3	-19.1	-0.78	39.4	-2.34	-0.02
564	641	U	3	-17.93	-1.03	38.29	-3.1	-0.03
564	670	C	2	-18.6	-0.35	38.36	-0.7	-0.01

i-nuc	BP(j)	Nuc	#BP_Win	avgMFE	avgZ	avgED	SumZ	SumZ/#TotalWindows	BPs= 4
nt-565	-	C	120	-	-	-	-	-
565	NoBP	C	83	-27.48	-1.39	27.81	-115.75	-0.96
565	506	G	1	-44.3	-1.98	30.85	-1.98	-0.02
565	495	G	31	-37.45	-1.8	24.47	-55.75	-0.46
565	637	G	3	-19.1	-0.78	39.4	-2.34	-0.02
565	669	G	2	-18.6	-0.35	38.36	-0.7	-0.01

i-nuc	BP(j)	Nuc	#BP_Win	avgMFE	avgZ	avgED	SumZ	SumZ/#TotalWindows	BPs= 5
nt-566	-	A	120	-	-	-	-	-
566	NoBP	A	104	-30.73	-1.52	26.8	-157.95	-1.32
566	505	U	1	-44.3	-1.98	30.85	-1.98	-0.02
566	591	U	7	-22.99	-1.07	25.57	-7.46	-0.06
566	636	U	3	-19.1	-0.78	39.4	-2.34	-0.02
566	640	U	3	-17.93	-1.03	38.29	-3.1	-0.03
566	668	U	2	-18.6	-0.35	38.36	-0.7	-0.01

i-nuc	BP(j)	Nuc	#BP_Win	avgMFE	avgZ	avgED	SumZ	SumZ/#TotalWindows	BPs= 3
nt-567	-	A	120	-	-	-	-	-
567	NoBP	A	107	-30.35	-1.48	27.18	-157.84	-1.32
567	590	U	7	-22.99	-1.07	25.57	-7.46	-0.06
567	635	U	3	-19.1	-0.78	39.4	-2.34	-0.02
567	639	U	3	-17.93	-1.03	38.29	-3.1	-0.03

i-nuc	BP(j)	Nuc	#BP_Win	avgMFE	avgZ	avgED	SumZ	SumZ/#TotalWindows	BPs= 2
nt-568	-	A	120	-	-	-	-	-
568	NoBP	A	110	-29.76	-1.43	27.64	-157.36	-1.31
568	589	U	7	-22.99	-1.07	25.57	-7.46	-0.06
568	638	U	3	-17.93	-1.03	38.29	-3.1	-0.03

i-nuc	BP(j)	Nuc	#BP_Win	avgMFE	avgZ	avgED	SumZ	SumZ/#TotalWindows	BPs= 4
nt-569	-	U	120	-	-	-	-	-
569	NoBP	U	19	-40.32	-1.94	20.49	-36.86	-0.31
569	585	A	85	-25.71	-1.22	28.88	-103.33	-0.86
569	494	A	9	-36.0	-1.59	29.74	-14.31	-0.12
569	616	A	4	-32.22	-1.87	30.7	-7.47	-0.06
569	637	G	3	-17.93	-1.03	38.29	-3.1	-0.03

i-nuc	BP(j)	Nuc	#BP_Win	avgMFE	avgZ	avgED	SumZ	SumZ/#TotalWindows	BPs= 3
nt-570	-	C	120	-	-	-	-	-
570	NoBP	C	20	-36.26	-1.71	24.09	-34.21	-0.29
570	584	G	87	-25.84	-1.22	28.7	-105.89	-0.88
570	493	G	9	-36.0	-1.59	29.74	-14.31	-0.12
570	615	G	4	-32.22	-1.87	30.7	-7.47	-0.06

i-nuc	BP(j)	Nuc	#BP_Win	avgMFE	avgZ	avgED	SumZ	SumZ/#TotalWindows	BPs= 3
nt-571	-	C	120	-	-	-	-	-
571	NoBP	C	20	-34.64	-1.55	25.15	-30.92	-0.26
571	583	G	87	-25.84	-1.22	28.7	-105.89	-0.88
571	492	G	9	-36.0	-1.59	29.74	-14.31	-0.12
571	614	G	4	-32.22	-1.87	30.7	-7.47	-0.06

i-nuc	BP(j)	Nuc	#BP_Win	avgMFE	avgZ	avgED	SumZ	SumZ/#TotalWindows	BPs= 3
nt-572	-	U	120	-	-	-	-	-
572	NoBP	U	18	-37.96	-1.73	22.61	-31.1	-0.26
572	582	A	87	-25.84	-1.22	28.7	-105.89	-0.88
572	491	A	9	-36.0	-1.59	29.74	-14.31	-0.12
572	634	A	6	-18.52	-0.91	38.84	-5.44	-0.05

i-nuc	BP(j)	Nuc	#BP_Win	avgMFE	avgZ	avgED	SumZ	SumZ/#TotalWindows	BPs= 2
nt-573	-	U	120	-	-	-	-	-
573	NoBP	U	27	-36.39	-1.63	24.93	-44.02	-0.37
573	581	A	87	-25.84	-1.22	28.7	-105.89	-0.88
573	633	A	6	-18.52	-0.91	38.84	-5.44	-0.05

i-nuc	BP(j)	Nuc	#BP_Win	avgMFE	avgZ	avgED	SumZ	SumZ/#TotalWindows	BPs= 5
nt-574	-	G	120	-	-	-	-	-
574	NoBP	G	11	-40.45	-1.77	18.92	-19.46	-0.16
574	580	U	87	-25.84	-1.22	28.7	-105.89	-0.88
574	588	U	9	-36.0	-1.59	29.74	-14.31	-0.12
574	611	C	4	-32.22	-1.87	30.7	-7.47	-0.06
574	632	C	6	-18.52	-0.91	38.84	-5.44	-0.05
574	691	U	3	-19.87	-0.39	22.57	-1.17	-0.01

i-nuc	BP(j)	Nuc	#BP_Win	avgMFE	avgZ	avgED	SumZ	SumZ/#TotalWindows	BPs= 4
nt-575	-	A	120	-	-	-	-	-
575	NoBP	A	97	-27.3	-1.27	27.56	-123.24	-1.03
575	587	U	9	-36.0	-1.59	29.74	-14.31	-0.12
575	610	U	4	-32.22	-1.87	30.7	-7.47	-0.06
575	630	U	6	-18.52	-0.91	38.84	-5.44	-0.05
575	690	U	4	-19.5	-0.31	23.94	-1.22	-0.01

i-nuc	BP(j)	Nuc	#BP_Win	avgMFE	avgZ	avgED	SumZ	SumZ/#TotalWindows	BPs= 4
nt-576	-	G	120	-	-	-	-	-
576	NoBP	G	96	-27.14	-1.26	27.65	-121.25	-1.01
576	586	C	9	-36.0	-1.59	29.74	-14.31	-0.12
576	609	C	4	-32.22	-1.87	30.7	-7.47	-0.06
576	629	C	6	-18.52	-0.91	38.84	-5.44	-0.05
576	689	U	5	-19.22	-0.23	24.53	-1.14	-0.01

i-nuc	BP(j)	Nuc	#BP_Win	avgMFE	avgZ	avgED	SumZ	SumZ/#TotalWindows	BPs= 3
nt-577	-	U	120	-	-	-	-	-
577	NoBP	U	100	-27.09	-1.27	27.87	-126.85	-1.06
577	585	A	9	-36.0	-1.59	29.74	-14.31	-0.12
577	628	A	6	-18.52	-0.91	38.84	-5.44	-0.05
577	688	A	5	-19.22	-0.23	24.53	-1.14	-0.01

i-nuc	BP(j)	Nuc	#BP_Win	avgMFE	avgZ	avgED	SumZ	SumZ/#TotalWindows	BPs= 4
nt-578	-	U	120	-	-	-	-	-
578	NoBP	U	96	-26.63	-1.22	27.83	-117.55	-0.98
578	584	G	9	-36.0	-1.59	29.74	-14.31	-0.12
578	606	A	4	-32.22	-1.87	30.7	-7.47	-0.06
578	627	A	6	-18.52	-0.91	38.84	-5.44	-0.05
578	687	A	5	-19.22	-0.23	24.53	-1.14	-0.01

i-nuc	BP(j)	Nuc	#BP_Win	avgMFE	avgZ	avgED	SumZ	SumZ/#TotalWindows	BPs= 3
nt-579	-	G	120	-	-	-	-	-
579	NoBP	G	101	-27.56	-1.29	28.14	-130.6	-1.09
579	605	C	4	-32.22	-1.87	30.7	-7.47	-0.06
579	602	U	10	-18.53	-0.57	33.55	-5.7	-0.05
579	686	C	5	-19.22	-0.23	24.53	-1.14	-0.01

i-nuc	BP(j)	Nuc	#BP_Win	avgMFE	avgZ	avgED	SumZ	SumZ/#TotalWindows	BPs= 3
nt-580	-	U	120	-	-	-	-	-
580	NoBP	U	13	-37.97	-1.76	25.25	-22.88	-0.19
580	574	G	87	-25.84	-1.22	28.7	-105.89	-0.88
580	601	A	15	-22.33	-0.95	31.87	-14.28	-0.12
580	685	G	5	-19.22	-0.23	24.53	-1.14	-0.01

i-nuc	BP(j)	Nuc	#BP_Win	avgMFE	avgZ	avgED	SumZ	SumZ/#TotalWindows	BPs= 2
nt-581	-	A	120	-	-	-	-	-
581	NoBP	A	18	-31.55	-1.29	25.44	-23.19	-0.19
581	573	U	87	-25.84	-1.22	28.7	-105.89	-0.88
581	600	U	15	-22.33	-0.95	31.87	-14.28	-0.12

i-nuc	BP(j)	Nuc	#BP_Win	avgMFE	avgZ	avgED	SumZ	SumZ/#TotalWindows	BPs= 3
nt-582	-	A	120	-	-	-	-	-
582	NoBP	A	16	-31.56	-1.24	26.32	-19.88	-0.17
582	572	U	87	-25.84	-1.22	28.7	-105.89	-0.88
582	599	U	15	-22.33	-0.95	31.87	-14.28	-0.12
582	610	U	2	-20.3	-1.03	24.56	-2.06	-0.02

i-nuc	BP(j)	Nuc	#BP_Win	avgMFE	avgZ	avgED	SumZ	SumZ/#TotalWindows	BPs= 4
nt-583	-	G	120	-	-	-	-	-
583	NoBP	G	11	-35.12	-1.59	28.33	-17.47	-0.15
583	571	C	87	-25.84	-1.22	28.7	-105.89	-0.88
583	598	C	15	-22.33	-0.95	31.87	-14.28	-0.12
583	682	C	5	-19.22	-0.23	24.53	-1.14	-0.01
583	609	C	2	-20.3	-1.03	24.56	-2.06	-0.02

i-nuc	BP(j)	Nuc	#BP_Win	avgMFE	avgZ	avgED	SumZ	SumZ/#TotalWindows	BPs= 6
nt-584	-	G	120	-	-	-	-	-
584	570	C	87	-25.84	-1.22	28.7	-105.89	-0.88
584	578	U	9	-36.0	-1.59	29.74	-14.31	-0.12
584	597	U	15	-22.33	-0.95	31.87	-14.28	-0.12
584	681	C	5	-19.22	-0.23	24.53	-1.14	-0.01
584	608	C	2	-20.3	-1.03	24.56	-2.06	-0.02
584	677	C	2	-20.05	-1.31	27.94	-2.62	-0.02

i-nuc	BP(j)	Nuc	#BP_Win	avgMFE	avgZ	avgED	SumZ	SumZ/#TotalWindows	BPs= 5
nt-585	-	A	120	-	-	-	-	-
585	569	U	85	-25.71	-1.22	28.88	-103.33	-0.86
585	577	U	9	-36.0	-1.59	29.74	-14.31	-0.12
585	596	U	15	-22.33	-0.95	31.87	-14.28	-0.12
585	NoBP	A	7	-19.21	-0.45	24.83	-3.14	-0.03
585	607	U	2	-20.3	-1.03	24.56	-2.06	-0.02
585	676	U	2	-20.05	-1.31	27.94	-2.62	-0.02

i-nuc	BP(j)	Nuc	#BP_Win	avgMFE	avgZ	avgED	SumZ	SumZ/#TotalWindows	BPs= 3
nt-586	-	C	120	-	-	-	-	-
586	NoBP	C	60	-25.14	-1.06	27.14	-63.88	-0.53
586	576	G	9	-36.0	-1.59	29.74	-14.31	-0.12
586	564	G	49	-23.75	-1.19	31.5	-58.49	-0.49
586	675	G	2	-20.05	-1.31	27.94	-2.62	-0.02

i-nuc	BP(j)	Nuc	#BP_Win	avgMFE	avgZ	avgED	SumZ	SumZ/#TotalWindows	BPs= 3
nt-587	-	U	120	-	-	-	-	-
587	NoBP	U	60	-24.76	-1.06	27.44	-63.38	-0.53
587	575	A	9	-36.0	-1.59	29.74	-14.31	-0.12
587	563	A	49	-23.75	-1.19	31.5	-58.49	-0.49
587	674	A	2	-20.05	-1.31	27.94	-2.62	-0.02

i-nuc	BP(j)	Nuc	#BP_Win	avgMFE	avgZ	avgED	SumZ	SumZ/#TotalWindows	BPs= 3
nt-588	-	U	120	-	-	-	-	-
588	NoBP	U	60	-24.44	-1.06	27.59	-63.68	-0.53
588	574	G	9	-36.0	-1.59	29.74	-14.31	-0.12
588	562	A	49	-23.75	-1.19	31.5	-58.49	-0.49
588	673	A	2	-20.05	-1.31	27.94	-2.62	-0.02

i-nuc	BP(j)	Nuc	#BP_Win	avgMFE	avgZ	avgED	SumZ	SumZ/#TotalWindows	BPs= 3
nt-589	-	U	120	-	-	-	-	-
589	NoBP	U	62	-25.99	-1.14	28.27	-70.82	-0.59
589	561	A	49	-23.75	-1.19	31.5	-58.49	-0.49
589	568	A	7	-22.99	-1.07	25.57	-7.46	-0.06
589	672	A	2	-20.05	-1.31	27.94	-2.62	-0.02

i-nuc	BP(j)	Nuc	#BP_Win	avgMFE	avgZ	avgED	SumZ	SumZ/#TotalWindows	BPs= 2
nt-590	-	U	120	-	-	-	-	-
590	NoBP	U	64	-25.52	-1.15	28.38	-73.44	-0.61
590	560	A	49	-23.75	-1.19	31.5	-58.49	-0.49
590	567	A	7	-22.99	-1.07	25.57	-7.46	-0.06

i-nuc	BP(j)	Nuc	#BP_Win	avgMFE	avgZ	avgED	SumZ	SumZ/#TotalWindows	BPs= 2
nt-591	-	U	120	-	-	-	-	-
591	NoBP	U	65	-25.13	-1.14	28.43	-73.85	-0.62
591	559	G	48	-23.85	-1.21	31.62	-57.94	-0.48
591	566	A	7	-22.99	-1.07	25.57	-7.46	-0.06

i-nuc	BP(j)	Nuc	#BP_Win	avgMFE	avgZ	avgED	SumZ	SumZ/#TotalWindows	BPs= 0
nt-592	-	U	120	-	-	-	-	-
592	NoBP	U	120	-24.34	-1.16	29.56	-139.19	-1.16

i-nuc	BP(j)	Nuc	#BP_Win	avgMFE	avgZ	avgED	SumZ	SumZ/#TotalWindows	BPs= 1
nt-593	-	U	120	-	-	-	-	-
593	NoBP	U	113	-24.26	-1.16	29.83	-131.63	-1.1
593	564	G	7	-22.99	-1.07	25.57	-7.46	-0.06

i-nuc	BP(j)	Nuc	#BP_Win	avgMFE	avgZ	avgED	SumZ	SumZ/#TotalWindows	BPs= 1
nt-594	-	U	120	-	-	-	-	-
594	NoBP	U	113	-24.1	-1.16	29.85	-131.3	-1.09
594	563	A	7	-22.99	-1.07	25.57	-7.46	-0.06

i-nuc	BP(j)	Nuc	#BP_Win	avgMFE	avgZ	avgED	SumZ	SumZ/#TotalWindows	BPs= 1
nt-595	-	U	120	-	-	-	-	-
595	NoBP	U	113	-23.96	-1.16	29.96	-131.1	-1.09
595	562	A	7	-22.99	-1.07	25.57	-7.46	-0.06

i-nuc	BP(j)	Nuc	#BP_Win	avgMFE	avgZ	avgED	SumZ	SumZ/#TotalWindows	BPs= 4
nt-596	-	U	120	-	-	-	-	-
596	NoBP	U	48	-23.85	-1.15	27.77	-55.39	-0.46
596	554	A	48	-23.85	-1.21	31.62	-57.94	-0.48
596	494	A	2	-33.3	-1.56	34.47	-3.12	-0.03
596	585	A	15	-22.33	-0.95	31.87	-14.28	-0.12
596	561	A	7	-22.99	-1.07	25.57	-7.46	-0.06

i-nuc	BP(j)	Nuc	#BP_Win	avgMFE	avgZ	avgED	SumZ	SumZ/#TotalWindows	BPs= 4
nt-597	-	U	120	-	-	-	-	-
597	NoBP	U	48	-23.5	-1.14	28.02	-54.69	-0.46
597	553	A	48	-23.85	-1.21	31.62	-57.94	-0.48
597	493	G	2	-33.3	-1.56	34.47	-3.12	-0.03
597	584	G	15	-22.33	-0.95	31.87	-14.28	-0.12
597	560	A	7	-22.99	-1.07	25.57	-7.46	-0.06

i-nuc	BP(j)	Nuc	#BP_Win	avgMFE	avgZ	avgED	SumZ	SumZ/#TotalWindows	BPs= 4
nt-598	-	C	120	-	-	-	-	-
598	NoBP	C	48	-23.21	-1.13	27.99	-54.23	-0.45
598	552	G	48	-23.85	-1.21	31.62	-57.94	-0.48
598	492	G	2	-33.3	-1.56	34.47	-3.12	-0.03
598	583	G	15	-22.33	-0.95	31.87	-14.28	-0.12
598	559	G	7	-22.99	-1.07	25.57	-7.46	-0.06

i-nuc	BP(j)	Nuc	#BP_Win	avgMFE	avgZ	avgED	SumZ	SumZ/#TotalWindows	BPs= 2
nt-599	-	U	120	-	-	-	-	-
599	NoBP	U	103	-23.37	-1.15	29.53	-118.72	-0.99
599	491	A	2	-33.3	-1.56	34.47	-3.12	-0.03
599	582	A	15	-22.33	-0.95	31.87	-14.28	-0.12

i-nuc	BP(j)	Nuc	#BP_Win	avgMFE	avgZ	avgED	SumZ	SumZ/#TotalWindows	BPs= 2
nt-600	-	U	120	-	-	-	-	-
600	NoBP	U	103	-23.24	-1.14	29.63	-117.59	-0.98
600	489	G	2	-33.3	-1.56	34.47	-3.12	-0.03
600	581	A	15	-22.33	-0.95	31.87	-14.28	-0.12

i-nuc	BP(j)	Nuc	#BP_Win	avgMFE	avgZ	avgED	SumZ	SumZ/#TotalWindows	BPs= 2
nt-601	-	A	120	-	-	-	-	-
601	NoBP	A	103	-23.13	-1.13	29.78	-116.5	-0.97
601	488	U	2	-33.3	-1.56	34.47	-3.12	-0.03
601	580	U	15	-22.33	-0.95	31.87	-14.28	-0.12

i-nuc	BP(j)	Nuc	#BP_Win	avgMFE	avgZ	avgED	SumZ	SumZ/#TotalWindows	BPs= 3
nt-602	-	U	120	-	-	-	-	-
602	NoBP	U	105	-23.49	-1.17	29.87	-123.33	-1.03
602	487	A	2	-33.3	-1.56	34.47	-3.12	-0.03
602	579	G	10	-18.53	-0.57	33.55	-5.7	-0.05
602	665	A	3	-17.73	-0.18	30.16	-0.55	-0.0

i-nuc	BP(j)	Nuc	#BP_Win	avgMFE	avgZ	avgED	SumZ	SumZ/#TotalWindows	BPs= 3
nt-603	-	C	120	-	-	-	-	-
603	NoBP	C	111	-22.95	-1.12	30.04	-124.65	-1.04
603	486	G	2	-33.3	-1.56	34.47	-3.12	-0.03
603	664	G	3	-17.73	-0.18	30.16	-0.55	-0.0
603	719	G	4	-23.12	-0.8	37.33	-3.21	-0.03

i-nuc	BP(j)	Nuc	#BP_Win	avgMFE	avgZ	avgED	SumZ	SumZ/#TotalWindows	BPs= 4
nt-604	-	C	120	-	-	-	-	-
604	NoBP	C	58	-23.88	-1.12	28.48	-65.24	-0.54
604	615	G	28	-22.2	-1.15	31.13	-32.27	-0.27
604	623	G	27	-22.11	-1.09	32.72	-29.36	-0.24
604	663	G	3	-17.73	-0.18	30.16	-0.55	-0.0
604	718	G	4	-23.12	-0.8	37.33	-3.21	-0.03

i-nuc	BP(j)	Nuc	#BP_Win	avgMFE	avgZ	avgED	SumZ	SumZ/#TotalWindows	BPs= 6
nt-605	-	C	120	-	-	-	-	-
605	NoBP	C	45	-22.7	-1.07	28.4	-48.24	-0.4
605	517	G	4	-32.05	-1.86	32.92	-7.44	-0.06
605	579	G	4	-32.22	-1.87	30.7	-7.47	-0.06
605	614	G	33	-21.75	-1.01	30.13	-33.41	-0.28
605	622	G	27	-22.11	-1.09	32.72	-29.36	-0.24
605	662	G	3	-17.73	-0.18	30.16	-0.55	-0.0
605	717	G	4	-23.12	-0.8	37.33	-3.21	-0.03

i-nuc	BP(j)	Nuc	#BP_Win	avgMFE	avgZ	avgED	SumZ	SumZ/#TotalWindows	BPs= 5
nt-606	-	A	120	-	-	-	-	-
606	NoBP	A	50	-22.22	-0.99	28.91	-49.57	-0.41
606	516	U	4	-32.05	-1.86	32.92	-7.44	-0.06
606	578	U	4	-32.22	-1.87	30.7	-7.47	-0.06
606	613	U	33	-21.75	-1.01	30.13	-33.41	-0.28
606	621	U	27	-22.11	-1.09	32.72	-29.36	-0.24
606	720	U	2	-22.6	-0.6	38.33	-1.2	-0.01

i-nuc	BP(j)	Nuc	#BP_Win	avgMFE	avgZ	avgED	SumZ	SumZ/#TotalWindows	BPs= 7
nt-607	-	U	120	-	-	-	-	-
607	NoBP	U	77	-22.19	-1.02	29.43	-78.21	-0.65
607	494	A	1	-32.7	-1.66	28.93	-1.66	-0.01
607	515	G	4	-32.05	-1.86	32.92	-7.44	-0.06
607	616	A	27	-22.11	-1.09	32.72	-29.36	-0.24
607	527	A	3	-24.4	-1.29	25.91	-3.88	-0.03
607	585	A	2	-20.3	-1.03	24.56	-2.06	-0.02
607	715	A	4	-23.12	-0.8	37.33	-3.21	-0.03
607	719	G	2	-22.6	-0.6	38.33	-1.2	-0.01

i-nuc	BP(j)	Nuc	#BP_Win	avgMFE	avgZ	avgED	SumZ	SumZ/#TotalWindows	BPs= 7
nt-608	-	C	120	-	-	-	-	-
608	NoBP	C	80	-22.47	-1.04	29.54	-83.19	-0.69
608	493	G	1	-32.7	-1.66	28.93	-1.66	-0.01
608	517	G	1	-30.8	-1.42	36.7	-1.42	-0.01
608	615	G	27	-22.11	-1.09	32.72	-29.36	-0.24
608	526	G	3	-24.4	-1.29	25.91	-3.88	-0.03
608	584	G	2	-20.3	-1.03	24.56	-2.06	-0.02
608	714	G	4	-23.12	-0.8	37.33	-3.21	-0.03
608	718	G	2	-22.6	-0.6	38.33	-1.2	-0.01

i-nuc	BP(j)	Nuc	#BP_Win	avgMFE	avgZ	avgED	SumZ	SumZ/#TotalWindows	BPs= 9
nt-609	-	C	120	-	-	-	-	-
609	NoBP	C	69	-21.62	-1.0	30.2	-68.75	-0.57
609	492	G	1	-32.7	-1.66	28.93	-1.66	-0.01
609	513	G	4	-32.05	-1.86	32.92	-7.44	-0.06
609	515	G	1	-30.8	-1.42	36.7	-1.42	-0.01
609	576	G	4	-32.22	-1.87	30.7	-7.47	-0.06
609	614	G	27	-22.11	-1.09	32.72	-29.36	-0.24
609	525	G	3	-24.4	-1.29	25.91	-3.88	-0.03
609	685	G	7	-19.1	-0.3	23.38	-2.08	-0.02
609	583	G	2	-20.3	-1.03	24.56	-2.06	-0.02
609	717	G	2	-22.6	-0.6	38.33	-1.2	-0.01

i-nuc	BP(j)	Nuc	#BP_Win	avgMFE	avgZ	avgED	SumZ	SumZ/#TotalWindows	BPs= 8
nt-610	-	U	120	-	-	-	-	-
610	491	A	1	-32.7	-1.66	28.93	-1.66	-0.01
610	512	A	4	-32.05	-1.86	32.92	-7.44	-0.06
610	NoBP	U	96	-21.69	-1.02	30.79	-97.53	-0.81
610	514	A	1	-30.8	-1.42	36.7	-1.42	-0.01
610	575	A	4	-32.22	-1.87	30.7	-7.47	-0.06
610	524	A	3	-24.4	-1.29	25.91	-3.88	-0.03
610	684	A	7	-19.1	-0.3	23.38	-2.08	-0.02
610	582	A	2	-20.3	-1.03	24.56	-2.06	-0.02
610	716	A	2	-22.6	-0.6	38.33	-1.2	-0.01

i-nuc	BP(j)	Nuc	#BP_Win	avgMFE	avgZ	avgED	SumZ	SumZ/#TotalWindows	BPs= 5
nt-611	-	C	120	-	-	-	-	-
611	511	G	4	-32.05	-1.86	32.92	-7.44	-0.06
611	NoBP	C	101	-21.72	-1.01	30.72	-101.9	-0.85
611	513	G	1	-30.8	-1.42	36.7	-1.42	-0.01
611	574	G	4	-32.22	-1.87	30.7	-7.47	-0.06
611	523	G	3	-24.4	-1.29	25.91	-3.88	-0.03
611	683	G	7	-19.1	-0.3	23.38	-2.08	-0.02

i-nuc	BP(j)	Nuc	#BP_Win	avgMFE	avgZ	avgED	SumZ	SumZ/#TotalWindows	BPs= 2
nt-612	-	U	120	-	-	-	-	-
612	NoBP	U	116	-22.39	-1.05	30.14	-121.56	-1.01
612	512	A	1	-30.8	-1.42	36.7	-1.42	-0.01
612	654	G	3	-17.73	-0.18	30.16	-0.55	-0.0

i-nuc	BP(j)	Nuc	#BP_Win	avgMFE	avgZ	avgED	SumZ	SumZ/#TotalWindows	BPs= 3
nt-613	-	U	120	-	-	-	-	-
613	NoBP	U	66	-22.79	-1.04	28.93	-68.4	-0.57
613	511	G	1	-30.8	-1.42	36.7	-1.42	-0.01
613	606	A	33	-21.75	-1.01	30.13	-33.41	-0.28
613	653	A	20	-21.06	-0.95	33.74	-18.91	-0.16

i-nuc	BP(j)	Nuc	#BP_Win	avgMFE	avgZ	avgED	SumZ	SumZ/#TotalWindows	BPs= 7
nt-614	-	G	120	-	-	-	-	-
614	NoBP	G	31	-21.32	-0.79	24.77	-24.5	-0.2
614	510	C	1	-30.8	-1.42	36.7	-1.42	-0.01
614	571	C	4	-32.22	-1.87	30.7	-7.47	-0.06
614	508	C	2	-31.0	-1.73	34.38	-3.46	-0.03
614	605	C	33	-21.75	-1.01	30.13	-33.41	-0.28
614	609	C	27	-22.11	-1.09	32.72	-29.36	-0.24
614	640	U	2	-24.5	-1.34	25.98	-2.69	-0.02
614	652	C	20	-21.06	-0.95	33.74	-18.91	-0.16

i-nuc	BP(j)	Nuc	#BP_Win	avgMFE	avgZ	avgED	SumZ	SumZ/#TotalWindows	BPs= 7
nt-615	-	G	120	-	-	-	-	-
615	NoBP	G	1	-30.8	-1.42	36.7	-1.42	-0.01
615	570	C	4	-32.22	-1.87	30.7	-7.47	-0.06
615	507	C	2	-31.0	-1.73	34.38	-3.46	-0.03
615	604	C	28	-22.2	-1.15	31.13	-32.27	-0.27
615	608	C	27	-22.11	-1.09	32.72	-29.36	-0.24
615	639	U	3	-24.4	-1.29	25.91	-3.88	-0.03
615	651	C	20	-21.06	-0.95	33.74	-18.91	-0.16
615	677	C	35	-20.77	-0.68	24.48	-23.93	-0.2

i-nuc	BP(j)	Nuc	#BP_Win	avgMFE	avgZ	avgED	SumZ	SumZ/#TotalWindows	BPs= 6
nt-616	-	A	120	-	-	-	-	-
616	569	U	4	-32.22	-1.87	30.7	-7.47	-0.06
616	NoBP	A	20	-17.78	-0.63	35.35	-12.55	-0.1
616	516	U	9	-33.17	-2.34	23.53	-21.05	-0.18
616	607	U	27	-22.11	-1.09	32.72	-29.36	-0.24
616	638	U	5	-24.96	-1.27	28.31	-6.35	-0.05
616	650	U	20	-21.06	-0.95	33.74	-18.91	-0.16
616	676	U	35	-20.77	-0.68	24.48	-23.93	-0.2

i-nuc	BP(j)	Nuc	#BP_Win	avgMFE	avgZ	avgED	SumZ	SumZ/#TotalWindows	BPs= 3
nt-617	-	C	120	-	-	-	-	-
617	NoBP	C	71	-21.04	-0.94	33.63	-67.03	-0.56
617	515	G	9	-33.17	-2.34	23.53	-21.05	-0.18
617	637	G	5	-24.96	-1.27	28.31	-6.35	-0.05
617	675	G	35	-20.77	-0.68	24.48	-23.93	-0.2

i-nuc	BP(j)	Nuc	#BP_Win	avgMFE	avgZ	avgED	SumZ	SumZ/#TotalWindows	BPs= 3
nt-618	-	U	120	-	-	-	-	-
618	NoBP	U	73	-21.18	-0.96	33.34	-70.31	-0.59
618	514	A	9	-33.17	-2.34	23.53	-21.05	-0.18
618	675	G	3	-21.2	-0.67	30.4	-2.0	-0.02
618	674	A	35	-20.77	-0.68	24.48	-23.93	-0.2

i-nuc	BP(j)	Nuc	#BP_Win	avgMFE	avgZ	avgED	SumZ	SumZ/#TotalWindows	BPs= 3
nt-619	-	U	120	-	-	-	-	-
619	NoBP	U	71	-21.1	-0.96	33.36	-68.06	-0.57
619	513	G	9	-33.17	-2.34	23.53	-21.05	-0.18
619	674	A	5	-20.68	-0.68	29.29	-3.39	-0.03
619	673	A	35	-20.77	-0.68	24.48	-23.93	-0.2

i-nuc	BP(j)	Nuc	#BP_Win	avgMFE	avgZ	avgED	SumZ	SumZ/#TotalWindows	BPs= 4
nt-620	-	U	120	-	-	-	-	-
620	NoBP	U	66	-20.69	-0.92	33.6	-60.71	-0.51
620	512	A	9	-33.17	-2.34	23.53	-21.05	-0.18
620	634	A	5	-24.96	-1.27	28.31	-6.35	-0.05
620	673	A	5	-20.68	-0.68	29.29	-3.39	-0.03
620	672	A	35	-20.77	-0.68	24.48	-23.93	-0.2

i-nuc	BP(j)	Nuc	#BP_Win	avgMFE	avgZ	avgED	SumZ	SumZ/#TotalWindows	BPs= 4
nt-621	-	U	120	-	-	-	-	-
621	NoBP	U	74	-20.12	-0.74	29.4	-54.67	-0.46
621	511	G	9	-33.17	-2.34	23.53	-21.05	-0.18
621	606	A	27	-22.11	-1.09	32.72	-29.36	-0.24
621	633	A	5	-24.96	-1.27	28.31	-6.35	-0.05
621	672	A	5	-20.68	-0.68	29.29	-3.39	-0.03

i-nuc	BP(j)	Nuc	#BP_Win	avgMFE	avgZ	avgED	SumZ	SumZ/#TotalWindows	BPs= 6
nt-622	-	G	120	-	-	-	-	-
622	510	C	6	-33.1	-2.37	22.07	-14.2	-0.12
622	508	C	2	-34.65	-2.54	25.9	-5.07	-0.04
622	NoBP	G	27	-22.07	-0.98	31.12	-26.33	-0.22
622	605	C	27	-22.11	-1.09	32.72	-29.36	-0.24
622	632	C	5	-24.96	-1.27	28.31	-6.35	-0.05
622	545	C	13	-14.63	-0.44	37.83	-5.7	-0.05
622	671	U	40	-20.76	-0.68	25.08	-27.32	-0.23

i-nuc	BP(j)	Nuc	#BP_Win	avgMFE	avgZ	avgED	SumZ	SumZ/#TotalWindows	BPs= 5
nt-623	-	G	120	-	-	-	-	-
623	NoBP	G	36	-23.46	-1.15	29.49	-41.56	-0.35
623	507	C	2	-34.65	-2.54	25.9	-5.07	-0.04
623	509	U	2	-33.5	-2.5	20.04	-5.01	-0.04
623	604	C	27	-22.11	-1.09	32.72	-29.36	-0.24
623	544	C	13	-14.63	-0.44	37.83	-5.7	-0.05
623	670	C	40	-20.76	-0.68	25.08	-27.32	-0.23

i-nuc	BP(j)	Nuc	#BP_Win	avgMFE	avgZ	avgED	SumZ	SumZ/#TotalWindows	BPs= 3
nt-624	-	C	120	-	-	-	-	-
624	506	G	2	-34.65	-2.54	25.9	-5.07	-0.04
624	NoBP	C	65	-23.08	-1.16	30.41	-75.54	-0.63
624	543	G	13	-14.63	-0.44	37.83	-5.7	-0.05
624	669	G	40	-20.76	-0.68	25.08	-27.32	-0.23

i-nuc	BP(j)	Nuc	#BP_Win	avgMFE	avgZ	avgED	SumZ	SumZ/#TotalWindows	BPs= 2
nt-625	-	A	120	-	-	-	-	-
625	NoBP	A	24	-26.62	-1.62	28.54	-38.98	-0.32
625	641	U	56	-19.83	-0.83	32.58	-46.73	-0.39
625	668	U	40	-20.76	-0.68	25.08	-27.32	-0.23

i-nuc	BP(j)	Nuc	#BP_Win	avgMFE	avgZ	avgED	SumZ	SumZ/#TotalWindows	BPs= 1
nt-626	-	A	120	-	-	-	-	-
626	NoBP	A	24	-26.11	-1.56	28.25	-37.44	-0.31
626	640	U	96	-20.22	-0.77	29.45	-74.05	-0.62

i-nuc	BP(j)	Nuc	#BP_Win	avgMFE	avgZ	avgED	SumZ	SumZ/#TotalWindows	BPs= 2
nt-627	-	A	120	-	-	-	-	-
627	NoBP	A	18	-28.14	-1.71	24.54	-30.86	-0.26
627	639	U	96	-20.22	-0.77	29.45	-74.05	-0.62
627	578	U	6	-18.52	-0.91	38.84	-5.44	-0.05

i-nuc	BP(j)	Nuc	#BP_Win	avgMFE	avgZ	avgED	SumZ	SumZ/#TotalWindows	BPs= 2
nt-628	-	A	120	-	-	-	-	-
628	NoBP	A	18	-27.68	-1.65	24.26	-29.76	-0.25
628	638	U	96	-20.22	-0.77	29.45	-74.05	-0.62
628	577	U	6	-18.52	-0.91	38.84	-5.44	-0.05

i-nuc	BP(j)	Nuc	#BP_Win	avgMFE	avgZ	avgED	SumZ	SumZ/#TotalWindows	BPs= 2
nt-629	-	C	120	-	-	-	-	-
629	NoBP	C	18	-27.23	-1.58	24.05	-28.52	-0.24
629	637	G	96	-20.22	-0.77	29.45	-74.05	-0.62
629	576	G	6	-18.52	-0.91	38.84	-5.44	-0.05

i-nuc	BP(j)	Nuc	#BP_Win	avgMFE	avgZ	avgED	SumZ	SumZ/#TotalWindows	BPs= 1
nt-630	-	U	120	-	-	-	-	-
630	NoBP	U	114	-21.27	-0.89	28.55	-101.67	-0.85
630	575	A	6	-18.52	-0.91	38.84	-5.44	-0.05

i-nuc	BP(j)	Nuc	#BP_Win	avgMFE	avgZ	avgED	SumZ	SumZ/#TotalWindows	BPs= 0
nt-631	-	A	120	-	-	-	-	-
631	NoBP	A	120	-21.12	-0.89	28.92	-107.3	-0.89

i-nuc	BP(j)	Nuc	#BP_Win	avgMFE	avgZ	avgED	SumZ	SumZ/#TotalWindows	BPs= 2
nt-632	-	C	120	-	-	-	-	-
632	NoBP	C	109	-21.1	-0.88	28.25	-96.31	-0.8
632	622	G	5	-24.96	-1.27	28.31	-6.35	-0.05
632	574	G	6	-18.52	-0.91	38.84	-5.44	-0.05

i-nuc	BP(j)	Nuc	#BP_Win	avgMFE	avgZ	avgED	SumZ	SumZ/#TotalWindows	BPs= 2
nt-633	-	A	120	-	-	-	-	-
633	NoBP	A	109	-21.11	-0.89	28.1	-97.21	-0.81
633	621	U	5	-24.96	-1.27	28.31	-6.35	-0.05
633	573	U	6	-18.52	-0.91	38.84	-5.44	-0.05

i-nuc	BP(j)	Nuc	#BP_Win	avgMFE	avgZ	avgED	SumZ	SumZ/#TotalWindows	BPs= 2
nt-634	-	A	120	-	-	-	-	-
634	NoBP	A	109	-21.14	-0.9	27.95	-98.0	-0.82
634	620	U	5	-24.96	-1.27	28.31	-6.35	-0.05
634	572	U	6	-18.52	-0.91	38.84	-5.44	-0.05

i-nuc	BP(j)	Nuc	#BP_Win	avgMFE	avgZ	avgED	SumZ	SumZ/#TotalWindows	BPs= 1
nt-635	-	U	120	-	-	-	-	-
635	NoBP	U	117	-21.24	-0.92	28.1	-108.11	-0.9
635	567	A	3	-19.1	-0.78	39.4	-2.34	-0.02

i-nuc	BP(j)	Nuc	#BP_Win	avgMFE	avgZ	avgED	SumZ	SumZ/#TotalWindows	BPs= 1
nt-636	-	U	120	-	-	-	-	-
636	NoBP	U	117	-21.26	-0.93	27.97	-108.46	-0.9
636	566	A	3	-19.1	-0.78	39.4	-2.34	-0.02

i-nuc	BP(j)	Nuc	#BP_Win	avgMFE	avgZ	avgED	SumZ	SumZ/#TotalWindows	BPs= 4
nt-637	-	G	120	-	-	-	-	-
637	NoBP	G	13	-28.5	-1.92	13.41	-25.02	-0.21
637	617	C	5	-24.96	-1.27	28.31	-6.35	-0.05
637	629	C	96	-20.22	-0.77	29.45	-74.05	-0.62
637	565	C	3	-19.1	-0.78	39.4	-2.34	-0.02
637	569	U	3	-17.93	-1.03	38.29	-3.1	-0.03

i-nuc	BP(j)	Nuc	#BP_Win	avgMFE	avgZ	avgED	SumZ	SumZ/#TotalWindows	BPs= 4
nt-638	-	U	120	-	-	-	-	-
638	616	A	5	-24.96	-1.27	28.31	-6.35	-0.05
638	628	A	96	-20.22	-0.77	29.45	-74.05	-0.62
638	564	G	3	-19.1	-0.78	39.4	-2.34	-0.02
638	568	A	3	-17.93	-1.03	38.29	-3.1	-0.03
638	NoBP	U	13	-28.72	-1.93	12.44	-25.07	-0.21

i-nuc	BP(j)	Nuc	#BP_Win	avgMFE	avgZ	avgED	SumZ	SumZ/#TotalWindows	BPs= 4
nt-639	-	U	120	-	-	-	-	-
639	NoBP	U	15	-28.59	-1.86	14.35	-27.88	-0.23
639	615	G	3	-24.4	-1.29	25.91	-3.88	-0.03
639	627	A	96	-20.22	-0.77	29.45	-74.05	-0.62
639	563	A	3	-19.1	-0.78	39.4	-2.34	-0.02
639	567	A	3	-17.93	-1.03	38.29	-3.1	-0.03

i-nuc	BP(j)	Nuc	#BP_Win	avgMFE	avgZ	avgED	SumZ	SumZ/#TotalWindows	BPs= 4
nt-640	-	U	120	-	-	-	-	-
640	NoBP	U	16	-28.78	-1.88	13.89	-30.13	-0.25
640	614	G	2	-24.5	-1.34	25.98	-2.69	-0.02
640	626	A	96	-20.22	-0.77	29.45	-74.05	-0.62
640	562	A	3	-19.1	-0.78	39.4	-2.34	-0.02
640	566	A	3	-17.93	-1.03	38.29	-3.1	-0.03

i-nuc	BP(j)	Nuc	#BP_Win	avgMFE	avgZ	avgED	SumZ	SumZ/#TotalWindows	BPs= 3
nt-641	-	U	120	-	-	-	-	-
641	NoBP	U	58	-23.22	-1.05	21.94	-60.93	-0.51
641	625	A	56	-19.83	-0.83	32.58	-46.73	-0.39
641	561	A	3	-19.1	-0.78	39.4	-2.34	-0.02
641	564	G	3	-17.93	-1.03	38.29	-3.1	-0.03

i-nuc	BP(j)	Nuc	#BP_Win	avgMFE	avgZ	avgED	SumZ	SumZ/#TotalWindows	BPs= 2
nt-642	-	U	120	-	-	-	-	-
642	NoBP	U	114	-21.62	-0.95	27.15	-108.22	-0.9
642	560	A	3	-19.1	-0.78	39.4	-2.34	-0.02
642	563	A	3	-17.93	-1.03	38.29	-3.1	-0.03

i-nuc	BP(j)	Nuc	#BP_Win	avgMFE	avgZ	avgED	SumZ	SumZ/#TotalWindows	BPs= 3
nt-643	-	U	120	-	-	-	-	-
643	NoBP	U	113	-21.68	-0.95	27.11	-107.79	-0.9
643	559	G	3	-19.1	-0.78	39.4	-2.34	-0.02
643	562	A	3	-17.93	-1.03	38.29	-3.1	-0.03
643	717	G	1	-22.1	-0.96	27.54	-0.96	-0.01

i-nuc	BP(j)	Nuc	#BP_Win	avgMFE	avgZ	avgED	SumZ	SumZ/#TotalWindows	BPs= 3
nt-644	-	U	120	-	-	-	-	-
644	NoBP	U	110	-21.77	-0.96	26.9	-106.09	-0.88
644	554	A	3	-19.1	-0.78	39.4	-2.34	-0.02
644	561	A	3	-17.93	-1.03	38.29	-3.1	-0.03
644	716	A	4	-21.78	-0.96	29.48	-3.84	-0.03

i-nuc	BP(j)	Nuc	#BP_Win	avgMFE	avgZ	avgED	SumZ	SumZ/#TotalWindows	BPs= 4
nt-645	-	U	120	-	-	-	-	-
645	NoBP	U	107	-21.57	-0.94	26.95	-101.06	-0.84
645	553	A	3	-19.1	-0.78	39.4	-2.34	-0.02
645	560	A	3	-17.93	-1.03	38.29	-3.1	-0.03
645	715	A	4	-21.78	-0.96	29.48	-3.84	-0.03
645	762	A	3	-32.17	-1.98	22.75	-5.95	-0.05

i-nuc	BP(j)	Nuc	#BP_Win	avgMFE	avgZ	avgED	SumZ	SumZ/#TotalWindows	BPs= 5
nt-646	-	C	120	-	-	-	-	-
646	NoBP	C	96	-20.57	-0.81	28.48	-77.89	-0.65
646	552	G	3	-19.1	-0.78	39.4	-2.34	-0.02
646	559	G	3	-17.93	-1.03	38.29	-3.1	-0.03
646	714	G	4	-21.78	-0.96	29.48	-3.84	-0.03
646	751	G	11	-31.36	-2.17	13.84	-23.86	-0.2
646	761	G	3	-32.17	-1.98	22.75	-5.95	-0.05

i-nuc	BP(j)	Nuc	#BP_Win	avgMFE	avgZ	avgED	SumZ	SumZ/#TotalWindows	BPs= 6
nt-647	-	A	120	-	-	-	-	-
647	551	U	2	-19.55	-1.17	38.28	-2.34	-0.02
647	NoBP	A	46	-20.23	-0.91	30.44	-41.83	-0.35
647	558	U	3	-17.93	-1.03	38.29	-3.1	-0.03
647	667	U	48	-20.42	-0.64	27.04	-30.7	-0.26
647	713	U	4	-21.78	-0.96	29.48	-3.84	-0.03
647	750	U	14	-31.28	-2.11	16.65	-29.54	-0.25
647	760	U	3	-32.17	-1.98	22.75	-5.95	-0.05

i-nuc	BP(j)	Nuc	#BP_Win	avgMFE	avgZ	avgED	SumZ	SumZ/#TotalWindows	BPs= 2
nt-648	-	C	120	-	-	-	-	-
648	NoBP	C	57	-20.88	-0.97	30.88	-55.47	-0.46
648	666	G	48	-20.42	-0.64	27.04	-30.7	-0.26
648	749	G	15	-31.0	-2.08	16.35	-31.15	-0.26

i-nuc	BP(j)	Nuc	#BP_Win	avgMFE	avgZ	avgED	SumZ	SumZ/#TotalWindows	BPs= 3
nt-649	-	U	120	-	-	-	-	-
649	NoBP	U	54	-20.51	-0.93	31.03	-50.41	-0.42
649	665	A	48	-20.42	-0.64	27.04	-30.7	-0.26
649	748	G	15	-31.0	-2.08	16.35	-31.15	-0.26
649	758	A	3	-32.17	-1.98	22.75	-5.95	-0.05

i-nuc	BP(j)	Nuc	#BP_Win	avgMFE	avgZ	avgED	SumZ	SumZ/#TotalWindows	BPs= 4
nt-650	-	U	120	-	-	-	-	-
650	NoBP	U	34	-20.64	-0.97	28.92	-32.91	-0.27
650	616	A	20	-21.06	-0.95	33.74	-18.91	-0.16
650	664	G	48	-20.42	-0.64	27.04	-30.7	-0.26
650	747	A	15	-31.0	-2.08	16.35	-31.15	-0.26
650	757	G	3	-32.17	-1.98	22.75	-5.95	-0.05

i-nuc	BP(j)	Nuc	#BP_Win	avgMFE	avgZ	avgED	SumZ	SumZ/#TotalWindows	BPs= 4
nt-651	-	C	120	-	-	-	-	-
651	NoBP	C	34	-21.16	-1.02	28.41	-34.77	-0.29
651	615	G	20	-21.06	-0.95	33.74	-18.91	-0.16
651	663	G	48	-20.42	-0.64	27.04	-30.7	-0.26
651	746	G	15	-31.0	-2.08	16.35	-31.15	-0.26
651	756	G	3	-32.17	-1.98	22.75	-5.95	-0.05

i-nuc	BP(j)	Nuc	#BP_Win	avgMFE	avgZ	avgED	SumZ	SumZ/#TotalWindows	BPs= 4
nt-652	-	C	120	-	-	-	-	-
652	NoBP	C	34	-21.72	-1.08	27.7	-36.87	-0.31
652	614	G	20	-21.06	-0.95	33.74	-18.91	-0.16
652	662	G	48	-20.42	-0.64	27.04	-30.7	-0.26
652	745	G	15	-31.0	-2.08	16.35	-31.15	-0.26
652	755	G	3	-32.17	-1.98	22.75	-5.95	-0.05

i-nuc	BP(j)	Nuc	#BP_Win	avgMFE	avgZ	avgED	SumZ	SumZ/#TotalWindows	BPs= 2
nt-653	-	A	120	-	-	-	-	-
653	NoBP	A	97	-22.71	-1.03	25.39	-100.25	-0.84
653	613	U	20	-21.06	-0.95	33.74	-18.91	-0.16
653	754	U	3	-32.17	-1.98	22.75	-5.95	-0.05

i-nuc	BP(j)	Nuc	#BP_Win	avgMFE	avgZ	avgED	SumZ	SumZ/#TotalWindows	BPs= 3
nt-654	-	G	120	-	-	-	-	-
654	NoBP	G	66	-20.87	-0.77	28.1	-50.76	-0.42
654	612	U	3	-17.73	-0.18	30.16	-0.55	-0.0
654	706	C	48	-25.26	-1.44	24.35	-68.96	-0.57
654	753	U	3	-32.17	-1.98	22.75	-5.95	-0.05

i-nuc	BP(j)	Nuc	#BP_Win	avgMFE	avgZ	avgED	SumZ	SumZ/#TotalWindows	BPs= 2
nt-655	-	U	120	-	-	-	-	-
655	NoBP	U	69	-21.63	-0.8	27.13	-55.5	-0.46
655	552	G	3	-17.93	-1.03	38.29	-3.1	-0.03
655	705	G	48	-25.26	-1.44	24.35	-68.96	-0.57

i-nuc	BP(j)	Nuc	#BP_Win	avgMFE	avgZ	avgED	SumZ	SumZ/#TotalWindows	BPs= 2
nt-656	-	A	120	-	-	-	-	-
656	NoBP	A	69	-21.91	-0.82	26.91	-56.76	-0.47
656	551	U	3	-17.93	-1.03	38.29	-3.1	-0.03
656	704	U	48	-25.26	-1.44	24.35	-68.96	-0.57

i-nuc	BP(j)	Nuc	#BP_Win	avgMFE	avgZ	avgED	SumZ	SumZ/#TotalWindows	BPs= 3
nt-657	-	A	120	-	-	-	-	-
657	NoBP	A	66	-21.73	-0.79	27.12	-51.98	-0.43
657	550	U	3	-17.93	-1.03	38.29	-3.1	-0.03
657	703	U	48	-25.26	-1.44	24.35	-68.96	-0.57
657	704	U	3	-32.17	-1.98	22.75	-5.95	-0.05

i-nuc	BP(j)	Nuc	#BP_Win	avgMFE	avgZ	avgED	SumZ	SumZ/#TotalWindows	BPs= 3
nt-658	-	A	120	-	-	-	-	-
658	NoBP	A	66	-22.06	-0.81	26.71	-53.75	-0.45
658	549	U	3	-17.93	-1.03	38.29	-3.1	-0.03
658	702	U	48	-25.26	-1.44	24.35	-68.96	-0.57
658	703	U	3	-32.17	-1.98	22.75	-5.95	-0.05

i-nuc	BP(j)	Nuc	#BP_Win	avgMFE	avgZ	avgED	SumZ	SumZ/#TotalWindows	BPs= 2
nt-659	-	A	120	-	-	-	-	-
659	NoBP	A	114	-23.61	-1.1	25.45	-124.83	-1.04
659	548	U	3	-17.93	-1.03	38.29	-3.1	-0.03
659	702	U	3	-32.17	-1.98	22.75	-5.95	-0.05

i-nuc	BP(j)	Nuc	#BP_Win	avgMFE	avgZ	avgED	SumZ	SumZ/#TotalWindows	BPs= 2
nt-660	-	U	120	-	-	-	-	-
660	NoBP	U	114	-23.82	-1.12	25.19	-127.15	-1.06
660	547	A	3	-17.93	-1.03	38.29	-3.1	-0.03
660	701	A	3	-32.17	-1.98	22.75	-5.95	-0.05

i-nuc	BP(j)	Nuc	#BP_Win	avgMFE	avgZ	avgED	SumZ	SumZ/#TotalWindows	BPs= 1
nt-661	-	A	120	-	-	-	-	-
661	NoBP	A	117	-24.23	-1.16	24.89	-135.39	-1.13
661	546	U	3	-17.93	-1.03	38.29	-3.1	-0.03

i-nuc	BP(j)	Nuc	#BP_Win	avgMFE	avgZ	avgED	SumZ	SumZ/#TotalWindows	BPs= 5
nt-662	-	G	120	-	-	-	-	-
662	545	C	3	-17.93	-1.03	38.29	-3.1	-0.03
662	605	C	3	-17.73	-0.18	30.16	-0.55	-0.0
662	652	C	48	-20.42	-0.64	27.04	-30.7	-0.26
662	700	C	56	-26.72	-1.56	22.99	-87.48	-0.73
662	693	C	2	-31.5	-1.62	27.5	-3.25	-0.03
662	NoBP	G	8	-33.35	-1.97	18.71	-15.76	-0.13

i-nuc	BP(j)	Nuc	#BP_Win	avgMFE	avgZ	avgED	SumZ	SumZ/#TotalWindows	BPs= 4
nt-663	-	G	120	-	-	-	-	-
663	544	C	1	-19.6	-1.72	37.55	-1.72	-0.01
663	NoBP	G	12	-31.92	-1.77	23.61	-21.24	-0.18
663	604	C	3	-17.73	-0.18	30.16	-0.55	-0.0
663	651	C	48	-20.42	-0.64	27.04	-30.7	-0.26
663	699	U	56	-26.72	-1.56	22.99	-87.48	-0.73

i-nuc	BP(j)	Nuc	#BP_Win	avgMFE	avgZ	avgED	SumZ	SumZ/#TotalWindows	BPs= 4
nt-664	-	G	120	-	-	-	-	-
664	NoBP	G	3	-29.67	-1.39	35.97	-4.16	-0.03
664	603	C	3	-17.73	-0.18	30.16	-0.55	-0.0
664	650	U	48	-20.42	-0.64	27.04	-30.7	-0.26
664	698	C	56	-26.72	-1.56	22.99	-87.48	-0.73
664	691	U	10	-32.98	-1.9	20.47	-19.01	-0.16

i-nuc	BP(j)	Nuc	#BP_Win	avgMFE	avgZ	avgED	SumZ	SumZ/#TotalWindows	BPs= 4
nt-665	-	A	120	-	-	-	-	-
665	602	U	3	-17.73	-0.18	30.16	-0.55	-0.0
665	649	U	48	-20.42	-0.64	27.04	-30.7	-0.26
665	697	U	56	-26.72	-1.56	22.99	-87.48	-0.73
665	690	U	10	-32.98	-1.9	20.47	-19.01	-0.16
665	NoBP	A	3	-35.7	-1.92	27.82	-5.75	-0.05

i-nuc	BP(j)	Nuc	#BP_Win	avgMFE	avgZ	avgED	SumZ	SumZ/#TotalWindows	BPs= 3
nt-666	-	G	120	-	-	-	-	-
666	NoBP	G	6	-29.77	-1.37	27.88	-8.22	-0.07
666	648	C	48	-20.42	-0.64	27.04	-30.7	-0.26
666	696	C	56	-26.72	-1.56	22.99	-87.48	-0.73
666	689	U	10	-32.98	-1.9	20.47	-19.01	-0.16

i-nuc	BP(j)	Nuc	#BP_Win	avgMFE	avgZ	avgED	SumZ	SumZ/#TotalWindows	BPs= 3
nt-667	-	U	120	-	-	-	-	-
667	NoBP	U	6	-32.73	-1.7	25.68	-10.19	-0.08
667	647	A	48	-20.42	-0.64	27.04	-30.7	-0.26
667	695	G	56	-26.72	-1.56	22.99	-87.48	-0.73
667	688	A	10	-32.98	-1.9	20.47	-19.01	-0.16

i-nuc	BP(j)	Nuc	#BP_Win	avgMFE	avgZ	avgED	SumZ	SumZ/#TotalWindows	BPs= 4
nt-668	-	U	120	-	-	-	-	-
668	NoBP	U	12	-27.38	-1.27	28.96	-15.29	-0.13
668	566	A	2	-18.6	-0.35	38.36	-0.7	-0.01
668	625	A	40	-20.76	-0.68	25.08	-27.32	-0.23
668	694	A	56	-26.72	-1.56	22.99	-87.48	-0.73
668	687	A	10	-32.98	-1.9	20.47	-19.01	-0.16

i-nuc	BP(j)	Nuc	#BP_Win	avgMFE	avgZ	avgED	SumZ	SumZ/#TotalWindows	BPs= 5
nt-669	-	G	120	-	-	-	-	-
669	NoBP	G	10	-27.3	-1.26	29.24	-12.56	-0.1
669	565	C	2	-18.6	-0.35	38.36	-0.7	-0.01
669	624	C	40	-20.76	-0.68	25.08	-27.32	-0.23
669	693	C	56	-26.72	-1.56	22.99	-87.48	-0.73
669	686	C	10	-32.98	-1.9	20.47	-19.01	-0.16
669	787	C	2	-37.9	-2.64	14.92	-5.29	-0.04

i-nuc	BP(j)	Nuc	#BP_Win	avgMFE	avgZ	avgED	SumZ	SumZ/#TotalWindows	BPs= 5
nt-670	-	C	120	-	-	-	-	-
670	NoBP	C	10	-29.11	-1.48	28.51	-14.83	-0.12
670	564	G	2	-18.6	-0.35	38.36	-0.7	-0.01
670	623	G	40	-20.76	-0.68	25.08	-27.32	-0.23
670	692	G	56	-26.72	-1.56	22.99	-87.48	-0.73
670	685	G	10	-32.98	-1.9	20.47	-19.01	-0.16
670	786	G	2	-37.9	-2.64	14.92	-5.29	-0.04

i-nuc	BP(j)	Nuc	#BP_Win	avgMFE	avgZ	avgED	SumZ	SumZ/#TotalWindows	BPs= 4
nt-671	-	U	120	-	-	-	-	-
671	NoBP	U	66	-27.36	-1.59	23.7	-104.67	-0.87
671	563	A	2	-18.6	-0.35	38.36	-0.7	-0.01
671	622	G	40	-20.76	-0.68	25.08	-27.32	-0.23
671	684	A	10	-32.98	-1.9	20.47	-19.01	-0.16
671	785	A	2	-37.9	-2.64	14.92	-5.29	-0.04

i-nuc	BP(j)	Nuc	#BP_Win	avgMFE	avgZ	avgED	SumZ	SumZ/#TotalWindows	BPs= 4
nt-672	-	A	120	-	-	-	-	-
672	NoBP	A	75	-28.24	-1.63	22.84	-122.55	-1.02
672	621	U	5	-20.68	-0.68	29.29	-3.39	-0.03
672	620	U	35	-20.77	-0.68	24.48	-23.93	-0.2
672	589	U	2	-20.05	-1.31	27.94	-2.62	-0.02
672	767	U	3	-36.17	-2.24	32.58	-6.72	-0.06

i-nuc	BP(j)	Nuc	#BP_Win	avgMFE	avgZ	avgED	SumZ	SumZ/#TotalWindows	BPs= 4
nt-673	-	A	120	-	-	-	-	-
673	NoBP	A	75	-28.47	-1.66	22.73	-124.28	-1.04
673	620	U	5	-20.68	-0.68	29.29	-3.39	-0.03
673	619	U	35	-20.77	-0.68	24.48	-23.93	-0.2
673	588	U	2	-20.05	-1.31	27.94	-2.62	-0.02
673	766	U	3	-36.17	-2.24	32.58	-6.72	-0.06

i-nuc	BP(j)	Nuc	#BP_Win	avgMFE	avgZ	avgED	SumZ	SumZ/#TotalWindows	BPs= 4
nt-674	-	A	120	-	-	-	-	-
674	619	U	5	-20.68	-0.68	29.29	-3.39	-0.03
674	618	U	35	-20.77	-0.68	24.48	-23.93	-0.2
674	587	U	2	-20.05	-1.31	27.94	-2.62	-0.02
674	NoBP	A	75	-28.7	-1.68	22.67	-125.97	-1.05
674	765	U	3	-36.17	-2.24	32.58	-6.72	-0.06

i-nuc	BP(j)	Nuc	#BP_Win	avgMFE	avgZ	avgED	SumZ	SumZ/#TotalWindows	BPs= 5
nt-675	-	G	120	-	-	-	-	-
675	NoBP	G	70	-27.92	-1.62	23.05	-113.59	-0.95
675	618	U	3	-21.2	-0.67	30.4	-2.0	-0.02
675	617	C	35	-20.77	-0.68	24.48	-23.93	-0.2
675	586	C	2	-20.05	-1.31	27.94	-2.62	-0.02
675	781	C	7	-36.33	-2.19	20.59	-15.36	-0.13
675	764	C	3	-36.17	-2.24	32.58	-6.72	-0.06

i-nuc	BP(j)	Nuc	#BP_Win	avgMFE	avgZ	avgED	SumZ	SumZ/#TotalWindows	BPs= 4
nt-676	-	U	120	-	-	-	-	-
676	NoBP	U	24	-33.0	-1.88	23.32	-45.2	-0.38
676	616	A	35	-20.77	-0.68	24.48	-23.93	-0.2
676	585	A	2	-20.05	-1.31	27.94	-2.62	-0.02
676	684	A	56	-26.72	-1.56	22.99	-87.48	-0.73
676	762	A	3	-36.17	-2.24	32.58	-6.72	-0.06

i-nuc	BP(j)	Nuc	#BP_Win	avgMFE	avgZ	avgED	SumZ	SumZ/#TotalWindows	BPs= 5
nt-677	-	C	120	-	-	-	-	-
677	NoBP	C	17	-32.54	-1.85	24.32	-31.4	-0.26
677	615	G	35	-20.77	-0.68	24.48	-23.93	-0.2
677	584	G	2	-20.05	-1.31	27.94	-2.62	-0.02
677	683	G	56	-26.72	-1.56	22.99	-87.48	-0.73
677	779	G	7	-36.33	-2.19	20.59	-15.36	-0.13
677	761	G	3	-36.17	-2.24	32.58	-6.72	-0.06

i-nuc	BP(j)	Nuc	#BP_Win	avgMFE	avgZ	avgED	SumZ	SumZ/#TotalWindows	BPs= 2
nt-678	-	A	120	-	-	-	-	-
678	NoBP	A	110	-25.75	-1.34	23.71	-146.91	-1.22
678	778	U	7	-36.33	-2.19	20.59	-15.36	-0.13
678	760	U	3	-36.17	-2.24	32.58	-6.72	-0.06

i-nuc	BP(j)	Nuc	#BP_Win	avgMFE	avgZ	avgED	SumZ	SumZ/#TotalWindows	BPs= 3
nt-679	-	U	120	-	-	-	-	-
679	NoBP	U	102	-25.94	-1.38	23.63	-140.48	-1.17
679	728	A	8	-25.15	-0.95	24.61	-7.57	-0.06
679	777	G	7	-36.33	-2.19	20.59	-15.36	-0.13
679	759	A	3	-36.17	-2.24	32.58	-6.72	-0.06

i-nuc	BP(j)	Nuc	#BP_Win	avgMFE	avgZ	avgED	SumZ	SumZ/#TotalWindows	BPs= 2
nt-680	-	A	120	-	-	-	-	-
680	NoBP	A	104	-26.42	-1.43	23.72	-148.52	-1.24
680	727	U	9	-24.99	-0.88	25.79	-7.88	-0.07
680	776	U	7	-36.33	-2.19	20.59	-15.36	-0.13

i-nuc	BP(j)	Nuc	#BP_Win	avgMFE	avgZ	avgED	SumZ	SumZ/#TotalWindows	BPs= 4
nt-681	-	C	120	-	-	-	-	-
681	NoBP	C	89	-25.92	-1.42	23.37	-126.34	-1.05
681	584	G	5	-19.22	-0.23	24.53	-1.14	-0.01
681	726	G	9	-24.99	-0.88	25.79	-7.88	-0.07
681	775	G	7	-36.33	-2.19	20.59	-15.36	-0.13
681	756	G	10	-36.23	-2.27	25.88	-22.69	-0.19

i-nuc	BP(j)	Nuc	#BP_Win	avgMFE	avgZ	avgED	SumZ	SumZ/#TotalWindows	BPs= 4
nt-682	-	C	120	-	-	-	-	-
682	NoBP	C	89	-26.11	-1.44	23.15	-128.05	-1.07
682	583	G	5	-19.22	-0.23	24.53	-1.14	-0.01
682	725	G	9	-24.99	-0.88	25.79	-7.88	-0.07
682	774	G	7	-36.33	-2.19	20.59	-15.36	-0.13
682	755	G	10	-36.23	-2.27	25.88	-22.69	-0.19

i-nuc	BP(j)	Nuc	#BP_Win	avgMFE	avgZ	avgED	SumZ	SumZ/#TotalWindows	BPs= 6
nt-683	-	G	120	-	-	-	-	-
683	NoBP	G	18	-26.77	-1.17	22.17	-21.09	-0.18
683	611	C	7	-19.1	-0.3	23.38	-2.08	-0.02
683	698	C	13	-24.95	-1.55	24.34	-20.12	-0.17
683	677	C	56	-26.72	-1.56	22.99	-87.48	-0.73
683	724	U	9	-24.99	-0.88	25.79	-7.88	-0.07
683	771	U	7	-36.33	-2.19	20.59	-15.36	-0.13
683	754	U	10	-36.23	-2.27	25.88	-22.69	-0.19

i-nuc	BP(j)	Nuc	#BP_Win	avgMFE	avgZ	avgED	SumZ	SumZ/#TotalWindows	BPs= 7
nt-684	-	A	120	-	-	-	-	-
684	NoBP	A	7	-21.24	-0.45	22.71	-3.15	-0.03
684	610	U	7	-19.1	-0.3	23.38	-2.08	-0.02
684	697	U	14	-24.46	-1.43	24.49	-20.01	-0.17
684	676	U	56	-26.72	-1.56	22.99	-87.48	-0.73
684	723	U	9	-24.99	-0.88	25.79	-7.88	-0.07
684	671	U	10	-32.98	-1.9	20.47	-19.01	-0.16
684	770	U	7	-36.33	-2.19	20.59	-15.36	-0.13
684	753	U	10	-36.23	-2.27	25.88	-22.69	-0.19

i-nuc	BP(j)	Nuc	#BP_Win	avgMFE	avgZ	avgED	SumZ	SumZ/#TotalWindows	BPs= 8
nt-685	-	G	120	-	-	-	-	-
685	609	C	7	-19.1	-0.3	23.38	-2.08	-0.02
685	580	U	5	-19.22	-0.23	24.53	-1.14	-0.01
685	696	C	14	-24.46	-1.43	24.49	-20.01	-0.17
685	NoBP	G	56	-26.72	-1.56	22.99	-87.48	-0.73
685	722	C	9	-24.99	-0.88	25.79	-7.88	-0.07
685	670	C	10	-32.98	-1.9	20.47	-19.01	-0.16
685	769	C	7	-36.33	-2.19	20.59	-15.36	-0.13
685	752	C	10	-36.23	-2.27	25.88	-22.69	-0.19
685	693	C	2	-33.8	-1.46	16.13	-2.91	-0.02

i-nuc	BP(j)	Nuc	#BP_Win	avgMFE	avgZ	avgED	SumZ	SumZ/#TotalWindows	BPs= 6
nt-686	-	C	120	-	-	-	-	-
686	NoBP	C	72	-25.96	-1.37	23.49	-98.36	-0.82
686	579	G	5	-19.22	-0.23	24.53	-1.14	-0.01
686	695	G	14	-24.46	-1.43	24.49	-20.01	-0.17
686	669	G	10	-32.98	-1.9	20.47	-19.01	-0.16
686	768	G	7	-36.33	-2.19	20.59	-15.36	-0.13
686	751	G	10	-36.23	-2.27	25.88	-22.69	-0.19
686	692	G	2	-33.8	-1.46	16.13	-2.91	-0.02

i-nuc	BP(j)	Nuc	#BP_Win	avgMFE	avgZ	avgED	SumZ	SumZ/#TotalWindows	BPs= 5
nt-687	-	A	120	-	-	-	-	-
687	NoBP	A	86	-25.87	-1.39	23.76	-119.46	-1.0
687	578	U	5	-19.22	-0.23	24.53	-1.14	-0.01
687	668	U	10	-32.98	-1.9	20.47	-19.01	-0.16
687	767	U	7	-36.33	-2.19	20.59	-15.36	-0.13
687	750	U	10	-36.23	-2.27	25.88	-22.69	-0.19
687	691	U	2	-33.8	-1.46	16.13	-2.91	-0.02

i-nuc	BP(j)	Nuc	#BP_Win	avgMFE	avgZ	avgED	SumZ	SumZ/#TotalWindows	BPs= 3
nt-688	-	A	120	-	-	-	-	-
688	NoBP	A	98	-27.23	-1.49	23.91	-146.04	-1.22
688	577	U	5	-19.22	-0.23	24.53	-1.14	-0.01
688	667	U	10	-32.98	-1.9	20.47	-19.01	-0.16
688	766	U	7	-36.33	-2.19	20.59	-15.36	-0.13

i-nuc	BP(j)	Nuc	#BP_Win	avgMFE	avgZ	avgED	SumZ	SumZ/#TotalWindows	BPs= 2
nt-689	-	U	120	-	-	-	-	-
689	NoBP	U	105	-27.97	-1.55	23.76	-162.33	-1.35
689	576	G	5	-19.22	-0.23	24.53	-1.14	-0.01
689	666	G	10	-32.98	-1.9	20.47	-19.01	-0.16

i-nuc	BP(j)	Nuc	#BP_Win	avgMFE	avgZ	avgED	SumZ	SumZ/#TotalWindows	BPs= 3
nt-690	-	U	120	-	-	-	-	-
690	575	A	4	-19.5	-0.31	23.94	-1.22	-0.01
690	NoBP	U	83	-27.08	-1.53	23.08	-126.69	-1.06
690	708	A	23	-31.4	-1.6	26.45	-36.91	-0.31
690	665	A	10	-32.98	-1.9	20.47	-19.01	-0.16

i-nuc	BP(j)	Nuc	#BP_Win	avgMFE	avgZ	avgED	SumZ	SumZ/#TotalWindows	BPs= 4
nt-691	-	U	120	-	-	-	-	-
691	574	G	3	-19.87	-0.39	22.57	-1.17	-0.01
691	NoBP	U	82	-26.99	-1.53	23.28	-125.1	-1.04
691	707	A	23	-31.4	-1.6	26.45	-36.91	-0.31
691	664	G	10	-32.98	-1.9	20.47	-19.01	-0.16
691	687	A	2	-33.8	-1.46	16.13	-2.91	-0.02

i-nuc	BP(j)	Nuc	#BP_Win	avgMFE	avgZ	avgED	SumZ	SumZ/#TotalWindows	BPs= 4
nt-692	-	G	120	-	-	-	-	-
692	NoBP	G	28	-26.91	-1.39	23.76	-38.84	-0.32
692	670	C	56	-26.72	-1.56	22.99	-87.48	-0.73
692	706	C	23	-31.4	-1.6	26.45	-36.91	-0.31
692	769	C	11	-33.31	-1.81	20.47	-19.89	-0.17
692	686	C	2	-33.8	-1.46	16.13	-2.91	-0.02

i-nuc	BP(j)	Nuc	#BP_Win	avgMFE	avgZ	avgED	SumZ	SumZ/#TotalWindows	BPs= 5
nt-693	-	C	120	-	-	-	-	-
693	NoBP	C	26	-27.08	-1.41	23.16	-36.77	-0.31
693	669	G	56	-26.72	-1.56	22.99	-87.48	-0.73
693	705	G	23	-31.4	-1.6	26.45	-36.91	-0.31
693	662	G	2	-31.5	-1.62	27.5	-3.25	-0.03
693	768	G	11	-33.31	-1.81	20.47	-19.89	-0.17
693	685	G	2	-33.8	-1.46	16.13	-2.91	-0.02

i-nuc	BP(j)	Nuc	#BP_Win	avgMFE	avgZ	avgED	SumZ	SumZ/#TotalWindows	BPs= 4
nt-694	-	A	120	-	-	-	-	-
694	NoBP	A	23	-25.84	-1.24	23.35	-28.59	-0.24
694	668	U	56	-26.72	-1.56	22.99	-87.48	-0.73
694	704	U	23	-31.4	-1.6	26.45	-36.91	-0.31
694	767	U	11	-33.31	-1.81	20.47	-19.89	-0.17
694	765	U	7	-36.33	-2.19	20.59	-15.36	-0.13

i-nuc	BP(j)	Nuc	#BP_Win	avgMFE	avgZ	avgED	SumZ	SumZ/#TotalWindows	BPs= 5
nt-695	-	G	120	-	-	-	-	-
695	NoBP	G	9	-29.73	-1.11	20.19	-9.97	-0.08
695	686	C	14	-24.46	-1.43	24.49	-20.01	-0.17
695	667	U	56	-26.72	-1.56	22.99	-87.48	-0.73
695	703	U	23	-31.4	-1.6	26.45	-36.91	-0.31
695	766	U	11	-33.31	-1.81	20.47	-19.89	-0.17
695	764	C	7	-36.33	-2.19	20.59	-15.36	-0.13

i-nuc	BP(j)	Nuc	#BP_Win	avgMFE	avgZ	avgED	SumZ	SumZ/#TotalWindows	BPs= 3
nt-696	-	C	120	-	-	-	-	-
696	NoBP	C	43	-31.91	-1.59	23.35	-68.5	-0.57
696	685	G	14	-24.46	-1.43	24.49	-20.01	-0.17
696	666	G	56	-26.72	-1.56	22.99	-87.48	-0.73
696	763	G	7	-36.33	-2.19	20.59	-15.36	-0.13

i-nuc	BP(j)	Nuc	#BP_Win	avgMFE	avgZ	avgED	SumZ	SumZ/#TotalWindows	BPs= 3
nt-697	-	U	120	-	-	-	-	-
697	684	A	14	-24.46	-1.43	24.49	-20.01	-0.17
697	665	A	56	-26.72	-1.56	22.99	-87.48	-0.73
697	NoBP	U	43	-32.28	-1.63	23.06	-70.19	-0.58
697	762	A	7	-36.33	-2.19	20.59	-15.36	-0.13

i-nuc	BP(j)	Nuc	#BP_Win	avgMFE	avgZ	avgED	SumZ	SumZ/#TotalWindows	BPs= 4
nt-698	-	C	120	-	-	-	-	-
698	683	G	13	-24.95	-1.55	24.34	-20.12	-0.17
698	664	G	56	-26.72	-1.56	22.99	-87.48	-0.73
698	NoBP	C	23	-31.4	-1.6	26.45	-36.91	-0.31
698	763	G	21	-33.32	-1.66	18.84	-34.77	-0.29
698	761	G	7	-36.33	-2.19	20.59	-15.36	-0.13

i-nuc	BP(j)	Nuc	#BP_Win	avgMFE	avgZ	avgED	SumZ	SumZ/#TotalWindows	BPs= 2
nt-699	-	U	120	-	-	-	-	-
699	NoBP	U	38	-29.93	-1.66	25.26	-63.1	-0.53
699	663	G	56	-26.72	-1.56	22.99	-87.48	-0.73
699	762	A	26	-33.64	-1.7	19.26	-44.25	-0.37

i-nuc	BP(j)	Nuc	#BP_Win	avgMFE	avgZ	avgED	SumZ	SumZ/#TotalWindows	BPs= 2
nt-700	-	C	120	-	-	-	-	-
700	NoBP	C	38	-30.2	-1.65	25.59	-62.86	-0.52
700	662	G	56	-26.72	-1.56	22.99	-87.48	-0.73
700	761	G	26	-33.64	-1.7	19.26	-44.25	-0.37

i-nuc	BP(j)	Nuc	#BP_Win	avgMFE	avgZ	avgED	SumZ	SumZ/#TotalWindows	BPs= 2
nt-701	-	A	120	-	-	-	-	-
701	NoBP	A	84	-27.42	-1.53	24.48	-128.8	-1.07
701	660	U	3	-32.17	-1.98	22.75	-5.95	-0.05
701	760	U	33	-34.21	-1.81	19.54	-59.61	-0.5

i-nuc	BP(j)	Nuc	#BP_Win	avgMFE	avgZ	avgED	SumZ	SumZ/#TotalWindows	BPs= 3
nt-702	-	U	120	-	-	-	-	-
702	NoBP	U	36	-30.62	-1.66	24.71	-59.72	-0.5
702	658	A	48	-25.26	-1.44	24.35	-68.96	-0.57
702	659	A	3	-32.17	-1.98	22.75	-5.95	-0.05
702	759	A	33	-34.21	-1.81	19.54	-59.61	-0.5

i-nuc	BP(j)	Nuc	#BP_Win	avgMFE	avgZ	avgED	SumZ	SumZ/#TotalWindows	BPs= 4
nt-703	-	U	120	-	-	-	-	-
703	NoBP	U	13	-30.08	-1.73	21.44	-22.53	-0.19
703	657	A	48	-25.26	-1.44	24.35	-68.96	-0.57
703	695	G	23	-31.4	-1.6	26.45	-36.91	-0.31
703	658	A	3	-32.17	-1.98	22.75	-5.95	-0.05
703	758	A	33	-34.21	-1.81	19.54	-59.61	-0.5

i-nuc	BP(j)	Nuc	#BP_Win	avgMFE	avgZ	avgED	SumZ	SumZ/#TotalWindows	BPs= 5
nt-704	-	U	120	-	-	-	-	-
704	NoBP	U	8	-30.9	-2.2	16.59	-17.61	-0.15
704	656	A	48	-25.26	-1.44	24.35	-68.96	-0.57
704	694	A	23	-31.4	-1.6	26.45	-36.91	-0.31
704	657	A	3	-32.17	-1.98	22.75	-5.95	-0.05
704	757	G	33	-34.21	-1.81	19.54	-59.61	-0.5
704	815	A	5	-30.86	-0.78	29.58	-3.88	-0.03

i-nuc	BP(j)	Nuc	#BP_Win	avgMFE	avgZ	avgED	SumZ	SumZ/#TotalWindows	BPs= 5
nt-705	-	G	120	-	-	-	-	-
705	NoBP	G	40	-33.72	-1.84	19.42	-73.41	-0.61
705	655	U	48	-25.26	-1.44	24.35	-68.96	-0.57
705	693	C	23	-31.4	-1.6	26.45	-36.91	-0.31
705	752	C	3	-32.17	-1.98	22.75	-5.95	-0.05
705	780	U	1	-38.5	-2.62	10.0	-2.62	-0.02
705	814	C	5	-30.86	-0.78	29.58	-3.88	-0.03

i-nuc	BP(j)	Nuc	#BP_Win	avgMFE	avgZ	avgED	SumZ	SumZ/#TotalWindows	BPs= 6
nt-706	-	C	120	-	-	-	-	-
706	NoBP	C	7	-33.04	-1.84	20.97	-12.88	-0.11
706	654	G	48	-25.26	-1.44	24.35	-68.96	-0.57
706	692	G	23	-31.4	-1.6	26.45	-36.91	-0.31
706	751	G	3	-32.17	-1.98	22.75	-5.95	-0.05
706	755	G	33	-34.21	-1.81	19.54	-59.61	-0.5
706	779	G	1	-38.5	-2.62	10.0	-2.62	-0.02
706	813	G	5	-30.86	-0.78	29.58	-3.88	-0.03

i-nuc	BP(j)	Nuc	#BP_Win	avgMFE	avgZ	avgED	SumZ	SumZ/#TotalWindows	BPs= 4
nt-707	-	A	120	-	-	-	-	-
707	NoBP	A	60	-26.82	-1.42	24.64	-85.14	-0.71
707	691	U	23	-31.4	-1.6	26.45	-36.91	-0.31
707	750	U	3	-32.17	-1.98	22.75	-5.95	-0.05
707	754	U	33	-34.21	-1.81	19.54	-59.61	-0.5
707	778	U	1	-38.5	-2.62	10.0	-2.62	-0.02

i-nuc	BP(j)	Nuc	#BP_Win	avgMFE	avgZ	avgED	SumZ	SumZ/#TotalWindows	BPs= 3
nt-708	-	A	120	-	-	-	-	-
708	NoBP	A	60	-26.83	-1.4	24.99	-84.11	-0.7
708	690	U	23	-31.4	-1.6	26.45	-36.91	-0.31
708	753	U	33	-34.21	-1.81	19.54	-59.61	-0.5
708	778	U	4	-36.22	-2.17	18.38	-8.69	-0.07

i-nuc	BP(j)	Nuc	#BP_Win	avgMFE	avgZ	avgED	SumZ	SumZ/#TotalWindows	BPs= 3
nt-709	-	C	120	-	-	-	-	-
709	NoBP	C	78	-27.88	-1.45	25.24	-113.01	-0.94
709	751	G	33	-34.21	-1.81	19.54	-59.61	-0.5
709	777	G	6	-36.53	-2.25	15.93	-13.51	-0.11
709	823	G	3	-31.1	-0.73	39.63	-2.2	-0.02

i-nuc	BP(j)	Nuc	#BP_Win	avgMFE	avgZ	avgED	SumZ	SumZ/#TotalWindows	BPs= 4
nt-710	-	A	120	-	-	-	-	-
710	NoBP	A	67	-28.59	-1.55	24.6	-103.77	-0.86
710	720	U	11	-24.52	-0.74	28.44	-8.18	-0.07
710	750	U	33	-34.21	-1.81	19.54	-59.61	-0.5
710	776	U	6	-36.53	-2.25	15.93	-13.51	-0.11
710	822	U	3	-31.1	-0.73	39.63	-2.2	-0.02

i-nuc	BP(j)	Nuc	#BP_Win	avgMFE	avgZ	avgED	SumZ	SumZ/#TotalWindows	BPs= 5
nt-711	-	C	120	-	-	-	-	-
711	NoBP	C	39	-25.9	-1.49	23.65	-58.07	-0.48
711	719	G	11	-24.52	-0.74	28.44	-8.18	-0.07
711	746	G	28	-32.71	-1.59	25.52	-44.65	-0.37
711	749	G	33	-34.21	-1.81	19.54	-59.61	-0.5
711	775	G	6	-36.53	-2.25	15.93	-13.51	-0.11
711	821	G	3	-31.1	-0.73	39.63	-2.2	-0.02

i-nuc	BP(j)	Nuc	#BP_Win	avgMFE	avgZ	avgED	SumZ	SumZ/#TotalWindows	BPs= 4
nt-712	-	C	120	-	-	-	-	-
712	NoBP	C	42	-26.53	-1.42	24.48	-59.48	-0.5
712	718	G	11	-24.52	-0.74	28.44	-8.18	-0.07
712	745	G	28	-32.71	-1.59	25.52	-44.65	-0.37
712	748	G	33	-34.21	-1.81	19.54	-59.61	-0.5
712	774	G	6	-36.53	-2.25	15.93	-13.51	-0.11

i-nuc	BP(j)	Nuc	#BP_Win	avgMFE	avgZ	avgED	SumZ	SumZ/#TotalWindows	BPs= 6
nt-713	-	U	120	-	-	-	-	-
713	NoBP	U	35	-26.99	-1.51	22.21	-52.75	-0.44
713	647	A	4	-21.78	-0.96	29.48	-3.84	-0.03
713	717	G	11	-24.52	-0.74	28.44	-8.18	-0.07
713	744	A	28	-32.71	-1.59	25.52	-44.65	-0.37
713	747	A	33	-34.21	-1.81	19.54	-59.61	-0.5
713	773	G	6	-36.53	-2.25	15.93	-13.51	-0.11
713	818	A	3	-31.1	-0.73	39.63	-2.2	-0.02

i-nuc	BP(j)	Nuc	#BP_Win	avgMFE	avgZ	avgED	SumZ	SumZ/#TotalWindows	BPs= 5
nt-714	-	G	120	-	-	-	-	-
714	NoBP	G	75	-30.16	-1.56	20.96	-116.63	-0.97
714	646	C	4	-21.78	-0.96	29.48	-3.84	-0.03
714	608	C	4	-23.12	-0.8	37.33	-3.21	-0.03
714	743	U	28	-32.71	-1.59	25.52	-44.65	-0.37
714	772	U	6	-36.53	-2.25	15.93	-13.51	-0.11
714	817	C	3	-31.1	-0.73	39.63	-2.2	-0.02

i-nuc	BP(j)	Nuc	#BP_Win	avgMFE	avgZ	avgED	SumZ	SumZ/#TotalWindows	BPs= 5
nt-715	-	A	120	-	-	-	-	-
715	NoBP	A	14	-23.96	-0.75	30.14	-10.52	-0.09
715	645	U	4	-21.78	-0.96	29.48	-3.84	-0.03
715	607	U	4	-23.12	-0.8	37.33	-3.21	-0.03
715	737	U	89	-32.05	-1.69	20.93	-150.26	-1.25
715	771	U	6	-36.53	-2.25	15.93	-13.51	-0.11
715	816	U	3	-31.1	-0.73	39.63	-2.2	-0.02

i-nuc	BP(j)	Nuc	#BP_Win	avgMFE	avgZ	avgED	SumZ	SumZ/#TotalWindows	BPs= 5
nt-716	-	A	120	-	-	-	-	-
716	644	U	4	-21.78	-0.96	29.48	-3.84	-0.03
716	NoBP	A	18	-25.31	-0.76	32.28	-13.59	-0.11
716	610	U	2	-22.6	-0.6	38.33	-1.2	-0.01
716	736	U	89	-32.05	-1.69	20.93	-150.26	-1.25
716	770	U	6	-36.53	-2.25	15.93	-13.51	-0.11
716	767	U	1	-30.7	-0.61	31.61	-0.61	-0.01

i-nuc	BP(j)	Nuc	#BP_Win	avgMFE	avgZ	avgED	SumZ	SumZ/#TotalWindows	BPs= 7
nt-717	-	G	120	-	-	-	-	-
717	NoBP	G	5	-28.88	-0.75	36.07	-3.77	-0.03
717	643	U	1	-22.1	-0.96	27.54	-0.96	-0.01
717	605	C	4	-23.12	-0.8	37.33	-3.21	-0.03
717	609	C	2	-22.6	-0.6	38.33	-1.2	-0.01
717	713	U	11	-24.52	-0.74	28.44	-8.18	-0.07
717	735	C	90	-31.95	-1.67	21.06	-150.73	-1.26
717	769	C	6	-36.53	-2.25	15.93	-13.51	-0.11
717	766	U	1	-30.7	-0.61	31.61	-0.61	-0.01

i-nuc	BP(j)	Nuc	#BP_Win	avgMFE	avgZ	avgED	SumZ	SumZ/#TotalWindows	BPs= 6
nt-718	-	G	120	-	-	-	-	-
718	NoBP	G	1	-22.1	-0.96	27.54	-0.96	-0.01
718	604	C	4	-23.12	-0.8	37.33	-3.21	-0.03
718	608	C	2	-22.6	-0.6	38.33	-1.2	-0.01
718	712	C	11	-24.52	-0.74	28.44	-8.18	-0.07
718	734	C	90	-31.95	-1.67	21.06	-150.73	-1.26
718	765	U	9	-34.28	-1.64	21.52	-14.72	-0.12
718	811	U	3	-31.1	-0.73	39.63	-2.2	-0.02

i-nuc	BP(j)	Nuc	#BP_Win	avgMFE	avgZ	avgED	SumZ	SumZ/#TotalWindows	BPs= 6
nt-719	-	G	120	-	-	-	-	-
719	603	C	4	-23.12	-0.8	37.33	-3.21	-0.03
719	607	U	2	-22.6	-0.6	38.33	-1.2	-0.01
719	711	C	11	-24.52	-0.74	28.44	-8.18	-0.07
719	733	C	90	-31.95	-1.67	21.06	-150.73	-1.26
719	764	C	9	-34.28	-1.64	21.52	-14.72	-0.12
719	810	C	3	-31.1	-0.73	39.63	-2.2	-0.02
719	NoBP	G	1	-29.0	-0.29	30.4	-0.29	-0.0

i-nuc	BP(j)	Nuc	#BP_Win	avgMFE	avgZ	avgED	SumZ	SumZ/#TotalWindows	BPs= 4
nt-720	-	U	120	-	-	-	-	-
720	NoBP	U	95	-31.61	-1.62	21.77	-153.72	-1.28
720	606	A	2	-22.6	-0.6	38.33	-1.2	-0.01
720	710	A	11	-24.52	-0.74	28.44	-8.18	-0.07
720	763	G	9	-34.28	-1.64	21.52	-14.72	-0.12
720	809	A	3	-31.1	-0.73	39.63	-2.2	-0.02

i-nuc	BP(j)	Nuc	#BP_Win	avgMFE	avgZ	avgED	SumZ	SumZ/#TotalWindows	BPs= 2
nt-721	-	U	120	-	-	-	-	-
721	NoBP	U	108	-30.78	-1.5	22.63	-162.45	-1.35
721	762	A	9	-34.28	-1.64	21.52	-14.72	-0.12
721	808	A	3	-31.1	-0.73	39.63	-2.2	-0.02

i-nuc	BP(j)	Nuc	#BP_Win	avgMFE	avgZ	avgED	SumZ	SumZ/#TotalWindows	BPs= 4
nt-722	-	C	120	-	-	-	-	-
722	NoBP	C	9	-25.47	-0.37	33.29	-3.3	-0.03
722	685	G	9	-24.99	-0.88	25.79	-7.88	-0.07
722	731	G	90	-31.95	-1.67	21.06	-150.73	-1.26
722	761	G	9	-34.28	-1.64	21.52	-14.72	-0.12
722	807	G	3	-31.1	-0.73	39.63	-2.2	-0.02

i-nuc	BP(j)	Nuc	#BP_Win	avgMFE	avgZ	avgED	SumZ	SumZ/#TotalWindows	BPs= 3
nt-723	-	U	120	-	-	-	-	-
723	NoBP	U	18	-30.19	-0.98	26.4	-17.61	-0.15
723	684	A	9	-24.99	-0.88	25.79	-7.88	-0.07
723	730	A	90	-31.95	-1.67	21.06	-150.73	-1.26
723	806	A	3	-31.1	-0.73	39.63	-2.2	-0.02

i-nuc	BP(j)	Nuc	#BP_Win	avgMFE	avgZ	avgED	SumZ	SumZ/#TotalWindows	BPs= 3
nt-724	-	U	120	-	-	-	-	-
724	NoBP	U	18	-30.55	-0.97	25.65	-17.37	-0.14
724	683	G	9	-24.99	-0.88	25.79	-7.88	-0.07
724	729	A	90	-31.95	-1.67	21.06	-150.73	-1.26
724	805	A	3	-31.1	-0.73	39.63	-2.2	-0.02

i-nuc	BP(j)	Nuc	#BP_Win	avgMFE	avgZ	avgED	SumZ	SumZ/#TotalWindows	BPs= 2
nt-725	-	G	120	-	-	-	-	-
725	NoBP	G	108	-31.78	-1.56	21.7	-168.05	-1.4
725	682	C	9	-24.99	-0.88	25.79	-7.88	-0.07
725	804	U	3	-31.1	-0.73	39.63	-2.2	-0.02

i-nuc	BP(j)	Nuc	#BP_Win	avgMFE	avgZ	avgED	SumZ	SumZ/#TotalWindows	BPs= 1
nt-726	-	G	120	-	-	-	-	-
726	NoBP	G	111	-31.84	-1.54	21.98	-170.9	-1.42
726	681	C	9	-24.99	-0.88	25.79	-7.88	-0.07

i-nuc	BP(j)	Nuc	#BP_Win	avgMFE	avgZ	avgED	SumZ	SumZ/#TotalWindows	BPs= 2
nt-727	-	U	120	-	-	-	-	-
727	680	A	9	-24.99	-0.88	25.79	-7.88	-0.07
727	NoBP	U	108	-31.94	-1.57	21.22	-169.93	-1.42
727	802	G	3	-31.1	-0.73	39.63	-2.2	-0.02

i-nuc	BP(j)	Nuc	#BP_Win	avgMFE	avgZ	avgED	SumZ	SumZ/#TotalWindows	BPs= 1
nt-728	-	A	120	-	-	-	-	-
728	679	U	8	-25.15	-0.95	24.61	-7.57	-0.06
728	NoBP	A	112	-31.91	-1.55	21.63	-173.33	-1.44

i-nuc	BP(j)	Nuc	#BP_Win	avgMFE	avgZ	avgED	SumZ	SumZ/#TotalWindows	BPs= 2
nt-729	-	A	120	-	-	-	-	-
729	NoBP	A	12	-27.54	-0.98	21.09	-11.76	-0.1
729	724	U	90	-31.95	-1.67	21.06	-150.73	-1.26
729	754	U	18	-31.99	-1.04	25.66	-18.67	-0.16

i-nuc	BP(j)	Nuc	#BP_Win	avgMFE	avgZ	avgED	SumZ	SumZ/#TotalWindows	BPs= 2
nt-730	-	A	120	-	-	-	-	-
730	NoBP	A	12	-28.04	-0.98	20.36	-11.79	-0.1
730	723	U	90	-31.95	-1.67	21.06	-150.73	-1.26
730	753	U	18	-31.99	-1.04	25.66	-18.67	-0.16

i-nuc	BP(j)	Nuc	#BP_Win	avgMFE	avgZ	avgED	SumZ	SumZ/#TotalWindows	BPs= 2
nt-731	-	G	120	-	-	-	-	-
731	NoBP	G	12	-28.54	-0.98	19.66	-11.73	-0.1
731	722	C	90	-31.95	-1.67	21.06	-150.73	-1.26
731	752	C	18	-31.99	-1.04	25.66	-18.67	-0.16

i-nuc	BP(j)	Nuc	#BP_Win	avgMFE	avgZ	avgED	SumZ	SumZ/#TotalWindows	BPs= 1
nt-732	-	U	120	-	-	-	-	-
732	NoBP	U	102	-31.61	-1.59	20.81	-162.48	-1.35
732	751	G	18	-31.99	-1.04	25.66	-18.67	-0.16

i-nuc	BP(j)	Nuc	#BP_Win	avgMFE	avgZ	avgED	SumZ	SumZ/#TotalWindows	BPs= 1
nt-733	-	C	120	-	-	-	-	-
733	NoBP	C	30	-31.01	-1.02	22.69	-30.49	-0.25
733	719	G	90	-31.95	-1.67	21.06	-150.73	-1.26

i-nuc	BP(j)	Nuc	#BP_Win	avgMFE	avgZ	avgED	SumZ	SumZ/#TotalWindows	BPs= 2
nt-734	-	C	120	-	-	-	-	-
734	NoBP	C	2	-24.05	-0.86	33.58	-1.72	-0.01
734	718	G	90	-31.95	-1.67	21.06	-150.73	-1.26
734	749	G	28	-31.71	-1.03	21.51	-28.75	-0.24

i-nuc	BP(j)	Nuc	#BP_Win	avgMFE	avgZ	avgED	SumZ	SumZ/#TotalWindows	BPs= 2
nt-735	-	C	120	-	-	-	-	-
735	NoBP	C	2	-26.0	-0.56	28.26	-1.12	-0.01
735	717	G	90	-31.95	-1.67	21.06	-150.73	-1.26
735	748	G	28	-31.71	-1.03	21.51	-28.75	-0.24

i-nuc	BP(j)	Nuc	#BP_Win	avgMFE	avgZ	avgED	SumZ	SumZ/#TotalWindows	BPs= 2
nt-736	-	U	120	-	-	-	-	-
736	NoBP	U	3	-27.47	-0.73	20.46	-2.18	-0.02
736	716	A	89	-32.05	-1.69	20.93	-150.26	-1.25
736	747	A	28	-31.71	-1.03	21.51	-28.75	-0.24

i-nuc	BP(j)	Nuc	#BP_Win	avgMFE	avgZ	avgED	SumZ	SumZ/#TotalWindows	BPs= 2
nt-737	-	U	120	-	-	-	-	-
737	715	A	89	-32.05	-1.69	20.93	-150.26	-1.25
737	746	G	28	-31.71	-1.03	21.51	-28.75	-0.24
737	NoBP	U	3	-29.8	-0.87	15.0	-2.61	-0.02

i-nuc	BP(j)	Nuc	#BP_Win	avgMFE	avgZ	avgED	SumZ	SumZ/#TotalWindows	BPs= 0
nt-738	-	A	120	-	-	-	-	-
738	NoBP	A	120	-31.97	-1.51	20.84	-181.54	-1.51

i-nuc	BP(j)	Nuc	#BP_Win	avgMFE	avgZ	avgED	SumZ	SumZ/#TotalWindows	BPs= 0
nt-739	-	A	120	-	-	-	-	-
739	NoBP	A	120	-32.01	-1.51	20.89	-181.01	-1.51

i-nuc	BP(j)	Nuc	#BP_Win	avgMFE	avgZ	avgED	SumZ	SumZ/#TotalWindows	BPs= 0
nt-740	-	A	120	-	-	-	-	-
740	NoBP	A	120	-32.08	-1.51	20.9	-180.9	-1.51

i-nuc	BP(j)	Nuc	#BP_Win	avgMFE	avgZ	avgED	SumZ	SumZ/#TotalWindows	BPs= 0
nt-741	-	A	120	-	-	-	-	-
741	NoBP	A	120	-32.15	-1.51	20.88	-181.13	-1.51

i-nuc	BP(j)	Nuc	#BP_Win	avgMFE	avgZ	avgED	SumZ	SumZ/#TotalWindows	BPs= 1
nt-742	-	A	120	-	-	-	-	-
742	NoBP	A	116	-32.31	-1.53	21.05	-177.89	-1.48
742	851	U	4	-29.8	-0.82	15.18	-3.29	-0.03

i-nuc	BP(j)	Nuc	#BP_Win	avgMFE	avgZ	avgED	SumZ	SumZ/#TotalWindows	BPs= 4
nt-743	-	U	120	-	-	-	-	-
743	NoBP	U	79	-32.32	-1.57	19.5	-124.26	-1.04
743	714	G	28	-32.71	-1.59	25.52	-44.65	-0.37
743	831	G	4	-31.42	-0.82	21.12	-3.3	-0.03
743	850	G	4	-29.8	-0.82	15.18	-3.29	-0.03
743	812	G	5	-32.44	-1.07	19.75	-5.35	-0.04

i-nuc	BP(j)	Nuc	#BP_Win	avgMFE	avgZ	avgED	SumZ	SumZ/#TotalWindows	BPs= 4
nt-744	-	A	120	-	-	-	-	-
744	NoBP	A	78	-32.42	-1.57	19.57	-122.44	-1.02
744	713	U	28	-32.71	-1.59	25.52	-44.65	-0.37
744	830	U	4	-31.42	-0.82	21.12	-3.3	-0.03
744	849	U	4	-29.8	-0.82	15.18	-3.29	-0.03
744	811	U	6	-32.47	-1.04	20.07	-6.22	-0.05

i-nuc	BP(j)	Nuc	#BP_Win	avgMFE	avgZ	avgED	SumZ	SumZ/#TotalWindows	BPs= 5
nt-745	-	G	120	-	-	-	-	-
745	NoBP	G	63	-32.89	-1.43	20.51	-90.2	-0.75
745	712	C	28	-32.71	-1.59	25.52	-44.65	-0.37
745	652	C	15	-31.0	-2.08	16.35	-31.15	-0.26
745	829	C	4	-31.42	-0.82	21.12	-3.3	-0.03
745	848	U	4	-29.8	-0.82	15.18	-3.29	-0.03
745	810	C	6	-32.47	-1.04	20.07	-6.22	-0.05

i-nuc	BP(j)	Nuc	#BP_Win	avgMFE	avgZ	avgED	SumZ	SumZ/#TotalWindows	BPs= 5
nt-746	-	G	120	-	-	-	-	-
746	711	C	28	-32.71	-1.59	25.52	-44.65	-0.37
746	651	C	15	-31.0	-2.08	16.35	-31.15	-0.26
746	NoBP	G	41	-33.85	-1.63	20.11	-66.94	-0.56
746	737	U	28	-31.71	-1.03	21.51	-28.75	-0.24
746	828	C	4	-31.42	-0.82	21.12	-3.3	-0.03
746	847	C	4	-29.8	-0.82	15.18	-3.29	-0.03

i-nuc	BP(j)	Nuc	#BP_Win	avgMFE	avgZ	avgED	SumZ	SumZ/#TotalWindows	BPs= 5
nt-747	-	A	120	-	-	-	-	-
747	NoBP	A	36	-32.84	-1.43	25.26	-51.32	-0.43
747	650	U	15	-31.0	-2.08	16.35	-31.15	-0.26
747	713	U	33	-34.21	-1.81	19.54	-59.61	-0.5
747	736	U	28	-31.71	-1.03	21.51	-28.75	-0.24
747	827	U	4	-31.42	-0.82	21.12	-3.3	-0.03
747	846	U	4	-29.8	-0.82	15.18	-3.29	-0.03

i-nuc	BP(j)	Nuc	#BP_Win	avgMFE	avgZ	avgED	SumZ	SumZ/#TotalWindows	BPs= 4
nt-748	-	G	120	-	-	-	-	-
748	NoBP	G	42	-32.69	-1.35	23.81	-56.83	-0.47
748	649	U	15	-31.0	-2.08	16.35	-31.15	-0.26
748	712	C	33	-34.21	-1.81	19.54	-59.61	-0.5
748	735	C	28	-31.71	-1.03	21.51	-28.75	-0.24
748	817	C	2	-32.0	-0.55	29.64	-1.11	-0.01

i-nuc	BP(j)	Nuc	#BP_Win	avgMFE	avgZ	avgED	SumZ	SumZ/#TotalWindows	BPs= 4
nt-749	-	G	120	-	-	-	-	-
749	648	C	15	-31.0	-2.08	16.35	-31.15	-0.26
749	NoBP	G	42	-32.94	-1.36	23.8	-57.15	-0.48
749	711	C	33	-34.21	-1.81	19.54	-59.61	-0.5
749	734	C	28	-31.71	-1.03	21.51	-28.75	-0.24
749	816	U	2	-32.0	-0.55	29.64	-1.11	-0.01

i-nuc	BP(j)	Nuc	#BP_Win	avgMFE	avgZ	avgED	SumZ	SumZ/#TotalWindows	BPs= 6
nt-750	-	U	120	-	-	-	-	-
750	647	A	14	-31.28	-2.11	16.65	-29.54	-0.25
750	707	A	3	-32.17	-1.98	22.75	-5.95	-0.05
750	710	A	33	-34.21	-1.81	19.54	-59.61	-0.5
750	NoBP	U	18	-31.99	-1.04	25.66	-18.67	-0.16
750	687	A	10	-36.23	-2.27	25.88	-22.69	-0.19
750	805	A	40	-31.8	-1.0	20.93	-40.18	-0.33
750	815	A	2	-32.0	-0.55	29.64	-1.11	-0.01

i-nuc	BP(j)	Nuc	#BP_Win	avgMFE	avgZ	avgED	SumZ	SumZ/#TotalWindows	BPs= 8
nt-751	-	G	120	-	-	-	-	-
751	646	C	11	-31.36	-2.17	13.84	-23.86	-0.2
751	706	C	3	-32.17	-1.98	22.75	-5.95	-0.05
751	764	C	2	-32.15	-1.86	35.16	-3.71	-0.03
751	709	C	33	-34.21	-1.81	19.54	-59.61	-0.5
751	732	U	18	-31.99	-1.04	25.66	-18.67	-0.16
751	686	C	10	-36.23	-2.27	25.88	-22.69	-0.19
751	804	U	41	-31.87	-1.01	21.22	-41.43	-0.35
751	814	C	2	-32.0	-0.55	29.64	-1.11	-0.01

i-nuc	BP(j)	Nuc	#BP_Win	avgMFE	avgZ	avgED	SumZ	SumZ/#TotalWindows	BPs= 6
nt-752	-	C	120	-	-	-	-	-
752	NoBP	C	43	-33.56	-1.88	18.3	-80.93	-0.67
752	705	G	3	-32.17	-1.98	22.75	-5.95	-0.05
752	763	G	2	-32.15	-1.86	35.16	-3.71	-0.03
752	731	G	18	-31.99	-1.04	25.66	-18.67	-0.16
752	685	G	10	-36.23	-2.27	25.88	-22.69	-0.19
752	803	G	42	-31.88	-1.0	21.47	-42.19	-0.35
752	813	G	2	-32.0	-0.55	29.64	-1.11	-0.01

i-nuc	BP(j)	Nuc	#BP_Win	avgMFE	avgZ	avgED	SumZ	SumZ/#TotalWindows	BPs= 8
nt-753	-	U	120	-	-	-	-	-
753	NoBP	U	9	-31.4	-2.08	14.69	-18.76	-0.16
753	654	G	3	-32.17	-1.98	22.75	-5.95	-0.05
753	762	A	2	-32.15	-1.86	35.16	-3.71	-0.03
753	708	A	33	-34.21	-1.81	19.54	-59.61	-0.5
753	730	A	18	-31.99	-1.04	25.66	-18.67	-0.16
753	684	A	10	-36.23	-2.27	25.88	-22.69	-0.19
753	802	G	42	-31.88	-1.0	21.47	-42.19	-0.35
753	812	G	2	-32.0	-0.55	29.64	-1.11	-0.01
753	867	G	1	-31.5	-0.55	27.06	-0.55	-0.0

i-nuc	BP(j)	Nuc	#BP_Win	avgMFE	avgZ	avgED	SumZ	SumZ/#TotalWindows	BPs= 7
nt-754	-	U	120	-	-	-	-	-
754	NoBP	U	10	-31.52	-1.74	18.15	-17.44	-0.15
754	653	A	3	-32.17	-1.98	22.75	-5.95	-0.05
754	761	G	2	-32.15	-1.86	35.16	-3.71	-0.03
754	707	A	33	-34.21	-1.81	19.54	-59.61	-0.5
754	729	A	18	-31.99	-1.04	25.66	-18.67	-0.16
754	683	G	10	-36.23	-2.27	25.88	-22.69	-0.19
754	801	A	42	-31.88	-1.0	21.47	-42.19	-0.35
754	866	A	2	-31.35	-0.44	28.69	-0.87	-0.01

i-nuc	BP(j)	Nuc	#BP_Win	avgMFE	avgZ	avgED	SumZ	SumZ/#TotalWindows	BPs= 6
nt-755	-	G	120	-	-	-	-	-
755	NoBP	G	28	-31.84	-1.22	23.43	-34.2	-0.29
755	652	C	3	-32.17	-1.98	22.75	-5.95	-0.05
755	760	U	2	-32.15	-1.86	35.16	-3.71	-0.03
755	706	C	33	-34.21	-1.81	19.54	-59.61	-0.5
755	682	C	10	-36.23	-2.27	25.88	-22.69	-0.19
755	800	U	42	-31.88	-1.0	21.47	-42.19	-0.35
755	865	C	2	-31.35	-0.44	28.69	-0.87	-0.01

i-nuc	BP(j)	Nuc	#BP_Win	avgMFE	avgZ	avgED	SumZ	SumZ/#TotalWindows	BPs= 4
nt-756	-	G	120	-	-	-	-	-
756	NoBP	G	63	-33.1	-1.52	21.96	-96.01	-0.8
756	651	C	3	-32.17	-1.98	22.75	-5.95	-0.05
756	681	C	10	-36.23	-2.27	25.88	-22.69	-0.19
756	799	U	42	-31.88	-1.0	21.47	-42.19	-0.35
756	864	C	2	-31.35	-0.44	28.69	-0.87	-0.01

i-nuc	BP(j)	Nuc	#BP_Win	avgMFE	avgZ	avgED	SumZ	SumZ/#TotalWindows	BPs= 4
nt-757	-	G	120	-	-	-	-	-
757	NoBP	G	40	-32.98	-1.45	25.17	-57.93	-0.48
757	650	U	3	-32.17	-1.98	22.75	-5.95	-0.05
757	704	U	33	-34.21	-1.81	19.54	-59.61	-0.5
757	798	C	42	-31.88	-1.0	21.47	-42.19	-0.35
757	863	C	2	-31.35	-0.44	28.69	-0.87	-0.01

i-nuc	BP(j)	Nuc	#BP_Win	avgMFE	avgZ	avgED	SumZ	SumZ/#TotalWindows	BPs= 4
nt-758	-	A	120	-	-	-	-	-
758	NoBP	A	18	-33.72	-1.83	24.51	-32.85	-0.27
758	649	U	3	-32.17	-1.98	22.75	-5.95	-0.05
758	703	U	33	-34.21	-1.81	19.54	-59.61	-0.5
758	793	U	24	-32.29	-1.04	26.3	-24.92	-0.21
758	797	U	42	-31.88	-1.0	21.47	-42.19	-0.35

i-nuc	BP(j)	Nuc	#BP_Win	avgMFE	avgZ	avgED	SumZ	SumZ/#TotalWindows	BPs= 3
nt-759	-	A	120	-	-	-	-	-
759	NoBP	A	17	-33.15	-1.78	23.3	-30.18	-0.25
759	702	U	33	-34.21	-1.81	19.54	-59.61	-0.5
759	679	U	3	-36.17	-2.24	32.58	-6.72	-0.06
759	792	U	67	-32.0	-1.01	23.21	-67.49	-0.56

i-nuc	BP(j)	Nuc	#BP_Win	avgMFE	avgZ	avgED	SumZ	SumZ/#TotalWindows	BPs= 5
nt-760	-	U	120	-	-	-	-	-
760	NoBP	U	11	-33.75	-1.69	21.66	-18.55	-0.15
760	647	A	3	-32.17	-1.98	22.75	-5.95	-0.05
760	755	G	2	-32.15	-1.86	35.16	-3.71	-0.03
760	701	A	33	-34.21	-1.81	19.54	-59.61	-0.5
760	678	A	3	-36.17	-2.24	32.58	-6.72	-0.06
760	791	A	68	-31.96	-1.0	23.22	-67.74	-0.56

i-nuc	BP(j)	Nuc	#BP_Win	avgMFE	avgZ	avgED	SumZ	SumZ/#TotalWindows	BPs= 7
nt-761	-	G	120	-	-	-	-	-
761	NoBP	G	1	-31.4	-1.85	24.0	-1.85	-0.02
761	646	C	3	-32.17	-1.98	22.75	-5.95	-0.05
761	754	U	2	-32.15	-1.86	35.16	-3.71	-0.03
761	700	C	26	-33.64	-1.7	19.26	-44.25	-0.37
761	722	C	9	-34.28	-1.64	21.52	-14.72	-0.12
761	698	C	7	-36.33	-2.19	20.59	-15.36	-0.13
761	677	C	3	-36.17	-2.24	32.58	-6.72	-0.06
761	790	C	69	-31.91	-0.98	23.24	-67.95	-0.57

i-nuc	BP(j)	Nuc	#BP_Win	avgMFE	avgZ	avgED	SumZ	SumZ/#TotalWindows	BPs= 7
nt-762	-	A	120	-	-	-	-	-
762	645	U	3	-32.17	-1.98	22.75	-5.95	-0.05
762	753	U	2	-32.15	-1.86	35.16	-3.71	-0.03
762	699	U	26	-33.64	-1.7	19.26	-44.25	-0.37
762	721	U	9	-34.28	-1.64	21.52	-14.72	-0.12
762	697	U	7	-36.33	-2.19	20.59	-15.36	-0.13
762	676	U	3	-36.17	-2.24	32.58	-6.72	-0.06
762	789	U	69	-31.91	-0.98	23.24	-67.95	-0.57
762	NoBP	A	1	-27.4	0.24	22.52	0.24	0.0

i-nuc	BP(j)	Nuc	#BP_Win	avgMFE	avgZ	avgED	SumZ	SumZ/#TotalWindows	BPs= 6
nt-763	-	G	120	-	-	-	-	-
763	NoBP	G	9	-35.14	-2.13	25.58	-19.19	-0.16
763	752	C	2	-32.15	-1.86	35.16	-3.71	-0.03
763	698	C	21	-33.32	-1.66	18.84	-34.77	-0.29
763	720	U	9	-34.28	-1.64	21.52	-14.72	-0.12
763	696	C	7	-36.33	-2.19	20.59	-15.36	-0.13
763	788	C	69	-31.91	-0.98	23.24	-67.95	-0.57
763	814	C	3	-28.97	-0.23	20.8	-0.7	-0.01

i-nuc	BP(j)	Nuc	#BP_Win	avgMFE	avgZ	avgED	SumZ	SumZ/#TotalWindows	BPs= 5
nt-764	-	C	120	-	-	-	-	-
764	NoBP	C	96	-32.34	-1.18	22.29	-113.19	-0.94
764	751	G	2	-32.15	-1.86	35.16	-3.71	-0.03
764	719	G	9	-34.28	-1.64	21.52	-14.72	-0.12
764	695	G	7	-36.33	-2.19	20.59	-15.36	-0.13
764	675	G	3	-36.17	-2.24	32.58	-6.72	-0.06
764	813	G	3	-28.97	-0.23	20.8	-0.7	-0.01

i-nuc	BP(j)	Nuc	#BP_Win	avgMFE	avgZ	avgED	SumZ	SumZ/#TotalWindows	BPs= 4
nt-765	-	U	120	-	-	-	-	-
765	NoBP	U	98	-32.31	-1.17	22.59	-115.15	-0.96
765	718	G	9	-34.28	-1.64	21.52	-14.72	-0.12
765	694	A	7	-36.33	-2.19	20.59	-15.36	-0.13
765	674	A	3	-36.17	-2.24	32.58	-6.72	-0.06
765	812	G	3	-28.97	-0.23	20.8	-0.7	-0.01

i-nuc	BP(j)	Nuc	#BP_Win	avgMFE	avgZ	avgED	SumZ	SumZ/#TotalWindows	BPs= 4
nt-766	-	U	120	-	-	-	-	-
766	NoBP	U	98	-32.26	-1.11	22.53	-108.36	-0.9
766	695	G	11	-33.31	-1.81	20.47	-19.89	-0.17
766	688	A	7	-36.33	-2.19	20.59	-15.36	-0.13
766	673	A	3	-36.17	-2.24	32.58	-6.72	-0.06
766	717	G	1	-30.7	-0.61	31.61	-0.61	-0.01

i-nuc	BP(j)	Nuc	#BP_Win	avgMFE	avgZ	avgED	SumZ	SumZ/#TotalWindows	BPs= 4
nt-767	-	U	120	-	-	-	-	-
767	NoBP	U	98	-32.24	-1.09	22.49	-106.47	-0.89
767	694	A	11	-33.31	-1.81	20.47	-19.89	-0.17
767	687	A	7	-36.33	-2.19	20.59	-15.36	-0.13
767	672	A	3	-36.17	-2.24	32.58	-6.72	-0.06
767	716	A	1	-30.7	-0.61	31.61	-0.61	-0.01

i-nuc	BP(j)	Nuc	#BP_Win	avgMFE	avgZ	avgED	SumZ	SumZ/#TotalWindows	BPs= 3
nt-768	-	G	120	-	-	-	-	-
768	NoBP	G	7	-35.81	-2.16	17.2	-15.12	-0.13
768	693	C	11	-33.31	-1.81	20.47	-19.89	-0.17
768	686	C	7	-36.33	-2.19	20.59	-15.36	-0.13
768	787	C	95	-32.07	-1.02	23.32	-97.1	-0.81

i-nuc	BP(j)	Nuc	#BP_Win	avgMFE	avgZ	avgED	SumZ	SumZ/#TotalWindows	BPs= 4
nt-769	-	C	120	-	-	-	-	-
769	692	G	11	-33.31	-1.81	20.47	-19.89	-0.17
769	717	G	6	-36.53	-2.25	15.93	-13.51	-0.11
769	685	G	7	-36.33	-2.19	20.59	-15.36	-0.13
769	786	G	96	-32.04	-1.01	23.42	-96.91	-0.81

i-nuc	BP(j)	Nuc	#BP_Win	avgMFE	avgZ	avgED	SumZ	SumZ/#TotalWindows	BPs= 3
nt-770	-	U	120	-	-	-	-	-
770	NoBP	U	7	-33.5	-2.01	19.24	-14.06	-0.12
770	716	A	6	-36.53	-2.25	15.93	-13.51	-0.11
770	684	A	7	-36.33	-2.19	20.59	-15.36	-0.13
770	785	A	100	-32.05	-1.01	23.43	-100.93	-0.84

i-nuc	BP(j)	Nuc	#BP_Win	avgMFE	avgZ	avgED	SumZ	SumZ/#TotalWindows	BPs= 3
nt-771	-	U	120	-	-	-	-	-
771	NoBP	U	6	-33.5	-2.0	20.08	-12.03	-0.1
771	715	A	6	-36.53	-2.25	15.93	-13.51	-0.11
771	683	G	7	-36.33	-2.19	20.59	-15.36	-0.13
771	784	A	101	-32.01	-0.99	23.45	-100.36	-0.84

i-nuc	BP(j)	Nuc	#BP_Win	avgMFE	avgZ	avgED	SumZ	SumZ/#TotalWindows	BPs= 2
nt-772	-	U	120	-	-	-	-	-
772	NoBP	U	12	-35.15	-2.1	20.66	-25.2	-0.21
772	714	G	6	-36.53	-2.25	15.93	-13.51	-0.11
772	783	A	102	-31.97	-0.97	23.54	-99.25	-0.83

i-nuc	BP(j)	Nuc	#BP_Win	avgMFE	avgZ	avgED	SumZ	SumZ/#TotalWindows	BPs= 2
nt-773	-	G	120	-	-	-	-	-
773	NoBP	G	11	-35.3	-2.09	21.14	-22.98	-0.19
773	713	U	6	-36.53	-2.25	15.93	-13.51	-0.11
773	782	C	103	-31.94	-0.95	23.59	-98.29	-0.82

i-nuc	BP(j)	Nuc	#BP_Win	avgMFE	avgZ	avgED	SumZ	SumZ/#TotalWindows	BPs= 4
nt-774	-	G	120	-	-	-	-	-
774	NoBP	G	3	-33.5	-1.83	25.05	-5.5	-0.05
774	712	C	6	-36.53	-2.25	15.93	-13.51	-0.11
774	682	C	7	-36.33	-2.19	20.59	-15.36	-0.13
774	781	C	103	-31.94	-0.95	23.59	-98.29	-0.82
774	782	C	1	-28.7	0.74	18.33	0.74	0.01

i-nuc	BP(j)	Nuc	#BP_Win	avgMFE	avgZ	avgED	SumZ	SumZ/#TotalWindows	BPs= 3
nt-775	-	G	120	-	-	-	-	-
775	NoBP	G	106	-31.95	-0.96	23.67	-101.29	-0.84
775	711	C	6	-36.53	-2.25	15.93	-13.51	-0.11
775	681	C	7	-36.33	-2.19	20.59	-15.36	-0.13
775	781	C	1	-28.7	0.74	18.33	0.74	0.01

i-nuc	BP(j)	Nuc	#BP_Win	avgMFE	avgZ	avgED	SumZ	SumZ/#TotalWindows	BPs= 2
nt-776	-	U	120	-	-	-	-	-
776	NoBP	U	107	-31.88	-0.92	23.55	-98.43	-0.82
776	710	A	6	-36.53	-2.25	15.93	-13.51	-0.11
776	680	A	7	-36.33	-2.19	20.59	-15.36	-0.13

i-nuc	BP(j)	Nuc	#BP_Win	avgMFE	avgZ	avgED	SumZ	SumZ/#TotalWindows	BPs= 2
nt-777	-	G	120	-	-	-	-	-
777	709	C	6	-36.53	-2.25	15.93	-13.51	-0.11
777	679	U	7	-36.33	-2.19	20.59	-15.36	-0.13
777	NoBP	G	107	-31.85	-0.9	23.32	-96.45	-0.8

i-nuc	BP(j)	Nuc	#BP_Win	avgMFE	avgZ	avgED	SumZ	SumZ/#TotalWindows	BPs= 3
nt-778	-	U	120	-	-	-	-	-
778	708	A	4	-36.22	-2.17	18.38	-8.69	-0.07
778	707	A	1	-38.5	-2.62	10.0	-2.62	-0.02
778	678	A	7	-36.33	-2.19	20.59	-15.36	-0.13
778	NoBP	U	108	-31.84	-0.89	23.26	-96.0	-0.8

i-nuc	BP(j)	Nuc	#BP_Win	avgMFE	avgZ	avgED	SumZ	SumZ/#TotalWindows	BPs= 2
nt-779	-	G	120	-	-	-	-	-
779	NoBP	G	112	-31.95	-0.91	23.19	-101.99	-0.85
779	706	C	1	-38.5	-2.62	10.0	-2.62	-0.02
779	677	C	7	-36.33	-2.19	20.59	-15.36	-0.13

i-nuc	BP(j)	Nuc	#BP_Win	avgMFE	avgZ	avgED	SumZ	SumZ/#TotalWindows	BPs= 2
nt-780	-	U	120	-	-	-	-	-
780	NoBP	U	118	-32.15	-0.97	23.16	-114.7	-0.96
780	705	G	1	-38.5	-2.62	10.0	-2.62	-0.02
780	898	G	1	-32.0	0.26	27.99	0.26	0.0

i-nuc	BP(j)	Nuc	#BP_Win	avgMFE	avgZ	avgED	SumZ	SumZ/#TotalWindows	BPs= 4
nt-781	-	C	120	-	-	-	-	-
781	NoBP	C	6	-31.98	-0.37	23.11	-2.21	-0.02
781	675	G	7	-36.33	-2.19	20.59	-15.36	-0.13
781	774	G	103	-31.94	-0.95	23.59	-98.29	-0.82
781	775	G	1	-28.7	0.74	18.33	0.74	0.01
781	897	G	3	-31.33	0.3	21.87	0.9	0.01

i-nuc	BP(j)	Nuc	#BP_Win	avgMFE	avgZ	avgED	SumZ	SumZ/#TotalWindows	BPs= 3
nt-782	-	C	120	-	-	-	-	-
782	NoBP	C	13	-33.88	-1.16	24.45	-15.02	-0.13
782	773	G	103	-31.94	-0.95	23.59	-98.29	-0.82
782	774	G	1	-28.7	0.74	18.33	0.74	0.01
782	896	G	3	-31.33	0.3	21.87	0.9	0.01

i-nuc	BP(j)	Nuc	#BP_Win	avgMFE	avgZ	avgED	SumZ	SumZ/#TotalWindows	BPs= 2
nt-783	-	A	120	-	-	-	-	-
783	NoBP	A	15	-33.07	-0.79	23.64	-11.92	-0.1
783	772	U	102	-31.97	-0.97	23.54	-99.25	-0.83
783	895	U	3	-31.33	0.3	21.87	0.9	0.01

i-nuc	BP(j)	Nuc	#BP_Win	avgMFE	avgZ	avgED	SumZ	SumZ/#TotalWindows	BPs= 1
nt-784	-	A	120	-	-	-	-	-
784	NoBP	A	19	-32.44	-0.43	24.72	-8.09	-0.07
784	771	U	101	-32.01	-0.99	23.45	-100.36	-0.84

i-nuc	BP(j)	Nuc	#BP_Win	avgMFE	avgZ	avgED	SumZ	SumZ/#TotalWindows	BPs= 2
nt-785	-	A	120	-	-	-	-	-
785	NoBP	A	18	-31.56	-0.01	27.96	-0.19	-0.0
785	671	U	2	-37.9	-2.64	14.92	-5.29	-0.04
785	770	U	100	-32.05	-1.01	23.43	-100.93	-0.84

i-nuc	BP(j)	Nuc	#BP_Win	avgMFE	avgZ	avgED	SumZ	SumZ/#TotalWindows	BPs= 5
nt-786	-	G	120	-	-	-	-	-
786	NoBP	G	2	-35.1	-1.07	33.95	-2.14	-0.02
786	670	C	2	-37.9	-2.64	14.92	-5.29	-0.04
786	769	C	96	-32.04	-1.01	23.42	-96.91	-0.81
786	804	U	3	-33.2	-1.38	25.17	-4.13	-0.03
786	825	U	14	-30.36	0.34	26.46	4.78	0.04
786	814	C	3	-33.73	-0.18	40.13	-0.54	-0.0

i-nuc	BP(j)	Nuc	#BP_Win	avgMFE	avgZ	avgED	SumZ	SumZ/#TotalWindows	BPs= 5
nt-787	-	C	120	-	-	-	-	-
787	669	G	2	-37.9	-2.64	14.92	-5.29	-0.04
787	768	G	95	-32.07	-1.02	23.32	-97.1	-0.81
787	803	G	3	-33.2	-1.38	25.17	-4.13	-0.03
787	824	G	14	-30.36	0.34	26.46	4.78	0.04
787	NoBP	C	3	-32.73	0.07	43.61	0.22	0.0
787	813	G	3	-33.73	-0.18	40.13	-0.54	-0.0

i-nuc	BP(j)	Nuc	#BP_Win	avgMFE	avgZ	avgED	SumZ	SumZ/#TotalWindows	BPs= 5
nt-788	-	C	120	-	-	-	-	-
788	NoBP	C	30	-32.95	-1.08	25.28	-32.45	-0.27
788	763	G	69	-31.91	-0.98	23.24	-67.95	-0.57
788	802	G	3	-33.2	-1.38	25.17	-4.13	-0.03
788	823	G	14	-30.36	0.34	26.46	4.78	0.04
788	888	G	1	-29.1	0.19	33.23	0.19	0.0
788	812	G	3	-33.73	-0.18	40.13	-0.54	-0.0

i-nuc	BP(j)	Nuc	#BP_Win	avgMFE	avgZ	avgED	SumZ	SumZ/#TotalWindows	BPs= 4
nt-789	-	U	120	-	-	-	-	-
789	NoBP	U	44	-32.39	-0.6	26.44	-26.2	-0.22
789	762	A	69	-31.91	-0.98	23.24	-67.95	-0.57
789	801	A	3	-33.2	-1.38	25.17	-4.13	-0.03
789	884	G	2	-29.6	-0.05	30.93	-0.11	-0.0
789	887	A	2	-29.6	0.06	32.83	0.13	0.0

i-nuc	BP(j)	Nuc	#BP_Win	avgMFE	avgZ	avgED	SumZ	SumZ/#TotalWindows	BPs= 4
nt-790	-	C	120	-	-	-	-	-
790	NoBP	C	31	-33.68	-1.09	25.78	-33.65	-0.28
790	761	G	69	-31.91	-0.98	23.24	-67.95	-0.57
790	821	G	14	-30.36	0.34	26.46	4.78	0.04
790	883	G	4	-29.1	-0.1	29.99	-0.38	-0.0
790	886	G	2	-29.6	0.06	32.83	0.13	0.0

i-nuc	BP(j)	Nuc	#BP_Win	avgMFE	avgZ	avgED	SumZ	SumZ/#TotalWindows	BPs= 4
nt-791	-	A	120	-	-	-	-	-
791	NoBP	A	32	-33.59	-1.02	25.48	-32.62	-0.27
791	760	U	68	-31.96	-1.0	23.22	-67.74	-0.56
791	820	U	14	-30.36	0.34	26.46	4.78	0.04
791	882	U	4	-29.1	-0.1	29.99	-0.38	-0.0
791	885	U	2	-29.6	0.06	32.83	0.13	0.0

i-nuc	BP(j)	Nuc	#BP_Win	avgMFE	avgZ	avgED	SumZ	SumZ/#TotalWindows	BPs= 4
nt-792	-	U	120	-	-	-	-	-
792	NoBP	U	33	-33.52	-0.96	25.36	-31.52	-0.26
792	759	A	67	-32.0	-1.01	23.21	-67.49	-0.56
792	819	A	14	-30.36	0.34	26.46	4.78	0.04
792	881	G	4	-29.1	-0.1	29.99	-0.38	-0.0
792	884	G	2	-29.6	0.06	32.83	0.13	0.0

i-nuc	BP(j)	Nuc	#BP_Win	avgMFE	avgZ	avgED	SumZ	SumZ/#TotalWindows	BPs= 3
nt-793	-	U	120	-	-	-	-	-
793	NoBP	U	80	-32.42	-0.92	23.48	-73.4	-0.61
793	758	A	24	-32.29	-1.04	26.3	-24.92	-0.21
793	818	A	14	-30.36	0.34	26.46	4.78	0.04
793	883	G	2	-29.6	0.06	32.83	0.13	0.0

i-nuc	BP(j)	Nuc	#BP_Win	avgMFE	avgZ	avgED	SumZ	SumZ/#TotalWindows	BPs= 2
nt-794	-	A	120	-	-	-	-	-
794	NoBP	A	114	-32.29	-0.81	24.17	-92.27	-0.77
794	879	U	4	-29.1	-0.1	29.99	-0.38	-0.0
794	882	U	2	-29.6	0.06	32.83	0.13	0.0

i-nuc	BP(j)	Nuc	#BP_Win	avgMFE	avgZ	avgED	SumZ	SumZ/#TotalWindows	BPs= 2
nt-795	-	A	120	-	-	-	-	-
795	NoBP	A	101	-32.24	-0.79	24.45	-79.3	-0.66
795	811	U	15	-32.44	-0.77	23.19	-11.56	-0.1
795	878	U	4	-29.1	-0.1	29.99	-0.38	-0.0

i-nuc	BP(j)	Nuc	#BP_Win	avgMFE	avgZ	avgED	SumZ	SumZ/#TotalWindows	BPs= 3
nt-796	-	G	120	-	-	-	-	-
796	NoBP	G	87	-32.57	-0.95	24.17	-82.6	-0.69
796	810	C	15	-32.44	-0.77	23.19	-11.56	-0.1
796	814	C	14	-30.36	0.34	26.46	4.78	0.04
796	877	C	4	-29.1	-0.1	29.99	-0.38	-0.0

i-nuc	BP(j)	Nuc	#BP_Win	avgMFE	avgZ	avgED	SumZ	SumZ/#TotalWindows	BPs= 4
nt-797	-	U	120	-	-	-	-	-
797	NoBP	U	37	-33.9	-0.97	26.36	-35.71	-0.3
797	758	A	42	-31.88	-1.0	21.47	-42.19	-0.35
797	809	A	15	-32.44	-0.77	23.19	-11.56	-0.1
797	813	G	14	-30.36	0.34	26.46	4.78	0.04
797	834	A	12	-30.05	-0.32	29.21	-3.82	-0.03

i-nuc	BP(j)	Nuc	#BP_Win	avgMFE	avgZ	avgED	SumZ	SumZ/#TotalWindows	BPs= 4
nt-798	-	C	120	-	-	-	-	-
798	NoBP	C	37	-33.99	-0.94	26.52	-34.64	-0.29
798	757	G	42	-31.88	-1.0	21.47	-42.19	-0.35
798	807	G	15	-32.44	-0.77	23.19	-11.56	-0.1
798	812	G	14	-30.36	0.34	26.46	4.78	0.04
798	833	G	12	-30.05	-0.32	29.21	-3.82	-0.03

i-nuc	BP(j)	Nuc	#BP_Win	avgMFE	avgZ	avgED	SumZ	SumZ/#TotalWindows	BPs= 3
nt-799	-	U	120	-	-	-	-	-
799	NoBP	U	51	-33.06	-0.57	26.6	-28.92	-0.24
799	756	G	42	-31.88	-1.0	21.47	-42.19	-0.35
799	806	A	15	-32.44	-0.77	23.19	-11.56	-0.1
799	832	G	12	-30.05	-0.32	29.21	-3.82	-0.03

i-nuc	BP(j)	Nuc	#BP_Win	avgMFE	avgZ	avgED	SumZ	SumZ/#TotalWindows	BPs= 4
nt-800	-	U	120	-	-	-	-	-
800	NoBP	U	45	-32.6	-0.52	26.38	-23.45	-0.2
800	755	G	42	-31.88	-1.0	21.47	-42.19	-0.35
800	805	A	15	-32.44	-0.77	23.19	-11.56	-0.1
800	831	G	12	-30.05	-0.32	29.21	-3.82	-0.03
800	854	G	6	-37.13	-0.74	30.83	-4.41	-0.04

i-nuc	BP(j)	Nuc	#BP_Win	avgMFE	avgZ	avgED	SumZ	SumZ/#TotalWindows	BPs= 5
nt-801	-	A	120	-	-	-	-	-
801	NoBP	A	45	-33.3	-0.58	25.58	-26.31	-0.22
801	789	U	3	-33.2	-1.38	25.17	-4.13	-0.03
801	754	U	42	-31.88	-1.0	21.47	-42.19	-0.35
801	830	U	12	-30.05	-0.32	29.21	-3.82	-0.03
801	874	U	12	-29.93	-0.3	26.56	-3.62	-0.03
801	853	U	6	-37.13	-0.74	30.83	-4.41	-0.04

i-nuc	BP(j)	Nuc	#BP_Win	avgMFE	avgZ	avgED	SumZ	SumZ/#TotalWindows	BPs= 7
nt-802	-	G	120	-	-	-	-	-
802	NoBP	G	28	-35.16	-1.0	24.37	-27.95	-0.23
802	788	C	3	-33.2	-1.38	25.17	-4.13	-0.03
802	753	U	42	-31.88	-1.0	21.47	-42.19	-0.35
802	727	U	3	-31.1	-0.73	39.63	-2.2	-0.02
802	811	U	14	-30.36	0.34	26.46	4.78	0.04
802	829	C	12	-30.05	-0.32	29.21	-3.82	-0.03
802	873	C	12	-29.93	-0.3	26.56	-3.62	-0.03
802	852	C	6	-37.13	-0.74	30.83	-4.41	-0.04

i-nuc	BP(j)	Nuc	#BP_Win	avgMFE	avgZ	avgED	SumZ	SumZ/#TotalWindows	BPs= 7
nt-803	-	G	120	-	-	-	-	-
803	NoBP	G	30	-34.74	-0.93	26.33	-28.02	-0.23
803	787	C	3	-33.2	-1.38	25.17	-4.13	-0.03
803	752	C	42	-31.88	-1.0	21.47	-42.19	-0.35
803	810	C	14	-30.36	0.34	26.46	4.78	0.04
803	828	C	12	-30.05	-0.32	29.21	-3.82	-0.03
803	872	C	12	-29.93	-0.3	26.56	-3.62	-0.03
803	851	U	6	-37.13	-0.74	30.83	-4.41	-0.04
803	921	C	1	-40.4	-1.38	29.31	-1.38	-0.01

i-nuc	BP(j)	Nuc	#BP_Win	avgMFE	avgZ	avgED	SumZ	SumZ/#TotalWindows	BPs= 5
nt-804	-	U	120	-	-	-	-	-
804	NoBP	U	53	-32.98	-0.66	26.75	-35.09	-0.29
804	786	G	3	-33.2	-1.38	25.17	-4.13	-0.03
804	751	G	41	-31.87	-1.01	21.22	-41.43	-0.35
804	725	G	3	-31.1	-0.73	39.63	-2.2	-0.02
804	809	A	14	-30.36	0.34	26.46	4.78	0.04
804	850	G	6	-37.13	-0.74	30.83	-4.41	-0.04

i-nuc	BP(j)	Nuc	#BP_Win	avgMFE	avgZ	avgED	SumZ	SumZ/#TotalWindows	BPs= 5
nt-805	-	A	120	-	-	-	-	-
805	NoBP	A	53	-32.18	-0.37	27.79	-19.75	-0.16
805	750	U	40	-31.8	-1.0	20.93	-40.18	-0.33
805	800	U	15	-32.44	-0.77	23.19	-11.56	-0.1
805	724	U	3	-31.1	-0.73	39.63	-2.2	-0.02
805	849	U	6	-37.13	-0.74	30.83	-4.41	-0.04
805	920	U	3	-40.2	-1.25	30.5	-3.76	-0.03

i-nuc	BP(j)	Nuc	#BP_Win	avgMFE	avgZ	avgED	SumZ	SumZ/#TotalWindows	BPs= 6
nt-806	-	A	120	-	-	-	-	-
806	NoBP	A	63	-31.4	-0.57	25.5	-35.79	-0.3
806	799	U	15	-32.44	-0.77	23.19	-11.56	-0.1
806	723	U	3	-31.1	-0.73	39.63	-2.2	-0.02
806	846	U	18	-35.91	-1.08	21.84	-19.49	-0.16
806	869	U	12	-29.93	-0.3	26.56	-3.62	-0.03
806	848	U	6	-37.13	-0.74	30.83	-4.41	-0.04
806	919	U	3	-40.2	-1.25	30.5	-3.76	-0.03

i-nuc	BP(j)	Nuc	#BP_Win	avgMFE	avgZ	avgED	SumZ	SumZ/#TotalWindows	BPs= 6
nt-807	-	G	120	-	-	-	-	-
807	NoBP	G	56	-31.34	-0.52	26.13	-29.32	-0.24
807	798	C	15	-32.44	-0.77	23.19	-11.56	-0.1
807	722	C	3	-31.1	-0.73	39.63	-2.2	-0.02
807	845	U	25	-34.96	-0.98	21.95	-24.5	-0.2
807	868	C	12	-29.93	-0.3	26.56	-3.62	-0.03
807	847	C	6	-37.13	-0.74	30.83	-4.41	-0.04
807	918	C	3	-40.2	-1.25	30.5	-3.76	-0.03

i-nuc	BP(j)	Nuc	#BP_Win	avgMFE	avgZ	avgED	SumZ	SumZ/#TotalWindows	BPs= 4
nt-808	-	A	120	-	-	-	-	-
808	NoBP	A	82	-31.41	-0.52	25.8	-42.46	-0.35
808	721	U	3	-31.1	-0.73	39.63	-2.2	-0.02
808	844	U	26	-34.75	-0.96	22.06	-25.05	-0.21
808	846	U	6	-37.13	-0.74	30.83	-4.41	-0.04
808	917	U	3	-40.2	-1.25	30.5	-3.76	-0.03

i-nuc	BP(j)	Nuc	#BP_Win	avgMFE	avgZ	avgED	SumZ	SumZ/#TotalWindows	BPs= 6
nt-809	-	A	120	-	-	-	-	-
809	NoBP	A	41	-31.9	-0.74	25.78	-30.31	-0.25
809	797	U	15	-32.44	-0.77	23.19	-11.56	-0.1
809	720	U	3	-31.1	-0.73	39.63	-2.2	-0.02
809	804	U	14	-30.36	0.34	26.46	4.78	0.04
809	822	U	12	-30.05	-0.32	29.21	-3.82	-0.03
809	843	U	32	-35.19	-0.92	23.71	-29.46	-0.25
809	916	U	3	-40.2	-1.25	30.5	-3.76	-0.03

i-nuc	BP(j)	Nuc	#BP_Win	avgMFE	avgZ	avgED	SumZ	SumZ/#TotalWindows	BPs= 9
nt-810	-	C	120	-	-	-	-	-
810	NoBP	C	21	-32.49	-0.9	26.0	-18.93	-0.16
810	796	G	15	-32.44	-0.77	23.19	-11.56	-0.1
810	719	G	3	-31.1	-0.73	39.63	-2.2	-0.02
810	803	G	14	-30.36	0.34	26.46	4.78	0.04
810	821	G	12	-30.05	-0.32	29.21	-3.82	-0.03
810	842	G	32	-35.19	-0.92	23.71	-29.46	-0.25
810	745	G	6	-32.47	-1.04	20.07	-6.22	-0.05
810	867	G	12	-29.93	-0.3	26.56	-3.62	-0.03
810	915	G	3	-40.2	-1.25	30.5	-3.76	-0.03
810	923	G	2	-38.0	-0.04	40.16	-0.08	-0.0

i-nuc	BP(j)	Nuc	#BP_Win	avgMFE	avgZ	avgED	SumZ	SumZ/#TotalWindows	BPs= 9
nt-811	-	U	120	-	-	-	-	-
811	NoBP	U	19	-30.85	-0.48	28.89	-9.13	-0.08
811	795	A	15	-32.44	-0.77	23.19	-11.56	-0.1
811	718	G	3	-31.1	-0.73	39.63	-2.2	-0.02
811	802	G	14	-30.36	0.34	26.46	4.78	0.04
811	826	A	14	-32.96	-0.89	25.15	-12.4	-0.1
811	841	A	32	-35.19	-0.92	23.71	-29.46	-0.25
811	744	A	6	-32.47	-1.04	20.07	-6.22	-0.05
811	866	A	12	-29.93	-0.3	26.56	-3.62	-0.03
811	914	G	3	-40.2	-1.25	30.5	-3.76	-0.03
811	922	G	2	-38.0	-0.04	40.16	-0.08	-0.0

i-nuc	BP(j)	Nuc	#BP_Win	avgMFE	avgZ	avgED	SumZ	SumZ/#TotalWindows	BPs= 10
nt-812	-	G	120	-	-	-	-	-
812	NoBP	G	30	-31.78	-0.69	26.59	-20.71	-0.17
812	765	U	3	-28.97	-0.23	20.8	-0.7	-0.01
812	798	C	14	-30.36	0.34	26.46	4.78	0.04
812	825	U	14	-32.96	-0.89	25.15	-12.4	-0.1
812	840	U	32	-35.19	-0.92	23.71	-29.46	-0.25
812	743	U	5	-32.44	-1.07	19.75	-5.35	-0.04
812	753	U	2	-32.0	-0.55	29.64	-1.11	-0.01
812	865	C	12	-29.93	-0.3	26.56	-3.62	-0.03
812	788	C	3	-33.73	-0.18	40.13	-0.54	-0.0
812	829	C	3	-40.2	-1.25	30.5	-3.76	-0.03
812	921	C	2	-38.0	-0.04	40.16	-0.08	-0.0

i-nuc	BP(j)	Nuc	#BP_Win	avgMFE	avgZ	avgED	SumZ	SumZ/#TotalWindows	BPs= 8
nt-813	-	G	120	-	-	-	-	-
813	NoBP	G	76	-33.64	-0.84	24.57	-63.66	-0.53
813	764	C	3	-28.97	-0.23	20.8	-0.7	-0.01
813	706	C	5	-30.86	-0.78	29.58	-3.88	-0.03
813	797	U	14	-30.36	0.34	26.46	4.78	0.04
813	752	C	2	-32.0	-0.55	29.64	-1.11	-0.01
813	864	C	12	-29.93	-0.3	26.56	-3.62	-0.03
813	787	C	3	-33.73	-0.18	40.13	-0.54	-0.0
813	828	C	3	-40.2	-1.25	30.5	-3.76	-0.03
813	920	U	2	-38.0	-0.04	40.16	-0.08	-0.0

i-nuc	BP(j)	Nuc	#BP_Win	avgMFE	avgZ	avgED	SumZ	SumZ/#TotalWindows	BPs= 7
nt-814	-	C	120	-	-	-	-	-
814	NoBP	C	47	-32.6	-0.63	26.69	-29.4	-0.24
814	763	G	3	-28.97	-0.23	20.8	-0.7	-0.01
814	705	G	5	-30.86	-0.78	29.58	-3.88	-0.03
814	796	G	14	-30.36	0.34	26.46	4.78	0.04
814	823	G	14	-32.96	-0.89	25.15	-12.4	-0.1
814	838	G	32	-35.19	-0.92	23.71	-29.46	-0.25
814	751	G	2	-32.0	-0.55	29.64	-1.11	-0.01
814	786	G	3	-33.73	-0.18	40.13	-0.54	-0.0

i-nuc	BP(j)	Nuc	#BP_Win	avgMFE	avgZ	avgED	SumZ	SumZ/#TotalWindows	BPs= 6
nt-815	-	A	120	-	-	-	-	-
815	NoBP	A	62	-31.56	-0.36	26.49	-22.47	-0.19
815	704	U	5	-30.86	-0.78	29.58	-3.88	-0.03
815	822	U	14	-32.96	-0.89	25.15	-12.4	-0.1
815	837	U	32	-35.19	-0.92	23.71	-29.46	-0.25
815	750	U	2	-32.0	-0.55	29.64	-1.11	-0.01
815	825	U	3	-40.2	-1.25	30.5	-3.76	-0.03
815	916	U	2	-38.0	-0.04	40.16	-0.08	-0.0

i-nuc	BP(j)	Nuc	#BP_Win	avgMFE	avgZ	avgED	SumZ	SumZ/#TotalWindows	BPs= 6
nt-816	-	U	120	-	-	-	-	-
816	NoBP	U	64	-31.65	-0.38	26.22	-24.48	-0.2
816	715	A	3	-31.1	-0.73	39.63	-2.2	-0.02
816	821	G	14	-32.96	-0.89	25.15	-12.4	-0.1
816	836	A	32	-35.19	-0.92	23.71	-29.46	-0.25
816	749	G	2	-32.0	-0.55	29.64	-1.11	-0.01
816	824	G	3	-40.2	-1.25	30.5	-3.76	-0.03
816	915	G	2	-38.0	-0.04	40.16	-0.08	-0.0

i-nuc	BP(j)	Nuc	#BP_Win	avgMFE	avgZ	avgED	SumZ	SumZ/#TotalWindows	BPs= 5
nt-817	-	C	120	-	-	-	-	-
817	NoBP	C	109	-32.84	-0.59	25.45	-64.83	-0.54
817	714	G	3	-31.1	-0.73	39.63	-2.2	-0.02
817	748	G	2	-32.0	-0.55	29.64	-1.11	-0.01
817	823	G	3	-40.2	-1.25	30.5	-3.76	-0.03
817	914	G	2	-38.0	-0.04	40.16	-0.08	-0.0
817	936	G	1	-43.0	-2.18	21.27	-2.18	-0.02

i-nuc	BP(j)	Nuc	#BP_Win	avgMFE	avgZ	avgED	SumZ	SumZ/#TotalWindows	BPs= 5
nt-818	-	A	120	-	-	-	-	-
818	NoBP	A	97	-33.26	-0.73	25.49	-71.15	-0.59
818	713	U	3	-31.1	-0.73	39.63	-2.2	-0.02
818	793	U	14	-30.36	0.34	26.46	4.78	0.04
818	822	U	3	-40.2	-1.25	30.5	-3.76	-0.03
818	913	U	2	-38.0	-0.04	40.16	-0.08	-0.0
818	935	U	1	-43.0	-2.18	21.27	-2.18	-0.02

i-nuc	BP(j)	Nuc	#BP_Win	avgMFE	avgZ	avgED	SumZ	SumZ/#TotalWindows	BPs= 3
nt-819	-	A	120	-	-	-	-	-
819	NoBP	A	103	-33.49	-0.76	26.07	-77.84	-0.65
819	792	U	14	-30.36	0.34	26.46	4.78	0.04
819	912	U	2	-38.0	-0.04	40.16	-0.08	-0.0
819	934	U	1	-43.0	-2.18	21.27	-2.18	-0.02

i-nuc	BP(j)	Nuc	#BP_Win	avgMFE	avgZ	avgED	SumZ	SumZ/#TotalWindows	BPs= 2
nt-820	-	U	120	-	-	-	-	-
820	NoBP	U	104	-33.69	-0.77	25.92	-80.57	-0.67
820	791	A	14	-30.36	0.34	26.46	4.78	0.04
820	911	A	2	-38.0	-0.04	40.16	-0.08	-0.0

i-nuc	BP(j)	Nuc	#BP_Win	avgMFE	avgZ	avgED	SumZ	SumZ/#TotalWindows	BPs= 6
nt-821	-	G	120	-	-	-	-	-
821	NoBP	G	47	-34.93	-0.8	25.18	-37.69	-0.31
821	711	C	3	-31.1	-0.73	39.63	-2.2	-0.02
821	790	C	14	-30.36	0.34	26.46	4.78	0.04
821	816	U	14	-32.96	-0.89	25.15	-12.4	-0.1
821	810	C	12	-30.05	-0.32	29.21	-3.82	-0.03
821	860	U	21	-31.3	-0.48	27.13	-10.08	-0.08
821	932	U	9	-41.68	-1.65	22.77	-14.83	-0.12

i-nuc	BP(j)	Nuc	#BP_Win	avgMFE	avgZ	avgED	SumZ	SumZ/#TotalWindows	BPs= 7
nt-822	-	U	120	-	-	-	-	-
822	NoBP	U	53	-33.35	-0.5	24.67	-26.71	-0.22
822	710	A	3	-31.1	-0.73	39.63	-2.2	-0.02
822	815	A	14	-32.96	-0.89	25.15	-12.4	-0.1
822	809	A	12	-30.05	-0.32	29.21	-3.82	-0.03
822	859	A	22	-31.33	-0.5	26.88	-11.02	-0.09
822	818	A	3	-40.2	-1.25	30.5	-3.76	-0.03
822	909	A	2	-38.0	-0.04	40.16	-0.08	-0.0
822	931	A	11	-41.39	-1.51	25.13	-16.58	-0.14

i-nuc	BP(j)	Nuc	#BP_Win	avgMFE	avgZ	avgED	SumZ	SumZ/#TotalWindows	BPs= 9
nt-823	-	G	120	-	-	-	-	-
823	NoBP	G	13	-30.1	-0.34	29.23	-4.41	-0.04
823	709	C	3	-31.1	-0.73	39.63	-2.2	-0.02
823	788	C	14	-30.36	0.34	26.46	4.78	0.04
823	814	C	14	-32.96	-0.89	25.15	-12.4	-0.1
823	829	C	32	-35.19	-0.92	23.71	-29.46	-0.25
823	858	C	23	-31.27	-0.5	26.91	-11.49	-0.1
823	873	C	3	-28.93	-0.05	22.04	-0.16	-0.0
823	817	C	3	-40.2	-1.25	30.5	-3.76	-0.03
823	908	U	2	-38.0	-0.04	40.16	-0.08	-0.0
823	930	C	13	-41.02	-1.37	27.06	-17.81	-0.15

i-nuc	BP(j)	Nuc	#BP_Win	avgMFE	avgZ	avgED	SumZ	SumZ/#TotalWindows	BPs= 7
nt-824	-	G	120	-	-	-	-	-
824	NoBP	G	30	-31.84	-0.65	28.71	-19.59	-0.16
824	787	C	14	-30.36	0.34	26.46	4.78	0.04
824	828	C	32	-35.19	-0.92	23.71	-29.46	-0.25
824	857	C	23	-31.27	-0.5	26.91	-11.49	-0.1
824	872	C	3	-28.93	-0.05	22.04	-0.16	-0.0
824	816	U	3	-40.2	-1.25	30.5	-3.76	-0.03
824	907	C	2	-38.0	-0.04	40.16	-0.08	-0.0
824	929	U	13	-41.02	-1.37	27.06	-17.81	-0.15

i-nuc	BP(j)	Nuc	#BP_Win	avgMFE	avgZ	avgED	SumZ	SumZ/#TotalWindows	BPs= 6
nt-825	-	U	120	-	-	-	-	-
825	NoBP	U	51	-33.66	-0.74	26.46	-37.7	-0.31
825	786	G	14	-30.36	0.34	26.46	4.78	0.04
825	812	G	14	-32.96	-0.89	25.15	-12.4	-0.1
825	856	G	23	-31.27	-0.5	26.91	-11.49	-0.1
825	815	A	3	-40.2	-1.25	30.5	-3.76	-0.03
825	906	G	2	-38.0	-0.04	40.16	-0.08	-0.0
825	928	A	13	-41.02	-1.37	27.06	-17.81	-0.15

i-nuc	BP(j)	Nuc	#BP_Win	avgMFE	avgZ	avgED	SumZ	SumZ/#TotalWindows	BPs= 2
nt-826	-	A	120	-	-	-	-	-
826	NoBP	A	83	-34.72	-0.67	27.07	-55.44	-0.46
826	811	U	14	-32.96	-0.89	25.15	-12.4	-0.1
826	855	U	23	-31.27	-0.5	26.91	-11.49	-0.1

i-nuc	BP(j)	Nuc	#BP_Win	avgMFE	avgZ	avgED	SumZ	SumZ/#TotalWindows	BPs= 3
nt-827	-	U	120	-	-	-	-	-
827	NoBP	U	79	-33.65	-0.6	26.57	-47.51	-0.4
827	747	A	4	-31.42	-0.82	21.12	-3.3	-0.03
827	854	G	23	-31.27	-0.5	26.91	-11.49	-0.1
827	926	A	14	-40.8	-1.27	27.81	-17.83	-0.15

i-nuc	BP(j)	Nuc	#BP_Win	avgMFE	avgZ	avgED	SumZ	SumZ/#TotalWindows	BPs= 5
nt-828	-	C	120	-	-	-	-	-
828	NoBP	C	55	-32.43	-0.42	27.1	-23.19	-0.19
828	746	G	4	-31.42	-0.82	21.12	-3.3	-0.03
828	803	G	12	-30.05	-0.32	29.21	-3.82	-0.03
828	824	G	32	-35.19	-0.92	23.71	-29.46	-0.25
828	813	G	3	-40.2	-1.25	30.5	-3.76	-0.03
828	925	G	14	-40.8	-1.27	27.81	-17.83	-0.15

i-nuc	BP(j)	Nuc	#BP_Win	avgMFE	avgZ	avgED	SumZ	SumZ/#TotalWindows	BPs= 7
nt-829	-	C	120	-	-	-	-	-
829	NoBP	C	9	-38.74	-1.35	29.08	-12.15	-0.1
829	745	G	4	-31.42	-0.82	21.12	-3.3	-0.03
829	802	G	12	-30.05	-0.32	29.21	-3.82	-0.03
829	823	G	32	-35.19	-0.92	23.71	-29.46	-0.25
829	850	G	23	-31.27	-0.5	26.91	-11.49	-0.1
829	867	G	23	-31.7	-0.05	25.87	-1.2	-0.01
829	812	G	3	-40.2	-1.25	30.5	-3.76	-0.03
829	924	G	14	-40.8	-1.27	27.81	-17.83	-0.15

i-nuc	BP(j)	Nuc	#BP_Win	avgMFE	avgZ	avgED	SumZ	SumZ/#TotalWindows	BPs= 5
nt-830	-	U	120	-	-	-	-	-
830	NoBP	U	65	-34.71	-0.88	25.41	-56.94	-0.47
830	744	A	4	-31.42	-0.82	21.12	-3.3	-0.03
830	801	A	12	-30.05	-0.32	29.21	-3.82	-0.03
830	866	A	24	-31.73	-0.08	26.12	-1.87	-0.02
830	923	G	14	-40.8	-1.27	27.81	-17.83	-0.15
830	940	A	1	-39.7	-1.17	39.66	-1.17	-0.01

i-nuc	BP(j)	Nuc	#BP_Win	avgMFE	avgZ	avgED	SumZ	SumZ/#TotalWindows	BPs= 5
nt-831	-	G	120	-	-	-	-	-
831	743	U	4	-31.42	-0.82	21.12	-3.3	-0.03
831	800	U	12	-30.05	-0.32	29.21	-3.82	-0.03
831	NoBP	G	46	-36.9	-1.03	24.96	-47.29	-0.39
831	848	U	33	-34.64	-0.89	26.94	-29.33	-0.24
831	865	C	24	-31.73	-0.08	26.12	-1.87	-0.02
831	939	C	1	-39.7	-1.17	39.66	-1.17	-0.01

i-nuc	BP(j)	Nuc	#BP_Win	avgMFE	avgZ	avgED	SumZ	SumZ/#TotalWindows	BPs= 5
nt-832	-	G	120	-	-	-	-	-
832	NoBP	G	35	-34.87	-0.91	23.56	-31.99	-0.27
832	799	U	12	-30.05	-0.32	29.21	-3.82	-0.03
832	847	C	34	-34.9	-0.93	26.58	-31.76	-0.26
832	864	C	24	-31.73	-0.08	26.12	-1.87	-0.02
832	921	C	14	-40.8	-1.27	27.81	-17.83	-0.15
832	938	C	1	-39.7	-1.17	39.66	-1.17	-0.01

i-nuc	BP(j)	Nuc	#BP_Win	avgMFE	avgZ	avgED	SumZ	SumZ/#TotalWindows	BPs= 6
nt-833	-	G	120	-	-	-	-	-
833	NoBP	G	34	-34.97	-0.91	23.74	-31.09	-0.26
833	798	C	12	-30.05	-0.32	29.21	-3.82	-0.03
833	846	U	34	-34.9	-0.93	26.58	-31.76	-0.26
833	863	C	24	-31.73	-0.08	26.12	-1.87	-0.02
833	920	U	14	-40.8	-1.27	27.81	-17.83	-0.15
833	935	U	1	-39.7	-1.17	39.66	-1.17	-0.01
833	847	C	1	-41.6	-2.22	16.45	-2.22	-0.02

i-nuc	BP(j)	Nuc	#BP_Win	avgMFE	avgZ	avgED	SumZ	SumZ/#TotalWindows	BPs= 5
nt-834	-	A	120	-	-	-	-	-
834	NoBP	A	58	-33.79	-0.59	24.67	-34.35	-0.29
834	797	U	12	-30.05	-0.32	29.21	-3.82	-0.03
834	845	U	34	-34.9	-0.93	26.58	-31.76	-0.26
834	919	U	14	-40.8	-1.27	27.81	-17.83	-0.15
834	934	U	1	-39.7	-1.17	39.66	-1.17	-0.01
834	846	U	1	-41.6	-2.22	16.45	-2.22	-0.02

i-nuc	BP(j)	Nuc	#BP_Win	avgMFE	avgZ	avgED	SumZ	SumZ/#TotalWindows	BPs= 4
nt-835	-	A	120	-	-	-	-	-
835	NoBP	A	70	-33.29	-0.56	25.22	-39.52	-0.33
835	844	U	34	-34.9	-0.93	26.58	-31.76	-0.26
835	917	U	14	-40.8	-1.27	27.81	-17.83	-0.15
835	933	U	1	-39.7	-1.17	39.66	-1.17	-0.01
835	845	U	1	-41.6	-2.22	16.45	-2.22	-0.02

i-nuc	BP(j)	Nuc	#BP_Win	avgMFE	avgZ	avgED	SumZ	SumZ/#TotalWindows	BPs= 6
nt-836	-	A	120	-	-	-	-	-
836	NoBP	A	11	-32.33	-0.79	23.51	-8.7	-0.07
836	816	U	32	-35.19	-0.92	23.71	-29.46	-0.25
836	843	U	34	-34.9	-0.93	26.58	-31.76	-0.26
836	860	U	27	-31.81	-0.1	27.04	-2.73	-0.02
836	916	U	14	-40.8	-1.27	27.81	-17.83	-0.15
836	932	U	1	-39.7	-1.17	39.66	-1.17	-0.01
836	844	U	1	-41.6	-2.22	16.45	-2.22	-0.02

i-nuc	BP(j)	Nuc	#BP_Win	avgMFE	avgZ	avgED	SumZ	SumZ/#TotalWindows	BPs= 5
nt-837	-	U	120	-	-	-	-	-
837	NoBP	U	12	-34.05	-1.04	21.19	-12.5	-0.1
837	815	A	32	-35.19	-0.92	23.71	-29.46	-0.25
837	842	G	34	-34.9	-0.93	26.58	-31.76	-0.26
837	859	A	27	-31.81	-0.1	27.04	-2.73	-0.02
837	915	G	14	-40.8	-1.27	27.81	-17.83	-0.15
837	931	A	1	-39.7	-1.17	39.66	-1.17	-0.01

i-nuc	BP(j)	Nuc	#BP_Win	avgMFE	avgZ	avgED	SumZ	SumZ/#TotalWindows	BPs= 3
nt-838	-	G	120	-	-	-	-	-
838	NoBP	G	60	-36.31	-1.07	25.47	-63.92	-0.53
838	814	C	32	-35.19	-0.92	23.71	-29.46	-0.25
838	858	C	27	-31.81	-0.1	27.04	-2.73	-0.02
838	930	C	1	-39.7	-1.17	39.66	-1.17	-0.01

i-nuc	BP(j)	Nuc	#BP_Win	avgMFE	avgZ	avgED	SumZ	SumZ/#TotalWindows	BPs= 2
nt-839	-	G	120	-	-	-	-	-
839	NoBP	G	79	-35.25	-1.0	24.3	-78.76	-0.66
839	857	C	27	-31.81	-0.1	27.04	-2.73	-0.02
839	913	U	14	-40.8	-1.27	27.81	-17.83	-0.15

i-nuc	BP(j)	Nuc	#BP_Win	avgMFE	avgZ	avgED	SumZ	SumZ/#TotalWindows	BPs= 2
nt-840	-	U	120	-	-	-	-	-
840	NoBP	U	61	-36.76	-1.14	25.15	-69.34	-0.58
840	812	G	32	-35.19	-0.92	23.71	-29.46	-0.25
840	856	G	27	-31.81	-0.1	27.04	-2.73	-0.02

i-nuc	BP(j)	Nuc	#BP_Win	avgMFE	avgZ	avgED	SumZ	SumZ/#TotalWindows	BPs= 2
nt-841	-	A	120	-	-	-	-	-
841	NoBP	A	61	-36.95	-1.17	24.96	-71.63	-0.6
841	811	U	32	-35.19	-0.92	23.71	-29.46	-0.25
841	855	U	27	-31.81	-0.1	27.04	-2.73	-0.02

i-nuc	BP(j)	Nuc	#BP_Win	avgMFE	avgZ	avgED	SumZ	SumZ/#TotalWindows	BPs= 3
nt-842	-	G	120	-	-	-	-	-
842	NoBP	G	53	-35.82	-0.83	24.56	-43.73	-0.36
842	810	C	32	-35.19	-0.92	23.71	-29.46	-0.25
842	837	U	34	-34.9	-0.93	26.58	-31.76	-0.26
842	929	U	1	-39.7	-1.17	39.66	-1.17	-0.01

i-nuc	BP(j)	Nuc	#BP_Win	avgMFE	avgZ	avgED	SumZ	SumZ/#TotalWindows	BPs= 3
nt-843	-	U	120	-	-	-	-	-
843	NoBP	U	53	-36.05	-0.87	24.41	-45.94	-0.38
843	809	A	32	-35.19	-0.92	23.71	-29.46	-0.25
843	836	A	34	-34.9	-0.93	26.58	-31.76	-0.26
843	928	A	1	-39.7	-1.17	39.66	-1.17	-0.01

i-nuc	BP(j)	Nuc	#BP_Win	avgMFE	avgZ	avgED	SumZ	SumZ/#TotalWindows	BPs= 4
nt-844	-	U	120	-	-	-	-	-
844	808	A	26	-34.75	-0.96	22.06	-25.05	-0.21
844	835	A	34	-34.9	-0.93	26.58	-31.76	-0.26
844	NoBP	U	58	-36.27	-0.87	25.0	-50.26	-0.42
844	927	G	1	-39.7	-1.17	39.66	-1.17	-0.01
844	836	A	1	-41.6	-2.22	16.45	-2.22	-0.02

i-nuc	BP(j)	Nuc	#BP_Win	avgMFE	avgZ	avgED	SumZ	SumZ/#TotalWindows	BPs= 4
nt-845	-	U	120	-	-	-	-	-
845	807	G	25	-34.96	-0.98	21.95	-24.5	-0.2
845	834	A	34	-34.9	-0.93	26.58	-31.76	-0.26
845	NoBP	U	59	-36.35	-0.89	24.8	-52.53	-0.44
845	926	A	1	-39.7	-1.17	39.66	-1.17	-0.01
845	835	A	1	-41.6	-2.22	16.45	-2.22	-0.02

i-nuc	BP(j)	Nuc	#BP_Win	avgMFE	avgZ	avgED	SumZ	SumZ/#TotalWindows	BPs= 6
nt-846	-	U	120	-	-	-	-	-
846	806	A	18	-35.91	-1.08	21.84	-19.49	-0.16
846	747	A	4	-29.8	-0.82	15.18	-3.29	-0.03
846	833	G	34	-34.9	-0.93	26.58	-31.76	-0.26
846	NoBP	U	56	-36.44	-0.91	24.49	-50.91	-0.42
846	808	A	6	-37.13	-0.74	30.83	-4.41	-0.04
846	925	G	1	-39.7	-1.17	39.66	-1.17	-0.01
846	834	A	1	-41.6	-2.22	16.45	-2.22	-0.02

i-nuc	BP(j)	Nuc	#BP_Win	avgMFE	avgZ	avgED	SumZ	SumZ/#TotalWindows	BPs= 6
nt-847	-	C	120	-	-	-	-	-
847	NoBP	C	65	-36.02	-0.97	22.75	-62.74	-0.52
847	746	G	4	-29.8	-0.82	15.18	-3.29	-0.03
847	832	G	34	-34.9	-0.93	26.58	-31.76	-0.26
847	807	G	6	-37.13	-0.74	30.83	-4.41	-0.04
847	915	G	9	-39.53	-0.95	31.87	-8.53	-0.07
847	924	G	1	-39.7	-1.17	39.66	-1.17	-0.01
847	833	G	1	-41.6	-2.22	16.45	-2.22	-0.02

i-nuc	BP(j)	Nuc	#BP_Win	avgMFE	avgZ	avgED	SumZ	SumZ/#TotalWindows	BPs= 5
nt-848	-	U	120	-	-	-	-	-
848	NoBP	U	67	-36.35	-1.02	22.56	-68.38	-0.57
848	745	G	4	-29.8	-0.82	15.18	-3.29	-0.03
848	831	G	33	-34.64	-0.89	26.94	-29.33	-0.24
848	806	A	6	-37.13	-0.74	30.83	-4.41	-0.04
848	914	G	9	-39.53	-0.95	31.87	-8.53	-0.07
848	923	G	1	-39.7	-1.17	39.66	-1.17	-0.01

i-nuc	BP(j)	Nuc	#BP_Win	avgMFE	avgZ	avgED	SumZ	SumZ/#TotalWindows	BPs= 3
nt-849	-	U	120	-	-	-	-	-
849	NoBP	U	109	-36.18	-0.99	24.68	-107.37	-0.89
849	744	A	4	-29.8	-0.82	15.18	-3.29	-0.03
849	805	A	6	-37.13	-0.74	30.83	-4.41	-0.04
849	922	G	1	-39.7	-1.17	39.66	-1.17	-0.01

i-nuc	BP(j)	Nuc	#BP_Win	avgMFE	avgZ	avgED	SumZ	SumZ/#TotalWindows	BPs= 5
nt-850	-	G	120	-	-	-	-	-
850	NoBP	G	31	-31.77	-0.22	25.15	-6.79	-0.06
850	743	U	4	-29.8	-0.82	15.18	-3.29	-0.03
850	829	C	23	-31.27	-0.5	26.91	-11.49	-0.1
850	804	U	6	-37.13	-0.74	30.83	-4.41	-0.04
850	912	U	55	-40.9	-1.64	23.53	-90.33	-0.75
850	921	C	1	-39.7	-1.17	39.66	-1.17	-0.01

i-nuc	BP(j)	Nuc	#BP_Win	avgMFE	avgZ	avgED	SumZ	SumZ/#TotalWindows	BPs= 3
nt-851	-	U	120	-	-	-	-	-
851	NoBP	U	54	-31.71	-0.34	26.4	-18.4	-0.15
851	742	A	4	-29.8	-0.82	15.18	-3.29	-0.03
851	803	G	6	-37.13	-0.74	30.83	-4.41	-0.04
851	911	A	56	-40.91	-1.66	23.35	-92.72	-0.77

i-nuc	BP(j)	Nuc	#BP_Win	avgMFE	avgZ	avgED	SumZ	SumZ/#TotalWindows	BPs= 2
nt-852	-	C	120	-	-	-	-	-
852	NoBP	C	57	-31.57	-0.36	25.85	-20.66	-0.17
852	802	G	6	-37.13	-0.74	30.83	-4.41	-0.04
852	910	G	57	-40.9	-1.67	23.19	-94.94	-0.79

i-nuc	BP(j)	Nuc	#BP_Win	avgMFE	avgZ	avgED	SumZ	SumZ/#TotalWindows	BPs= 2
nt-853	-	U	120	-	-	-	-	-
853	NoBP	U	57	-31.71	-0.38	25.91	-21.66	-0.18
853	801	A	6	-37.13	-0.74	30.83	-4.41	-0.04
853	909	A	57	-40.9	-1.67	23.19	-94.94	-0.79

i-nuc	BP(j)	Nuc	#BP_Win	avgMFE	avgZ	avgED	SumZ	SumZ/#TotalWindows	BPs= 3
nt-854	-	G	120	-	-	-	-	-
854	NoBP	G	34	-32.23	-0.33	25.35	-11.27	-0.09
854	827	U	23	-31.27	-0.5	26.91	-11.49	-0.1
854	800	U	6	-37.13	-0.74	30.83	-4.41	-0.04
854	908	U	57	-40.9	-1.67	23.19	-94.94	-0.79

i-nuc	BP(j)	Nuc	#BP_Win	avgMFE	avgZ	avgED	SumZ	SumZ/#TotalWindows	BPs= 2
nt-855	-	U	120	-	-	-	-	-
855	NoBP	U	70	-40.0	-1.56	23.42	-109.2	-0.91
855	826	A	23	-31.27	-0.5	26.91	-11.49	-0.1
855	841	A	27	-31.81	-0.1	27.04	-2.73	-0.02

i-nuc	BP(j)	Nuc	#BP_Win	avgMFE	avgZ	avgED	SumZ	SumZ/#TotalWindows	BPs= 5
nt-856	-	G	120	-	-	-	-	-
856	NoBP	G	2	-29.8	-0.79	15.62	-1.58	-0.01
856	825	U	23	-31.27	-0.5	26.91	-11.49	-0.1
856	840	U	27	-31.81	-0.1	27.04	-2.73	-0.02
856	903	C	1	-34.5	0.02	51.82	0.02	0.0
856	907	C	66	-40.54	-1.63	22.98	-107.61	-0.9
856	916	U	1	-39.7	-1.17	39.66	-1.17	-0.01

i-nuc	BP(j)	Nuc	#BP_Win	avgMFE	avgZ	avgED	SumZ	SumZ/#TotalWindows	BPs= 5
nt-857	-	C	120	-	-	-	-	-
857	NoBP	C	2	-32.45	-0.9	22.06	-1.81	-0.02
857	824	G	23	-31.27	-0.5	26.91	-11.49	-0.1
857	839	G	27	-31.81	-0.1	27.04	-2.73	-0.02
857	902	G	1	-34.5	0.02	51.82	0.02	0.0
857	906	G	66	-40.54	-1.63	22.98	-107.61	-0.9
857	915	G	1	-39.7	-1.17	39.66	-1.17	-0.01

i-nuc	BP(j)	Nuc	#BP_Win	avgMFE	avgZ	avgED	SumZ	SumZ/#TotalWindows	BPs= 5
nt-858	-	C	120	-	-	-	-	-
858	823	G	23	-31.27	-0.5	26.91	-11.49	-0.1
858	838	G	27	-31.81	-0.1	27.04	-2.73	-0.02
858	901	G	1	-34.5	0.02	51.82	0.02	0.0
858	905	G	66	-40.54	-1.63	22.98	-107.61	-0.9
858	914	G	1	-39.7	-1.17	39.66	-1.17	-0.01
858	NoBP	C	2	-35.1	-1.15	22.14	-2.31	-0.02

i-nuc	BP(j)	Nuc	#BP_Win	avgMFE	avgZ	avgED	SumZ	SumZ/#TotalWindows	BPs= 6
nt-859	-	A	120	-	-	-	-	-
859	822	U	22	-31.33	-0.5	26.88	-11.02	-0.09
859	837	U	27	-31.81	-0.1	27.04	-2.73	-0.02
859	900	U	1	-34.5	0.02	51.82	0.02	0.0
859	904	U	66	-40.54	-1.63	22.98	-107.61	-0.9
859	913	U	1	-39.7	-1.17	39.66	-1.17	-0.01
859	912	U	2	-35.1	-1.15	22.14	-2.31	-0.02
859	NoBP	A	1	-34.8	-1.11	15.95	-1.11	-0.01

i-nuc	BP(j)	Nuc	#BP_Win	avgMFE	avgZ	avgED	SumZ	SumZ/#TotalWindows	BPs= 5
nt-860	-	U	120	-	-	-	-	-
860	821	G	21	-31.3	-0.48	27.13	-10.08	-0.08
860	836	A	27	-31.81	-0.1	27.04	-2.73	-0.02
860	899	G	1	-34.5	0.02	51.82	0.02	0.0
860	902	G	66	-40.54	-1.63	22.98	-107.61	-0.9
860	911	A	3	-36.63	-1.16	27.98	-3.48	-0.03
860	NoBP	U	2	-34.8	-1.06	16.92	-2.11	-0.02

i-nuc	BP(j)	Nuc	#BP_Win	avgMFE	avgZ	avgED	SumZ	SumZ/#TotalWindows	BPs= 2
nt-861	-	C	120	-	-	-	-	-
861	NoBP	C	47	-31.61	-0.28	26.55	-13.03	-0.11
861	901	G	70	-40.17	-1.56	23.78	-109.15	-0.91
861	910	G	3	-36.63	-1.16	27.98	-3.48	-0.03

i-nuc	BP(j)	Nuc	#BP_Win	avgMFE	avgZ	avgED	SumZ	SumZ/#TotalWindows	BPs= 1
nt-862	-	A	120	-	-	-	-	-
862	NoBP	A	50	-31.94	-0.32	26.83	-16.13	-0.13
862	900	U	70	-40.17	-1.56	23.78	-109.15	-0.91

i-nuc	BP(j)	Nuc	#BP_Win	avgMFE	avgZ	avgED	SumZ	SumZ/#TotalWindows	BPs= 4
nt-863	-	C	120	-	-	-	-	-
863	NoBP	C	23	-32.19	-0.58	26.49	-13.32	-0.11
863	833	G	24	-31.73	-0.08	26.12	-1.87	-0.02
863	757	G	2	-31.35	-0.44	28.69	-0.87	-0.01
863	899	G	70	-40.17	-1.56	23.78	-109.15	-0.91
863	898	G	1	-34.5	0.02	51.82	0.02	0.0

i-nuc	BP(j)	Nuc	#BP_Win	avgMFE	avgZ	avgED	SumZ	SumZ/#TotalWindows	BPs= 6
nt-864	-	C	120	-	-	-	-	-
864	NoBP	C	2	-32.0	-0.55	29.64	-1.11	-0.01
864	832	G	24	-31.73	-0.08	26.12	-1.87	-0.02
864	756	G	2	-31.35	-0.44	28.69	-0.87	-0.01
864	813	G	12	-29.93	-0.3	26.56	-3.62	-0.03
864	898	G	70	-40.17	-1.56	23.78	-109.15	-0.91
864	897	G	1	-34.5	0.02	51.82	0.02	0.0
864	906	G	9	-35.64	-1.03	24.94	-9.23	-0.08

i-nuc	BP(j)	Nuc	#BP_Win	avgMFE	avgZ	avgED	SumZ	SumZ/#TotalWindows	BPs= 6
nt-865	-	C	120	-	-	-	-	-
865	NoBP	C	1	-32.0	-0.54	33.18	-0.54	-0.0
865	831	G	24	-31.73	-0.08	26.12	-1.87	-0.02
865	755	G	2	-31.35	-0.44	28.69	-0.87	-0.01
865	812	G	12	-29.93	-0.3	26.56	-3.62	-0.03
865	897	G	70	-40.17	-1.56	23.78	-109.15	-0.91
865	896	G	1	-34.5	0.02	51.82	0.02	0.0
865	905	G	10	-35.59	-1.06	24.02	-10.59	-0.09

i-nuc	BP(j)	Nuc	#BP_Win	avgMFE	avgZ	avgED	SumZ	SumZ/#TotalWindows	BPs= 6
nt-866	-	A	120	-	-	-	-	-
866	830	U	24	-31.73	-0.08	26.12	-1.87	-0.02
866	754	U	2	-31.35	-0.44	28.69	-0.87	-0.01
866	811	U	12	-29.93	-0.3	26.56	-3.62	-0.03
866	NoBP	A	70	-40.17	-1.56	23.78	-109.15	-0.91
866	895	U	1	-34.5	0.02	51.82	0.02	0.0
866	904	U	10	-35.59	-1.06	24.02	-10.59	-0.09
866	908	U	1	-32.4	-0.58	26.08	-0.58	-0.0

i-nuc	BP(j)	Nuc	#BP_Win	avgMFE	avgZ	avgED	SumZ	SumZ/#TotalWindows	BPs= 6
nt-867	-	G	120	-	-	-	-	-
867	829	C	23	-31.7	-0.05	25.87	-1.2	-0.01
867	753	U	1	-31.5	-0.55	27.06	-0.55	-0.0
867	NoBP	G	2	-32.85	-0.15	41.07	-0.3	-0.0
867	810	C	12	-29.93	-0.3	26.56	-3.62	-0.03
867	895	U	70	-40.17	-1.56	23.78	-109.15	-0.91
867	903	C	10	-35.59	-1.06	24.02	-10.59	-0.09
867	907	C	2	-32.45	-0.6	30.34	-1.2	-0.01

i-nuc	BP(j)	Nuc	#BP_Win	avgMFE	avgZ	avgED	SumZ	SumZ/#TotalWindows	BPs= 5
nt-868	-	C	120	-	-	-	-	-
868	NoBP	C	25	-31.45	-0.02	26.71	-0.43	-0.0
868	807	G	12	-29.93	-0.3	26.56	-3.62	-0.03
868	894	G	70	-40.17	-1.56	23.78	-109.15	-0.91
868	893	G	1	-34.5	0.02	51.82	0.02	0.0
868	902	G	10	-35.59	-1.06	24.02	-10.59	-0.09
868	906	G	2	-32.45	-0.6	30.34	-1.2	-0.01

i-nuc	BP(j)	Nuc	#BP_Win	avgMFE	avgZ	avgED	SumZ	SumZ/#TotalWindows	BPs= 5
nt-869	-	U	120	-	-	-	-	-
869	NoBP	U	25	-31.2	0.05	27.48	1.32	0.01
869	806	A	12	-29.93	-0.3	26.56	-3.62	-0.03
869	893	G	70	-40.17	-1.56	23.78	-109.15	-0.91
869	892	A	1	-34.5	0.02	51.82	0.02	0.0
869	901	G	10	-35.59	-1.06	24.02	-10.59	-0.09
869	905	G	2	-32.45	-0.6	30.34	-1.2	-0.01

i-nuc	BP(j)	Nuc	#BP_Win	avgMFE	avgZ	avgED	SumZ	SumZ/#TotalWindows	BPs= 2
nt-870	-	G	120	-	-	-	-	-
870	NoBP	G	102	-37.07	-1.08	24.47	-110.05	-0.92
870	903	C	8	-32.95	-0.1	37.15	-0.84	-0.01
870	900	U	10	-35.59	-1.06	24.02	-10.59	-0.09

i-nuc	BP(j)	Nuc	#BP_Win	avgMFE	avgZ	avgED	SumZ	SumZ/#TotalWindows	BPs= 3
nt-871	-	U	120	-	-	-	-	-
871	NoBP	U	39	-31.49	-0.3	24.74	-11.73	-0.1
871	892	A	72	-39.85	-1.49	23.78	-107.45	-0.9
871	902	G	8	-32.95	-0.1	37.15	-0.84	-0.01
871	890	G	1	-34.5	0.02	51.82	0.02	0.0

i-nuc	BP(j)	Nuc	#BP_Win	avgMFE	avgZ	avgED	SumZ	SumZ/#TotalWindows	BPs= 6
nt-872	-	C	120	-	-	-	-	-
872	NoBP	C	6	-30.55	0.16	30.98	0.94	0.01
872	824	G	3	-28.93	-0.05	22.04	-0.16	-0.0
872	803	G	12	-29.93	-0.3	26.56	-3.62	-0.03
872	891	G	72	-39.85	-1.49	23.78	-107.45	-0.9
872	894	G	8	-30.3	0.32	20.82	2.56	0.02
872	899	G	11	-35.26	-0.94	25.13	-10.34	-0.09
872	901	G	8	-32.95	-0.1	37.15	-0.84	-0.01

i-nuc	BP(j)	Nuc	#BP_Win	avgMFE	avgZ	avgED	SumZ	SumZ/#TotalWindows	BPs= 7
nt-873	-	C	120	-	-	-	-	-
873	NoBP	C	1	-31.2	-0.32	30.32	-0.32	-0.0
873	823	G	3	-28.93	-0.05	22.04	-0.16	-0.0
873	802	G	12	-29.93	-0.3	26.56	-3.62	-0.03
873	888	G	4	-30.15	0.45	32.12	1.81	0.02
873	890	G	72	-39.85	-1.49	23.78	-107.45	-0.9
873	893	G	8	-30.3	0.32	20.82	2.56	0.02
873	898	G	11	-35.26	-0.94	25.13	-10.34	-0.09
873	899	G	9	-32.48	-0.05	36.73	-0.48	-0.0

i-nuc	BP(j)	Nuc	#BP_Win	avgMFE	avgZ	avgED	SumZ	SumZ/#TotalWindows	BPs= 6
nt-874	-	U	120	-	-	-	-	-
874	NoBP	U	3	-28.93	-0.05	22.04	-0.16	-0.0
874	801	A	12	-29.93	-0.3	26.56	-3.62	-0.03
874	887	A	4	-30.15	0.45	32.12	1.81	0.02
874	889	A	72	-39.85	-1.49	23.78	-107.45	-0.9
874	892	A	8	-30.3	0.32	20.82	2.56	0.02
874	897	G	11	-35.26	-0.94	25.13	-10.34	-0.09
874	898	G	10	-31.93	0.03	36.01	0.27	0.0

i-nuc	BP(j)	Nuc	#BP_Win	avgMFE	avgZ	avgED	SumZ	SumZ/#TotalWindows	BPs= 5
nt-875	-	C	120	-	-	-	-	-
875	NoBP	C	14	-29.59	-0.24	25.87	-3.29	-0.03
875	886	G	4	-30.15	0.45	32.12	1.81	0.02
875	888	G	72	-39.85	-1.49	23.78	-107.45	-0.9
875	891	G	8	-30.3	0.32	20.82	2.56	0.02
875	896	G	11	-35.26	-0.94	25.13	-10.34	-0.09
875	897	G	11	-31.44	0.1	35.02	1.08	0.01

i-nuc	BP(j)	Nuc	#BP_Win	avgMFE	avgZ	avgED	SumZ	SumZ/#TotalWindows	BPs= 4
nt-876	-	C	120	-	-	-	-	-
876	NoBP	C	14	-29.19	-0.13	25.55	-1.87	-0.02
876	884	G	76	-39.34	-1.39	24.22	-105.64	-0.88
876	890	G	8	-30.3	0.32	20.82	2.56	0.02
876	894	G	11	-35.26	-0.94	25.13	-10.34	-0.09
876	896	G	11	-31.44	0.1	35.02	1.08	0.01

i-nuc	BP(j)	Nuc	#BP_Win	avgMFE	avgZ	avgED	SumZ	SumZ/#TotalWindows	BPs= 5
nt-877	-	C	120	-	-	-	-	-
877	NoBP	C	16	-29.78	0.08	22.91	1.29	0.01
877	796	G	4	-29.1	-0.1	29.99	-0.38	-0.0
877	883	G	76	-39.34	-1.39	24.22	-105.64	-0.88
877	893	G	11	-35.26	-0.94	25.13	-10.34	-0.09
877	894	G	11	-31.44	0.1	35.02	1.08	0.01
877	891	G	2	-26.1	0.64	14.49	1.28	0.01

i-nuc	BP(j)	Nuc	#BP_Win	avgMFE	avgZ	avgED	SumZ	SumZ/#TotalWindows	BPs= 5
nt-878	-	U	120	-	-	-	-	-
878	NoBP	U	84	-38.28	-1.25	24.3	-104.79	-0.87
878	795	A	4	-29.1	-0.1	29.99	-0.38	-0.0
878	888	G	8	-30.3	0.32	20.82	2.56	0.02
878	892	A	11	-35.26	-0.94	25.13	-10.34	-0.09
878	893	G	11	-31.44	0.1	35.02	1.08	0.01
878	890	G	2	-26.1	0.64	14.49	1.28	0.01

i-nuc	BP(j)	Nuc	#BP_Win	avgMFE	avgZ	avgED	SumZ	SumZ/#TotalWindows	BPs= 5
nt-879	-	U	120	-	-	-	-	-
879	NoBP	U	84	-38.2	-1.23	24.33	-103.16	-0.86
879	794	A	4	-29.1	-0.1	29.99	-0.38	-0.0
879	887	A	8	-30.3	0.32	20.82	2.56	0.02
879	891	G	11	-35.26	-0.94	25.13	-10.34	-0.09
879	892	A	11	-31.44	0.1	35.02	1.08	0.01
879	889	A	2	-26.1	0.64	14.49	1.28	0.01

i-nuc	BP(j)	Nuc	#BP_Win	avgMFE	avgZ	avgED	SumZ	SumZ/#TotalWindows	BPs= 4
nt-880	-	C	120	-	-	-	-	-
880	NoBP	C	88	-37.72	-1.16	24.64	-102.12	-0.85
880	886	G	8	-30.3	0.32	20.82	2.56	0.02
880	890	G	11	-35.26	-0.94	25.13	-10.34	-0.09
880	891	G	11	-31.44	0.1	35.02	1.08	0.01
880	888	G	2	-26.1	0.64	14.49	1.28	0.01

i-nuc	BP(j)	Nuc	#BP_Win	avgMFE	avgZ	avgED	SumZ	SumZ/#TotalWindows	BPs= 1
nt-881	-	G	120	-	-	-	-	-
881	NoBP	G	116	-36.43	-0.91	25.09	-105.82	-0.88
881	792	U	4	-29.1	-0.1	29.99	-0.38	-0.0

i-nuc	BP(j)	Nuc	#BP_Win	avgMFE	avgZ	avgED	SumZ	SumZ/#TotalWindows	BPs= 4
nt-882	-	U	120	-	-	-	-	-
882	NoBP	U	102	-37.19	-1.05	23.9	-107.27	-0.89
882	791	A	4	-29.1	-0.1	29.99	-0.38	-0.0
882	794	A	2	-29.6	0.06	32.83	0.13	0.0
882	889	A	11	-31.44	0.1	35.02	1.08	0.01
882	1001	A	1	-24.6	0.76	11.8	0.76	0.01

i-nuc	BP(j)	Nuc	#BP_Win	avgMFE	avgZ	avgED	SumZ	SumZ/#TotalWindows	BPs= 4
nt-883	-	G	120	-	-	-	-	-
883	790	C	4	-29.1	-0.1	29.99	-0.38	-0.0
883	793	U	2	-29.6	0.06	32.83	0.13	0.0
883	877	C	76	-39.34	-1.39	24.22	-105.64	-0.88
883	NoBP	G	36	-31.16	-0.02	26.71	-0.64	-0.01
883	1000	C	2	-24.65	0.71	13.62	1.42	0.01

i-nuc	BP(j)	Nuc	#BP_Win	avgMFE	avgZ	avgED	SumZ	SumZ/#TotalWindows	BPs= 5
nt-884	-	G	120	-	-	-	-	-
884	NoBP	G	37	-31.11	-0.02	26.79	-0.8	-0.01
884	789	U	2	-29.6	-0.05	30.93	-0.11	-0.0
884	792	U	2	-29.6	0.06	32.83	0.13	0.0
884	876	C	76	-39.34	-1.39	24.22	-105.64	-0.88
884	999	U	2	-24.65	0.71	13.62	1.42	0.01
884	1002	U	1	-23.5	0.94	17.88	0.94	0.01

i-nuc	BP(j)	Nuc	#BP_Win	avgMFE	avgZ	avgED	SumZ	SumZ/#TotalWindows	BPs= 3
nt-885	-	U	120	-	-	-	-	-
885	NoBP	U	115	-36.47	-0.92	25.05	-105.46	-0.88
885	791	A	2	-29.6	0.06	32.83	0.13	0.0
885	998	A	2	-24.65	0.71	13.62	1.42	0.01
885	1001	A	1	-23.5	0.94	17.88	0.94	0.01

i-nuc	BP(j)	Nuc	#BP_Win	avgMFE	avgZ	avgED	SumZ	SumZ/#TotalWindows	BPs= 4
nt-886	-	G	120	-	-	-	-	-
886	NoBP	G	105	-36.9	-1.02	24.8	-107.42	-0.9
886	790	C	2	-29.6	0.06	32.83	0.13	0.0
886	875	C	4	-30.15	0.45	32.12	1.81	0.02
886	880	C	8	-30.3	0.32	20.82	2.56	0.02
886	1000	C	1	-23.5	0.94	17.88	0.94	0.01

i-nuc	BP(j)	Nuc	#BP_Win	avgMFE	avgZ	avgED	SumZ	SumZ/#TotalWindows	BPs= 5
nt-887	-	A	120	-	-	-	-	-
887	789	U	2	-29.6	0.06	32.83	0.13	0.0
887	874	U	4	-30.15	0.45	32.12	1.81	0.02
887	NoBP	A	103	-37.08	-1.05	24.97	-108.13	-0.9
887	879	U	8	-30.3	0.32	20.82	2.56	0.02
887	996	U	2	-24.65	0.71	13.62	1.42	0.01
887	999	U	1	-23.5	0.94	17.88	0.94	0.01

i-nuc	BP(j)	Nuc	#BP_Win	avgMFE	avgZ	avgED	SumZ	SumZ/#TotalWindows	BPs= 6
nt-888	-	G	120	-	-	-	-	-
888	788	C	1	-29.1	0.19	33.23	0.19	0.0
888	873	C	4	-30.15	0.45	32.12	1.81	0.02
888	875	C	72	-39.85	-1.49	23.78	-107.45	-0.9
888	878	U	8	-30.3	0.32	20.82	2.56	0.02
888	NoBP	G	31	-30.47	-0.01	28.29	-0.35	-0.0
888	880	C	2	-26.1	0.64	14.49	1.28	0.01
888	995	U	2	-24.65	0.71	13.62	1.42	0.01

i-nuc	BP(j)	Nuc	#BP_Win	avgMFE	avgZ	avgED	SumZ	SumZ/#TotalWindows	BPs= 3
nt-889	-	A	120	-	-	-	-	-
889	NoBP	A	35	-29.56	0.14	24.05	5.01	0.04
889	874	U	72	-39.85	-1.49	23.78	-107.45	-0.9
889	882	U	11	-31.44	0.1	35.02	1.08	0.01
889	879	U	2	-26.1	0.64	14.49	1.28	0.01

i-nuc	BP(j)	Nuc	#BP_Win	avgMFE	avgZ	avgED	SumZ	SumZ/#TotalWindows	BPs= 6
nt-890	-	G	120	-	-	-	-	-
890	NoBP	G	25	-27.45	0.54	28.82	13.4	0.11
890	873	C	72	-39.85	-1.49	23.78	-107.45	-0.9
890	876	C	8	-30.3	0.32	20.82	2.56	0.02
890	880	C	11	-35.26	-0.94	25.13	-10.34	-0.09
890	871	U	1	-34.5	0.02	51.82	0.02	0.0
890	878	U	2	-26.1	0.64	14.49	1.28	0.01
890	996	U	1	-23.5	0.94	17.88	0.94	0.01

i-nuc	BP(j)	Nuc	#BP_Win	avgMFE	avgZ	avgED	SumZ	SumZ/#TotalWindows	BPs= 7
nt-891	-	G	120	-	-	-	-	-
891	NoBP	G	12	-24.97	0.85	24.97	10.17	0.08
891	872	C	72	-39.85	-1.49	23.78	-107.45	-0.9
891	875	C	8	-30.3	0.32	20.82	2.56	0.02
891	879	U	11	-35.26	-0.94	25.13	-10.34	-0.09
891	880	C	11	-31.44	0.1	35.02	1.08	0.01
891	877	C	2	-26.1	0.64	14.49	1.28	0.01
891	995	U	1	-23.5	0.94	17.88	0.94	0.01
891	1005	U	3	-23.5	0.69	27.63	2.07	0.02

i-nuc	BP(j)	Nuc	#BP_Win	avgMFE	avgZ	avgED	SumZ	SumZ/#TotalWindows	BPs= 7
nt-892	-	A	120	-	-	-	-	-
892	871	U	72	-39.85	-1.49	23.78	-107.45	-0.9
892	874	U	8	-30.3	0.32	20.82	2.56	0.02
892	878	U	11	-35.26	-0.94	25.13	-10.34	-0.09
892	879	U	11	-31.44	0.1	35.02	1.08	0.01
892	869	U	1	-34.5	0.02	51.82	0.02	0.0
892	989	U	14	-24.03	0.84	20.18	11.75	0.1
892	1004	U	3	-23.5	0.69	27.63	2.07	0.02

i-nuc	BP(j)	Nuc	#BP_Win	avgMFE	avgZ	avgED	SumZ	SumZ/#TotalWindows	BPs= 7
nt-893	-	G	120	-	-	-	-	-
893	NoBP	G	2	-25.95	0.61	24.28	1.22	0.01
893	873	C	8	-30.3	0.32	20.82	2.56	0.02
893	877	C	11	-35.26	-0.94	25.13	-10.34	-0.09
893	869	U	70	-40.17	-1.56	23.78	-109.15	-0.91
893	878	U	11	-31.44	0.1	35.02	1.08	0.01
893	868	C	1	-34.5	0.02	51.82	0.02	0.0
893	988	C	14	-24.03	0.84	20.18	11.75	0.1
893	1003	U	3	-23.5	0.69	27.63	2.07	0.02

i-nuc	BP(j)	Nuc	#BP_Win	avgMFE	avgZ	avgED	SumZ	SumZ/#TotalWindows	BPs= 6
nt-894	-	G	120	-	-	-	-	-
894	872	C	8	-30.3	0.32	20.82	2.56	0.02
894	876	C	11	-35.26	-0.94	25.13	-10.34	-0.09
894	868	C	70	-40.17	-1.56	23.78	-109.15	-0.91
894	877	C	11	-31.44	0.1	35.02	1.08	0.01
894	NoBP	G	3	-26.97	0.29	33.37	0.86	0.01
894	987	U	14	-24.03	0.84	20.18	11.75	0.1
894	1002	U	3	-23.5	0.69	27.63	2.07	0.02

i-nuc	BP(j)	Nuc	#BP_Win	avgMFE	avgZ	avgED	SumZ	SumZ/#TotalWindows	BPs= 7
nt-895	-	U	120	-	-	-	-	-
895	NoBP	U	25	-32.93	-0.34	28.72	-8.42	-0.07
895	783	A	3	-31.33	0.3	21.87	0.9	0.01
895	867	G	70	-40.17	-1.56	23.78	-109.15	-0.91
895	866	A	1	-34.5	0.02	51.82	0.02	0.0
895	991	G	1	-29.2	0.33	28.61	0.33	0.0
895	986	A	14	-24.03	0.84	20.18	11.75	0.1
895	1001	A	3	-23.5	0.69	27.63	2.07	0.02
895	1006	A	3	-23.2	0.38	21.91	1.13	0.01

i-nuc	BP(j)	Nuc	#BP_Win	avgMFE	avgZ	avgED	SumZ	SumZ/#TotalWindows	BPs= 7
nt-896	-	G	120	-	-	-	-	-
896	NoBP	G	73	-39.74	-1.48	23.76	-108.27	-0.9
896	782	C	3	-31.33	0.3	21.87	0.9	0.01
896	875	C	11	-35.26	-0.94	25.13	-10.34	-0.09
896	876	C	11	-31.44	0.1	35.02	1.08	0.01
896	865	C	1	-34.5	0.02	51.82	0.02	0.0
896	985	C	14	-24.03	0.84	20.18	11.75	0.1
896	1000	C	3	-23.5	0.69	27.63	2.07	0.02
896	1005	U	4	-22.92	0.42	21.99	1.66	0.01

i-nuc	BP(j)	Nuc	#BP_Win	avgMFE	avgZ	avgED	SumZ	SumZ/#TotalWindows	BPs= 8
nt-897	-	G	120	-	-	-	-	-
897	781	C	3	-31.33	0.3	21.87	0.9	0.01
897	874	U	11	-35.26	-0.94	25.13	-10.34	-0.09
897	865	C	70	-40.17	-1.56	23.78	-109.15	-0.91
897	875	C	11	-31.44	0.1	35.02	1.08	0.01
897	864	C	1	-34.5	0.02	51.82	0.02	0.0
897	989	U	2	-29.2	0.28	27.0	0.56	0.0
897	NoBP	G	15	-23.87	0.82	20.52	12.3	0.1
897	999	U	3	-23.5	0.69	27.63	2.07	0.02
897	1004	U	4	-22.92	0.42	21.99	1.66	0.01

i-nuc	BP(j)	Nuc	#BP_Win	avgMFE	avgZ	avgED	SumZ	SumZ/#TotalWindows	BPs= 9
nt-898	-	G	120	-	-	-	-	-
898	NoBP	G	19	-24.48	0.78	21.65	14.82	0.12
898	780	U	1	-32.0	0.26	27.99	0.26	0.0
898	873	C	11	-35.26	-0.94	25.13	-10.34	-0.09
898	864	C	70	-40.17	-1.56	23.78	-109.15	-0.91
898	874	U	10	-31.93	0.03	36.01	0.27	0.0
898	863	C	1	-34.5	0.02	51.82	0.02	0.0
898	988	C	2	-29.2	0.28	27.0	0.56	0.0
898	1003	U	4	-22.92	0.42	21.99	1.66	0.01
898	1000	C	1	-21.6	0.55	25.4	0.55	0.0
898	1016	C	1	-22.0	0.33	26.23	0.33	0.0

i-nuc	BP(j)	Nuc	#BP_Win	avgMFE	avgZ	avgED	SumZ	SumZ/#TotalWindows	BPs= 10
nt-899	-	G	120	-	-	-	-	-
899	NoBP	G	6	-26.0	0.65	27.58	3.89	0.03
899	872	C	11	-35.26	-0.94	25.13	-10.34	-0.09
899	863	C	70	-40.17	-1.56	23.78	-109.15	-0.91
899	873	C	9	-32.48	-0.05	36.73	-0.48	-0.0
899	860	U	1	-34.5	0.02	51.82	0.02	0.0
899	987	U	2	-29.2	0.28	27.0	0.56	0.0
899	982	U	14	-24.03	0.84	20.18	11.75	0.1
899	1002	U	4	-22.92	0.42	21.99	1.66	0.01
899	999	U	1	-21.6	0.55	25.4	0.55	0.0
899	1015	U	1	-22.0	0.33	26.23	0.33	0.0
899	1018	C	1	-20.4	0.7	23.89	0.7	0.01

i-nuc	BP(j)	Nuc	#BP_Win	avgMFE	avgZ	avgED	SumZ	SumZ/#TotalWindows	BPs= 9
nt-900	-	U	120	-	-	-	-	-
900	NoBP	U	16	-29.29	0.25	32.81	4.06	0.03
900	862	A	70	-40.17	-1.56	23.78	-109.15	-0.91
900	859	A	1	-34.5	0.02	51.82	0.02	0.0
900	870	G	10	-35.59	-1.06	24.02	-10.59	-0.09
900	986	A	2	-29.2	0.28	27.0	0.56	0.0
900	981	A	14	-24.03	0.84	20.18	11.75	0.1
900	1001	A	4	-22.92	0.42	21.99	1.66	0.01
900	998	A	1	-21.6	0.55	25.4	0.55	0.0
900	1014	A	1	-22.0	0.33	26.23	0.33	0.0
900	1017	G	1	-20.4	0.7	23.89	0.7	0.01

i-nuc	BP(j)	Nuc	#BP_Win	avgMFE	avgZ	avgED	SumZ	SumZ/#TotalWindows	BPs= 10
nt-901	-	G	120	-	-	-	-	-
901	861	C	70	-40.17	-1.56	23.78	-109.15	-0.91
901	872	C	8	-32.95	-0.1	37.15	-0.84	-0.01
901	858	C	1	-34.5	0.02	51.82	0.02	0.0
901	869	U	10	-35.59	-1.06	24.02	-10.59	-0.09
901	985	C	2	-29.2	0.28	27.0	0.56	0.0
901	NoBP	G	8	-24.33	0.65	27.13	5.2	0.04
901	980	C	14	-24.03	0.84	20.18	11.75	0.1
901	1000	C	4	-22.92	0.42	21.99	1.66	0.01
901	1013	C	1	-22.0	0.33	26.23	0.33	0.0
901	1016	C	1	-20.4	0.7	23.89	0.7	0.01
901	1019	U	1	-20.8	0.37	20.76	0.37	0.0

i-nuc	BP(j)	Nuc	#BP_Win	avgMFE	avgZ	avgED	SumZ	SumZ/#TotalWindows	BPs= 9
nt-902	-	G	120	-	-	-	-	-
902	NoBP	G	25	-24.8	0.66	24.17	16.45	0.14
902	871	U	8	-32.95	-0.1	37.15	-0.84	-0.01
902	857	C	1	-34.5	0.02	51.82	0.02	0.0
902	868	C	10	-35.59	-1.06	24.02	-10.59	-0.09
902	860	U	66	-40.54	-1.63	22.98	-107.61	-0.9
902	980	C	3	-31.17	-0.15	27.13	-0.44	-0.0
902	999	U	4	-22.92	0.42	21.99	1.66	0.01
902	996	U	1	-21.6	0.55	25.4	0.55	0.0
902	1015	U	1	-20.4	0.7	23.89	0.7	0.01
902	1018	C	1	-20.8	0.37	20.76	0.37	0.0

i-nuc	BP(j)	Nuc	#BP_Win	avgMFE	avgZ	avgED	SumZ	SumZ/#TotalWindows	BPs= 6
nt-903	-	C	120	-	-	-	-	-
903	NoBP	C	79	-37.82	-1.28	23.79	-101.29	-0.84
903	870	G	8	-32.95	-0.1	37.15	-0.84	-0.01
903	856	G	1	-34.5	0.02	51.82	0.02	0.0
903	867	G	10	-35.59	-1.06	24.02	-10.59	-0.09
903	979	G	17	-25.29	0.67	21.4	11.31	0.09
903	997	G	4	-22.92	0.42	21.99	1.66	0.01
903	1017	G	1	-20.8	0.37	20.76	0.37	0.0

i-nuc	BP(j)	Nuc	#BP_Win	avgMFE	avgZ	avgED	SumZ	SumZ/#TotalWindows	BPs= 4
nt-904	-	U	120	-	-	-	-	-
904	NoBP	U	26	-26.47	0.27	29.64	6.96	0.06
904	866	A	10	-35.59	-1.06	24.02	-10.59	-0.09
904	859	A	66	-40.54	-1.63	22.98	-107.61	-0.9
904	978	A	17	-25.29	0.67	21.4	11.31	0.09
904	1014	A	1	-20.4	0.7	23.89	0.7	0.01

i-nuc	BP(j)	Nuc	#BP_Win	avgMFE	avgZ	avgED	SumZ	SumZ/#TotalWindows	BPs= 5
nt-905	-	G	120	-	-	-	-	-
905	NoBP	G	24	-25.38	0.34	28.29	8.23	0.07
905	865	C	10	-35.59	-1.06	24.02	-10.59	-0.09
905	858	C	66	-40.54	-1.63	22.98	-107.61	-0.9
905	977	C	17	-25.29	0.67	21.4	11.31	0.09
905	869	U	2	-32.45	-0.6	30.34	-1.2	-0.01
905	1013	C	1	-20.4	0.7	23.89	0.7	0.01

i-nuc	BP(j)	Nuc	#BP_Win	avgMFE	avgZ	avgED	SumZ	SumZ/#TotalWindows	BPs= 5
nt-906	-	G	120	-	-	-	-	-
906	864	C	9	-35.64	-1.03	24.94	-9.23	-0.08
906	857	C	66	-40.54	-1.63	22.98	-107.61	-0.9
906	825	U	2	-38.0	-0.04	40.16	-0.08	-0.0
906	NoBP	G	21	-26.34	0.5	23.01	10.41	0.09
906	868	C	2	-32.45	-0.6	30.34	-1.2	-0.01
906	992	U	20	-22.53	0.42	24.43	8.45	0.07

i-nuc	BP(j)	Nuc	#BP_Win	avgMFE	avgZ	avgED	SumZ	SumZ/#TotalWindows	BPs= 4
nt-907	-	C	120	-	-	-	-	-
907	856	G	66	-40.54	-1.63	22.98	-107.61	-0.9
907	824	G	2	-38.0	-0.04	40.16	-0.08	-0.0
907	NoBP	C	30	-28.62	0.04	22.64	1.24	0.01
907	867	G	2	-32.45	-0.6	30.34	-1.2	-0.01
907	991	G	20	-22.53	0.42	24.43	8.45	0.07

i-nuc	BP(j)	Nuc	#BP_Win	avgMFE	avgZ	avgED	SumZ	SumZ/#TotalWindows	BPs= 6
nt-908	-	U	120	-	-	-	-	-
908	NoBP	U	14	-37.31	-1.33	21.79	-18.61	-0.16
908	854	G	57	-40.9	-1.67	23.19	-94.94	-0.79
908	823	G	2	-38.0	-0.04	40.16	-0.08	-0.0
908	976	A	17	-25.29	0.67	21.4	11.31	0.09
908	952	A	9	-29.57	-0.44	24.77	-3.97	-0.03
908	866	A	1	-32.4	-0.58	26.08	-0.58	-0.0
908	990	G	20	-22.53	0.42	24.43	8.45	0.07

i-nuc	BP(j)	Nuc	#BP_Win	avgMFE	avgZ	avgED	SumZ	SumZ/#TotalWindows	BPs= 5
nt-909	-	A	120	-	-	-	-	-
909	NoBP	A	15	-35.77	-1.21	21.56	-18.13	-0.15
909	853	U	57	-40.9	-1.67	23.19	-94.94	-0.79
909	822	U	2	-38.0	-0.04	40.16	-0.08	-0.0
909	975	U	17	-25.29	0.67	21.4	11.31	0.09
909	951	U	9	-29.57	-0.44	24.77	-3.97	-0.03
909	989	U	20	-22.53	0.42	24.43	8.45	0.07

i-nuc	BP(j)	Nuc	#BP_Win	avgMFE	avgZ	avgED	SumZ	SumZ/#TotalWindows	BPs= 4
nt-910	-	G	120	-	-	-	-	-
910	NoBP	G	23	-32.66	-0.77	23.42	-17.7	-0.15
910	852	C	57	-40.9	-1.67	23.19	-94.94	-0.79
910	861	C	3	-36.63	-1.16	27.98	-3.48	-0.03
910	974	C	17	-25.29	0.67	21.4	11.31	0.09
910	988	C	20	-22.53	0.42	24.43	8.45	0.07

i-nuc	BP(j)	Nuc	#BP_Win	avgMFE	avgZ	avgED	SumZ	SumZ/#TotalWindows	BPs= 6
nt-911	-	A	120	-	-	-	-	-
911	NoBP	A	13	-33.22	-1.15	19.19	-14.98	-0.12
911	851	U	56	-40.91	-1.66	23.35	-92.72	-0.77
911	820	U	2	-38.0	-0.04	40.16	-0.08	-0.0
911	860	U	3	-36.63	-1.16	27.98	-3.48	-0.03
911	973	U	17	-25.29	0.67	21.4	11.31	0.09
911	949	U	9	-29.57	-0.44	24.77	-3.97	-0.03
911	987	U	20	-22.53	0.42	24.43	8.45	0.07

i-nuc	BP(j)	Nuc	#BP_Win	avgMFE	avgZ	avgED	SumZ	SumZ/#TotalWindows	BPs= 4
nt-912	-	U	120	-	-	-	-	-
912	850	G	55	-40.9	-1.64	23.53	-90.33	-0.75
912	819	A	2	-38.0	-0.04	40.16	-0.08	-0.0
912	NoBP	U	41	-29.05	-0.25	21.6	-10.42	-0.09
912	859	A	2	-35.1	-1.15	22.14	-2.31	-0.02
912	986	A	20	-22.53	0.42	24.43	8.45	0.07

i-nuc	BP(j)	Nuc	#BP_Win	avgMFE	avgZ	avgED	SumZ	SumZ/#TotalWindows	BPs= 3
nt-913	-	U	120	-	-	-	-	-
913	NoBP	U	103	-32.35	-0.73	22.15	-74.69	-0.62
913	818	A	2	-38.0	-0.04	40.16	-0.08	-0.0
913	839	G	14	-40.8	-1.27	27.81	-17.83	-0.15
913	859	A	1	-39.7	-1.17	39.66	-1.17	-0.01

i-nuc	BP(j)	Nuc	#BP_Win	avgMFE	avgZ	avgED	SumZ	SumZ/#TotalWindows	BPs= 5
nt-914	-	G	120	-	-	-	-	-
914	NoBP	G	17	-40.76	-1.29	30.15	-21.99	-0.18
914	848	U	9	-39.53	-0.95	31.87	-8.53	-0.07
914	811	U	3	-40.2	-1.25	30.5	-3.76	-0.03
914	817	C	2	-38.0	-0.04	40.16	-0.08	-0.0
914	858	C	1	-39.7	-1.17	39.66	-1.17	-0.01
914	946	C	88	-30.86	-0.65	20.22	-57.28	-0.48

i-nuc	BP(j)	Nuc	#BP_Win	avgMFE	avgZ	avgED	SumZ	SumZ/#TotalWindows	BPs= 6
nt-915	-	G	120	-	-	-	-	-
915	847	C	9	-39.53	-0.95	31.87	-8.53	-0.07
915	810	C	3	-40.2	-1.25	30.5	-3.76	-0.03
915	816	U	2	-38.0	-0.04	40.16	-0.08	-0.0
915	837	U	14	-40.8	-1.27	27.81	-17.83	-0.15
915	857	C	1	-39.7	-1.17	39.66	-1.17	-0.01
915	NoBP	G	3	-33.63	-0.95	44.27	-2.86	-0.02
915	945	C	88	-30.86	-0.65	20.22	-57.28	-0.48

i-nuc	BP(j)	Nuc	#BP_Win	avgMFE	avgZ	avgED	SumZ	SumZ/#TotalWindows	BPs= 5
nt-916	-	U	120	-	-	-	-	-
916	NoBP	U	12	-36.35	-0.88	35.32	-10.54	-0.09
916	809	A	3	-40.2	-1.25	30.5	-3.76	-0.03
916	815	A	2	-38.0	-0.04	40.16	-0.08	-0.0
916	836	A	14	-40.8	-1.27	27.81	-17.83	-0.15
916	856	G	1	-39.7	-1.17	39.66	-1.17	-0.01
916	944	A	88	-30.86	-0.65	20.22	-57.28	-0.48

i-nuc	BP(j)	Nuc	#BP_Win	avgMFE	avgZ	avgED	SumZ	SumZ/#TotalWindows	BPs= 3
nt-917	-	U	120	-	-	-	-	-
917	NoBP	U	101	-31.32	-0.64	22.09	-64.9	-0.54
917	808	A	3	-40.2	-1.25	30.5	-3.76	-0.03
917	835	A	14	-40.8	-1.27	27.81	-17.83	-0.15
917	944	A	2	-41.45	-1.58	47.18	-3.17	-0.03

i-nuc	BP(j)	Nuc	#BP_Win	avgMFE	avgZ	avgED	SumZ	SumZ/#TotalWindows	BPs= 2
nt-918	-	C	120	-	-	-	-	-
918	NoBP	C	27	-36.96	-0.9	31.14	-24.34	-0.2
918	807	G	3	-40.2	-1.25	30.5	-3.76	-0.03
918	943	G	90	-31.09	-0.67	20.82	-60.45	-0.5

i-nuc	BP(j)	Nuc	#BP_Win	avgMFE	avgZ	avgED	SumZ	SumZ/#TotalWindows	BPs= 3
nt-919	-	U	120	-	-	-	-	-
919	NoBP	U	13	-31.21	-0.41	34.6	-5.33	-0.04
919	806	A	3	-40.2	-1.25	30.5	-3.76	-0.03
919	834	A	14	-40.8	-1.27	27.81	-17.83	-0.15
919	942	A	90	-31.09	-0.67	20.82	-60.45	-0.5

i-nuc	BP(j)	Nuc	#BP_Win	avgMFE	avgZ	avgED	SumZ	SumZ/#TotalWindows	BPs= 4
nt-920	-	U	120	-	-	-	-	-
920	NoBP	U	11	-28.05	-0.39	32.49	-4.28	-0.04
920	805	A	3	-40.2	-1.25	30.5	-3.76	-0.03
920	813	G	2	-38.0	-0.04	40.16	-0.08	-0.0
920	833	G	14	-40.8	-1.27	27.81	-17.83	-0.15
920	941	A	90	-31.09	-0.67	20.82	-60.45	-0.5

i-nuc	BP(j)	Nuc	#BP_Win	avgMFE	avgZ	avgED	SumZ	SumZ/#TotalWindows	BPs= 4
nt-921	-	C	120	-	-	-	-	-
921	NoBP	C	102	-30.65	-0.64	22.01	-64.96	-0.54
921	803	G	1	-40.4	-1.38	29.31	-1.38	-0.01
921	812	G	2	-38.0	-0.04	40.16	-0.08	-0.0
921	832	G	14	-40.8	-1.27	27.81	-17.83	-0.15
921	850	G	1	-39.7	-1.17	39.66	-1.17	-0.01

i-nuc	BP(j)	Nuc	#BP_Win	avgMFE	avgZ	avgED	SumZ	SumZ/#TotalWindows	BPs= 3
nt-922	-	G	120	-	-	-	-	-
922	NoBP	G	27	-34.01	-0.84	29.24	-22.65	-0.19
922	811	U	2	-38.0	-0.04	40.16	-0.08	-0.0
922	849	U	1	-39.7	-1.17	39.66	-1.17	-0.01
922	939	C	90	-31.09	-0.67	20.82	-60.45	-0.5

i-nuc	BP(j)	Nuc	#BP_Win	avgMFE	avgZ	avgED	SumZ	SumZ/#TotalWindows	BPs= 4
nt-923	-	G	120	-	-	-	-	-
923	NoBP	G	13	-25.02	-0.31	30.83	-3.98	-0.03
923	810	C	2	-38.0	-0.04	40.16	-0.08	-0.0
923	830	U	14	-40.8	-1.27	27.81	-17.83	-0.15
923	848	U	1	-39.7	-1.17	39.66	-1.17	-0.01
923	938	C	90	-31.09	-0.67	20.82	-60.45	-0.5

i-nuc	BP(j)	Nuc	#BP_Win	avgMFE	avgZ	avgED	SumZ	SumZ/#TotalWindows	BPs= 4
nt-924	-	G	120	-	-	-	-	-
924	NoBP	G	5	-38.72	-0.33	38.59	-1.67	-0.01
924	829	C	14	-40.8	-1.27	27.81	-17.83	-0.15
924	847	C	1	-39.7	-1.17	39.66	-1.17	-0.01
924	937	U	90	-31.09	-0.67	20.82	-60.45	-0.5
924	1034	U	10	-18.59	-0.21	28.44	-2.09	-0.02

i-nuc	BP(j)	Nuc	#BP_Win	avgMFE	avgZ	avgED	SumZ	SumZ/#TotalWindows	BPs= 3
nt-925	-	G	120	-	-	-	-	-
925	NoBP	G	94	-31.41	-0.65	21.63	-61.26	-0.51
925	828	C	14	-40.8	-1.27	27.81	-17.83	-0.15
925	846	U	1	-39.7	-1.17	39.66	-1.17	-0.01
925	1033	C	11	-18.46	-0.28	28.01	-3.07	-0.03

i-nuc	BP(j)	Nuc	#BP_Win	avgMFE	avgZ	avgED	SumZ	SumZ/#TotalWindows	BPs= 4
nt-926	-	A	120	-	-	-	-	-
926	NoBP	A	4	-32.12	-0.12	37.7	-0.46	-0.0
926	827	U	14	-40.8	-1.27	27.81	-17.83	-0.15
926	845	U	1	-39.7	-1.17	39.66	-1.17	-0.01
926	935	U	90	-31.09	-0.67	20.82	-60.45	-0.5
926	1032	U	11	-18.46	-0.28	28.01	-3.07	-0.03

i-nuc	BP(j)	Nuc	#BP_Win	avgMFE	avgZ	avgED	SumZ	SumZ/#TotalWindows	BPs= 4
nt-927	-	G	120	-	-	-	-	-
927	NoBP	G	16	-40.45	-1.12	29.35	-17.91	-0.15
927	844	U	1	-39.7	-1.17	39.66	-1.17	-0.01
927	934	U	90	-31.09	-0.67	20.82	-60.45	-0.5
927	1031	U	11	-18.46	-0.28	28.01	-3.07	-0.03
927	1000	C	2	-14.0	-0.19	26.22	-0.38	-0.0

i-nuc	BP(j)	Nuc	#BP_Win	avgMFE	avgZ	avgED	SumZ	SumZ/#TotalWindows	BPs= 5
nt-928	-	A	120	-	-	-	-	-
928	NoBP	A	3	-29.93	-0.15	32.59	-0.44	-0.0
928	825	U	13	-41.02	-1.37	27.06	-17.81	-0.15
928	843	U	1	-39.7	-1.17	39.66	-1.17	-0.01
928	933	U	90	-31.09	-0.67	20.82	-60.45	-0.5
928	1030	U	11	-18.46	-0.28	28.01	-3.07	-0.03
928	999	U	2	-14.0	-0.19	26.22	-0.38	-0.0

i-nuc	BP(j)	Nuc	#BP_Win	avgMFE	avgZ	avgED	SumZ	SumZ/#TotalWindows	BPs= 5
nt-929	-	U	120	-	-	-	-	-
929	NoBP	U	91	-31.17	-0.66	21.0	-60.47	-0.5
929	824	G	13	-41.02	-1.37	27.06	-17.81	-0.15
929	842	G	1	-39.7	-1.17	39.66	-1.17	-0.01
929	1029	A	11	-18.46	-0.28	28.01	-3.07	-0.03
929	998	A	2	-14.0	-0.19	26.22	-0.38	-0.0
929	1010	A	2	-13.8	-0.46	19.01	-0.92	-0.01

i-nuc	BP(j)	Nuc	#BP_Win	avgMFE	avgZ	avgED	SumZ	SumZ/#TotalWindows	BPs= 5
nt-930	-	C	120	-	-	-	-	-
930	823	G	13	-41.02	-1.37	27.06	-17.81	-0.15
930	838	G	1	-39.7	-1.17	39.66	-1.17	-0.01
930	NoBP	C	91	-30.89	-0.67	20.81	-60.67	-0.51
930	1028	G	11	-18.46	-0.28	28.01	-3.07	-0.03
930	997	G	2	-14.0	-0.19	26.22	-0.38	-0.0
930	1009	G	2	-13.8	-0.46	19.01	-0.92	-0.01

i-nuc	BP(j)	Nuc	#BP_Win	avgMFE	avgZ	avgED	SumZ	SumZ/#TotalWindows	BPs= 5
nt-931	-	A	120	-	-	-	-	-
931	822	U	11	-41.39	-1.51	25.13	-16.58	-0.14
931	NoBP	A	93	-30.8	-0.66	21.09	-61.71	-0.51
931	837	U	1	-39.7	-1.17	39.66	-1.17	-0.01
931	1027	U	11	-18.46	-0.28	28.01	-3.07	-0.03
931	996	U	2	-14.0	-0.19	26.22	-0.38	-0.0
931	1008	U	2	-13.8	-0.46	19.01	-0.92	-0.01

i-nuc	BP(j)	Nuc	#BP_Win	avgMFE	avgZ	avgED	SumZ	SumZ/#TotalWindows	BPs= 4
nt-932	-	U	119	-	-	-	-	-
932	821	G	9	-41.68	-1.65	22.77	-14.83	-0.12
932	NoBP	U	96	-30.55	-0.66	21.49	-63.21	-0.53
932	836	A	1	-39.7	-1.17	39.66	-1.17	-0.01
932	1026	G	11	-18.46	-0.28	28.01	-3.07	-0.03
932	1007	A	2	-13.8	-0.46	19.01	-0.92	-0.01

i-nuc	BP(j)	Nuc	#BP_Win	avgMFE	avgZ	avgED	SumZ	SumZ/#TotalWindows	BPs= 4
nt-933	-	U	118	-	-	-	-	-
933	NoBP	U	14	-33.44	-1.17	26.63	-16.4	-0.14
933	835	A	1	-39.7	-1.17	39.66	-1.17	-0.01
933	928	A	90	-31.09	-0.67	20.82	-60.45	-0.51
933	1025	A	11	-18.46	-0.28	28.01	-3.07	-0.03
933	1006	A	2	-13.8	-0.46	19.01	-0.92	-0.01

i-nuc	BP(j)	Nuc	#BP_Win	avgMFE	avgZ	avgED	SumZ	SumZ/#TotalWindows	BPs= 5
nt-934	-	U	117	-	-	-	-	-
934	NoBP	U	12	-31.93	-1.1	26.35	-13.22	-0.11
934	819	A	1	-43.0	-2.18	21.27	-2.18	-0.02
934	834	A	1	-39.7	-1.17	39.66	-1.17	-0.01
934	927	G	90	-31.09	-0.67	20.82	-60.45	-0.52
934	1024	G	11	-18.46	-0.28	28.01	-3.07	-0.03
934	994	A	2	-14.0	-0.19	26.22	-0.38	-0.0

i-nuc	BP(j)	Nuc	#BP_Win	avgMFE	avgZ	avgED	SumZ	SumZ/#TotalWindows	BPs= 5
nt-935	-	U	116	-	-	-	-	-
935	NoBP	U	18	-27.27	-0.75	29.04	-13.48	-0.12
935	818	A	1	-43.0	-2.18	21.27	-2.18	-0.02
935	833	G	1	-39.7	-1.17	39.66	-1.17	-0.01
935	926	A	90	-31.09	-0.67	20.82	-60.45	-0.52
935	993	A	2	-14.0	-0.19	26.22	-0.38	-0.0
935	1001	A	4	-13.45	-0.26	20.13	-1.05	-0.01

i-nuc	BP(j)	Nuc	#BP_Win	avgMFE	avgZ	avgED	SumZ	SumZ/#TotalWindows	BPs= 4
nt-936	-	G	115	-	-	-	-	-
936	817	C	1	-43.0	-2.18	21.27	-2.18	-0.02
936	NoBP	G	97	-31.79	-0.72	21.71	-70.26	-0.61
936	945	C	11	-18.46	-0.28	28.01	-3.07	-0.03
936	992	U	2	-14.0	-0.19	26.22	-0.38	-0.0
936	1000	C	4	-13.45	-0.26	20.13	-1.05	-0.01

i-nuc	BP(j)	Nuc	#BP_Win	avgMFE	avgZ	avgED	SumZ	SumZ/#TotalWindows	BPs= 2
nt-937	-	U	114	-	-	-	-	-
937	NoBP	U	13	-28.28	-0.86	28.12	-11.24	-0.1
937	924	G	90	-31.09	-0.67	20.82	-60.45	-0.53
937	944	A	11	-18.46	-0.28	28.01	-3.07	-0.03

i-nuc	BP(j)	Nuc	#BP_Win	avgMFE	avgZ	avgED	SumZ	SumZ/#TotalWindows	BPs= 4
nt-938	-	C	113	-	-	-	-	-
938	NoBP	C	9	-28.7	-0.86	27.95	-7.77	-0.07
938	832	G	1	-39.7	-1.17	39.66	-1.17	-0.01
938	923	G	90	-31.09	-0.67	20.82	-60.45	-0.53
938	943	G	11	-18.46	-0.28	28.01	-3.07	-0.03
938	991	G	2	-14.0	-0.19	26.22	-0.38	-0.0

i-nuc	BP(j)	Nuc	#BP_Win	avgMFE	avgZ	avgED	SumZ	SumZ/#TotalWindows	BPs= 4
nt-939	-	C	112	-	-	-	-	-
939	NoBP	C	15	-24.4	-0.54	30.53	-8.03	-0.07
939	831	G	1	-39.7	-1.17	39.66	-1.17	-0.01
939	922	G	90	-31.09	-0.67	20.82	-60.45	-0.54
939	990	G	2	-14.0	-0.19	26.22	-0.38	-0.0
939	997	G	4	-13.45	-0.26	20.13	-1.05	-0.01

i-nuc	BP(j)	Nuc	#BP_Win	avgMFE	avgZ	avgED	SumZ	SumZ/#TotalWindows	BPs= 3
nt-940	-	A	111	-	-	-	-	-
940	NoBP	A	104	-30.03	-0.64	22.21	-67.06	-0.6
940	830	U	1	-39.7	-1.17	39.66	-1.17	-0.01
940	989	U	2	-14.0	-0.19	26.22	-0.38	-0.0
940	996	U	4	-13.45	-0.26	20.13	-1.05	-0.01

i-nuc	BP(j)	Nuc	#BP_Win	avgMFE	avgZ	avgED	SumZ	SumZ/#TotalWindows	BPs= 2
nt-941	-	A	110	-	-	-	-	-
941	NoBP	A	16	-21.93	-0.43	30.9	-6.87	-0.06
941	920	U	90	-31.09	-0.67	20.82	-60.45	-0.55
941	995	U	4	-13.45	-0.26	20.13	-1.05	-0.01

i-nuc	BP(j)	Nuc	#BP_Win	avgMFE	avgZ	avgED	SumZ	SumZ/#TotalWindows	BPs= 1
nt-942	-	A	109	-	-	-	-	-
942	NoBP	A	19	-19.18	-0.36	27.69	-6.8	-0.06
942	919	U	90	-31.09	-0.67	20.82	-60.45	-0.55

i-nuc	BP(j)	Nuc	#BP_Win	avgMFE	avgZ	avgED	SumZ	SumZ/#TotalWindows	BPs= 3
nt-943	-	G	108	-	-	-	-	-
943	NoBP	G	5	-18.7	-0.44	24.03	-2.22	-0.02
943	918	C	90	-31.09	-0.67	20.82	-60.45	-0.56
943	938	C	11	-18.46	-0.28	28.01	-3.07	-0.03
943	988	C	2	-14.0	-0.19	26.22	-0.38	-0.0

i-nuc	BP(j)	Nuc	#BP_Win	avgMFE	avgZ	avgED	SumZ	SumZ/#TotalWindows	BPs= 5
nt-944	-	A	107	-	-	-	-	-
944	917	U	2	-41.45	-1.58	47.18	-3.17	-0.03
944	916	U	88	-30.86	-0.65	20.22	-57.28	-0.54
944	937	U	11	-18.46	-0.28	28.01	-3.07	-0.03
944	987	U	2	-14.0	-0.19	26.22	-0.38	-0.0
944	992	U	4	-13.45	-0.26	20.13	-1.05	-0.01

i-nuc	BP(j)	Nuc	#BP_Win	avgMFE	avgZ	avgED	SumZ	SumZ/#TotalWindows	BPs= 3
nt-945	-	C	106	-	-	-	-	-
945	NoBP	C	3	-23.23	-0.66	32.7	-1.98	-0.02
945	915	G	88	-30.86	-0.65	20.22	-57.28	-0.54
945	936	G	11	-18.46	-0.28	28.01	-3.07	-0.03
945	991	G	4	-13.45	-0.26	20.13	-1.05	-0.01

i-nuc	BP(j)	Nuc	#BP_Win	avgMFE	avgZ	avgED	SumZ	SumZ/#TotalWindows	BPs= 2
nt-946	-	C	105	-	-	-	-	-
946	914	G	88	-30.86	-0.65	20.22	-57.28	-0.55
946	NoBP	C	13	-17.78	-0.27	27.73	-3.45	-0.03
946	990	G	4	-13.45	-0.26	20.13	-1.05	-0.01

i-nuc	BP(j)	Nuc	#BP_Win	avgMFE	avgZ	avgED	SumZ	SumZ/#TotalWindows	BPs= 0
nt-947	-	U	104	-	-	-	-	-
947	NoBP	U	104	-28.43	-0.58	21.16	-60.04	-0.58

i-nuc	BP(j)	Nuc	#BP_Win	avgMFE	avgZ	avgED	SumZ	SumZ/#TotalWindows	BPs= 0
nt-948	-	U	103	-	-	-	-	-
948	NoBP	U	103	-28.28	-0.56	21.21	-58.02	-0.56

i-nuc	BP(j)	Nuc	#BP_Win	avgMFE	avgZ	avgED	SumZ	SumZ/#TotalWindows	BPs= 3
nt-949	-	U	102	-	-	-	-	-
949	NoBP	U	59	-28.44	-0.74	21.27	-43.42	-0.43
949	970	A	28	-30.09	-0.25	19.92	-6.89	-0.07
949	911	A	9	-29.57	-0.44	24.77	-3.97	-0.04
949	986	A	6	-13.63	-0.24	22.16	-1.43	-0.01

i-nuc	BP(j)	Nuc	#BP_Win	avgMFE	avgZ	avgED	SumZ	SumZ/#TotalWindows	BPs= 2
nt-950	-	G	101	-	-	-	-	-
950	NoBP	G	66	-28.16	-0.65	21.92	-42.63	-0.42
950	969	U	29	-30.47	-0.32	19.75	-9.17	-0.09
950	985	C	6	-13.63	-0.24	22.16	-1.43	-0.01

i-nuc	BP(j)	Nuc	#BP_Win	avgMFE	avgZ	avgED	SumZ	SumZ/#TotalWindows	BPs= 3
nt-951	-	U	100	-	-	-	-	-
951	NoBP	U	56	-27.65	-0.65	21.56	-36.3	-0.36
951	968	A	29	-30.47	-0.32	19.75	-9.17	-0.09
951	909	A	9	-29.57	-0.44	24.77	-3.97	-0.04
951	984	A	6	-13.63	-0.24	22.16	-1.43	-0.01

i-nuc	BP(j)	Nuc	#BP_Win	avgMFE	avgZ	avgED	SumZ	SumZ/#TotalWindows	BPs= 3
nt-952	-	A	99	-	-	-	-	-
952	NoBP	A	55	-27.36	-0.62	21.69	-33.87	-0.34
952	967	U	29	-30.47	-0.32	19.75	-9.17	-0.09
952	908	U	9	-29.57	-0.44	24.77	-3.97	-0.04
952	983	U	6	-13.63	-0.24	22.16	-1.43	-0.01

i-nuc	BP(j)	Nuc	#BP_Win	avgMFE	avgZ	avgED	SumZ	SumZ/#TotalWindows	BPs= 1
nt-953	-	A	98	-	-	-	-	-
953	NoBP	A	69	-26.25	-0.54	22.21	-37.05	-0.38
953	966	U	29	-30.47	-0.32	19.75	-9.17	-0.09

i-nuc	BP(j)	Nuc	#BP_Win	avgMFE	avgZ	avgED	SumZ	SumZ/#TotalWindows	BPs= 1
nt-954	-	C	97	-	-	-	-	-
954	NoBP	C	68	-26.03	-0.51	22.31	-34.79	-0.36
954	965	G	29	-30.47	-0.32	19.75	-9.17	-0.09

i-nuc	BP(j)	Nuc	#BP_Win	avgMFE	avgZ	avgED	SumZ	SumZ/#TotalWindows	BPs= 0
nt-955	-	A	96	-	-	-	-	-
955	NoBP	A	96	-27.22	-0.44	21.62	-41.85	-0.44

i-nuc	BP(j)	Nuc	#BP_Win	avgMFE	avgZ	avgED	SumZ	SumZ/#TotalWindows	BPs= 0
nt-956	-	U	95	-	-	-	-	-
956	NoBP	U	95	-27.07	-0.42	21.71	-39.87	-0.42

i-nuc	BP(j)	Nuc	#BP_Win	avgMFE	avgZ	avgED	SumZ	SumZ/#TotalWindows	BPs= 0
nt-957	-	A	94	-	-	-	-	-
957	NoBP	A	94	-26.92	-0.4	21.79	-37.94	-0.4

i-nuc	BP(j)	Nuc	#BP_Win	avgMFE	avgZ	avgED	SumZ	SumZ/#TotalWindows	BPs= 0
nt-958	-	U	93	-	-	-	-	-
958	NoBP	U	93	-26.77	-0.39	21.89	-35.86	-0.39

i-nuc	BP(j)	Nuc	#BP_Win	avgMFE	avgZ	avgED	SumZ	SumZ/#TotalWindows	BPs= 1
nt-959	-	U	92	-	-	-	-	-
959	NoBP	U	47	-30.79	-0.78	18.6	-36.68	-0.4
959	984	A	45	-22.26	0.07	25.52	3.15	0.03

i-nuc	BP(j)	Nuc	#BP_Win	avgMFE	avgZ	avgED	SumZ	SumZ/#TotalWindows	BPs= 1
nt-960	-	A	91	-	-	-	-	-
960	NoBP	A	45	-30.45	-0.73	18.81	-32.73	-0.36
960	983	U	46	-22.56	0.04	25.29	1.64	0.02

i-nuc	BP(j)	Nuc	#BP_Win	avgMFE	avgZ	avgED	SumZ	SumZ/#TotalWindows	BPs= 1
nt-961	-	A	90	-	-	-	-	-
961	NoBP	A	37	-32.75	-0.75	18.4	-27.62	-0.31
961	982	U	53	-21.8	-0.02	24.83	-1.0	-0.01

i-nuc	BP(j)	Nuc	#BP_Win	avgMFE	avgZ	avgED	SumZ	SumZ/#TotalWindows	BPs= 1
nt-962	-	U	89	-	-	-	-	-
962	NoBP	U	36	-32.52	-0.7	18.56	-25.04	-0.28
962	981	A	53	-21.8	-0.02	24.83	-1.0	-0.01

i-nuc	BP(j)	Nuc	#BP_Win	avgMFE	avgZ	avgED	SumZ	SumZ/#TotalWindows	BPs= 1
nt-963	-	G	88	-	-	-	-	-
963	NoBP	G	35	-32.27	-0.64	18.74	-22.42	-0.25
963	980	C	53	-21.8	-0.02	24.83	-1.0	-0.01

i-nuc	BP(j)	Nuc	#BP_Win	avgMFE	avgZ	avgED	SumZ	SumZ/#TotalWindows	BPs= 1
nt-964	-	C	87	-	-	-	-	-
964	NoBP	C	34	-32.02	-0.59	18.92	-19.93	-0.23
964	979	G	53	-21.8	-0.02	24.83	-1.0	-0.01

i-nuc	BP(j)	Nuc	#BP_Win	avgMFE	avgZ	avgED	SumZ	SumZ/#TotalWindows	BPs= 1
nt-965	-	G	86	-	-	-	-	-
965	NoBP	G	57	-23.14	-0.17	24.09	-9.49	-0.11
965	954	C	29	-30.47	-0.32	19.75	-9.17	-0.11

i-nuc	BP(j)	Nuc	#BP_Win	avgMFE	avgZ	avgED	SumZ	SumZ/#TotalWindows	BPs= 1
nt-966	-	U	85	-	-	-	-	-
966	NoBP	U	56	-22.82	-0.13	24.27	-7.43	-0.09
966	953	A	29	-30.47	-0.32	19.75	-9.17	-0.11

i-nuc	BP(j)	Nuc	#BP_Win	avgMFE	avgZ	avgED	SumZ	SumZ/#TotalWindows	BPs= 1
nt-967	-	U	84	-	-	-	-	-
967	NoBP	U	55	-22.49	-0.1	24.46	-5.37	-0.06
967	952	A	29	-30.47	-0.32	19.75	-9.17	-0.11

i-nuc	BP(j)	Nuc	#BP_Win	avgMFE	avgZ	avgED	SumZ	SumZ/#TotalWindows	BPs= 1
nt-968	-	A	83	-	-	-	-	-
968	NoBP	A	54	-22.15	-0.06	24.66	-3.18	-0.04
968	951	U	29	-30.47	-0.32	19.75	-9.17	-0.11

i-nuc	BP(j)	Nuc	#BP_Win	avgMFE	avgZ	avgED	SumZ	SumZ/#TotalWindows	BPs= 1
nt-969	-	U	82	-	-	-	-	-
969	950	G	29	-30.47	-0.32	19.75	-9.17	-0.11
969	NoBP	U	53	-21.8	-0.02	24.83	-1.0	-0.01

i-nuc	BP(j)	Nuc	#BP_Win	avgMFE	avgZ	avgED	SumZ	SumZ/#TotalWindows	BPs= 1
nt-970	-	A	81	-	-	-	-	-
970	949	U	28	-30.09	-0.25	19.92	-6.89	-0.09
970	NoBP	A	53	-21.8	-0.02	24.83	-1.0	-0.01

i-nuc	BP(j)	Nuc	#BP_Win	avgMFE	avgZ	avgED	SumZ	SumZ/#TotalWindows	BPs= 0
nt-971	-	U	80	-	-	-	-	-
971	NoBP	U	80	-24.46	-0.07	23.25	-5.5	-0.07

i-nuc	BP(j)	Nuc	#BP_Win	avgMFE	avgZ	avgED	SumZ	SumZ/#TotalWindows	BPs= 0
nt-972	-	U	79	-	-	-	-	-
972	NoBP	U	79	-24.25	-0.04	23.37	-3.28	-0.04

i-nuc	BP(j)	Nuc	#BP_Win	avgMFE	avgZ	avgED	SumZ	SumZ/#TotalWindows	BPs= 1
nt-973	-	U	78	-	-	-	-	-
973	NoBP	U	61	-23.72	-0.21	24.04	-12.6	-0.16
973	911	A	17	-25.29	0.67	21.4	11.31	0.15

i-nuc	BP(j)	Nuc	#BP_Win	avgMFE	avgZ	avgED	SumZ	SumZ/#TotalWindows	BPs= 1
nt-974	-	C	77	-	-	-	-	-
974	NoBP	C	60	-23.47	-0.18	24.18	-10.51	-0.14
974	910	G	17	-25.29	0.67	21.4	11.31	0.15

i-nuc	BP(j)	Nuc	#BP_Win	avgMFE	avgZ	avgED	SumZ	SumZ/#TotalWindows	BPs= 1
nt-975	-	U	76	-	-	-	-	-
975	NoBP	U	59	-23.2	-0.14	24.33	-8.42	-0.11
975	909	A	17	-25.29	0.67	21.4	11.31	0.15

i-nuc	BP(j)	Nuc	#BP_Win	avgMFE	avgZ	avgED	SumZ	SumZ/#TotalWindows	BPs= 1
nt-976	-	A	75	-	-	-	-	-
976	NoBP	A	58	-22.93	-0.11	24.49	-6.35	-0.08
976	908	U	17	-25.29	0.67	21.4	11.31	0.15

i-nuc	BP(j)	Nuc	#BP_Win	avgMFE	avgZ	avgED	SumZ	SumZ/#TotalWindows	BPs= 1
nt-977	-	C	74	-	-	-	-	-
977	NoBP	C	57	-22.71	-0.09	24.42	-5.22	-0.07
977	905	G	17	-25.29	0.67	21.4	11.31	0.15

i-nuc	BP(j)	Nuc	#BP_Win	avgMFE	avgZ	avgED	SumZ	SumZ/#TotalWindows	BPs= 1
nt-978	-	A	73	-	-	-	-	-
978	NoBP	A	56	-22.49	-0.07	24.57	-4.04	-0.06
978	904	U	17	-25.29	0.67	21.4	11.31	0.15

i-nuc	BP(j)	Nuc	#BP_Win	avgMFE	avgZ	avgED	SumZ	SumZ/#TotalWindows	BPs= 2
nt-979	-	G	72	-	-	-	-	-
979	NoBP	G	2	-34.8	-0.97	21.88	-1.93	-0.03
979	903	C	17	-25.29	0.67	21.4	11.31	0.16
979	964	C	53	-21.8	-0.02	24.83	-1.0	-0.01

i-nuc	BP(j)	Nuc	#BP_Win	avgMFE	avgZ	avgED	SumZ	SumZ/#TotalWindows	BPs= 3
nt-980	-	C	71	-	-	-	-	-
980	902	G	3	-31.17	-0.15	27.13	-0.44	-0.01
980	NoBP	C	1	-34.8	-0.93	25.87	-0.93	-0.01
980	963	G	53	-21.8	-0.02	24.83	-1.0	-0.01
980	901	G	14	-24.03	0.84	20.18	11.75	0.17

i-nuc	BP(j)	Nuc	#BP_Win	avgMFE	avgZ	avgED	SumZ	SumZ/#TotalWindows	BPs= 2
nt-981	-	A	70	-	-	-	-	-
981	NoBP	A	3	-31.07	-0.12	26.62	-0.37	-0.01
981	962	U	53	-21.8	-0.02	24.83	-1.0	-0.01
981	900	U	14	-24.03	0.84	20.18	11.75	0.17

i-nuc	BP(j)	Nuc	#BP_Win	avgMFE	avgZ	avgED	SumZ	SumZ/#TotalWindows	BPs= 2
nt-982	-	U	69	-	-	-	-	-
982	961	A	53	-21.8	-0.02	24.83	-1.0	-0.01
982	NoBP	U	2	-29.2	0.28	27.0	0.56	0.01
982	899	G	14	-24.03	0.84	20.18	11.75	0.17

i-nuc	BP(j)	Nuc	#BP_Win	avgMFE	avgZ	avgED	SumZ	SumZ/#TotalWindows	BPs= 2
nt-983	-	U	68	-	-	-	-	-
983	960	A	46	-22.56	0.04	25.29	1.64	0.02
983	NoBP	U	16	-24.67	0.77	21.03	12.31	0.18
983	952	A	6	-13.63	-0.24	22.16	-1.43	-0.02

i-nuc	BP(j)	Nuc	#BP_Win	avgMFE	avgZ	avgED	SumZ	SumZ/#TotalWindows	BPs= 2
nt-984	-	A	67	-	-	-	-	-
984	959	U	45	-22.26	0.07	25.52	3.15	0.05
984	NoBP	A	16	-24.67	0.77	21.03	12.31	0.18
984	951	U	6	-13.63	-0.24	22.16	-1.43	-0.02

i-nuc	BP(j)	Nuc	#BP_Win	avgMFE	avgZ	avgED	SumZ	SumZ/#TotalWindows	BPs= 4
nt-985	-	C	66	-	-	-	-	-
985	NoBP	C	38	-22.24	0.13	26.18	4.91	0.07
985	901	G	2	-29.2	0.28	27.0	0.56	0.01
985	896	G	14	-24.03	0.84	20.18	11.75	0.18
985	1028	G	6	-20.2	-0.07	22.92	-0.4	-0.01
985	950	G	6	-13.63	-0.24	22.16	-1.43	-0.02

i-nuc	BP(j)	Nuc	#BP_Win	avgMFE	avgZ	avgED	SumZ	SumZ/#TotalWindows	BPs= 5
nt-986	-	A	65	-	-	-	-	-
986	NoBP	A	17	-21.31	-0.17	28.25	-2.96	-0.05
986	900	U	2	-29.2	0.28	27.0	0.56	0.01
986	912	U	20	-22.53	0.42	24.43	8.45	0.13
986	895	U	14	-24.03	0.84	20.18	11.75	0.18
986	1027	U	6	-20.2	-0.07	22.92	-0.4	-0.01
986	949	U	6	-13.63	-0.24	22.16	-1.43	-0.02

i-nuc	BP(j)	Nuc	#BP_Win	avgMFE	avgZ	avgED	SumZ	SumZ/#TotalWindows	BPs= 5
nt-987	-	U	64	-	-	-	-	-
987	NoBP	U	20	-19.18	-0.17	26.31	-3.39	-0.05
987	899	G	2	-29.2	0.28	27.0	0.56	0.01
987	911	A	20	-22.53	0.42	24.43	8.45	0.13
987	894	G	14	-24.03	0.84	20.18	11.75	0.18
987	1026	G	6	-20.2	-0.07	22.92	-0.4	-0.01
987	944	A	2	-14.0	-0.19	26.22	-0.38	-0.01

i-nuc	BP(j)	Nuc	#BP_Win	avgMFE	avgZ	avgED	SumZ	SumZ/#TotalWindows	BPs= 4
nt-988	-	C	63	-	-	-	-	-
988	NoBP	C	25	-19.01	-0.16	25.16	-3.96	-0.06
988	898	G	2	-29.2	0.28	27.0	0.56	0.01
988	910	G	20	-22.53	0.42	24.43	8.45	0.13
988	893	G	14	-24.03	0.84	20.18	11.75	0.19
988	943	G	2	-14.0	-0.19	26.22	-0.38	-0.01

i-nuc	BP(j)	Nuc	#BP_Win	avgMFE	avgZ	avgED	SumZ	SumZ/#TotalWindows	BPs= 5
nt-989	-	U	62	-	-	-	-	-
989	NoBP	U	16	-17.89	-0.25	26.4	-3.97	-0.06
989	897	G	2	-29.2	0.28	27.0	0.56	0.01
989	909	A	20	-22.53	0.42	24.43	8.45	0.14
989	892	A	14	-24.03	0.84	20.18	11.75	0.19
989	1024	G	8	-19.95	-0.02	21.42	-0.13	-0.0
989	940	A	2	-14.0	-0.19	26.22	-0.38	-0.01

i-nuc	BP(j)	Nuc	#BP_Win	avgMFE	avgZ	avgED	SumZ	SumZ/#TotalWindows	BPs= 4
nt-990	-	G	61	-	-	-	-	-
990	NoBP	G	16	-24.67	0.77	21.03	12.31	0.2
990	908	U	20	-22.53	0.42	24.43	8.45	0.14
990	1023	C	19	-19.09	-0.17	25.23	-3.2	-0.05
990	939	C	2	-14.0	-0.19	26.22	-0.38	-0.01
990	946	C	4	-13.45	-0.26	20.13	-1.05	-0.02

i-nuc	BP(j)	Nuc	#BP_Win	avgMFE	avgZ	avgED	SumZ	SumZ/#TotalWindows	BPs= 5
nt-991	-	G	60	-	-	-	-	-
991	895	U	1	-29.2	0.33	28.61	0.33	0.01
991	907	C	20	-22.53	0.42	24.43	8.45	0.14
991	NoBP	G	14	-24.03	0.84	20.18	11.75	0.2
991	1022	C	19	-19.09	-0.17	25.23	-3.2	-0.05
991	938	C	2	-14.0	-0.19	26.22	-0.38	-0.01
991	945	C	4	-13.45	-0.26	20.13	-1.05	-0.02

i-nuc	BP(j)	Nuc	#BP_Win	avgMFE	avgZ	avgED	SumZ	SumZ/#TotalWindows	BPs= 4
nt-992	-	U	59	-	-	-	-	-
992	906	G	20	-22.53	0.42	24.43	8.45	0.14
992	NoBP	U	14	-24.03	0.84	20.18	11.75	0.2
992	1021	A	19	-19.09	-0.17	25.23	-3.2	-0.05
992	936	G	2	-14.0	-0.19	26.22	-0.38	-0.01
992	944	A	4	-13.45	-0.26	20.13	-1.05	-0.02

i-nuc	BP(j)	Nuc	#BP_Win	avgMFE	avgZ	avgED	SumZ	SumZ/#TotalWindows	BPs= 1
nt-993	-	A	58	-	-	-	-	-
993	NoBP	A	56	-20.98	0.28	23.17	15.59	0.27
993	935	U	2	-14.0	-0.19	26.22	-0.38	-0.01

i-nuc	BP(j)	Nuc	#BP_Win	avgMFE	avgZ	avgED	SumZ	SumZ/#TotalWindows	BPs= 2
nt-994	-	A	57	-	-	-	-	-
994	NoBP	A	53	-20.76	0.26	23.07	13.77	0.24
994	1008	U	2	-23.8	0.53	22.75	1.07	0.02
994	934	U	2	-14.0	-0.19	26.22	-0.38	-0.01

i-nuc	BP(j)	Nuc	#BP_Win	avgMFE	avgZ	avgED	SumZ	SumZ/#TotalWindows	BPs= 4
nt-995	-	U	56	-	-	-	-	-
995	NoBP	U	47	-20.75	0.24	23.92	11.27	0.2
995	888	G	2	-24.65	0.71	13.62	1.42	0.03
995	891	G	1	-23.5	0.94	17.88	0.94	0.02
995	1007	A	2	-23.8	0.53	22.75	1.07	0.02
995	941	A	4	-13.45	-0.26	20.13	-1.05	-0.02

i-nuc	BP(j)	Nuc	#BP_Win	avgMFE	avgZ	avgED	SumZ	SumZ/#TotalWindows	BPs= 7
nt-996	-	U	55	-	-	-	-	-
996	NoBP	U	24	-22.35	0.57	22.9	13.61	0.25
996	887	A	2	-24.65	0.71	13.62	1.42	0.03
996	890	G	1	-23.5	0.94	17.88	0.94	0.02
996	1006	A	2	-23.8	0.53	22.75	1.07	0.02
996	902	G	1	-21.6	0.55	25.4	0.55	0.01
996	1017	G	19	-19.09	-0.17	25.23	-3.2	-0.06
996	931	A	2	-14.0	-0.19	26.22	-0.38	-0.01
996	940	A	4	-13.45	-0.26	20.13	-1.05	-0.02

i-nuc	BP(j)	Nuc	#BP_Win	avgMFE	avgZ	avgED	SumZ	SumZ/#TotalWindows	BPs= 5
nt-997	-	G	54	-	-	-	-	-
997	NoBP	G	23	-22.32	0.62	22.63	14.27	0.26
997	1005	U	2	-23.8	0.53	22.75	1.07	0.02
997	903	C	4	-22.92	0.42	21.99	1.66	0.03
997	1016	C	19	-19.09	-0.17	25.23	-3.2	-0.06
997	930	C	2	-14.0	-0.19	26.22	-0.38	-0.01
997	939	C	4	-13.45	-0.26	20.13	-1.05	-0.02

i-nuc	BP(j)	Nuc	#BP_Win	avgMFE	avgZ	avgED	SumZ	SumZ/#TotalWindows	BPs= 5
nt-998	-	A	53	-	-	-	-	-
998	NoBP	A	27	-20.91	0.43	22.77	11.68	0.22
998	885	U	2	-24.65	0.71	13.62	1.42	0.03
998	1004	U	2	-23.8	0.53	22.75	1.07	0.02
998	900	U	1	-21.6	0.55	25.4	0.55	0.01
998	1015	U	19	-19.09	-0.17	25.23	-3.2	-0.06
998	929	U	2	-14.0	-0.19	26.22	-0.38	-0.01

i-nuc	BP(j)	Nuc	#BP_Win	avgMFE	avgZ	avgED	SumZ	SumZ/#TotalWindows	BPs= 8
nt-999	-	U	52	-	-	-	-	-
999	NoBP	U	10	-19.5	0.41	22.23	4.09	0.08
999	884	G	2	-24.65	0.71	13.62	1.42	0.03
999	887	A	1	-23.5	0.94	17.88	0.94	0.02
999	897	G	3	-23.5	0.69	27.63	2.07	0.04
999	1010	A	10	-20.8	0.27	22.49	2.74	0.05
999	902	G	4	-22.92	0.42	21.99	1.66	0.03
999	899	G	1	-21.6	0.55	25.4	0.55	0.01
999	1014	A	19	-19.09	-0.17	25.23	-3.2	-0.06
999	928	A	2	-14.0	-0.19	26.22	-0.38	-0.01

i-nuc	BP(j)	Nuc	#BP_Win	avgMFE	avgZ	avgED	SumZ	SumZ/#TotalWindows	BPs= 8
nt-1000	-	C	51	-	-	-	-	-
1000	NoBP	C	24	-20.02	0.03	24.67	0.77	0.02
1000	883	G	2	-24.65	0.71	13.62	1.42	0.03
1000	886	G	1	-23.5	0.94	17.88	0.94	0.02
1000	896	G	3	-23.5	0.69	27.63	2.07	0.04
1000	1009	G	10	-20.8	0.27	22.49	2.74	0.05
1000	901	G	4	-22.92	0.42	21.99	1.66	0.03
1000	898	G	1	-21.6	0.55	25.4	0.55	0.01
1000	927	G	2	-14.0	-0.19	26.22	-0.38	-0.01
1000	936	G	4	-13.45	-0.26	20.13	-1.05	-0.02

i-nuc	BP(j)	Nuc	#BP_Win	avgMFE	avgZ	avgED	SumZ	SumZ/#TotalWindows	BPs= 6
nt-1001	-	A	50	-	-	-	-	-
1001	882	U	1	-24.6	0.76	11.8	0.76	0.02
1001	NoBP	A	27	-19.68	0.02	24.3	0.47	0.01
1001	885	U	1	-23.5	0.94	17.88	0.94	0.02
1001	895	U	3	-23.5	0.69	27.63	2.07	0.04
1001	1008	U	10	-20.8	0.27	22.49	2.74	0.05
1001	900	U	4	-22.92	0.42	21.99	1.66	0.03
1001	935	U	4	-13.45	-0.26	20.13	-1.05	-0.02

i-nuc	BP(j)	Nuc	#BP_Win	avgMFE	avgZ	avgED	SumZ	SumZ/#TotalWindows	BPs= 5
nt-1002	-	U	49	-	-	-	-	-
1002	NoBP	U	12	-18.54	0.22	21.43	2.62	0.05
1002	884	G	1	-23.5	0.94	17.88	0.94	0.02
1002	894	G	3	-23.5	0.69	27.63	2.07	0.04
1002	1007	A	10	-20.8	0.27	22.49	2.74	0.06
1002	899	G	4	-22.92	0.42	21.99	1.66	0.03
1002	1011	A	19	-19.09	-0.17	25.23	-3.2	-0.07

i-nuc	BP(j)	Nuc	#BP_Win	avgMFE	avgZ	avgED	SumZ	SumZ/#TotalWindows	BPs= 3
nt-1003	-	U	48	-	-	-	-	-
1003	NoBP	U	22	-19.51	0.26	22.02	5.64	0.12
1003	893	G	3	-23.5	0.69	27.63	2.07	0.04
1003	898	G	4	-22.92	0.42	21.99	1.66	0.03
1003	1010	A	19	-19.09	-0.17	25.23	-3.2	-0.07

i-nuc	BP(j)	Nuc	#BP_Win	avgMFE	avgZ	avgED	SumZ	SumZ/#TotalWindows	BPs= 4
nt-1004	-	U	47	-	-	-	-	-
1004	NoBP	U	19	-18.85	0.19	22.17	3.63	0.08
1004	892	A	3	-23.5	0.69	27.63	2.07	0.04
1004	998	A	2	-23.8	0.53	22.75	1.07	0.02
1004	897	G	4	-22.92	0.42	21.99	1.66	0.04
1004	1009	G	19	-19.09	-0.17	25.23	-3.2	-0.07

i-nuc	BP(j)	Nuc	#BP_Win	avgMFE	avgZ	avgED	SumZ	SumZ/#TotalWindows	BPs= 3
nt-1005	-	U	46	-	-	-	-	-
1005	NoBP	U	37	-18.85	-0.01	23.88	-0.5	-0.01
1005	891	G	3	-23.5	0.69	27.63	2.07	0.04
1005	997	G	2	-23.8	0.53	22.75	1.07	0.02
1005	896	G	4	-22.92	0.42	21.99	1.66	0.04

i-nuc	BP(j)	Nuc	#BP_Win	avgMFE	avgZ	avgED	SumZ	SumZ/#TotalWindows	BPs= 3
nt-1006	-	A	45	-	-	-	-	-
1006	NoBP	A	38	-19.45	0.06	24.47	2.18	0.05
1006	996	U	2	-23.8	0.53	22.75	1.07	0.02
1006	895	U	3	-23.2	0.38	21.91	1.13	0.03
1006	933	U	2	-13.8	-0.46	19.01	-0.92	-0.02

i-nuc	BP(j)	Nuc	#BP_Win	avgMFE	avgZ	avgED	SumZ	SumZ/#TotalWindows	BPs= 3
nt-1007	-	A	44	-	-	-	-	-
1007	NoBP	A	30	-19.24	-0.01	24.78	-0.18	-0.0
1007	995	U	2	-23.8	0.53	22.75	1.07	0.02
1007	1002	U	10	-20.8	0.27	22.49	2.74	0.06
1007	932	U	2	-13.8	-0.46	19.01	-0.92	-0.02

i-nuc	BP(j)	Nuc	#BP_Win	avgMFE	avgZ	avgED	SumZ	SumZ/#TotalWindows	BPs= 3
nt-1008	-	U	43	-	-	-	-	-
1008	NoBP	U	29	-19.09	-0.03	24.67	-0.85	-0.02
1008	994	A	2	-23.8	0.53	22.75	1.07	0.02
1008	1001	A	10	-20.8	0.27	22.49	2.74	0.06
1008	931	A	2	-13.8	-0.46	19.01	-0.92	-0.02

i-nuc	BP(j)	Nuc	#BP_Win	avgMFE	avgZ	avgED	SumZ	SumZ/#TotalWindows	BPs= 4
nt-1009	-	G	42	-	-	-	-	-
1009	NoBP	G	7	-22.99	0.47	22.7	3.28	0.08
1009	1000	C	10	-20.8	0.27	22.49	2.74	0.07
1009	1004	U	19	-19.09	-0.17	25.23	-3.2	-0.08
1009	1033	C	4	-13.55	-0.13	23.74	-0.51	-0.01
1009	930	C	2	-13.8	-0.46	19.01	-0.92	-0.02

i-nuc	BP(j)	Nuc	#BP_Win	avgMFE	avgZ	avgED	SumZ	SumZ/#TotalWindows	BPs= 4
nt-1010	-	A	41	-	-	-	-	-
1010	NoBP	A	6	-22.85	0.45	22.38	2.68	0.07
1010	999	U	10	-20.8	0.27	22.49	2.74	0.07
1010	1003	U	19	-19.09	-0.17	25.23	-3.2	-0.08
1010	1032	U	4	-13.55	-0.13	23.74	-0.51	-0.01
1010	929	U	2	-13.8	-0.46	19.01	-0.92	-0.02

i-nuc	BP(j)	Nuc	#BP_Win	avgMFE	avgZ	avgED	SumZ	SumZ/#TotalWindows	BPs= 2
nt-1011	-	A	40	-	-	-	-	-
1011	NoBP	A	17	-20.52	0.24	22.14	4.03	0.1
1011	1002	U	19	-19.09	-0.17	25.23	-3.2	-0.08
1011	1031	U	4	-13.55	-0.13	23.74	-0.51	-0.01

i-nuc	BP(j)	Nuc	#BP_Win	avgMFE	avgZ	avgED	SumZ	SumZ/#TotalWindows	BPs= 0
nt-1012	-	A	39	-	-	-	-	-
1012	NoBP	A	39	-19.04	-0.0	23.85	-0.17	-0.0

i-nuc	BP(j)	Nuc	#BP_Win	avgMFE	avgZ	avgED	SumZ	SumZ/#TotalWindows	BPs= 2
nt-1013	-	C	38	-	-	-	-	-
1013	NoBP	C	36	-18.8	-0.05	23.6	-1.68	-0.04
1013	901	G	1	-22.0	0.33	26.23	0.33	0.01
1013	905	G	1	-20.4	0.7	23.89	0.7	0.02

i-nuc	BP(j)	Nuc	#BP_Win	avgMFE	avgZ	avgED	SumZ	SumZ/#TotalWindows	BPs= 4
nt-1014	-	A	37	-	-	-	-	-
1014	NoBP	A	10	-20.91	0.26	21.93	2.59	0.07
1014	900	U	1	-22.0	0.33	26.23	0.33	0.01
1014	904	U	1	-20.4	0.7	23.89	0.7	0.02
1014	999	U	19	-19.09	-0.17	25.23	-3.2	-0.09
1014	1030	U	6	-13.63	-0.24	22.16	-1.43	-0.04

i-nuc	BP(j)	Nuc	#BP_Win	avgMFE	avgZ	avgED	SumZ	SumZ/#TotalWindows	BPs= 4
nt-1015	-	U	36	-	-	-	-	-
1015	NoBP	U	9	-20.66	0.26	22.43	2.3	0.06
1015	899	G	1	-22.0	0.33	26.23	0.33	0.01
1015	902	G	1	-20.4	0.7	23.89	0.7	0.02
1015	998	A	19	-19.09	-0.17	25.23	-3.2	-0.09
1015	1029	A	6	-13.63	-0.24	22.16	-1.43	-0.04

i-nuc	BP(j)	Nuc	#BP_Win	avgMFE	avgZ	avgED	SumZ	SumZ/#TotalWindows	BPs= 4
nt-1016	-	C	35	-	-	-	-	-
1016	NoBP	C	8	-20.48	0.22	22.45	1.77	0.05
1016	898	G	1	-22.0	0.33	26.23	0.33	0.01
1016	901	G	1	-20.4	0.7	23.89	0.7	0.02
1016	997	G	19	-19.09	-0.17	25.23	-3.2	-0.09
1016	1028	G	6	-13.63	-0.24	22.16	-1.43	-0.04

i-nuc	BP(j)	Nuc	#BP_Win	avgMFE	avgZ	avgED	SumZ	SumZ/#TotalWindows	BPs= 4
nt-1017	-	G	34	-	-	-	-	-
1017	NoBP	G	7	-20.49	0.17	22.81	1.18	0.03
1017	900	U	1	-20.4	0.7	23.89	0.7	0.02
1017	903	C	1	-20.8	0.37	20.76	0.37	0.01
1017	996	U	19	-19.09	-0.17	25.23	-3.2	-0.09
1017	1027	U	6	-13.63	-0.24	22.16	-1.43	-0.04

i-nuc	BP(j)	Nuc	#BP_Win	avgMFE	avgZ	avgED	SumZ	SumZ/#TotalWindows	BPs= 3
nt-1018	-	C	33	-	-	-	-	-
1018	899	G	1	-20.4	0.7	23.89	0.7	0.02
1018	NoBP	C	25	-19.36	-0.09	24.52	-2.35	-0.07
1018	902	G	1	-20.8	0.37	20.76	0.37	0.01
1018	1026	G	6	-13.63	-0.24	22.16	-1.43	-0.04

i-nuc	BP(j)	Nuc	#BP_Win	avgMFE	avgZ	avgED	SumZ	SumZ/#TotalWindows	BPs= 2
nt-1019	-	U	32	-	-	-	-	-
1019	NoBP	U	25	-19.36	-0.09	24.52	-2.35	-0.07
1019	901	G	1	-20.8	0.37	20.76	0.37	0.01
1019	1025	A	6	-13.63	-0.24	22.16	-1.43	-0.04

i-nuc	BP(j)	Nuc	#BP_Win	avgMFE	avgZ	avgED	SumZ	SumZ/#TotalWindows	BPs= 0
nt-1020	-	A	31	-	-	-	-	-
1020	NoBP	A	31	-18.27	-0.13	24.06	-4.07	-0.13

i-nuc	BP(j)	Nuc	#BP_Win	avgMFE	avgZ	avgED	SumZ	SumZ/#TotalWindows	BPs= 1
nt-1021	-	A	30	-	-	-	-	-
1021	NoBP	A	11	-16.63	-0.11	22.34	-1.24	-0.04
1021	992	U	19	-19.09	-0.17	25.23	-3.2	-0.11

i-nuc	BP(j)	Nuc	#BP_Win	avgMFE	avgZ	avgED	SumZ	SumZ/#TotalWindows	BPs= 1
nt-1022	-	C	29	-	-	-	-	-
1022	NoBP	C	10	-16.26	-0.14	21.7	-1.43	-0.05
1022	991	G	19	-19.09	-0.17	25.23	-3.2	-0.11

i-nuc	BP(j)	Nuc	#BP_Win	avgMFE	avgZ	avgED	SumZ	SumZ/#TotalWindows	BPs= 1
nt-1023	-	C	28	-	-	-	-	-
1023	NoBP	C	9	-15.81	-0.16	21.81	-1.44	-0.05
1023	990	G	19	-19.09	-0.17	25.23	-3.2	-0.11

i-nuc	BP(j)	Nuc	#BP_Win	avgMFE	avgZ	avgED	SumZ	SumZ/#TotalWindows	BPs= 2
nt-1024	-	G	27	-	-	-	-	-
1024	NoBP	G	8	-15.25	-0.18	21.99	-1.46	-0.05
1024	989	U	8	-19.95	-0.02	21.42	-0.13	-0.0
1024	934	U	11	-18.46	-0.28	28.01	-3.07	-0.11

i-nuc	BP(j)	Nuc	#BP_Win	avgMFE	avgZ	avgED	SumZ	SumZ/#TotalWindows	BPs= 2
nt-1025	-	A	26	-	-	-	-	-
1025	NoBP	A	9	-19.94	-0.02	21.45	-0.21	-0.01
1025	933	U	11	-18.46	-0.28	28.01	-3.07	-0.12
1025	1019	U	6	-13.63	-0.24	22.16	-1.43	-0.06

i-nuc	BP(j)	Nuc	#BP_Win	avgMFE	avgZ	avgED	SumZ	SumZ/#TotalWindows	BPs= 3
nt-1026	-	G	25	-	-	-	-	-
1026	NoBP	G	2	-19.2	0.14	16.92	0.27	0.01
1026	987	U	6	-20.2	-0.07	22.92	-0.4	-0.02
1026	932	U	11	-18.46	-0.28	28.01	-3.07	-0.12
1026	1018	C	6	-13.63	-0.24	22.16	-1.43	-0.06

i-nuc	BP(j)	Nuc	#BP_Win	avgMFE	avgZ	avgED	SumZ	SumZ/#TotalWindows	BPs= 3
nt-1027	-	U	24	-	-	-	-	-
1027	NoBP	U	1	-19.1	0.2	16.61	0.2	0.01
1027	986	A	6	-20.2	-0.07	22.92	-0.4	-0.02
1027	931	A	11	-18.46	-0.28	28.01	-3.07	-0.13
1027	1017	G	6	-13.63	-0.24	22.16	-1.43	-0.06

i-nuc	BP(j)	Nuc	#BP_Win	avgMFE	avgZ	avgED	SumZ	SumZ/#TotalWindows	BPs= 3
nt-1028	-	G	23	-	-	-	-	-
1028	985	C	6	-20.2	-0.07	22.92	-0.4	-0.02
1028	930	C	11	-18.46	-0.28	28.01	-3.07	-0.13
1028	1016	C	6	-13.63	-0.24	22.16	-1.43	-0.06

i-nuc	BP(j)	Nuc	#BP_Win	avgMFE	avgZ	avgED	SumZ	SumZ/#TotalWindows	BPs= 2
nt-1029	-	A	22	-	-	-	-	-
1029	NoBP	A	5	-20.3	-0.11	24.46	-0.55	-0.03
1029	929	U	11	-18.46	-0.28	28.01	-3.07	-0.14
1029	1015	U	6	-13.63	-0.24	22.16	-1.43	-0.07
