# Supplementary material for: Identification of MYC intron 2 regions that modulate expression
Source: PLoS One. 2024 Jan 18;19(1):e0296889. doi: 10.1371/journal.pone.0296889 (PMC10795982; doi:10.1371/journal.pone.0296889)
Supplement: S1 File — (ZIP) [file pone.0296889.s005.zip › S1_File_ScanFold2 data for species/Suppl_File_3_ScanFold2 data for species/Capuchin/tmpzk8x0971.structure_extracts.txt]

capuchin	.	RNA_sequence_secondary_structure	363	402	.	.	.	motif_1;sequence=GAGAGGAUUCAUCUCUGAGAGAUGAAUGAAUUGCUUCUCU;structure=(((((((((((((((...)))))))))......)))))));refoldedMFE=(((((((((((((((...)))))))))......)))))).;MFE(kcal/mol)=-15.0;z-score=-4.3;ED=0.86
capuchin	.	RNA_sequence_secondary_structure	405	432	.	.	.	motif_2;sequence=UAAAUUCCGAGAAGUGGUUGGGAUUUAA;structure=((((((((((.......)))))))))));refoldedMFE=((((((((((.......)))))))))).;MFE(kcal/mol)=-8.4;z-score=-3.98;ED=0.45
capuchin	.	RNA_sequence_secondary_structure	452	508	.	.	.	motif_3;sequence=GGGGCUGUGGUUAGAGGCCAAGCAGGGCCUCCCUGAUGCAGGAGCCAGUCAGCUGCC;structure=(.((((((((((.((((((......))))))((((...)))))))))..))))).));refoldedMFE=(.((((((((((.((((((......))))))((((...)))))))))..))))).).;MFE(kcal/mol)=-26.2;z-score=-2.29;ED=1.7
capuchin	.	RNA_sequence_secondary_structure	510	553	.	.	.	motif_4;sequence=CGAGAGUGAGGCUGAGGAGCUGGGAUCUUCUCAGCCUAUUUUGA;structure=(((((...(((((((((((.......))))))))))).))))));refoldedMFE=..(((((.(((((((((((.......))))))))))))))))..;MFE(kcal/mol)=-19.0;z-score=-3.3;ED=5.7
