# Supplementary material for: Identification of MYC intron 2 regions that modulate expression
Source: PLoS One. 2024 Jan 18;19(1):e0296889. doi: 10.1371/journal.pone.0296889 (PMC10795982; doi:10.1371/journal.pone.0296889)
Supplement: S1 File — (ZIP) [file pone.0296889.s005.zip › S1_File_ScanFold2 data for species/Suppl_File_3_ScanFold2 data for species/Capuchin/tmpzk8x0971.Zavg_-2.ct]

1050	capuchin
1 G 0 2 0 1
2 U 1 3 0 2
3 A 2 4 0 3
4 A 3 5 0 4
5 G 4 6 0 5
6 A 5 7 0 6
7 G 6 8 0 7
8 G 7 9 0 8
9 A 8 10 0 9
10 C 9 11 0 10
11 C 10 12 0 11
12 C 11 13 0 12
13 C 12 14 0 13
14 G 13 15 0 14
15 U 14 16 0 15
16 C 15 17 0 16
17 C 16 18 0 17
18 A 17 19 0 18
19 G 18 20 0 19
20 G 19 21 0 20
21 C 20 22 0 21
22 C 21 23 0 22
23 U 22 24 0 23
24 G 23 25 0 24
25 U 24 26 0 25
26 C 25 27 0 26
27 C 26 28 0 27
28 A 27 29 0 28
29 A 28 30 0 29
30 A 29 31 0 30
31 G 30 32 0 31
32 C 31 33 0 32
33 G 32 34 0 33
34 G 33 35 0 34
35 G 34 36 0 35
36 G 35 37 0 36
37 C 36 38 0 37
38 G 37 39 0 38
39 G 38 40 0 39
40 C 39 41 0 40
41 U 40 42 0 41
42 G 41 43 0 42
43 G 42 44 0 43
44 A 43 45 0 44
45 U 44 46 0 45
46 A 45 47 0 46
47 U 46 48 0 47
48 C 47 49 0 48
49 U 48 50 0 49
50 C 49 51 0 50
51 U 50 52 0 51
52 C 51 53 0 52
53 C 52 54 0 53
54 C 53 55 0 54
55 A 54 56 0 55
56 U 55 57 0 56
57 U 56 58 0 57
58 U 57 59 0 58
59 U 58 60 0 59
60 C 59 61 0 60
61 A 60 62 0 61
62 C 61 63 0 62
63 U 62 64 0 63
64 G 63 65 0 64
65 G 64 66 0 65
66 C 65 67 0 66
67 A 66 68 0 67
68 U 67 69 0 68
69 U 68 70 0 69
70 U 69 71 0 70
71 U 70 72 0 71
72 A 71 73 0 72
73 U 72 74 0 73
74 U 73 75 0 74
75 C 74 76 0 75
76 A 75 77 0 76
77 A 76 78 0 77
78 C 77 79 0 78
79 G 78 80 0 79
80 G 79 81 0 80
81 G 80 82 0 81
82 C 81 83 0 82
83 C 82 84 0 83
84 A 83 85 0 84
85 C 84 86 0 85
86 U 85 87 0 86
87 U 86 88 0 87
88 C 87 89 0 88
89 A 88 90 0 89
90 G 89 91 0 90
91 U 90 92 0 91
92 C 91 93 0 92
93 G 92 94 0 93
94 A 93 95 0 94
95 C 94 96 0 95
96 C 95 97 0 96
97 C 96 98 0 97
98 U 97 99 0 98
99 G 98 100 0 99
100 C 99 101 0 100
101 C 100 102 0 101
102 U 101 103 0 102
103 U 102 104 0 103
104 U 103 105 0 104
105 C 104 106 0 105
106 U 105 107 0 106
107 C 106 108 0 107
108 U 107 109 0 108
109 U 108 110 0 109
110 A 109 111 0 110
111 G 110 112 0 111
112 U 111 113 0 112
113 A 112 114 0 113
114 G 113 115 0 114
115 G 114 116 0 115
116 A 115 117 0 116
117 A 116 118 0 117
118 G 117 119 0 118
119 G 118 120 0 119
120 A 119 121 0 120
121 G 120 122 0 121
122 A 121 123 0 122
123 G 122 124 0 123
124 A 123 125 0 124
125 G 124 126 0 125
126 A 125 127 0 126
127 G 126 128 0 127
128 C 127 129 0 128
129 A 128 130 0 129
130 G 129 131 0 130
131 A 130 132 0 131
132 U 131 133 0 132
133 C 132 134 0 133
134 U 133 135 0 134
135 G 134 136 0 135
136 G 135 137 0 136
137 A 136 138 0 137
138 C 137 139 0 138
139 A 138 140 0 139
140 G 139 141 0 140
141 A 140 142 0 141
142 U 141 143 0 142
143 U 142 144 0 143
144 U 143 145 0 144
145 G 144 146 0 145
146 G 145 147 0 146
147 G 146 148 0 147
148 A 147 149 0 148
149 A 148 150 0 149
150 C 149 151 0 150
151 U 150 152 0 151
152 C 151 153 0 152
153 A 152 154 0 153
154 G 153 155 0 154
155 C 154 156 0 155
156 A 155 157 0 156
157 C 156 158 0 157
158 C 157 159 0 158
159 U 158 160 0 159
160 C 159 161 0 160
161 U 160 162 0 161
162 G 161 163 0 162
163 A 162 164 0 163
164 A 163 165 0 164
165 A 164 166 0 165
166 C 165 167 0 166
167 C 166 168 0 167
168 C 167 169 0 168
169 U 168 170 0 169
170 G 169 171 0 170
171 G 170 172 0 171
172 G 171 173 0 172
173 C 172 174 0 173
174 U 173 175 0 174
175 U 174 176 0 175
176 U 175 177 0 176
177 A 176 178 0 177
178 G 177 179 0 178
179 C 178 180 0 179
180 G 179 181 0 180
181 U 180 182 0 181
182 U 181 183 0 182
183 U 182 184 0 183
184 C 183 185 0 184
185 C 184 186 0 185
186 U 185 187 0 186
187 C 186 188 0 187
188 C 187 189 0 188
189 C 188 190 0 189
190 A 189 191 0 190
191 U 190 192 0 191
192 C 191 193 0 192
193 C 192 194 0 193
194 C 193 195 0 194
195 U 194 196 0 195
196 U 195 197 0 196
197 C 196 198 0 197
198 C 197 199 0 198
199 C 198 200 0 199
200 C 199 201 0 200
201 U 200 202 0 201
202 U 201 203 0 202
203 A 202 204 0 203
204 G 203 205 0 204
205 A 204 206 0 205
206 C 205 207 0 206
207 C 206 208 0 207
208 G 207 209 0 208
209 C 208 210 0 209
210 C 209 211 0 210
211 C 210 212 0 211
212 U 211 213 0 212
213 U 212 214 0 213
214 G 213 215 0 214
215 U 214 216 0 215
216 U 215 217 0 216
217 G 216 218 0 217
218 C 217 219 0 218
219 C 218 220 0 219
220 A 219 221 0 220
221 G 220 222 0 221
222 C 221 223 0 222
223 C 222 224 0 223
224 C 223 225 0 224
225 C 224 226 0 225
226 C 225 227 0 226
227 U 226 228 0 227
228 U 227 229 0 228
229 C 228 230 0 229
230 C 229 231 0 230
231 C 230 232 0 231
232 C 231 233 0 232
233 U 232 234 0 233
234 U 233 235 0 234
235 C 234 236 0 235
236 U 235 237 0 236
237 C 236 238 0 237
238 U 237 239 0 238
239 C 238 240 0 239
240 C 239 241 0 240
241 C 240 242 0 241
242 A 241 243 0 242
243 C 242 244 0 243
244 C 243 245 0 244
245 U 244 246 0 245
246 C 245 247 0 246
247 U 246 248 0 247
248 C 247 249 0 248
249 A 248 250 0 249
250 G 249 251 0 250
251 G 250 252 0 251
252 A 251 253 0 252
253 A 252 254 0 253
254 U 253 255 0 254
255 U 254 256 0 255
256 U 255 257 0 256
257 C 256 258 0 257
258 A 257 259 0 258
259 U 258 260 0 259
260 U 259 261 0 260
261 U 260 262 0 261
262 A 261 263 0 262
263 G 262 264 0 263
264 G 263 265 0 264
265 U 264 266 0 265
266 U 265 267 0 266
267 U 266 268 0 267
268 U 267 269 0 268
269 U 268 270 0 269
270 A 269 271 0 270
271 A 270 272 0 271
272 A 271 273 0 272
273 C 272 274 0 273
274 C 273 275 0 274
275 U 274 276 0 275
276 G 275 277 0 276
277 G 276 278 0 277
278 C 277 279 0 278
279 U 278 280 0 279
280 U 279 281 0 280
281 A 280 282 0 281
282 U 281 283 0 282
283 U 282 284 0 283
284 U 283 285 0 284
285 C 284 286 0 285
286 A 285 287 0 286
287 C 286 288 0 287
288 A 287 289 0 288
289 A 288 290 0 289
290 C 289 291 0 290
291 U 290 292 0 291
292 C 291 293 0 292
293 A 292 294 0 293
294 A 293 295 0 294
295 U 294 296 0 295
296 C 295 297 0 296
297 C 296 298 0 297
298 A 297 299 0 298
299 C 298 300 0 299
300 U 299 301 0 300
301 U 300 302 0 301
302 C 301 303 0 302
303 U 302 304 0 303
304 U 303 305 0 304
305 A 304 306 0 305
306 C 305 307 0 306
307 C 306 308 0 307
308 U 307 309 0 308
309 C 308 310 0 309
310 C 309 311 0 310
311 C 310 312 0 311
312 A 311 313 0 312
313 U 312 314 0 313
314 A 313 315 0 314
315 A 314 316 0 315
316 G 315 317 0 316
317 C 316 318 0 317
318 A 317 319 0 318
319 U 318 320 0 319
320 U 319 321 0 320
321 U 320 322 0 321
322 U 321 323 0 322
323 A 322 324 0 323
324 A 323 325 0 324
325 U 324 326 0 325
326 U 325 327 0 326
327 G 326 328 0 327
328 C 327 329 0 328
329 C 328 330 0 329
330 C 329 331 0 330
331 C 330 332 0 331
332 G 331 333 0 332
333 G 332 334 0 333
334 G 333 335 0 334
335 G 334 336 0 335
336 U 335 337 0 336
337 G 336 338 0 337
338 G 337 339 0 338
339 G 338 340 0 339
340 U 339 341 0 340
341 G 340 342 0 341
342 G 341 343 0 342
343 A 342 344 0 343
344 U 343 345 0 344
345 G 344 346 0 345
346 G 345 347 0 346
347 G 346 348 0 347
348 G 347 349 0 348
349 G 348 350 0 349
350 G 349 351 0 350
351 G 350 352 0 351
352 A 351 353 0 352
353 A 352 354 0 353
354 U 353 355 0 354
355 G 354 356 0 355
356 G 355 357 0 356
357 G 356 358 0 357
358 G 357 359 0 358
359 A 358 360 0 359
360 U 359 361 0 360
361 A 360 362 0 361
362 A 361 363 402 362
363 G 362 364 401 363
364 A 363 365 400 364
365 G 364 366 399 365
366 A 365 367 398 366
367 G 366 368 397 367
368 G 367 369 396 368
369 A 368 370 389 369
370 U 369 371 388 370
371 U 370 372 387 371
372 C 371 373 386 372
373 A 372 374 385 373
374 U 373 375 384 374
375 C 374 376 383 375
376 U 375 377 382 376
377 C 376 378 381 377
378 U 377 379 0 378
379 G 378 380 0 379
380 A 379 381 0 380
381 G 380 382 377 381
382 A 381 383 376 382
383 G 382 384 375 383
384 A 383 385 374 384
385 U 384 386 373 385
386 G 385 387 372 386
387 A 386 388 371 387
388 A 387 389 370 388
389 U 388 390 369 389
390 G 389 391 0 390
391 A 390 392 0 391
392 A 391 393 0 392
393 U 392 394 0 393
394 U 393 395 0 394
395 G 394 396 0 395
396 C 395 397 368 396
397 U 396 398 367 397
398 U 397 399 366 398
399 C 398 400 365 399
400 U 399 401 364 400
401 C 400 402 363 401
402 U 401 403 362 402
403 C 402 404 0 403
404 U 403 405 432 404
405 U 404 406 431 405
406 A 405 407 430 406
407 A 406 408 429 407
408 A 407 409 428 408
409 U 408 410 427 409
410 U 409 411 426 410
411 C 410 412 425 411
412 C 411 413 424 412
413 G 412 414 423 413
414 A 413 415 422 414
415 G 414 416 0 415
416 A 415 417 0 416
417 A 416 418 0 417
418 G 417 419 0 418
419 U 418 420 0 419
420 G 419 421 0 420
421 G 420 422 0 421
422 U 421 423 414 422
423 U 422 424 413 423
424 G 423 425 412 424
425 G 424 426 411 425
426 G 425 427 410 426
427 A 426 428 409 427
428 U 427 429 408 428
429 U 428 430 407 429
430 U 429 431 406 430
431 A 430 432 405 431
432 A 431 433 404 432
433 U 432 434 0 433
434 G 433 435 0 434
435 A 434 436 0 435
436 A 435 437 0 436
437 C 436 438 0 437
438 U 437 439 0 438
439 A 438 440 0 439
440 U 439 441 0 440
441 C 440 442 0 441
442 U 441 443 0 442
443 G 442 444 0 443
444 C 443 445 0 444
445 A 444 446 0 445
446 A 445 447 0 446
447 A 446 448 0 447
448 A 447 449 0 448
449 A 448 450 0 449
450 U 449 451 0 450
451 G 450 452 508 451
452 G 451 453 507 452
453 G 452 454 0 453
454 G 453 455 505 454
455 G 454 456 504 455
456 C 455 457 503 456
457 U 456 458 502 457
458 G 457 459 501 458
459 U 458 460 498 459
460 G 459 461 497 460
461 G 460 462 496 461
462 U 461 463 495 462
463 U 462 464 494 463
464 A 463 465 0 464
465 G 464 466 482 465
466 A 465 467 481 466
467 G 466 468 480 467
468 G 467 469 479 468
469 C 468 470 478 469
470 C 469 471 477 470
471 A 470 472 0 471
472 A 471 473 0 472
473 G 472 474 0 473
474 C 473 475 0 474
475 A 474 476 0 475
476 G 475 477 0 476
477 G 476 478 470 477
478 G 477 479 469 478
479 C 478 480 468 479
480 C 479 481 467 480
481 U 480 482 466 481
482 C 481 483 465 482
483 C 482 484 493 483
484 C 483 485 492 484
485 U 484 486 491 485
486 G 485 487 490 486
487 A 486 488 0 487
488 U 487 489 0 488
489 G 488 490 0 489
490 C 489 491 486 490
491 A 490 492 485 491
492 G 491 493 484 492
493 G 492 494 483 493
494 A 493 495 463 494
495 G 494 496 462 495
496 C 495 497 461 496
497 C 496 498 460 497
498 A 497 499 459 498
499 G 498 500 0 499
500 U 499 501 0 500
501 C 500 502 458 501
502 A 501 503 457 502
503 G 502 504 456 503
504 C 503 505 455 504
505 U 504 506 454 505
506 G 505 507 0 506
507 C 506 508 452 507
508 C 507 509 451 508
509 U 508 510 553 509
510 C 509 511 552 510
511 G 510 512 551 511
512 A 511 513 550 512
513 G 512 514 549 513
514 A 513 515 548 514
515 G 514 516 0 515
516 U 515 517 0 516
517 G 516 518 0 517
518 A 517 519 546 518
519 G 518 520 545 519
520 G 519 521 544 520
521 C 520 522 543 521
522 U 521 523 542 522
523 G 522 524 541 523
524 A 523 525 540 524
525 G 524 526 539 525
526 G 525 527 538 526
527 A 526 528 537 527
528 G 527 529 536 528
529 C 528 530 0 529
530 U 529 531 0 530
531 G 530 532 0 531
532 G 531 533 0 532
533 G 532 534 0 533
534 A 533 535 0 534
535 U 534 536 0 535
536 C 535 537 528 536
537 U 536 538 527 537
538 U 537 539 526 538
539 C 538 540 525 539
540 U 539 541 524 540
541 C 540 542 523 541
542 A 541 543 522 542
543 G 542 544 521 543
544 C 543 545 520 544
545 C 544 546 519 545
546 U 545 547 518 546
547 A 546 548 0 547
548 U 547 549 514 548
549 U 548 550 513 549
550 U 549 551 512 550
551 U 550 552 511 551
552 G 551 553 510 552
553 A 552 554 509 553
554 A 553 555 0 554
555 C 554 556 0 555
556 A 555 557 0 556
557 C 556 558 0 557
558 U 557 559 0 558
559 G 558 560 0 559
560 A 559 561 0 560
561 A 560 562 0 561
562 A 561 563 0 562
563 A 562 564 0 563
564 G 563 565 0 564
565 C 564 566 0 565
566 A 565 567 0 566
567 A 566 568 0 567
568 A 567 569 0 568
569 U 568 570 0 569
570 C 569 571 0 570
571 C 570 572 0 571
572 U 571 573 0 572
573 U 572 574 0 573
574 G 573 575 0 574
575 A 574 576 0 575
576 G 575 577 0 576
577 U 576 578 0 577
578 U 577 579 0 578
579 G 578 580 0 579
580 U 579 581 0 580
581 A 580 582 0 581
582 A 581 583 0 582
583 G 582 584 0 583
584 G 583 585 0 584
585 A 584 586 0 585
586 C 585 587 0 586
587 U 586 588 0 587
588 U 587 589 0 588
589 U 588 590 0 589
590 U 589 591 0 590
591 U 590 592 0 591
592 U 591 593 0 592
593 U 592 594 0 593
594 U 593 595 0 594
595 U 594 596 0 595
596 U 595 597 0 596
597 U 596 598 0 597
598 C 597 599 0 598
599 U 598 600 0 599
600 U 599 601 0 600
601 A 600 602 0 601
602 U 601 603 0 602
603 C 602 604 0 603
604 C 603 605 0 604
605 C 604 606 0 605
606 A 605 607 0 606
607 U 606 608 0 607
608 C 607 609 0 608
609 C 608 610 0 609
610 U 609 611 0 610
611 C 610 612 0 611
612 U 611 613 0 612
613 U 612 614 0 613
614 G 613 615 0 614
615 G 614 616 0 615
616 A 615 617 0 616
617 C 616 618 0 617
618 U 617 619 0 618
619 U 618 620 0 619
620 U 619 621 0 620
621 U 620 622 0 621
622 G 621 623 0 622
623 G 622 624 0 623
624 C 623 625 0 624
625 A 624 626 0 625
626 A 625 627 0 626
627 A 626 628 0 627
628 A 627 629 0 628
629 C 628 630 0 629
630 U 629 631 0 630
631 A 630 632 0 631
632 C 631 633 0 632
633 A 632 634 0 633
634 A 633 635 0 634
635 U 634 636 0 635
636 U 635 637 0 636
637 G 636 638 0 637
638 U 637 639 0 638
639 U 638 640 0 639
640 U 639 641 0 640
641 U 640 642 0 641
642 U 641 643 0 642
643 U 642 644 0 643
644 U 643 645 0 644
645 U 644 646 0 645
646 C 645 647 0 646
647 A 646 648 0 647
648 C 647 649 0 648
649 U 648 650 0 649
650 U 649 651 0 650
651 C 650 652 0 651
652 C 651 653 0 652
653 A 652 654 0 653
654 G 653 655 0 654
655 U 654 656 0 655
656 A 655 657 0 656
657 A 656 658 0 657
658 A 657 659 0 658
659 A 658 660 0 659
660 U 659 661 0 660
661 A 660 662 0 661
662 G 661 663 0 662
663 G 662 664 0 663
664 G 663 665 0 664
665 A 664 666 0 665
666 G 665 667 0 666
667 U 666 668 0 667
668 U 667 669 0 668
669 G 668 670 0 669
670 C 669 671 0 670
671 U 670 672 0 671
672 A 671 673 0 672
673 A 672 674 0 673
674 A 673 675 0 674
675 G 674 676 0 675
676 U 675 677 0 676
677 C 676 678 0 677
678 A 677 679 0 678
679 U 678 680 0 679
680 A 679 681 0 680
681 C 680 682 0 681
682 C 681 683 0 682
683 G 682 684 0 683
684 A 683 685 0 684
685 G 684 686 0 685
686 C 685 687 0 686
687 A 686 688 0 687
688 A 687 689 0 688
689 U 688 690 0 689
690 U 689 691 0 690
691 U 690 692 0 691
692 G 691 693 0 692
693 C 692 694 0 693
694 A 693 695 0 694
695 G 694 696 0 695
696 C 695 697 0 696
697 U 696 698 0 697
698 C 697 699 0 698
699 U 698 700 0 699
700 C 699 701 0 700
701 A 700 702 0 701
702 U 701 703 0 702
703 U 702 704 0 703
704 U 703 705 0 704
705 G 704 706 0 705
706 C 705 707 0 706
707 A 706 708 0 707
708 A 707 709 0 708
709 C 708 710 0 709
710 A 709 711 0 710
711 C 710 712 0 711
712 C 711 713 0 712
713 U 712 714 0 713
714 G 713 715 0 714
715 A 714 716 0 715
716 A 715 717 0 716
717 G 716 718 0 717
718 G 717 719 0 718
719 G 718 720 0 719
720 U 719 721 0 720
721 U 720 722 0 721
722 C 721 723 0 722
723 U 722 724 0 723
724 U 723 725 0 724
725 G 724 726 0 725
726 G 725 727 0 726
727 U 726 728 0 727
728 A 727 729 0 728
729 A 728 730 0 729
730 A 729 731 0 730
731 G 730 732 0 731
732 U 731 733 0 732
733 C 732 734 0 733
734 C 733 735 0 734
735 C 734 736 0 735
736 U 735 737 0 736
737 U 736 738 0 737
738 A 737 739 0 738
739 A 738 740 0 739
740 A 739 741 0 740
741 A 740 742 0 741
742 A 741 743 0 742
743 U 742 744 0 743
744 A 743 745 0 744
745 G 744 746 0 745
746 G 745 747 0 746
747 A 746 748 0 747
748 G 747 749 0 748
749 G 748 750 0 749
750 U 749 751 0 750
751 G 750 752 0 751
752 C 751 753 0 752
753 U 752 754 0 753
754 U 753 755 0 754
755 G 754 756 0 755
756 G 755 757 0 756
757 G 756 758 0 757
758 A 757 759 0 758
759 A 758 760 0 759
760 U 759 761 0 760
761 G 760 762 0 761
762 A 761 763 0 762
763 G 762 764 0 763
764 C 763 765 0 764
765 U 764 766 0 765
766 U 765 767 0 766
767 U 766 768 0 767
768 G 767 769 0 768
769 C 768 770 0 769
770 U 769 771 0 770
771 U 770 772 0 771
772 U 771 773 0 772
773 G 772 774 0 773
774 G 773 775 0 774
775 G 774 776 0 775
776 U 775 777 0 776
777 G 776 778 0 777
778 U 777 779 0 778
779 G 778 780 0 779
780 U 779 781 0 780
781 C 780 782 0 781
782 C 781 783 0 782
783 A 782 784 0 783
784 A 783 785 0 784
785 A 784 786 0 785
786 G 785 787 0 786
787 C 786 788 0 787
788 C 787 789 0 788
789 U 788 790 0 789
790 C 789 791 0 790
791 A 790 792 0 791
792 U 791 793 0 792
793 U 792 794 0 793
794 A 793 795 0 794
795 A 794 796 0 795
796 G 795 797 0 796
797 U 796 798 0 797
798 C 797 799 0 798
799 U 798 800 0 799
800 U 799 801 0 800
801 A 800 802 0 801
802 G 801 803 0 802
803 G 802 804 0 803
804 U 803 805 0 804
805 A 804 806 0 805
806 A 805 807 0 806
807 G 806 808 0 807
808 A 807 809 0 808
809 A 808 810 0 809
810 C 809 811 0 810
811 U 810 812 0 811
812 G 811 813 0 812
813 G 812 814 0 813
814 C 813 815 0 814
815 A 814 816 0 815
816 U 815 817 0 816
817 C 816 818 0 817
818 A 817 819 0 818
819 A 818 820 0 819
820 U 819 821 0 820
821 G 820 822 0 821
822 U 821 823 0 822
823 G 822 824 0 823
824 G 823 825 0 824
825 U 824 826 0 825
826 A 825 827 0 826
827 U 826 828 0 827
828 C 827 829 0 828
829 C 828 830 0 829
830 U 829 831 0 830
831 G 830 832 0 831
832 G 831 833 0 832
833 G 832 834 0 833
834 A 833 835 0 834
835 A 834 836 0 835
836 A 835 837 0 836
837 U 836 838 0 837
838 G 837 839 0 838
839 G 838 840 0 839
840 U 839 841 0 840
841 A 840 842 0 841
842 G 841 843 0 842
843 U 842 844 0 843
844 U 843 845 0 844
845 U 844 846 0 845
846 U 845 847 0 846
847 C 846 848 0 847
848 U 847 849 0 848
849 U 848 850 0 849
850 G 849 851 0 850
851 U 850 852 0 851
852 C 851 853 0 852
853 U 852 854 0 853
854 G 853 855 0 854
855 U 854 856 0 855
856 G 855 857 0 856
857 C 856 858 0 857
858 C 857 859 0 858
859 A 858 860 0 859
860 U 859 861 0 860
861 C 860 862 0 861
862 A 861 863 0 862
863 C 862 864 0 863
864 C 863 865 0 864
865 C 864 866 0 865
866 A 865 867 0 866
867 G 866 868 0 867
868 C 867 869 0 868
869 U 868 870 0 869
870 G 869 871 0 870
871 U 870 872 0 871
872 C 871 873 0 872
873 C 872 874 0 873
874 U 873 875 0 874
875 C 874 876 0 875
876 C 875 877 0 876
877 C 876 878 0 877
878 U 877 879 0 878
879 U 878 880 0 879
880 C 879 881 0 880
881 G 880 882 0 881
882 U 881 883 0 882
883 G 882 884 0 883
884 G 883 885 0 884
885 U 884 886 0 885
886 G 885 887 0 886
887 A 886 888 0 887
888 G 887 889 0 888
889 A 888 890 0 889
890 G 889 891 0 890
891 G 890 892 0 891
892 A 891 893 0 892
893 G 892 894 0 893
894 G 893 895 0 894
895 U 894 896 0 895
896 G 895 897 0 896
897 G 896 898 0 897
898 G 897 899 0 898
899 G 898 900 0 899
900 U 899 901 0 900
901 G 900 902 0 901
902 G 901 903 0 902
903 C 902 904 0 903
904 U 903 905 0 904
905 G 904 906 0 905
906 G 905 907 0 906
907 C 906 908 0 907
908 U 907 909 0 908
909 A 908 910 0 909
910 G 909 911 0 910
911 A 910 912 0 911
912 U 911 913 0 912
913 U 912 914 0 913
914 G 913 915 0 914
915 G 914 916 0 915
916 U 915 917 0 916
917 U 916 918 0 917
918 C 917 919 0 918
919 U 918 920 0 919
920 U 919 921 0 920
921 C 920 922 0 921
922 G 921 923 0 922
923 G 922 924 0 923
924 G 923 925 0 924
925 G 924 926 0 925
926 A 925 927 0 926
927 G 926 928 0 927
928 A 927 929 0 928
929 U 928 930 0 929
930 C 929 931 0 930
931 A 930 932 0 931
932 U 931 933 0 932
933 U 932 934 0 933
934 U 933 935 0 934
935 U 934 936 0 935
936 G 935 937 0 936
937 U 936 938 0 937
938 C 937 939 0 938
939 C 938 940 0 939
940 A 939 941 0 940
941 A 940 942 0 941
942 A 941 943 0 942
943 G 942 944 0 943
944 A 943 945 0 944
945 C 944 946 0 945
946 C 945 947 0 946
947 U 946 948 0 947
948 U 947 949 0 948
949 U 948 950 0 949
950 G 949 951 0 950
951 U 950 952 0 951
952 A 951 953 0 952
953 A 952 954 0 953
954 C 953 955 0 954
955 A 954 956 0 955
956 U 955 957 0 956
957 A 956 958 0 957
958 U 957 959 0 958
959 U 958 960 0 959
960 A 959 961 0 960
961 A 960 962 0 961
962 U 961 963 0 962
963 G 962 964 0 963
964 C 963 965 0 964
965 G 964 966 0 965
966 U 965 967 0 966
967 U 966 968 0 967
968 A 967 969 0 968
969 U 968 970 0 969
970 A 969 971 0 970
971 U 970 972 0 971
972 U 971 973 0 972
973 U 972 974 0 973
974 C 973 975 0 974
975 U 974 976 0 975
976 A 975 977 0 976
977 C 976 978 0 977
978 A 977 979 0 978
979 G 978 980 0 979
980 C 979 981 0 980
981 A 980 982 0 981
982 U 981 983 0 982
983 U 982 984 0 983
984 A 983 985 0 984
985 C 984 986 0 985
986 A 985 987 0 986
987 U 986 988 0 987
988 C 987 989 0 988
989 U 988 990 0 989
990 G 989 991 0 990
991 G 990 992 0 991
992 U 991 993 0 992
993 A 992 994 0 993
994 A 993 995 0 994
995 U 994 996 0 995
996 U 995 997 0 996
997 G 996 998 0 997
998 A 997 999 0 998
999 U 998 1000 0 999
1000 C 999 1001 0 1000
1001 A 1000 1002 0 1001
1002 U 1001 1003 0 1002
1003 U 1002 1004 0 1003
1004 U 1003 1005 0 1004
1005 U 1004 1006 0 1005
1006 A 1005 1007 0 1006
1007 A 1006 1008 0 1007
1008 U 1007 1009 0 1008
1009 G 1008 1010 0 1009
1010 A 1009 1011 0 1010
1011 A 1010 1012 0 1011
1012 A 1011 1013 0 1012
1013 C 1012 1014 0 1013
1014 A 1013 1015 0 1014
1015 U 1014 1016 0 1015
1016 C 1015 1017 0 1016
1017 G 1016 1018 0 1017
1018 C 1017 1019 0 1018
1019 U 1018 1020 0 1019
1020 A 1019 1021 0 1020
1021 A 1020 1022 0 1021
1022 C 1021 1023 0 1022
1023 C 1022 1024 0 1023
1024 G 1023 1025 0 1024
1025 A 1024 1026 0 1025
1026 G 1025 1027 0 1026
1027 U 1026 1028 0 1027
1028 G 1027 1029 0 1028
1029 A 1028 1030 0 1029
1030 U 1029 1031 0 1030
1031 U 1030 1032 0 1031
1032 U 1031 1033 0 1032
1033 C 1032 1034 0 1033
1034 U 1033 1035 0 1034
1035 A 1034 1036 0 1035
1036 U 1035 1037 0 1036
1037 U 1036 1038 0 1037
1038 U 1037 1039 0 1038
1039 C 1038 1040 0 1039
1040 C 1039 1041 0 1040
1041 U 1040 1042 0 1041
1042 U 1041 1043 0 1042
1043 U 1042 1044 0 1043
1044 C 1043 1045 0 1044
1045 U 1044 1046 0 1045
1046 U 1045 1047 0 1046
1047 A 1046 1048 0 1047
1048 A 1047 1049 0 1048
1049 A 1048 1050 0 1049
1050 G 1049 1051 0 1050
