# Supplementary material for: Identification of MYC intron 2 regions that modulate expression
Source: PLoS One. 2024 Jan 18;19(1):e0296889. doi: 10.1371/journal.pone.0296889 (PMC10795982; doi:10.1371/journal.pone.0296889)
Supplement: S1 File — (ZIP) [file pone.0296889.s005.zip › S1_File_ScanFold2 data for species/Suppl_File_3_ScanFold2 data for species/Capuchin/tmpzk8x0971.zavgs.wig]

fixedStep chrom=capuchin start=1 step=1 span=1
-0.410000
-0.395000
-0.373333
-0.322500
-0.350000
-0.495000
-0.655714
-0.653750
-0.653750
-0.653750
-0.596364
-0.653750
-0.653750
-0.653750
-0.654444
-0.716000
-0.654444
-0.653750
-0.653750
-0.653750
-0.906000
-0.750000
-0.660000
-1.092069
-1.092069
-1.092069
-0.655714
-0.864545
-1.090345
-1.105333
-1.228800
-1.201154
-1.162593
-1.132143
-1.092069
-1.092069
-1.092069
-1.092069
-1.092069
-1.092069
-1.092069
-1.092069
-1.092069
-1.092069
-1.002703
-0.959773
-0.962667
-0.966739
-0.970000
-0.972708
-1.014571
-0.995278
-1.051212
-1.017353
-0.954054
-0.885741
-0.869091
-0.850952
-0.828372
-0.806833
-0.799661
-0.778667
-0.864528
-0.864528
-0.864528
-0.864528
-0.730000
-0.714265
-0.705797
-0.697429
-0.701884
-0.698000
-0.693521
-0.688194
-0.683014
-0.731791
-0.715286
-0.708451
-0.864528
-0.850741
-0.864528
-0.864528
-0.864528
-0.864528
-0.692375
-1.092069
-1.092069
-1.092069
-1.092069
-1.092069
-1.092069
-1.092069
-1.092069
-0.940513
-1.092069
-1.092069
-1.132143
-1.162593
-1.201154
-1.228800
-0.596593
-0.595109
-0.595109
-0.590538
-0.590538
-0.590538
-0.590538
-0.590538
-0.590538
-0.512000
-0.491287
-0.360545
-0.347064
-0.590538
-0.590538
-0.590538
-0.590538
-0.590538
-0.590538
-0.590538
-0.590538
-0.590538
-0.595109
-0.595109
-0.596593
-0.411300
-1.228800
-1.201154
-1.162593
-1.132143
-0.514125
-0.504286
-0.493117
-0.940513
-0.655714
-1.092069
-1.092069
-1.092069
-0.356769
-0.828372
-0.850952
-0.420541
-0.336386
-0.954054
-1.017353
-1.051212
-0.995278
-1.014571
-0.083881
-0.087838
-1.092069
-0.313333
-0.354667
-0.464615
-0.087397
-1.445000
-1.515088
-1.515088
-1.515088
-0.068621
-1.352523
-1.346822
-1.344673
-1.338224
-1.332604
-0.034271
-0.148649
-0.148243
-1.336567
-0.462336
-0.420741
-0.388586
-0.372020
-0.747222
-0.075862
-0.130274
-0.174706
-0.565500
-0.372020
-0.705789
-0.322500
-0.357222
-0.367468
-0.392278
-0.428442
-0.393551
-0.407071
-0.254545
-0.440202
-0.320991
-0.510800
-0.539592
-0.497664
-0.511776
-0.513578
-0.585600
-0.596100
-0.604700
-0.384500
-0.497500
-0.513364
-0.406780
-0.540550
-0.543761
-0.532364
-0.438739
-0.387193
-0.372020
-0.388586
-0.420741
-0.462336
-0.520756
-0.881389
-0.892836
-0.923582
-0.951343
-1.515088
-1.515088
-1.515088
-1.515088
-1.515088
-1.142639
-1.188750
-1.224384
-0.906161
-0.998739
-1.108020
-1.138416
-1.103627
-1.151111
-1.515088
-1.515088
-1.515088
-1.167766
-1.206344
-1.229560
-1.191509
-1.488690
-1.361096
-1.250658
-1.095341
-1.158211
-1.336567
-1.336567
-1.336567
-1.143474
-1.288036
-1.246667
-1.336567
-1.336567
-1.336567
-1.278972
-1.246881
-1.332604
-1.338224
-1.344673
-1.346822
-1.352523
-1.287583
-1.417222
-1.283611
-1.515088
-1.515088
-1.515088
-1.445000
-1.363286
-1.358500
-1.373500
-1.391083
-1.410417
-1.510571
-1.545714
-1.490000
-1.515088
-1.515088
-1.515088
-1.515088
-1.515088
-1.491739
-1.509565
-1.561897
-1.585357
-1.744000
-1.767000
-1.788000
-1.621750
-1.691413
-1.719348
-1.683417
-1.729286
-1.763429
-1.790000
-1.713673
-1.766147
-1.821964
-1.835273
-1.864727
-2.090548
-1.767470
-1.660404
-1.775753
-1.786164
-1.814054
-1.728824
-1.766442
-1.854444
-1.873333
-1.621000
-1.721746
-3.163902
-3.117000
-1.737444
-1.754333
-1.914466
-1.930291
-1.935000
-1.935000
-1.935000
-1.928796
-1.948704
-1.968704
-1.987315
-2.142750
-1.962941
-1.966733
-1.935000
-1.935000
-1.935000
-1.761831
-1.754429
-1.852651
-2.249808
-3.117000
-3.163902
-1.721746
-2.075238
-3.296774
-3.341935
-2.260196
-2.376184
-3.053333
-2.926250
-2.075238
-1.721746
-2.824545
-3.055714
-3.128571
-1.905091
-2.361429
-2.910455
-3.062500
-2.292174
-2.357609
-2.982308
-3.100417
-3.005143
-2.671209
-2.435000
-2.471190
-2.406842
-2.610227
-3.070426
-3.056042
-3.029388
-3.029388
-3.029388
-3.029388
-3.029388
-2.873134
-2.954608
-2.935769
-2.924381
-2.907453
-2.887944
-2.887944
-2.887944
-2.887944
-2.839652
-2.802946
-2.815315
-2.887944
-2.887944
-2.887944
-2.887944
-2.907453
-2.924381
-2.935769
-2.954608
-2.873134
-2.838889
-2.834786
-2.799412
-2.879903
-2.884510
-2.940000
-3.029388
-3.029388
-3.029388
-3.029388
-3.029388
-3.056042
-3.070426
-3.063617
-2.698588
-2.694382
-2.686333
-2.671209
-2.671209
-2.671209
-2.671209
-2.671209
-2.671209
-2.671209
-2.671209
-2.625536
-2.620268
-2.613929
-2.710990
-2.688283
-2.665816
-2.709159
-2.671209
-2.671209
-2.671209
-2.671209
-2.671209
-2.671209
-2.671209
-2.671209
-2.686333
-2.694382
-2.698588
-2.540571
-2.591771
-2.709733
-2.519375
-2.528030
-2.477308
-2.365231
-2.322075
-2.442609
-2.449130
-2.631667
-2.595758
-2.804889
-2.547981
-2.506667
-2.506000
-2.527281
-2.540737
-2.785000
-2.745714
-2.680476
-2.558302
-2.472982
-2.472982
-2.472982
-2.472982
-2.436833
-2.436833
-2.436833
-2.436833
-2.436833
-2.346325
-2.406087
-2.411831
-2.414932
-2.414932
-2.414932
-2.414932
-2.407375
-2.384875
-2.293675
-2.414932
-2.415844
-2.299646
-2.414932
-2.414932
-2.414932
-2.414932
-2.411831
-2.406087
-2.329351
-2.329351
-2.329351
-2.329351
-2.174397
-2.232889
-2.239318
-2.329351
-2.329351
-2.329351
-2.329351
-2.436833
-2.436833
-2.436833
-2.436833
-2.436833
-2.149038
-2.395873
-2.472982
-2.472982
-2.472982
-2.472982
-2.558302
-2.617551
-2.745714
-2.785000
-2.244677
-2.244677
-2.244677
-2.244677
-2.244677
-2.244677
-2.100108
-2.101300
-2.235618
-2.198043
-2.187979
-2.165313
-2.165313
-2.165313
-2.165313
-2.165313
-2.165313
-2.165313
-2.165313
-2.165313
-2.135816
-2.148351
-2.165313
-2.143918
-2.106226
-2.093679
-1.987565
-2.165313
-2.165313
-2.165313
-2.165313
-2.165313
-2.165313
-2.165313
-2.165313
-2.165313
-2.187979
-2.198043
-1.867611
-2.244677
-2.244677
-2.244677
-2.244677
-2.244677
-2.244677
-2.105942
-1.636184
-1.603947
-1.573421
-1.563014
-2.472982
-2.395873
-2.027069
-1.978793
-1.983750
-1.064667
-1.394578
-1.518750
-1.475140
-1.430545
-1.215647
-1.217126
-1.217126
-1.217126
-1.217126
-1.217126
-1.270515
-1.263021
-1.268500
-1.224479
-1.293069
-1.217126
-1.217126
-1.217126
-1.217126
-1.217126
-1.215647
-1.064667
-1.056333
-1.061333
-1.142258
-1.147500
-1.136154
-1.159917
-1.164867
-1.161947
-1.160177
-2.105942
-2.244677
-2.244677
-1.152621
-1.141650
-1.131068
-1.174571
-1.122973
-1.124828
-1.072000
-0.991400
-1.015714
-1.039875
-0.996377
-1.015937
-1.008911
-1.047931
-1.036364
-1.072000
-1.124828
-1.015714
-0.944085
-0.963151
-0.958592
-0.919848
-0.738784
-1.072000
-1.154444
-1.162154
-1.050517
-0.771354
-0.771354
-0.771354
-0.771354
-0.891842
-0.894167
-0.883578
-0.891835
-0.899083
-0.924017
-0.927009
-0.771354
-0.771354
-0.771354
-0.771354
-1.050517
-0.949298
-0.953894
-0.964455
-0.944486
-0.811354
-0.909348
-0.973158
-0.933519
-0.967941
-1.022647
-1.084412
-1.033505
-1.436667
-1.835250
-1.436667
-1.436667
-1.436667
-1.095000
-1.115351
-1.157179
-1.562143
-1.562143
-1.562143
-1.562143
-1.562143
-1.562143
-1.562143
-1.562143
-1.562143
-1.585909
-1.634000
-1.657067
-1.679600
-1.622714
-1.562143
-1.562143
-1.335545
-1.377255
-1.428077
-1.419551
-1.438764
-1.562143
-1.562143
-1.562143
-1.366111
-1.389070
-1.490204
-1.546000
-1.526386
-1.525610
-1.562143
-1.562143
-1.562143
-1.562143
-1.562143
-1.562143
-1.562143
-1.562143
-1.562143
-1.533333
-1.436667
-1.436667
-1.436667
-1.835250
-1.436667
-1.419000
-1.401833
-1.448846
-1.548806
-1.806364
-1.806364
-1.806364
-1.555067
-1.688315
-1.688315
-1.674778
-1.674778
-1.674778
-1.618105
-1.504167
-1.674778
-1.674778
-1.674778
-1.556019
-1.539640
-1.573426
-1.547589
-1.674778
-1.674778
-1.674778
-1.592941
-1.674778
-1.674778
-1.674778
-1.688315
-1.688315
-1.512833
-1.508417
-1.507500
-1.509417
-1.533534
-1.572911
-1.569744
-1.431746
-1.632683
-1.806364
-1.806364
-1.806364
-1.548806
-1.448846
-1.882093
-1.401833
-1.419000
-1.436667
-1.523968
-1.436667
-1.436667
-1.007313
-0.996176
-0.984783
-0.984783
-0.984783
-1.179062
-1.175000
-1.105714
-1.086429
-1.022105
-1.009479
-1.009300
-0.993663
-0.973039
-0.954272
-0.954272
-0.955566
-0.919907
-0.901402
-0.888889
-0.910625
-0.972034
-0.954272
-0.954272
-0.973039
-0.993663
-1.009300
-1.009479
-1.022105
-0.984783
-0.984783
-0.984783
-0.996176
-1.007313
-0.917500
-0.809386
-0.785149
-0.949425
-1.436667
-1.436667
-1.523968
-1.436667
-1.419000
-1.401833
-1.882093
-1.448846
-1.548806
-0.568095
-0.523571
-0.517805
-0.739268
-0.825094
-1.174262
-1.136721
-0.837632
-1.065333
-0.825094
-0.866792
-0.594771
-0.733505
-0.755728
-0.774712
-0.801915
-0.503962
-0.920625
-0.920625
-0.739216
-0.667952
-0.601392
-0.920625
-0.920625
-0.876000
-1.028043
-0.914000
-0.909107
-0.592241
-0.564571
-0.866792
-0.825094
-1.065333
-0.996962
-1.136721
-1.174262
-0.825094
-0.866792
-0.866552
-0.890339
-0.909107
-0.965231
-1.020597
-0.985046
-1.642364
-1.655714
-1.665614
-1.665614
-1.665614
-1.560000
-1.630455
-1.630455
-1.630455
-1.630455
-1.630455
-1.559286
-1.559286
-1.559286
-1.559286
-1.559286
-1.559286
-1.559286
-1.559286
-1.559286
-1.078922
-1.492361
-1.492361
-1.492361
-1.492361
-1.492361
-1.390000
-1.390000
-1.247500
-1.228095
-1.160455
-0.912241
-1.051667
-1.390000
-1.390000
-0.917043
-1.023048
-1.049806
-1.492361
-1.492361
-1.492361
-1.492361
-1.492361
-1.559286
-1.559286
-1.559286
-1.483151
-1.559286
-1.559286
-1.559286
-1.559286
-1.559286
-1.630455
-1.282152
-1.630455
-1.630455
-1.630455
-1.630455
-1.665614
-1.665614
-1.665614
-1.655714
-1.642364
-0.725146
-0.650909
-0.650909
-0.650909
-0.642574
-0.671667
-0.671667
-0.671667
-0.636863
-0.671667
-0.671667
-0.671667
-0.651702
-0.671667
-0.671667
-0.671667
-0.664505
-0.666703
-0.663548
-0.658437
-0.671667
-0.671667
-0.671667
-0.724330
-0.671667
-0.671667
-0.671667
-0.644808
-0.671667
-0.671667
-0.671667
-0.650909
-0.650909
-0.650909
-0.577308
-0.563301
-0.735932
-0.645909
-0.648214
-0.615818
-0.536957
-0.511618
-0.435938
-0.419684
-0.403617
-0.385591
-0.780426
-0.727333
-0.746486
-0.695556
-0.640571
-0.586176
-0.166491
-0.536957
-0.615818
-0.648214
-0.645909
-0.735932
-0.068750
-0.041519
-0.206557
-0.175167
-0.142712
-0.109483
-0.091579
-0.072143
-0.965000
-0.640571
-0.695556
-0.746486
-0.615818
-0.648214
-0.645909
-0.174118
-0.169500
-0.158400
-0.248125
-0.168421
-0.168421
-0.168421
-0.671667
-0.671667
-0.671667
-0.168421
-0.168421
-0.168421
-0.168421
-0.724330
-0.671667
-0.168421
-0.168421
-0.168421
-0.013514
-0.671667
-0.658437
-0.663548
-0.168421
-0.168421
-0.168421
-0.004359
-0.046667
-0.168421
-0.168421
-0.168421
-0.168421
-0.094000
-0.094000
-0.131290
-0.168421
-0.168421
-0.168421
-0.671667
-0.671667
-0.658437
-0.663548
-0.666703
-0.664505
-0.671667
-0.671667
-0.671667
-0.651702
-0.344286
-0.300625
-0.313333
-0.327143
-0.341538
-0.359167
-0.378182
-0.396000
-0.418889
-0.403750
-0.344286
-0.238333
-0.266000
-0.262500
-0.200000
-0.065000
0.090000
