# Supplementary material for: Identification of MYC intron 2 regions that modulate expression
Source: PLoS One. 2024 Jan 18;19(1):e0296889. doi: 10.1371/journal.pone.0296889 (PMC10795982; doi:10.1371/journal.pone.0296889)
Supplement: S1 File — (ZIP) [file pone.0296889.s005.zip › S1_File_ScanFold2 data for species/Suppl_File_3_ScanFold2 data for species/Cobra/tmpv2kmg79_.bp]

color:	55	129	255	Less than -2 -4.4
color:	89	222	111	-1 to -2
color:	236	236	136	0 to -1
color:	199	199	199	0
color:	228	228	228	0 to 1
color:	243	243	243	1 to 2
color:	247	247	247	Greater than 2
CobraMYCi2	1	1	118	118	1
CobraMYCi2	2	2	121	121	1
CobraMYCi2	3	3	3	3	1
CobraMYCi2	4	4	116	116	1
CobraMYCi2	5	5	5	5	1
CobraMYCi2	6	6	114	114	1
CobraMYCi2	7	7	113	113	1
CobraMYCi2	8	8	8	8	1
CobraMYCi2	9	9	111	111	2
CobraMYCi2	10	10	110	110	2
CobraMYCi2	11	11	109	109	2
CobraMYCi2	12	12	108	108	2
CobraMYCi2	13	13	106	106	2
CobraMYCi2	14	14	14	14	2
CobraMYCi2	15	15	15	15	2
CobraMYCi2	16	16	103	103	2
CobraMYCi2	17	17	102	102	2
CobraMYCi2	18	18	101	101	2
CobraMYCi2	19	19	100	100	2
CobraMYCi2	20	20	99	99	2
CobraMYCi2	21	21	98	98	2
CobraMYCi2	22	22	97	97	2
CobraMYCi2	23	23	23	23	2
CobraMYCi2	24	24	24	24	2
CobraMYCi2	25	25	67	67	2
CobraMYCi2	26	26	26	26	2
CobraMYCi2	27	27	65	65	2
CobraMYCi2	28	28	64	64	2
CobraMYCi2	29	29	63	63	2
CobraMYCi2	30	30	62	62	2
CobraMYCi2	31	31	61	61	2
CobraMYCi2	32	32	60	60	2
CobraMYCi2	33	33	59	59	2
CobraMYCi2	34	34	58	58	2
CobraMYCi2	35	35	57	57	2
CobraMYCi2	36	36	56	56	2
CobraMYCi2	37	37	55	55	2
CobraMYCi2	38	38	53	53	2
CobraMYCi2	39	39	52	52	2
CobraMYCi2	40	40	51	51	2
CobraMYCi2	41	41	41	41	2
CobraMYCi2	42	42	50	50	2
CobraMYCi2	43	43	49	49	2
CobraMYCi2	44	44	48	48	2
CobraMYCi2	45	45	45	45	4
CobraMYCi2	46	46	46	46	2
CobraMYCi2	47	47	47	47	2
CobraMYCi2	44	44	48	48	2
CobraMYCi2	43	43	49	49	2
CobraMYCi2	42	42	50	50	2
CobraMYCi2	40	40	51	51	2
CobraMYCi2	39	39	52	52	2
CobraMYCi2	38	38	53	53	2
CobraMYCi2	54	54	54	54	2
CobraMYCi2	37	37	55	55	2
CobraMYCi2	36	36	56	56	2
CobraMYCi2	35	35	57	57	2
CobraMYCi2	34	34	58	58	2
CobraMYCi2	33	33	59	59	2
CobraMYCi2	32	32	60	60	2
CobraMYCi2	31	31	61	61	2
CobraMYCi2	30	30	62	62	2
CobraMYCi2	29	29	63	63	2
CobraMYCi2	28	28	64	64	2
CobraMYCi2	27	27	65	65	2
CobraMYCi2	66	66	66	66	2
CobraMYCi2	25	25	67	67	2
CobraMYCi2	68	68	68	68	2
CobraMYCi2	69	69	69	69	2
CobraMYCi2	70	70	70	70	2
CobraMYCi2	71	71	71	71	2
CobraMYCi2	72	72	72	72	2
CobraMYCi2	73	73	73	73	1
CobraMYCi2	74	74	74	74	2
CobraMYCi2	75	75	75	75	1
CobraMYCi2	76	76	76	76	1
CobraMYCi2	77	77	77	77	2
CobraMYCi2	78	78	78	78	2
CobraMYCi2	79	79	79	79	2
CobraMYCi2	80	80	80	80	2
CobraMYCi2	81	81	81	81	2
CobraMYCi2	82	82	82	82	2
CobraMYCi2	83	83	83	83	2
CobraMYCi2	84	84	84	84	2
CobraMYCi2	85	85	85	85	2
CobraMYCi2	86	86	86	86	2
CobraMYCi2	87	87	87	87	2
CobraMYCi2	88	88	88	88	2
CobraMYCi2	189	189	89	89	4
CobraMYCi2	188	188	90	90	4
CobraMYCi2	187	187	91	91	4
CobraMYCi2	92	92	92	92	2
CobraMYCi2	93	93	93	93	2
CobraMYCi2	94	94	94	94	2
CobraMYCi2	183	183	95	95	4
CobraMYCi2	96	96	96	96	2
CobraMYCi2	22	22	97	97	2
CobraMYCi2	21	21	98	98	2
CobraMYCi2	20	20	99	99	2
CobraMYCi2	19	19	100	100	2
CobraMYCi2	18	18	101	101	2
CobraMYCi2	17	17	102	102	2
CobraMYCi2	16	16	103	103	2
CobraMYCi2	104	104	104	104	2
CobraMYCi2	105	105	105	105	2
CobraMYCi2	13	13	106	106	2
CobraMYCi2	107	107	107	107	2
CobraMYCi2	12	12	108	108	2
CobraMYCi2	11	11	109	109	2
CobraMYCi2	10	10	110	110	2
CobraMYCi2	9	9	111	111	2
CobraMYCi2	112	112	112	112	0
CobraMYCi2	7	7	113	113	1
CobraMYCi2	6	6	114	114	1
CobraMYCi2	115	115	115	115	2
CobraMYCi2	4	4	116	116	1
CobraMYCi2	117	117	117	117	2
CobraMYCi2	1	1	118	118	1
CobraMYCi2	119	119	119	119	2
CobraMYCi2	120	120	120	120	2
CobraMYCi2	2	2	121	121	1
CobraMYCi2	122	122	122	122	1
CobraMYCi2	123	123	123	123	2
CobraMYCi2	124	124	124	124	2
CobraMYCi2	125	125	125	125	2
CobraMYCi2	126	126	126	126	2
CobraMYCi2	127	127	127	127	2
CobraMYCi2	128	128	128	128	2
CobraMYCi2	129	129	129	129	2
CobraMYCi2	130	130	130	130	2
CobraMYCi2	131	131	131	131	2
CobraMYCi2	132	132	132	132	0
CobraMYCi2	133	133	133	133	1
CobraMYCi2	134	134	134	134	1
CobraMYCi2	135	135	135	135	0
CobraMYCi2	136	136	143	143	4
CobraMYCi2	137	137	142	142	4
CobraMYCi2	138	138	138	138	2
CobraMYCi2	139	139	139	139	2
CobraMYCi2	140	140	140	140	2
CobraMYCi2	141	141	141	141	1
CobraMYCi2	137	137	142	142	4
CobraMYCi2	136	136	143	143	4
CobraMYCi2	144	144	144	144	1
CobraMYCi2	145	145	145	145	0
CobraMYCi2	146	146	169	169	4
CobraMYCi2	147	147	147	147	0
CobraMYCi2	148	148	148	148	0
CobraMYCi2	149	149	149	149	0
CobraMYCi2	150	150	150	150	1
CobraMYCi2	151	151	151	151	1
CobraMYCi2	152	152	152	152	0
CobraMYCi2	153	153	153	153	2
CobraMYCi2	154	154	154	154	2
CobraMYCi2	155	155	155	155	2
CobraMYCi2	156	156	156	156	2
CobraMYCi2	157	157	157	157	2
CobraMYCi2	158	158	158	158	2
CobraMYCi2	159	159	159	159	2
CobraMYCi2	160	160	160	160	2
CobraMYCi2	161	161	161	161	2
CobraMYCi2	162	162	162	162	2
CobraMYCi2	163	163	163	163	0
CobraMYCi2	164	164	164	164	2
CobraMYCi2	165	165	165	165	1
CobraMYCi2	166	166	166	166	4
CobraMYCi2	167	167	167	167	1
CobraMYCi2	168	168	168	168	1
CobraMYCi2	146	146	169	169	4
CobraMYCi2	170	170	170	170	1
CobraMYCi2	171	171	171	171	2
CobraMYCi2	172	172	172	172	1
CobraMYCi2	173	173	173	173	1
CobraMYCi2	174	174	174	174	4
CobraMYCi2	175	175	175	175	4
CobraMYCi2	176	176	176	176	0
CobraMYCi2	177	177	177	177	0
CobraMYCi2	178	178	178	178	0
CobraMYCi2	179	179	179	179	4
CobraMYCi2	180	180	180	180	2
CobraMYCi2	181	181	181	181	0
CobraMYCi2	182	182	182	182	0
CobraMYCi2	183	183	95	95	4
CobraMYCi2	184	184	184	184	2
CobraMYCi2	185	185	185	185	2
CobraMYCi2	186	186	186	186	1
CobraMYCi2	187	187	91	91	4
CobraMYCi2	188	188	90	90	4
CobraMYCi2	189	189	89	89	4
CobraMYCi2	190	190	190	190	2
CobraMYCi2	191	191	191	191	2
CobraMYCi2	192	192	192	192	2
CobraMYCi2	193	193	193	193	2
CobraMYCi2	194	194	194	194	0
CobraMYCi2	195	195	195	195	2
CobraMYCi2	196	196	196	196	2
CobraMYCi2	197	197	197	197	2
CobraMYCi2	198	198	198	198	2
CobraMYCi2	199	199	199	199	0
CobraMYCi2	200	200	200	200	1
CobraMYCi2	201	201	201	201	2
CobraMYCi2	202	202	202	202	0
CobraMYCi2	203	203	203	203	0
CobraMYCi2	204	204	204	204	2
CobraMYCi2	205	205	205	205	2
CobraMYCi2	206	206	206	206	2
CobraMYCi2	207	207	207	207	2
CobraMYCi2	208	208	208	208	1
CobraMYCi2	209	209	209	209	1
CobraMYCi2	210	210	210	210	2
CobraMYCi2	211	211	211	211	2
CobraMYCi2	212	212	212	212	1
CobraMYCi2	213	213	213	213	1
CobraMYCi2	214	214	214	214	2
CobraMYCi2	215	215	215	215	2
CobraMYCi2	216	216	216	216	2
CobraMYCi2	217	217	217	217	2
CobraMYCi2	218	218	218	218	2
CobraMYCi2	219	219	219	219	1
CobraMYCi2	220	220	220	220	1
CobraMYCi2	221	221	221	221	1
CobraMYCi2	222	222	222	222	1
CobraMYCi2	223	223	223	223	1
CobraMYCi2	224	224	224	224	2
CobraMYCi2	225	225	225	225	2
CobraMYCi2	226	226	226	226	2
CobraMYCi2	227	227	227	227	2
CobraMYCi2	228	228	228	228	2
CobraMYCi2	229	229	229	229	2
CobraMYCi2	230	230	230	230	2
CobraMYCi2	231	231	231	231	2
CobraMYCi2	232	232	232	232	2
CobraMYCi2	233	233	233	233	1
CobraMYCi2	234	234	234	234	2
CobraMYCi2	235	235	235	235	2
CobraMYCi2	236	236	236	236	2
CobraMYCi2	237	237	237	237	2
CobraMYCi2	238	238	238	238	1
CobraMYCi2	239	239	239	239	1
CobraMYCi2	240	240	240	240	1
CobraMYCi2	241	241	241	241	2
CobraMYCi2	242	242	242	242	2
CobraMYCi2	243	243	243	243	2
CobraMYCi2	244	244	244	244	1
CobraMYCi2	245	245	245	245	1
CobraMYCi2	246	246	246	246	1
CobraMYCi2	247	247	247	247	1
CobraMYCi2	248	248	248	248	1
CobraMYCi2	249	249	249	249	1
CobraMYCi2	250	250	265	265	0
CobraMYCi2	251	251	264	264	0
CobraMYCi2	252	252	263	263	0
CobraMYCi2	253	253	262	262	0
CobraMYCi2	254	254	254	254	1
CobraMYCi2	255	255	255	255	1
CobraMYCi2	256	256	256	256	1
CobraMYCi2	257	257	257	257	1
CobraMYCi2	258	258	258	258	1
CobraMYCi2	259	259	259	259	1
CobraMYCi2	260	260	260	260	1
CobraMYCi2	261	261	261	261	1
CobraMYCi2	253	253	262	262	0
CobraMYCi2	252	252	263	263	0
CobraMYCi2	251	251	264	264	0
CobraMYCi2	250	250	265	265	0
CobraMYCi2	266	266	306	306	0
CobraMYCi2	267	267	305	305	0
CobraMYCi2	268	268	304	304	0
CobraMYCi2	269	269	303	303	0
CobraMYCi2	270	270	302	302	0
CobraMYCi2	271	271	301	301	0
CobraMYCi2	272	272	299	299	1
CobraMYCi2	273	273	298	298	1
CobraMYCi2	274	274	297	297	1
CobraMYCi2	275	275	296	296	1
CobraMYCi2	276	276	295	295	1
CobraMYCi2	277	277	294	294	1
CobraMYCi2	278	278	293	293	1
CobraMYCi2	279	279	279	279	1
CobraMYCi2	280	280	280	280	1
CobraMYCi2	281	281	290	290	1
CobraMYCi2	282	282	289	289	1
CobraMYCi2	283	283	288	288	1
CobraMYCi2	284	284	284	284	1
CobraMYCi2	285	285	285	285	1
CobraMYCi2	286	286	286	286	1
CobraMYCi2	287	287	287	287	1
CobraMYCi2	283	283	288	288	1
CobraMYCi2	282	282	289	289	1
CobraMYCi2	281	281	290	290	1
CobraMYCi2	291	291	291	291	1
CobraMYCi2	292	292	292	292	1
CobraMYCi2	278	278	293	293	1
CobraMYCi2	277	277	294	294	1
CobraMYCi2	276	276	295	295	1
CobraMYCi2	275	275	296	296	1
CobraMYCi2	274	274	297	297	1
CobraMYCi2	273	273	298	298	1
CobraMYCi2	272	272	299	299	1
CobraMYCi2	300	300	300	300	1
CobraMYCi2	271	271	301	301	0
CobraMYCi2	270	270	302	302	0
CobraMYCi2	269	269	303	303	0
CobraMYCi2	268	268	304	304	0
CobraMYCi2	267	267	305	305	0
CobraMYCi2	266	266	306	306	0
CobraMYCi2	307	307	307	307	1
CobraMYCi2	308	308	308	308	1
CobraMYCi2	309	309	321	321	1
CobraMYCi2	310	310	320	320	1
CobraMYCi2	311	311	311	311	1
CobraMYCi2	312	312	319	319	1
CobraMYCi2	313	313	318	318	1
CobraMYCi2	314	314	314	314	1
CobraMYCi2	315	315	315	315	1
CobraMYCi2	316	316	316	316	1
CobraMYCi2	317	317	317	317	1
CobraMYCi2	313	313	318	318	1
CobraMYCi2	312	312	319	319	1
CobraMYCi2	310	310	320	320	1
CobraMYCi2	309	309	321	321	1
CobraMYCi2	322	322	322	322	1
CobraMYCi2	323	323	323	323	1
CobraMYCi2	324	324	324	324	1
CobraMYCi2	325	325	325	325	1
CobraMYCi2	326	326	326	326	1
CobraMYCi2	327	327	327	327	1
CobraMYCi2	328	328	328	328	1
CobraMYCi2	329	329	329	329	1
CobraMYCi2	330	330	339	339	1
CobraMYCi2	331	331	338	338	1
CobraMYCi2	332	332	337	337	1
CobraMYCi2	333	333	333	333	1
CobraMYCi2	334	334	334	334	1
CobraMYCi2	335	335	335	335	1
CobraMYCi2	336	336	336	336	1
CobraMYCi2	332	332	337	337	1
CobraMYCi2	331	331	338	338	1
CobraMYCi2	330	330	339	339	1
CobraMYCi2	340	340	340	340	1
CobraMYCi2	341	341	341	341	1
CobraMYCi2	342	342	342	342	1
CobraMYCi2	343	343	343	343	1
CobraMYCi2	344	344	344	344	1
CobraMYCi2	345	345	345	345	1
CobraMYCi2	346	346	346	346	1
CobraMYCi2	347	347	347	347	1
CobraMYCi2	348	348	348	348	1
CobraMYCi2	349	349	349	349	1
CobraMYCi2	350	350	350	350	1
CobraMYCi2	351	351	351	351	1
CobraMYCi2	352	352	352	352	1
CobraMYCi2	353	353	353	353	1
CobraMYCi2	354	354	354	354	1
CobraMYCi2	355	355	355	355	1
CobraMYCi2	356	356	356	356	1
CobraMYCi2	357	357	357	357	1
CobraMYCi2	358	358	358	358	1
CobraMYCi2	359	359	359	359	1
CobraMYCi2	360	360	360	360	1
CobraMYCi2	361	361	361	361	1
CobraMYCi2	362	362	362	362	1
CobraMYCi2	363	363	363	363	1
CobraMYCi2	364	364	370	370	1
CobraMYCi2	365	365	365	365	1
CobraMYCi2	366	366	366	366	1
CobraMYCi2	367	367	367	367	0
CobraMYCi2	368	368	368	368	0
CobraMYCi2	369	369	369	369	0
CobraMYCi2	364	364	370	370	1
CobraMYCi2	371	371	371	371	1
CobraMYCi2	372	372	372	372	1
CobraMYCi2	373	373	373	373	1
CobraMYCi2	374	374	374	374	1
CobraMYCi2	375	375	375	375	0
CobraMYCi2	376	376	376	376	1
CobraMYCi2	377	377	377	377	1
CobraMYCi2	378	378	378	378	1
CobraMYCi2	379	379	379	379	1
CobraMYCi2	380	380	380	380	1
CobraMYCi2	381	381	381	381	1
CobraMYCi2	382	382	382	382	1
CobraMYCi2	383	383	383	383	1
CobraMYCi2	384	384	402	402	0
CobraMYCi2	385	385	401	401	0
CobraMYCi2	386	386	400	400	0
CobraMYCi2	387	387	399	399	0
CobraMYCi2	388	388	398	398	0
CobraMYCi2	389	389	397	397	0
CobraMYCi2	390	390	390	390	0
CobraMYCi2	391	391	391	391	0
CobraMYCi2	392	392	392	392	1
CobraMYCi2	393	393	393	393	1
CobraMYCi2	394	394	394	394	1
CobraMYCi2	395	395	395	395	0
CobraMYCi2	396	396	396	396	0
CobraMYCi2	389	389	397	397	0
CobraMYCi2	388	388	398	398	0
CobraMYCi2	387	387	399	399	0
CobraMYCi2	386	386	400	400	0
CobraMYCi2	385	385	401	401	0
CobraMYCi2	384	384	402	402	0
CobraMYCi2	403	403	403	403	0
CobraMYCi2	404	404	404	404	0
CobraMYCi2	405	405	405	405	1
CobraMYCi2	406	406	406	406	0
CobraMYCi2	407	407	407	407	1
CobraMYCi2	408	408	408	408	0
CobraMYCi2	409	409	409	409	0
CobraMYCi2	410	410	410	410	0
CobraMYCi2	411	411	411	411	0
CobraMYCi2	412	412	433	433	0
CobraMYCi2	413	413	432	432	0
CobraMYCi2	414	414	431	431	0
CobraMYCi2	415	415	430	430	0
CobraMYCi2	416	416	429	429	0
CobraMYCi2	417	417	428	428	0
CobraMYCi2	418	418	427	427	0
CobraMYCi2	419	419	419	419	0
CobraMYCi2	420	420	420	420	0
CobraMYCi2	421	421	421	421	0
CobraMYCi2	422	422	422	422	0
CobraMYCi2	423	423	423	423	0
CobraMYCi2	424	424	424	424	0
CobraMYCi2	425	425	425	425	0
CobraMYCi2	426	426	426	426	0
CobraMYCi2	418	418	427	427	0
CobraMYCi2	417	417	428	428	0
CobraMYCi2	416	416	429	429	0
CobraMYCi2	415	415	430	430	0
CobraMYCi2	414	414	431	431	0
CobraMYCi2	413	413	432	432	0
CobraMYCi2	412	412	433	433	0
CobraMYCi2	434	434	434	434	0
CobraMYCi2	435	435	435	435	0
CobraMYCi2	436	436	436	436	0
CobraMYCi2	437	437	437	437	0
CobraMYCi2	438	438	449	449	0
CobraMYCi2	439	439	448	448	0
CobraMYCi2	440	440	447	447	0
CobraMYCi2	441	441	441	441	0
CobraMYCi2	442	442	442	442	0
CobraMYCi2	443	443	443	443	0
CobraMYCi2	444	444	444	444	0
CobraMYCi2	445	445	445	445	0
CobraMYCi2	446	446	446	446	0
CobraMYCi2	440	440	447	447	0
CobraMYCi2	439	439	448	448	0
CobraMYCi2	438	438	449	449	0
CobraMYCi2	450	450	450	450	0
CobraMYCi2	451	451	476	476	0
CobraMYCi2	452	452	475	475	0
CobraMYCi2	453	453	474	474	0
CobraMYCi2	454	454	473	473	0
CobraMYCi2	455	455	455	455	0
CobraMYCi2	456	456	472	472	0
CobraMYCi2	457	457	471	471	0
CobraMYCi2	458	458	470	470	0
CobraMYCi2	459	459	469	469	0
CobraMYCi2	460	460	468	468	0
CobraMYCi2	461	461	467	467	0
CobraMYCi2	462	462	462	462	0
CobraMYCi2	463	463	463	463	0
CobraMYCi2	464	464	464	464	0
CobraMYCi2	465	465	465	465	0
CobraMYCi2	466	466	466	466	0
CobraMYCi2	461	461	467	467	0
CobraMYCi2	460	460	468	468	0
CobraMYCi2	459	459	469	469	0
CobraMYCi2	458	458	470	470	0
CobraMYCi2	457	457	471	471	0
CobraMYCi2	456	456	472	472	0
CobraMYCi2	454	454	473	473	0
CobraMYCi2	453	453	474	474	0
CobraMYCi2	452	452	475	475	0
CobraMYCi2	451	451	476	476	0
CobraMYCi2	477	477	477	477	0
CobraMYCi2	478	478	478	478	0
CobraMYCi2	479	479	479	479	1
CobraMYCi2	480	480	480	480	0
CobraMYCi2	481	481	481	481	1
CobraMYCi2	482	482	482	482	0
CobraMYCi2	483	483	483	483	0
CobraMYCi2	484	484	484	484	0
CobraMYCi2	485	485	485	485	1
CobraMYCi2	486	486	486	486	1
CobraMYCi2	487	487	487	487	1
CobraMYCi2	488	488	488	488	1
CobraMYCi2	489	489	489	489	1
CobraMYCi2	490	490	490	490	1
CobraMYCi2	491	491	491	491	1
CobraMYCi2	492	492	508	508	1
CobraMYCi2	493	493	507	507	1
CobraMYCi2	494	494	494	494	1
CobraMYCi2	495	495	505	505	1
CobraMYCi2	496	496	496	496	1
CobraMYCi2	497	497	497	497	1
CobraMYCi2	498	498	498	498	1
CobraMYCi2	499	499	499	499	1
CobraMYCi2	500	500	500	500	1
CobraMYCi2	501	501	501	501	1
CobraMYCi2	502	502	502	502	1
CobraMYCi2	503	503	503	503	1
CobraMYCi2	504	504	504	504	1
CobraMYCi2	495	495	505	505	1
CobraMYCi2	506	506	506	506	1
CobraMYCi2	493	493	507	507	1
CobraMYCi2	492	492	508	508	1
CobraMYCi2	509	509	509	509	1
CobraMYCi2	510	510	510	510	1
CobraMYCi2	511	511	511	511	1
CobraMYCi2	512	512	512	512	1
CobraMYCi2	513	513	513	513	1
CobraMYCi2	514	514	514	514	1
CobraMYCi2	515	515	515	515	1
CobraMYCi2	516	516	516	516	1
CobraMYCi2	517	517	517	517	1
CobraMYCi2	518	518	518	518	1
CobraMYCi2	519	519	519	519	1
CobraMYCi2	520	520	520	520	1
CobraMYCi2	521	521	521	521	1
CobraMYCi2	522	522	522	522	1
CobraMYCi2	523	523	523	523	1
CobraMYCi2	524	524	524	524	2
CobraMYCi2	525	525	525	525	1
CobraMYCi2	526	526	556	556	2
CobraMYCi2	527	527	555	555	2
CobraMYCi2	528	528	554	554	2
CobraMYCi2	529	529	553	553	2
CobraMYCi2	530	530	530	530	2
CobraMYCi2	531	531	552	552	2
CobraMYCi2	532	532	551	551	2
CobraMYCi2	533	533	550	550	2
CobraMYCi2	534	534	534	534	2
CobraMYCi2	535	535	535	535	2
CobraMYCi2	536	536	536	536	2
CobraMYCi2	537	537	549	549	2
CobraMYCi2	538	538	548	548	2
CobraMYCi2	539	539	547	547	2
CobraMYCi2	540	540	546	546	2
CobraMYCi2	541	541	545	545	2
CobraMYCi2	542	542	542	542	2
CobraMYCi2	543	543	543	543	2
CobraMYCi2	544	544	544	544	2
CobraMYCi2	541	541	545	545	2
CobraMYCi2	540	540	546	546	2
CobraMYCi2	539	539	547	547	2
CobraMYCi2	538	538	548	548	2
CobraMYCi2	537	537	549	549	2
CobraMYCi2	533	533	550	550	2
CobraMYCi2	532	532	551	551	2
CobraMYCi2	531	531	552	552	2
CobraMYCi2	529	529	553	553	2
CobraMYCi2	528	528	554	554	2
CobraMYCi2	527	527	555	555	2
CobraMYCi2	526	526	556	556	2
CobraMYCi2	557	557	557	557	1
CobraMYCi2	558	558	558	558	2
CobraMYCi2	559	559	559	559	2
CobraMYCi2	560	560	560	560	2
CobraMYCi2	561	561	561	561	2
CobraMYCi2	562	562	562	562	2
CobraMYCi2	563	563	563	563	1
CobraMYCi2	564	564	578	578	2
CobraMYCi2	565	565	577	577	2
CobraMYCi2	566	566	566	566	1
CobraMYCi2	567	567	575	575	2
CobraMYCi2	568	568	574	574	2
CobraMYCi2	569	569	573	573	2
CobraMYCi2	570	570	570	570	1
CobraMYCi2	571	571	571	571	2
CobraMYCi2	572	572	572	572	2
CobraMYCi2	569	569	573	573	2
CobraMYCi2	568	568	574	574	2
CobraMYCi2	567	567	575	575	2
CobraMYCi2	576	576	576	576	1
CobraMYCi2	565	565	577	577	2
CobraMYCi2	564	564	578	578	2
CobraMYCi2	579	579	579	579	2
CobraMYCi2	580	580	580	580	1
CobraMYCi2	581	581	581	581	2
CobraMYCi2	582	582	582	582	1
CobraMYCi2	583	583	583	583	1
CobraMYCi2	584	584	584	584	1
CobraMYCi2	585	585	585	585	1
CobraMYCi2	586	586	586	586	1
CobraMYCi2	587	587	587	587	1
CobraMYCi2	588	588	588	588	1
CobraMYCi2	589	589	589	589	1
CobraMYCi2	590	590	590	590	1
CobraMYCi2	591	591	591	591	1
CobraMYCi2	592	592	592	592	1
CobraMYCi2	593	593	593	593	1
CobraMYCi2	594	594	594	594	1
CobraMYCi2	595	595	595	595	1
CobraMYCi2	596	596	596	596	1
CobraMYCi2	597	597	597	597	2
CobraMYCi2	598	598	598	598	0
CobraMYCi2	599	599	599	599	0
CobraMYCi2	600	600	600	600	1
CobraMYCi2	601	601	601	601	1
CobraMYCi2	602	602	602	602	1
CobraMYCi2	603	603	603	603	2
CobraMYCi2	604	604	604	604	0
CobraMYCi2	605	605	605	605	0
CobraMYCi2	606	606	606	606	0
CobraMYCi2	607	607	607	607	0
CobraMYCi2	608	608	608	608	0
CobraMYCi2	609	609	609	609	0
CobraMYCi2	610	610	610	610	0
CobraMYCi2	611	611	611	611	2
CobraMYCi2	612	612	612	612	2
CobraMYCi2	613	613	613	613	1
CobraMYCi2	614	614	614	614	2
CobraMYCi2	615	615	615	615	2
CobraMYCi2	616	616	616	616	2
CobraMYCi2	617	617	617	617	1
CobraMYCi2	618	618	618	618	1
CobraMYCi2	619	619	619	619	0
CobraMYCi2	620	620	620	620	0
CobraMYCi2	621	621	621	621	0
CobraMYCi2	622	622	622	622	0
CobraMYCi2	623	623	623	623	0
CobraMYCi2	624	624	624	624	2
CobraMYCi2	625	625	625	625	1
CobraMYCi2	626	626	626	626	2
CobraMYCi2	627	627	627	627	2
CobraMYCi2	628	628	628	628	2
CobraMYCi2	629	629	629	629	2
CobraMYCi2	630	630	630	630	2
CobraMYCi2	631	631	631	631	0
CobraMYCi2	632	632	632	632	0
CobraMYCi2	633	633	633	633	2
CobraMYCi2	634	634	634	634	2
CobraMYCi2	635	635	635	635	0
CobraMYCi2	636	636	636	636	0
CobraMYCi2	637	637	637	637	0
CobraMYCi2	638	638	638	638	0
CobraMYCi2	639	639	639	639	0
CobraMYCi2	640	640	640	640	0
CobraMYCi2	641	641	641	641	0
CobraMYCi2	642	642	642	642	0
CobraMYCi2	643	643	643	643	0
CobraMYCi2	644	644	644	644	0
CobraMYCi2	645	645	645	645	0
CobraMYCi2	646	646	646	646	2
CobraMYCi2	647	647	647	647	2
CobraMYCi2	648	648	648	648	1
CobraMYCi2	649	649	649	649	1
CobraMYCi2	650	650	650	650	0
CobraMYCi2	651	651	674	674	0
CobraMYCi2	652	652	673	673	0
CobraMYCi2	653	653	672	672	0
CobraMYCi2	654	654	671	671	0
CobraMYCi2	655	655	670	670	0
CobraMYCi2	656	656	669	669	0
CobraMYCi2	657	657	657	657	0
CobraMYCi2	658	658	667	667	0
CobraMYCi2	659	659	666	666	0
CobraMYCi2	660	660	660	660	0
CobraMYCi2	661	661	661	661	0
CobraMYCi2	662	662	662	662	0
CobraMYCi2	663	663	663	663	1
CobraMYCi2	664	664	664	664	1
CobraMYCi2	665	665	665	665	0
CobraMYCi2	659	659	666	666	0
CobraMYCi2	658	658	667	667	0
CobraMYCi2	668	668	668	668	0
CobraMYCi2	656	656	669	669	0
CobraMYCi2	655	655	670	670	0
CobraMYCi2	654	654	671	671	0
CobraMYCi2	653	653	672	672	0
CobraMYCi2	652	652	673	673	0
CobraMYCi2	651	651	674	674	0
CobraMYCi2	675	675	675	675	1
CobraMYCi2	676	676	676	676	0
CobraMYCi2	677	677	677	677	0
CobraMYCi2	678	678	678	678	1
CobraMYCi2	679	679	679	679	1
CobraMYCi2	680	680	680	680	1
CobraMYCi2	681	681	681	681	0
CobraMYCi2	682	682	682	682	0
CobraMYCi2	683	683	683	683	0
CobraMYCi2	684	684	731	731	0
CobraMYCi2	685	685	685	685	1
CobraMYCi2	686	686	729	729	0
CobraMYCi2	687	687	728	728	0
CobraMYCi2	688	688	688	688	0
CobraMYCi2	689	689	726	726	0
CobraMYCi2	690	690	725	725	0
CobraMYCi2	691	691	691	691	0
CobraMYCi2	692	692	692	692	0
CobraMYCi2	693	693	693	693	0
CobraMYCi2	694	694	694	694	0
CobraMYCi2	695	695	695	695	0
CobraMYCi2	696	696	720	720	0
CobraMYCi2	697	697	719	719	0
CobraMYCi2	698	698	718	718	0
CobraMYCi2	699	699	717	717	0
CobraMYCi2	700	700	716	716	0
CobraMYCi2	701	701	715	715	0
CobraMYCi2	702	702	714	714	0
CobraMYCi2	703	703	713	713	0
CobraMYCi2	704	704	704	704	0
CobraMYCi2	705	705	705	705	0
CobraMYCi2	706	706	706	706	0
CobraMYCi2	707	707	707	707	0
CobraMYCi2	708	708	708	708	0
CobraMYCi2	709	709	709	709	0
CobraMYCi2	710	710	710	710	0
CobraMYCi2	711	711	711	711	0
CobraMYCi2	712	712	712	712	0
CobraMYCi2	703	703	713	713	0
CobraMYCi2	702	702	714	714	0
CobraMYCi2	701	701	715	715	0
CobraMYCi2	700	700	716	716	0
CobraMYCi2	699	699	717	717	0
CobraMYCi2	698	698	718	718	0
CobraMYCi2	697	697	719	719	0
CobraMYCi2	696	696	720	720	0
CobraMYCi2	721	721	721	721	0
CobraMYCi2	722	722	722	722	0
CobraMYCi2	723	723	723	723	0
CobraMYCi2	724	724	724	724	0
CobraMYCi2	690	690	725	725	0
CobraMYCi2	689	689	726	726	0
CobraMYCi2	727	727	727	727	0
CobraMYCi2	687	687	728	728	0
CobraMYCi2	686	686	729	729	0
CobraMYCi2	730	730	730	730	1
CobraMYCi2	684	684	731	731	0
CobraMYCi2	732	732	732	732	0
CobraMYCi2	733	733	733	733	0
CobraMYCi2	734	734	734	734	0
CobraMYCi2	735	735	735	735	0
CobraMYCi2	736	736	736	736	0
CobraMYCi2	737	737	737	737	0
CobraMYCi2	738	738	738	738	0
CobraMYCi2	739	739	739	739	1
CobraMYCi2	740	740	740	740	0
CobraMYCi2	741	741	741	741	0
CobraMYCi2	742	742	742	742	0
CobraMYCi2	743	743	743	743	0
CobraMYCi2	744	744	744	744	0
CobraMYCi2	745	745	745	745	0
CobraMYCi2	746	746	746	746	0
CobraMYCi2	747	747	747	747	0
CobraMYCi2	748	748	748	748	0
CobraMYCi2	749	749	804	804	0
CobraMYCi2	750	750	750	750	0
CobraMYCi2	751	751	751	751	0
CobraMYCi2	752	752	801	801	0
CobraMYCi2	753	753	800	800	0
CobraMYCi2	754	754	799	799	0
CobraMYCi2	755	755	798	798	0
CobraMYCi2	756	756	797	797	0
CobraMYCi2	757	757	796	796	0
CobraMYCi2	758	758	795	795	0
CobraMYCi2	759	759	759	759	0
CobraMYCi2	760	760	760	760	0
CobraMYCi2	761	761	761	761	0
CobraMYCi2	762	762	762	762	0
CobraMYCi2	763	763	763	763	0
CobraMYCi2	764	764	764	764	0
CobraMYCi2	765	765	765	765	1
CobraMYCi2	766	766	766	766	0
CobraMYCi2	767	767	786	786	0
CobraMYCi2	768	768	785	785	0
CobraMYCi2	769	769	784	784	0
CobraMYCi2	770	770	783	783	0
CobraMYCi2	771	771	782	782	0
CobraMYCi2	772	772	781	781	0
CobraMYCi2	773	773	780	780	0
CobraMYCi2	774	774	774	774	0
CobraMYCi2	775	775	775	775	1
CobraMYCi2	776	776	776	776	1
CobraMYCi2	777	777	777	777	0
CobraMYCi2	778	778	778	778	1
CobraMYCi2	779	779	779	779	0
CobraMYCi2	773	773	780	780	0
CobraMYCi2	772	772	781	781	0
CobraMYCi2	771	771	782	782	0
CobraMYCi2	770	770	783	783	0
CobraMYCi2	769	769	784	784	0
CobraMYCi2	768	768	785	785	0
CobraMYCi2	767	767	786	786	0
CobraMYCi2	787	787	787	787	1
CobraMYCi2	788	788	788	788	1
CobraMYCi2	789	789	789	789	1
CobraMYCi2	790	790	790	790	1
CobraMYCi2	791	791	791	791	1
CobraMYCi2	792	792	792	792	1
CobraMYCi2	793	793	793	793	1
CobraMYCi2	794	794	794	794	1
CobraMYCi2	758	758	795	795	0
CobraMYCi2	757	757	796	796	0
CobraMYCi2	756	756	797	797	0
CobraMYCi2	755	755	798	798	0
CobraMYCi2	754	754	799	799	0
CobraMYCi2	753	753	800	800	0
CobraMYCi2	752	752	801	801	0
CobraMYCi2	802	802	802	802	0
CobraMYCi2	803	803	803	803	0
CobraMYCi2	749	749	804	804	0
CobraMYCi2	805	805	832	832	1
CobraMYCi2	806	806	806	806	1
CobraMYCi2	807	807	830	830	1
CobraMYCi2	808	808	808	808	1
CobraMYCi2	809	809	828	828	1
CobraMYCi2	810	810	810	810	1
CobraMYCi2	811	811	811	811	1
CobraMYCi2	812	812	812	812	1
CobraMYCi2	813	813	813	813	1
CobraMYCi2	814	814	823	823	1
CobraMYCi2	815	815	822	822	1
CobraMYCi2	816	816	821	821	1
CobraMYCi2	817	817	817	817	1
CobraMYCi2	818	818	818	818	1
CobraMYCi2	819	819	819	819	1
CobraMYCi2	820	820	820	820	1
CobraMYCi2	816	816	821	821	1
CobraMYCi2	815	815	822	822	1
CobraMYCi2	814	814	823	823	1
CobraMYCi2	824	824	824	824	1
CobraMYCi2	825	825	825	825	2
CobraMYCi2	826	826	826	826	2
CobraMYCi2	827	827	827	827	2
CobraMYCi2	809	809	828	828	1
CobraMYCi2	829	829	829	829	1
CobraMYCi2	807	807	830	830	1
CobraMYCi2	831	831	831	831	1
CobraMYCi2	805	805	832	832	1
CobraMYCi2	833	833	833	833	0
CobraMYCi2	834	834	834	834	0
CobraMYCi2	835	835	835	835	0
CobraMYCi2	836	836	836	836	2
CobraMYCi2	837	837	837	837	2
CobraMYCi2	838	838	838	838	2
CobraMYCi2	839	839	839	839	2
CobraMYCi2	840	840	840	840	2
CobraMYCi2	841	841	841	841	2
CobraMYCi2	842	842	842	842	2
CobraMYCi2	843	843	843	843	2
CobraMYCi2	844	844	844	844	2
CobraMYCi2	845	845	845	845	2
CobraMYCi2	846	846	846	846	2
CobraMYCi2	847	847	847	847	2
CobraMYCi2	848	848	848	848	2
CobraMYCi2	849	849	849	849	2
CobraMYCi2	850	850	850	850	2
CobraMYCi2	851	851	851	851	2
CobraMYCi2	852	852	852	852	2
CobraMYCi2	853	853	853	853	2
CobraMYCi2	854	854	854	854	2
CobraMYCi2	855	855	855	855	2
CobraMYCi2	856	856	856	856	2
CobraMYCi2	857	857	857	857	2
CobraMYCi2	858	858	858	858	2
CobraMYCi2	859	859	859	859	2
CobraMYCi2	860	860	864	864	2
CobraMYCi2	861	861	861	861	2
CobraMYCi2	862	862	862	862	2
CobraMYCi2	863	863	863	863	2
CobraMYCi2	860	860	864	864	2
CobraMYCi2	865	865	865	865	2
CobraMYCi2	866	866	866	866	2
CobraMYCi2	867	867	867	867	2
CobraMYCi2	868	868	868	868	2
CobraMYCi2	869	869	869	869	2
CobraMYCi2	870	870	870	870	2
CobraMYCi2	871	871	871	871	2
CobraMYCi2	872	872	872	872	2
CobraMYCi2	873	873	873	873	2
CobraMYCi2	874	874	874	874	2
CobraMYCi2	875	875	875	875	2
CobraMYCi2	876	876	876	876	2
CobraMYCi2	877	877	877	877	1
CobraMYCi2	878	878	878	878	1
CobraMYCi2	879	879	879	879	2
CobraMYCi2	880	880	880	880	2
CobraMYCi2	881	881	881	881	1
CobraMYCi2	882	882	882	882	1
CobraMYCi2	883	883	883	883	1
CobraMYCi2	884	884	884	884	1
CobraMYCi2	885	885	885	885	1
CobraMYCi2	886	886	886	886	1
CobraMYCi2	887	887	887	887	1
CobraMYCi2	888	888	888	888	1
CobraMYCi2	889	889	889	889	2
CobraMYCi2	890	890	890	890	1
CobraMYCi2	891	891	891	891	1
CobraMYCi2	892	892	892	892	1
CobraMYCi2	893	893	893	893	1
CobraMYCi2	894	894	894	894	1
CobraMYCi2	895	895	895	895	1
CobraMYCi2	896	896	896	896	1
CobraMYCi2	897	897	897	897	1
CobraMYCi2	898	898	898	898	1
CobraMYCi2	899	899	899	899	1
CobraMYCi2	900	900	900	900	1
CobraMYCi2	901	901	901	901	1
CobraMYCi2	902	902	902	902	2
CobraMYCi2	903	903	903	903	1
CobraMYCi2	904	904	904	904	1
CobraMYCi2	905	905	940	940	2
CobraMYCi2	906	906	939	939	2
CobraMYCi2	907	907	938	938	2
CobraMYCi2	908	908	908	908	2
CobraMYCi2	909	909	909	909	2
CobraMYCi2	910	910	910	910	2
CobraMYCi2	911	911	911	911	2
CobraMYCi2	912	912	912	912	2
CobraMYCi2	913	913	935	935	2
CobraMYCi2	914	914	934	934	2
CobraMYCi2	915	915	933	933	2
CobraMYCi2	916	916	932	932	2
CobraMYCi2	917	917	931	931	2
CobraMYCi2	918	918	918	918	2
CobraMYCi2	919	919	919	919	2
CobraMYCi2	920	920	920	920	2
CobraMYCi2	921	921	921	921	2
CobraMYCi2	922	922	922	922	2
CobraMYCi2	923	923	923	923	2
CobraMYCi2	924	924	924	924	2
CobraMYCi2	925	925	925	925	2
CobraMYCi2	926	926	926	926	2
CobraMYCi2	927	927	927	927	2
CobraMYCi2	928	928	928	928	2
CobraMYCi2	929	929	929	929	2
CobraMYCi2	930	930	930	930	2
CobraMYCi2	917	917	931	931	2
CobraMYCi2	916	916	932	932	2
CobraMYCi2	915	915	933	933	2
CobraMYCi2	914	914	934	934	2
CobraMYCi2	913	913	935	935	2
CobraMYCi2	936	936	936	936	2
CobraMYCi2	937	937	937	937	2
CobraMYCi2	907	907	938	938	2
CobraMYCi2	906	906	939	939	2
CobraMYCi2	905	905	940	940	2
CobraMYCi2	941	941	941	941	1
CobraMYCi2	942	942	942	942	1
CobraMYCi2	943	943	943	943	1
CobraMYCi2	944	944	944	944	1
CobraMYCi2	945	945	945	945	1
CobraMYCi2	946	946	946	946	1
CobraMYCi2	947	947	947	947	1
CobraMYCi2	948	948	948	948	1
CobraMYCi2	949	949	961	961	1
CobraMYCi2	950	950	960	960	1
CobraMYCi2	951	951	959	959	1
CobraMYCi2	952	952	958	958	1
CobraMYCi2	953	953	957	957	1
CobraMYCi2	954	954	954	954	1
CobraMYCi2	955	955	955	955	1
CobraMYCi2	956	956	956	956	1
CobraMYCi2	953	953	957	957	1
CobraMYCi2	952	952	958	958	1
CobraMYCi2	951	951	959	959	1
CobraMYCi2	950	950	960	960	1
CobraMYCi2	949	949	961	961	1
CobraMYCi2	962	962	962	962	1
CobraMYCi2	963	963	963	963	1
CobraMYCi2	964	964	964	964	1
CobraMYCi2	965	965	965	965	1
CobraMYCi2	966	966	966	966	1
CobraMYCi2	967	967	967	967	1
CobraMYCi2	968	968	968	968	1
CobraMYCi2	969	969	969	969	1
CobraMYCi2	970	970	970	970	1
CobraMYCi2	971	971	971	971	1
CobraMYCi2	972	972	972	972	1
CobraMYCi2	973	973	973	973	1
CobraMYCi2	974	974	974	974	1
CobraMYCi2	975	975	975	975	1
CobraMYCi2	976	976	1018	1018	1
CobraMYCi2	977	977	1017	1017	1
CobraMYCi2	978	978	1016	1016	1
CobraMYCi2	979	979	1015	1015	1
CobraMYCi2	980	980	1014	1014	1
CobraMYCi2	981	981	1013	1013	1
CobraMYCi2	982	982	1012	1012	1
CobraMYCi2	983	983	1011	1011	1
CobraMYCi2	984	984	984	984	1
CobraMYCi2	985	985	985	985	1
CobraMYCi2	986	986	986	986	1
CobraMYCi2	987	987	987	987	1
CobraMYCi2	988	988	988	988	1
CobraMYCi2	989	989	989	989	1
CobraMYCi2	990	990	990	990	1
CobraMYCi2	991	991	991	991	1
CobraMYCi2	992	992	992	992	1
CobraMYCi2	993	993	993	993	1
CobraMYCi2	994	994	1010	1010	1
CobraMYCi2	995	995	1009	1009	1
CobraMYCi2	996	996	1008	1008	1
CobraMYCi2	997	997	1007	1007	1
CobraMYCi2	998	998	998	998	1
CobraMYCi2	999	999	1005	1005	1
CobraMYCi2	1000	1000	1004	1004	1
CobraMYCi2	1001	1001	1001	1001	1
CobraMYCi2	1002	1002	1002	1002	1
CobraMYCi2	1003	1003	1003	1003	1
CobraMYCi2	1000	1000	1004	1004	1
CobraMYCi2	999	999	1005	1005	1
CobraMYCi2	1006	1006	1006	1006	1
CobraMYCi2	997	997	1007	1007	1
CobraMYCi2	996	996	1008	1008	1
CobraMYCi2	995	995	1009	1009	1
CobraMYCi2	994	994	1010	1010	1
CobraMYCi2	983	983	1011	1011	1
CobraMYCi2	982	982	1012	1012	1
CobraMYCi2	981	981	1013	1013	1
CobraMYCi2	980	980	1014	1014	1
CobraMYCi2	979	979	1015	1015	1
CobraMYCi2	978	978	1016	1016	1
CobraMYCi2	977	977	1017	1017	1
CobraMYCi2	976	976	1018	1018	1
CobraMYCi2	1019	1019	1062	1062	1
CobraMYCi2	1020	1020	1061	1061	1
CobraMYCi2	1021	1021	1060	1060	1
CobraMYCi2	1022	1022	1059	1059	1
CobraMYCi2	1023	1023	1058	1058	1
CobraMYCi2	1024	1024	1057	1057	1
CobraMYCi2	1025	1025	1056	1056	1
CobraMYCi2	1026	1026	1026	1026	1
CobraMYCi2	1027	1027	1027	1027	1
CobraMYCi2	1028	1028	1053	1053	1
CobraMYCi2	1029	1029	1052	1052	1
CobraMYCi2	1030	1030	1030	1030	1
CobraMYCi2	1031	1031	1050	1050	1
CobraMYCi2	1032	1032	1032	1032	1
CobraMYCi2	1033	1033	1048	1048	1
CobraMYCi2	1034	1034	1047	1047	1
CobraMYCi2	1035	1035	1046	1046	1
CobraMYCi2	1036	1036	1045	1045	1
CobraMYCi2	1037	1037	1044	1044	1
CobraMYCi2	1038	1038	1038	1038	1
CobraMYCi2	1039	1039	1039	1039	1
CobraMYCi2	1040	1040	1040	1040	1
CobraMYCi2	1041	1041	1041	1041	1
CobraMYCi2	1042	1042	1042	1042	1
CobraMYCi2	1043	1043	1043	1043	1
CobraMYCi2	1037	1037	1044	1044	1
CobraMYCi2	1036	1036	1045	1045	1
CobraMYCi2	1035	1035	1046	1046	1
CobraMYCi2	1034	1034	1047	1047	1
CobraMYCi2	1033	1033	1048	1048	1
CobraMYCi2	1049	1049	1049	1049	1
CobraMYCi2	1031	1031	1050	1050	1
CobraMYCi2	1051	1051	1051	1051	1
CobraMYCi2	1029	1029	1052	1052	1
CobraMYCi2	1028	1028	1053	1053	1
CobraMYCi2	1054	1054	1054	1054	1
CobraMYCi2	1055	1055	1055	1055	1
CobraMYCi2	1025	1025	1056	1056	1
CobraMYCi2	1024	1024	1057	1057	1
CobraMYCi2	1023	1023	1058	1058	1
CobraMYCi2	1022	1022	1059	1059	1
CobraMYCi2	1021	1021	1060	1060	1
CobraMYCi2	1020	1020	1061	1061	1
CobraMYCi2	1019	1019	1062	1062	1
CobraMYCi2	1063	1063	1063	1063	1
CobraMYCi2	1064	1064	1064	1064	1
CobraMYCi2	1065	1065	1065	1065	1
CobraMYCi2	1066	1066	1125	1125	1
CobraMYCi2	1067	1067	1124	1124	1
CobraMYCi2	1068	1068	1068	1068	1
CobraMYCi2	1069	1069	1122	1122	1
CobraMYCi2	1070	1070	1121	1121	1
CobraMYCi2	1071	1071	1071	1071	1
CobraMYCi2	1072	1072	1072	1072	1
CobraMYCi2	1073	1073	1073	1073	1
CobraMYCi2	1074	1074	1102	1102	1
CobraMYCi2	1075	1075	1101	1101	1
CobraMYCi2	1076	1076	1100	1100	1
CobraMYCi2	1077	1077	1077	1077	1
CobraMYCi2	1078	1078	1098	1098	1
CobraMYCi2	1079	1079	1097	1097	1
CobraMYCi2	1080	1080	1096	1096	1
CobraMYCi2	1081	1081	1095	1095	1
CobraMYCi2	1082	1082	1082	1082	1
CobraMYCi2	1083	1083	1094	1094	1
CobraMYCi2	1084	1084	1093	1093	1
CobraMYCi2	1085	1085	1092	1092	1
CobraMYCi2	1086	1086	1086	1086	1
CobraMYCi2	1087	1087	1087	1087	1
CobraMYCi2	1088	1088	1088	1088	1
CobraMYCi2	1089	1089	1089	1089	1
CobraMYCi2	1090	1090	1090	1090	2
CobraMYCi2	1091	1091	1091	1091	1
CobraMYCi2	1085	1085	1092	1092	1
CobraMYCi2	1084	1084	1093	1093	1
CobraMYCi2	1083	1083	1094	1094	1
CobraMYCi2	1081	1081	1095	1095	1
CobraMYCi2	1080	1080	1096	1096	1
CobraMYCi2	1079	1079	1097	1097	1
CobraMYCi2	1078	1078	1098	1098	1
CobraMYCi2	1099	1099	1099	1099	1
CobraMYCi2	1076	1076	1100	1100	1
CobraMYCi2	1075	1075	1101	1101	1
CobraMYCi2	1074	1074	1102	1102	1
CobraMYCi2	1103	1103	1103	1103	2
CobraMYCi2	1104	1104	1104	1104	2
CobraMYCi2	1105	1105	1117	1117	1
CobraMYCi2	1106	1106	1116	1116	2
CobraMYCi2	1107	1107	1115	1115	2
CobraMYCi2	1108	1108	1114	1114	2
CobraMYCi2	1109	1109	1113	1113	2
CobraMYCi2	1110	1110	1110	1110	2
CobraMYCi2	1111	1111	1111	1111	2
CobraMYCi2	1112	1112	1112	1112	2
CobraMYCi2	1109	1109	1113	1113	2
CobraMYCi2	1108	1108	1114	1114	2
CobraMYCi2	1107	1107	1115	1115	2
CobraMYCi2	1106	1106	1116	1116	2
CobraMYCi2	1105	1105	1117	1117	1
CobraMYCi2	1118	1118	1118	1118	1
CobraMYCi2	1119	1119	1119	1119	1
CobraMYCi2	1120	1120	1120	1120	1
CobraMYCi2	1070	1070	1121	1121	1
CobraMYCi2	1069	1069	1122	1122	1
CobraMYCi2	1123	1123	1123	1123	2
CobraMYCi2	1067	1067	1124	1124	1
CobraMYCi2	1066	1066	1125	1125	1
CobraMYCi2	1126	1126	1126	1126	2
CobraMYCi2	1127	1127	1127	1127	2
CobraMYCi2	1128	1128	1128	1128	2
CobraMYCi2	1129	1129	1129	1129	1
CobraMYCi2	1130	1130	1130	1130	2
CobraMYCi2	1131	1131	1131	1131	0
CobraMYCi2	1132	1132	1132	1132	0
CobraMYCi2	1133	1133	1133	1133	0
CobraMYCi2	1134	1134	1134	1134	0
CobraMYCi2	1135	1135	1135	1135	0
CobraMYCi2	1136	1136	1136	1136	2
CobraMYCi2	1137	1137	1137	1137	2
CobraMYCi2	1138	1138	1138	1138	0
CobraMYCi2	1139	1139	1139	1139	0
CobraMYCi2	1140	1140	1140	1140	0
CobraMYCi2	1141	1141	1141	1141	0
CobraMYCi2	1142	1142	1142	1142	2
CobraMYCi2	1143	1143	1143	1143	2
CobraMYCi2	1144	1144	1144	1144	2
CobraMYCi2	1145	1145	1145	1145	2
CobraMYCi2	1146	1146	1146	1146	0
CobraMYCi2	1147	1147	1147	1147	0
CobraMYCi2	1148	1148	1148	1148	0
CobraMYCi2	1149	1149	1149	1149	0
CobraMYCi2	1150	1150	1150	1150	0
CobraMYCi2	1151	1151	1151	1151	1
CobraMYCi2	1152	1152	1152	1152	2
CobraMYCi2	1153	1153	1153	1153	1
CobraMYCi2	1154	1154	1154	1154	1
CobraMYCi2	1155	1155	1170	1170	2
CobraMYCi2	1156	1156	1169	1169	2
CobraMYCi2	1157	1157	1168	1168	2
CobraMYCi2	1158	1158	1167	1167	2
CobraMYCi2	1159	1159	1159	1159	2
CobraMYCi2	1160	1160	1160	1160	2
CobraMYCi2	1161	1161	1161	1161	2
CobraMYCi2	1162	1162	1162	1162	2
CobraMYCi2	1163	1163	1163	1163	2
CobraMYCi2	1164	1164	1164	1164	1
CobraMYCi2	1165	1165	1165	1165	1
CobraMYCi2	1166	1166	1166	1166	1
CobraMYCi2	1158	1158	1167	1167	2
CobraMYCi2	1157	1157	1168	1168	2
CobraMYCi2	1156	1156	1169	1169	2
CobraMYCi2	1155	1155	1170	1170	2
CobraMYCi2	1171	1171	1171	1171	2
CobraMYCi2	1172	1172	1172	1172	1
CobraMYCi2	1173	1173	1173	1173	1
CobraMYCi2	1174	1174	1174	1174	1
CobraMYCi2	1175	1175	1175	1175	1
CobraMYCi2	1176	1176	1176	1176	1
CobraMYCi2	1177	1177	1177	1177	1
CobraMYCi2	1178	1178	1178	1178	0
CobraMYCi2	1179	1179	1197	1197	0
CobraMYCi2	1180	1180	1196	1196	0
CobraMYCi2	1181	1181	1195	1195	0
CobraMYCi2	1182	1182	1194	1194	0
CobraMYCi2	1183	1183	1193	1193	0
CobraMYCi2	1184	1184	1184	1184	2
CobraMYCi2	1185	1185	1185	1185	1
CobraMYCi2	1186	1186	1186	1186	1
CobraMYCi2	1187	1187	1187	1187	1
CobraMYCi2	1188	1188	1188	1188	0
CobraMYCi2	1189	1189	1189	1189	0
CobraMYCi2	1190	1190	1190	1190	0
CobraMYCi2	1191	1191	1191	1191	0
CobraMYCi2	1192	1192	1192	1192	2
CobraMYCi2	1183	1183	1193	1193	0
CobraMYCi2	1182	1182	1194	1194	0
CobraMYCi2	1181	1181	1195	1195	0
CobraMYCi2	1180	1180	1196	1196	0
CobraMYCi2	1179	1179	1197	1197	0
CobraMYCi2	1198	1198	1198	1198	1
CobraMYCi2	1199	1199	1199	1199	1
CobraMYCi2	1200	1200	1200	1200	1
CobraMYCi2	1201	1201	1201	1201	1
CobraMYCi2	1202	1202	1202	1202	1
CobraMYCi2	1203	1203	1203	1203	1
CobraMYCi2	1204	1204	1278	1278	0
CobraMYCi2	1205	1205	1277	1277	0
CobraMYCi2	1206	1206	1276	1276	0
CobraMYCi2	1207	1207	1207	1207	0
CobraMYCi2	1208	1208	1274	1274	0
CobraMYCi2	1209	1209	1273	1273	0
CobraMYCi2	1210	1210	1272	1272	0
CobraMYCi2	1211	1211	1271	1271	0
CobraMYCi2	1212	1212	1270	1270	0
CobraMYCi2	1213	1213	1269	1269	0
CobraMYCi2	1214	1214	1214	1214	0
CobraMYCi2	1215	1215	1215	1215	0
CobraMYCi2	1216	1216	1264	1264	0
CobraMYCi2	1217	1217	1263	1263	0
CobraMYCi2	1218	1218	1262	1262	0
CobraMYCi2	1219	1219	1219	1219	1
CobraMYCi2	1220	1220	1259	1259	0
CobraMYCi2	1221	1221	1258	1258	0
CobraMYCi2	1222	1222	1257	1257	0
CobraMYCi2	1223	1223	1223	1223	0
CobraMYCi2	1224	1224	1255	1255	0
CobraMYCi2	1225	1225	1254	1254	0
CobraMYCi2	1226	1226	1226	1226	1
CobraMYCi2	1227	1227	1252	1252	0
CobraMYCi2	1228	1228	1251	1251	0
CobraMYCi2	1229	1229	1250	1250	0
CobraMYCi2	1230	1230	1249	1249	0
CobraMYCi2	1231	1231	1248	1248	0
CobraMYCi2	1232	1232	1247	1247	0
CobraMYCi2	1233	1233	1246	1246	0
CobraMYCi2	1234	1234	1244	1244	0
CobraMYCi2	1235	1235	1243	1243	0
CobraMYCi2	1236	1236	1242	1242	0
CobraMYCi2	1237	1237	1237	1237	0
CobraMYCi2	1238	1238	1238	1238	0
CobraMYCi2	1239	1239	1239	1239	0
CobraMYCi2	1240	1240	1240	1240	0
CobraMYCi2	1241	1241	1241	1241	0
CobraMYCi2	1236	1236	1242	1242	0
CobraMYCi2	1235	1235	1243	1243	0
CobraMYCi2	1234	1234	1244	1244	0
CobraMYCi2	1245	1245	1245	1245	0
CobraMYCi2	1233	1233	1246	1246	0
CobraMYCi2	1232	1232	1247	1247	0
CobraMYCi2	1231	1231	1248	1248	0
CobraMYCi2	1230	1230	1249	1249	0
CobraMYCi2	1229	1229	1250	1250	0
CobraMYCi2	1228	1228	1251	1251	0
CobraMYCi2	1227	1227	1252	1252	0
CobraMYCi2	1253	1253	1253	1253	0
CobraMYCi2	1225	1225	1254	1254	0
CobraMYCi2	1224	1224	1255	1255	0
CobraMYCi2	1256	1256	1256	1256	0
CobraMYCi2	1222	1222	1257	1257	0
CobraMYCi2	1221	1221	1258	1258	0
CobraMYCi2	1220	1220	1259	1259	0
CobraMYCi2	1260	1260	1260	1260	0
CobraMYCi2	1261	1261	1261	1261	1
CobraMYCi2	1218	1218	1262	1262	0
CobraMYCi2	1217	1217	1263	1263	0
CobraMYCi2	1216	1216	1264	1264	0
CobraMYCi2	1265	1265	1265	1265	0
CobraMYCi2	1266	1266	1266	1266	0
CobraMYCi2	1267	1267	1267	1267	0
CobraMYCi2	1268	1268	1268	1268	0
CobraMYCi2	1213	1213	1269	1269	0
CobraMYCi2	1212	1212	1270	1270	0
CobraMYCi2	1211	1211	1271	1271	0
CobraMYCi2	1210	1210	1272	1272	0
CobraMYCi2	1209	1209	1273	1273	0
CobraMYCi2	1208	1208	1274	1274	0
CobraMYCi2	1275	1275	1275	1275	0
CobraMYCi2	1206	1206	1276	1276	0
CobraMYCi2	1205	1205	1277	1277	0
CobraMYCi2	1204	1204	1278	1278	0
CobraMYCi2	1279	1279	1279	1279	1
CobraMYCi2	1280	1280	1280	1280	0
CobraMYCi2	1281	1281	1281	1281	0
CobraMYCi2	1282	1282	1282	1282	0
CobraMYCi2	1283	1283	1283	1283	1
CobraMYCi2	1284	1284	1284	1284	1
CobraMYCi2	1285	1285	1285	1285	1
CobraMYCi2	1286	1286	1286	1286	1
CobraMYCi2	1287	1287	1301	1301	1
CobraMYCi2	1288	1288	1300	1300	1
CobraMYCi2	1289	1289	1299	1299	1
CobraMYCi2	1290	1290	1298	1298	1
CobraMYCi2	1291	1291	1297	1297	1
CobraMYCi2	1292	1292	1292	1292	1
CobraMYCi2	1293	1293	1293	1293	1
CobraMYCi2	1294	1294	1294	1294	1
CobraMYCi2	1295	1295	1295	1295	1
CobraMYCi2	1296	1296	1296	1296	1
CobraMYCi2	1291	1291	1297	1297	1
CobraMYCi2	1290	1290	1298	1298	1
CobraMYCi2	1289	1289	1299	1299	1
CobraMYCi2	1288	1288	1300	1300	1
CobraMYCi2	1287	1287	1301	1301	1
CobraMYCi2	1302	1302	1302	1302	1
CobraMYCi2	1303	1303	1303	1303	1
CobraMYCi2	1304	1304	1304	1304	1
CobraMYCi2	1305	1305	1305	1305	1
CobraMYCi2	1306	1306	1306	1306	1
CobraMYCi2	1307	1307	1307	1307	1
CobraMYCi2	1308	1308	1308	1308	1
CobraMYCi2	1309	1309	1309	1309	1
CobraMYCi2	1310	1310	1310	1310	1
CobraMYCi2	1311	1311	1311	1311	1
CobraMYCi2	1312	1312	1312	1312	1
CobraMYCi2	1313	1313	1313	1313	1
CobraMYCi2	1314	1314	1314	1314	1
CobraMYCi2	1315	1315	1315	1315	1
CobraMYCi2	1316	1316	1316	1316	1
CobraMYCi2	1317	1317	1317	1317	1
CobraMYCi2	1318	1318	1318	1318	1
CobraMYCi2	1319	1319	1319	1319	2
CobraMYCi2	1320	1320	1320	1320	2
CobraMYCi2	1321	1321	1321	1321	1
CobraMYCi2	1322	1322	1322	1322	1
CobraMYCi2	1323	1323	1323	1323	1
CobraMYCi2	1324	1324	1324	1324	1
CobraMYCi2	1325	1325	1325	1325	2
CobraMYCi2	1326	1326	1326	1326	2
CobraMYCi2	1327	1327	1327	1327	0
CobraMYCi2	1328	1328	1328	1328	0
CobraMYCi2	1329	1329	1329	1329	0
CobraMYCi2	1330	1330	1330	1330	2
CobraMYCi2	1331	1331	1331	1331	1
CobraMYCi2	1332	1332	1332	1332	1
CobraMYCi2	1333	1333	1333	1333	0
CobraMYCi2	1334	1334	1334	1334	0
CobraMYCi2	1335	1335	1335	1335	0
CobraMYCi2	1336	1336	1336	1336	2
CobraMYCi2	1337	1337	1337	1337	2
CobraMYCi2	1338	1338	1338	1338	2
CobraMYCi2	1339	1339	1339	1339	2
CobraMYCi2	1340	1340	1340	1340	2
CobraMYCi2	1341	1341	1341	1341	2
CobraMYCi2	1342	1342	1342	1342	2
CobraMYCi2	1343	1343	1343	1343	2
CobraMYCi2	1344	1344	1344	1344	2
CobraMYCi2	1345	1345	1345	1345	2
CobraMYCi2	1346	1346	1346	1346	2
CobraMYCi2	1347	1347	1347	1347	2
CobraMYCi2	1348	1348	1348	1348	2
CobraMYCi2	1349	1349	1349	1349	2
CobraMYCi2	1350	1350	1350	1350	2
CobraMYCi2	1351	1351	1351	1351	2
CobraMYCi2	1352	1352	1352	1352	2
CobraMYCi2	1353	1353	1353	1353	2
CobraMYCi2	1354	1354	1354	1354	2
CobraMYCi2	1355	1355	1355	1355	2
CobraMYCi2	1356	1356	1356	1356	2
CobraMYCi2	1357	1357	1357	1357	2
CobraMYCi2	1358	1358	1358	1358	2
CobraMYCi2	1359	1359	1359	1359	2
CobraMYCi2	1360	1360	1360	1360	2
CobraMYCi2	1361	1361	1361	1361	2
CobraMYCi2	1362	1362	1362	1362	2
CobraMYCi2	1363	1363	1363	1363	2
CobraMYCi2	1364	1364	1364	1364	2
CobraMYCi2	1365	1365	1365	1365	2
CobraMYCi2	1366	1366	1366	1366	2
CobraMYCi2	1367	1367	1367	1367	2
CobraMYCi2	1368	1368	1368	1368	2
CobraMYCi2	1369	1369	1369	1369	2
CobraMYCi2	1370	1370	1370	1370	2
CobraMYCi2	1371	1371	1371	1371	2
CobraMYCi2	1372	1372	1372	1372	1
CobraMYCi2	1373	1373	1373	1373	1
CobraMYCi2	1374	1374	1374	1374	2
CobraMYCi2	1375	1375	1375	1375	1
CobraMYCi2	1376	1376	1376	1376	1
CobraMYCi2	1377	1377	1377	1377	1
CobraMYCi2	1378	1378	1378	1378	1
CobraMYCi2	1379	1379	1379	1379	1
CobraMYCi2	1380	1380	1380	1380	2
CobraMYCi2	1381	1381	1381	1381	2
CobraMYCi2	1382	1382	1382	1382	2
CobraMYCi2	1383	1383	1383	1383	2
CobraMYCi2	1384	1384	1384	1384	1
CobraMYCi2	1385	1385	1385	1385	1
CobraMYCi2	1386	1386	1386	1386	2
CobraMYCi2	1387	1387	1387	1387	2
CobraMYCi2	1388	1388	1388	1388	1
CobraMYCi2	1389	1389	1389	1389	1
CobraMYCi2	1390	1390	1390	1390	1
CobraMYCi2	1391	1391	1398	1398	2
CobraMYCi2	1392	1392	1392	1392	2
CobraMYCi2	1393	1393	1393	1393	2
CobraMYCi2	1394	1394	1394	1394	2
CobraMYCi2	1395	1395	1395	1395	2
CobraMYCi2	1396	1396	1396	1396	2
CobraMYCi2	1397	1397	1397	1397	2
CobraMYCi2	1391	1391	1398	1398	2
CobraMYCi2	1399	1399	1399	1399	1
CobraMYCi2	1400	1400	1400	1400	1
CobraMYCi2	1401	1401	1401	1401	1
CobraMYCi2	1402	1402	1402	1402	2
CobraMYCi2	1403	1403	1403	1403	2
CobraMYCi2	1404	1404	1404	1404	1
CobraMYCi2	1405	1405	1405	1405	1
CobraMYCi2	1406	1406	1406	1406	2
CobraMYCi2	1407	1407	1407	1407	2
CobraMYCi2	1408	1408	1408	1408	2
CobraMYCi2	1409	1409	1409	1409	1
CobraMYCi2	1410	1410	1410	1410	1
CobraMYCi2	1411	1411	1411	1411	1
CobraMYCi2	1412	1412	1412	1412	1
CobraMYCi2	1413	1413	1413	1413	1
CobraMYCi2	1414	1414	1449	1449	1
CobraMYCi2	1415	1415	1448	1448	1
CobraMYCi2	1416	1416	1447	1447	1
CobraMYCi2	1417	1417	1446	1446	1
CobraMYCi2	1418	1418	1445	1445	1
CobraMYCi2	1419	1419	1444	1444	1
CobraMYCi2	1420	1420	1420	1420	1
CobraMYCi2	1421	1421	1442	1442	1
CobraMYCi2	1422	1422	1441	1441	1
CobraMYCi2	1423	1423	1440	1440	1
CobraMYCi2	1424	1424	1424	1424	1
CobraMYCi2	1425	1425	1425	1425	1
CobraMYCi2	1426	1426	1436	1436	1
CobraMYCi2	1427	1427	1435	1435	1
CobraMYCi2	1428	1428	1434	1434	1
CobraMYCi2	1429	1429	1429	1429	1
CobraMYCi2	1430	1430	1430	1430	1
CobraMYCi2	1431	1431	1431	1431	1
CobraMYCi2	1432	1432	1432	1432	1
CobraMYCi2	1433	1433	1433	1433	1
CobraMYCi2	1428	1428	1434	1434	1
CobraMYCi2	1427	1427	1435	1435	1
CobraMYCi2	1426	1426	1436	1436	1
CobraMYCi2	1437	1437	1437	1437	1
CobraMYCi2	1438	1438	1438	1438	1
CobraMYCi2	1439	1439	1439	1439	1
CobraMYCi2	1423	1423	1440	1440	1
CobraMYCi2	1422	1422	1441	1441	1
CobraMYCi2	1421	1421	1442	1442	1
CobraMYCi2	1443	1443	1443	1443	1
CobraMYCi2	1419	1419	1444	1444	1
CobraMYCi2	1418	1418	1445	1445	1
CobraMYCi2	1417	1417	1446	1446	1
CobraMYCi2	1416	1416	1447	1447	1
CobraMYCi2	1415	1415	1448	1448	1
CobraMYCi2	1414	1414	1449	1449	1
CobraMYCi2	1450	1450	1464	1464	1
CobraMYCi2	1451	1451	1463	1463	1
CobraMYCi2	1452	1452	1462	1462	1
CobraMYCi2	1453	1453	1461	1461	1
CobraMYCi2	1454	1454	1460	1460	1
CobraMYCi2	1455	1455	1459	1459	1
CobraMYCi2	1456	1456	1456	1456	2
CobraMYCi2	1457	1457	1457	1457	2
CobraMYCi2	1458	1458	1458	1458	2
CobraMYCi2	1455	1455	1459	1459	1
CobraMYCi2	1454	1454	1460	1460	1
CobraMYCi2	1453	1453	1461	1461	1
CobraMYCi2	1452	1452	1462	1462	1
CobraMYCi2	1451	1451	1463	1463	1
CobraMYCi2	1450	1450	1464	1464	1
CobraMYCi2	1465	1465	1465	1465	2
CobraMYCi2	1466	1466	1466	1466	2
CobraMYCi2	1467	1467	1467	1467	1
CobraMYCi2	1468	1468	1468	1468	2
CobraMYCi2	1469	1469	1478	1478	2
CobraMYCi2	1470	1470	1477	1477	2
CobraMYCi2	1471	1471	1476	1476	2
CobraMYCi2	1472	1472	1472	1472	2
CobraMYCi2	1473	1473	1473	1473	2
CobraMYCi2	1474	1474	1474	1474	2
CobraMYCi2	1475	1475	1475	1475	2
CobraMYCi2	1471	1471	1476	1476	2
CobraMYCi2	1470	1470	1477	1477	2
CobraMYCi2	1469	1469	1478	1478	2
CobraMYCi2	1479	1479	1479	1479	2
CobraMYCi2	1480	1480	1480	1480	1
CobraMYCi2	1481	1481	1481	1481	2
CobraMYCi2	1482	1482	1482	1482	1
CobraMYCi2	1483	1483	1483	1483	1
CobraMYCi2	1484	1484	1484	1484	2
CobraMYCi2	1485	1485	1485	1485	1
CobraMYCi2	1486	1486	1486	1486	1
CobraMYCi2	1487	1487	1487	1487	2
CobraMYCi2	1488	1488	1488	1488	2
CobraMYCi2	1489	1489	1489	1489	2
CobraMYCi2	1490	1490	1490	1490	1
CobraMYCi2	1491	1491	1491	1491	1
CobraMYCi2	1492	1492	1492	1492	2
CobraMYCi2	1493	1493	1493	1493	2
CobraMYCi2	1494	1494	1494	1494	2
CobraMYCi2	1495	1495	1495	1495	1
CobraMYCi2	1496	1496	1496	1496	1
CobraMYCi2	1497	1497	1497	1497	2
CobraMYCi2	1498	1498	1498	1498	2
CobraMYCi2	1499	1499	1499	1499	2
CobraMYCi2	1500	1500	1500	1500	1
CobraMYCi2	1501	1501	1501	1501	1
CobraMYCi2	1502	1502	1502	1502	2
CobraMYCi2	1503	1503	1503	1503	2
CobraMYCi2	1504	1504	1504	1504	2
CobraMYCi2	1505	1505	1505	1505	2
CobraMYCi2	1506	1506	1506	1506	2
CobraMYCi2	1507	1507	1507	1507	2
CobraMYCi2	1508	1508	1508	1508	2
CobraMYCi2	1509	1509	1509	1509	2
CobraMYCi2	1510	1510	1510	1510	2
CobraMYCi2	1511	1511	1511	1511	2
CobraMYCi2	1512	1512	1512	1512	2
CobraMYCi2	1513	1513	1513	1513	2
CobraMYCi2	1514	1514	1514	1514	2
CobraMYCi2	1515	1515	1515	1515	2
CobraMYCi2	1516	1516	1516	1516	2
CobraMYCi2	1517	1517	1517	1517	1
CobraMYCi2	1518	1518	1518	1518	2
CobraMYCi2	1519	1519	1519	1519	2
CobraMYCi2	1520	1520	1520	1520	2
CobraMYCi2	1521	1521	1521	1521	2
CobraMYCi2	1522	1522	1522	1522	2
CobraMYCi2	1523	1523	1523	1523	2
CobraMYCi2	1524	1524	1524	1524	2
CobraMYCi2	1525	1525	1525	1525	2
CobraMYCi2	1526	1526	1526	1526	2
CobraMYCi2	1527	1527	1527	1527	2
CobraMYCi2	1528	1528	1528	1528	2
CobraMYCi2	1529	1529	1529	1529	2
CobraMYCi2	1530	1530	1576	1576	2
CobraMYCi2	1531	1531	1575	1575	2
CobraMYCi2	1532	1532	1532	1532	2
CobraMYCi2	1533	1533	1574	1574	2
CobraMYCi2	1534	1534	1573	1573	2
CobraMYCi2	1535	1535	1572	1572	2
CobraMYCi2	1536	1536	1571	1571	2
CobraMYCi2	1537	1537	1570	1570	2
CobraMYCi2	1538	1538	1569	1569	2
CobraMYCi2	1539	1539	1539	1539	2
CobraMYCi2	1540	1540	1567	1567	2
CobraMYCi2	1541	1541	1566	1566	2
CobraMYCi2	1542	1542	1565	1565	2
CobraMYCi2	1543	1543	1564	1564	2
CobraMYCi2	1544	1544	1563	1563	2
CobraMYCi2	1545	1545	1545	1545	2
CobraMYCi2	1546	1546	1562	1562	2
CobraMYCi2	1547	1547	1561	1561	2
CobraMYCi2	1548	1548	1548	1548	2
CobraMYCi2	1549	1549	1559	1559	2
CobraMYCi2	1550	1550	1558	1558	2
CobraMYCi2	1551	1551	1551	1551	2
CobraMYCi2	1552	1552	1552	1552	2
CobraMYCi2	1553	1553	1553	1553	2
CobraMYCi2	1554	1554	1554	1554	2
CobraMYCi2	1555	1555	1555	1555	2
CobraMYCi2	1556	1556	1556	1556	2
CobraMYCi2	1557	1557	1557	1557	2
CobraMYCi2	1550	1550	1558	1558	2
CobraMYCi2	1549	1549	1559	1559	2
CobraMYCi2	1560	1560	1560	1560	2
CobraMYCi2	1547	1547	1561	1561	2
CobraMYCi2	1546	1546	1562	1562	2
CobraMYCi2	1544	1544	1563	1563	2
CobraMYCi2	1543	1543	1564	1564	2
CobraMYCi2	1542	1542	1565	1565	2
CobraMYCi2	1541	1541	1566	1566	2
CobraMYCi2	1540	1540	1567	1567	2
CobraMYCi2	1568	1568	1568	1568	2
CobraMYCi2	1538	1538	1569	1569	2
CobraMYCi2	1537	1537	1570	1570	2
CobraMYCi2	1536	1536	1571	1571	2
CobraMYCi2	1535	1535	1572	1572	2
CobraMYCi2	1534	1534	1573	1573	2
CobraMYCi2	1533	1533	1574	1574	2
CobraMYCi2	1531	1531	1575	1575	2
CobraMYCi2	1530	1530	1576	1576	2
CobraMYCi2	1577	1577	1577	1577	2
CobraMYCi2	1578	1578	1578	1578	2
CobraMYCi2	1579	1579	1579	1579	2
CobraMYCi2	1580	1580	1580	1580	2
CobraMYCi2	1581	1581	1581	1581	2
CobraMYCi2	1582	1582	1582	1582	2
CobraMYCi2	1583	1583	1583	1583	2
CobraMYCi2	1584	1584	1584	1584	1
CobraMYCi2	1585	1585	1585	1585	2
CobraMYCi2	1586	1586	1586	1586	2
CobraMYCi2	1587	1587	1587	1587	2
CobraMYCi2	1588	1588	1588	1588	2
CobraMYCi2	1589	1589	1616	1616	2
CobraMYCi2	1590	1590	1615	1615	2
CobraMYCi2	1591	1591	1614	1614	2
CobraMYCi2	1592	1592	1613	1613	2
CobraMYCi2	1593	1593	1612	1612	2
CobraMYCi2	1594	1594	1611	1611	2
CobraMYCi2	1595	1595	1610	1610	2
CobraMYCi2	1596	1596	1596	1596	2
CobraMYCi2	1597	1597	1597	1597	2
CobraMYCi2	1598	1598	1607	1607	2
CobraMYCi2	1599	1599	1606	1606	2
CobraMYCi2	1600	1600	1605	1605	2
CobraMYCi2	1601	1601	1601	1601	2
CobraMYCi2	1602	1602	1602	1602	2
CobraMYCi2	1603	1603	1603	1603	2
CobraMYCi2	1604	1604	1604	1604	2
CobraMYCi2	1600	1600	1605	1605	2
CobraMYCi2	1599	1599	1606	1606	2
CobraMYCi2	1598	1598	1607	1607	2
CobraMYCi2	1608	1608	1608	1608	2
CobraMYCi2	1609	1609	1609	1609	2
CobraMYCi2	1595	1595	1610	1610	2
CobraMYCi2	1594	1594	1611	1611	2
CobraMYCi2	1593	1593	1612	1612	2
CobraMYCi2	1592	1592	1613	1613	2
CobraMYCi2	1591	1591	1614	1614	2
CobraMYCi2	1590	1590	1615	1615	2
CobraMYCi2	1589	1589	1616	1616	2
CobraMYCi2	1617	1617	1617	1617	1
CobraMYCi2	1618	1618	1618	1618	0
CobraMYCi2	1619	1619	1619	1619	0
CobraMYCi2	1620	1620	1620	1620	0
CobraMYCi2	1621	1621	1621	1621	0
CobraMYCi2	1622	1622	1622	1622	0
CobraMYCi2	1623	1623	1623	1623	0
CobraMYCi2	1624	1624	1624	1624	0
CobraMYCi2	1625	1625	1625	1625	0
CobraMYCi2	1626	1626	1626	1626	0
CobraMYCi2	1627	1627	1654	1654	1
CobraMYCi2	1628	1628	1653	1653	1
CobraMYCi2	1629	1629	1652	1652	1
CobraMYCi2	1630	1630	1651	1651	1
CobraMYCi2	1631	1631	1650	1650	1
CobraMYCi2	1632	1632	1632	1632	1
CobraMYCi2	1633	1633	1648	1648	1
CobraMYCi2	1634	1634	1647	1647	1
CobraMYCi2	1635	1635	1646	1646	1
CobraMYCi2	1636	1636	1645	1645	1
CobraMYCi2	1637	1637	1644	1644	1
CobraMYCi2	1638	1638	1638	1638	1
CobraMYCi2	1639	1639	1639	1639	1
CobraMYCi2	1640	1640	1640	1640	1
CobraMYCi2	1641	1641	1641	1641	1
CobraMYCi2	1642	1642	1642	1642	1
CobraMYCi2	1643	1643	1643	1643	1
CobraMYCi2	1637	1637	1644	1644	1
CobraMYCi2	1636	1636	1645	1645	1
CobraMYCi2	1635	1635	1646	1646	1
CobraMYCi2	1634	1634	1647	1647	1
CobraMYCi2	1633	1633	1648	1648	1
CobraMYCi2	1649	1649	1649	1649	1
CobraMYCi2	1631	1631	1650	1650	1
CobraMYCi2	1630	1630	1651	1651	1
CobraMYCi2	1629	1629	1652	1652	1
CobraMYCi2	1628	1628	1653	1653	1
CobraMYCi2	1627	1627	1654	1654	1
CobraMYCi2	1655	1655	1680	1680	1
CobraMYCi2	1656	1656	1679	1679	1
CobraMYCi2	1657	1657	1678	1678	1
CobraMYCi2	1658	1658	1677	1677	1
CobraMYCi2	1659	1659	1676	1676	1
CobraMYCi2	1660	1660	1660	1660	1
CobraMYCi2	1661	1661	1661	1661	1
CobraMYCi2	1662	1662	1675	1675	1
CobraMYCi2	1663	1663	1674	1674	1
CobraMYCi2	1664	1664	1673	1673	1
CobraMYCi2	1665	1665	1672	1672	1
CobraMYCi2	1666	1666	1666	1666	1
CobraMYCi2	1667	1667	1667	1667	1
CobraMYCi2	1668	1668	1668	1668	1
CobraMYCi2	1669	1669	1669	1669	1
CobraMYCi2	1670	1670	1670	1670	1
CobraMYCi2	1671	1671	1671	1671	1
CobraMYCi2	1665	1665	1672	1672	1
CobraMYCi2	1664	1664	1673	1673	1
CobraMYCi2	1663	1663	1674	1674	1
CobraMYCi2	1662	1662	1675	1675	1
CobraMYCi2	1659	1659	1676	1676	1
CobraMYCi2	1658	1658	1677	1677	1
CobraMYCi2	1657	1657	1678	1678	1
CobraMYCi2	1656	1656	1679	1679	1
CobraMYCi2	1655	1655	1680	1680	1
CobraMYCi2	1681	1681	1763	1763	0
CobraMYCi2	1682	1682	1762	1762	0
CobraMYCi2	1683	1683	1761	1761	0
CobraMYCi2	1684	1684	1760	1760	0
CobraMYCi2	1685	1685	1759	1759	0
CobraMYCi2	1686	1686	1758	1758	0
CobraMYCi2	1687	1687	1757	1757	0
CobraMYCi2	1688	1688	1756	1756	0
CobraMYCi2	1689	1689	1755	1755	0
CobraMYCi2	1690	1690	1753	1753	0
CobraMYCi2	1691	1691	1752	1752	0
CobraMYCi2	1692	1692	1751	1751	0
CobraMYCi2	1693	1693	1750	1750	0
CobraMYCi2	1694	1694	1749	1749	0
CobraMYCi2	1695	1695	1748	1748	0
CobraMYCi2	1696	1696	1696	1696	1
CobraMYCi2	1697	1697	1746	1746	0
CobraMYCi2	1698	1698	1698	1698	1
CobraMYCi2	1699	1699	1699	1699	0
CobraMYCi2	1700	1700	1700	1700	0
CobraMYCi2	1701	1701	1701	1701	0
CobraMYCi2	1702	1702	1702	1702	0
CobraMYCi2	1703	1703	1703	1703	0
CobraMYCi2	1704	1704	1745	1745	0
CobraMYCi2	1705	1705	1744	1744	0
CobraMYCi2	1706	1706	1743	1743	0
CobraMYCi2	1707	1707	1742	1742	0
CobraMYCi2	1708	1708	1741	1741	0
CobraMYCi2	1709	1709	1740	1740	0
CobraMYCi2	1710	1710	1739	1739	0
CobraMYCi2	1711	1711	1738	1738	0
CobraMYCi2	1712	1712	1712	1712	1
CobraMYCi2	1713	1713	1713	1713	1
CobraMYCi2	1714	1714	1714	1714	1
CobraMYCi2	1715	1715	1715	1715	1
CobraMYCi2	1716	1716	1716	1716	1
CobraMYCi2	1717	1717	1717	1717	1
CobraMYCi2	1718	1718	1718	1718	1
CobraMYCi2	1719	1719	1736	1736	1
CobraMYCi2	1720	1720	1735	1735	1
CobraMYCi2	1721	1721	1734	1734	1
CobraMYCi2	1722	1722	1733	1733	1
CobraMYCi2	1723	1723	1732	1732	1
CobraMYCi2	1724	1724	1731	1731	1
CobraMYCi2	1725	1725	1730	1730	1
CobraMYCi2	1726	1726	1726	1726	1
CobraMYCi2	1727	1727	1727	1727	1
CobraMYCi2	1728	1728	1728	1728	1
CobraMYCi2	1729	1729	1729	1729	1
CobraMYCi2	1725	1725	1730	1730	1
CobraMYCi2	1724	1724	1731	1731	1
CobraMYCi2	1723	1723	1732	1732	1
CobraMYCi2	1722	1722	1733	1733	1
CobraMYCi2	1721	1721	1734	1734	1
CobraMYCi2	1720	1720	1735	1735	1
CobraMYCi2	1719	1719	1736	1736	1
CobraMYCi2	1737	1737	1737	1737	0
CobraMYCi2	1711	1711	1738	1738	0
CobraMYCi2	1710	1710	1739	1739	0
CobraMYCi2	1709	1709	1740	1740	0
CobraMYCi2	1708	1708	1741	1741	0
CobraMYCi2	1707	1707	1742	1742	0
CobraMYCi2	1706	1706	1743	1743	0
CobraMYCi2	1705	1705	1744	1744	0
CobraMYCi2	1704	1704	1745	1745	0
CobraMYCi2	1697	1697	1746	1746	0
CobraMYCi2	1747	1747	1747	1747	0
CobraMYCi2	1695	1695	1748	1748	0
CobraMYCi2	1694	1694	1749	1749	0
CobraMYCi2	1693	1693	1750	1750	0
CobraMYCi2	1692	1692	1751	1751	0
CobraMYCi2	1691	1691	1752	1752	0
CobraMYCi2	1690	1690	1753	1753	0
CobraMYCi2	1754	1754	1754	1754	0
CobraMYCi2	1689	1689	1755	1755	0
CobraMYCi2	1688	1688	1756	1756	0
CobraMYCi2	1687	1687	1757	1757	0
CobraMYCi2	1686	1686	1758	1758	0
CobraMYCi2	1685	1685	1759	1759	0
CobraMYCi2	1684	1684	1760	1760	0
CobraMYCi2	1683	1683	1761	1761	0
CobraMYCi2	1682	1682	1762	1762	0
CobraMYCi2	1681	1681	1763	1763	0
CobraMYCi2	1764	1764	1764	1764	1
CobraMYCi2	1765	1765	1765	1765	1
CobraMYCi2	1766	1766	1766	1766	1
CobraMYCi2	1767	1767	1767	1767	1
CobraMYCi2	1768	1768	1768	1768	1
CobraMYCi2	1769	1769	1769	1769	1
CobraMYCi2	1770	1770	1770	1770	1
CobraMYCi2	1771	1771	1771	1771	1
CobraMYCi2	1772	1772	1772	1772	1
CobraMYCi2	1773	1773	1773	1773	1
CobraMYCi2	1774	1774	1774	1774	1
CobraMYCi2	1775	1775	1775	1775	1
CobraMYCi2	1776	1776	1776	1776	1
CobraMYCi2	1777	1777	1777	1777	1
CobraMYCi2	1778	1778	1778	1778	1
CobraMYCi2	1779	1779	1779	1779	2
CobraMYCi2	1780	1780	1780	1780	2
CobraMYCi2	1781	1781	1781	1781	0
CobraMYCi2	1782	1782	1782	1782	0
CobraMYCi2	1783	1783	1783	1783	0
CobraMYCi2	1784	1784	1784	1784	0
CobraMYCi2	1785	1785	1785	1785	1
CobraMYCi2	1786	1786	1786	1786	1
CobraMYCi2	1787	1787	1787	1787	2
CobraMYCi2	1788	1788	1788	1788	2
CobraMYCi2	1789	1789	1789	1789	2
CobraMYCi2	1790	1790	1790	1790	2
CobraMYCi2	1791	1791	1791	1791	2
CobraMYCi2	1792	1792	1792	1792	2
CobraMYCi2	1793	1793	1793	1793	2
CobraMYCi2	1794	1794	1794	1794	2
CobraMYCi2	1795	1795	1795	1795	2
CobraMYCi2	1796	1796	1796	1796	2
CobraMYCi2	1797	1797	1797	1797	2
CobraMYCi2	1798	1798	1798	1798	1
CobraMYCi2	1799	1799	1799	1799	1
CobraMYCi2	1800	1800	1800	1800	0
CobraMYCi2	1801	1801	1801	1801	0
CobraMYCi2	1802	1802	1802	1802	0
CobraMYCi2	1803	1803	1803	1803	0
CobraMYCi2	1804	1804	1804	1804	2
CobraMYCi2	1805	1805	1805	1805	2
CobraMYCi2	1806	1806	1806	1806	2
CobraMYCi2	1807	1807	1807	1807	2
CobraMYCi2	1808	1808	1808	1808	2
CobraMYCi2	1809	1809	1809	1809	2
CobraMYCi2	1810	1810	1835	1835	2
CobraMYCi2	1811	1811	1834	1834	2
CobraMYCi2	1812	1812	1833	1833	2
CobraMYCi2	1813	1813	1832	1832	2
CobraMYCi2	1814	1814	1831	1831	2
CobraMYCi2	1815	1815	1830	1830	2
CobraMYCi2	1816	1816	1829	1829	2
CobraMYCi2	1817	1817	1828	1828	2
CobraMYCi2	1818	1818	1827	1827	2
CobraMYCi2	1819	1819	1819	1819	2
CobraMYCi2	1820	1820	1820	1820	2
CobraMYCi2	1821	1821	1821	1821	2
CobraMYCi2	1822	1822	1822	1822	2
CobraMYCi2	1823	1823	1823	1823	2
CobraMYCi2	1824	1824	1824	1824	2
CobraMYCi2	1825	1825	1825	1825	2
CobraMYCi2	1826	1826	1826	1826	2
CobraMYCi2	1818	1818	1827	1827	2
CobraMYCi2	1817	1817	1828	1828	2
CobraMYCi2	1816	1816	1829	1829	2
CobraMYCi2	1815	1815	1830	1830	2
CobraMYCi2	1814	1814	1831	1831	2
CobraMYCi2	1813	1813	1832	1832	2
CobraMYCi2	1812	1812	1833	1833	2
CobraMYCi2	1811	1811	1834	1834	2
CobraMYCi2	1810	1810	1835	1835	2
CobraMYCi2	1836	1836	1836	1836	2
CobraMYCi2	1837	1837	1837	1837	2
CobraMYCi2	1838	1838	1838	1838	2
CobraMYCi2	1839	1839	1839	1839	2
CobraMYCi2	1840	1840	1840	1840	2
CobraMYCi2	1841	1841	1841	1841	1
CobraMYCi2	1842	1842	1842	1842	1
CobraMYCi2	1843	1843	1843	1843	1
CobraMYCi2	1844	1844	1844	1844	1
CobraMYCi2	1845	1845	1845	1845	1
CobraMYCi2	1846	1846	1846	1846	2
CobraMYCi2	1847	1847	1847	1847	2
CobraMYCi2	1848	1848	1848	1848	2
CobraMYCi2	1849	1849	1849	1849	2
CobraMYCi2	1850	1850	1850	1850	2
CobraMYCi2	1851	1851	1851	1851	2
CobraMYCi2	1852	1852	1852	1852	2
CobraMYCi2	1853	1853	1853	1853	2
CobraMYCi2	1854	1854	1854	1854	2
CobraMYCi2	1855	1855	1855	1855	2
CobraMYCi2	1856	1856	1856	1856	2
CobraMYCi2	1857	1857	1857	1857	2
CobraMYCi2	1858	1858	1858	1858	2
CobraMYCi2	1859	1859	1859	1859	2
CobraMYCi2	1860	1860	1860	1860	2
CobraMYCi2	1861	1861	1861	1861	2
CobraMYCi2	1968	1968	1862	1862	2
CobraMYCi2	1967	1967	1863	1863	2
CobraMYCi2	1966	1966	1864	1864	2
CobraMYCi2	1865	1865	1865	1865	2
CobraMYCi2	1866	1866	1866	1866	2
CobraMYCi2	1962	1962	1867	1867	2
CobraMYCi2	1961	1961	1868	1868	2
CobraMYCi2	1960	1960	1869	1869	2
CobraMYCi2	1959	1959	1870	1870	2
CobraMYCi2	1958	1958	1871	1871	2
CobraMYCi2	1957	1957	1872	1872	2
CobraMYCi2	1956	1956	1873	1873	2
CobraMYCi2	1955	1955	1874	1874	2
CobraMYCi2	1875	1875	1875	1875	2
CobraMYCi2	1876	1876	1876	1876	2
CobraMYCi2	1953	1953	1877	1877	2
CobraMYCi2	1952	1952	1878	1878	2
CobraMYCi2	1879	1879	1879	1879	2
CobraMYCi2	1950	1950	1880	1880	2
CobraMYCi2	1949	1949	1881	1881	2
CobraMYCi2	1948	1948	1882	1882	2
CobraMYCi2	1947	1947	1883	1883	2
CobraMYCi2	1884	1884	1884	1884	2
CobraMYCi2	1946	1946	1885	1885	2
CobraMYCi2	1945	1945	1886	1886	2
CobraMYCi2	1944	1944	1887	1887	2
CobraMYCi2	1909	1909	1888	1888	2
CobraMYCi2	1908	1908	1889	1889	2
CobraMYCi2	1907	1907	1890	1890	2
CobraMYCi2	1906	1906	1891	1891	2
CobraMYCi2	1901	1901	1892	1892	2
CobraMYCi2	1900	1900	1893	1893	2
CobraMYCi2	1894	1894	1894	1894	2
CobraMYCi2	1895	1895	1895	1895	2
CobraMYCi2	1896	1896	1896	1896	2
CobraMYCi2	1897	1897	1897	1897	2
CobraMYCi2	1898	1898	1898	1898	2
CobraMYCi2	1899	1899	1899	1899	2
CobraMYCi2	1900	1900	1893	1893	2
CobraMYCi2	1901	1901	1892	1892	2
CobraMYCi2	1902	1902	1902	1902	2
CobraMYCi2	1903	1903	1903	1903	2
CobraMYCi2	1904	1904	1904	1904	2
CobraMYCi2	1905	1905	1905	1905	2
CobraMYCi2	1906	1906	1891	1891	2
CobraMYCi2	1907	1907	1890	1890	2
CobraMYCi2	1908	1908	1889	1889	2
CobraMYCi2	1909	1909	1888	1888	2
CobraMYCi2	1910	1910	1910	1910	2
CobraMYCi2	1911	1911	1911	1911	2
CobraMYCi2	1923	1923	1912	1912	2
CobraMYCi2	1922	1922	1913	1913	2
CobraMYCi2	1921	1921	1914	1914	2
CobraMYCi2	1920	1920	1915	1915	2
CobraMYCi2	1916	1916	1916	1916	2
CobraMYCi2	1917	1917	1917	1917	2
CobraMYCi2	1918	1918	1918	1918	2
CobraMYCi2	1919	1919	1919	1919	2
CobraMYCi2	1920	1920	1915	1915	2
CobraMYCi2	1921	1921	1914	1914	2
CobraMYCi2	1922	1922	1913	1913	2
CobraMYCi2	1923	1923	1912	1912	2
CobraMYCi2	1924	1924	1924	1924	2
CobraMYCi2	1925	1925	1925	1925	2
CobraMYCi2	1926	1926	1926	1926	2
CobraMYCi2	1927	1927	1927	1927	2
CobraMYCi2	1928	1928	1928	1928	2
CobraMYCi2	1929	1929	1929	1929	2
CobraMYCi2	1930	1930	1930	1930	2
CobraMYCi2	1931	1931	1931	1931	2
CobraMYCi2	1932	1932	1932	1932	2
CobraMYCi2	1933	1933	1933	1933	2
CobraMYCi2	1934	1934	1934	1934	2
CobraMYCi2	1935	1935	1935	1935	2
CobraMYCi2	1936	1936	1936	1936	2
CobraMYCi2	1937	1937	1937	1937	2
CobraMYCi2	1938	1938	1938	1938	2
CobraMYCi2	1939	1939	1939	1939	2
CobraMYCi2	1940	1940	1940	1940	2
CobraMYCi2	1941	1941	1941	1941	2
CobraMYCi2	1942	1942	1942	1942	2
CobraMYCi2	1943	1943	1943	1943	2
CobraMYCi2	1944	1944	1887	1887	2
CobraMYCi2	1945	1945	1886	1886	2
CobraMYCi2	1946	1946	1885	1885	2
CobraMYCi2	1947	1947	1883	1883	2
CobraMYCi2	1948	1948	1882	1882	2
CobraMYCi2	1949	1949	1881	1881	2
CobraMYCi2	1950	1950	1880	1880	2
CobraMYCi2	1951	1951	1951	1951	2
CobraMYCi2	1952	1952	1878	1878	2
CobraMYCi2	1953	1953	1877	1877	2
CobraMYCi2	1954	1954	1954	1954	2
CobraMYCi2	1955	1955	1874	1874	2
CobraMYCi2	1956	1956	1873	1873	2
CobraMYCi2	1957	1957	1872	1872	2
CobraMYCi2	1958	1958	1871	1871	2
CobraMYCi2	1959	1959	1870	1870	2
CobraMYCi2	1960	1960	1869	1869	2
CobraMYCi2	1961	1961	1868	1868	2
CobraMYCi2	1962	1962	1867	1867	2
CobraMYCi2	1963	1963	1963	1963	2
CobraMYCi2	1964	1964	1964	1964	2
CobraMYCi2	1965	1965	1965	1965	2
CobraMYCi2	1966	1966	1864	1864	2
CobraMYCi2	1967	1967	1863	1863	2
CobraMYCi2	1968	1968	1862	1862	2
CobraMYCi2	1969	1969	1969	1969	1
CobraMYCi2	1970	1970	1970	1970	1
CobraMYCi2	1971	1971	1971	1971	1
CobraMYCi2	1972	1972	1972	1972	1
CobraMYCi2	1973	1973	1973	1973	1
CobraMYCi2	1974	1974	1974	1974	1
CobraMYCi2	1975	1975	1975	1975	1
CobraMYCi2	1976	1976	1976	1976	1
