# Supplementary material for: Identification of MYC intron 2 regions that modulate expression
Source: PLoS One. 2024 Jan 18;19(1):e0296889. doi: 10.1371/journal.pone.0296889 (PMC10795982; doi:10.1371/journal.pone.0296889)
Supplement: S1 File — (ZIP) [file pone.0296889.s005.zip › S1_File_ScanFold2 data for species/Suppl_File_3_ScanFold2 data for species/Cobra/tmpv2kmg79_.ed_avgs.wig]

fixedStep chrom=CobraMYCi2 start=1 step=1 span=1
17.320000
21.020000
19.505000
20.336667
21.005000
21.216000
25.336667
24.720000
27.111429
27.111429
27.111429
27.111429
26.463333
28.289000
28.402000
26.463333
26.463333
26.463333
26.463333
26.463333
26.463333
26.463333
36.933684
35.834667
27.719000
29.264545
27.719000
33.088000
33.088000
38.534483
38.534483
38.534483
38.534483
38.534483
38.534483
38.534483
38.534483
38.534483
38.534483
38.534483
38.674516
38.534483
38.534483
38.534483
37.914571
38.534483
38.534483
38.534483
38.534483
38.534483
38.534483
38.534483
38.534483
39.444688
38.534483
38.534483
38.534483
38.534483
38.534483
38.534483
38.534483
38.534483
33.088000
33.088000
27.719000
28.402000
27.719000
26.463333
27.111429
27.111429
27.111429
27.111429
24.720000
25.888600
21.768519
21.020000
26.463333
26.463333
28.402000
28.289000
26.463333
38.534483
38.534483
38.534483
22.440625
38.674516
38.534483
38.534483
35.275000
35.275000
35.275000
38.534483
38.534483
38.534483
35.275000
26.463333
26.463333
26.463333
26.463333
26.463333
26.463333
26.463333
26.463333
27.111429
27.111429
26.463333
37.443793
27.111429
27.111429
27.111429
27.111429
9.449091
25.336667
21.216000
28.420000
20.336667
32.872941
17.320000
31.017083
30.912308
21.020000
21.768519
25.888600
27.867875
26.463333
30.912308
28.427011
28.651860
30.409559
28.420000
26.463333
10.460667
27.012500
22.738070
9.449091
34.067500
34.067500
26.463333
35.834667
36.933684
21.768519
34.067500
34.067500
20.336667
18.981585
32.893333
18.876964
18.876964
18.876964
25.419009
20.682927
19.296628
37.443793
26.463333
38.534483
22.440625
22.440625
22.440625
38.534483
38.534483
26.463333
37.443793
19.296628
27.729524
25.419009
35.930000
21.398922
20.985408
32.893333
20.874021
27.729524
20.649368
20.335054
35.930000
35.930000
18.981585
18.857125
18.876964
34.067500
22.440625
18.876964
18.857125
35.275000
38.534483
38.534483
20.682927
35.275000
35.275000
35.275000
26.587857
27.997500
24.163333
38.674516
9.449091
24.727455
30.433511
24.727455
30.433511
10.460667
27.012500
27.200000
10.460667
10.460667
27.997500
26.587857
31.945273
31.885614
22.738070
27.012500
26.587857
27.997500
25.572525
25.746058
27.200000
24.328000
24.597931
30.433511
24.727455
25.674952
26.195059
22.738070
27.012500
26.195059
25.095652
28.420000
30.409559
28.651860
28.427011
29.453750
29.229667
27.867875
25.888600
21.768519
24.256494
28.644375
29.161700
30.389245
26.195059
26.195059
25.674952
24.727455
30.433511
28.382967
25.746058
25.572525
26.106667
26.195059
27.012500
22.738070
18.876964
18.876964
18.876964
18.876964
25.715534
23.301444
23.272527
20.972805
20.682927
25.419009
26.430750
25.815965
18.876964
18.876964
18.876964
18.876964
18.857125
18.981585
19.105357
19.296628
19.296628
19.296628
20.335054
20.649368
20.758958
20.874021
20.985408
20.985408
20.985408
21.398922
21.528155
20.985408
20.985408
20.985408
22.915182
22.810364
21.860476
21.449223
20.985408
20.985408
20.985408
22.607826
22.547043
20.985408
20.985408
20.985408
20.874021
20.758958
20.649368
20.335054
21.714151
19.296628
19.296628
19.296628
19.105357
18.981585
18.857125
22.505169
25.877273
16.266341
16.266341
20.821558
17.188913
17.188913
20.588857
21.509184
20.101548
22.010805
17.188913
17.188913
16.266341
16.266341
25.877273
21.336806
21.426250
21.510779
21.544667
23.591667
23.811442
23.856863
26.210595
26.195059
26.195059
26.106667
25.572525
25.746058
25.674952
26.195059
26.195059
26.210595
25.281000
26.314300
24.952018
23.006415
23.269038
22.269608
25.057143
25.783750
24.757636
26.122885
25.504423
24.378625
24.605588
24.385327
22.269608
23.269038
23.006415
26.364182
24.796923
26.150482
25.509487
26.494872
26.632800
26.625733
23.533810
24.330405
24.253919
23.343846
23.551481
23.534906
23.533810
26.625733
26.632800
26.494872
22.884872
20.860000
25.714054
25.574590
25.512097
23.383816
23.814796
24.352778
24.222881
24.145763
23.460980
23.408738
23.623333
23.623333
23.623333
23.623333
23.350917
23.275818
23.667167
23.728889
23.584957
23.433077
23.271795
23.623333
23.623333
23.623333
23.623333
23.408738
23.460980
22.850404
22.669184
26.085616
24.287922
25.296216
24.361778
23.869783
22.953656
20.552727
18.046310
18.238824
18.238824
18.238824
18.238824
18.238824
18.238824
18.996854
20.168667
20.710367
20.801743
20.859545
20.962273
21.142000
21.259123
18.238824
18.238824
18.238824
18.238824
18.238824
18.238824
18.046310
18.559333
18.428202
18.684706
19.391939
17.755116
17.755116
17.755116
20.574286
20.488333
18.534516
18.449892
20.239658
20.163879
17.755116
17.755116
17.755116
18.453455
22.147101
19.875843
19.875843
19.875843
20.690463
20.092111
20.272967
20.272967
20.272967
20.272967
20.272967
20.729143
20.677407
21.864327
20.441064
20.825000
20.272967
20.272967
20.272967
20.272967
20.272967
20.092111
19.875843
19.875843
19.875843
22.147101
18.453455
19.717667
24.016863
24.287922
26.085616
19.054063
21.027500
20.799022
23.315672
23.413971
24.286170
24.189894
25.269417
25.426832
22.187447
25.831455
25.831455
24.004889
25.831455
24.641651
24.891238
24.093407
24.368588
24.723023
24.852414
25.328242
25.998351
25.774286
25.831455
24.004889
25.831455
25.831455
22.187447
23.744902
22.813684
23.958101
22.589623
22.423137
24.310484
24.757937
23.949420
22.412500
23.129091
26.130984
26.388197
26.808033
27.269508
27.603882
27.495882
28.046118
28.046118
28.046118
28.046118
28.571782
28.460889
28.460889
28.460889
28.998929
29.438981
29.053918
28.460889
28.460889
28.460889
28.460889
28.460889
29.867456
29.754583
29.720750
28.460889
28.460889
28.460889
28.460889
28.460889
28.460889
28.460889
28.460889
28.046118
28.046118
28.046118
28.046118
27.495882
29.114565
28.744375
29.014750
29.371190
29.603837
27.269508
28.076471
28.076471
26.130984
28.076471
28.076471
28.076471
23.129091
29.302000
28.061167
28.076471
28.076471
28.076471
22.589623
28.076471
28.076471
29.480250
22.187447
27.603882
27.269508
26.808033
26.388197
26.130984
23.129091
22.412500
23.949420
24.757937
24.310484
22.423137
22.589623
23.958101
22.813684
23.744902
22.187447
30.312644
20.799022
21.027500
25.831455
25.831455
24.004889
25.897887
19.630123
19.663704
19.313924
19.278608
19.548875
20.630805
20.384941
26.603171
23.919231
24.093407
27.109700
25.795821
25.466761
25.123929
23.516364
16.786875
18.416765
18.369444
18.538250
17.841750
27.996283
23.890233
24.907529
24.233222
25.130000
27.643083
27.663583
20.785192
21.154706
27.996283
27.836195
21.432553
18.369444
18.369444
26.666000
18.369444
18.369444
23.131912
18.369444
27.768875
28.313699
28.751486
26.325234
26.312804
25.863780
25.695854
24.128904
22.305469
22.305469
22.305469
22.305469
22.305469
22.305469
23.230000
22.305469
22.305469
24.076897
23.780690
23.743977
23.931852
23.778704
21.787590
22.305469
22.305469
21.607590
22.305469
22.305469
22.305469
22.305469
22.305469
22.305469
24.128481
23.446944
22.917128
26.121190
26.089881
26.036310
28.751486
28.313699
27.768875
18.369444
25.753333
18.369444
18.369444
26.666000
18.369444
18.369444
21.432553
19.368816
19.340132
21.154706
20.785192
18.416765
18.799868
18.884675
19.102051
19.102051
19.102051
19.102051
19.102051
19.977292
20.384941
20.630805
19.548875
19.278608
19.313924
19.663704
19.630123
19.910918
19.102051
19.102051
19.102051
19.102051
19.102051
18.884675
18.799868
18.416765
16.832075
17.011731
17.841750
18.538250
18.369444
18.369444
26.666000
18.369444
18.369444
25.753333
18.369444
27.768875
28.313699
28.751486
28.926250
29.103611
28.737375
18.369444
25.753333
18.369444
18.369444
29.086410
18.369444
18.369444
18.538250
17.841750
17.011731
16.832075
26.196200
26.987143
25.043261
26.653382
26.638261
26.640857
26.836111
26.836111
26.836111
26.836111
26.735088
26.649643
26.845596
26.930182
27.175268
28.625816
28.739894
26.934717
26.836111
27.402750
27.402750
27.402750
27.402750
27.402750
27.402750
27.497439
27.708313
29.072286
28.077826
28.055345
26.465761
27.402750
27.402750
27.402750
27.402750
27.402750
27.402750
26.836111
27.291429
27.603721
28.704019
29.030106
29.396238
29.405200
29.322800
28.137870
26.836111
26.836111
26.836111
26.836111
26.640857
26.638261
26.653382
25.043261
26.987143
26.196200
32.905349
32.239206
32.614681
24.251111
32.445962
32.083485
31.151558
31.396374
29.907292
32.445962
32.445962
32.445962
30.796517
31.562647
31.799481
30.184505
32.445962
32.445962
32.445962
31.671687
31.057917
31.132396
31.580899
32.445962
24.251111
32.614681
31.941014
32.905349
26.196200
26.987143
25.043261
30.192895
31.804943
31.094789
32.076182
30.546364
31.633875
31.008431
30.683261
30.637174
30.608152
30.106514
31.102206
31.717089
31.182500
30.662667
31.553864
30.095227
30.878333
30.368800
30.649870
30.599091
31.332917
32.108431
32.073200
30.828824
29.235818
29.007069
29.652791
30.828824
32.073200
32.108431
31.308293
30.878333
30.841667
31.553864
30.662667
31.425513
31.263718
30.592321
31.043370
31.084382
16.141237
14.622976
30.000000
29.744615
28.468780
14.622976
14.524578
14.378537
14.288875
14.337792
13.981343
16.845000
29.511625
28.583103
14.053889
14.188630
17.414810
14.188630
14.188630
14.236892
27.625294
17.528286
18.029677
18.396774
18.816129
28.603846
21.162727
21.458485
27.527778
27.527778
27.527778
28.348611
22.158939
29.043097
28.547333
28.082432
26.829667
26.829667
26.829667
26.829667
26.829667
27.521327
26.803871
27.156040
27.531204
27.284583
26.946000
26.409912
26.223421
25.782407
25.594259
25.524679
25.752895
25.804750
26.829667
26.829667
26.829667
26.829667
26.829667
24.619333
22.158939
27.527778
27.527778
27.527778
21.458485
21.162727
23.777333
23.557083
18.816129
18.396774
18.029677
17.528286
22.896719
22.906000
22.906000
22.906000
22.906000
24.033235
22.181000
22.236420
22.906000
22.906000
22.906000
22.906000
22.896719
15.200471
23.426067
22.681410
20.455333
20.529495
20.775089
14.236892
14.188630
14.188630
17.414810
14.188630
14.053889
16.845000
13.981343
14.337792
14.288875
14.378537
14.524578
14.622976
14.622976
14.622976
14.622976
16.141237
18.392083
18.294833
18.197083
18.135750
18.054667
18.000250
17.985667
17.447304
17.388435
14.927386
14.927386
14.927386
14.927386
16.105155
14.927386
14.927386
15.903333
15.911261
15.530521
14.927386
14.927386
16.173983
14.927386
14.927386
14.927386
14.927386
14.622976
14.622976
14.622976
14.622976
14.524578
14.378537
14.288875
14.337792
13.981343
14.120141
14.053889
14.188630
14.188630
14.188630
14.188630
14.236892
14.769237
14.188630
14.188630
14.678571
14.188630
14.771081
15.097738
15.200471
15.200471
15.200471
15.200471
15.973077
16.024725
16.091538
16.240217
16.134250
16.360833
15.200471
15.200471
15.200471
15.200471
15.097738
15.741743
14.188630
15.980442
14.188630
14.188630
16.738333
16.756583
14.188630
14.188630
14.188630
14.188630
14.053889
14.120141
13.981343
16.035204
16.345412
14.865417
16.232917
16.232917
17.025122
17.554103
17.499500
17.807885
18.407719
18.626140
18.083548
18.083548
18.083548
18.009714
18.083548
18.083548
18.083548
18.083548
19.075119
18.278451
18.278451
18.278451
17.890513
17.991519
18.067250
17.982048
19.466917
19.310278
18.278451
18.278451
18.278451
18.083548
18.083548
18.083548
18.083548
18.265079
18.083548
18.083548
18.083548
19.716780
19.687672
18.340638
19.977000
19.977000
19.977000
19.977000
19.887843
19.930865
19.699917
19.977000
19.977000
19.977000
19.977000
18.340638
18.626140
18.407719
17.807885
17.499500
17.554103
20.509310
16.232917
16.232917
20.252778
20.752211
20.059429
19.015741
19.594714
8.372903
8.372903
8.685758
8.685758
8.685758
22.845538
21.343619
11.983469
14.021897
14.621017
14.986441
21.979833
22.029583
22.061000
22.015444
8.685758
8.685758
8.372903
8.372903
13.552812
13.836562
21.063415
14.523953
17.742542
21.725714
21.725714
21.725714
21.725714
22.111279
21.975696
21.747848
21.405063
20.032857
20.164902
20.033922
19.365044
21.725714
21.725714
21.725714
21.725714
19.908624
19.384500
19.304500
17.742542
14.523953
18.385484
13.836562
13.552812
8.372903
8.372903
8.685758
8.685758
8.685758
22.141379
18.292000
18.222417
18.044667
14.986441
14.621017
14.021897
11.983469
22.141379
8.685758
8.685758
8.685758
8.372903
8.372903
14.745904
14.690602
15.725213
16.320485
15.898348
15.829478
10.919565
11.352708
11.524694
13.633000
11.524694
11.793922
11.863654
11.863654
11.863654
11.863654
13.728056
12.904426
12.360000
12.360000
12.360000
16.504579
13.675000
13.862603
13.862603
15.063636
13.862603
13.862603
16.816697
15.546211
15.570825
15.545556
15.571782
15.672136
15.672136
15.672136
15.672136
15.672136
15.672136
15.672136
15.725192
15.672136
16.177963
15.706731
15.672136
15.672136
15.672136
17.376667
15.672136
15.672136
15.672136
15.571782
15.545556
15.570825
15.546211
17.709250
13.862603
13.862603
16.510727
13.862603
13.862603
13.675000
16.141932
17.329279
12.360000
12.360000
12.360000
13.250145
13.582838
14.381707
14.602771
11.863654
11.863654
11.863654
11.863654
11.793922
11.524694
11.534000
11.524694
11.352708
10.919565
17.717179
16.546944
16.642222
16.814167
16.129326
16.279101
16.442921
16.799556
20.146897
20.042034
20.042034
20.042034
20.042034
18.991835
19.165046
20.540519
20.319531
20.510806
20.042034
20.042034
20.042034
20.042034
20.146897
20.161485
19.956042
20.319216
20.060309
20.321100
20.862018
21.217833
21.382667
21.369076
21.286822
21.398113
21.536981
21.369091
21.733933
21.901000
21.204706
21.657719
22.276852
23.229362
24.427143
24.605571
25.412500
24.555714
24.430270
23.764462
11.793922
11.863654
11.863654
26.697368
23.284848
23.145714
11.863654
11.863654
14.602771
24.121972
24.071235
24.159877
24.075583
24.270734
24.822857
21.945517
21.943103
22.041463
24.074638
19.991860
19.741905
22.267692
23.147500
22.345600
22.322245
22.340612
22.428400
23.573611
22.263800
23.605773
24.430946
24.322133
23.256989
23.291183
24.341688
24.646883
23.959559
24.860111
24.435607
24.532991
24.414615
24.622569
24.677500
26.199394
25.143898
23.150962
23.150962
27.602785
21.420923
21.369394
21.369394
21.369394
24.260000
26.736709
26.757342
24.899068
26.068252
21.767027
21.266829
26.808936
25.884571
22.259318
22.671935
22.207600
28.102647
27.814458
27.005146
27.009794
26.136235
28.100286
27.081935
28.102647
22.207600
22.671935
22.259318
25.823818
25.787547
21.266829
20.507778
26.764286
26.681758
26.713511
24.260000
21.369394
21.369394
21.369394
21.420923
23.150962
23.150962
23.150962
23.150962
23.150962
23.150962
24.022182
23.150962
23.150962
23.150962
23.864182
24.903494
23.150962
23.150962
23.150962
24.502632
25.802921
25.402255
25.701852
25.409515
23.150962
23.150962
23.150962
25.127284
24.874058
25.123714
23.150962
23.150962
23.150962
23.965067
23.150962
23.150962
23.150962
23.150962
23.150962
23.150962
21.420923
21.369394
21.369394
21.369394
21.369394
21.369394
24.662581
24.802308
25.144494
21.369394
21.369394
21.369394
21.369394
21.369394
21.420923
25.097034
25.970648
25.672553
26.695435
26.477222
26.477222
26.477222
26.276000
27.645469
25.254430
25.207875
26.477222
26.477222
26.477222
26.695435
25.672553
24.735000
21.369394
21.369394
25.096481
21.369394
21.369394
25.144494
24.802308
24.662581
22.671935
22.259318
25.884571
26.808936
22.026818
20.985094
22.599062
24.289747
21.370635
20.949787
22.035000
21.964000
24.404545
23.765686
24.398286
22.724848
19.127619
17.641538
17.329231
23.101250
17.637451
21.158919
22.716486
26.808936
25.884571
24.252826
26.246923
22.035000
24.032500
22.770732
25.018182
17.962889
19.285294
17.801875
17.814737
19.283182
22.394583
25.443654
27.931429
28.326842
20.997324
20.997324
22.721333
22.182533
22.182533
22.182533
22.182533
22.182533
22.182533
23.159877
22.894500
22.894500
22.894500
22.894500
22.894500
23.265306
22.894500
22.894500
23.038427
22.894500
22.894500
22.541964
23.368120
22.878319
22.468058
24.269130
24.542737
23.630989
22.894500
22.894500
24.144432
22.894500
22.894500
22.894500
22.894500
22.894500
22.894500
22.894500
25.124492
22.182533
22.182533
22.182533
22.182533
22.182533
22.182533
20.997324
20.997324
28.326842
27.931429
25.987609
25.018182
22.770732
24.032500
21.542581
16.012778
18.829783
18.242292
22.432000
22.482857
21.134706
21.202644
21.202644
21.202644
21.202644
21.202644
21.202644
21.379231
21.189022
21.583889
21.583889
21.583889
22.399175
22.603400
21.478491
21.577358
21.583889
21.583889
21.583889
21.803162
21.820085
21.202644
21.202644
21.202644
21.202644
21.202644
21.202644
21.134706
20.652159
28.659107
28.659107
28.586182
28.530476
28.530476
28.530476
28.530476
28.530476
28.530476
25.081348
25.078172
25.103723
25.103723
25.103723
24.763051
25.103723
25.103723
25.103723
25.103723
25.103723
25.728376
25.808750
25.945982
25.079307
25.377143
25.551429
25.103723
25.103723
25.103723
25.103723
25.103723
26.950174
25.103723
25.103723
25.103723
25.078172
25.081348
23.724762
23.945625
23.945625
23.945625
23.945625
25.965185
25.218493
25.627500
25.627500
25.627500
25.627500
26.805429
26.699636
26.879608
26.807723
26.718229
25.880500
25.627500
25.627500
25.627500
25.627500
23.945625
23.945625
23.945625
23.945625
23.724762
28.207838
28.473590
28.481000
28.530476
28.530476
28.530476
28.530476
28.530476
28.530476
28.586182
28.659107
28.659107
28.659107
28.659107
28.659107
28.083402
28.659107
26.885752
25.568539
26.632716
26.956667
27.247590
27.217000
29.073077
29.073077
29.073077
29.073077
29.073077
29.073077
29.073077
29.073077
29.550316
28.787545
29.221017
29.219068
28.737391
28.579739
28.551913
28.553368
28.493918
28.535354
28.535354
28.535354
28.535354
28.535354
28.838073
28.237478
28.334054
28.413208
28.535354
28.535354
28.535354
28.535354
28.535354
28.493918
28.553368
29.351351
29.073077
29.073077
29.073077
29.073077
29.073077
29.073077
29.073077
29.073077
28.659107
27.930152
28.659107
28.659107
28.659107
28.659107
28.659107
28.586182
28.861224
28.530476
28.530476
28.530476
28.530476
28.530476
28.530476
28.481000
28.473590
28.207838
23.724762
26.078558
26.090381
25.915234
25.814454
25.453913
23.945625
23.945625
23.945625
25.627500
25.627500
25.627500
25.627500
25.880500
26.718229
24.867273
24.903750
23.994643
24.154815
24.365185
24.567037
24.762222
24.949259
25.107667
25.139750
25.140833
25.144667
25.185417
25.197333
25.206917
25.196917
25.026053
25.017544
25.005614
24.949259
24.762222
24.567037
24.365185
24.154815
23.994643
24.067797
22.520755
23.747059
23.514167
25.125714
25.331717
23.172857
22.498947
22.498947
22.498947
22.498947
22.498947
22.498947
22.498947
22.498947
24.228991
23.989709
24.494757
24.390909
22.414176
22.201319
22.395610
23.938462
22.498947
22.498947
22.498947
22.498947
22.498947
22.498947
22.498947
22.498947
23.172857
25.133333
23.744600
24.176000
24.580600
25.470990
28.493918
28.535354
28.535354
28.535354
28.535354
27.095410
26.243478
27.269474
23.514167
23.747059
22.520755
24.067797
29.765806
25.476316
24.857615
23.783500
24.426800
23.795258
24.072268
24.176667
24.362813
23.503333
23.503333
23.503333
24.375842
24.551089
24.672143
25.743125
26.644706
26.644706
26.644706
26.644706
26.644706
26.644706
24.173226
25.489014
28.133182
28.133182
27.538596
28.133182
28.133182
28.133182
28.133182
26.242564
28.133182
28.133182
28.133182
23.367250
23.367250
23.367250
23.367250
23.367250
23.367250
25.211918
26.291707
26.225062
26.152875
23.367250
23.367250
23.367250
23.367250
25.191408
25.737973
25.707397
25.780000
23.367250
23.367250
23.367250
23.367250
28.133182
26.066140
26.518056
26.518056
26.518056
26.518056
26.065581
26.160238
26.259268
26.360500
26.518056
26.518056
26.518056
26.518056
28.133182
23.367250
28.376333
28.691724
29.030000
22.498947
23.938462
28.462973
26.336889
26.087500
25.828605
25.759286
25.701707
25.661250
25.763590
25.913158
26.167838
26.435556
26.712857
27.010882
28.133182
28.133182
28.133182
28.133182
28.133182
28.133182
28.133182
28.143077
28.133182
28.133182
28.288261
26.644706
26.644706
26.644706
26.644706
26.644706
26.644706
25.743125
24.672143
24.672143
24.464615
24.242500
23.503333
23.503333
23.503333
23.393750
23.465714
23.643333
23.898000
24.277500
24.903333
25.775000
24.370000
