# Supplementary material for: Identification of MYC intron 2 regions that modulate expression
Source: PLoS One. 2024 Jan 18;19(1):e0296889. doi: 10.1371/journal.pone.0296889 (PMC10795982; doi:10.1371/journal.pone.0296889)
Supplement: S1 File — (ZIP) [file pone.0296889.s005.zip › S1_File_ScanFold2 data for species/Suppl_File_3_ScanFold2 data for species/Cobra/tmpv2kmg79_.mfe_avgs.wig]

fixedStep chrom=CobraMYCi2 start=1 step=1 span=1
-48.400000
-48.300000
-48.300000
-48.100000
-47.950000
-47.840000
-47.233333
-47.385714
-46.714286
-46.714286
-46.714286
-46.714286
-46.566667
-46.350000
-46.240000
-46.566667
-46.566667
-46.566667
-46.566667
-46.566667
-46.566667
-46.566667
-45.005263
-45.506667
-46.220000
-46.054545
-46.220000
-45.246667
-45.246667
-44.537931
-44.537931
-44.537931
-44.537931
-44.537931
-44.537931
-44.537931
-44.537931
-44.537931
-44.537931
-44.537931
-44.187097
-44.537931
-44.537931
-44.537931
-43.031429
-44.537931
-44.537931
-44.537931
-44.537931
-44.537931
-44.537931
-44.537931
-44.537931
-43.650000
-44.537931
-44.537931
-44.537931
-44.537931
-44.537931
-44.537931
-44.537931
-44.537931
-45.246667
-45.246667
-46.220000
-46.240000
-46.220000
-46.566667
-46.714286
-46.714286
-46.714286
-46.714286
-47.385714
-24.968000
-26.329630
-48.300000
-46.566667
-46.566667
-46.240000
-46.350000
-46.566667
-44.537931
-44.537931
-44.537931
-25.387500
-44.187097
-44.537931
-44.537931
-26.550000
-26.550000
-26.550000
-44.537931
-44.537931
-44.537931
-26.550000
-46.566667
-46.566667
-46.566667
-46.566667
-46.566667
-46.566667
-46.566667
-46.566667
-46.714286
-46.714286
-46.566667
-41.213793
-46.714286
-46.714286
-46.714286
-46.714286
-30.754545
-47.233333
-47.840000
-24.264815
-48.100000
-33.911765
-48.400000
-32.608333
-32.246154
-48.300000
-26.329630
-24.968000
-24.482500
-46.566667
-32.246154
-24.201149
-24.168605
-23.889706
-24.264815
-46.566667
-30.173333
-25.362500
-26.673684
-30.754545
-43.450000
-43.450000
-46.566667
-45.506667
-45.005263
-26.329630
-43.450000
-43.450000
-48.100000
-27.967073
-30.433333
-27.932143
-27.932143
-27.932143
-25.521622
-27.262195
-27.901163
-41.213793
-46.566667
-44.537931
-25.387500
-25.387500
-25.387500
-44.537931
-44.537931
-46.566667
-41.213793
-27.901163
-25.309524
-25.521622
-39.600000
-27.119608
-27.424490
-30.433333
-27.480412
-25.309524
-27.546316
-27.616129
-39.600000
-39.600000
-27.967073
-27.976250
-27.932143
-43.450000
-25.387500
-27.932143
-27.976250
-26.550000
-44.537931
-44.537931
-27.262195
-26.550000
-26.550000
-26.550000
-25.071429
-23.825000
-24.500000
-44.187097
-30.754545
-25.596364
-23.736170
-25.596364
-23.736170
-30.173333
-25.362500
-23.615789
-30.173333
-30.173333
-23.825000
-25.071429
-23.842727
-23.910526
-26.673684
-25.362500
-25.071429
-23.825000
-26.880808
-26.548077
-23.615789
-24.860000
-25.882759
-23.736170
-25.596364
-26.572381
-26.981176
-26.673684
-25.362500
-26.981176
-25.793478
-24.264815
-23.889706
-24.168605
-24.201149
-24.072500
-24.124167
-24.482500
-24.968000
-26.329630
-25.770130
-24.280208
-24.010000
-23.717925
-26.981176
-26.981176
-26.572381
-25.596364
-23.736170
-24.217582
-26.548077
-26.880808
-27.000000
-26.981176
-25.362500
-26.673684
-27.932143
-27.932143
-27.932143
-27.932143
-25.600971
-26.417778
-26.441758
-27.163415
-27.262195
-25.521622
-25.245833
-25.546491
-27.932143
-27.932143
-27.932143
-27.932143
-27.976250
-27.967073
-27.945238
-27.901163
-27.901163
-27.901163
-27.616129
-27.546316
-27.533333
-27.480412
-27.424490
-27.424490
-27.424490
-27.119608
-27.057282
-27.424490
-27.424490
-27.424490
-26.780000
-26.810909
-27.061905
-27.222330
-27.424490
-27.424490
-27.424490
-26.621739
-26.640870
-27.424490
-27.424490
-27.424490
-27.480412
-27.533333
-27.546316
-27.616129
-27.005660
-27.901163
-27.901163
-27.901163
-27.945238
-27.967073
-27.976250
-26.511017
-25.512987
-28.287805
-28.287805
-27.040260
-27.852174
-27.852174
-26.718571
-26.913265
-27.570238
-26.610345
-27.852174
-27.852174
-28.287805
-28.287805
-25.512987
-26.955556
-27.012500
-27.053247
-27.136000
-27.021053
-27.221154
-27.273529
-26.939286
-26.981176
-26.981176
-27.000000
-26.880808
-26.548077
-26.572381
-26.981176
-26.981176
-26.939286
-26.721818
-26.322000
-26.713761
-27.415094
-27.430769
-27.621569
-26.769841
-26.550000
-27.167273
-26.578846
-27.034615
-26.808750
-27.256863
-27.583178
-27.621569
-27.430769
-27.415094
-26.516364
-27.252564
-27.634940
-27.546154
-27.107692
-26.870667
-26.974667
-28.688095
-28.771622
-28.936486
-29.419231
-29.959259
-30.152830
-28.688095
-26.974667
-26.870667
-27.107692
-27.894872
-36.323529
-29.205405
-28.049180
-28.264516
-29.389474
-29.306122
-28.782407
-29.500847
-29.560169
-30.388235
-30.414563
-30.229524
-30.229524
-30.229524
-30.229524
-30.293578
-30.320000
-29.818333
-29.821368
-29.880342
-29.972650
-30.068376
-30.229524
-30.229524
-30.229524
-30.229524
-30.414563
-30.388235
-30.391919
-30.491837
-28.991781
-30.254545
-29.327027
-30.091111
-30.295652
-30.386022
-31.416364
-32.882143
-32.824706
-32.824706
-32.824706
-32.824706
-32.824706
-32.824706
-32.551685
-32.412381
-32.308257
-32.340367
-32.359091
-32.405455
-32.071304
-32.129825
-32.824706
-32.824706
-32.824706
-32.824706
-32.824706
-32.824706
-32.882143
-32.411111
-32.398876
-32.670588
-32.748980
-33.241860
-33.241860
-33.241860
-31.697479
-31.713333
-32.989247
-32.945161
-31.687179
-31.712931
-33.241860
-33.241860
-33.241860
-32.896364
-30.179710
-31.177528
-31.177528
-31.177528
-31.135185
-31.075556
-31.004396
-31.004396
-31.004396
-31.004396
-31.004396
-31.216190
-31.139815
-30.447115
-31.012766
-31.080208
-31.004396
-31.004396
-31.004396
-31.004396
-31.004396
-31.075556
-31.177528
-31.177528
-31.177528
-30.179710
-32.896364
-34.736667
-29.801961
-30.254545
-28.991781
-34.606250
-31.155952
-31.641304
-31.711940
-31.820588
-30.589362
-30.623404
-29.949515
-29.765347
-32.589362
-29.118182
-29.118182
-31.906667
-29.118182
-30.851376
-30.717143
-31.008791
-30.436471
-30.518605
-29.942529
-30.147253
-30.281443
-29.849451
-29.118182
-31.906667
-29.118182
-29.118182
-32.589362
-27.633333
-27.673684
-29.259494
-27.592453
-27.592157
-27.577419
-27.396825
-29.182609
-27.088636
-26.920455
-26.967213
-26.854098
-26.757377
-26.670492
-28.356471
-27.800000
-31.996471
-31.996471
-31.996471
-31.996471
-31.311881
-31.648889
-31.648889
-31.648889
-30.677679
-30.830556
-31.246392
-31.648889
-31.648889
-31.648889
-31.648889
-31.648889
-30.786842
-30.480833
-30.473333
-31.648889
-31.648889
-31.648889
-31.648889
-31.648889
-31.648889
-31.648889
-31.648889
-31.996471
-31.996471
-31.996471
-31.996471
-27.800000
-31.983696
-33.070000
-33.197500
-32.986905
-32.913953
-26.670492
-37.126471
-37.126471
-26.967213
-37.126471
-37.126471
-37.126471
-26.920455
-35.085000
-34.906667
-37.126471
-37.126471
-37.126471
-27.592453
-37.126471
-37.126471
-35.860000
-32.589362
-28.356471
-26.670492
-26.757377
-26.854098
-26.967213
-26.920455
-27.088636
-29.182609
-27.396825
-27.577419
-27.592157
-27.592453
-29.259494
-27.673684
-27.633333
-32.589362
-32.739080
-31.641304
-31.155952
-29.118182
-29.118182
-31.906667
-33.681690
-38.728395
-38.655556
-38.846835
-38.806329
-38.692500
-38.527586
-38.745882
-33.080488
-31.726923
-31.008791
-31.000000
-32.492537
-33.064789
-33.028571
-32.470455
-34.156250
-38.616176
-39.497222
-38.865000
-38.967500
-30.869912
-31.581395
-32.098824
-32.201111
-31.979787
-30.800833
-30.837500
-40.092308
-39.770588
-30.869912
-30.943363
-38.959574
-39.497222
-39.497222
-37.970000
-39.497222
-39.497222
-34.023529
-39.497222
-38.645000
-39.316438
-39.216216
-31.676636
-31.788785
-33.318293
-33.476829
-34.572603
-34.610937
-34.610937
-34.610937
-34.610937
-34.610937
-34.610937
-34.236986
-34.610937
-34.610937
-34.529885
-34.701149
-34.862500
-34.247222
-34.384259
-35.638554
-34.610937
-34.610937
-35.816867
-34.610937
-34.610937
-34.610937
-34.610937
-34.610937
-34.610937
-34.288608
-34.587500
-36.507447
-33.940476
-34.009524
-34.091667
-39.216216
-39.316438
-38.645000
-39.497222
-34.754762
-39.497222
-39.497222
-37.970000
-39.497222
-39.497222
-38.959574
-37.922368
-38.105263
-39.770588
-40.092308
-38.616176
-38.876316
-38.914286
-38.919231
-38.919231
-38.919231
-38.919231
-38.919231
-37.959375
-38.745882
-38.527586
-38.692500
-38.806329
-38.846835
-38.655556
-38.728395
-38.184694
-38.919231
-38.919231
-38.919231
-38.919231
-38.919231
-38.914286
-38.876316
-38.616176
-37.490566
-37.509615
-38.967500
-38.865000
-39.497222
-39.497222
-37.970000
-39.497222
-39.497222
-34.754762
-39.497222
-38.645000
-39.316438
-39.216216
-39.420833
-39.401389
-38.651250
-39.497222
-34.754762
-39.497222
-39.497222
-38.803846
-39.497222
-39.497222
-38.865000
-38.967500
-37.509615
-37.490566
-36.608000
-39.342857
-38.886957
-36.379412
-36.430435
-36.465714
-36.313889
-36.313889
-36.313889
-36.313889
-36.630702
-36.532143
-36.249541
-36.147273
-36.079464
-35.383673
-35.018085
-35.665094
-36.313889
-35.597500
-35.597500
-35.597500
-35.597500
-35.597500
-35.597500
-35.329268
-35.208434
-34.651429
-35.177391
-34.913793
-35.776087
-35.597500
-35.597500
-35.597500
-35.597500
-35.597500
-35.597500
-36.313889
-35.173810
-35.295349
-34.363551
-35.014894
-34.221782
-34.173000
-34.199000
-33.880556
-36.313889
-36.313889
-36.313889
-36.313889
-36.465714
-36.430435
-36.379412
-38.886957
-39.342857
-36.608000
-29.818605
-31.577778
-30.289362
-34.057778
-29.976923
-31.780303
-31.562338
-30.527473
-31.616667
-29.976923
-29.976923
-29.976923
-30.260674
-30.935294
-30.522078
-30.638462
-29.976923
-29.976923
-29.976923
-29.680723
-29.292708
-29.175000
-29.185393
-29.976923
-34.057778
-30.289362
-29.466667
-29.818605
-36.608000
-39.342857
-38.886957
-28.840789
-27.922989
-28.471831
-28.289091
-28.496970
-27.646250
-27.574510
-27.673913
-27.604348
-27.538043
-27.750459
-27.380882
-26.912658
-27.201471
-26.913333
-26.854545
-27.515909
-26.689583
-27.184000
-27.190909
-27.127273
-26.797917
-26.276471
-26.230667
-27.223529
-27.472727
-27.284483
-27.360465
-27.223529
-26.230667
-26.276471
-26.584146
-26.689583
-26.942308
-26.854545
-26.913333
-26.819231
-26.912821
-27.298214
-27.171739
-26.906742
-32.597938
-33.011905
-27.065385
-27.148077
-27.948780
-33.011905
-32.978313
-32.965854
-33.066250
-33.262338
-38.279104
-31.466667
-27.598750
-28.517241
-38.625000
-38.598630
-30.578481
-38.598630
-38.598630
-38.540541
-28.070588
-29.660000
-29.212903
-29.064516
-28.916129
-27.080000
-28.125758
-28.022727
-26.862963
-26.862963
-26.862963
-27.065278
-27.748485
-26.586726
-26.715833
-26.617117
-26.692222
-26.692222
-26.692222
-26.692222
-26.692222
-26.783673
-26.734409
-26.598020
-26.691667
-26.761667
-26.663636
-26.789474
-26.835965
-27.058333
-27.107407
-27.154128
-27.225439
-27.085833
-26.692222
-26.692222
-26.692222
-26.692222
-26.692222
-27.319167
-27.748485
-26.862963
-26.862963
-26.862963
-28.022727
-28.125758
-27.631667
-27.708333
-28.916129
-29.064516
-29.212903
-29.660000
-28.418750
-28.527692
-28.527692
-28.527692
-28.527692
-28.231373
-29.392500
-29.498765
-28.527692
-28.527692
-28.527692
-28.527692
-28.418750
-37.841176
-28.148315
-28.526923
-29.931429
-29.982828
-29.902679
-38.540541
-38.598630
-38.598630
-30.578481
-38.598630
-38.625000
-31.466667
-38.279104
-33.262338
-33.066250
-32.965854
-32.978313
-33.011905
-33.011905
-33.011905
-33.011905
-32.597938
-31.655000
-31.700833
-31.746667
-31.792500
-31.838333
-31.884167
-31.935833
-32.248696
-32.310435
-33.154545
-33.154545
-33.154545
-33.154545
-32.861856
-33.154545
-33.154545
-32.846875
-33.540541
-33.087500
-33.154545
-33.154545
-33.181356
-33.154545
-33.154545
-33.154545
-33.154545
-33.011905
-33.011905
-33.011905
-33.011905
-32.978313
-32.965854
-33.066250
-33.262338
-38.279104
-38.598592
-38.625000
-38.598630
-38.598630
-38.598630
-38.598630
-38.540541
-36.167797
-38.598630
-38.598630
-36.361607
-38.598630
-36.583784
-37.920238
-37.841176
-37.841176
-37.841176
-37.841176
-37.262637
-37.289011
-37.315385
-37.244565
-36.343333
-36.339167
-37.841176
-37.841176
-37.841176
-37.841176
-37.920238
-37.117431
-38.598630
-36.949558
-38.598630
-38.598630
-36.754167
-36.800000
-38.598630
-38.598630
-38.598630
-38.598630
-38.625000
-38.598592
-38.279104
-36.963265
-36.887059
-37.612500
-40.000000
-40.000000
-38.558537
-37.953846
-37.972500
-36.490385
-36.326316
-36.315789
-37.212903
-37.212903
-37.212903
-36.891429
-37.212903
-37.212903
-37.212903
-37.212903
-36.603571
-36.902817
-36.902817
-36.902817
-36.879487
-36.772152
-36.673750
-36.587952
-35.975000
-36.226852
-36.902817
-36.902817
-36.902817
-37.212903
-37.212903
-37.212903
-37.212903
-37.142857
-37.212903
-37.212903
-37.212903
-35.630508
-35.622414
-37.276596
-35.488000
-35.488000
-35.488000
-35.488000
-35.487255
-35.462500
-35.538333
-35.488000
-35.488000
-35.488000
-35.488000
-37.276596
-36.315789
-36.326316
-36.490385
-37.972500
-37.953846
-35.370115
-40.000000
-40.000000
-35.607778
-35.223158
-34.931429
-36.009259
-34.870000
-36.538710
-36.538710
-36.469697
-36.469697
-36.469697
-34.700000
-33.942857
-36.126531
-36.096552
-36.045763
-35.989831
-33.612500
-33.621667
-33.634167
-33.077778
-36.469697
-36.469697
-36.538710
-36.538710
-36.496875
-36.431250
-33.598780
-36.225581
-35.923729
-33.388312
-33.388312
-33.388312
-33.388312
-33.617442
-33.322785
-33.396203
-33.469620
-33.874725
-34.147059
-34.156863
-34.447788
-33.388312
-33.388312
-33.388312
-33.388312
-34.309174
-34.422500
-34.416667
-35.923729
-36.225581
-34.140860
-36.431250
-36.496875
-36.538710
-36.538710
-36.469697
-36.469697
-36.469697
-33.589655
-34.390833
-34.397500
-34.415833
-35.989831
-36.045763
-36.096552
-36.126531
-33.589655
-36.469697
-36.469697
-36.469697
-36.538710
-36.538710
-34.822892
-34.853012
-34.826596
-34.998058
-34.851304
-34.889565
-36.482609
-36.454167
-36.430612
-35.860000
-36.430612
-36.327451
-36.265385
-36.265385
-36.265385
-36.265385
-35.858333
-35.916393
-36.183333
-36.183333
-36.183333
-35.065421
-36.075000
-35.997260
-35.997260
-35.568182
-35.997260
-35.997260
-34.768807
-35.486316
-35.483505
-35.500000
-35.460396
-35.399029
-35.399029
-35.399029
-35.399029
-35.399029
-35.399029
-35.399029
-35.343269
-35.399029
-35.193519
-35.290385
-35.399029
-35.399029
-35.399029
-34.150427
-35.399029
-35.399029
-35.399029
-35.460396
-35.500000
-35.483505
-35.486316
-33.241667
-35.997260
-35.997260
-33.438182
-35.997260
-35.997260
-36.075000
-34.300000
-32.099099
-36.183333
-36.183333
-36.183333
-35.402464
-33.942432
-33.083902
-32.776506
-36.265385
-36.265385
-36.265385
-36.265385
-36.327451
-36.430612
-36.436000
-36.430612
-36.454167
-36.482609
-29.429231
-31.660278
-31.389444
-31.125556
-29.959438
-29.745955
-29.532472
-29.272111
-29.475000
-29.575424
-29.575424
-29.575424
-29.575424
-28.400826
-28.261376
-27.570779
-28.958594
-28.960484
-29.575424
-29.575424
-29.575424
-29.575424
-29.475000
-27.326634
-27.063438
-26.610686
-26.884433
-26.809900
-26.151667
-25.855750
-25.801583
-25.848655
-26.474673
-26.395189
-26.360283
-26.370000
-25.463933
-25.486556
-25.338706
-25.527105
-24.851759
-25.743723
-27.258571
-27.205714
-27.213158
-27.487381
-26.479730
-26.072154
-36.327451
-36.265385
-36.265385
-28.643860
-26.875758
-27.191429
-36.265385
-36.265385
-32.776506
-24.804085
-23.908519
-23.903580
-25.095750
-25.687064
-25.880833
-23.537759
-23.549828
-24.015732
-24.724493
-20.906744
-20.604524
-23.237253
-23.651979
-20.821800
-20.636531
-20.679388
-20.791800
-24.408194
-20.979800
-23.689588
-24.413378
-24.523867
-23.484839
-23.584839
-24.877792
-24.995974
-24.102794
-26.261000
-25.449439
-25.555981
-25.487404
-25.743945
-25.943426
-27.828283
-26.506780
-37.400000
-37.400000
-30.181013
-34.732308
-34.680303
-34.680303
-34.680303
-36.214815
-31.206329
-31.456962
-28.464831
-30.085437
-28.734324
-33.056098
-29.189362
-27.697238
-33.622727
-37.419355
-36.578800
-30.795588
-29.791084
-28.458155
-28.750619
-31.912235
-30.653857
-28.790430
-30.795588
-36.578800
-37.419355
-33.622727
-32.014545
-31.972642
-33.056098
-35.750000
-31.789011
-31.868132
-32.025532
-36.214815
-34.680303
-34.680303
-34.680303
-34.732308
-37.400000
-37.400000
-37.400000
-37.400000
-37.400000
-37.400000
-36.883636
-37.400000
-37.400000
-37.400000
-37.143636
-35.624096
-37.400000
-37.400000
-37.400000
-36.945614
-35.365169
-34.843137
-34.815741
-34.833010
-37.400000
-37.400000
-37.400000
-35.332099
-35.927536
-35.827143
-37.400000
-37.400000
-37.400000
-36.009333
-37.400000
-37.400000
-37.400000
-37.400000
-37.400000
-37.400000
-34.732308
-34.680303
-34.680303
-34.680303
-34.680303
-34.680303
-33.984946
-33.953846
-33.876404
-34.680303
-34.680303
-34.680303
-34.680303
-34.680303
-34.732308
-34.803390
-34.937963
-34.702128
-34.721739
-35.153704
-35.153704
-35.153704
-35.110909
-34.746875
-34.493671
-34.463750
-35.153704
-35.153704
-35.153704
-34.721739
-34.702128
-35.066327
-34.680303
-34.680303
-35.366667
-34.680303
-34.680303
-33.876404
-33.953846
-33.984946
-37.419355
-33.622727
-27.697238
-29.189362
-34.820455
-36.479245
-36.959375
-34.677215
-35.877778
-35.497872
-37.650000
-37.510000
-34.875000
-34.116667
-33.834286
-36.472727
-35.992857
-36.115385
-36.128205
-34.299107
-35.827451
-36.537838
-36.332432
-29.189362
-27.697238
-34.575000
-32.940385
-37.650000
-34.233333
-33.651220
-33.877273
-35.006667
-34.766667
-34.893750
-35.449123
-34.872727
-33.973333
-33.451923
-34.390476
-34.350000
-34.136620
-34.136620
-33.588333
-33.929333
-33.929333
-33.929333
-33.929333
-33.929333
-33.929333
-33.885185
-33.970000
-33.970000
-33.970000
-33.970000
-33.970000
-33.803061
-33.970000
-33.970000
-33.838202
-33.970000
-33.970000
-33.752679
-33.773504
-33.738053
-33.830097
-33.951087
-33.888421
-33.934066
-33.970000
-33.970000
-33.929545
-33.970000
-33.970000
-33.970000
-33.970000
-33.970000
-33.970000
-33.970000
-33.822881
-33.929333
-33.929333
-33.929333
-33.929333
-33.929333
-33.929333
-34.136620
-34.136620
-34.350000
-34.390476
-34.243478
-33.877273
-33.651220
-34.233333
-34.285484
-35.377778
-35.402174
-35.345833
-34.843529
-34.803297
-34.872941
-34.891954
-34.891954
-34.891954
-34.891954
-34.891954
-34.891954
-34.764835
-34.828261
-34.852222
-34.852222
-34.852222
-34.734021
-34.573000
-34.772642
-34.712264
-34.852222
-34.852222
-34.852222
-34.110256
-34.049573
-34.891954
-34.891954
-34.891954
-34.891954
-34.891954
-34.891954
-34.872941
-34.626136
-32.964286
-32.964286
-33.081818
-34.176190
-34.176190
-34.176190
-34.176190
-34.176190
-34.176190
-32.474157
-32.394624
-32.382979
-32.382979
-32.382979
-32.498305
-32.382979
-32.382979
-32.382979
-32.382979
-32.382979
-32.235897
-32.204464
-32.194643
-32.338614
-32.312245
-32.300000
-32.382979
-32.382979
-32.382979
-32.382979
-32.382979
-32.372174
-32.382979
-32.382979
-32.382979
-32.394624
-32.474157
-32.539683
-32.562500
-32.562500
-32.562500
-32.562500
-32.458025
-32.867123
-32.152381
-32.152381
-32.152381
-32.152381
-32.476190
-32.571818
-32.126471
-32.086139
-31.970833
-32.102000
-32.152381
-32.152381
-32.152381
-32.152381
-32.562500
-32.562500
-32.562500
-32.562500
-32.539683
-35.005405
-34.643590
-34.402500
-34.176190
-34.176190
-34.176190
-34.176190
-34.176190
-34.176190
-33.081818
-32.964286
-32.964286
-32.964286
-32.964286
-32.964286
-31.904124
-32.964286
-31.718584
-32.474157
-32.660494
-32.492593
-32.246988
-32.867143
-32.516923
-32.516923
-32.516923
-32.516923
-32.516923
-32.516923
-32.516923
-32.516923
-30.716842
-30.100000
-29.774576
-29.709322
-29.821739
-29.767826
-29.717391
-30.197895
-30.098969
-29.987879
-29.987879
-29.987879
-29.987879
-29.987879
-29.544037
-29.360000
-29.612613
-29.721698
-29.987879
-29.987879
-29.987879
-29.987879
-29.987879
-30.098969
-30.197895
-31.848649
-32.516923
-32.516923
-32.516923
-32.516923
-32.516923
-32.516923
-32.516923
-32.516923
-32.964286
-31.975758
-32.964286
-32.964286
-32.964286
-32.964286
-32.964286
-33.081818
-33.732653
-34.176190
-34.176190
-34.176190
-34.176190
-34.176190
-34.176190
-34.402500
-34.643590
-35.005405
-32.539683
-27.885577
-27.785714
-27.446729
-26.785714
-27.849275
-32.562500
-32.562500
-32.562500
-32.152381
-32.152381
-32.152381
-32.152381
-32.102000
-31.970833
-24.518182
-24.639286
-31.475000
-31.118519
-30.574074
-30.029630
-29.485185
-28.940741
-24.734167
-24.611667
-24.508333
-24.410833
-24.325000
-24.255000
-24.189167
-24.156667
-24.128947
-24.099123
-24.069298
-28.940741
-29.485185
-30.029630
-30.574074
-31.118519
-31.475000
-24.300000
-24.226415
-24.386275
-23.638333
-23.697959
-23.734343
-23.582540
-23.343421
-23.343421
-23.343421
-23.343421
-23.343421
-23.343421
-23.343421
-23.343421
-23.556881
-23.526214
-23.464078
-23.429091
-23.442857
-23.413187
-23.581707
-23.690385
-23.343421
-23.343421
-23.343421
-23.343421
-23.343421
-23.343421
-23.343421
-23.343421
-23.582540
-23.745679
-23.572000
-23.434000
-23.308000
-22.646535
-30.098969
-29.987879
-29.987879
-29.987879
-29.987879
-23.401639
-23.501449
-23.489474
-23.638333
-24.386275
-24.226415
-24.300000
-23.377419
-22.539474
-22.570642
-23.085000
-22.736000
-22.421649
-22.364948
-22.344792
-22.320833
-23.922222
-23.922222
-23.922222
-22.339604
-22.275248
-23.021429
-22.762500
-22.529412
-22.529412
-22.529412
-22.529412
-22.529412
-22.529412
-21.691935
-22.077465
-21.636364
-21.636364
-23.459649
-21.636364
-21.636364
-21.636364
-21.636364
-23.310256
-21.636364
-21.636364
-21.636364
-23.255000
-23.255000
-23.255000
-23.255000
-23.255000
-23.255000
-22.950685
-23.080488
-23.058025
-23.035000
-23.255000
-23.255000
-23.255000
-23.255000
-22.930986
-22.918919
-22.900000
-22.750000
-23.255000
-23.255000
-23.255000
-23.255000
-21.636364
-22.138596
-21.733333
-21.733333
-21.733333
-21.733333
-22.469767
-22.373810
-22.273171
-22.167500
-21.733333
-21.733333
-21.733333
-21.733333
-21.636364
-23.255000
-22.480000
-22.237931
-21.992857
-23.343421
-23.690385
-21.110811
-21.166667
-21.129545
-21.090698
-21.078571
-21.065854
-21.050000
-21.035897
-21.021053
-21.005405
-20.988889
-20.971429
-20.952941
-21.636364
-21.636364
-21.636364
-21.636364
-21.636364
-21.636364
-21.636364
-21.265385
-21.636364
-21.636364
-21.521739
-22.529412
-22.529412
-22.529412
-22.529412
-22.529412
-22.529412
-22.762500
-23.021429
-23.021429
-23.146154
-23.291667
-23.922222
-23.922222
-23.922222
-24.000000
-24.000000
-24.000000
-24.000000
-24.000000
-24.000000
-24.000000
-24.000000
