# Supplementary material for: Identification of MYC intron 2 regions that modulate expression
Source: PLoS One. 2024 Jan 18;19(1):e0296889. doi: 10.1371/journal.pone.0296889 (PMC10795982; doi:10.1371/journal.pone.0296889)
Supplement: S1 File — (ZIP) [file pone.0296889.s005.zip › S1_File_ScanFold2 data for species/Suppl_File_3_ScanFold2 data for species/Cobra/tmpv2kmg79_.NoFilter.ct]

1976	CobraMYCi2
1 G 0 2 118 1
2 U 1 3 121 2
3 G 2 4 0 3
4 A 3 5 116 4
5 G 4 6 0 5
6 C 5 7 114 6
7 A 6 8 113 7
8 G 7 9 0 8
9 U 8 10 111 9
10 G 9 11 110 10
11 G 10 12 109 11
12 G 11 13 108 12
13 C 12 14 106 13
14 U 13 15 0 14
15 U 14 16 0 15
16 C 15 17 103 16
17 U 16 18 102 17
18 C 17 19 101 18
19 U 18 20 100 19
20 C 19 21 99 20
21 U 20 22 98 21
22 U 21 23 97 22
23 A 22 24 0 23
24 G 23 25 0 24
25 G 24 26 67 25
26 G 25 27 0 26
27 U 26 28 65 27
28 C 27 29 64 28
29 U 28 30 63 29
30 C 29 31 62 30
31 U 30 32 61 31
32 U 31 33 60 32
33 U 32 34 59 33
34 C 33 35 58 34
35 C 34 36 57 35
36 C 35 37 56 36
37 C 36 38 55 37
38 C 37 39 53 38
39 U 38 40 52 39
40 C 39 41 51 40
41 C 40 42 0 41
42 A 41 43 50 42
43 C 42 44 49 43
44 U 43 45 48 44
45 U 44 46 0 45
46 G 45 47 0 46
47 G 46 48 0 47
48 G 47 49 44 48
49 G 48 50 43 49
50 U 49 51 42 50
51 G 50 52 40 51
52 A 51 53 39 52
53 G 52 54 38 53
54 U 53 55 0 54
55 G 54 56 37 55
56 G 55 57 36 56
57 G 56 58 35 57
58 G 57 59 34 58
59 A 58 60 33 59
60 A 59 61 32 60
61 G 60 62 31 61
62 G 61 63 30 62
63 G 62 64 29 63
64 G 63 65 28 64
65 G 64 66 27 65
66 G 65 67 0 66
67 U 66 68 25 67
68 G 67 69 0 68
69 C 68 70 0 69
70 C 69 71 0 70
71 C 70 72 0 71
72 A 71 73 0 72
73 C 72 74 0 73
74 U 73 75 0 74
75 C 74 76 0 75
76 U 75 77 0 76
77 A 76 78 0 77
78 G 77 79 0 78
79 A 78 80 0 79
80 A 79 81 0 80
81 G 80 82 0 81
82 G 81 83 0 82
83 G 82 84 0 83
84 U 83 85 0 84
85 A 84 86 0 85
86 G 85 87 0 86
87 G 86 88 0 87
88 A 87 89 0 88
89 U 88 90 189 89
90 U 89 91 188 90
91 U 90 92 187 91
92 G 91 93 0 92
93 G 92 94 0 93
94 G 93 95 0 94
95 U 94 96 183 95
96 G 95 97 0 96
97 A 96 98 22 97
98 A 97 99 21 98
99 G 98 100 20 99
100 G 99 101 19 100
101 G 100 102 18 101
102 A 101 103 17 102
103 G 102 104 16 103
104 C 103 105 0 104
105 C 104 106 0 105
106 G 105 107 13 106
107 U 106 108 0 107
108 C 107 109 12 108
109 C 108 110 11 109
110 C 109 111 10 110
111 A 110 112 9 111
112 G 111 113 0 112
113 U 112 114 7 113
114 G 113 115 6 114
115 G 114 116 0 115
116 U 115 117 4 116
117 G 116 118 0 117
118 C 117 119 1 118
119 U 118 120 0 119
120 U 119 121 0 120
121 A 120 122 2 121
122 G 121 123 0 122
123 A 122 124 0 123
124 A 123 125 0 124
125 C 124 126 0 125
126 A 125 127 0 126
127 G 126 128 0 127
128 G 127 129 0 128
129 C 128 130 0 129
130 C 129 131 0 130
131 C 130 132 0 131
132 C 131 133 0 132
133 C 132 134 0 133
134 A 133 135 0 134
135 G 134 136 0 135
136 G 135 137 143 136
137 C 136 138 142 137
138 G 137 139 0 138
139 U 138 140 0 139
140 U 139 141 0 140
141 U 140 142 0 141
142 G 141 143 137 142
143 C 142 144 136 143
144 A 143 145 0 144
145 A 144 146 0 145
146 A 145 147 169 146
147 G 146 148 0 147
148 C 147 149 0 148
149 A 148 150 0 149
150 U 149 151 0 150
151 G 150 152 0 151
152 G 151 153 0 152
153 A 152 154 0 153
154 C 153 155 0 154
155 U 154 156 0 155
156 U 155 157 0 156
157 G 156 158 0 157
158 U 157 159 0 158
159 A 158 160 0 159
160 G 159 161 0 160
161 G 160 162 0 161
162 U 161 163 0 162
163 U 162 164 0 163
164 G 163 165 0 164
165 A 164 166 0 165
166 G 165 167 0 166
167 G 166 168 0 167
168 U 167 169 0 168
169 U 168 170 146 169
170 A 169 171 0 170
171 G 170 172 0 171
172 A 171 173 0 172
173 A 172 174 0 173
174 A 173 175 0 174
175 G 174 176 0 175
176 U 175 177 0 176
177 U 176 178 0 177
178 G 177 179 0 178
179 U 178 180 0 179
180 C 179 181 0 180
181 A 180 182 0 181
182 A 181 183 0 182
183 A 182 184 95 183
184 C 183 185 0 184
185 U 184 186 0 185
186 G 185 187 0 186
187 G 186 188 91 187
188 A 187 189 90 188
189 A 188 190 89 189
190 A 189 191 0 190
191 U 190 192 0 191
192 A 191 193 0 192
193 C 192 194 0 193
194 U 193 195 0 194
195 A 194 196 0 195
196 C 195 197 0 196
197 A 196 198 0 197
198 C 197 199 0 198
199 U 198 200 0 199
200 U 199 201 0 200
201 A 200 202 0 201
202 G 201 203 0 202
203 U 202 204 0 203
204 A 203 205 0 204
205 U 204 206 0 205
206 U 205 207 0 206
207 A 206 208 0 207
208 U 207 209 0 208
209 G 208 210 0 209
210 A 209 211 0 210
211 U 210 212 0 211
212 A 211 213 0 212
213 C 212 214 0 213
214 U 213 215 0 214
215 G 214 216 0 215
216 U 215 217 0 216
217 G 216 218 0 217
218 U 217 219 0 218
219 A 218 220 0 219
220 C 219 221 0 220
221 U 220 222 0 221
222 G 221 223 0 222
223 G 222 224 0 223
224 A 223 225 0 224
225 G 224 226 0 225
226 G 225 227 0 226
227 U 226 228 0 227
228 U 227 229 0 228
229 A 228 230 0 229
230 A 229 231 0 230
231 U 230 232 0 231
232 U 231 233 0 232
233 C 232 234 0 233
234 A 233 235 0 234
235 U 234 236 0 235
236 G 235 237 0 236
237 A 236 238 0 237
238 G 237 239 0 238
239 G 238 240 0 239
240 U 239 241 0 240
241 A 240 242 0 241
242 C 241 243 0 242
243 U 242 244 0 243
244 G 243 245 0 244
245 U 244 246 0 245
246 U 245 247 0 246
247 C 246 248 0 247
248 C 247 249 0 248
249 A 248 250 0 249
250 G 249 251 265 250
251 C 250 252 264 251
252 A 251 253 263 252
253 A 252 254 262 253
254 C 253 255 0 254
255 U 254 256 0 255
256 A 255 257 0 256
257 C 256 258 0 257
258 C 257 259 0 258
259 A 258 260 0 259
260 A 259 261 0 260
261 A 260 262 0 261
262 U 261 263 253 262
263 U 262 264 252 263
264 G 263 265 251 264
265 C 264 266 250 265
266 A 265 267 306 266
267 A 266 268 305 267
268 A 267 269 304 268
269 G 268 270 303 269
270 C 269 271 302 270
271 U 270 272 301 271
272 U 271 273 299 272
273 U 272 274 298 273
274 G 273 275 297 274
275 U 274 276 296 275
276 G 275 277 295 276
277 U 276 278 294 277
278 G 277 279 293 278
279 C 278 280 0 279
280 A 279 281 0 280
281 U 280 282 290 281
282 U 281 283 289 282
283 C 282 284 288 283
284 U 283 285 0 284
285 C 284 286 0 285
286 A 285 287 0 286
287 U 286 288 0 287
288 G 287 289 283 288
289 G 288 290 282 289
290 A 289 291 281 290
291 C 290 292 0 291
292 A 291 293 0 292
293 C 292 294 278 293
294 A 293 295 277 294
295 C 294 296 276 295
296 A 295 297 275 296
297 C 296 298 274 297
298 A 297 299 273 298
299 A 298 300 272 299
300 C 299 301 0 300
301 A 300 302 271 301
302 G 301 303 270 302
303 C 302 304 269 303
304 U 303 305 268 304
305 U 304 306 267 305
306 U 305 307 266 306
307 C 306 308 0 307
308 U 307 309 0 308
309 C 308 310 321 309
310 A 309 311 320 310
311 A 310 312 0 311
312 G 311 313 319 312
313 C 312 314 318 313
314 C 313 315 0 314
315 C 314 316 0 315
316 A 315 317 0 316
317 A 316 318 0 317
318 G 317 319 313 318
319 C 318 320 312 319
320 U 319 321 310 320
321 G 320 322 309 321
322 A 321 323 0 322
323 A 322 324 0 323
324 A 323 325 0 324
325 A 324 326 0 325
326 A 325 327 0 326
327 U 326 328 0 327
328 A 327 329 0 328
329 U 328 330 0 329
330 G 329 331 339 330
331 G 330 332 338 331
332 G 331 333 337 332
333 G 332 334 0 333
334 A 333 335 0 334
335 C 334 336 0 335
336 A 335 337 0 336
337 C 336 338 332 337
338 C 337 339 331 338
339 U 338 340 330 339
340 U 339 341 0 340
341 A 340 342 0 341
342 A 341 343 0 342
343 C 342 344 0 343
344 A 343 345 0 344
345 G 344 346 0 345
346 U 345 347 0 346
347 G 346 348 0 347
348 G 347 349 0 348
349 C 348 350 0 349
350 A 349 351 0 350
351 C 350 352 0 351
352 U 351 353 0 352
353 U 352 354 0 353
354 C 353 355 0 354
355 U 354 356 0 355
356 G 355 357 0 356
357 A 356 358 0 357
358 A 357 359 0 358
359 C 358 360 0 359
360 A 359 361 0 360
361 A 360 362 0 361
362 G 361 363 0 362
363 C 362 364 0 363
364 U 363 365 370 364
365 U 364 366 0 365
366 U 365 367 0 366
367 U 366 368 0 367
368 U 367 369 0 368
369 U 368 370 0 369
370 A 369 371 364 370
371 G 370 372 0 371
372 C 371 373 0 372
373 U 372 374 0 373
374 G 373 375 0 374
375 G 374 376 0 375
376 U 375 377 0 376
377 C 376 378 0 377
378 A 377 379 0 378
379 U 378 380 0 379
380 C 379 381 0 380
381 U 380 382 0 381
382 U 381 383 0 382
383 C 382 384 0 383
384 C 383 385 402 384
385 A 384 386 401 385
386 A 385 387 400 386
387 G 386 388 399 387
388 G 387 389 398 388
389 C 388 390 397 389
390 C 389 391 0 390
391 A 390 392 0 391
392 A 391 393 0 392
393 A 392 394 0 393
394 A 393 395 0 394
395 U 394 396 0 395
396 U 395 397 0 396
397 G 396 398 389 397
398 C 397 399 388 398
399 C 398 400 387 399
400 U 399 401 386 400
401 U 400 402 385 401
402 G 401 403 384 402
403 A 402 404 0 403
404 A 403 405 0 404
405 C 404 406 0 405
406 U 405 407 0 406
407 G 406 408 0 407
408 C 407 409 0 408
409 U 408 410 0 409
410 U 409 411 0 410
411 C 410 412 0 411
412 C 411 413 433 412
413 A 412 414 432 413
414 C 413 415 431 414
415 C 414 416 430 415
416 U 415 417 429 416
417 G 416 418 428 417
418 G 417 419 427 418
419 C 418 420 0 419
420 C 419 421 0 420
421 C 420 422 0 421
422 U 421 423 0 422
423 A 422 424 0 423
424 U 423 425 0 424
425 U 424 426 0 425
426 U 425 427 0 426
427 U 426 428 418 427
428 C 427 429 417 428
429 A 428 430 416 429
430 G 429 431 415 430
431 G 430 432 414 431
432 U 431 433 413 432
433 G 432 434 412 433
434 A 433 435 0 434
435 C 434 436 0 435
436 C 435 437 0 436
437 U 436 438 0 437
438 G 437 439 449 438
439 G 438 440 448 439
440 C 439 441 447 440
441 U 440 442 0 441
442 U 441 443 0 442
443 A 442 444 0 443
444 C 443 445 0 444
445 U 444 446 0 445
446 U 445 447 0 446
447 G 446 448 440 447
448 C 447 449 439 448
449 C 448 450 438 449
450 U 449 451 0 450
451 U 450 452 476 451
452 U 451 453 475 452
453 C 452 454 474 453
454 A 453 455 473 454
455 C 454 456 0 455
456 A 455 457 472 456
457 G 456 458 471 457
458 U 457 459 470 458
459 U 458 460 469 459
460 G 459 461 468 460
461 C 460 462 467 461
462 C 461 463 0 462
463 U 462 464 0 463
464 G 463 465 0 464
465 A 464 466 0 465
466 A 465 467 0 466
467 G 466 468 461 467
468 C 467 469 460 468
469 A 468 470 459 469
470 G 469 471 458 470
471 C 470 472 457 471
472 U 471 473 456 472
473 U 472 474 454 473
474 G 473 475 453 474
475 A 474 476 452 475
476 A 475 477 451 476
477 A 476 478 0 477
478 G 477 479 0 478
479 C 478 480 0 479
480 A 479 481 0 480
481 G 480 482 0 481
482 C 481 483 0 482
483 U 482 484 0 483
484 U 483 485 0 484
485 G 484 486 0 485
486 U 485 487 0 486
487 U 486 488 0 487
488 U 487 489 0 488
489 A 488 490 0 489
490 A 489 491 0 490
491 C 490 492 0 491
492 A 491 493 508 492
493 G 492 494 507 493
494 U 493 495 0 494
495 G 494 496 505 495
496 A 495 497 0 496
497 U 496 498 0 497
498 U 497 499 0 498
499 C 498 500 0 499
500 A 499 501 0 500
501 C 500 502 0 501
502 C 501 503 0 502
503 C 502 504 0 503
504 C 503 505 0 504
505 C 504 506 495 505
506 G 505 507 0 506
507 C 506 508 493 507
508 U 507 509 492 508
509 G 508 510 0 509
510 C 509 511 0 510
511 A 510 512 0 511
512 U 511 513 0 512
513 C 512 514 0 513
514 C 513 515 0 514
515 U 514 516 0 515
516 C 515 517 0 516
517 U 516 518 0 517
518 C 517 519 0 518
519 U 518 520 0 519
520 C 519 521 0 520
521 C 520 522 0 521
522 U 521 523 0 522
523 U 522 524 0 523
524 U 523 525 0 524
525 U 524 526 0 525
526 C 525 527 556 526
527 C 526 528 555 527
528 A 527 529 554 528
529 G 528 530 553 529
530 A 529 531 0 530
531 U 530 532 552 531
532 G 531 533 551 532
533 G 532 534 550 533
534 C 533 535 0 534
535 A 534 536 0 535
536 U 535 537 0 536
537 G 536 538 549 537
538 A 537 539 548 538
539 A 538 540 547 539
540 U 539 541 546 540
541 G 540 542 545 541
542 A 541 543 0 542
543 A 542 544 0 543
544 A 543 545 0 544
545 U 544 546 541 545
546 A 545 547 540 546
547 U 546 548 539 547
548 U 547 549 538 548
549 U 548 550 537 549
550 C 549 551 533 550
551 C 550 552 532 551
552 A 551 553 531 552
553 U 552 554 529 553
554 U 553 555 528 554
555 G 554 556 527 555
556 G 555 557 526 556
557 A 556 558 0 557
558 C 557 559 0 558
559 A 558 560 0 559
560 G 559 561 0 560
561 A 560 562 0 561
562 U 561 563 0 562
563 A 562 564 0 563
564 A 563 565 578 564
565 G 564 566 577 565
566 G 565 567 0 566
567 C 566 568 575 567
568 U 567 569 574 568
569 C 568 570 573 569
570 A 569 571 0 570
571 G 570 572 0 571
572 U 571 573 0 572
573 G 572 574 569 573
574 A 573 575 568 574
575 G 574 576 567 575
576 G 575 577 0 576
577 C 576 578 565 577
578 U 577 579 564 578
579 G 578 580 0 579
580 C 579 581 0 580
581 G 580 582 0 581
582 A 581 583 0 582
583 A 582 584 0 583
584 G 583 585 0 584
585 G 584 586 0 585
586 G 585 587 0 586
587 G 586 588 0 587
588 G 587 589 0 588
589 G 588 590 0 589
590 G 589 591 0 590
591 G 590 592 0 591
592 G 591 593 0 592
593 G 592 594 0 593
594 U 593 595 0 594
595 G 594 596 0 595
596 C 595 597 0 596
597 C 596 598 0 597
598 A 597 599 0 598
599 A 598 600 0 599
600 G 599 601 0 600
601 G 600 602 0 601
602 C 601 603 0 602
603 U 602 604 0 603
604 G 603 605 0 604
605 U 604 606 0 605
606 U 605 607 0 606
607 C 606 608 0 607
608 C 607 609 0 608
609 U 608 610 0 609
610 G 609 611 0 610
611 U 610 612 0 611
612 G 611 613 0 612
613 A 612 614 0 613
614 A 613 615 0 614
615 C 614 616 0 615
616 U 615 617 0 616
617 U 616 618 0 617
618 A 617 619 0 618
619 C 618 620 0 619
620 C 619 621 0 620
621 G 620 622 0 621
622 G 621 623 0 622
623 G 622 624 0 623
624 A 623 625 0 624
625 C 624 626 0 625
626 U 625 627 0 626
627 U 626 628 0 627
628 A 627 629 0 628
629 A 628 630 0 629
630 A 629 631 0 630
631 A 630 632 0 631
632 G 631 633 0 632
633 U 632 634 0 633
634 U 633 635 0 634
635 G 634 636 0 635
636 C 635 637 0 636
637 U 636 638 0 637
638 U 637 639 0 638
639 C 638 640 0 639
640 U 639 641 0 640
641 G 640 642 0 641
642 U 641 643 0 642
643 U 642 644 0 643
644 U 643 645 0 644
645 U 644 646 0 645
646 C 645 647 0 646
647 A 646 648 0 647
648 C 647 649 0 648
649 U 648 650 0 649
650 U 649 651 0 650
651 G 650 652 674 651
652 G 651 653 673 652
653 U 652 654 672 653
654 G 653 655 671 654
655 A 654 656 670 655
656 U 655 657 669 656
657 U 656 658 0 657
658 C 657 659 667 658
659 U 658 660 666 659
660 C 659 661 0 660
661 C 660 662 0 661
662 U 661 663 0 662
663 A 662 664 0 663
664 A 663 665 0 664
665 C 664 666 0 665
666 A 665 667 659 666
667 G 666 668 658 667
668 U 667 669 0 668
669 G 668 670 656 669
670 U 669 671 655 670
671 C 670 672 654 671
672 A 671 673 653 672
673 C 672 674 652 673
674 C 673 675 651 674
675 U 674 676 0 675
676 C 675 677 0 676
677 C 676 678 0 677
678 A 677 679 0 678
679 A 678 680 0 679
680 A 679 681 0 680
681 A 680 682 0 681
682 A 681 683 0 682
683 A 682 684 0 683
684 A 683 685 731 684
685 A 684 686 0 685
686 G 685 687 729 686
687 G 686 688 728 687
688 A 687 689 0 688
689 A 688 690 726 689
690 G 689 691 725 690
691 U 690 692 0 691
692 U 691 693 0 692
693 U 692 694 0 693
694 C 693 695 0 694
695 U 694 696 0 695
696 G 695 697 720 696
697 G 696 698 719 697
698 C 697 699 718 698
699 A 698 700 717 699
700 G 699 701 716 700
701 G 700 702 715 701
702 G 701 703 714 702
703 A 702 704 713 703
704 U 703 705 0 704
705 U 704 706 0 705
706 A 705 707 0 706
707 G 706 708 0 707
708 G 707 709 0 708
709 A 708 710 0 709
710 G 709 711 0 710
711 C 710 712 0 711
712 U 711 713 0 712
713 U 712 714 703 713
714 C 713 715 702 714
715 C 714 716 701 715
716 C 715 717 700 716
717 U 716 718 699 717
718 G 717 719 698 718
719 U 718 720 697 719
720 C 719 721 696 720
721 C 720 722 0 721
722 C 721 723 0 722
723 C 722 724 0 723
724 C 723 725 0 724
725 C 724 726 690 725
726 U 725 727 689 726
727 U 726 728 0 727
728 U 727 729 687 728
729 U 728 730 686 729
730 U 729 731 0 730
731 U 730 732 684 731
732 U 731 733 0 732
733 U 732 734 0 733
734 U 733 735 0 734
735 U 734 736 0 735
736 U 735 737 0 736
737 U 736 738 0 737
738 G 737 739 0 738
739 A 738 740 0 739
740 G 739 741 0 740
741 G 740 742 0 741
742 U 741 743 0 742
743 G 742 744 0 743
744 G 743 745 0 744
745 G 744 746 0 745
746 G 745 747 0 746
747 G 746 748 0 747
748 G 747 749 0 748
749 G 748 750 804 749
750 U 749 751 0 750
751 U 750 752 0 751
752 G 751 753 801 752
753 A 752 754 800 753
754 A 753 755 799 754
755 U 754 756 798 755
756 G 755 757 797 756
757 U 756 758 796 757
758 U 757 759 795 758
759 U 758 760 0 759
760 G 759 761 0 760
761 A 760 762 0 761
762 A 761 763 0 762
763 U 762 764 0 763
764 A 763 765 0 764
765 C 764 766 0 765
766 C 765 767 0 766
767 U 766 768 786 767
768 U 767 769 785 768
769 U 768 770 784 769
770 U 769 771 783 770
771 C 770 772 782 771
772 C 771 773 781 772
773 C 772 774 780 773
774 C 773 775 0 774
775 U 774 776 0 775
776 U 775 777 0 776
777 G 776 778 0 777
778 A 777 779 0 778
779 A 778 780 0 779
780 G 779 781 773 780
781 G 780 782 772 781
782 G 781 783 771 782
783 A 782 784 770 783
784 G 783 785 769 784
785 A 784 786 768 785
786 G 785 787 767 786
787 A 786 788 0 787
788 A 787 789 0 788
789 A 788 790 0 789
790 G 789 791 0 790
791 C 790 792 0 791
792 U 791 793 0 792
793 G 792 794 0 793
794 U 793 795 0 794
795 A 794 796 758 795
796 A 795 797 757 796
797 C 796 798 756 797
798 A 797 799 755 798
799 U 798 800 754 799
800 U 799 801 753 800
801 C 800 802 752 801
802 G 801 803 0 802
803 G 802 804 0 803
804 C 803 805 749 804
805 U 804 806 832 805
806 U 805 807 0 806
807 C 806 808 830 807
808 G 807 809 0 808
809 C 808 810 828 809
810 U 809 811 0 810
811 C 810 812 0 811
812 U 811 813 0 812
813 A 812 814 0 813
814 G 813 815 823 814
815 A 814 816 822 815
816 A 815 817 821 816
817 A 816 818 0 817
818 G 817 819 0 818
819 U 818 820 0 819
820 U 819 821 0 820
821 U 820 822 816 821
822 U 821 823 815 822
823 C 822 824 814 823
824 A 823 825 0 824
825 C 824 826 0 825
826 U 825 827 0 826
827 U 826 828 0 827
828 G 827 829 809 828
829 C 828 830 0 829
830 G 829 831 807 830
831 U 830 832 0 831
832 A 831 833 805 832
833 G 832 834 0 833
834 C 833 835 0 834
835 C 834 836 0 835
836 U 835 837 0 836
837 C 836 838 0 837
838 U 837 839 0 838
839 G 838 840 0 839
840 A 839 841 0 840
841 G 840 842 0 841
842 A 841 843 0 842
843 U 842 844 0 843
844 A 843 845 0 844
845 A 844 846 0 845
846 C 845 847 0 846
847 G 846 848 0 847
848 A 847 849 0 848
849 A 848 850 0 849
850 A 849 851 0 850
851 G 850 852 0 851
852 C 851 853 0 852
853 C 852 854 0 853
854 A 853 855 0 854
855 A 854 856 0 855
856 A 855 857 0 856
857 U 856 858 0 857
858 G 857 859 0 858
859 G 858 860 0 859
860 A 859 861 864 860
861 A 860 862 0 861
862 U 861 863 0 862
863 G 862 864 0 863
864 U 863 865 860 864
865 C 864 866 0 865
866 C 865 867 0 866
867 U 866 868 0 867
868 G 867 869 0 868
869 C 868 870 0 869
870 C 869 871 0 870
871 U 870 872 0 871
872 U 871 873 0 872
873 U 872 874 0 873
874 C 873 875 0 874
875 C 874 876 0 875
876 U 875 877 0 876
877 U 876 878 0 877
878 A 877 879 0 878
879 C 878 880 0 879
880 A 879 881 0 880
881 U 880 882 0 881
882 C 881 883 0 882
883 A 882 884 0 883
884 C 883 885 0 884
885 A 884 886 0 885
886 U 885 887 0 886
887 G 886 888 0 887
888 U 887 889 0 888
889 U 888 890 0 889
890 G 889 891 0 890
891 G 890 892 0 891
892 C 891 893 0 892
893 U 892 894 0 893
894 G 893 895 0 894
895 G 894 896 0 895
896 G 895 897 0 896
897 C 896 898 0 897
898 U 897 899 0 898
899 G 898 900 0 899
900 A 899 901 0 900
901 A 900 902 0 901
902 C 901 903 0 902
903 A 902 904 0 903
904 U 903 905 0 904
905 U 904 906 940 905
906 U 905 907 939 906
907 G 906 908 938 907
908 A 907 909 0 908
909 G 908 910 0 909
910 A 909 911 0 910
911 C 910 912 0 911
912 C 911 913 0 912
913 G 912 914 935 913
914 C 913 915 934 914
915 A 914 916 933 915
916 G 915 917 932 916
917 G 916 918 931 917
918 C 917 919 0 918
919 U 918 920 0 919
920 G 919 921 0 920
921 C 920 922 0 921
922 U 921 923 0 922
923 C 922 924 0 923
924 U 923 925 0 924
925 U 924 926 0 925
926 U 925 927 0 926
927 C 926 928 0 927
928 U 927 929 0 928
929 C 928 930 0 929
930 C 929 931 0 930
931 C 930 932 917 931
932 C 931 933 916 932
933 U 932 934 915 933
934 G 933 935 914 934
935 C 934 936 913 935
936 C 935 937 0 936
937 C 936 938 0 937
938 C 937 939 907 938
939 A 938 940 906 939
940 A 939 941 905 940
941 A 940 942 0 941
942 U 941 943 0 942
943 A 942 944 0 943
944 C 943 945 0 944
945 U 944 946 0 945
946 U 945 947 0 946
947 C 946 948 0 947
948 A 947 949 0 948
949 A 948 950 961 949
950 U 949 951 960 950
951 U 950 952 959 951
952 G 951 953 958 952
953 C 952 954 957 953
954 G 953 955 0 954
955 C 954 956 0 955
956 A 955 957 0 956
957 G 956 958 953 957
958 C 957 959 952 958
959 A 958 960 951 959
960 G 959 961 950 960
961 U 960 962 949 961
962 U 961 963 0 962
963 C 962 964 0 963
964 C 963 965 0 964
965 C 964 966 0 965
966 C 965 967 0 966
967 U 966 968 0 967
968 C 967 969 0 968
969 C 968 970 0 969
970 C 969 971 0 970
971 A 970 972 0 971
972 G 971 973 0 972
973 C 972 974 0 973
974 A 973 975 0 974
975 U 974 976 0 975
976 A 975 977 1018 976
977 U 976 978 1017 977
978 G 977 979 1016 978
979 U 978 980 1015 979
980 G 979 981 1014 980
981 U 980 982 1013 981
982 G 981 983 1012 982
983 U 982 984 1011 983
984 A 983 985 0 984
985 C 984 986 0 985
986 U 985 987 0 986
987 C 986 988 0 987
988 C 987 989 0 988
989 U 988 990 0 989
990 A 989 991 0 990
991 U 990 992 0 991
992 U 991 993 0 992
993 A 992 994 0 993
994 C 993 995 1010 994
995 G 994 996 1009 995
996 C 995 997 1008 996
997 U 996 998 1007 997
998 U 997 999 0 998
999 G 998 1000 1005 999
1000 C 999 1001 1004 1000
1001 C 1000 1002 0 1001
1002 A 1001 1003 0 1002
1003 C 1002 1004 0 1003
1004 G 1003 1005 1000 1004
1005 U 1004 1006 999 1005
1006 U 1005 1007 0 1006
1007 A 1006 1008 997 1007
1008 G 1007 1009 996 1008
1009 C 1008 1010 995 1009
1010 G 1009 1011 994 1010
1011 A 1010 1012 983 1011
1012 C 1011 1013 982 1012
1013 A 1012 1014 981 1013
1014 C 1013 1015 980 1014
1015 A 1014 1016 979 1015
1016 C 1015 1017 978 1016
1017 A 1016 1018 977 1017
1018 U 1017 1019 976 1018
1019 G 1018 1020 1062 1019
1020 G 1019 1021 1061 1020
1021 G 1020 1022 1060 1021
1022 C 1021 1023 1059 1022
1023 C 1022 1024 1058 1023
1024 G 1023 1025 1057 1024
1025 G 1024 1026 1056 1025
1026 G 1025 1027 0 1026
1027 C 1026 1028 0 1027
1028 U 1027 1029 1053 1028
1029 U 1028 1030 1052 1029
1030 C 1029 1031 0 1030
1031 C 1030 1032 1050 1031
1032 C 1031 1033 0 1032
1033 A 1032 1034 1048 1033
1034 G 1033 1035 1047 1034
1035 G 1034 1036 1046 1035
1036 A 1035 1037 1045 1036
1037 A 1036 1038 1044 1037
1038 U 1037 1039 0 1038
1039 U 1038 1040 0 1039
1040 G 1039 1041 0 1040
1041 C 1040 1042 0 1041
1042 A 1041 1043 0 1042
1043 U 1042 1044 0 1043
1044 U 1043 1045 1037 1044
1045 U 1044 1046 1036 1045
1046 C 1045 1047 1035 1046
1047 C 1046 1048 1034 1047
1048 U 1047 1049 1033 1048
1049 A 1048 1050 0 1049
1050 G 1049 1051 1031 1050
1051 A 1050 1052 0 1051
1052 A 1051 1053 1029 1052
1053 A 1052 1054 1028 1053
1054 A 1053 1055 0 1054
1055 A 1054 1056 0 1055
1056 C 1055 1057 1025 1056
1057 U 1056 1058 1024 1057
1058 G 1057 1059 1023 1058
1059 G 1058 1060 1022 1059
1060 C 1059 1061 1021 1060
1061 C 1060 1062 1020 1061
1062 C 1061 1063 1019 1062
1063 C 1062 1064 0 1063
1064 C 1063 1065 0 1064
1065 G 1064 1066 0 1065
1066 G 1065 1067 1125 1066
1067 G 1066 1068 1124 1067
1068 C 1067 1069 0 1068
1069 A 1068 1070 1122 1069
1070 G 1069 1071 1121 1070
1071 A 1070 1072 0 1071
1072 U 1071 1073 0 1072
1073 C 1072 1074 0 1073
1074 A 1073 1075 1102 1074
1075 G 1074 1076 1101 1075
1076 A 1075 1077 1100 1076
1077 G 1076 1078 0 1077
1078 C 1077 1079 1098 1078
1079 C 1078 1080 1097 1079
1080 A 1079 1081 1096 1080
1081 A 1080 1082 1095 1081
1082 G 1081 1083 0 1082
1083 C 1082 1084 1094 1083
1084 U 1083 1085 1093 1084
1085 G 1084 1086 1092 1085
1086 C 1085 1087 0 1086
1087 U 1086 1088 0 1087
1088 U 1087 1089 0 1088
1089 U 1088 1090 0 1089
1090 U 1089 1091 0 1090
1091 U 1090 1092 0 1091
1092 C 1091 1093 1085 1092
1093 A 1092 1094 1084 1093
1094 G 1093 1095 1083 1094
1095 U 1094 1096 1081 1095
1096 U 1095 1097 1080 1096
1097 G 1096 1098 1079 1097
1098 G 1097 1099 1078 1098
1099 G 1098 1100 0 1099
1100 U 1099 1101 1076 1100
1101 C 1100 1102 1075 1101
1102 U 1101 1103 1074 1102
1103 A 1102 1104 0 1103
1104 A 1103 1105 0 1104
1105 U 1104 1106 1117 1105
1106 G 1105 1107 1116 1106
1107 G 1106 1108 1115 1107
1108 G 1107 1109 1114 1108
1109 G 1108 1110 1113 1109
1110 U 1109 1111 0 1110
1111 C 1110 1112 0 1111
1112 A 1111 1113 0 1112
1113 C 1112 1114 1109 1113
1114 C 1113 1115 1108 1114
1115 C 1114 1116 1107 1115
1116 C 1115 1117 1106 1116
1117 A 1116 1118 1105 1117
1118 G 1117 1119 0 1118
1119 A 1118 1120 0 1119
1120 U 1119 1121 0 1120
1121 C 1120 1122 1070 1121
1122 U 1121 1123 1069 1122
1123 U 1122 1124 0 1123
1124 C 1123 1125 1067 1124
1125 U 1124 1126 1066 1125
1126 A 1125 1127 0 1126
1127 C 1126 1128 0 1127
1128 A 1127 1129 0 1128
1129 G 1128 1130 0 1129
1130 A 1129 1131 0 1130
1131 G 1130 1132 0 1131
1132 C 1131 1133 0 1132
1133 G 1132 1134 0 1133
1134 G 1133 1135 0 1134
1135 G 1134 1136 0 1135
1136 A 1135 1137 0 1136
1137 A 1136 1138 0 1137
1138 C 1137 1139 0 1138
1139 U 1138 1140 0 1139
1140 U 1139 1141 0 1140
1141 U 1140 1142 0 1141
1142 A 1141 1143 0 1142
1143 A 1142 1144 0 1143
1144 A 1143 1145 0 1144
1145 C 1144 1146 0 1145
1146 C 1145 1147 0 1146
1147 C 1146 1148 0 1147
1148 A 1147 1149 0 1148
1149 C 1148 1150 0 1149
1150 C 1149 1151 0 1150
1151 G 1150 1152 0 1151
1152 G 1151 1153 0 1152
1153 C 1152 1154 0 1153
1154 U 1153 1155 0 1154
1155 U 1154 1156 1170 1155
1156 G 1155 1157 1169 1156
1157 U 1156 1158 1168 1157
1158 C 1157 1159 1167 1158
1159 C 1158 1160 0 1159
1160 U 1159 1161 0 1160
1161 C 1160 1162 0 1161
1162 U 1161 1163 0 1162
1163 G 1162 1164 0 1163
1164 G 1163 1165 0 1164
1165 U 1164 1166 0 1165
1166 U 1165 1167 0 1166
1167 G 1166 1168 1158 1167
1168 A 1167 1169 1157 1168
1169 C 1168 1170 1156 1169
1170 A 1169 1171 1155 1170
1171 U 1170 1172 0 1171
1172 A 1171 1173 0 1172
1173 U 1172 1174 0 1173
1174 A 1173 1175 0 1174
1175 G 1174 1176 0 1175
1176 G 1175 1177 0 1176
1177 U 1176 1178 0 1177
1178 G 1177 1179 0 1178
1179 G 1178 1180 1197 1179
1180 U 1179 1181 1196 1180
1181 G 1180 1182 1195 1181
1182 A 1181 1183 1194 1182
1183 G 1182 1184 1193 1183
1184 A 1183 1185 0 1184
1185 A 1184 1186 0 1185
1186 U 1185 1187 0 1186
1187 A 1186 1188 0 1187
1188 A 1187 1189 0 1188
1189 A 1188 1190 0 1189
1190 A 1189 1191 0 1190
1191 G 1190 1192 0 1191
1192 U 1191 1193 0 1192
1193 C 1192 1194 1183 1193
1194 U 1193 1195 1182 1194
1195 U 1194 1196 1181 1195
1196 G 1195 1197 1180 1196
1197 C 1196 1198 1179 1197
1198 A 1197 1199 0 1198
1199 G 1198 1200 0 1199
1200 A 1199 1201 0 1200
1201 A 1200 1202 0 1201
1202 A 1201 1203 0 1202
1203 C 1202 1204 0 1203
1204 A 1203 1205 1278 1204
1205 U 1204 1206 1277 1205
1206 U 1205 1207 1276 1206
1207 G 1206 1208 0 1207
1208 U 1207 1209 1274 1208
1209 G 1208 1210 1273 1209
1210 G 1209 1211 1272 1210
1211 G 1210 1212 1271 1211
1212 G 1211 1213 1270 1212
1213 A 1212 1214 1269 1213
1214 G 1213 1215 0 1214
1215 G 1214 1216 0 1215
1216 G 1215 1217 1264 1216
1217 C 1216 1218 1263 1217
1218 A 1217 1219 1262 1218
1219 C 1218 1220 0 1219
1220 C 1219 1221 1259 1220
1221 C 1220 1222 1258 1221
1222 U 1221 1223 1257 1222
1223 C 1222 1224 0 1223
1224 U 1223 1225 1255 1224
1225 U 1224 1226 1254 1225
1226 U 1225 1227 0 1226
1227 U 1226 1228 1252 1227
1228 U 1227 1229 1251 1228
1229 C 1228 1230 1250 1229
1230 A 1229 1231 1249 1230
1231 G 1230 1232 1248 1231
1232 G 1231 1233 1247 1232
1233 C 1232 1234 1246 1233
1234 U 1233 1235 1244 1234
1235 G 1234 1236 1243 1235
1236 C 1235 1237 1242 1236
1237 U 1236 1238 0 1237
1238 U 1237 1239 0 1238
1239 U 1238 1240 0 1239
1240 G 1239 1241 0 1240
1241 U 1240 1242 0 1241
1242 G 1241 1243 1236 1242
1243 C 1242 1244 1235 1243
1244 A 1243 1245 1234 1244
1245 U 1244 1246 0 1245
1246 G 1245 1247 1233 1246
1247 C 1246 1248 1232 1247
1248 C 1247 1249 1231 1248
1249 U 1248 1250 1230 1249
1250 G 1249 1251 1229 1250
1251 A 1250 1252 1228 1251
1252 A 1251 1253 1227 1252
1253 U 1252 1254 0 1253
1254 A 1253 1255 1225 1254
1255 A 1254 1256 1224 1255
1256 U 1255 1257 0 1256
1257 A 1256 1258 1222 1257
1258 G 1257 1259 1221 1258
1259 G 1258 1260 1220 1259
1260 A 1259 1261 0 1260
1261 U 1260 1262 0 1261
1262 U 1261 1263 1218 1262
1263 G 1262 1264 1217 1263
1264 C 1263 1265 1216 1264
1265 G 1264 1266 0 1265
1266 G 1265 1267 0 1266
1267 A 1266 1268 0 1267
1268 A 1267 1269 0 1268
1269 U 1268 1270 1213 1269
1270 U 1269 1271 1212 1270
1271 C 1270 1272 1211 1271
1272 C 1271 1273 1210 1272
1273 C 1272 1274 1209 1273
1274 A 1273 1275 1208 1274
1275 G 1274 1276 0 1275
1276 G 1275 1277 1206 1276
1277 A 1276 1278 1205 1277
1278 U 1277 1279 1204 1278
1279 A 1278 1280 0 1279
1280 G 1279 1281 0 1280
1281 C 1280 1282 0 1281
1282 A 1281 1283 0 1282
1283 U 1282 1284 0 1283
1284 A 1283 1285 0 1284
1285 A 1284 1286 0 1285
1286 A 1285 1287 0 1286
1287 U 1286 1288 1301 1287
1288 A 1287 1289 1300 1288
1289 G 1288 1290 1299 1289
1290 G 1289 1291 1298 1290
1291 A 1290 1292 1297 1291
1292 A 1291 1293 0 1292
1293 U 1292 1294 0 1293
1294 U 1293 1295 0 1294
1295 G 1294 1296 0 1295
1296 C 1295 1297 0 1296
1297 U 1296 1298 1291 1297
1298 C 1297 1299 1290 1298
1299 C 1298 1300 1289 1299
1300 U 1299 1301 1288 1300
1301 G 1300 1302 1287 1301
1302 A 1301 1303 0 1302
1303 C 1302 1304 0 1303
1304 C 1303 1305 0 1304
1305 A 1304 1306 0 1305
1306 U 1305 1307 0 1306
1307 U 1306 1308 0 1307
1308 A 1307 1309 0 1308
1309 A 1308 1310 0 1309
1310 A 1309 1311 0 1310
1311 A 1310 1312 0 1311
1312 C 1311 1313 0 1312
1313 U 1312 1314 0 1313
1314 U 1313 1315 0 1314
1315 U 1314 1316 0 1315
1316 U 1315 1317 0 1316
1317 A 1316 1318 0 1317
1318 C 1317 1319 0 1318
1319 A 1318 1320 0 1319
1320 A 1319 1321 0 1320
1321 A 1320 1322 0 1321
1322 G 1321 1323 0 1322
1323 A 1322 1324 0 1323
1324 A 1323 1325 0 1324
1325 C 1324 1326 0 1325
1326 U 1325 1327 0 1326
1327 G 1326 1328 0 1327
1328 G 1327 1329 0 1328
1329 G 1328 1330 0 1329
1330 U 1329 1331 0 1330
1331 G 1330 1332 0 1331
1332 U 1331 1333 0 1332
1333 G 1332 1334 0 1333
1334 G 1333 1335 0 1334
1335 U 1334 1336 0 1335
1336 U 1335 1337 0 1336
1337 C 1336 1338 0 1337
1338 C 1337 1339 0 1338
1339 A 1338 1340 0 1339
1340 A 1339 1341 0 1340
1341 G 1340 1342 0 1341
1342 C 1341 1343 0 1342
1343 A 1342 1344 0 1343
1344 U 1343 1345 0 1344
1345 U 1344 1346 0 1345
1346 C 1345 1347 0 1346
1347 C 1346 1348 0 1347
1348 C 1347 1349 0 1348
1349 C 1348 1350 0 1349
1350 C 1349 1351 0 1350
1351 C 1350 1352 0 1351
1352 A 1351 1353 0 1352
1353 C 1352 1354 0 1353
1354 A 1353 1355 0 1354
1355 C 1354 1356 0 1355
1356 A 1355 1357 0 1356
1357 C 1356 1358 0 1357
1358 A 1357 1359 0 1358
1359 C 1358 1360 0 1359
1360 U 1359 1361 0 1360
1361 U 1360 1362 0 1361
1362 U 1361 1363 0 1362
1363 C 1362 1364 0 1363
1364 U 1363 1365 0 1364
1365 C 1364 1366 0 1365
1366 A 1365 1367 0 1366
1367 C 1366 1368 0 1367
1368 A 1367 1369 0 1368
1369 U 1368 1370 0 1369
1370 A 1369 1371 0 1370
1371 C 1370 1372 0 1371
1372 U 1371 1373 0 1372
1373 A 1372 1374 0 1373
1374 C 1373 1375 0 1374
1375 G 1374 1376 0 1375
1376 C 1375 1377 0 1376
1377 U 1376 1378 0 1377
1378 C 1377 1379 0 1378
1379 U 1378 1380 0 1379
1380 G 1379 1381 0 1380
1381 U 1380 1382 0 1381
1382 C 1381 1383 0 1382
1383 U 1382 1384 0 1383
1384 C 1383 1385 0 1384
1385 U 1384 1386 0 1385
1386 U 1385 1387 0 1386
1387 C 1386 1388 0 1387
1388 U 1387 1389 0 1388
1389 U 1388 1390 0 1389
1390 A 1389 1391 0 1390
1391 C 1390 1392 1398 1391
1392 A 1391 1393 0 1392
1393 U 1392 1394 0 1393
1394 U 1393 1395 0 1394
1395 G 1394 1396 0 1395
1396 C 1395 1397 0 1396
1397 A 1396 1398 0 1397
1398 G 1397 1399 1391 1398
1399 U 1398 1400 0 1399
1400 A 1399 1401 0 1400
1401 A 1400 1402 0 1401
1402 A 1401 1403 0 1402
1403 U 1402 1404 0 1403
1404 A 1403 1405 0 1404
1405 G 1404 1406 0 1405
1406 U 1405 1407 0 1406
1407 U 1406 1408 0 1407
1408 G 1407 1409 0 1408
1409 G 1408 1410 0 1409
1410 G 1409 1411 0 1410
1411 A 1410 1412 0 1411
1412 G 1411 1413 0 1412
1413 C 1412 1414 0 1413
1414 C 1413 1415 1449 1414
1415 U 1414 1416 1448 1415
1416 G 1415 1417 1447 1416
1417 G 1416 1418 1446 1417
1418 G 1417 1419 1445 1418
1419 G 1418 1420 1444 1419
1420 G 1419 1421 0 1420
1421 U 1420 1422 1442 1421
1422 G 1421 1423 1441 1422
1423 U 1422 1424 1440 1423
1424 G 1423 1425 0 1424
1425 G 1424 1426 0 1425
1426 G 1425 1427 1436 1426
1427 U 1426 1428 1435 1427
1428 G 1427 1429 1434 1428
1429 G 1428 1430 0 1429
1430 A 1429 1431 0 1430
1431 C 1430 1432 0 1431
1432 A 1431 1433 0 1432
1433 A 1432 1434 0 1433
1434 C 1433 1435 1428 1434
1435 A 1434 1436 1427 1435
1436 U 1435 1437 1426 1436
1437 A 1436 1438 0 1437
1438 G 1437 1439 0 1438
1439 G 1438 1440 0 1439
1440 A 1439 1441 1423 1440
1441 U 1440 1442 1422 1441
1442 A 1441 1443 1421 1442
1443 G 1442 1444 0 1443
1444 C 1443 1445 1419 1444
1445 C 1444 1446 1418 1445
1446 U 1445 1447 1417 1446
1447 U 1446 1448 1416 1447
1448 A 1447 1449 1415 1448
1449 G 1448 1450 1414 1449
1450 G 1449 1451 1464 1450
1451 C 1450 1452 1463 1451
1452 U 1451 1453 1462 1452
1453 C 1452 1454 1461 1453
1454 A 1453 1455 1460 1454
1455 A 1454 1456 1459 1455
1456 A 1455 1457 0 1456
1457 U 1456 1458 0 1457
1458 A 1457 1459 0 1458
1459 U 1458 1460 1455 1459
1460 U 1459 1461 1454 1460
1461 G 1460 1462 1453 1461
1462 A 1461 1463 1452 1462
1463 G 1462 1464 1451 1463
1464 C 1463 1465 1450 1464
1465 A 1464 1466 0 1465
1466 U 1465 1467 0 1466
1467 C 1466 1468 0 1467
1468 U 1467 1469 0 1468
1469 G 1468 1470 1478 1469
1470 C 1469 1471 1477 1470
1471 U 1470 1472 1476 1471
1472 C 1471 1473 0 1472
1473 C 1472 1474 0 1473
1474 U 1473 1475 0 1474
1475 A 1474 1476 0 1475
1476 A 1475 1477 1471 1476
1477 G 1476 1478 1470 1477
1478 C 1477 1479 1469 1478
1479 A 1478 1480 0 1479
1480 G 1479 1481 0 1480
1481 C 1480 1482 0 1481
1482 C 1481 1483 0 1482
1483 U 1482 1484 0 1483
1484 G 1483 1485 0 1484
1485 G 1484 1486 0 1485
1486 A 1485 1487 0 1486
1487 U 1486 1488 0 1487
1488 G 1487 1489 0 1488
1489 U 1488 1490 0 1489
1490 G 1489 1491 0 1490
1491 A 1490 1492 0 1491
1492 G 1491 1493 0 1492
1493 G 1492 1494 0 1493
1494 G 1493 1495 0 1494
1495 A 1494 1496 0 1495
1496 U 1495 1497 0 1496
1497 C 1496 1498 0 1497
1498 A 1497 1499 0 1498
1499 U 1498 1500 0 1499
1500 G 1499 1501 0 1500
1501 G 1500 1502 0 1501
1502 G 1501 1503 0 1502
1503 A 1502 1504 0 1503
1504 A 1503 1505 0 1504
1505 C 1504 1506 0 1505
1506 U 1505 1507 0 1506
1507 G 1506 1508 0 1507
1508 U 1507 1509 0 1508
1509 A 1508 1510 0 1509
1510 G 1509 1511 0 1510
1511 U 1510 1512 0 1511
1512 C 1511 1513 0 1512
1513 U 1512 1514 0 1513
1514 U 1513 1515 0 1514
1515 G 1514 1516 0 1515
1516 C 1515 1517 0 1516
1517 C 1516 1518 0 1517
1518 A 1517 1519 0 1518
1519 C 1518 1520 0 1519
1520 C 1519 1521 0 1520
1521 U 1520 1522 0 1521
1522 U 1521 1523 0 1522
1523 C 1522 1524 0 1523
1524 A 1523 1525 0 1524
1525 G 1524 1526 0 1525
1526 A 1525 1527 0 1526
1527 A 1526 1528 0 1527
1528 U 1527 1529 0 1528
1529 G 1528 1530 0 1529
1530 U 1529 1531 1576 1530
1531 G 1530 1532 1575 1531
1532 A 1531 1533 0 1532
1533 C 1532 1534 1574 1533
1534 U 1533 1535 1573 1534
1535 G 1534 1536 1572 1535
1536 G 1535 1537 1571 1536
1537 U 1536 1538 1570 1537
1538 U 1537 1539 1569 1538
1539 G 1538 1540 0 1539
1540 U 1539 1541 1567 1540
1541 C 1540 1542 1566 1541
1542 U 1541 1543 1565 1542
1543 U 1542 1544 1564 1543
1544 C 1543 1545 1563 1544
1545 A 1544 1546 0 1545
1546 C 1545 1547 1562 1546
1547 C 1546 1548 1561 1547
1548 A 1547 1549 0 1548
1549 G 1548 1550 1559 1549
1550 C 1549 1551 1558 1550
1551 A 1550 1552 0 1551
1552 A 1551 1553 0 1552
1553 U 1552 1554 0 1553
1554 U 1553 1555 0 1554
1555 G 1554 1556 0 1555
1556 G 1555 1557 0 1556
1557 A 1556 1558 0 1557
1558 G 1557 1559 1550 1558
1559 U 1558 1560 1549 1559
1560 A 1559 1561 0 1560
1561 G 1560 1562 1547 1561
1562 G 1561 1563 1546 1562
1563 G 1562 1564 1544 1563
1564 G 1563 1565 1543 1564
1565 G 1564 1566 1542 1565
1566 G 1565 1567 1541 1566
1567 A 1566 1568 1540 1567
1568 A 1567 1569 0 1568
1569 A 1568 1570 1538 1569
1570 G 1569 1571 1537 1570
1571 C 1570 1572 1536 1571
1572 U 1571 1573 1535 1572
1573 G 1572 1574 1534 1573
1574 G 1573 1575 1533 1574
1575 C 1574 1576 1531 1575
1576 A 1575 1577 1530 1576
1577 U 1576 1578 0 1577
1578 A 1577 1579 0 1578
1579 U 1578 1580 0 1579
1580 G 1579 1581 0 1580
1581 G 1580 1582 0 1581
1582 U 1581 1583 0 1582
1583 G 1582 1584 0 1583
1584 G 1583 1585 0 1584
1585 G 1584 1586 0 1585
1586 U 1585 1587 0 1586
1587 A 1586 1588 0 1587
1588 A 1587 1589 0 1588
1589 G 1588 1590 1616 1589
1590 G 1589 1591 1615 1590
1591 A 1590 1592 1614 1591
1592 U 1591 1593 1613 1592
1593 G 1592 1594 1612 1593
1594 G 1593 1595 1611 1594
1595 C 1594 1596 1610 1595
1596 C 1595 1597 0 1596
1597 C 1596 1598 0 1597
1598 C 1597 1599 1607 1598
1599 U 1598 1600 1606 1599
1600 G 1599 1601 1605 1600
1601 G 1600 1602 0 1601
1602 A 1601 1603 0 1602
1603 G 1602 1604 0 1603
1604 A 1603 1605 0 1604
1605 C 1604 1606 1600 1605
1606 A 1605 1607 1599 1606
1607 G 1606 1608 1598 1607
1608 A 1607 1609 0 1608
1609 U 1608 1610 0 1609
1610 G 1609 1611 1595 1610
1611 U 1610 1612 1594 1611
1612 C 1611 1613 1593 1612
1613 A 1612 1614 1592 1613
1614 U 1613 1615 1591 1614
1615 C 1614 1616 1590 1615
1616 C 1615 1617 1589 1616
1617 C 1616 1618 0 1617
1618 U 1617 1619 0 1618
1619 G 1618 1620 0 1619
1620 U 1619 1621 0 1620
1621 U 1620 1622 0 1621
1622 G 1621 1623 0 1622
1623 A 1622 1624 0 1623
1624 A 1623 1625 0 1624
1625 G 1624 1626 0 1625
1626 U 1625 1627 0 1626
1627 U 1626 1628 1654 1627
1628 A 1627 1629 1653 1628
1629 G 1628 1630 1652 1629
1630 C 1629 1631 1651 1630
1631 C 1630 1632 1650 1631
1632 U 1631 1633 0 1632
1633 A 1632 1634 1648 1633
1634 G 1633 1635 1647 1634
1635 A 1634 1636 1646 1635
1636 A 1635 1637 1645 1636
1637 A 1636 1638 1644 1637
1638 U 1637 1639 0 1638
1639 U 1638 1640 0 1639
1640 U 1639 1641 0 1640
1641 G 1640 1642 0 1641
1642 C 1641 1643 0 1642
1643 C 1642 1644 0 1643
1644 U 1643 1645 1637 1644
1645 U 1644 1646 1636 1645
1646 U 1645 1647 1635 1646
1647 C 1646 1648 1634 1647
1648 U 1647 1649 1633 1648
1649 U 1648 1650 0 1649
1650 G 1649 1651 1631 1650
1651 G 1650 1652 1630 1651
1652 C 1651 1653 1629 1652
1653 U 1652 1654 1628 1653
1654 G 1653 1655 1627 1654
1655 A 1654 1656 1680 1655
1656 G 1655 1657 1679 1656
1657 A 1656 1658 1678 1657
1658 A 1657 1659 1677 1658
1659 U 1658 1660 1676 1659
1660 G 1659 1661 0 1660
1661 C 1660 1662 0 1661
1662 U 1661 1663 1675 1662
1663 G 1662 1664 1674 1663
1664 C 1663 1665 1673 1664
1665 A 1664 1666 1672 1665
1666 C 1665 1667 0 1666
1667 A 1666 1668 0 1667
1668 G 1667 1669 0 1668
1669 U 1668 1670 0 1669
1670 U 1669 1671 0 1670
1671 A 1670 1672 0 1671
1672 U 1671 1673 1665 1672
1673 G 1672 1674 1664 1673
1674 C 1673 1675 1663 1674
1675 A 1674 1676 1662 1675
1676 A 1675 1677 1659 1676
1677 U 1676 1678 1658 1677
1678 U 1677 1679 1657 1678
1679 C 1678 1680 1656 1679
1680 U 1679 1681 1655 1680
1681 G 1680 1682 1763 1681
1682 C 1681 1683 1762 1682
1683 A 1682 1684 1761 1683
1684 A 1683 1685 1760 1684
1685 U 1684 1686 1759 1685
1686 U 1685 1687 1758 1686
1687 U 1686 1688 1757 1687
1688 C 1687 1689 1756 1688
1689 A 1688 1690 1755 1689
1690 A 1689 1691 1753 1690
1691 C 1690 1692 1752 1691
1692 A 1691 1693 1751 1692
1693 U 1692 1694 1750 1693
1694 C 1693 1695 1749 1694
1695 U 1694 1696 1748 1695
1696 G 1695 1697 0 1696
1697 C 1696 1698 1746 1697
1698 A 1697 1699 0 1698
1699 A 1698 1700 0 1699
1700 G 1699 1701 0 1700
1701 A 1700 1702 0 1701
1702 U 1701 1703 0 1702
1703 G 1702 1704 0 1703
1704 G 1703 1705 1745 1704
1705 C 1704 1706 1744 1705
1706 C 1705 1707 1743 1706
1707 A 1706 1708 1742 1707
1708 G 1707 1709 1741 1708
1709 G 1708 1710 1740 1709
1710 A 1709 1711 1739 1710
1711 U 1710 1712 1738 1711
1712 U 1711 1713 0 1712
1713 C 1712 1714 0 1713
1714 A 1713 1715 0 1714
1715 G 1714 1716 0 1715
1716 U 1715 1717 0 1716
1717 U 1716 1718 0 1717
1718 A 1717 1719 0 1718
1719 A 1718 1720 1736 1719
1720 U 1719 1721 1735 1720
1721 A 1720 1722 1734 1721
1722 G 1721 1723 1733 1722
1723 U 1722 1724 1732 1723
1724 U 1723 1725 1731 1724
1725 C 1724 1726 1730 1725
1726 U 1725 1727 0 1726
1727 U 1726 1728 0 1727
1728 U 1727 1729 0 1728
1729 G 1728 1730 0 1729
1730 G 1729 1731 1725 1730
1731 A 1730 1732 1724 1731
1732 A 1731 1733 1723 1732
1733 U 1732 1734 1722 1733
1734 U 1733 1735 1721 1734
1735 G 1734 1736 1720 1735
1736 U 1735 1737 1719 1736
1737 C 1736 1738 0 1737
1738 A 1737 1739 1711 1738
1739 U 1738 1740 1710 1739
1740 C 1739 1741 1709 1740
1741 U 1740 1742 1708 1741
1742 U 1741 1743 1707 1742
1743 G 1742 1744 1706 1743
1744 G 1743 1745 1705 1744
1745 U 1744 1746 1704 1745
1746 G 1745 1747 1697 1746
1747 G 1746 1748 0 1747
1748 A 1747 1749 1695 1748
1749 G 1748 1750 1694 1749
1750 A 1749 1751 1693 1750
1751 U 1750 1752 1692 1751
1752 G 1751 1753 1691 1752
1753 U 1752 1754 1690 1753
1754 G 1753 1755 0 1754
1755 U 1754 1756 1689 1755
1756 G 1755 1757 1688 1756
1757 G 1756 1758 1687 1757
1758 A 1757 1759 1686 1758
1759 G 1758 1760 1685 1759
1760 U 1759 1761 1684 1760
1761 U 1760 1762 1683 1761
1762 G 1761 1763 1682 1762
1763 C 1762 1764 1681 1763
1764 G 1763 1765 0 1764
1765 U 1764 1766 0 1765
1766 C 1765 1767 0 1766
1767 C 1766 1768 0 1767
1768 U 1767 1769 0 1768
1769 C 1768 1770 0 1769
1770 A 1769 1771 0 1770
1771 A 1770 1772 0 1771
1772 U 1771 1773 0 1772
1773 U 1772 1774 0 1773
1774 G 1773 1775 0 1774
1775 C 1774 1776 0 1775
1776 A 1775 1777 0 1776
1777 U 1776 1778 0 1777
1778 A 1777 1779 0 1778
1779 A 1778 1780 0 1779
1780 U 1779 1781 0 1780
1781 G 1780 1782 0 1781
1782 A 1781 1783 0 1782
1783 A 1782 1784 0 1783
1784 C 1783 1785 0 1784
1785 U 1784 1786 0 1785
1786 U 1785 1787 0 1786
1787 U 1786 1788 0 1787
1788 U 1787 1789 0 1788
1789 U 1788 1790 0 1789
1790 U 1789 1791 0 1790
1791 U 1790 1792 0 1791
1792 U 1791 1793 0 1792
1793 U 1792 1794 0 1793
1794 U 1793 1795 0 1794
1795 U 1794 1796 0 1795
1796 U 1795 1797 0 1796
1797 U 1796 1798 0 1797
1798 A 1797 1799 0 1798
1799 A 1798 1800 0 1799
1800 G 1799 1801 0 1800
1801 U 1800 1802 0 1801
1802 U 1801 1803 0 1802
1803 C 1802 1804 0 1803
1804 U 1803 1805 0 1804
1805 G 1804 1806 0 1805
1806 C 1805 1807 0 1806
1807 C 1806 1808 0 1807
1808 C 1807 1809 0 1808
1809 C 1808 1810 0 1809
1810 U 1809 1811 1835 1810
1811 U 1810 1812 1834 1811
1812 U 1811 1813 1833 1812
1813 U 1812 1814 1832 1813
1814 G 1813 1815 1831 1814
1815 G 1814 1816 1830 1815
1816 A 1815 1817 1829 1816
1817 G 1816 1818 1828 1817
1818 A 1817 1819 1827 1818
1819 G 1818 1820 0 1819
1820 A 1819 1821 0 1820
1821 A 1820 1822 0 1821
1822 G 1821 1823 0 1822
1823 U 1822 1824 0 1823
1824 C 1823 1825 0 1824
1825 U 1824 1826 0 1825
1826 A 1825 1827 0 1826
1827 U 1826 1828 1818 1827
1828 U 1827 1829 1817 1828
1829 U 1828 1830 1816 1829
1830 U 1829 1831 1815 1830
1831 C 1830 1832 1814 1831
1832 A 1831 1833 1813 1832
1833 G 1832 1834 1812 1833
1834 A 1833 1835 1811 1834
1835 A 1834 1836 1810 1835
1836 A 1835 1837 0 1836
1837 U 1836 1838 0 1837
1838 C 1837 1839 0 1838
1839 U 1838 1840 0 1839
1840 A 1839 1841 0 1840
1841 C 1840 1842 0 1841
1842 A 1841 1843 0 1842
1843 G 1842 1844 0 1843
1844 U 1843 1845 0 1844
1845 U 1844 1846 0 1845
1846 C 1845 1847 0 1846
1847 C 1846 1848 0 1847
1848 U 1847 1849 0 1848
1849 G 1848 1850 0 1849
1850 G 1849 1851 0 1850
1851 C 1850 1852 0 1851
1852 A 1851 1853 0 1852
1853 C 1852 1854 0 1853
1854 C 1853 1855 0 1854
1855 C 1854 1856 0 1855
1856 G 1855 1857 0 1856
1857 U 1856 1858 0 1857
1858 U 1857 1859 0 1858
1859 U 1858 1860 0 1859
1860 C 1859 1861 0 1860
1861 C 1860 1862 0 1861
1862 C 1861 1863 1968 1862
1863 A 1862 1864 1967 1863
1864 C 1863 1865 1966 1864
1865 U 1864 1866 0 1865
1866 U 1865 1867 0 1866
1867 G 1866 1868 1962 1867
1868 G 1867 1869 1961 1868
1869 C 1868 1870 1960 1869
1870 C 1869 1871 1959 1870
1871 A 1870 1872 1958 1871
1872 A 1871 1873 1957 1872
1873 G 1872 1874 1956 1873
1874 G 1873 1875 1955 1874
1875 C 1874 1876 0 1875
1876 A 1875 1877 0 1876
1877 G 1876 1878 1953 1877
1878 A 1877 1879 1952 1878
1879 C 1878 1880 0 1879
1880 A 1879 1881 1950 1880
1881 G 1880 1882 1949 1881
1882 A 1881 1883 1948 1882
1883 U 1882 1884 1947 1883
1884 U 1883 1885 0 1884
1885 A 1884 1886 1946 1885
1886 A 1885 1887 1945 1886
1887 G 1886 1888 1944 1887
1888 G 1887 1889 1909 1888
1889 G 1888 1890 1908 1889
1890 G 1889 1891 1907 1890
1891 A 1890 1892 1906 1891
1892 G 1891 1893 1901 1892
1893 G 1892 1894 1900 1893
1894 C 1893 1895 0 1894
1895 U 1894 1896 0 1895
1896 A 1895 1897 0 1896
1897 A 1896 1898 0 1897
1898 U 1897 1899 0 1898
1899 C 1898 1900 0 1899
1900 C 1899 1901 1893 1900
1901 C 1900 1902 1892 1901
1902 A 1901 1903 0 1902
1903 A 1902 1904 0 1903
1904 U 1903 1905 0 1904
1905 G 1904 1906 0 1905
1906 U 1905 1907 1891 1906
1907 C 1906 1908 1890 1907
1908 C 1907 1909 1889 1908
1909 C 1908 1910 1888 1909
1910 C 1909 1911 0 1910
1911 A 1910 1912 0 1911
1912 U 1911 1913 1923 1912
1913 C 1912 1914 1922 1913
1914 U 1913 1915 1921 1914
1915 U 1914 1916 1920 1915
1916 U 1915 1917 0 1916
1917 U 1916 1918 0 1917
1918 C 1917 1919 0 1918
1919 U 1918 1920 0 1919
1920 A 1919 1921 1915 1920
1921 A 1920 1922 1914 1921
1922 G 1921 1923 1913 1922
1923 A 1922 1924 1912 1923
1924 G 1923 1925 0 1924
1925 G 1924 1926 0 1925
1926 A 1925 1927 0 1926
1927 A 1926 1928 0 1927
1928 A 1927 1929 0 1928
1929 A 1928 1930 0 1929
1930 U 1929 1931 0 1930
1931 A 1930 1932 0 1931
1932 A 1931 1933 0 1932
1933 A 1932 1934 0 1933
1934 A 1933 1935 0 1934
1935 A 1934 1936 0 1935
1936 A 1935 1937 0 1936
1937 A 1936 1938 0 1937
1938 U 1937 1939 0 1938
1939 U 1938 1940 0 1939
1940 U 1939 1941 0 1940
1941 A 1940 1942 0 1941
1942 A 1941 1943 0 1942
1943 C 1942 1944 0 1943
1944 C 1943 1945 1887 1944
1945 U 1944 1946 1886 1945
1946 U 1945 1947 1885 1946
1947 A 1946 1948 1883 1947
1948 U 1947 1949 1882 1948
1949 C 1948 1950 1881 1949
1950 U 1949 1951 1880 1950
1951 C 1950 1952 0 1951
1952 U 1951 1953 1878 1952
1953 C 1952 1954 1877 1953
1954 A 1953 1955 0 1954
1955 U 1954 1956 1874 1955
1956 C 1955 1957 1873 1956
1957 U 1956 1958 1872 1957
1958 U 1957 1959 1871 1958
1959 G 1958 1960 1870 1959
1960 G 1959 1961 1869 1960
1961 U 1960 1962 1868 1961
1962 U 1961 1963 1867 1962
1963 U 1962 1964 0 1963
1964 U 1963 1965 0 1964
1965 U 1964 1966 0 1965
1966 G 1965 1967 1864 1966
1967 U 1966 1968 1863 1967
1968 G 1967 1969 1862 1968
1969 U 1968 1970 0 1969
1970 U 1969 1971 0 1970
1971 U 1970 1972 0 1971
1972 U 1971 1973 0 1972
1973 C 1972 1974 0 1973
1974 C 1973 1975 0 1974
1975 A 1974 1976 0 1975
1976 G 1975 1977 0 1976
