# Supplementary material for: Identification of MYC intron 2 regions that modulate expression
Source: PLoS One. 2024 Jan 18;19(1):e0296889. doi: 10.1371/journal.pone.0296889 (PMC10795982; doi:10.1371/journal.pone.0296889)
Supplement: S1 File — (ZIP) [file pone.0296889.s005.zip › S1_File_ScanFold2 data for species/Suppl_File_3_ScanFold2 data for species/Cobra/tmpv2kmg79_.ScanFold.FinalPartners.txt]

i	bp(i)	bp(j)	avgMFE	avgZ	avgED	*Indicates most favorable bp has competition; bp(j) has more favorable partner or is more likely to be unpaired
nt-1:	1	118	-48.4	-1.19	17.32
nt-2:	2	121	-48.3	-1.27	21.02
nt-3:	3	3	-48.3	-1.23	19.51
nt-4:	4	116	-48.1	-1.21	20.34
nt-5:	5	5	-47.95	-1.21	21.01
nt-6:	6	114	-47.84	-1.22	21.22
nt-7:	7	113	-47.23	-1.09	25.34
nt-8:	8	8	-47.39	-1.12	24.72
nt-9:	9	111	-46.71	-0.96	27.11
nt-10:	10	110	-46.71	-0.96	27.11
nt-11:	11	109	-46.71	-0.96	27.11
nt-12:	12	108	-46.71	-0.96	27.11
nt-13:	13	106	-46.57	-0.91	26.46
nt-14:	14	14	-46.35	-0.86	28.29
nt-15:	15	15	-46.24	-0.79	28.4
nt-16:	16	103	-46.57	-0.91	26.46
nt-17:	17	102	-46.57	-0.91	26.46
nt-18:	18	101	-46.57	-0.91	26.46
nt-19:	19	100	-46.57	-0.91	26.46
nt-20:	20	99	-46.57	-0.91	26.46
nt-21:	21	98	-46.57	-0.91	26.46
nt-22:	22	97	-46.57	-0.91	26.46
nt-23:	23	23	-45.01	-0.34	36.93
nt-24:	24	24	-45.51	-0.48	35.83
nt-25:	25	67	-46.22	-0.8	27.72
nt-26:	26	26	-46.05	-0.77	29.26
nt-27:	27	65	-46.22	-0.8	27.72
nt-28:	28	64	-45.25	-0.46	33.09
nt-29:	29	63	-45.25	-0.46	33.09
nt-30:	30	62	-44.54	-0.15	38.53
nt-31:	31	61	-44.54	-0.15	38.53
nt-32:	32	60	-44.54	-0.15	38.53
nt-33:	33	59	-44.54	-0.15	38.53
nt-34:	34	58	-44.54	-0.15	38.53
nt-35:	35	57	-44.54	-0.15	38.53
nt-36:	36	56	-44.54	-0.15	38.53
nt-37:	37	55	-44.54	-0.15	38.53
nt-38:	38	53	-44.54	-0.15	38.53
nt-39:	39	52	-44.54	-0.15	38.53
nt-40:	40	51	-44.54	-0.15	38.53
nt-41:	41	41	-44.19	-0.12	38.67
nt-42:	42	50	-44.54	-0.15	38.53
nt-43:	43	49	-44.54	-0.15	38.53
nt-44:	44	48	-44.54	-0.15	38.53
nt-45:	45	45	-43.03	0.0	37.91
nt-46*:	46	38	-44.4	-0.48	44.72
nt-47*:	47	37	-44.4	-0.48	44.72
nt-48:	44	48	-44.54	-0.15	38.53
nt-49:	43	49	-44.54	-0.15	38.53
nt-50:	42	50	-44.54	-0.15	38.53
nt-51:	40	51	-44.54	-0.15	38.53
nt-52:	39	52	-44.54	-0.15	38.53
nt-53:	38	53	-44.54	-0.15	38.53
nt-54:	54	54	-43.65	-0.07	39.44
nt-55:	37	55	-44.54	-0.15	38.53
nt-56:	36	56	-44.54	-0.15	38.53
nt-57:	35	57	-44.54	-0.15	38.53
nt-58:	34	58	-44.54	-0.15	38.53
nt-59:	33	59	-44.54	-0.15	38.53
nt-60:	32	60	-44.54	-0.15	38.53
nt-61:	31	61	-44.54	-0.15	38.53
nt-62:	30	62	-44.54	-0.15	38.53
nt-63:	29	63	-45.25	-0.46	33.09
nt-64:	28	64	-45.25	-0.46	33.09
nt-65:	27	65	-46.22	-0.8	27.72
nt-66*:	66	15	-44.4	-0.48	44.72
nt-67:	25	67	-46.22	-0.8	27.72
nt-68*:	68	13	-44.4	-0.48	44.72
nt-69*:	69	12	-44.4	-0.48	44.72
nt-70*:	70	11	-44.4	-0.48	44.72
nt-71*:	71	10	-44.4	-0.48	44.72
nt-72*:	72	9	-44.4	-0.48	44.72
nt-73*:	73	8	-44.4	-0.48	44.72
nt-74*:	74	123	-42.16	0.24	43.23
nt-75*:	75	122	-42.16	0.24	43.23
nt-76*:	76	121	-42.16	0.24	43.23
nt-77*:	77	17	-43.43	0.08	39.27
nt-78*:	78	16	-43.43	0.08	39.27
nt-79*:	79	15	-43.43	0.08	39.27
nt-80*:	80	14	-43.43	0.08	39.27
nt-81*:	81	13	-43.3	0.1	35.7
nt-82*:	82	44	-38.05	0.78	36.1
nt-83*:	83	43	-38.05	0.78	36.1
nt-84*:	84	42	-38.05	0.78	36.1
nt-85*:	85	194	-26.55	0.89	35.28
nt-86*:	86	41	-38.05	0.78	36.1
nt-87*:	87	40	-38.05	0.78	36.1
nt-88*:	88	39	-38.05	0.78	36.1
nt-89:	189	89	-26.55	0.89	35.28
nt-90:	188	90	-26.55	0.89	35.28
nt-91:	187	91	-26.55	0.89	35.28
nt-92*:	92	38	-39.6	0.69	35.93
nt-93*:	93	37	-39.6	0.69	35.93
nt-94*:	94	36	-39.6	0.69	35.93
nt-95:	183	95	-26.55	0.89	35.28
nt-96*:	96	20	-43.1	0.14	39.02
nt-97:	22	97	-46.57	-0.91	26.46
nt-98:	21	98	-46.57	-0.91	26.46
nt-99:	20	99	-46.57	-0.91	26.46
nt-100:	19	100	-46.57	-0.91	26.46
nt-101:	18	101	-46.57	-0.91	26.46
nt-102:	17	102	-46.57	-0.91	26.46
nt-103:	16	103	-46.57	-0.91	26.46
nt-104*:	104	12	-43.1	0.14	39.02
nt-105*:	105	11	-43.1	0.14	39.02
nt-106:	13	106	-46.57	-0.91	26.46
nt-107:	107	107	-41.21	-0.06	37.44
nt-108:	12	108	-46.71	-0.96	27.11
nt-109:	11	109	-46.71	-0.96	27.11
nt-110:	10	110	-46.71	-0.96	27.11
nt-111:	9	111	-46.71	-0.96	27.11
nt-112*:	112	220	-27.13	0.19	29.56
nt-113:	7	113	-47.23	-1.09	25.34
nt-114:	6	114	-47.84	-1.22	21.22
nt-115*:	115	130	-28.1	1.27	41.18
nt-116:	4	116	-48.1	-1.21	20.34
nt-117:	117	117	-33.91	-0.15	32.87
nt-118:	1	118	-33.52	-0.19	32.23
nt-119:	119	119	-32.61	-0.13	31.02
nt-120:	120	120	-32.25	-0.11	30.91
nt-121:	2	121	-48.3	-1.27	21.02
nt-122*:	122	233	-26.78	-0.64	24.14
nt-123*:	123	232	-26.78	-0.64	24.14
nt-124*:	124	231	-26.78	-0.64	24.14
nt-125*:	125	106	-28.9	1.18	38.55
nt-126*:	126	120	-38.33	0.42	35.86
nt-127*:	127	228	-25.77	-0.18	27.51
nt-128*:	128	227	-25.65	-0.13	27.58
nt-129*:	129	226	-25.65	-0.13	27.58
nt-130*:	130	225	-25.65	-0.13	27.58
nt-131*:	131	101	-28.9	1.18	38.55
nt-132*:	132	223	-25.31	-0.02	27.73
nt-133*:	133	222	-25.31	-0.02	27.73
nt-134*:	134	221	-25.31	-0.02	27.73
nt-135*:	135	220	-25.31	-0.02	27.73
nt-136:	136	143	-43.45	0.06	34.07
nt-137:	137	142	-43.45	0.06	34.07
nt-138*:	138	125	-25.98	0.58	31.29
nt-139*:	139	24	-44.25	0.12	50.4
nt-140*:	140	23	-44.25	0.12	50.4
nt-141*:	141	122	-25.98	0.58	31.29
nt-142:	137	142	-43.45	0.06	34.07
nt-143:	136	143	-43.45	0.06	34.07
nt-144*:	144	116	-25.98	0.58	31.29
nt-145*:	145	176	-25.39	0.35	31.5
nt-146:	146	169	-30.43	0.9	32.89
nt-147*:	147	265	-20.8	0.66	42.48
nt-148*:	148	264	-20.8	0.66	42.48
nt-149*:	149	263	-20.8	0.66	42.48
nt-150*:	150	259	-20.8	0.66	42.48
nt-151*:	151	258	-20.8	0.66	42.48
nt-152*:	152	270	-20.7	0.42	33.25
nt-153*:	153	107	-25.98	0.58	31.29
nt-154*:	154	106	-25.98	0.58	31.29
nt-155*:	155	160	-30.43	0.9	32.89
nt-156*:	156	197	-27.69	0.23	28.52
nt-157*:	157	196	-27.56	0.26	28.85
nt-158*:	158	195	-27.56	0.26	28.85
nt-159*:	159	44	-34.43	0.87	32.69
nt-160*:	160	43	-34.43	0.87	32.69
nt-161*:	161	154	-30.43	0.9	32.89
nt-162*:	162	153	-30.43	0.9	32.89
nt-163*:	163	152	-30.43	0.9	32.89
nt-164*:	164	180	-26.1	0.72	32.5
nt-165*:	165	150	-30.43	0.9	32.89
nt-166*:	166	185	-25.17	0.43	34.37
nt-167*:	167	279	-19.7	0.6	46.44
nt-168*:	168	278	-19.7	0.6	46.44
nt-169:	146	169	-30.43	0.9	32.89
nt-170*:	170	275	-19.1	1.06	44.38
nt-171*:	171	180	-25.17	0.43	34.37
nt-172*:	172	273	-19.1	1.06	44.38
nt-173*:	173	272	-19.1	1.06	44.38
nt-174*:	174	185	-22.39	0.36	33.54
nt-175*:	175	184	-22.39	0.36	33.54
nt-176*:	176	267	-22.85	-0.22	36.28
nt-177*:	177	266	-22.63	-0.19	38.3
nt-178*:	178	265	-22.35	-0.15	39.12
nt-179*:	179	142	-30.25	1.28	46.83
nt-180*:	180	135	-30.43	0.9	32.89
nt-181*:	181	263	-20.72	0.45	41.75
nt-182*:	182	177	-22.39	0.36	33.54
nt-183:	183	95	-26.55	0.89	35.28
nt-184*:	184	94	-26.55	0.89	35.28
nt-185*:	185	93	-26.55	0.89	35.28
nt-186*:	186	258	-20.72	0.45	41.75
nt-187:	187	91	-26.55	0.89	35.28
nt-188:	188	90	-26.55	0.89	35.28
nt-189:	189	89	-26.55	0.89	35.28
nt-190*:	190	205	-23.2	0.4	33.21
nt-191*:	191	204	-23.2	0.4	33.21
nt-192*:	192	203	-23.2	0.4	33.21
nt-193*:	193	86	-26.55	0.89	35.28
nt-194*:	194	219	-23.82	-0.05	32.21
nt-195*:	195	218	-23.1	-0.01	33.67
nt-196*:	196	217	-23.1	-0.01	33.67
nt-197*:	197	218	-25.7	-0.63	27.31
nt-198*:	198	217	-25.7	-0.63	27.31
nt-199*:	199	223	-25.1	-1.1	27.08
nt-200*:	200	222	-25.1	-1.1	27.08
nt-201*:	201	214	-23.69	-0.02	32.3
nt-202*:	202	213	-23.7	-0.03	32.25
nt-203*:	203	212	-23.7	-0.03	32.25
nt-204*:	204	211	-23.7	-0.03	32.25
nt-205*:	205	210	-23.7	-0.03	32.25
nt-206:	206	206	-23.84	-0.04	31.95
nt-207:	207	207	-23.91	-0.03	31.89
nt-208*:	208	249	-24.5	-0.8	24.16
nt-209*:	209	248	-24.5	-0.8	24.16
nt-210:	210	210	-25.07	-0.48	26.59
nt-211:	211	211	-23.83	-0.35	28.0
nt-212*:	212	245	-24.5	-0.8	24.16
nt-213*:	213	244	-24.5	-0.8	24.16
nt-214:	214	214	-23.62	-0.51	27.2
nt-215:	215	215	-24.86	-0.85	24.33
nt-216:	216	216	-25.88	-0.53	24.6
nt-217*:	217	242	-25.39	-0.94	22.44
nt-218*:	218	241	-25.39	-0.94	22.44
nt-219*:	219	240	-25.39	-0.94	22.44
nt-220*:	220	239	-25.39	-0.94	22.44
nt-221*:	221	249	-23.89	-0.54	30.5
nt-222*:	222	248	-23.89	-0.54	30.5
nt-223*:	223	247	-23.89	-0.54	30.5
nt-224:	224	224	-25.79	-0.51	25.1
nt-225:	225	225	-24.26	-0.56	28.42
nt-226:	226	226	-23.89	-0.51	30.41
nt-227:	227	227	-24.17	-0.6	28.65
nt-228:	228	228	-24.2	-0.62	28.43
nt-229:	229	229	-24.07	-0.46	29.45
nt-230:	230	230	-24.12	-0.49	29.23
nt-231:	231	231	-24.48	-0.63	27.87
nt-232:	232	232	-24.97	-0.75	25.89
nt-233:	233	233	-26.33	-1.16	21.77
nt-234:	234	234	-25.77	-0.98	24.26
nt-235:	235	235	-24.28	-0.52	28.64
nt-236:	236	236	-24.01	-0.46	29.16
nt-237:	237	237	-23.72	-0.38	30.39
nt-238*:	238	338	-30.75	-2.97	9.45
nt-239*:	239	337	-30.75	-2.97	9.45
nt-240*:	240	336	-30.75	-2.97	9.45
nt-241:	241	241	-25.6	-0.98	24.73
nt-242:	242	242	-23.74	-0.47	30.43
nt-243:	243	243	-24.22	-0.61	28.38
nt-244*:	244	335	-30.17	-2.64	10.46
nt-245*:	245	334	-30.17	-2.64	10.46
nt-246*:	246	333	-30.17	-2.64	10.46
nt-247*:	247	332	-30.17	-2.64	10.46
nt-248:	248	248	-25.36	-1.18	27.01
nt-249:	249	249	-26.67	-1.59	22.74
nt-250:	250	265	-27.93	-2.0	18.88
nt-251:	251	264	-27.93	-2.0	18.88
nt-252:	252	263	-27.93	-2.0	18.88
nt-253:	253	262	-27.93	-2.0	18.88
nt-254:	254	254	-25.6	-1.27	25.72
nt-255:	255	255	-26.42	-1.56	23.3
nt-256:	256	256	-26.44	-1.57	23.27
nt-257:	257	257	-27.16	-1.83	20.97
nt-258:	258	258	-27.26	-1.86	20.68
nt-259:	259	259	-25.52	-1.25	25.42
nt-260:	260	260	-25.25	-1.14	26.43
nt-261:	261	261	-25.55	-1.25	25.82
nt-262:	253	262	-27.93	-2.0	18.88
nt-263:	252	263	-27.93	-2.0	18.88
nt-264:	251	264	-27.93	-2.0	18.88
nt-265:	250	265	-27.93	-2.0	18.88
nt-266:	266	306	-27.98	-2.04	18.86
nt-267:	267	305	-27.97	-2.04	18.98
nt-268:	268	304	-27.95	-2.03	19.11
nt-269:	269	303	-27.9	-2.0	19.3
nt-270:	270	302	-27.9	-2.0	19.3
nt-271:	271	301	-27.9	-2.0	19.3
nt-272:	272	299	-27.62	-1.91	20.34
nt-273:	273	298	-27.55	-1.88	20.65
nt-274:	274	297	-27.53	-1.87	20.76
nt-275:	275	296	-27.48	-1.86	20.87
nt-276:	276	295	-27.42	-1.84	20.99
nt-277:	277	294	-27.42	-1.84	20.99
nt-278:	278	293	-27.42	-1.84	20.99
nt-279:	279	279	-27.12	-1.75	21.4
nt-280:	280	280	-27.06	-1.74	21.53
nt-281:	281	290	-27.42	-1.84	20.99
nt-282:	282	289	-27.42	-1.84	20.99
nt-283:	283	288	-27.42	-1.84	20.99
nt-284:	284	284	-26.78	-1.63	22.92
nt-285:	285	285	-26.81	-1.64	22.81
nt-286:	286	286	-27.06	-1.73	21.86
nt-287:	287	287	-27.22	-1.78	21.45
nt-288:	283	288	-27.42	-1.84	20.99
nt-289:	282	289	-27.42	-1.84	20.99
nt-290:	281	290	-27.42	-1.84	20.99
nt-291:	291	291	-26.62	-1.61	22.61
nt-292:	292	292	-26.64	-1.62	22.55
nt-293:	278	293	-27.42	-1.84	20.99
nt-294:	277	294	-27.42	-1.84	20.99
nt-295:	276	295	-27.42	-1.84	20.99
nt-296:	275	296	-27.48	-1.86	20.87
nt-297:	274	297	-27.53	-1.87	20.76
nt-298:	273	298	-27.55	-1.88	20.65
nt-299:	272	299	-27.62	-1.91	20.34
nt-300:	300	300	-27.01	-1.75	21.71
nt-301:	271	301	-27.9	-2.0	19.3
nt-302:	270	302	-27.9	-2.0	19.3
nt-303:	269	303	-27.9	-2.0	19.3
nt-304:	268	304	-27.95	-2.03	19.11
nt-305:	267	305	-27.97	-2.04	18.98
nt-306:	266	306	-27.98	-2.04	18.86
nt-307:	307	307	-26.51	-1.53	22.51
nt-308:	308	308	-25.51	-1.28	25.88
nt-309:	309	321	-28.29	-1.95	16.27
nt-310:	310	320	-28.29	-1.95	16.27
nt-311:	311	311	-27.04	-1.63	20.82
nt-312:	312	319	-27.85	-1.79	17.19
nt-313:	313	318	-27.85	-1.79	17.19
nt-314:	314	314	-26.72	-1.45	20.59
nt-315:	315	315	-26.91	-1.57	21.51
nt-316:	316	316	-27.57	-1.78	20.1
nt-317:	317	317	-26.61	-1.55	22.01
nt-318:	313	318	-27.85	-1.79	17.19
nt-319:	312	319	-27.85	-1.79	17.19
nt-320:	310	320	-28.29	-1.95	16.27
nt-321:	309	321	-28.29	-1.95	16.27
nt-322*:	322	308	-28.29	-1.95	16.27
nt-323:	323	323	-26.96	-1.59	21.34
nt-324:	324	324	-27.01	-1.6	21.43
nt-325:	325	325	-27.05	-1.55	21.51
nt-326:	326	326	-27.14	-1.56	21.54
nt-327:	327	327	-27.02	-1.49	23.59
nt-328:	328	328	-27.22	-1.58	23.81
nt-329:	329	329	-27.27	-1.59	23.86
nt-330:	330	339	-26.94	-1.43	26.21
nt-331:	331	338	-26.98	-1.43	26.2
nt-332:	332	337	-26.98	-1.43	26.2
nt-333:	333	333	-27.0	-1.43	26.11
nt-334:	334	334	-26.88	-1.36	25.57
nt-335:	335	335	-26.55	-1.29	25.75
nt-336:	336	336	-26.57	-1.31	25.67
nt-337:	332	337	-26.98	-1.43	26.2
nt-338:	331	338	-26.98	-1.43	26.2
nt-339:	330	339	-26.94	-1.43	26.21
nt-340:	340	340	-26.72	-1.35	25.28
nt-341:	341	341	-26.32	-1.21	26.31
nt-342:	342	342	-26.71	-1.37	24.95
nt-343:	343	343	-27.42	-1.33	23.01
nt-344:	344	344	-27.43	-1.33	23.27
nt-345*:	345	354	-26.06	-1.22	27.51
nt-346:	346	346	-26.77	-1.35	25.06
nt-347:	347	347	-26.55	-1.4	25.78
nt-348:	348	348	-27.17	-1.57	24.76
nt-349:	349	349	-26.58	-1.38	26.12
nt-350:	350	350	-27.03	-1.47	25.5
nt-351:	351	351	-26.81	-1.52	24.38
nt-352:	352	352	-27.26	-1.48	24.61
nt-353:	353	353	-27.58	-1.56	24.39
nt-354:	354	354	-27.62	-1.74	22.27
nt-355*:	355	344	-26.06	-1.22	27.51
nt-356*:	356	343	-26.06	-1.22	27.51
nt-357:	357	357	-26.52	-1.49	26.36
nt-358:	358	358	-27.25	-1.57	24.8
nt-359:	359	359	-27.63	-1.57	26.15
nt-360:	360	360	-27.55	-1.51	25.51
nt-361:	361	361	-27.11	-1.45	26.49
nt-362:	362	362	-26.87	-1.38	26.63
nt-363:	363	363	-26.97	-1.39	26.63
nt-364:	364	370	-28.69	-1.75	23.53
nt-365:	365	365	-28.77	-1.75	24.33
nt-366:	366	366	-28.94	-1.77	24.25
nt-367:	367	367	-29.42	-2.02	23.34
nt-368:	368	368	-29.96	-2.13	23.55
nt-369:	369	369	-30.15	-2.14	23.53
nt-370:	364	370	-28.69	-1.75	23.53
nt-371*:	371	363	-28.69	-1.75	23.53
nt-372*:	372	362	-28.69	-1.75	23.53
nt-373*:	373	361	-28.69	-1.75	23.53
nt-374:	374	374	-27.89	-1.5	22.88
nt-375:	375	375	-36.32	-3.55	20.86
nt-376:	376	376	-29.21	-1.92	25.71
nt-377:	377	377	-28.05	-1.64	25.57
nt-378:	378	378	-28.26	-1.69	25.51
nt-379:	379	379	-29.39	-1.93	23.38
nt-380:	380	380	-29.31	-1.82	23.81
nt-381:	381	381	-28.78	-1.69	24.35
nt-382:	382	382	-29.5	-1.88	24.22
nt-383:	383	383	-29.56	-1.89	24.15
nt-384:	384	402	-30.39	-2.08	23.46
nt-385:	385	401	-30.41	-2.09	23.41
nt-386:	386	400	-30.23	-2.05	23.62
nt-387:	387	399	-30.23	-2.05	23.62
nt-388:	388	398	-30.23	-2.05	23.62
nt-389:	389	397	-30.23	-2.05	23.62
nt-390:	390	390	-30.29	-2.07	23.35
nt-391:	391	391	-30.32	-2.08	23.28
nt-392:	392	392	-29.82	-1.97	23.67
nt-393:	393	393	-29.82	-1.96	23.73
nt-394:	394	394	-29.88	-1.98	23.58
nt-395:	395	395	-29.97	-2.0	23.43
nt-396:	396	396	-30.07	-2.02	23.27
nt-397:	389	397	-30.23	-2.05	23.62
nt-398:	388	398	-30.23	-2.05	23.62
nt-399:	387	399	-30.23	-2.05	23.62
nt-400:	386	400	-30.23	-2.05	23.62
nt-401:	385	401	-30.41	-2.09	23.41
nt-402:	384	402	-30.39	-2.08	23.46
nt-403:	403	403	-30.39	-2.08	22.85
nt-404:	404	404	-30.49	-2.11	22.67
nt-405:	405	405	-28.99	-1.64	26.09
nt-406:	406	406	-30.25	-2.04	24.29
nt-407:	407	407	-29.33	-1.97	25.3
nt-408:	408	408	-30.09	-2.2	24.36
nt-409:	409	409	-30.3	-2.27	23.87
nt-410:	410	410	-30.39	-2.1	22.95
nt-411:	411	411	-31.42	-2.42	20.55
nt-412:	412	433	-32.88	-2.84	18.05
nt-413:	413	432	-32.82	-2.83	18.24
nt-414:	414	431	-32.82	-2.83	18.24
nt-415:	415	430	-32.82	-2.83	18.24
nt-416:	416	429	-32.82	-2.83	18.24
nt-417:	417	428	-32.82	-2.83	18.24
nt-418:	418	427	-32.82	-2.83	18.24
nt-419:	419	419	-32.55	-2.75	19.0
nt-420:	420	420	-32.41	-2.7	20.17
nt-421:	421	421	-32.31	-2.67	20.71
nt-422:	422	422	-32.34	-2.68	20.8
nt-423:	423	423	-32.36	-2.68	20.86
nt-424:	424	424	-32.41	-2.7	20.96
nt-425:	425	425	-32.07	-2.6	21.14
nt-426:	426	426	-32.13	-2.62	21.26
nt-427:	418	427	-32.82	-2.83	18.24
nt-428:	417	428	-32.82	-2.83	18.24
nt-429:	416	429	-32.82	-2.83	18.24
nt-430:	415	430	-32.82	-2.83	18.24
nt-431:	414	431	-32.82	-2.83	18.24
nt-432:	413	432	-32.82	-2.83	18.24
nt-433:	412	433	-32.88	-2.84	18.05
nt-434:	434	434	-32.41	-2.74	18.56
nt-435:	435	435	-32.4	-2.76	18.43
nt-436:	436	436	-32.67	-2.76	18.68
nt-437:	437	437	-32.75	-2.78	19.39
nt-438:	438	449	-33.24	-3.04	17.76
nt-439:	439	448	-33.24	-3.04	17.76
nt-440:	440	447	-33.24	-3.04	17.76
nt-441:	441	441	-31.7	-2.59	20.57
nt-442:	442	442	-31.71	-2.61	20.49
nt-443:	443	443	-32.99	-2.9	18.53
nt-444:	444	444	-32.95	-2.9	18.45
nt-445:	445	445	-31.69	-2.63	20.24
nt-446:	446	446	-31.71	-2.65	20.16
nt-447:	440	447	-33.24	-3.04	17.76
nt-448:	439	448	-33.24	-3.04	17.76
nt-449:	438	449	-33.24	-3.04	17.76
nt-450:	450	450	-32.9	-2.95	18.45
nt-451:	451	476	-30.18	-2.33	22.15
nt-452:	452	475	-31.18	-2.57	19.88
nt-453:	453	474	-31.18	-2.57	19.88
nt-454:	454	473	-31.18	-2.57	19.88
nt-455:	455	455	-31.14	-2.52	20.69
nt-456:	456	472	-31.08	-2.53	20.09
nt-457:	457	471	-31.0	-2.5	20.27
nt-458:	458	470	-31.0	-2.5	20.27
nt-459:	459	469	-31.0	-2.5	20.27
nt-460:	460	468	-31.0	-2.5	20.27
nt-461:	461	467	-31.0	-2.5	20.27
nt-462:	462	462	-31.22	-2.53	20.73
nt-463:	463	463	-31.14	-2.5	20.68
nt-464:	464	464	-30.45	-2.26	21.86
nt-465:	465	465	-31.01	-2.49	20.44
nt-466:	466	466	-31.08	-2.49	20.82
nt-467:	461	467	-31.0	-2.5	20.27
nt-468:	460	468	-31.0	-2.5	20.27
nt-469:	459	469	-31.0	-2.5	20.27
nt-470:	458	470	-31.0	-2.5	20.27
nt-471:	457	471	-31.0	-2.5	20.27
nt-472:	456	472	-31.08	-2.53	20.09
nt-473:	454	473	-31.18	-2.57	19.88
nt-474:	453	474	-31.18	-2.57	19.88
nt-475:	452	475	-31.18	-2.57	19.88
nt-476:	451	476	-30.18	-2.33	22.15
nt-477*:	477	450	-30.22	-2.34	21.75
nt-478:	478	478	-34.74	-2.79	19.72
nt-479:	479	479	-29.8	-1.84	24.02
nt-480*:	480	406	-35.26	-3.6	10.8
nt-481*:	481	405	-35.26	-3.6	10.8
nt-482:	482	482	-34.61	-2.54	19.05
nt-483:	483	483	-31.16	-2.19	21.03
nt-484:	484	484	-31.64	-2.27	20.8
nt-485:	485	485	-31.71	-1.88	23.32
nt-486:	486	486	-31.82	-1.83	23.41
nt-487:	487	487	-30.59	-1.75	24.29
nt-488:	488	488	-30.62	-1.73	24.19
nt-489:	489	489	-29.95	-1.57	25.27
nt-490:	490	490	-29.77	-1.54	25.43
nt-491:	491	491	-32.59	-1.85	22.19
nt-492:	492	508	-29.12	-1.47	25.83
nt-493:	493	507	-29.12	-1.47	25.83
nt-494:	494	494	-31.91	-1.87	24.0
nt-495:	495	505	-29.12	-1.47	25.83
nt-496:	496	496	-30.85	-1.55	24.64
nt-497:	497	497	-30.72	-1.55	24.89
nt-498:	498	498	-31.01	-1.53	24.09
nt-499:	499	499	-30.44	-1.59	24.37
nt-500:	500	500	-30.52	-1.54	24.72
nt-501:	501	501	-29.94	-1.56	24.85
nt-502:	502	502	-30.15	-1.47	25.33
nt-503:	503	503	-30.28	-1.46	26.0
nt-504:	504	504	-29.85	-1.46	25.77
nt-505:	495	505	-29.12	-1.47	25.83
nt-506*:	506	494	-29.12	-1.47	25.83
nt-507:	493	507	-29.12	-1.47	25.83
nt-508:	492	508	-29.12	-1.47	25.83
nt-509*:	509	491	-28.52	-1.64	23.78
nt-510:	510	510	-27.63	-1.58	23.74
nt-511:	511	511	-27.67	-1.68	22.81
nt-512:	512	512	-29.26	-1.37	23.96
nt-513:	513	513	-27.59	-1.71	22.59
nt-514:	514	514	-27.59	-1.74	22.42
nt-515:	515	515	-27.58	-1.66	24.31
nt-516:	516	516	-27.4	-1.58	24.76
nt-517:	517	517	-29.18	-1.32	23.95
nt-518:	518	518	-27.09	-1.67	22.41
nt-519:	519	519	-26.92	-1.55	23.13
nt-520:	520	520	-26.97	-1.36	26.13
nt-521:	521	521	-26.85	-1.28	26.39
nt-522:	522	522	-26.76	-1.21	26.81
nt-523:	523	523	-26.67	-1.13	27.27
nt-524:	524	524	-28.36	-0.92	27.6
nt-525:	525	525	-27.8	-1.58	27.5
nt-526:	526	556	-32.0	-0.53	28.05
nt-527:	527	555	-32.0	-0.53	28.05
nt-528:	528	554	-32.0	-0.53	28.05
nt-529:	529	553	-32.0	-0.53	28.05
nt-530:	530	530	-31.31	-0.6	28.57
nt-531:	531	552	-31.65	-0.42	28.46
nt-532:	532	551	-31.65	-0.42	28.46
nt-533:	533	550	-31.65	-0.42	28.46
nt-534:	534	534	-30.68	-0.52	29.0
nt-535:	535	535	-30.83	-0.36	29.44
nt-536:	536	536	-31.25	-0.32	29.05
nt-537:	537	549	-31.65	-0.42	28.46
nt-538:	538	548	-31.65	-0.42	28.46
nt-539:	539	547	-31.65	-0.42	28.46
nt-540:	540	546	-31.65	-0.42	28.46
nt-541:	541	545	-31.65	-0.42	28.46
nt-542:	542	542	-30.79	-0.24	29.87
nt-543:	543	543	-30.48	-0.27	29.75
nt-544:	544	544	-30.47	-0.25	29.72
nt-545:	541	545	-31.65	-0.42	28.46
nt-546:	540	546	-31.65	-0.42	28.46
nt-547:	539	547	-31.65	-0.42	28.46
nt-548:	538	548	-31.65	-0.42	28.46
nt-549:	537	549	-31.65	-0.42	28.46
nt-550:	533	550	-31.65	-0.42	28.46
nt-551:	532	551	-31.65	-0.42	28.46
nt-552:	531	552	-31.65	-0.42	28.46
nt-553:	529	553	-32.0	-0.53	28.05
nt-554:	528	554	-32.0	-0.53	28.05
nt-555:	527	555	-32.0	-0.53	28.05
nt-556:	526	556	-32.0	-0.53	28.05
nt-557*:	557	525	-32.25	-0.59	27.91
nt-558:	558	558	-31.98	-0.36	29.11
nt-559:	559	559	-33.07	-0.39	28.74
nt-560:	560	560	-33.2	-0.33	29.01
nt-561:	561	561	-32.99	-0.21	29.37
nt-562:	562	562	-32.91	-0.21	29.6
nt-563*:	563	523	-32.85	-0.59	27.28
nt-564:	564	578	-37.13	-0.64	28.08
nt-565:	565	577	-37.13	-0.64	28.08
nt-566*:	566	520	-32.85	-0.59	27.28
nt-567:	567	575	-37.13	-0.64	28.08
nt-568:	568	574	-37.13	-0.64	28.08
nt-569:	569	573	-37.13	-0.64	28.08
nt-570*:	570	519	-32.85	-0.59	27.28
nt-571:	571	571	-35.08	-0.5	29.3
nt-572:	572	572	-34.91	-0.58	28.06
nt-573:	569	573	-37.13	-0.64	28.08
nt-574:	568	574	-37.13	-0.64	28.08
nt-575:	567	575	-37.13	-0.64	28.08
nt-576*:	576	513	-33.33	-0.65	26.75
nt-577:	565	577	-37.13	-0.64	28.08
nt-578:	564	578	-37.13	-0.64	28.08
nt-579:	579	579	-35.86	-0.49	29.48
nt-580*:	580	509	-34.62	-0.79	25.16
nt-581*:	581	524	-38.39	-0.94	27.46
nt-582*:	582	523	-38.39	-0.94	27.46
nt-583*:	583	522	-38.39	-0.94	27.46
nt-584*:	584	521	-38.39	-0.94	27.46
nt-585*:	585	520	-38.39	-0.94	27.46
nt-586*:	586	519	-38.39	-0.94	27.46
nt-587*:	587	518	-38.39	-0.94	27.46
nt-588*:	588	517	-38.39	-0.94	27.46
nt-589*:	589	516	-38.39	-0.94	27.46
nt-590*:	590	515	-38.39	-0.94	27.46
nt-591*:	591	514	-38.39	-0.94	27.46
nt-592*:	592	513	-38.39	-0.94	27.46
nt-593*:	593	512	-38.5	-0.95	27.39
nt-594*:	594	511	-38.6	-0.96	27.55
nt-595*:	595	510	-38.66	-0.95	28.02
nt-596*:	596	509	-38.93	-0.96	27.63
nt-597:	597	597	-32.74	-0.01	30.31
nt-598*:	598	484	-37.0	-0.9	35.86
nt-599*:	599	483	-37.0	-0.9	35.86
nt-600*:	600	508	-39.31	-0.89	26.15
nt-601*:	601	507	-39.31	-0.89	26.15
nt-602*:	602	506	-39.31	-0.89	26.15
nt-603:	603	603	-33.68	-0.29	25.9
nt-604*:	604	711	-33.39	-1.81	11.46
nt-605*:	605	710	-33.39	-1.81	11.46
nt-606*:	606	709	-32.55	-1.46	15.52
nt-607*:	607	708	-32.55	-1.46	15.52
nt-608*:	608	707	-32.55	-1.46	15.52
nt-609*:	609	706	-32.55	-1.46	15.52
nt-610*:	610	705	-32.55	-1.46	15.52
nt-611:	611	611	-33.08	-0.77	26.6
nt-612:	612	612	-31.73	-0.93	23.92
nt-613*:	613	498	-38.57	-0.7	31.19
nt-614:	614	614	-31.0	-0.03	27.11
nt-615:	615	615	-32.49	-0.43	25.8
nt-616:	616	616	-33.06	-0.46	25.47
nt-617:	617	617	-33.03	-1.14	25.12
nt-618:	618	618	-32.47	-1.11	23.52
nt-619:	619	619	-34.16	-2.33	16.79
nt-620*:	620	696	-31.28	-0.61	25.55
nt-621*:	621	725	-32.3	-2.75	14.78
nt-622*:	622	724	-32.3	-2.75	14.78
nt-623*:	623	723	-32.3	-2.75	14.78
nt-624*:	624	633	-34.7	-3.68	11.6
nt-625:	625	625	-31.58	-1.28	23.89
nt-626:	626	626	-32.1	-0.7	24.91
nt-627:	627	627	-32.2	-0.89	24.23
nt-628:	628	628	-31.98	-0.81	25.13
nt-629:	629	629	-30.8	-0.33	27.64
nt-630:	630	630	-30.84	-0.35	27.66
nt-631*:	631	695	-35.06	-3.05	15.02
nt-632*:	632	694	-35.31	-3.08	15.15
nt-633:	633	633	-30.87	-0.32	28.0
nt-634:	634	634	-30.94	-0.35	27.84
nt-635*:	635	691	-34.0	-2.08	19.77
nt-636*:	636	690	-34.11	-2.1	20.11
nt-637*:	637	689	-34.11	-2.1	20.11
nt-638*:	638	688	-34.11	-2.1	20.11
nt-639*:	639	687	-34.11	-2.1	20.11
nt-640*:	640	686	-34.11	-2.1	20.11
nt-641:	641	641	-34.02	-2.08	23.13
nt-642*:	642	684	-34.11	-2.1	20.11
nt-643*:	643	683	-34.11	-2.1	20.11
nt-644*:	644	682	-34.11	-2.1	20.11
nt-645*:	645	681	-34.11	-2.1	20.11
nt-646:	646	646	-31.68	-0.69	26.33
nt-647:	647	647	-31.79	-0.73	26.31
nt-648:	648	648	-33.32	-1.6	25.86
nt-649:	649	649	-33.48	-1.66	25.7
nt-650:	650	650	-34.57	-2.11	24.13
nt-651:	651	674	-34.61	-2.32	22.31
nt-652:	652	673	-34.61	-2.32	22.31
nt-653:	653	672	-34.61	-2.32	22.31
nt-654:	654	671	-34.61	-2.32	22.31
nt-655:	655	670	-34.61	-2.32	22.31
nt-656:	656	669	-34.61	-2.32	22.31
nt-657:	657	657	-34.24	-2.08	23.23
nt-658:	658	667	-34.61	-2.32	22.31
nt-659:	659	666	-34.61	-2.32	22.31
nt-660:	660	660	-34.53	-2.04	24.08
nt-661:	661	661	-34.7	-2.1	23.78
nt-662:	662	662	-34.86	-2.17	23.74
nt-663:	663	663	-34.25	-1.64	23.93
nt-664:	664	664	-34.38	-1.69	23.78
nt-665:	665	665	-35.64	-2.47	21.79
nt-666:	659	666	-34.61	-2.32	22.31
nt-667:	658	667	-34.61	-2.32	22.31
nt-668:	668	668	-35.82	-2.53	21.61
nt-669:	656	669	-34.61	-2.32	22.31
nt-670:	655	670	-34.61	-2.32	22.31
nt-671:	654	671	-34.61	-2.32	22.31
nt-672:	653	672	-34.61	-2.32	22.31
nt-673:	652	673	-34.61	-2.32	22.31
nt-674:	651	674	-34.61	-2.32	22.31
nt-675:	675	675	-34.29	-1.88	24.13
nt-676:	676	676	-34.59	-2.15	23.45
nt-677:	677	677	-36.51	-2.45	22.92
nt-678:	678	678	-33.94	-1.55	26.12
nt-679:	679	679	-34.01	-1.59	26.09
nt-680:	680	680	-34.09	-1.63	26.04
nt-681*:	681	734	-39.5	-3.45	18.37
nt-682*:	682	733	-39.5	-3.45	18.37
nt-683*:	683	732	-39.5	-3.45	18.37
nt-684:	684	731	-39.5	-3.45	18.37
nt-685:	685	685	-34.75	-1.86	25.75
nt-686:	686	729	-39.5	-3.45	18.37
nt-687:	687	728	-39.5	-3.45	18.37
nt-688*:	688	727	-39.5	-3.45	18.37
nt-689:	689	726	-39.5	-3.45	18.37
nt-690:	690	725	-39.5	-3.45	18.37
nt-691:	691	691	-38.96	-3.05	21.43
nt-692:	692	692	-37.92	-3.09	19.37
nt-693:	693	693	-38.11	-3.14	19.34
nt-694:	694	694	-39.77	-3.24	21.15
nt-695:	695	695	-40.09	-3.33	20.79
nt-696:	696	720	-38.62	-3.31	18.42
nt-697:	697	719	-38.88	-3.34	18.8
nt-698:	698	718	-38.91	-3.34	18.88
nt-699:	699	717	-38.92	-3.32	19.1
nt-700:	700	716	-38.92	-3.32	19.1
nt-701:	701	715	-38.92	-3.32	19.1
nt-702:	702	714	-38.92	-3.32	19.1
nt-703:	703	713	-38.92	-3.32	19.1
nt-704:	704	704	-37.96	-2.99	19.98
nt-705:	705	705	-38.75	-3.22	20.38
nt-706:	706	706	-38.53	-3.15	20.63
nt-707:	707	707	-38.69	-3.24	19.55
nt-708:	708	708	-38.81	-3.28	19.28
nt-709:	709	709	-38.85	-3.3	19.31
nt-710:	710	710	-38.66	-3.24	19.66
nt-711:	711	711	-38.73	-3.27	19.63
nt-712:	712	712	-38.18	-3.09	19.91
nt-713:	703	713	-38.92	-3.32	19.1
nt-714:	702	714	-38.92	-3.32	19.1
nt-715:	701	715	-38.92	-3.32	19.1
nt-716:	700	716	-38.92	-3.32	19.1
nt-717:	699	717	-38.92	-3.32	19.1
nt-718:	698	718	-38.91	-3.34	18.88
nt-719:	697	719	-38.88	-3.34	18.8
nt-720:	696	720	-38.62	-3.31	18.42
nt-721:	721	721	-37.49	-3.24	16.83
nt-722:	722	722	-37.51	-3.24	17.01
nt-723:	723	723	-38.97	-3.37	17.84
nt-724:	724	724	-38.86	-3.32	18.54
nt-725:	690	725	-39.5	-3.45	18.37
nt-726:	689	726	-39.5	-3.45	18.37
nt-727:	727	727	-37.97	-2.96	26.67
nt-728:	687	728	-39.5	-3.45	18.37
nt-729:	686	729	-39.5	-3.45	18.37
nt-730*:	730	685	-39.5	-3.45	18.37
nt-731:	684	731	-39.5	-3.45	18.37
nt-732:	732	732	-38.64	-2.88	27.77
nt-733:	733	733	-39.32	-3.03	28.31
nt-734:	734	734	-39.22	-2.97	28.75
nt-735:	735	735	-39.42	-3.0	28.93
nt-736:	736	736	-39.4	-2.97	29.1
nt-737:	737	737	-38.65	-2.75	28.74
nt-738*:	738	731	-39.97	-3.11	30.25
nt-739*:	739	730	-39.97	-3.11	30.25
nt-740*:	740	729	-39.97	-3.11	30.25
nt-741*:	741	728	-39.97	-3.11	30.25
nt-742:	742	742	-38.8	-2.78	29.09
nt-743*:	743	726	-39.97	-3.11	30.25
nt-744*:	744	725	-39.97	-3.11	30.25
nt-745*:	745	724	-39.97	-3.11	30.25
nt-746*:	746	723	-39.97	-3.11	30.25
nt-747*:	747	722	-39.97	-3.11	30.25
nt-748*:	748	721	-39.97	-3.11	30.25
nt-749:	749	804	-36.61	-2.09	26.2
nt-750:	750	750	-39.34	-3.05	26.99
nt-751:	751	751	-38.89	-2.92	25.04
nt-752:	752	801	-36.38	-2.17	26.65
nt-753:	753	800	-36.43	-2.18	26.64
nt-754:	754	799	-36.47	-2.19	26.64
nt-755:	755	798	-36.31	-2.16	26.84
nt-756:	756	797	-36.31	-2.16	26.84
nt-757:	757	796	-36.31	-2.16	26.84
nt-758:	758	795	-36.31	-2.16	26.84
nt-759:	759	759	-36.63	-2.32	26.74
nt-760:	760	760	-36.53	-2.3	26.65
nt-761:	761	761	-36.25	-2.25	26.85
nt-762:	762	762	-36.15	-2.23	26.93
nt-763:	763	763	-36.08	-2.23	27.18
nt-764:	764	764	-35.38	-2.05	28.63
nt-765:	765	765	-35.02	-1.99	28.74
nt-766:	766	766	-35.67	-2.18	26.93
nt-767:	767	786	-36.31	-2.16	26.84
nt-768:	768	785	-35.6	-2.06	27.4
nt-769:	769	784	-35.6	-2.06	27.4
nt-770:	770	783	-35.6	-2.06	27.4
nt-771:	771	782	-35.6	-2.06	27.4
nt-772:	772	781	-35.6	-2.06	27.4
nt-773:	773	780	-35.6	-2.06	27.4
nt-774:	774	774	-35.33	-2.01	27.5
nt-775:	775	775	-35.21	-1.99	27.71
nt-776:	776	776	-34.65	-1.94	29.07
nt-777:	777	777	-35.18	-2.05	28.08
nt-778:	778	778	-34.91	-1.99	28.06
nt-779:	779	779	-35.78	-2.1	26.47
nt-780:	773	780	-35.6	-2.06	27.4
nt-781:	772	781	-35.6	-2.06	27.4
nt-782:	771	782	-35.6	-2.06	27.4
nt-783:	770	783	-35.6	-2.06	27.4
nt-784:	769	784	-35.6	-2.06	27.4
nt-785:	768	785	-35.6	-2.06	27.4
nt-786:	767	786	-36.31	-2.16	26.84
nt-787:	787	787	-35.17	-1.95	27.29
nt-788:	788	788	-35.3	-1.99	27.6
nt-789:	789	789	-34.36	-1.83	28.7
nt-790:	790	790	-35.01	-1.97	29.03
nt-791:	791	791	-34.22	-1.85	29.4
nt-792:	792	792	-34.17	-1.84	29.41
nt-793:	793	793	-34.2	-1.82	29.32
nt-794:	794	794	-33.88	-1.75	28.14
nt-795:	758	795	-36.31	-2.16	26.84
nt-796:	757	796	-36.31	-2.16	26.84
nt-797:	756	797	-36.31	-2.16	26.84
nt-798:	755	798	-36.31	-2.16	26.84
nt-799:	754	799	-36.47	-2.19	26.64
nt-800:	753	800	-36.43	-2.18	26.64
nt-801:	752	801	-36.38	-2.17	26.65
nt-802*:	802	751	-36.76	-2.13	26.25
nt-803*:	803	750	-36.61	-2.09	26.2
nt-804:	749	804	-36.61	-2.09	26.2
nt-805:	805	832	-29.82	-1.18	32.91
nt-806:	806	806	-31.58	-1.46	32.24
nt-807:	807	830	-30.29	-1.27	32.61
nt-808:	808	808	-34.06	-1.5	24.25
nt-809:	809	828	-29.98	-1.15	32.45
nt-810:	810	810	-31.78	-1.42	32.08
nt-811:	811	811	-31.56	-1.32	31.15
nt-812:	812	812	-30.53	-1.17	31.4
nt-813:	813	813	-31.62	-1.29	29.91
nt-814:	814	823	-29.98	-1.15	32.45
nt-815:	815	822	-29.98	-1.15	32.45
nt-816:	816	821	-29.98	-1.15	32.45
nt-817:	817	817	-30.26	-1.16	30.8
nt-818:	818	818	-30.94	-1.3	31.56
nt-819:	819	819	-30.52	-1.2	31.8
nt-820:	820	820	-30.64	-1.14	30.18
nt-821:	816	821	-29.98	-1.15	32.45
nt-822:	815	822	-29.98	-1.15	32.45
nt-823:	814	823	-29.98	-1.15	32.45
nt-824:	824	824	-29.68	-1.04	31.67
nt-825:	825	825	-29.29	-0.93	31.06
nt-826:	826	826	-29.17	-0.91	31.13
nt-827:	827	827	-29.19	-0.92	31.58
nt-828:	809	828	-29.98	-1.15	32.45
nt-829*:	829	808	-29.98	-1.15	32.45
nt-830:	807	830	-30.29	-1.27	32.61
nt-831:	831	831	-29.47	-1.03	31.94
nt-832:	805	832	-29.82	-1.18	32.91
nt-833*:	833	804	-29.82	-1.18	32.91
nt-834*:	834	803	-29.82	-1.18	32.91
nt-835*:	835	802	-29.65	-1.15	32.96
nt-836:	836	836	-28.84	-0.8	30.19
nt-837:	837	837	-27.92	-0.61	31.8
nt-838:	838	838	-28.47	-0.64	31.09
nt-839:	839	839	-28.29	-0.59	32.08
nt-840:	840	840	-28.5	-0.59	30.55
nt-841:	841	841	-27.65	-0.5	31.63
nt-842:	842	842	-27.57	-0.5	31.01
nt-843:	843	843	-27.67	-0.48	30.68
nt-844:	844	844	-27.6	-0.48	30.64
nt-845:	845	845	-27.54	-0.46	30.61
nt-846:	846	846	-27.75	-0.51	30.11
nt-847:	847	847	-27.38	-0.4	31.1
nt-848:	848	848	-26.91	-0.38	31.72
nt-849:	849	849	-27.2	-0.39	31.18
nt-850*:	850	871	-27.22	-0.56	31.0
nt-851*:	851	870	-27.22	-0.56	31.0
nt-852:	852	852	-27.52	-0.61	30.1
nt-853*:	853	868	-27.22	-0.56	31.0
nt-854:	854	854	-27.18	-0.39	30.37
nt-855:	855	855	-27.19	-0.46	30.65
nt-856:	856	856	-27.13	-0.46	30.6
nt-857:	857	857	-26.8	-0.53	31.33
nt-858*:	858	866	-27.22	-0.59	30.83
nt-859*:	859	865	-27.22	-0.59	30.83
nt-860:	860	864	-27.22	-0.59	30.83
nt-861:	861	861	-27.47	-0.69	29.24
nt-862:	862	862	-27.28	-0.67	29.01
nt-863:	863	863	-27.36	-0.67	29.65
nt-864:	860	864	-27.22	-0.59	30.83
nt-865:	865	865	-26.23	-0.35	32.07
nt-866:	866	866	-26.28	-0.49	32.11
nt-867:	867	867	-26.58	-0.46	31.31
nt-868:	868	868	-26.69	-0.57	30.88
nt-869:	869	869	-26.94	-0.6	30.84
nt-870:	870	870	-26.85	-0.65	31.55
nt-871:	871	871	-26.91	-0.7	30.66
nt-872:	872	872	-26.82	-0.56	31.43
nt-873:	873	873	-26.91	-0.6	31.26
nt-874:	874	874	-27.3	-0.84	30.59
nt-875:	875	875	-27.17	-0.75	31.04
nt-876:	876	876	-26.91	-0.66	31.08
nt-877*:	877	984	-30.35	-2.39	26.8
nt-878*:	878	983	-30.26	-2.33	27.19
nt-879:	879	879	-27.07	-0.68	30.0
nt-880:	880	880	-27.15	-0.69	29.74
nt-881:	881	881	-27.95	-1.31	28.47
nt-882*:	882	980	-29.8	-2.16	27.68
nt-883*:	883	979	-29.64	-2.06	28.02
nt-884*:	884	978	-29.64	-2.06	28.02
nt-885*:	885	977	-29.64	-2.06	28.02
nt-886*:	886	976	-29.64	-2.06	28.02
nt-887*:	887	975	-29.64	-2.06	28.02
nt-888*:	888	974	-29.64	-2.06	28.02
nt-889:	889	889	-27.6	-0.77	29.51
nt-890:	890	890	-28.52	-1.47	28.58
nt-891*:	891	973	-29.44	-1.89	28.2
nt-892*:	892	972	-29.44	-1.89	28.2
nt-893*:	893	971	-29.44	-1.89	28.2
nt-894*:	894	970	-29.44	-1.89	28.2
nt-895*:	895	969	-29.44	-1.89	28.2
nt-896*:	896	968	-29.44	-1.89	28.2
nt-897:	897	897	-28.07	-1.39	27.63
nt-898*:	898	948	-27.35	-1.11	27.73
nt-899*:	899	947	-27.24	-1.11	27.37
nt-900*:	900	946	-27.24	-1.11	27.37
nt-901*:	901	945	-27.24	-1.11	27.37
nt-902:	902	902	-27.08	-0.89	28.6
nt-903*:	903	942	-26.86	-0.97	27.53
nt-904*:	904	941	-26.86	-0.97	27.53
nt-905:	905	940	-26.86	-0.97	27.53
nt-906:	906	939	-26.86	-0.97	27.53
nt-907:	907	938	-26.86	-0.97	27.53
nt-908:	908	908	-27.07	-0.89	28.35
nt-909*:	909	937	-26.86	-0.97	27.53
nt-910:	910	910	-26.59	-0.62	29.04
nt-911:	911	911	-26.72	-0.61	28.55
nt-912:	912	912	-26.62	-0.63	28.08
nt-913:	913	935	-26.69	-0.75	26.83
nt-914:	914	934	-26.69	-0.75	26.83
nt-915:	915	933	-26.69	-0.75	26.83
nt-916:	916	932	-26.69	-0.75	26.83
nt-917:	917	931	-26.69	-0.75	26.83
nt-918:	918	918	-26.78	-0.73	27.52
nt-919:	919	919	-26.73	-0.75	26.8
nt-920:	920	920	-26.6	-0.69	27.16
nt-921:	921	921	-26.69	-0.69	27.53
nt-922:	922	922	-26.76	-0.68	27.28
nt-923:	923	923	-26.66	-0.7	26.95
nt-924:	924	924	-26.79	-0.73	26.41
nt-925:	925	925	-26.84	-0.75	26.22
nt-926:	926	926	-27.06	-0.83	25.78
nt-927:	927	927	-27.11	-0.85	25.59
nt-928:	928	928	-27.15	-0.87	25.52
nt-929:	929	929	-27.23	-0.87	25.75
nt-930:	930	930	-27.09	-0.84	25.8
nt-931:	917	931	-26.69	-0.75	26.83
nt-932:	916	932	-26.69	-0.75	26.83
nt-933:	915	933	-26.69	-0.75	26.83
nt-934:	914	934	-26.69	-0.75	26.83
nt-935:	913	935	-26.69	-0.75	26.83
nt-936:	936	936	-27.32	-0.94	24.62
nt-937:	937	937	-27.75	-0.95	22.16
nt-938:	907	938	-26.86	-0.97	27.53
nt-939:	906	939	-26.86	-0.97	27.53
nt-940:	905	940	-26.86	-0.97	27.53
nt-941:	941	941	-28.02	-1.06	21.46
nt-942:	942	942	-28.13	-1.09	21.16
nt-943:	943	943	-27.63	-1.05	23.78
nt-944:	944	944	-27.71	-1.08	23.56
nt-945:	945	945	-28.92	-1.32	18.82
nt-946:	946	946	-29.06	-1.35	18.4
nt-947:	947	947	-29.21	-1.38	18.03
nt-948:	948	948	-29.66	-1.6	17.53
nt-949:	949	961	-28.42	-1.29	22.9
nt-950:	950	960	-28.53	-1.28	22.91
nt-951:	951	959	-28.53	-1.28	22.91
nt-952:	952	958	-28.53	-1.28	22.91
nt-953:	953	957	-28.53	-1.28	22.91
nt-954:	954	954	-28.23	-1.09	24.03
nt-955:	955	955	-29.39	-1.41	22.18
nt-956:	956	956	-29.5	-1.42	22.24
nt-957:	953	957	-28.53	-1.28	22.91
nt-958:	952	958	-28.53	-1.28	22.91
nt-959:	951	959	-28.53	-1.28	22.91
nt-960:	950	960	-28.53	-1.28	22.91
nt-961:	949	961	-28.42	-1.29	22.9
nt-962*:	962	1036	-33.27	-2.27	14.77
nt-963:	963	963	-28.15	-1.07	23.43
nt-964:	964	964	-28.53	-1.18	22.68
nt-965:	965	965	-29.93	-1.51	20.46
nt-966:	966	966	-29.98	-1.55	20.53
nt-967:	967	967	-29.9	-1.47	20.78
nt-968*:	968	1026	-32.01	-1.87	15.56
nt-969*:	969	1025	-31.9	-1.83	15.68
nt-970*:	970	1024	-31.9	-1.83	15.68
nt-971:	971	971	-30.58	-1.46	17.41
nt-972*:	972	1022	-31.47	-1.74	15.84
nt-973*:	973	1021	-31.47	-1.74	15.84
nt-974:	974	974	-31.47	-1.59	16.84
nt-975*:	975	1019	-31.13	-1.71	15.8
nt-976:	976	1018	-33.26	-1.88	14.34
nt-977:	977	1017	-33.07	-1.85	14.29
nt-978:	978	1016	-32.97	-1.83	14.38
nt-979:	979	1015	-32.98	-1.81	14.52
nt-980:	980	1014	-33.01	-1.8	14.62
nt-981:	981	1013	-33.01	-1.8	14.62
nt-982:	982	1012	-33.01	-1.8	14.62
nt-983:	983	1011	-33.01	-1.8	14.62
nt-984:	984	984	-32.6	-1.67	16.14
nt-985:	985	985	-31.65	-1.58	18.39
nt-986:	986	986	-31.7	-1.57	18.29
nt-987:	987	987	-31.75	-1.56	18.2
nt-988:	988	988	-31.79	-1.55	18.14
nt-989:	989	989	-31.84	-1.53	18.05
nt-990:	990	990	-31.88	-1.51	18.0
nt-991:	991	991	-31.94	-1.49	17.99
nt-992:	992	992	-32.25	-1.53	17.45
nt-993:	993	993	-32.31	-1.51	17.39
nt-994:	994	1010	-33.15	-1.74	14.93
nt-995:	995	1009	-33.15	-1.74	14.93
nt-996:	996	1008	-33.15	-1.74	14.93
nt-997:	997	1007	-33.15	-1.74	14.93
nt-998:	998	998	-32.86	-1.66	16.11
nt-999:	999	1005	-33.15	-1.74	14.93
nt-1000:	1000	1004	-33.15	-1.74	14.93
nt-1001:	1001	1001	-32.85	-1.64	15.9
nt-1002:	1002	1002	-33.54	-1.54	15.91
nt-1003:	1003	1003	-33.09	-1.65	15.53
nt-1004:	1000	1004	-33.15	-1.74	14.93
nt-1005:	999	1005	-33.15	-1.74	14.93
nt-1006:	1006	1006	-33.18	-1.47	16.17
nt-1007:	997	1007	-33.15	-1.74	14.93
nt-1008:	996	1008	-33.15	-1.74	14.93
nt-1009:	995	1009	-33.15	-1.74	14.93
nt-1010:	994	1010	-33.15	-1.74	14.93
nt-1011:	983	1011	-33.01	-1.8	14.62
nt-1012:	982	1012	-33.01	-1.8	14.62
nt-1013:	981	1013	-33.01	-1.8	14.62
nt-1014:	980	1014	-33.01	-1.8	14.62
nt-1015:	979	1015	-32.98	-1.81	14.52
nt-1016:	978	1016	-32.97	-1.83	14.38
nt-1017:	977	1017	-33.07	-1.85	14.29
nt-1018:	976	1018	-33.26	-1.88	14.34
nt-1019:	1019	1062	-38.28	-1.67	13.98
nt-1020:	1020	1061	-38.6	-1.7	14.12
nt-1021:	1021	1060	-38.62	-1.69	14.05
nt-1022:	1022	1059	-38.6	-1.68	14.19
nt-1023:	1023	1058	-38.6	-1.68	14.19
nt-1024:	1024	1057	-38.6	-1.68	14.19
nt-1025:	1025	1056	-38.6	-1.68	14.19
nt-1026:	1026	1026	-38.54	-1.68	14.24
nt-1027:	1027	1027	-36.17	-1.74	14.77
nt-1028:	1028	1053	-38.6	-1.68	14.19
nt-1029:	1029	1052	-38.6	-1.68	14.19
nt-1030:	1030	1030	-36.36	-1.78	14.68
nt-1031:	1031	1050	-38.6	-1.68	14.19
nt-1032:	1032	1032	-36.58	-1.77	14.77
nt-1033:	1033	1048	-37.92	-1.57	15.1
nt-1034:	1034	1047	-37.84	-1.55	15.2
nt-1035:	1035	1046	-37.84	-1.55	15.2
nt-1036:	1036	1045	-37.84	-1.55	15.2
nt-1037:	1037	1044	-37.84	-1.55	15.2
nt-1038:	1038	1038	-37.26	-1.46	15.97
nt-1039:	1039	1039	-37.29	-1.45	16.02
nt-1040:	1040	1040	-37.32	-1.43	16.09
nt-1041:	1041	1041	-37.24	-1.41	16.24
nt-1042:	1042	1042	-36.34	-1.6	16.13
nt-1043:	1043	1043	-36.34	-1.58	16.36
nt-1044:	1037	1044	-37.84	-1.55	15.2
nt-1045:	1036	1045	-37.84	-1.55	15.2
nt-1046:	1035	1046	-37.84	-1.55	15.2
nt-1047:	1034	1047	-37.84	-1.55	15.2
nt-1048:	1033	1048	-37.92	-1.57	15.1
nt-1049:	1049	1049	-37.12	-1.61	15.74
nt-1050:	1031	1050	-38.6	-1.68	14.19
nt-1051:	1051	1051	-36.95	-1.56	15.98
nt-1052:	1029	1052	-38.6	-1.68	14.19
nt-1053:	1028	1053	-38.6	-1.68	14.19
nt-1054:	1054	1054	-36.75	-1.45	16.74
nt-1055:	1055	1055	-36.8	-1.43	16.76
nt-1056:	1025	1056	-38.6	-1.68	14.19
nt-1057:	1024	1057	-38.6	-1.68	14.19
nt-1058:	1023	1058	-38.6	-1.68	14.19
nt-1059:	1022	1059	-38.6	-1.68	14.19
nt-1060:	1021	1060	-38.62	-1.69	14.05
nt-1061:	1020	1061	-38.6	-1.7	14.12
nt-1062:	1019	1062	-38.28	-1.67	13.98
nt-1063:	1063	1063	-36.96	-1.4	16.04
nt-1064:	1064	1064	-36.89	-1.43	16.35
nt-1065:	1065	1065	-37.61	-1.55	14.87
nt-1066:	1066	1125	-40.0	-1.62	16.23
nt-1067:	1067	1124	-40.0	-1.62	16.23
nt-1068:	1068	1068	-38.56	-1.43	17.03
nt-1069:	1069	1122	-37.95	-1.33	17.55
nt-1070:	1070	1121	-37.97	-1.32	17.5
nt-1071:	1071	1071	-36.49	-1.4	17.81
nt-1072:	1072	1072	-36.33	-1.31	18.41
nt-1073:	1073	1073	-36.32	-1.27	18.63
nt-1074:	1074	1102	-37.21	-1.09	18.08
nt-1075:	1075	1101	-37.21	-1.09	18.08
nt-1076:	1076	1100	-37.21	-1.09	18.08
nt-1077:	1077	1077	-36.89	-1.11	18.01
nt-1078:	1078	1098	-37.21	-1.09	18.08
nt-1079:	1079	1097	-37.21	-1.09	18.08
nt-1080:	1080	1096	-37.21	-1.09	18.08
nt-1081:	1081	1095	-37.21	-1.09	18.08
nt-1082:	1082	1082	-36.6	-1.06	19.08
nt-1083:	1083	1094	-36.9	-1.1	18.28
nt-1084:	1084	1093	-36.9	-1.1	18.28
nt-1085:	1085	1092	-36.9	-1.1	18.28
nt-1086:	1086	1086	-36.88	-1.16	17.89
nt-1087:	1087	1087	-36.77	-1.15	17.99
nt-1088:	1088	1088	-36.67	-1.14	18.07
nt-1089:	1089	1089	-36.59	-1.15	17.98
nt-1090:	1090	1090	-35.98	-0.99	19.47
nt-1091:	1091	1091	-36.23	-1.01	19.31
nt-1092:	1085	1092	-36.9	-1.1	18.28
nt-1093:	1084	1093	-36.9	-1.1	18.28
nt-1094:	1083	1094	-36.9	-1.1	18.28
nt-1095:	1081	1095	-37.21	-1.09	18.08
nt-1096:	1080	1096	-37.21	-1.09	18.08
nt-1097:	1079	1097	-37.21	-1.09	18.08
nt-1098:	1078	1098	-37.21	-1.09	18.08
nt-1099:	1099	1099	-37.14	-1.08	18.27
nt-1100:	1076	1100	-37.21	-1.09	18.08
nt-1101:	1075	1101	-37.21	-1.09	18.08
nt-1102:	1074	1102	-37.21	-1.09	18.08
nt-1103:	1103	1103	-35.63	-0.92	19.72
nt-1104:	1104	1104	-35.62	-0.94	19.69
nt-1105:	1105	1117	-37.28	-1.16	18.34
nt-1106:	1106	1116	-35.49	-0.92	19.98
nt-1107:	1107	1115	-35.49	-0.92	19.98
nt-1108:	1108	1114	-35.49	-0.92	19.98
nt-1109:	1109	1113	-35.49	-0.92	19.98
nt-1110:	1110	1110	-35.49	-0.92	19.89
nt-1111:	1111	1111	-35.46	-0.91	19.93
nt-1112:	1112	1112	-35.54	-0.94	19.7
nt-1113:	1109	1113	-35.49	-0.92	19.98
nt-1114:	1108	1114	-35.49	-0.92	19.98
nt-1115:	1107	1115	-35.49	-0.92	19.98
nt-1116:	1106	1116	-35.49	-0.92	19.98
nt-1117:	1105	1117	-37.28	-1.16	18.34
nt-1118*:	1118	1073	-37.97	-1.32	17.5
nt-1119*:	1119	1072	-37.97	-1.32	17.5
nt-1120*:	1120	1071	-37.97	-1.32	17.5
nt-1121:	1070	1121	-37.97	-1.32	17.5
nt-1122:	1069	1122	-37.95	-1.33	17.55
nt-1123:	1123	1123	-35.37	-0.92	20.51
nt-1124:	1067	1124	-40.0	-1.62	16.23
nt-1125:	1066	1125	-40.0	-1.62	16.23
nt-1126:	1126	1126	-35.61	-0.98	20.25
nt-1127:	1127	1127	-35.22	-0.9	20.75
nt-1128:	1128	1128	-34.93	-0.94	20.06
nt-1129:	1129	1129	-36.01	-1.1	19.02
nt-1130:	1130	1130	-34.87	-0.89	19.59
nt-1131*:	1131	1197	-32.88	-0.68	19.99
nt-1132*:	1132	1196	-32.94	-0.69	19.95
nt-1133*:	1133	1195	-32.94	-0.69	19.95
nt-1134*:	1134	1194	-32.94	-0.69	19.95
nt-1135*:	1135	1193	-32.94	-0.69	19.95
nt-1136:	1136	1136	-34.7	-0.71	22.85
nt-1137:	1137	1137	-33.94	-0.7	21.34
nt-1138*:	1138	1191	-32.95	-0.69	20.66
nt-1139*:	1139	1190	-32.95	-0.69	20.66
nt-1140*:	1140	1189	-32.95	-0.69	20.66
nt-1141*:	1141	1188	-32.95	-0.69	20.66
nt-1142:	1142	1142	-33.61	-0.71	21.98
nt-1143:	1143	1143	-33.62	-0.71	22.03
nt-1144:	1144	1144	-33.63	-0.72	22.06
nt-1145:	1145	1145	-33.08	-0.68	22.02
nt-1146*:	1146	1183	-32.95	-0.69	20.66
nt-1147*:	1147	1181	-32.95	-0.69	20.66
nt-1148*:	1148	1180	-32.95	-0.69	20.66
nt-1149*:	1149	1179	-32.95	-0.69	20.66
nt-1150*:	1150	1178	-32.95	-0.69	20.66
nt-1151*:	1151	1177	-32.95	-0.69	20.66
nt-1152:	1152	1152	-33.6	-0.8	21.06
nt-1153*:	1153	1175	-32.95	-0.69	20.66
nt-1154*:	1154	1174	-32.95	-0.69	20.66
nt-1155:	1155	1170	-33.39	-0.74	21.73
nt-1156:	1156	1169	-33.39	-0.74	21.73
nt-1157:	1157	1168	-33.39	-0.74	21.73
nt-1158:	1158	1167	-33.39	-0.74	21.73
nt-1159:	1159	1159	-33.62	-0.81	22.11
nt-1160:	1160	1160	-33.32	-0.72	21.98
nt-1161:	1161	1161	-33.4	-0.75	21.75
nt-1162:	1162	1162	-33.47	-0.78	21.41
nt-1163:	1163	1163	-33.87	-0.91	20.03
nt-1164:	1164	1164	-34.15	-1.0	20.16
nt-1165:	1165	1165	-34.16	-1.02	20.03
nt-1166:	1166	1166	-34.45	-1.04	19.37
nt-1167:	1158	1167	-33.39	-0.74	21.73
nt-1168:	1157	1168	-33.39	-0.74	21.73
nt-1169:	1156	1169	-33.39	-0.74	21.73
nt-1170:	1155	1170	-33.39	-0.74	21.73
nt-1171:	1171	1171	-34.31	-0.99	19.91
nt-1172:	1172	1172	-34.42	-1.1	19.38
nt-1173:	1173	1173	-34.42	-1.12	19.3
nt-1174:	1174	1174	-35.92	-1.59	17.74
nt-1175:	1175	1175	-36.23	-1.88	14.52
nt-1176:	1176	1176	-34.14	-1.1	18.39
nt-1177:	1177	1177	-36.43	-1.96	13.84
nt-1178:	1178	1178	-36.5	-2.05	13.55
nt-1179:	1179	1197	-36.54	-2.36	8.37
nt-1180:	1180	1196	-36.54	-2.36	8.37
nt-1181:	1181	1195	-36.47	-2.36	8.69
nt-1182:	1182	1194	-36.47	-2.36	8.69
nt-1183:	1183	1193	-36.47	-2.36	8.69
nt-1184:	1184	1184	-33.59	-0.9	22.14
nt-1185:	1185	1185	-34.39	-1.32	18.29
nt-1186:	1186	1186	-34.4	-1.33	18.22
nt-1187:	1187	1187	-34.42	-1.34	18.04
nt-1188:	1188	1188	-35.99	-2.05	14.99
nt-1189:	1189	1189	-36.05	-2.07	14.62
nt-1190:	1190	1190	-36.1	-2.11	14.02
nt-1191:	1191	1191	-36.13	-2.21	11.98
nt-1192*:	1192	1184	-36.47	-2.36	8.69
nt-1193:	1183	1193	-36.47	-2.36	8.69
nt-1194:	1182	1194	-36.47	-2.36	8.69
nt-1195:	1181	1195	-36.47	-2.36	8.69
nt-1196:	1180	1196	-36.54	-2.36	8.37
nt-1197:	1179	1197	-36.54	-2.36	8.37
nt-1198:	1198	1198	-34.82	-1.67	14.75
nt-1199:	1199	1199	-34.85	-1.69	14.69
nt-1200:	1200	1200	-34.83	-1.65	15.73
nt-1201:	1201	1201	-35.0	-1.68	16.32
nt-1202:	1202	1202	-34.85	-1.61	15.9
nt-1203:	1203	1203	-34.89	-1.62	15.83
nt-1204:	1204	1278	-36.48	-2.68	10.92
nt-1205:	1205	1277	-36.45	-2.66	11.35
nt-1206:	1206	1276	-36.43	-2.64	11.52
nt-1207:	1207	1207	-35.86	-2.15	13.63
nt-1208:	1208	1274	-36.43	-2.64	11.52
nt-1209:	1209	1273	-36.33	-2.62	11.79
nt-1210:	1210	1272	-36.27	-2.6	11.86
nt-1211:	1211	1271	-36.27	-2.6	11.86
nt-1212:	1212	1270	-36.27	-2.6	11.86
nt-1213:	1213	1269	-36.27	-2.6	11.86
nt-1214:	1214	1214	-35.86	-2.26	13.73
nt-1215:	1215	1215	-35.92	-2.46	12.9
nt-1216:	1216	1264	-36.18	-2.57	12.36
nt-1217:	1217	1263	-36.18	-2.57	12.36
nt-1218:	1218	1262	-36.18	-2.57	12.36
nt-1219:	1219	1219	-35.07	-1.82	16.5
nt-1220:	1220	1259	-36.07	-2.37	13.68
nt-1221:	1221	1258	-36.0	-2.36	13.86
nt-1222:	1222	1257	-36.0	-2.36	13.86
nt-1223:	1223	1223	-35.57	-2.09	15.06
nt-1224:	1224	1255	-36.0	-2.36	13.86
nt-1225:	1225	1254	-36.0	-2.36	13.86
nt-1226:	1226	1226	-34.77	-1.86	16.82
nt-1227:	1227	1252	-35.49	-2.27	15.55
nt-1228:	1228	1251	-35.48	-2.26	15.57
nt-1229:	1229	1250	-35.5	-2.26	15.55
nt-1230:	1230	1249	-35.46	-2.24	15.57
nt-1231:	1231	1248	-35.4	-2.22	15.67
nt-1232:	1232	1247	-35.4	-2.22	15.67
nt-1233:	1233	1246	-35.4	-2.22	15.67
nt-1234:	1234	1244	-35.4	-2.22	15.67
nt-1235:	1235	1243	-35.4	-2.22	15.67
nt-1236:	1236	1242	-35.4	-2.22	15.67
nt-1237:	1237	1237	-35.4	-2.22	15.67
nt-1238:	1238	1238	-35.34	-2.2	15.73
nt-1239:	1239	1239	-35.4	-2.22	15.67
nt-1240:	1240	1240	-35.19	-2.14	16.18
nt-1241:	1241	1241	-35.29	-2.21	15.71
nt-1242:	1236	1242	-35.4	-2.22	15.67
nt-1243:	1235	1243	-35.4	-2.22	15.67
nt-1244:	1234	1244	-35.4	-2.22	15.67
nt-1245:	1245	1245	-34.15	-2.05	17.38
nt-1246:	1233	1246	-35.4	-2.22	15.67
nt-1247:	1232	1247	-35.4	-2.22	15.67
nt-1248:	1231	1248	-35.4	-2.22	15.67
nt-1249:	1230	1249	-35.46	-2.24	15.57
nt-1250:	1229	1250	-35.5	-2.26	15.55
nt-1251:	1228	1251	-35.48	-2.26	15.57
nt-1252:	1227	1252	-35.49	-2.27	15.55
nt-1253:	1253	1253	-33.24	-2.01	17.71
nt-1254:	1225	1254	-36.0	-2.36	13.86
nt-1255:	1224	1255	-36.0	-2.36	13.86
nt-1256:	1256	1256	-33.44	-2.08	16.51
nt-1257:	1222	1257	-36.0	-2.36	13.86
nt-1258:	1221	1258	-36.0	-2.36	13.86
nt-1259:	1220	1259	-36.07	-2.37	13.68
nt-1260:	1260	1260	-34.3	-2.15	16.14
nt-1261:	1261	1261	-32.1	-1.91	17.33
nt-1262:	1218	1262	-36.18	-2.57	12.36
nt-1263:	1217	1263	-36.18	-2.57	12.36
nt-1264:	1216	1264	-36.18	-2.57	12.36
nt-1265:	1265	1265	-35.4	-2.43	13.25
nt-1266:	1266	1266	-33.94	-2.26	13.58
nt-1267:	1267	1267	-33.08	-2.06	14.38
nt-1268:	1268	1268	-32.78	-2.04	14.6
nt-1269:	1213	1269	-36.27	-2.6	11.86
nt-1270:	1212	1270	-36.27	-2.6	11.86
nt-1271:	1211	1271	-36.27	-2.6	11.86
nt-1272:	1210	1272	-36.27	-2.6	11.86
nt-1273:	1209	1273	-36.33	-2.62	11.79
nt-1274:	1208	1274	-36.43	-2.64	11.52
nt-1275:	1275	1275	-36.44	-2.62	11.53
nt-1276:	1206	1276	-36.43	-2.64	11.52
nt-1277:	1205	1277	-36.45	-2.66	11.35
nt-1278:	1204	1278	-36.48	-2.68	10.92
nt-1279:	1279	1279	-29.43	-1.78	17.72
nt-1280:	1280	1280	-31.66	-2.04	16.55
nt-1281:	1281	1281	-31.39	-2.02	16.64
nt-1282:	1282	1282	-31.13	-2.0	16.81
nt-1283:	1283	1283	-29.96	-1.92	16.13
nt-1284:	1284	1284	-29.75	-1.91	16.28
nt-1285:	1285	1285	-29.53	-1.89	16.44
nt-1286:	1286	1286	-29.27	-1.85	16.8
nt-1287:	1287	1301	-29.48	-1.76	20.15
nt-1288:	1288	1300	-29.58	-1.77	20.04
nt-1289:	1289	1299	-29.58	-1.77	20.04
nt-1290:	1290	1298	-29.58	-1.77	20.04
nt-1291:	1291	1297	-29.58	-1.77	20.04
nt-1292:	1292	1292	-28.4	-1.65	18.99
nt-1293:	1293	1293	-28.26	-1.63	19.17
nt-1294:	1294	1294	-27.57	-1.56	20.54
nt-1295:	1295	1295	-28.96	-1.68	20.32
nt-1296:	1296	1296	-28.96	-1.67	20.51
nt-1297:	1291	1297	-29.58	-1.77	20.04
nt-1298:	1290	1298	-29.58	-1.77	20.04
nt-1299:	1289	1299	-29.58	-1.77	20.04
nt-1300:	1288	1300	-29.58	-1.77	20.04
nt-1301:	1287	1301	-29.48	-1.76	20.15
nt-1302:	1302	1302	-27.33	-1.46	20.16
nt-1303:	1303	1303	-27.06	-1.43	19.96
nt-1304:	1304	1304	-26.61	-1.38	20.32
nt-1305:	1305	1305	-26.88	-1.38	20.06
nt-1306:	1306	1306	-26.81	-1.35	20.32
nt-1307:	1307	1307	-26.15	-1.3	20.86
nt-1308:	1308	1308	-25.86	-1.27	21.22
nt-1309:	1309	1309	-25.8	-1.26	21.38
nt-1310:	1310	1310	-25.85	-1.25	21.37
nt-1311:	1311	1311	-26.47	-1.29	21.29
nt-1312:	1312	1312	-26.4	-1.27	21.4
nt-1313:	1313	1313	-26.36	-1.25	21.54
nt-1314:	1314	1314	-26.37	-1.21	21.37
nt-1315:	1315	1315	-25.46	-1.14	21.73
nt-1316:	1316	1316	-25.49	-1.12	21.9
nt-1317:	1317	1317	-25.34	-1.09	21.2
nt-1318:	1318	1318	-25.53	-1.12	21.66
nt-1319:	1319	1319	-24.85	-1.0	22.28
nt-1320:	1320	1320	-25.74	-0.98	23.23
nt-1321:	1321	1321	-27.26	-1.15	24.43
nt-1322:	1322	1322	-27.21	-1.11	24.61
nt-1323:	1323	1323	-27.21	-1.08	25.41
nt-1324:	1324	1324	-27.49	-1.13	24.56
nt-1325:	1325	1325	-26.48	-0.83	24.43
nt-1326:	1326	1326	-26.07	-0.95	23.76
nt-1327*:	1327	1273	-26.21	-1.29	22.52
nt-1328*:	1328	1272	-26.21	-1.29	22.52
nt-1329*:	1329	1271	-26.21	-1.29	22.52
nt-1330:	1330	1330	-28.64	-0.91	26.7
nt-1331:	1331	1331	-26.88	-1.17	23.28
nt-1332:	1332	1332	-27.19	-1.17	23.15
nt-1333*:	1333	1270	-26.21	-1.29	22.52
nt-1334*:	1334	1269	-26.21	-1.29	22.52
nt-1335*:	1335	1268	-26.21	-1.29	22.52
nt-1336:	1336	1336	-24.8	-0.6	24.12
nt-1337:	1337	1337	-23.91	-0.6	24.07
nt-1338:	1338	1338	-23.9	-0.58	24.16
nt-1339:	1339	1339	-25.1	-0.73	24.08
nt-1340:	1340	1340	-25.69	-0.71	24.27
nt-1341:	1341	1341	-25.88	-0.58	24.82
nt-1342:	1342	1342	-23.54	-0.59	21.95
nt-1343:	1343	1343	-23.55	-0.58	21.94
nt-1344:	1344	1344	-24.02	-0.73	22.04
nt-1345:	1345	1345	-24.72	-0.59	24.07
nt-1346:	1346	1346	-20.91	-0.61	19.99
nt-1347:	1347	1347	-20.6	-0.59	19.74
nt-1348:	1348	1348	-23.24	-0.68	22.27
nt-1349:	1349	1349	-23.65	-0.66	23.15
nt-1350:	1350	1350	-20.82	-0.82	22.35
nt-1351:	1351	1351	-20.64	-0.82	22.32
nt-1352:	1352	1352	-20.68	-0.8	22.34
nt-1353:	1353	1353	-20.79	-0.77	22.43
nt-1354:	1354	1354	-24.41	-0.68	23.57
nt-1355:	1355	1355	-20.98	-0.75	22.26
nt-1356:	1356	1356	-23.69	-0.63	23.61
nt-1357:	1357	1357	-24.41	-0.7	24.43
nt-1358:	1358	1358	-24.52	-0.71	24.32
nt-1359:	1359	1359	-23.48	-0.62	23.26
nt-1360:	1360	1360	-23.58	-0.62	23.29
nt-1361:	1361	1361	-24.88	-0.72	24.34
nt-1362:	1362	1362	-25.0	-0.72	24.65
nt-1363:	1363	1363	-24.1	-0.7	23.96
nt-1364:	1364	1364	-26.26	-0.66	24.86
nt-1365:	1365	1365	-25.45	-0.61	24.44
nt-1366:	1366	1366	-25.56	-0.61	24.53
nt-1367:	1367	1367	-25.49	-0.61	24.41
nt-1368:	1368	1368	-25.74	-0.6	24.62
nt-1369:	1369	1369	-25.94	-0.6	24.68
nt-1370:	1370	1370	-27.83	-0.57	26.2
nt-1371:	1371	1371	-26.51	-0.59	25.14
nt-1372*:	1372	1416	-30.16	-0.55	27.55
nt-1373*:	1373	1415	-30.16	-0.55	27.55
nt-1374:	1374	1374	-30.18	-0.54	27.6
nt-1375*:	1375	1413	-30.65	-0.52	27.37
nt-1376*:	1376	1412	-30.65	-0.52	27.37
nt-1377*:	1377	1411	-30.65	-0.52	27.37
nt-1378*:	1378	1410	-30.65	-0.52	27.37
nt-1379*:	1379	1409	-30.65	-0.52	27.37
nt-1380:	1380	1380	-31.21	-0.63	26.74
nt-1381:	1381	1381	-31.46	-0.66	26.76
nt-1382:	1382	1382	-28.46	-0.74	24.9
nt-1383:	1383	1383	-30.09	-0.73	26.07
nt-1384:	1384	1384	-28.73	-1.15	21.77
nt-1385*:	1385	1404	-30.8	-0.51	28.1
nt-1386:	1386	1386	-29.19	-0.6	26.81
nt-1387:	1387	1387	-27.7	-0.62	25.88
nt-1388*:	1388	1401	-30.8	-0.51	28.1
nt-1389*:	1389	1400	-30.8	-0.51	28.1
nt-1390*:	1390	1399	-30.8	-0.51	28.1
nt-1391:	1391	1398	-30.8	-0.51	28.1
nt-1392:	1392	1392	-29.79	-0.59	27.81
nt-1393:	1393	1393	-28.46	-0.62	27.01
nt-1394:	1394	1394	-28.75	-0.6	27.01
nt-1395:	1395	1395	-31.91	-0.78	26.14
nt-1396:	1396	1396	-30.65	-0.53	28.1
nt-1397:	1397	1397	-28.79	-0.59	27.08
nt-1398:	1391	1398	-30.8	-0.51	28.1
nt-1399:	1399	1399	-36.58	-1.67	22.21
nt-1400:	1400	1400	-37.42	-1.78	22.67
nt-1401:	1401	1401	-33.62	-1.49	22.26
nt-1402:	1402	1402	-32.01	-0.89	25.82
nt-1403:	1403	1403	-31.97	-0.86	25.79
nt-1404:	1404	1404	-33.06	-1.5	21.27
nt-1405:	1405	1405	-35.75	-1.6	20.51
nt-1406:	1406	1406	-31.79	-0.7	26.76
nt-1407:	1407	1407	-31.87	-0.73	26.68
nt-1408:	1408	1408	-32.03	-0.74	26.71
nt-1409:	1409	1409	-36.21	-1.35	24.26
nt-1410*:	1410	1453	-36.67	-1.32	24.92
nt-1411*:	1411	1452	-36.69	-1.31	25.32
nt-1412*:	1412	1451	-36.71	-1.29	25.54
nt-1413*:	1413	1450	-36.71	-1.29	25.54
nt-1414:	1414	1449	-37.4	-1.52	23.15
nt-1415:	1415	1448	-37.4	-1.52	23.15
nt-1416:	1416	1447	-37.4	-1.52	23.15
nt-1417:	1417	1446	-37.4	-1.52	23.15
nt-1418:	1418	1445	-37.4	-1.52	23.15
nt-1419:	1419	1444	-37.4	-1.52	23.15
nt-1420:	1420	1420	-36.88	-1.41	24.02
nt-1421:	1421	1442	-37.4	-1.52	23.15
nt-1422:	1422	1441	-37.4	-1.52	23.15
nt-1423:	1423	1440	-37.4	-1.52	23.15
nt-1424:	1424	1424	-37.14	-1.45	23.86
nt-1425:	1425	1425	-35.62	-1.13	24.9
nt-1426:	1426	1436	-37.4	-1.52	23.15
nt-1427:	1427	1435	-37.4	-1.52	23.15
nt-1428:	1428	1434	-37.4	-1.52	23.15
nt-1429:	1429	1429	-36.95	-1.42	24.5
nt-1430:	1430	1430	-35.37	-1.12	25.8
nt-1431:	1431	1431	-34.84	-1.08	25.4
nt-1432:	1432	1432	-34.82	-1.05	25.7
nt-1433:	1433	1433	-34.83	-1.08	25.41
nt-1434:	1428	1434	-37.4	-1.52	23.15
nt-1435:	1427	1435	-37.4	-1.52	23.15
nt-1436:	1426	1436	-37.4	-1.52	23.15
nt-1437:	1437	1437	-35.33	-1.11	25.13
nt-1438:	1438	1438	-35.93	-1.22	24.87
nt-1439:	1439	1439	-35.83	-1.19	25.12
nt-1440:	1423	1440	-37.4	-1.52	23.15
nt-1441:	1422	1441	-37.4	-1.52	23.15
nt-1442:	1421	1442	-37.4	-1.52	23.15
nt-1443:	1443	1443	-36.01	-1.2	23.97
nt-1444:	1419	1444	-37.4	-1.52	23.15
nt-1445:	1418	1445	-37.4	-1.52	23.15
nt-1446:	1417	1446	-37.4	-1.52	23.15
nt-1447:	1416	1447	-37.4	-1.52	23.15
nt-1448:	1415	1448	-37.4	-1.52	23.15
nt-1449:	1414	1449	-37.4	-1.52	23.15
nt-1450:	1450	1464	-34.73	-1.06	21.42
nt-1451:	1451	1463	-34.68	-1.05	21.37
nt-1452:	1452	1462	-34.68	-1.05	21.37
nt-1453:	1453	1461	-34.68	-1.05	21.37
nt-1454:	1454	1460	-34.68	-1.05	21.37
nt-1455:	1455	1459	-34.68	-1.05	21.37
nt-1456:	1456	1456	-33.98	-0.88	24.66
nt-1457:	1457	1457	-33.95	-0.87	24.8
nt-1458:	1458	1458	-33.88	-0.82	25.14
nt-1459:	1455	1459	-34.68	-1.05	21.37
nt-1460:	1454	1460	-34.68	-1.05	21.37
nt-1461:	1453	1461	-34.68	-1.05	21.37
nt-1462:	1452	1462	-34.68	-1.05	21.37
nt-1463:	1451	1463	-34.68	-1.05	21.37
nt-1464:	1450	1464	-34.73	-1.06	21.42
nt-1465:	1465	1465	-34.8	-0.89	25.1
nt-1466:	1466	1466	-34.94	-0.92	25.97
nt-1467:	1467	1467	-34.7	-1.03	25.67
nt-1468:	1468	1468	-34.72	-1.0	26.7
nt-1469:	1469	1478	-35.15	-0.81	26.48
nt-1470:	1470	1477	-35.15	-0.81	26.48
nt-1471:	1471	1476	-35.15	-0.81	26.48
nt-1472:	1472	1472	-35.11	-0.8	26.28
nt-1473:	1473	1473	-34.75	-0.69	27.65
nt-1474:	1474	1474	-34.49	-0.64	25.25
nt-1475:	1475	1475	-34.46	-0.62	25.21
nt-1476:	1471	1476	-35.15	-0.81	26.48
nt-1477:	1470	1477	-35.15	-0.81	26.48
nt-1478:	1469	1478	-35.15	-0.81	26.48
nt-1479*:	1479	1468	-35.15	-0.81	26.48
nt-1480*:	1480	1467	-35.15	-0.81	26.48
nt-1481:	1481	1481	-35.07	-0.83	24.73
nt-1482*:	1482	1463	-37.14	-1.31	23.41
nt-1483*:	1483	1462	-37.14	-1.31	23.41
nt-1484:	1484	1484	-35.37	-0.8	25.1
nt-1485*:	1485	1460	-37.14	-1.31	23.41
nt-1486*:	1486	1459	-37.14	-1.31	23.41
nt-1487*:	1487	1458	-37.14	-1.31	23.41
nt-1488*:	1488	1457	-37.27	-1.33	23.12
nt-1489*:	1489	1456	-37.37	-1.36	23.14
nt-1490*:	1490	1389	-39.1	-2.06	17.26
nt-1491*:	1491	1388	-39.1	-2.06	17.26
nt-1492*:	1492	1387	-39.1	-2.06	17.26
nt-1493*:	1493	1386	-39.38	-2.16	17.35
nt-1494:	1494	1494	-34.82	-0.77	22.03
nt-1495:	1495	1495	-36.48	-1.17	20.99
nt-1496:	1496	1496	-36.96	-1.19	22.6
nt-1497:	1497	1497	-34.68	-0.65	24.29
nt-1498:	1498	1498	-35.88	-0.99	21.37
nt-1499:	1499	1499	-35.5	-0.99	20.95
nt-1500:	1500	1500	-37.65	-1.71	22.04
nt-1501:	1501	1501	-37.51	-1.62	21.96
nt-1502:	1502	1502	-34.87	-0.7	24.4
nt-1503:	1503	1503	-34.12	-0.52	23.77
nt-1504:	1504	1504	-33.83	-0.38	24.4
nt-1505:	1505	1505	-36.47	-0.8	22.72
nt-1506:	1506	1506	-35.99	-0.71	19.13
nt-1507:	1507	1507	-36.12	-0.73	17.64
nt-1508:	1508	1508	-36.13	-0.71	17.33
nt-1509:	1509	1509	-34.3	-0.45	23.1
nt-1510:	1510	1510	-35.83	-0.75	17.64
nt-1511:	1511	1511	-36.54	-0.8	21.16
nt-1512:	1512	1512	-36.33	-0.75	22.72
nt-1513*:	1513	1493	-33.24	-0.29	26.36
nt-1514*:	1514	1492	-33.24	-0.29	26.36
nt-1515:	1515	1515	-34.57	-0.45	24.25
nt-1516:	1516	1516	-32.94	-0.24	26.25
nt-1517*:	1517	1500	-41.13	-1.8	11.5
nt-1518*:	1518	1582	-35.01	-0.43	17.96
nt-1519*:	1519	1581	-35.01	-0.43	17.96
nt-1520*:	1520	1580	-35.01	-0.43	17.96
nt-1521:	1521	1521	-35.01	-0.43	17.96
nt-1522:	1522	1522	-34.77	-0.39	19.29
nt-1523:	1523	1523	-34.89	-0.43	17.8
nt-1524:	1524	1524	-35.45	-0.56	17.81
nt-1525:	1525	1525	-34.87	-0.47	19.28
nt-1526:	1526	1526	-33.97	-0.36	22.39
nt-1527:	1527	1527	-33.45	-0.43	25.44
nt-1528*:	1528	1578	-34.17	-0.25	20.84
nt-1529*:	1529	1577	-34.14	-0.24	21.0
nt-1530:	1530	1576	-34.14	-0.24	21.0
nt-1531:	1531	1575	-34.14	-0.24	21.0
nt-1532:	1532	1532	-33.59	-0.27	22.72
nt-1533:	1533	1574	-33.93	-0.18	22.18
nt-1534:	1534	1573	-33.93	-0.18	22.18
nt-1535:	1535	1572	-33.93	-0.18	22.18
nt-1536:	1536	1571	-33.93	-0.18	22.18
nt-1537:	1537	1570	-33.93	-0.18	22.18
nt-1538:	1538	1569	-33.93	-0.18	22.18
nt-1539:	1539	1539	-33.89	-0.18	23.16
nt-1540:	1540	1567	-33.97	-0.2	22.89
nt-1541:	1541	1566	-33.97	-0.2	22.89
nt-1542:	1542	1565	-33.97	-0.2	22.89
nt-1543:	1543	1564	-33.97	-0.2	22.89
nt-1544:	1544	1563	-33.97	-0.2	22.89
nt-1545:	1545	1545	-33.8	-0.28	23.27
nt-1546:	1546	1562	-33.97	-0.2	22.89
nt-1547:	1547	1561	-33.97	-0.2	22.89
nt-1548:	1548	1548	-33.84	-0.25	23.04
nt-1549:	1549	1559	-33.97	-0.2	22.89
nt-1550:	1550	1558	-33.97	-0.2	22.89
nt-1551:	1551	1551	-33.75	-0.26	22.54
nt-1552:	1552	1552	-33.77	-0.26	23.37
nt-1553:	1553	1553	-33.74	-0.24	22.88
nt-1554:	1554	1554	-33.83	-0.24	22.47
nt-1555:	1555	1555	-33.95	-0.21	24.27
nt-1556:	1556	1556	-33.89	-0.2	24.54
nt-1557:	1557	1557	-33.93	-0.22	23.63
nt-1558:	1550	1558	-33.97	-0.2	22.89
nt-1559:	1549	1559	-33.97	-0.2	22.89
nt-1560:	1560	1560	-33.93	-0.2	24.14
nt-1561:	1547	1561	-33.97	-0.2	22.89
nt-1562:	1546	1562	-33.97	-0.2	22.89
nt-1563:	1544	1563	-33.97	-0.2	22.89
nt-1564:	1543	1564	-33.97	-0.2	22.89
nt-1565:	1542	1565	-33.97	-0.2	22.89
nt-1566:	1541	1566	-33.97	-0.2	22.89
nt-1567:	1540	1567	-33.97	-0.2	22.89
nt-1568:	1568	1568	-33.82	-0.25	25.12
nt-1569:	1538	1569	-33.93	-0.18	22.18
nt-1570:	1537	1570	-33.93	-0.18	22.18
nt-1571:	1536	1571	-33.93	-0.18	22.18
nt-1572:	1535	1572	-33.93	-0.18	22.18
nt-1573:	1534	1573	-33.93	-0.18	22.18
nt-1574:	1533	1574	-33.93	-0.18	22.18
nt-1575:	1531	1575	-34.14	-0.24	21.0
nt-1576:	1530	1576	-34.14	-0.24	21.0
nt-1577:	1577	1577	-34.35	-0.74	28.33
nt-1578:	1578	1578	-34.39	-0.77	27.93
nt-1579:	1579	1579	-34.24	-0.76	25.99
nt-1580:	1580	1580	-33.88	-0.58	25.02
nt-1581:	1581	1581	-33.65	-0.57	22.77
nt-1582:	1582	1582	-34.23	-0.74	24.03
nt-1583:	1583	1583	-34.29	-0.7	21.54
nt-1584:	1584	1584	-35.38	-1.66	16.01
nt-1585:	1585	1585	-35.4	-0.93	18.83
nt-1586:	1586	1586	-35.35	-0.97	18.24
nt-1587:	1587	1587	-34.84	-0.81	22.43
nt-1588:	1588	1588	-34.8	-0.81	22.48
nt-1589:	1589	1616	-34.87	-0.89	21.13
nt-1590:	1590	1615	-34.89	-0.88	21.2
nt-1591:	1591	1614	-34.89	-0.88	21.2
nt-1592:	1592	1613	-34.89	-0.88	21.2
nt-1593:	1593	1612	-34.89	-0.88	21.2
nt-1594:	1594	1611	-34.89	-0.88	21.2
nt-1595:	1595	1610	-34.89	-0.88	21.2
nt-1596:	1596	1596	-34.76	-0.9	21.38
nt-1597:	1597	1597	-34.83	-0.94	21.19
nt-1598:	1598	1607	-34.85	-0.87	21.58
nt-1599:	1599	1606	-34.85	-0.87	21.58
nt-1600:	1600	1605	-34.85	-0.87	21.58
nt-1601:	1601	1601	-34.73	-0.83	22.4
nt-1602:	1602	1602	-34.57	-0.87	22.6
nt-1603:	1603	1603	-34.77	-0.85	21.48
nt-1604:	1604	1604	-34.71	-0.86	21.58
nt-1605:	1600	1605	-34.85	-0.87	21.58
nt-1606:	1599	1606	-34.85	-0.87	21.58
nt-1607:	1598	1607	-34.85	-0.87	21.58
nt-1608:	1608	1608	-34.11	-0.96	21.8
nt-1609:	1609	1609	-34.05	-0.97	21.82
nt-1610:	1595	1610	-34.89	-0.88	21.2
nt-1611:	1594	1611	-34.89	-0.88	21.2
nt-1612:	1593	1612	-34.89	-0.88	21.2
nt-1613:	1592	1613	-34.89	-0.88	21.2
nt-1614:	1591	1614	-34.89	-0.88	21.2
nt-1615:	1590	1615	-34.89	-0.88	21.2
nt-1616:	1589	1616	-34.87	-0.89	21.13
nt-1617:	1617	1617	-34.63	-1.02	20.65
nt-1618*:	1618	1692	-32.62	-1.92	17.88
nt-1619*:	1619	1691	-32.94	-1.94	17.68
nt-1620*:	1620	1690	-32.35	-1.85	18.96
nt-1621*:	1621	1689	-32.35	-1.85	18.96
nt-1622*:	1622	1688	-32.35	-1.85	18.96
nt-1623*:	1623	1687	-32.35	-1.85	18.96
nt-1624*:	1624	1686	-32.35	-1.85	18.96
nt-1625*:	1625	1685	-32.35	-1.85	18.96
nt-1626*:	1626	1684	-32.35	-1.85	18.96
nt-1627:	1627	1654	-32.47	-1.25	25.08
nt-1628:	1628	1653	-32.39	-1.27	25.08
nt-1629:	1629	1652	-32.38	-1.28	25.1
nt-1630:	1630	1651	-32.38	-1.28	25.1
nt-1631:	1631	1650	-32.38	-1.28	25.1
nt-1632:	1632	1632	-32.5	-1.08	24.76
nt-1633:	1633	1648	-32.38	-1.28	25.1
nt-1634:	1634	1647	-32.38	-1.28	25.1
nt-1635:	1635	1646	-32.38	-1.28	25.1
nt-1636:	1636	1645	-32.38	-1.28	25.1
nt-1637:	1637	1644	-32.38	-1.28	25.1
nt-1638:	1638	1638	-32.24	-1.14	25.73
nt-1639:	1639	1639	-32.2	-1.2	25.81
nt-1640:	1640	1640	-32.19	-1.21	25.95
nt-1641:	1641	1641	-32.34	-1.2	25.08
nt-1642:	1642	1642	-32.31	-1.25	25.38
nt-1643:	1643	1643	-32.3	-1.26	25.55
nt-1644:	1637	1644	-32.38	-1.28	25.1
nt-1645:	1636	1645	-32.38	-1.28	25.1
nt-1646:	1635	1646	-32.38	-1.28	25.1
nt-1647:	1634	1647	-32.38	-1.28	25.1
nt-1648:	1633	1648	-32.38	-1.28	25.1
nt-1649:	1649	1649	-32.37	-1.29	26.95
nt-1650:	1631	1650	-32.38	-1.28	25.1
nt-1651:	1630	1651	-32.38	-1.28	25.1
nt-1652:	1629	1652	-32.38	-1.28	25.1
nt-1653:	1628	1653	-32.39	-1.27	25.08
nt-1654:	1627	1654	-32.47	-1.25	25.08
nt-1655:	1655	1680	-32.54	-1.85	23.72
nt-1656:	1656	1679	-32.56	-1.86	23.95
nt-1657:	1657	1678	-32.56	-1.86	23.95
nt-1658:	1658	1677	-32.56	-1.86	23.95
nt-1659:	1659	1676	-32.56	-1.86	23.95
nt-1660:	1660	1660	-32.46	-1.7	25.97
nt-1661:	1661	1661	-32.87	-1.85	25.22
nt-1662:	1662	1675	-32.15	-1.71	25.63
nt-1663:	1663	1674	-32.15	-1.71	25.63
nt-1664:	1664	1673	-32.15	-1.71	25.63
nt-1665:	1665	1672	-32.15	-1.71	25.63
nt-1666:	1666	1666	-32.48	-1.76	26.81
nt-1667:	1667	1667	-32.57	-1.74	26.7
nt-1668:	1668	1668	-32.13	-1.59	26.88
nt-1669:	1669	1669	-32.09	-1.58	26.81
nt-1670:	1670	1670	-31.97	-1.61	26.72
nt-1671:	1671	1671	-32.1	-1.57	25.88
nt-1672:	1665	1672	-32.15	-1.71	25.63
nt-1673:	1664	1673	-32.15	-1.71	25.63
nt-1674:	1663	1674	-32.15	-1.71	25.63
nt-1675:	1662	1675	-32.15	-1.71	25.63
nt-1676:	1659	1676	-32.56	-1.86	23.95
nt-1677:	1658	1677	-32.56	-1.86	23.95
nt-1678:	1657	1678	-32.56	-1.86	23.95
nt-1679:	1656	1679	-32.56	-1.86	23.95
nt-1680:	1655	1680	-32.54	-1.85	23.72
nt-1681:	1681	1763	-35.01	-2.85	28.21
nt-1682:	1682	1762	-34.64	-2.75	28.47
nt-1683:	1683	1761	-34.4	-2.7	28.48
nt-1684:	1684	1760	-34.18	-2.63	28.53
nt-1685:	1685	1759	-34.18	-2.63	28.53
nt-1686:	1686	1758	-34.18	-2.63	28.53
nt-1687:	1687	1757	-34.18	-2.63	28.53
nt-1688:	1688	1756	-34.18	-2.63	28.53
nt-1689:	1689	1755	-34.18	-2.63	28.53
nt-1690:	1690	1753	-33.08	-2.32	28.59
nt-1691:	1691	1752	-32.96	-2.29	28.66
nt-1692:	1692	1751	-32.96	-2.29	28.66
nt-1693:	1693	1750	-32.96	-2.29	28.66
nt-1694:	1694	1749	-32.96	-2.29	28.66
nt-1695:	1695	1748	-32.96	-2.29	28.66
nt-1696:	1696	1696	-31.9	-1.98	28.08
nt-1697:	1697	1746	-32.96	-2.29	28.66
nt-1698:	1698	1698	-31.72	-1.94	26.89
nt-1699:	1699	1699	-32.47	-2.1	25.57
nt-1700:	1700	1700	-32.66	-2.12	26.63
nt-1701:	1701	1701	-32.49	-2.08	26.96
nt-1702:	1702	1702	-32.25	-2.03	27.25
nt-1703:	1703	1703	-32.87	-2.23	27.22
nt-1704:	1704	1745	-32.52	-2.17	29.07
nt-1705:	1705	1744	-32.52	-2.17	29.07
nt-1706:	1706	1743	-32.52	-2.17	29.07
nt-1707:	1707	1742	-32.52	-2.17	29.07
nt-1708:	1708	1741	-32.52	-2.17	29.07
nt-1709:	1709	1740	-32.52	-2.17	29.07
nt-1710:	1710	1739	-32.52	-2.17	29.07
nt-1711:	1711	1738	-32.52	-2.17	29.07
nt-1712:	1712	1712	-30.72	-1.73	29.55
nt-1713:	1713	1713	-30.1	-1.62	28.79
nt-1714:	1714	1714	-29.77	-1.55	29.22
nt-1715:	1715	1715	-29.71	-1.54	29.22
nt-1716:	1716	1716	-29.82	-1.57	28.74
nt-1717:	1717	1717	-29.77	-1.56	28.58
nt-1718:	1718	1718	-29.72	-1.56	28.55
nt-1719:	1719	1736	-30.2	-1.64	28.55
nt-1720:	1720	1735	-30.1	-1.62	28.49
nt-1721:	1721	1734	-29.99	-1.6	28.54
nt-1722:	1722	1733	-29.99	-1.6	28.54
nt-1723:	1723	1732	-29.99	-1.6	28.54
nt-1724:	1724	1731	-29.99	-1.6	28.54
nt-1725:	1725	1730	-29.99	-1.6	28.54
nt-1726:	1726	1726	-29.54	-1.5	28.84
nt-1727:	1727	1727	-29.36	-1.48	28.24
nt-1728:	1728	1728	-29.61	-1.53	28.33
nt-1729:	1729	1729	-29.72	-1.55	28.41
nt-1730:	1725	1730	-29.99	-1.6	28.54
nt-1731:	1724	1731	-29.99	-1.6	28.54
nt-1732:	1723	1732	-29.99	-1.6	28.54
nt-1733:	1722	1733	-29.99	-1.6	28.54
nt-1734:	1721	1734	-29.99	-1.6	28.54
nt-1735:	1720	1735	-30.1	-1.62	28.49
nt-1736:	1719	1736	-30.2	-1.64	28.55
nt-1737:	1737	1737	-31.85	-2.04	29.35
nt-1738:	1711	1738	-32.52	-2.17	29.07
nt-1739:	1710	1739	-32.52	-2.17	29.07
nt-1740:	1709	1740	-32.52	-2.17	29.07
nt-1741:	1708	1741	-32.52	-2.17	29.07
nt-1742:	1707	1742	-32.52	-2.17	29.07
nt-1743:	1706	1743	-32.52	-2.17	29.07
nt-1744:	1705	1744	-32.52	-2.17	29.07
nt-1745:	1704	1745	-32.52	-2.17	29.07
nt-1746:	1697	1746	-32.96	-2.29	28.66
nt-1747:	1747	1747	-31.98	-2.05	27.93
nt-1748:	1695	1748	-32.96	-2.29	28.66
nt-1749:	1694	1749	-32.96	-2.29	28.66
nt-1750:	1693	1750	-32.96	-2.29	28.66
nt-1751:	1692	1751	-32.96	-2.29	28.66
nt-1752:	1691	1752	-32.96	-2.29	28.66
nt-1753:	1690	1753	-33.08	-2.32	28.59
nt-1754:	1754	1754	-33.73	-2.44	28.86
nt-1755:	1689	1755	-34.18	-2.63	28.53
nt-1756:	1688	1756	-34.18	-2.63	28.53
nt-1757:	1687	1757	-34.18	-2.63	28.53
nt-1758:	1686	1758	-34.18	-2.63	28.53
nt-1759:	1685	1759	-34.18	-2.63	28.53
nt-1760:	1684	1760	-34.18	-2.63	28.53
nt-1761:	1683	1761	-34.4	-2.7	28.48
nt-1762:	1682	1762	-34.64	-2.75	28.47
nt-1763:	1681	1763	-35.01	-2.85	28.21
nt-1764*:	1764	1680	-35.34	-3.2	24.77
nt-1765:	1765	1765	-27.89	-1.3	26.08
nt-1766:	1766	1766	-27.79	-1.29	26.09
nt-1767:	1767	1767	-27.45	-1.23	25.92
nt-1768:	1768	1768	-26.79	-1.13	25.81
nt-1769:	1769	1769	-27.85	-1.49	25.45
nt-1770*:	1770	1678	-37.46	-3.71	24.34
nt-1771*:	1771	1677	-37.46	-3.71	24.34
nt-1772*:	1772	1676	-37.46	-3.71	24.34
nt-1773*:	1773	1675	-37.46	-3.71	24.34
nt-1774*:	1774	1674	-37.46	-3.71	24.34
nt-1775*:	1775	1673	-37.46	-3.71	24.34
nt-1776*:	1776	1672	-37.7	-3.76	24.47
nt-1777*:	1777	1671	-37.94	-3.81	24.64
nt-1778*:	1778	1670	-38.37	-3.95	22.91
nt-1779:	1779	1779	-24.52	-0.62	24.87
nt-1780:	1780	1780	-24.64	-0.65	24.9
nt-1781:	1781	1781	-31.48	-2.4	23.99
nt-1782:	1782	1782	-31.12	-2.3	24.15
nt-1783:	1783	1783	-30.57	-2.16	24.37
nt-1784:	1784	1784	-30.03	-2.01	24.57
nt-1785:	1785	1785	-29.49	-1.86	24.76
nt-1786:	1786	1786	-28.94	-1.7	24.95
nt-1787:	1787	1787	-24.73	-0.64	25.11
nt-1788:	1788	1788	-24.61	-0.61	25.14
nt-1789:	1789	1789	-24.51	-0.57	25.14
nt-1790:	1790	1790	-24.41	-0.54	25.14
nt-1791:	1791	1791	-24.32	-0.51	25.19
nt-1792:	1792	1792	-24.26	-0.49	25.2
nt-1793:	1793	1793	-24.19	-0.46	25.21
nt-1794:	1794	1794	-24.16	-0.45	25.2
nt-1795:	1795	1795	-24.13	-0.46	25.03
nt-1796:	1796	1796	-24.1	-0.44	25.02
nt-1797:	1797	1797	-24.07	-0.42	25.01
nt-1798*:	1798	1786	-23.67	-0.38	25.09
nt-1799*:	1799	1785	-23.67	-0.38	25.09
nt-1800*:	1800	1784	-23.67	-0.38	25.09
nt-1801*:	1801	1783	-23.67	-0.38	25.09
nt-1802*:	1802	1782	-23.67	-0.38	25.09
nt-1803*:	1803	1781	-23.66	-0.38	25.05
nt-1804:	1804	1804	-24.3	-0.42	24.07
nt-1805:	1805	1805	-24.23	-0.45	22.52
nt-1806:	1806	1806	-24.39	-0.48	23.75
nt-1807:	1807	1807	-23.64	-0.39	23.51
nt-1808:	1808	1808	-23.7	-0.31	25.13
nt-1809:	1809	1809	-23.73	-0.32	25.33
nt-1810:	1810	1835	-23.58	-0.26	23.17
nt-1811:	1811	1834	-23.34	-0.22	22.5
nt-1812:	1812	1833	-23.34	-0.22	22.5
nt-1813:	1813	1832	-23.34	-0.22	22.5
nt-1814:	1814	1831	-23.34	-0.22	22.5
nt-1815:	1815	1830	-23.34	-0.22	22.5
nt-1816:	1816	1829	-23.34	-0.22	22.5
nt-1817:	1817	1828	-23.34	-0.22	22.5
nt-1818:	1818	1827	-23.34	-0.22	22.5
nt-1819:	1819	1819	-23.56	-0.25	24.23
nt-1820:	1820	1820	-23.53	-0.24	23.99
nt-1821:	1821	1821	-23.46	-0.23	24.49
nt-1822:	1822	1822	-23.43	-0.25	24.39
nt-1823:	1823	1823	-23.44	-0.24	22.41
