# Supplementary material for: Identification of MYC intron 2 regions that modulate expression
Source: PLoS One. 2024 Jan 18;19(1):e0296889. doi: 10.1371/journal.pone.0296889 (PMC10795982; doi:10.1371/journal.pone.0296889)
Supplement: S1 File — (ZIP) [file pone.0296889.s005.zip › S1_File_ScanFold2 data for species/Suppl_File_3_ScanFold2 data for species/Cobra/tmpv2kmg79_.ScanFold.log]

i-nuc	BP(j)	Nuc	#BP_Win	avgMFE	avgZ	avgED	SumZ	SumZ/#TotalWindows	BPs= 1
nt-1	-	G	1	-	-	-	-	-
1	118	C	1	-48.4	-1.19	17.32	-1.19	-1.19

i-nuc	BP(j)	Nuc	#BP_Win	avgMFE	avgZ	avgED	SumZ	SumZ/#TotalWindows	BPs= 2
nt-2	-	U	2	-	-	-	-	-
2	117	G	1	-48.4	-1.19	17.32	-1.19	-0.59
2	121	A	1	-48.3	-1.27	21.02	-1.27	-0.64

i-nuc	BP(j)	Nuc	#BP_Win	avgMFE	avgZ	avgED	SumZ	SumZ/#TotalWindows	BPs= 1
nt-3	-	G	3	-	-	-	-	-
3	NoBP	G	2	-48.3	-1.23	19.51	-2.45	-0.82
3	120	U	1	-48.3	-1.27	21.02	-1.27	-0.42

i-nuc	BP(j)	Nuc	#BP_Win	avgMFE	avgZ	avgED	SumZ	SumZ/#TotalWindows	BPs= 2
nt-4	-	A	4	-	-	-	-	-
4	116	U	3	-48.1	-1.21	20.34	-3.62	-0.91
4	119	U	1	-48.3	-1.27	21.02	-1.27	-0.32

i-nuc	BP(j)	Nuc	#BP_Win	avgMFE	avgZ	avgED	SumZ	SumZ/#TotalWindows	BPs= 1
nt-5	-	G	5	-	-	-	-	-
5	NoBP	G	4	-47.95	-1.21	21.01	-4.83	-0.97
5	118	C	1	-48.3	-1.27	21.02	-1.27	-0.25

i-nuc	BP(j)	Nuc	#BP_Win	avgMFE	avgZ	avgED	SumZ	SumZ/#TotalWindows	BPs= 2
nt-6	-	C	6	-	-	-	-	-
6	114	G	5	-47.84	-1.22	21.22	-6.09	-1.01
6	117	G	1	-48.3	-1.27	21.02	-1.27	-0.21

i-nuc	BP(j)	Nuc	#BP_Win	avgMFE	avgZ	avgED	SumZ	SumZ/#TotalWindows	BPs= 2
nt-7	-	A	7	-	-	-	-	-
7	113	U	6	-47.23	-1.09	25.34	-6.56	-0.94
7	116	U	1	-48.3	-1.27	21.02	-1.27	-0.18

i-nuc	BP(j)	Nuc	#BP_Win	avgMFE	avgZ	avgED	SumZ	SumZ/#TotalWindows	BPs= 1
nt-8	-	G	8	-	-	-	-	-
8	NoBP	G	7	-47.39	-1.12	24.72	-7.83	-0.98
8	73	C	1	-44.4	-0.48	44.72	-0.48	-0.06

i-nuc	BP(j)	Nuc	#BP_Win	avgMFE	avgZ	avgED	SumZ	SumZ/#TotalWindows	BPs= 3
nt-9	-	U	9	-	-	-	-	-
9	111	A	7	-46.71	-0.96	27.11	-6.74	-0.75
9	114	G	1	-48.3	-1.27	21.02	-1.27	-0.14
9	72	A	1	-44.4	-0.48	44.72	-0.48	-0.05

i-nuc	BP(j)	Nuc	#BP_Win	avgMFE	avgZ	avgED	SumZ	SumZ/#TotalWindows	BPs= 3
nt-10	-	G	10	-	-	-	-	-
10	110	C	7	-46.71	-0.96	27.11	-6.74	-0.67
10	109	C	2	-46.05	-0.7	24.2	-1.41	-0.14
10	71	C	1	-44.4	-0.48	44.72	-0.48	-0.05

i-nuc	BP(j)	Nuc	#BP_Win	avgMFE	avgZ	avgED	SumZ	SumZ/#TotalWindows	BPs= 4
nt-11	-	G	11	-	-	-	-	-
11	109	C	7	-46.71	-0.96	27.11	-6.74	-0.61
11	108	C	2	-46.05	-0.7	24.2	-1.41	-0.13
11	70	C	1	-44.4	-0.48	44.72	-0.48	-0.04
11	105	C	1	-43.1	0.14	39.02	0.14	0.01

i-nuc	BP(j)	Nuc	#BP_Win	avgMFE	avgZ	avgED	SumZ	SumZ/#TotalWindows	BPs= 4
nt-12	-	G	12	-	-	-	-	-
12	108	C	7	-46.71	-0.96	27.11	-6.74	-0.56
12	107	U	2	-46.05	-0.7	24.2	-1.41	-0.12
12	69	C	1	-44.4	-0.48	44.72	-0.48	-0.04
12	104	C	1	-43.1	0.14	39.02	0.14	0.01
12	NoBP	G	1	-43.3	0.1	35.7	0.1	0.01

i-nuc	BP(j)	Nuc	#BP_Win	avgMFE	avgZ	avgED	SumZ	SumZ/#TotalWindows	BPs= 4
nt-13	-	C	13	-	-	-	-	-
13	106	G	9	-46.57	-0.91	26.46	-8.15	-0.63
13	68	G	1	-44.4	-0.48	44.72	-0.48	-0.04
13	103	G	1	-43.1	0.14	39.02	0.14	0.01
13	81	G	1	-43.3	0.1	35.7	0.1	0.01
13	NoBP	C	1	-43.6	-0.01	40.01	-0.01	-0.0

i-nuc	BP(j)	Nuc	#BP_Win	avgMFE	avgZ	avgED	SumZ	SumZ/#TotalWindows	BPs= 2
nt-14	-	U	14	-	-	-	-	-
14	NoBP	U	10	-46.35	-0.86	28.29	-8.63	-0.62
14	102	A	1	-43.1	0.14	39.02	0.14	0.01
14	80	A	3	-43.43	0.08	39.27	0.23	0.02

i-nuc	BP(j)	Nuc	#BP_Win	avgMFE	avgZ	avgED	SumZ	SumZ/#TotalWindows	BPs= 3
nt-15	-	U	15	-	-	-	-	-
15	NoBP	U	10	-46.24	-0.79	28.4	-7.91	-0.53
15	66	G	1	-44.4	-0.48	44.72	-0.48	-0.03
15	101	G	1	-43.1	0.14	39.02	0.14	0.01
15	79	A	3	-43.43	0.08	39.27	0.23	0.02

i-nuc	BP(j)	Nuc	#BP_Win	avgMFE	avgZ	avgED	SumZ	SumZ/#TotalWindows	BPs= 5
nt-16	-	C	16	-	-	-	-	-
16	103	G	9	-46.57	-0.91	26.46	-8.15	-0.51
16	65	G	1	-44.4	-0.48	44.72	-0.48	-0.03
16	100	G	1	-43.1	0.14	39.02	0.14	0.01
16	78	G	3	-43.43	0.08	39.27	0.23	0.01
16	26	G	2	-43.25	0.27	46.17	0.54	0.03

i-nuc	BP(j)	Nuc	#BP_Win	avgMFE	avgZ	avgED	SumZ	SumZ/#TotalWindows	BPs= 5
nt-17	-	U	17	-	-	-	-	-
17	102	A	9	-46.57	-0.91	26.46	-8.15	-0.48
17	64	G	1	-44.4	-0.48	44.72	-0.48	-0.03
17	99	G	1	-43.1	0.14	39.02	0.14	0.01
17	77	A	3	-43.43	0.08	39.27	0.23	0.01
17	25	G	2	-43.25	0.27	46.17	0.54	0.03
17	NoBP	U	1	-43.1	0.43	49.9	0.43	0.03

i-nuc	BP(j)	Nuc	#BP_Win	avgMFE	avgZ	avgED	SumZ	SumZ/#TotalWindows	BPs= 3
nt-18	-	C	18	-	-	-	-	-
18	101	G	9	-46.57	-0.91	26.46	-8.15	-0.45
18	63	G	1	-44.4	-0.48	44.72	-0.48	-0.03
18	NoBP	C	6	-43.27	0.22	43.02	1.31	0.07
18	24	G	2	-43.25	0.27	46.17	0.54	0.03

i-nuc	BP(j)	Nuc	#BP_Win	avgMFE	avgZ	avgED	SumZ	SumZ/#TotalWindows	BPs= 4
nt-19	-	U	19	-	-	-	-	-
19	100	G	9	-46.57	-0.91	26.46	-8.15	-0.43
19	62	G	1	-44.4	-0.48	44.72	-0.48	-0.03
19	97	A	1	-43.1	0.14	39.02	0.14	0.01
19	NoBP	U	6	-43.42	0.25	45.64	1.5	0.08
19	23	A	2	-43.25	0.27	46.17	0.54	0.03

i-nuc	BP(j)	Nuc	#BP_Win	avgMFE	avgZ	avgED	SumZ	SumZ/#TotalWindows	BPs= 3
nt-20	-	C	20	-	-	-	-	-
20	99	G	9	-46.57	-0.91	26.46	-8.15	-0.41
20	61	G	1	-44.4	-0.48	44.72	-0.48	-0.02
20	96	G	1	-43.1	0.14	39.02	0.14	0.01
20	NoBP	C	9	-43.44	0.26	46.73	2.35	0.12

i-nuc	BP(j)	Nuc	#BP_Win	avgMFE	avgZ	avgED	SumZ	SumZ/#TotalWindows	BPs= 2
nt-21	-	U	21	-	-	-	-	-
21	98	A	9	-46.57	-0.91	26.46	-8.15	-0.39
21	60	A	1	-44.4	-0.48	44.72	-0.48	-0.02
21	NoBP	U	11	-43.47	0.24	46.43	2.65	0.13

i-nuc	BP(j)	Nuc	#BP_Win	avgMFE	avgZ	avgED	SumZ	SumZ/#TotalWindows	BPs= 2
nt-22	-	U	22	-	-	-	-	-
22	97	A	9	-46.57	-0.91	26.46	-8.15	-0.37
22	59	A	1	-44.4	-0.48	44.72	-0.48	-0.02
22	NoBP	U	12	-43.55	0.23	46.7	2.73	0.12

i-nuc	BP(j)	Nuc	#BP_Win	avgMFE	avgZ	avgED	SumZ	SumZ/#TotalWindows	BPs= 2
nt-23	-	A	23	-	-	-	-	-
23	NoBP	A	19	-45.01	-0.34	36.93	-6.45	-0.28
23	19	U	2	-43.25	0.27	46.17	0.54	0.02
23	140	U	2	-44.25	0.12	50.4	0.24	0.01

i-nuc	BP(j)	Nuc	#BP_Win	avgMFE	avgZ	avgED	SumZ	SumZ/#TotalWindows	BPs= 3
nt-24	-	G	24	-	-	-	-	-
24	NoBP	G	15	-45.51	-0.48	35.83	-7.22	-0.3
24	71	C	5	-43.3	0.23	43.83	1.17	0.05
24	18	C	2	-43.25	0.27	46.17	0.54	0.02
24	139	U	2	-44.25	0.12	50.4	0.24	0.01

i-nuc	BP(j)	Nuc	#BP_Win	avgMFE	avgZ	avgED	SumZ	SumZ/#TotalWindows	BPs= 3
nt-25	-	G	25	-	-	-	-	-
25	67	U	10	-46.22	-0.8	27.72	-8.01	-0.32
25	NoBP	G	8	-44.11	0.16	50.22	1.31	0.05
25	70	C	5	-43.3	0.23	43.83	1.17	0.05
25	17	U	2	-43.25	0.27	46.17	0.54	0.02

i-nuc	BP(j)	Nuc	#BP_Win	avgMFE	avgZ	avgED	SumZ	SumZ/#TotalWindows	BPs= 3
nt-26	-	G	26	-	-	-	-	-
26	NoBP	G	11	-46.05	-0.77	29.26	-8.49	-0.33
26	69	C	5	-43.3	0.23	43.83	1.17	0.04
26	16	C	2	-43.25	0.27	46.17	0.54	0.02
26	137	C	8	-44.08	0.23	49.07	1.81	0.07

i-nuc	BP(j)	Nuc	#BP_Win	avgMFE	avgZ	avgED	SumZ	SumZ/#TotalWindows	BPs= 4
nt-27	-	U	27	-	-	-	-	-
27	65	G	10	-46.22	-0.8	27.72	-8.01	-0.3
27	58	G	1	-44.4	-0.48	44.72	-0.48	-0.02
27	68	G	5	-43.3	0.23	43.83	1.17	0.04
27	NoBP	U	3	-43.33	0.18	43.66	0.55	0.02
27	136	G	8	-44.08	0.23	49.07	1.81	0.07

i-nuc	BP(j)	Nuc	#BP_Win	avgMFE	avgZ	avgED	SumZ	SumZ/#TotalWindows	BPs= 3
nt-28	-	C	28	-	-	-	-	-
28	64	G	15	-45.25	-0.46	33.09	-6.84	-0.24
28	57	G	1	-44.4	-0.48	44.72	-0.48	-0.02
28	NoBP	C	4	-43.38	0.14	40.92	0.57	0.02
28	135	G	8	-44.08	0.23	49.07	1.81	0.06

i-nuc	BP(j)	Nuc	#BP_Win	avgMFE	avgZ	avgED	SumZ	SumZ/#TotalWindows	BPs= 3
nt-29	-	U	29	-	-	-	-	-
29	63	G	15	-45.25	-0.46	33.09	-6.84	-0.24
29	56	G	1	-44.4	-0.48	44.72	-0.48	-0.02
29	NoBP	U	5	-43.4	0.14	37.94	0.68	0.02
29	134	A	8	-44.08	0.23	49.07	1.81	0.06

i-nuc	BP(j)	Nuc	#BP_Win	avgMFE	avgZ	avgED	SumZ	SumZ/#TotalWindows	BPs= 2
nt-30	-	C	30	-	-	-	-	-
30	62	G	29	-44.54	-0.15	38.53	-4.27	-0.14
30	55	G	1	-44.4	-0.48	44.72	-0.48	-0.02

i-nuc	BP(j)	Nuc	#BP_Win	avgMFE	avgZ	avgED	SumZ	SumZ/#TotalWindows	BPs= 1
nt-31	-	U	31	-	-	-	-	-
31	61	G	29	-44.54	-0.15	38.53	-4.27	-0.14
31	NoBP	U	2	-43.9	-0.26	35.42	-0.52	-0.02

i-nuc	BP(j)	Nuc	#BP_Win	avgMFE	avgZ	avgED	SumZ	SumZ/#TotalWindows	BPs= 2
nt-32	-	U	32	-	-	-	-	-
32	60	A	29	-44.54	-0.15	38.53	-4.27	-0.13
32	53	G	1	-44.4	-0.48	44.72	-0.48	-0.01
32	NoBP	U	2	-43.6	-0.06	24.12	-0.11	-0.0

i-nuc	BP(j)	Nuc	#BP_Win	avgMFE	avgZ	avgED	SumZ	SumZ/#TotalWindows	BPs= 3
nt-33	-	U	33	-	-	-	-	-
33	59	A	29	-44.54	-0.15	38.53	-4.27	-0.13
33	52	A	1	-44.4	-0.48	44.72	-0.48	-0.01
33	66	G	3	-43.7	-0.03	21.77	-0.09	-0.0

i-nuc	BP(j)	Nuc	#BP_Win	avgMFE	avgZ	avgED	SumZ	SumZ/#TotalWindows	BPs= 3
nt-34	-	C	34	-	-	-	-	-
34	58	G	29	-44.54	-0.15	38.53	-4.27	-0.13
34	51	G	1	-44.4	-0.48	44.72	-0.48	-0.01
34	65	G	4	-43.82	-0.08	20.43	-0.3	-0.01

i-nuc	BP(j)	Nuc	#BP_Win	avgMFE	avgZ	avgED	SumZ	SumZ/#TotalWindows	BPs= 3
nt-35	-	C	35	-	-	-	-	-
35	57	G	29	-44.54	-0.15	38.53	-4.27	-0.12
35	49	G	1	-44.4	-0.48	44.72	-0.48	-0.01
35	64	G	5	-43.24	0.03	22.68	0.16	0.0

i-nuc	BP(j)	Nuc	#BP_Win	avgMFE	avgZ	avgED	SumZ	SumZ/#TotalWindows	BPs= 4
nt-36	-	C	36	-	-	-	-	-
36	56	G	29	-44.54	-0.15	38.53	-4.27	-0.12
36	48	G	1	-44.4	-0.48	44.72	-0.48	-0.01
36	63	G	5	-43.24	0.03	22.68	0.16	0.0
36	94	G	1	-39.6	0.69	35.93	0.69	0.02

i-nuc	BP(j)	Nuc	#BP_Win	avgMFE	avgZ	avgED	SumZ	SumZ/#TotalWindows	BPs= 4
nt-37	-	C	37	-	-	-	-	-
37	55	G	29	-44.54	-0.15	38.53	-4.27	-0.12
37	47	G	1	-44.4	-0.48	44.72	-0.48	-0.01
37	62	G	5	-43.24	0.03	22.68	0.16	0.0
37	93	G	1	-39.6	0.69	35.93	0.69	0.02
37	NoBP	C	1	-39.3	0.47	24.41	0.47	0.01

i-nuc	BP(j)	Nuc	#BP_Win	avgMFE	avgZ	avgED	SumZ	SumZ/#TotalWindows	BPs= 5
nt-38	-	C	38	-	-	-	-	-
38	53	G	29	-44.54	-0.15	38.53	-4.27	-0.11
38	46	G	1	-44.4	-0.48	44.72	-0.48	-0.01
38	61	G	5	-43.24	0.03	22.68	0.16	0.0
38	92	G	1	-39.6	0.69	35.93	0.69	0.02
38	58	G	2	-39.1	0.38	23.89	0.77	0.02

i-nuc	BP(j)	Nuc	#BP_Win	avgMFE	avgZ	avgED	SumZ	SumZ/#TotalWindows	BPs= 4
nt-39	-	U	39	-	-	-	-	-
39	52	A	29	-44.54	-0.15	38.53	-4.27	-0.11
39	NoBP	U	1	-44.4	-0.48	44.72	-0.48	-0.01
39	60	A	5	-43.24	0.03	22.68	0.16	0.0
39	88	A	2	-38.05	0.78	36.1	1.57	0.04
39	57	G	2	-39.1	0.38	23.89	0.77	0.02

i-nuc	BP(j)	Nuc	#BP_Win	avgMFE	avgZ	avgED	SumZ	SumZ/#TotalWindows	BPs= 3
nt-40	-	C	40	-	-	-	-	-
40	51	G	29	-44.54	-0.15	38.53	-4.27	-0.11
40	NoBP	C	1	-44.4	-0.48	44.72	-0.48	-0.01
40	56	G	8	-41.24	0.23	24.9	1.82	0.05
40	87	G	2	-38.05	0.78	36.1	1.57	0.04

i-nuc	BP(j)	Nuc	#BP_Win	avgMFE	avgZ	avgED	SumZ	SumZ/#TotalWindows	BPs= 2
nt-41	-	C	41	-	-	-	-	-
41	NoBP	C	31	-44.19	-0.12	38.67	-3.76	-0.09
41	55	G	8	-41.24	0.23	24.9	1.82	0.04
41	86	G	2	-38.05	0.78	36.1	1.57	0.04

i-nuc	BP(j)	Nuc	#BP_Win	avgMFE	avgZ	avgED	SumZ	SumZ/#TotalWindows	BPs= 3
nt-42	-	A	42	-	-	-	-	-
42	50	U	29	-44.54	-0.15	38.53	-4.27	-0.1
42	NoBP	A	3	-37.7	0.4	37.17	1.19	0.03
42	54	U	8	-41.24	0.23	24.9	1.82	0.04
42	84	U	2	-38.05	0.78	36.1	1.57	0.04

i-nuc	BP(j)	Nuc	#BP_Win	avgMFE	avgZ	avgED	SumZ	SumZ/#TotalWindows	BPs= 4
nt-43	-	C	43	-	-	-	-	-
43	49	G	29	-44.54	-0.15	38.53	-4.27	-0.1
43	NoBP	C	1	-44.4	-0.48	44.72	-0.48	-0.01
43	53	G	8	-41.24	0.23	24.9	1.82	0.04
43	83	G	2	-38.05	0.78	36.1	1.57	0.04
43	160	G	3	-34.43	0.87	32.69	2.62	0.06

i-nuc	BP(j)	Nuc	#BP_Win	avgMFE	avgZ	avgED	SumZ	SumZ/#TotalWindows	BPs= 4
nt-44	-	U	44	-	-	-	-	-
44	48	G	29	-44.54	-0.15	38.53	-4.27	-0.1
44	NoBP	U	2	-38.9	0.26	39.33	0.53	0.01
44	52	A	8	-41.24	0.23	24.9	1.82	0.04
44	82	G	2	-38.05	0.78	36.1	1.57	0.04
44	159	A	3	-34.43	0.87	32.69	2.62	0.06

i-nuc	BP(j)	Nuc	#BP_Win	avgMFE	avgZ	avgED	SumZ	SumZ/#TotalWindows	BPs= 2
nt-45	-	U	45	-	-	-	-	-
45	NoBP	U	35	-43.03	0.0	37.91	0.03	0.0
45	51	G	8	-41.24	0.23	24.9	1.82	0.04
45	81	G	2	-38.05	0.78	36.1	1.57	0.03

i-nuc	BP(j)	Nuc	#BP_Win	avgMFE	avgZ	avgED	SumZ	SumZ/#TotalWindows	BPs= 1
nt-46	-	G	46	-	-	-	-	-
46	NoBP	G	45	-42.25	0.11	35.26	4.8	0.1
46	38	C	1	-44.4	-0.48	44.72	-0.48	-0.01

i-nuc	BP(j)	Nuc	#BP_Win	avgMFE	avgZ	avgED	SumZ	SumZ/#TotalWindows	BPs= 2
nt-47	-	G	47	-	-	-	-	-
47	NoBP	G	40	-43.27	-0.0	35.27	-0.1	-0.0
47	37	C	1	-44.4	-0.48	44.72	-0.48	-0.01
47	156	U	6	-33.92	0.95	32.95	5.68	0.12

i-nuc	BP(j)	Nuc	#BP_Win	avgMFE	avgZ	avgED	SumZ	SumZ/#TotalWindows	BPs= 3
nt-48	-	G	48	-	-	-	-	-
48	44	U	29	-44.54	-0.15	38.53	-4.27	-0.09
48	36	C	1	-44.4	-0.48	44.72	-0.48	-0.01
48	NoBP	G	12	-39.38	0.41	26.22	4.95	0.1
48	155	U	6	-33.92	0.95	32.95	5.68	0.12

i-nuc	BP(j)	Nuc	#BP_Win	avgMFE	avgZ	avgED	SumZ	SumZ/#TotalWindows	BPs= 3
nt-49	-	G	49	-	-	-	-	-
49	43	C	29	-44.54	-0.15	38.53	-4.27	-0.09
49	35	C	1	-44.4	-0.48	44.72	-0.48	-0.01
49	NoBP	G	13	-38.98	0.42	25.63	5.47	0.11
49	154	C	6	-33.92	0.95	32.95	5.68	0.12

i-nuc	BP(j)	Nuc	#BP_Win	avgMFE	avgZ	avgED	SumZ	SumZ/#TotalWindows	BPs= 2
nt-50	-	U	50	-	-	-	-	-
50	42	A	29	-44.54	-0.15	38.53	-4.27	-0.09
50	NoBP	U	15	-39.03	0.36	26.49	5.37	0.11
50	153	A	6	-33.92	0.95	32.95	5.68	0.11

i-nuc	BP(j)	Nuc	#BP_Win	avgMFE	avgZ	avgED	SumZ	SumZ/#TotalWindows	BPs= 4
nt-51	-	G	51	-	-	-	-	-
51	40	C	29	-44.54	-0.15	38.53	-4.27	-0.08
51	34	C	1	-44.4	-0.48	44.72	-0.48	-0.01
51	45	U	8	-41.24	0.23	24.9	1.82	0.04
51	75	C	13	-34.55	0.76	28.82	9.83	0.19

i-nuc	BP(j)	Nuc	#BP_Win	avgMFE	avgZ	avgED	SumZ	SumZ/#TotalWindows	BPs= 4
nt-52	-	A	52	-	-	-	-	-
52	39	U	29	-44.54	-0.15	38.53	-4.27	-0.08
52	33	U	1	-44.4	-0.48	44.72	-0.48	-0.01
52	44	U	8	-41.24	0.23	24.9	1.82	0.03
52	74	U	14	-34.25	0.8	30.37	11.17	0.21

i-nuc	BP(j)	Nuc	#BP_Win	avgMFE	avgZ	avgED	SumZ	SumZ/#TotalWindows	BPs= 4
nt-53	-	G	53	-	-	-	-	-
53	38	C	29	-44.54	-0.15	38.53	-4.27	-0.08
53	32	U	1	-44.4	-0.48	44.72	-0.48	-0.01
53	43	C	8	-41.24	0.23	24.9	1.82	0.03
53	73	C	14	-34.25	0.8	30.37	11.17	0.21
53	NoBP	G	1	-30.4	1.32	50.63	1.32	0.02

i-nuc	BP(j)	Nuc	#BP_Win	avgMFE	avgZ	avgED	SumZ	SumZ/#TotalWindows	BPs= 2
nt-54	-	U	54	-	-	-	-	-
54	NoBP	U	32	-43.65	-0.07	39.44	-2.27	-0.04
54	42	A	8	-41.24	0.23	24.9	1.82	0.03
54	72	A	14	-34.25	0.8	30.37	11.17	0.21

i-nuc	BP(j)	Nuc	#BP_Win	avgMFE	avgZ	avgED	SumZ	SumZ/#TotalWindows	BPs= 4
nt-55	-	G	55	-	-	-	-	-
55	37	C	29	-44.54	-0.15	38.53	-4.27	-0.08
55	30	C	1	-44.4	-0.48	44.72	-0.48	-0.01
55	41	C	8	-41.24	0.23	24.9	1.82	0.03
55	71	C	14	-34.25	0.8	30.37	11.17	0.2
55	NoBP	G	3	-30.4	1.12	48.94	3.37	0.06

i-nuc	BP(j)	Nuc	#BP_Win	avgMFE	avgZ	avgED	SumZ	SumZ/#TotalWindows	BPs= 5
nt-56	-	G	56	-	-	-	-	-
56	36	C	29	-44.54	-0.15	38.53	-4.27	-0.08
56	29	U	1	-44.4	-0.48	44.72	-0.48	-0.01
56	40	C	8	-41.24	0.23	24.9	1.82	0.03
56	70	C	14	-34.25	0.8	30.37	11.17	0.2
56	110	C	4	-30.48	1.02	47.82	4.1	0.07

i-nuc	BP(j)	Nuc	#BP_Win	avgMFE	avgZ	avgED	SumZ	SumZ/#TotalWindows	BPs= 5
nt-57	-	G	57	-	-	-	-	-
57	35	C	29	-44.54	-0.15	38.53	-4.27	-0.07
57	28	C	1	-44.4	-0.48	44.72	-0.48	-0.01
57	NoBP	G	7	-40.23	0.3	28.0	2.07	0.04
57	69	C	14	-34.25	0.8	30.37	11.17	0.2
57	39	U	2	-39.1	0.38	23.89	0.77	0.01
57	109	C	4	-30.48	1.02	47.82	4.1	0.07

i-nuc	BP(j)	Nuc	#BP_Win	avgMFE	avgZ	avgED	SumZ	SumZ/#TotalWindows	BPs= 4
nt-58	-	G	58	-	-	-	-	-
58	34	C	29	-44.54	-0.15	38.53	-4.27	-0.07
58	27	U	1	-44.4	-0.48	44.72	-0.48	-0.01
58	NoBP	G	22	-35.95	0.64	30.27	14.18	0.24
58	38	C	2	-39.1	0.38	23.89	0.77	0.01
58	108	C	4	-30.48	1.02	47.82	4.1	0.07

i-nuc	BP(j)	Nuc	#BP_Win	avgMFE	avgZ	avgED	SumZ	SumZ/#TotalWindows	BPs= 4
nt-59	-	A	59	-	-	-	-	-
59	33	U	29	-44.54	-0.15	38.53	-4.27	-0.07
59	22	U	1	-44.4	-0.48	44.72	-0.48	-0.01
59	NoBP	A	11	-38.15	0.44	30.28	4.79	0.08
59	67	U	14	-34.25	0.8	30.37	11.17	0.19
59	107	U	4	-30.48	1.02	47.82	4.1	0.07

i-nuc	BP(j)	Nuc	#BP_Win	avgMFE	avgZ	avgED	SumZ	SumZ/#TotalWindows	BPs= 3
nt-60	-	A	60	-	-	-	-	-
60	32	U	29	-44.54	-0.15	38.53	-4.27	-0.07
60	21	U	1	-44.4	-0.48	44.72	-0.48	-0.01
60	39	U	5	-43.24	0.03	22.68	0.16	0.0
60	NoBP	A	25	-33.4	0.84	35.29	21.12	0.35

i-nuc	BP(j)	Nuc	#BP_Win	avgMFE	avgZ	avgED	SumZ	SumZ/#TotalWindows	BPs= 5
nt-61	-	G	61	-	-	-	-	-
61	31	U	29	-44.54	-0.15	38.53	-4.27	-0.07
61	20	C	1	-44.4	-0.48	44.72	-0.48	-0.01
61	38	C	5	-43.24	0.03	22.68	0.16	0.0
61	NoBP	G	16	-33.75	0.86	32.42	13.73	0.23
61	110	C	6	-33.9	0.77	36.61	4.63	0.08
61	105	C	4	-30.48	1.02	47.82	4.1	0.07

i-nuc	BP(j)	Nuc	#BP_Win	avgMFE	avgZ	avgED	SumZ	SumZ/#TotalWindows	BPs= 6
nt-62	-	G	62	-	-	-	-	-
62	30	C	29	-44.54	-0.15	38.53	-4.27	-0.07
62	19	U	1	-44.4	-0.48	44.72	-0.48	-0.01
62	37	C	5	-43.24	0.03	22.68	0.16	0.0
62	NoBP	G	14	-34.25	0.8	30.37	11.17	0.18
62	109	C	6	-33.9	0.77	36.61	4.63	0.07
62	104	C	4	-30.48	1.02	47.82	4.1	0.07
62	133	C	3	-30.8	1.1	41.09	3.29	0.05

i-nuc	BP(j)	Nuc	#BP_Win	avgMFE	avgZ	avgED	SumZ	SumZ/#TotalWindows	BPs= 6
nt-63	-	G	63	-	-	-	-	-
63	29	U	15	-45.25	-0.46	33.09	-6.84	-0.11
63	18	C	1	-44.4	-0.48	44.72	-0.48	-0.01
63	133	C	15	-42.95	0.21	42.96	3.15	0.05
63	36	C	5	-43.24	0.03	22.68	0.16	0.0
63	NoBP	G	18	-33.41	0.85	34.24	15.27	0.24
63	108	C	6	-33.9	0.77	36.61	4.63	0.07
63	132	C	3	-30.8	1.1	41.09	3.29	0.05

i-nuc	BP(j)	Nuc	#BP_Win	avgMFE	avgZ	avgED	SumZ	SumZ/#TotalWindows	BPs= 7
nt-64	-	G	64	-	-	-	-	-
64	28	C	15	-45.25	-0.46	33.09	-6.84	-0.11
64	17	U	1	-44.4	-0.48	44.72	-0.48	-0.01
64	132	C	15	-42.95	0.21	42.96	3.15	0.05
64	35	C	5	-43.24	0.03	22.68	0.16	0.0
64	NoBP	G	18	-33.41	0.85	34.24	15.27	0.24
64	107	U	6	-33.9	0.77	36.61	4.63	0.07
64	131	C	3	-30.8	1.1	41.09	3.29	0.05
64	133	C	1	-28.0	1.39	45.9	1.39	0.02

i-nuc	BP(j)	Nuc	#BP_Win	avgMFE	avgZ	avgED	SumZ	SumZ/#TotalWindows	BPs= 7
nt-65	-	G	65	-	-	-	-	-
65	27	U	10	-46.22	-0.8	27.72	-8.01	-0.12
65	16	C	1	-44.4	-0.48	44.72	-0.48	-0.01
65	NoBP	G	25	-35.46	0.73	36.28	18.35	0.28
65	131	C	15	-42.95	0.21	42.96	3.15	0.05
65	34	C	4	-43.82	-0.08	20.43	-0.3	-0.0
65	105	C	6	-33.9	0.77	36.61	4.63	0.07
65	130	C	3	-30.8	1.1	41.09	3.29	0.05
65	132	C	1	-28.0	1.39	45.9	1.39	0.02

i-nuc	BP(j)	Nuc	#BP_Win	avgMFE	avgZ	avgED	SumZ	SumZ/#TotalWindows	BPs= 6
nt-66	-	G	66	-	-	-	-	-
66	NoBP	G	37	-38.43	0.31	33.49	11.31	0.17
66	15	U	1	-44.4	-0.48	44.72	-0.48	-0.01
66	130	C	15	-42.95	0.21	42.96	3.15	0.05
66	33	U	3	-43.7	-0.03	21.77	-0.09	-0.0
66	104	C	6	-33.9	0.77	36.61	4.63	0.07
66	129	C	3	-30.8	1.1	41.09	3.29	0.05
66	131	C	1	-28.0	1.39	45.9	1.39	0.02

i-nuc	BP(j)	Nuc	#BP_Win	avgMFE	avgZ	avgED	SumZ	SumZ/#TotalWindows	BPs= 5
nt-67	-	U	67	-	-	-	-	-
67	25	G	10	-46.22	-0.8	27.72	-8.01	-0.12
67	NoBP	U	30	-41.19	0.3	39.3	9.05	0.14
67	59	A	14	-34.25	0.8	30.37	11.17	0.17
67	103	G	6	-33.9	0.77	36.61	4.63	0.07
67	96	G	4	-30.48	1.02	47.82	4.1	0.06
67	128	G	3	-30.8	1.1	41.09	3.29	0.05

i-nuc	BP(j)	Nuc	#BP_Win	avgMFE	avgZ	avgED	SumZ	SumZ/#TotalWindows	BPs= 4
nt-68	-	G	68	-	-	-	-	-
68	95	U	26	-38.79	0.16	32.62	4.19	0.06
68	13	C	1	-44.4	-0.48	44.72	-0.48	-0.01
68	27	U	5	-43.3	0.23	43.83	1.17	0.02
68	129	C	16	-42.02	0.28	43.14	4.54	0.07
68	NoBP	G	20	-34.14	0.79	32.24	15.8	0.23

i-nuc	BP(j)	Nuc	#BP_Win	avgMFE	avgZ	avgED	SumZ	SumZ/#TotalWindows	BPs= 6
nt-69	-	C	69	-	-	-	-	-
69	94	G	27	-38.39	0.2	32.94	5.46	0.08
69	12	G	1	-44.4	-0.48	44.72	-0.48	-0.01
69	26	G	5	-43.3	0.23	43.83	1.17	0.02
69	128	G	16	-42.02	0.28	43.14	4.54	0.07
69	57	G	14	-34.25	0.8	30.37	11.17	0.16
69	101	G	6	-33.9	0.77	36.61	4.63	0.07

i-nuc	BP(j)	Nuc	#BP_Win	avgMFE	avgZ	avgED	SumZ	SumZ/#TotalWindows	BPs= 6
nt-70	-	C	70	-	-	-	-	-
70	93	G	27	-38.39	0.2	32.94	5.46	0.08
70	11	G	1	-44.4	-0.48	44.72	-0.48	-0.01
70	25	G	5	-43.3	0.23	43.83	1.17	0.02
70	127	G	16	-42.02	0.28	43.14	4.54	0.06
70	56	G	14	-34.25	0.8	30.37	11.17	0.16
70	100	G	6	-33.9	0.77	36.61	4.63	0.07
70	NoBP	C	1	-27.6	1.11	38.46	1.11	0.02

i-nuc	BP(j)	Nuc	#BP_Win	avgMFE	avgZ	avgED	SumZ	SumZ/#TotalWindows	BPs= 5
nt-71	-	C	71	-	-	-	-	-
71	92	G	27	-38.39	0.2	32.94	5.46	0.08
71	10	G	1	-44.4	-0.48	44.72	-0.48	-0.01
71	24	G	5	-43.3	0.23	43.83	1.17	0.02
71	NoBP	C	18	-40.42	0.36	42.5	6.43	0.09
71	55	G	14	-34.25	0.8	30.37	11.17	0.16
71	99	G	6	-33.9	0.77	36.61	4.63	0.07

i-nuc	BP(j)	Nuc	#BP_Win	avgMFE	avgZ	avgED	SumZ	SumZ/#TotalWindows	BPs= 4
nt-72	-	A	72	-	-	-	-	-
72	91	U	27	-38.39	0.2	32.94	5.46	0.08
72	9	U	1	-44.4	-0.48	44.72	-0.48	-0.01
72	NoBP	A	24	-40.48	0.35	42.46	8.29	0.12
72	54	U	14	-34.25	0.8	30.37	11.17	0.16
72	95	U	6	-33.9	0.77	36.61	4.63	0.06

i-nuc	BP(j)	Nuc	#BP_Win	avgMFE	avgZ	avgED	SumZ	SumZ/#TotalWindows	BPs= 3
nt-73	-	C	73	-	-	-	-	-
73	NoBP	C	52	-39.15	0.28	37.2	14.4	0.2
73	8	G	1	-44.4	-0.48	44.72	-0.48	-0.01
73	53	G	14	-34.25	0.8	30.37	11.17	0.15
73	94	G	6	-33.9	0.77	36.61	4.63	0.06

i-nuc	BP(j)	Nuc	#BP_Win	avgMFE	avgZ	avgED	SumZ	SumZ/#TotalWindows	BPs= 4
nt-74	-	U	74	-	-	-	-	-
74	87	G	27	-38.39	0.2	32.94	5.46	0.07
74	123	A	17	-42.16	0.24	43.23	4.06	0.05
74	NoBP	U	10	-35.45	0.49	37.81	4.94	0.07
74	52	A	14	-34.25	0.8	30.37	11.17	0.15
74	93	G	6	-33.9	0.77	36.61	4.63	0.06

i-nuc	BP(j)	Nuc	#BP_Win	avgMFE	avgZ	avgED	SumZ	SumZ/#TotalWindows	BPs= 4
nt-75	-	C	75	-	-	-	-	-
75	86	G	27	-38.39	0.2	32.94	5.46	0.07
75	122	G	17	-42.16	0.24	43.23	4.06	0.05
75	NoBP	C	12	-34.38	0.57	37.28	6.85	0.09
75	51	G	13	-34.55	0.76	28.82	9.83	0.13
75	92	G	6	-33.9	0.77	36.61	4.63	0.06

i-nuc	BP(j)	Nuc	#BP_Win	avgMFE	avgZ	avgED	SumZ	SumZ/#TotalWindows	BPs= 2
nt-76	-	U	76	-	-	-	-	-
76	85	A	27	-38.39	0.2	32.94	5.46	0.07
76	121	A	17	-42.16	0.24	43.23	4.06	0.05
76	NoBP	U	32	-34.14	0.68	33.15	21.62	0.28

i-nuc	BP(j)	Nuc	#BP_Win	avgMFE	avgZ	avgED	SumZ	SumZ/#TotalWindows	BPs= 3
nt-77	-	A	77	-	-	-	-	-
77	84	U	27	-38.39	0.2	32.94	5.46	0.07
77	120	U	17	-42.16	0.24	43.23	4.06	0.05
77	17	U	3	-43.43	0.08	39.27	0.23	0.0
77	NoBP	A	30	-33.0	0.73	32.49	21.78	0.28

i-nuc	BP(j)	Nuc	#BP_Win	avgMFE	avgZ	avgED	SumZ	SumZ/#TotalWindows	BPs= 1
nt-78	-	G	78	-	-	-	-	-
78	NoBP	G	75	-36.95	0.42	35.16	31.57	0.4
78	16	C	3	-43.43	0.08	39.27	0.23	0.0

i-nuc	BP(j)	Nuc	#BP_Win	avgMFE	avgZ	avgED	SumZ	SumZ/#TotalWindows	BPs= 1
nt-79	-	A	79	-	-	-	-	-
79	NoBP	A	76	-36.84	0.42	35.16	31.79	0.4
79	15	U	3	-43.43	0.08	39.27	0.23	0.0

i-nuc	BP(j)	Nuc	#BP_Win	avgMFE	avgZ	avgED	SumZ	SumZ/#TotalWindows	BPs= 1
nt-80	-	A	80	-	-	-	-	-
80	NoBP	A	77	-36.73	0.42	35.25	32.26	0.4
80	14	U	3	-43.43	0.08	39.27	0.23	0.0

i-nuc	BP(j)	Nuc	#BP_Win	avgMFE	avgZ	avgED	SumZ	SumZ/#TotalWindows	BPs= 3
nt-81	-	G	81	-	-	-	-	-
81	NoBP	G	50	-39.13	0.28	36.88	14.15	0.17
81	13	C	1	-43.3	0.1	35.7	0.1	0.0
81	131	C	28	-32.54	0.62	32.92	17.24	0.21
81	45	U	2	-38.05	0.78	36.1	1.57	0.02

i-nuc	BP(j)	Nuc	#BP_Win	avgMFE	avgZ	avgED	SumZ	SumZ/#TotalWindows	BPs= 3
nt-82	-	G	82	-	-	-	-	-
82	NoBP	G	34	-37.25	0.33	33.66	11.08	0.14
82	119	U	17	-42.16	0.24	43.23	4.06	0.05
82	130	C	29	-32.91	0.6	33.01	17.34	0.21
82	44	U	2	-38.05	0.78	36.1	1.57	0.02

i-nuc	BP(j)	Nuc	#BP_Win	avgMFE	avgZ	avgED	SumZ	SumZ/#TotalWindows	BPs= 4
nt-83	-	G	83	-	-	-	-	-
83	NoBP	G	33	-37.58	0.31	33.6	10.09	0.12
83	118	C	17	-42.16	0.24	43.23	4.06	0.05
83	129	C	29	-32.91	0.6	33.01	17.34	0.21
83	43	C	2	-38.05	0.78	36.1	1.57	0.02
83	196	C	2	-26.55	0.89	35.28	1.78	0.02

i-nuc	BP(j)	Nuc	#BP_Win	avgMFE	avgZ	avgED	SumZ	SumZ/#TotalWindows	BPs= 5
nt-84	-	U	84	-	-	-	-	-
84	77	A	27	-38.39	0.2	32.94	5.46	0.07
84	117	G	17	-42.16	0.24	43.23	4.06	0.05
84	128	G	29	-32.91	0.6	33.01	17.34	0.21
84	42	A	2	-38.05	0.78	36.1	1.57	0.02
84	NoBP	U	7	-32.81	0.8	35.52	5.57	0.07
84	195	A	2	-26.55	0.89	35.28	1.78	0.02

i-nuc	BP(j)	Nuc	#BP_Win	avgMFE	avgZ	avgED	SumZ	SumZ/#TotalWindows	BPs= 3
nt-85	-	A	85	-	-	-	-	-
85	76	U	27	-38.39	0.2	32.94	5.46	0.06
85	116	U	17	-42.16	0.24	43.23	4.06	0.05
85	NoBP	A	39	-32.99	0.65	33.52	25.36	0.3
85	194	U	2	-26.55	0.89	35.28	1.78	0.02

i-nuc	BP(j)	Nuc	#BP_Win	avgMFE	avgZ	avgED	SumZ	SumZ/#TotalWindows	BPs= 3
nt-86	-	G	86	-	-	-	-	-
86	75	C	27	-38.39	0.2	32.94	5.46	0.06
86	NoBP	G	55	-35.52	0.52	36.37	28.73	0.33
86	41	C	2	-38.05	0.78	36.1	1.57	0.02
86	193	C	2	-26.55	0.89	35.28	1.78	0.02

i-nuc	BP(j)	Nuc	#BP_Win	avgMFE	avgZ	avgED	SumZ	SumZ/#TotalWindows	BPs= 3
nt-87	-	G	87	-	-	-	-	-
87	74	U	27	-38.39	0.2	32.94	5.46	0.06
87	NoBP	G	29	-37.19	0.48	39.51	13.94	0.16
87	125	C	29	-32.91	0.6	33.01	17.34	0.2
87	40	C	2	-38.05	0.78	36.1	1.57	0.02

i-nuc	BP(j)	Nuc	#BP_Win	avgMFE	avgZ	avgED	SumZ	SumZ/#TotalWindows	BPs= 1
nt-88	-	A	88	-	-	-	-	-
88	NoBP	A	86	-36.0	0.44	35.2	37.45	0.43
88	39	U	2	-38.05	0.78	36.1	1.57	0.02

i-nuc	BP(j)	Nuc	#BP_Win	avgMFE	avgZ	avgED	SumZ	SumZ/#TotalWindows	BPs= 2
nt-89	-	U	89	-	-	-	-	-
89	NoBP	U	58	-37.77	0.36	36.31	20.67	0.23
89	123	A	29	-32.91	0.6	33.01	17.34	0.19
89	189	A	2	-26.55	0.89	35.28	1.78	0.02

i-nuc	BP(j)	Nuc	#BP_Win	avgMFE	avgZ	avgED	SumZ	SumZ/#TotalWindows	BPs= 4
nt-90	-	U	90	-	-	-	-	-
90	NoBP	U	35	-37.6	0.33	33.75	11.66	0.13
90	112	G	17	-42.16	0.24	43.23	4.06	0.05
90	122	G	29	-32.91	0.6	33.01	17.34	0.19
90	188	A	2	-26.55	0.89	35.28	1.78	0.02
90	202	G	7	-26.3	0.83	32.01	5.78	0.06

i-nuc	BP(j)	Nuc	#BP_Win	avgMFE	avgZ	avgED	SumZ	SumZ/#TotalWindows	BPs= 5
nt-91	-	U	91	-	-	-	-	-
91	72	A	27	-38.39	0.2	32.94	5.46	0.06
91	111	A	17	-42.16	0.24	43.23	4.06	0.04
91	121	A	29	-32.91	0.6	33.01	17.34	0.19
91	NoBP	U	9	-33.97	0.78	36.33	7.02	0.08
91	187	G	2	-26.55	0.89	35.28	1.78	0.02
91	201	A	7	-26.3	0.83	32.01	5.78	0.06

i-nuc	BP(j)	Nuc	#BP_Win	avgMFE	avgZ	avgED	SumZ	SumZ/#TotalWindows	BPs= 6
nt-92	-	G	92	-	-	-	-	-
92	71	C	27	-38.39	0.2	32.94	5.46	0.06
92	110	C	17	-42.16	0.24	43.23	4.06	0.04
92	120	U	29	-32.91	0.6	33.01	17.34	0.19
92	38	C	1	-39.6	0.69	35.93	0.69	0.01
92	75	C	6	-33.9	0.77	36.61	4.63	0.05
92	NoBP	G	5	-28.4	0.84	35.27	4.2	0.05
92	200	U	7	-26.3	0.83	32.01	5.78	0.06

i-nuc	BP(j)	Nuc	#BP_Win	avgMFE	avgZ	avgED	SumZ	SumZ/#TotalWindows	BPs= 7
nt-93	-	G	93	-	-	-	-	-
93	70	C	27	-38.39	0.2	32.94	5.46	0.06
93	109	C	17	-42.16	0.24	43.23	4.06	0.04
93	119	U	29	-32.91	0.6	33.01	17.34	0.19
93	37	C	1	-39.6	0.69	35.93	0.69	0.01
93	74	U	6	-33.9	0.77	36.61	4.63	0.05
93	NoBP	G	4	-28.78	0.74	34.34	2.97	0.03
93	185	U	2	-26.55	0.89	35.28	1.78	0.02
93	199	U	7	-26.3	0.83	32.01	5.78	0.06

i-nuc	BP(j)	Nuc	#BP_Win	avgMFE	avgZ	avgED	SumZ	SumZ/#TotalWindows	BPs= 7
nt-94	-	G	94	-	-	-	-	-
94	69	C	27	-38.39	0.2	32.94	5.46	0.06
94	108	C	17	-42.16	0.24	43.23	4.06	0.04
94	118	C	29	-32.91	0.6	33.01	17.34	0.18
94	36	C	1	-39.6	0.69	35.93	0.69	0.01
94	73	C	6	-33.9	0.77	36.61	4.63	0.05
94	NoBP	G	5	-28.26	0.68	33.34	3.42	0.04
94	184	C	2	-26.55	0.89	35.28	1.78	0.02
94	198	C	7	-26.3	0.83	32.01	5.78	0.06

i-nuc	BP(j)	Nuc	#BP_Win	avgMFE	avgZ	avgED	SumZ	SumZ/#TotalWindows	BPs= 5
nt-95	-	U	95	-	-	-	-	-
95	68	G	26	-38.79	0.16	32.62	4.19	0.04
95	NoBP	U	25	-38.1	0.39	40.2	9.79	0.1
95	117	G	29	-32.91	0.6	33.01	17.34	0.18
95	72	A	6	-33.9	0.77	36.61	4.63	0.05
95	183	A	2	-26.55	0.89	35.28	1.78	0.02
95	197	A	7	-26.3	0.83	32.01	5.78	0.06

i-nuc	BP(j)	Nuc	#BP_Win	avgMFE	avgZ	avgED	SumZ	SumZ/#TotalWindows	BPs= 4
nt-96	-	G	96	-	-	-	-	-
96	NoBP	G	55	-37.82	0.29	35.1	16.18	0.17
96	20	C	1	-43.1	0.14	39.02	0.14	0.0
96	116	U	29	-32.91	0.6	33.01	17.34	0.18
96	67	U	4	-30.48	1.02	47.82	4.1	0.04
96	196	C	7	-26.3	0.83	32.01	5.78	0.06

i-nuc	BP(j)	Nuc	#BP_Win	avgMFE	avgZ	avgED	SumZ	SumZ/#TotalWindows	BPs= 2
nt-97	-	A	97	-	-	-	-	-
97	22	U	9	-46.57	-0.91	26.46	-8.15	-0.08
97	NoBP	A	87	-33.9	0.59	35.42	51.55	0.53
97	19	U	1	-43.1	0.14	39.02	0.14	0.0

i-nuc	BP(j)	Nuc	#BP_Win	avgMFE	avgZ	avgED	SumZ	SumZ/#TotalWindows	BPs= 1
nt-98	-	A	98	-	-	-	-	-
98	21	U	9	-46.57	-0.91	26.46	-8.15	-0.08
98	NoBP	A	89	-33.94	0.58	35.24	51.86	0.53

i-nuc	BP(j)	Nuc	#BP_Win	avgMFE	avgZ	avgED	SumZ	SumZ/#TotalWindows	BPs= 6
nt-99	-	G	99	-	-	-	-	-
99	20	C	9	-46.57	-0.91	26.46	-8.15	-0.08
99	105	C	17	-42.16	0.24	43.23	4.06	0.04
99	17	U	1	-43.1	0.14	39.02	0.14	0.0
99	110	C	61	-31.72	0.62	31.65	37.95	0.38
99	71	C	6	-33.9	0.77	36.61	4.63	0.05
99	NoBP	G	4	-30.48	1.02	47.82	4.1	0.04
99	133	C	1	-28.9	1.18	38.55	1.18	0.01

i-nuc	BP(j)	Nuc	#BP_Win	avgMFE	avgZ	avgED	SumZ	SumZ/#TotalWindows	BPs= 6
nt-100	-	G	100	-	-	-	-	-
100	19	U	9	-46.57	-0.91	26.46	-8.15	-0.08
100	104	C	17	-42.16	0.24	43.23	4.06	0.04
100	16	C	1	-43.1	0.14	39.02	0.14	0.0
100	109	C	61	-31.72	0.62	31.65	37.95	0.38
100	70	C	6	-33.9	0.77	36.61	4.63	0.05
100	NoBP	G	5	-29.5	0.98	45.01	4.88	0.05
100	132	C	1	-28.9	1.18	38.55	1.18	0.01

i-nuc	BP(j)	Nuc	#BP_Win	avgMFE	avgZ	avgED	SumZ	SumZ/#TotalWindows	BPs= 5
nt-101	-	G	101	-	-	-	-	-
101	18	C	9	-46.57	-0.91	26.46	-8.15	-0.08
101	NoBP	G	23	-38.71	0.41	43.07	9.39	0.09
101	15	U	1	-43.1	0.14	39.02	0.14	0.0
101	108	C	61	-31.72	0.62	31.65	37.95	0.38
101	69	C	6	-33.9	0.77	36.61	4.63	0.05
101	131	C	1	-28.9	1.18	38.55	1.18	0.01

i-nuc	BP(j)	Nuc	#BP_Win	avgMFE	avgZ	avgED	SumZ	SumZ/#TotalWindows	BPs= 3
nt-102	-	A	102	-	-	-	-	-
102	17	U	9	-46.57	-0.91	26.46	-8.15	-0.08
102	NoBP	A	31	-37.05	0.51	41.27	15.69	0.15
102	14	U	1	-43.1	0.14	39.02	0.14	0.0
102	107	U	61	-31.72	0.62	31.65	37.95	0.37

i-nuc	BP(j)	Nuc	#BP_Win	avgMFE	avgZ	avgED	SumZ	SumZ/#TotalWindows	BPs= 4
nt-103	-	G	103	-	-	-	-	-
103	16	C	9	-46.57	-0.91	26.46	-8.15	-0.08
103	NoBP	G	86	-33.46	0.56	34.67	48.43	0.47
103	13	C	1	-43.1	0.14	39.02	0.14	0.0
103	67	U	6	-33.9	0.77	36.61	4.63	0.04
103	129	C	1	-28.9	1.18	38.55	1.18	0.01

i-nuc	BP(j)	Nuc	#BP_Win	avgMFE	avgZ	avgED	SumZ	SumZ/#TotalWindows	BPs= 5
nt-104	-	C	104	-	-	-	-	-
104	NoBP	C	75	-33.12	0.44	31.05	32.74	0.31
104	100	G	17	-42.16	0.24	43.23	4.06	0.04
104	12	G	1	-43.1	0.14	39.02	0.14	0.0
104	66	G	6	-33.9	0.77	36.61	4.63	0.04
104	62	G	4	-30.48	1.02	47.82	4.1	0.04
104	128	G	1	-28.9	1.18	38.55	1.18	0.01

i-nuc	BP(j)	Nuc	#BP_Win	avgMFE	avgZ	avgED	SumZ	SumZ/#TotalWindows	BPs= 5
nt-105	-	C	105	-	-	-	-	-
105	NoBP	C	76	-33.05	0.43	31.03	32.87	0.31
105	99	G	17	-42.16	0.24	43.23	4.06	0.04
105	11	G	1	-43.1	0.14	39.02	0.14	0.0
105	65	G	6	-33.9	0.77	36.61	4.63	0.04
105	61	G	4	-30.48	1.02	47.82	4.1	0.04
105	127	G	1	-28.9	1.18	38.55	1.18	0.01

i-nuc	BP(j)	Nuc	#BP_Win	avgMFE	avgZ	avgED	SumZ	SumZ/#TotalWindows	BPs= 3
nt-106	-	G	106	-	-	-	-	-
106	13	C	9	-46.57	-0.91	26.46	-8.15	-0.08
106	NoBP	G	92	-33.71	0.56	34.89	51.68	0.49
106	125	C	1	-28.9	1.18	38.55	1.18	0.01
106	154	C	4	-25.98	0.58	31.29	2.32	0.02

i-nuc	BP(j)	Nuc	#BP_Win	avgMFE	avgZ	avgED	SumZ	SumZ/#TotalWindows	BPs= 6
nt-107	-	U	107	-	-	-	-	-
107	NoBP	U	29	-41.21	-0.06	37.44	-1.6	-0.01
107	12	G	2	-46.05	-0.7	24.2	-1.41	-0.01
107	102	A	61	-31.72	0.62	31.65	37.95	0.35
107	64	G	6	-33.9	0.77	36.61	4.63	0.04
107	59	A	4	-30.48	1.02	47.82	4.1	0.04
107	124	A	1	-28.9	1.18	38.55	1.18	0.01
107	153	A	4	-25.98	0.58	31.29	2.32	0.02

i-nuc	BP(j)	Nuc	#BP_Win	avgMFE	avgZ	avgED	SumZ	SumZ/#TotalWindows	BPs= 8
nt-108	-	C	108	-	-	-	-	-
108	12	G	7	-46.71	-0.96	27.11	-6.74	-0.06
108	11	G	2	-46.05	-0.7	24.2	-1.41	-0.01
108	94	G	17	-42.16	0.24	43.23	4.06	0.04
108	NoBP	C	6	-29.82	0.2	31.45	1.21	0.01
108	101	G	61	-31.72	0.62	31.65	37.95	0.35
108	63	G	6	-33.9	0.77	36.61	4.63	0.04
108	58	G	4	-30.48	1.02	47.82	4.1	0.04
108	122	G	1	-28.9	1.18	38.55	1.18	0.01
108	152	G	4	-25.98	0.58	31.29	2.32	0.02

i-nuc	BP(j)	Nuc	#BP_Win	avgMFE	avgZ	avgED	SumZ	SumZ/#TotalWindows	BPs= 8
nt-109	-	C	109	-	-	-	-	-
109	11	G	7	-46.71	-0.96	27.11	-6.74	-0.06
109	10	G	2	-46.05	-0.7	24.2	-1.41	-0.01
109	93	G	17	-42.16	0.24	43.23	4.06	0.04
109	NoBP	C	2	-36.0	0.66	38.78	1.32	0.01
109	100	G	61	-31.72	0.62	31.65	37.95	0.35
109	62	G	6	-33.9	0.77	36.61	4.63	0.04
109	57	G	4	-30.48	1.02	47.82	4.1	0.04
109	151	G	4	-25.98	0.58	31.29	2.32	0.02
109	223	G	6	-27.13	0.19	29.56	1.14	0.01

i-nuc	BP(j)	Nuc	#BP_Win	avgMFE	avgZ	avgED	SumZ	SumZ/#TotalWindows	BPs= 6
nt-110	-	C	110	-	-	-	-	-
110	10	G	7	-46.71	-0.96	27.11	-6.74	-0.06
110	NoBP	C	9	-32.53	0.3	32.28	2.7	0.02
110	92	G	17	-42.16	0.24	43.23	4.06	0.04
110	99	G	61	-31.72	0.62	31.65	37.95	0.35
110	61	G	6	-33.9	0.77	36.61	4.63	0.04
110	56	G	4	-30.48	1.02	47.82	4.1	0.04
110	222	G	6	-27.13	0.19	29.56	1.14	0.01

i-nuc	BP(j)	Nuc	#BP_Win	avgMFE	avgZ	avgED	SumZ	SumZ/#TotalWindows	BPs= 5
nt-111	-	A	111	-	-	-	-	-
111	9	U	7	-46.71	-0.96	27.11	-6.74	-0.06
111	NoBP	A	65	-32.09	0.63	34.13	41.0	0.37
111	91	U	17	-42.16	0.24	43.23	4.06	0.04
111	155	U	15	-30.87	0.5	27.57	7.51	0.07
111	119	U	1	-28.9	1.18	38.55	1.18	0.01
111	221	U	6	-27.13	0.19	29.56	1.14	0.01

i-nuc	BP(j)	Nuc	#BP_Win	avgMFE	avgZ	avgED	SumZ	SumZ/#TotalWindows	BPs= 5
nt-112	-	G	112	-	-	-	-	-
112	NoBP	G	69	-33.82	0.47	33.63	32.26	0.29
112	90	U	17	-42.16	0.24	43.23	4.06	0.04
112	154	C	15	-30.87	0.5	27.57	7.51	0.07
112	118	C	1	-28.9	1.18	38.55	1.18	0.01
112	148	C	4	-25.98	0.58	31.29	2.32	0.02
112	220	C	6	-27.13	0.19	29.56	1.14	0.01

i-nuc	BP(j)	Nuc	#BP_Win	avgMFE	avgZ	avgED	SumZ	SumZ/#TotalWindows	BPs= 6
nt-113	-	U	113	-	-	-	-	-
113	7	A	6	-47.23	-1.09	25.34	-6.56	-0.06
113	NoBP	U	71	-34.91	0.52	37.32	37.11	0.33
113	152	G	10	-31.31	0.61	28.93	6.05	0.05
113	153	A	15	-30.87	0.5	27.57	7.51	0.07
113	117	G	1	-28.9	1.18	38.55	1.18	0.01
113	147	G	4	-25.98	0.58	31.29	2.32	0.02
113	219	A	6	-27.13	0.19	29.56	1.14	0.01

i-nuc	BP(j)	Nuc	#BP_Win	avgMFE	avgZ	avgED	SumZ	SumZ/#TotalWindows	BPs= 4
nt-114	-	G	114	-	-	-	-	-
114	6	C	5	-47.84	-1.22	21.22	-6.09	-0.05
114	9	U	1	-48.3	-1.27	21.02	-1.27	-0.01
114	NoBP	G	101	-33.48	0.53	35.04	53.75	0.47
114	131	C	1	-28.1	1.27	41.18	1.27	0.01
114	218	U	6	-27.13	0.19	29.56	1.14	0.01

i-nuc	BP(j)	Nuc	#BP_Win	avgMFE	avgZ	avgED	SumZ	SumZ/#TotalWindows	BPs= 2
nt-115	-	G	115	-	-	-	-	-
115	NoBP	G	70	-35.86	0.3	35.37	21.09	0.18
115	150	U	44	-30.64	0.59	31.75	25.92	0.23
115	130	C	1	-28.1	1.27	41.18	1.27	0.01

i-nuc	BP(j)	Nuc	#BP_Win	avgMFE	avgZ	avgED	SumZ	SumZ/#TotalWindows	BPs= 6
nt-116	-	U	116	-	-	-	-	-
116	4	A	3	-48.1	-1.21	20.34	-3.62	-0.03
116	7	A	1	-48.3	-1.27	21.02	-1.27	-0.01
116	NoBP	U	18	-33.2	0.16	35.55	2.92	0.03
116	85	A	17	-42.16	0.24	43.23	4.06	0.03
116	96	G	29	-32.91	0.6	33.01	17.34	0.15
116	149	A	44	-30.64	0.59	31.75	25.92	0.22
116	144	A	4	-25.98	0.58	31.29	2.32	0.02

i-nuc	BP(j)	Nuc	#BP_Win	avgMFE	avgZ	avgED	SumZ	SumZ/#TotalWindows	BPs= 8
nt-117	-	G	117	-	-	-	-	-
117	2	U	1	-48.4	-1.19	17.32	-1.19	-0.01
117	6	C	1	-48.3	-1.27	21.02	-1.27	-0.01
117	NoBP	G	17	-33.91	-0.15	32.87	-2.58	-0.02
117	84	U	17	-42.16	0.24	43.23	4.06	0.03
117	129	C	3	-38.33	0.42	35.86	1.27	0.01
117	95	U	29	-32.91	0.6	33.01	17.34	0.15
117	148	C	44	-30.64	0.59	31.75	25.92	0.22
117	113	U	1	-28.9	1.18	38.55	1.18	0.01
117	143	C	4	-25.98	0.58	31.29	2.32	0.02

i-nuc	BP(j)	Nuc	#BP_Win	avgMFE	avgZ	avgED	SumZ	SumZ/#TotalWindows	BPs= 8
nt-118	-	C	118	-	-	-	-	-
118	1	G	1	-48.4	-1.19	17.32	-1.19	-0.01
118	5	G	1	-48.3	-1.27	21.02	-1.27	-0.01
118	NoBP	C	18	-33.52	-0.19	32.23	-3.37	-0.03
118	83	G	17	-42.16	0.24	43.23	4.06	0.03
118	128	G	3	-38.33	0.42	35.86	1.27	0.01
118	94	G	29	-32.91	0.6	33.01	17.34	0.15
118	147	G	44	-30.64	0.59	31.75	25.92	0.22
118	112	G	1	-28.9	1.18	38.55	1.18	0.01
118	142	G	4	-25.98	0.58	31.29	2.32	0.02

i-nuc	BP(j)	Nuc	#BP_Win	avgMFE	avgZ	avgED	SumZ	SumZ/#TotalWindows	BPs= 6
nt-119	-	U	119	-	-	-	-	-
119	NoBP	U	24	-32.61	-0.13	31.02	-3.17	-0.03
119	4	A	1	-48.3	-1.27	21.02	-1.27	-0.01
119	82	G	17	-42.16	0.24	43.23	4.06	0.03
119	127	G	3	-38.33	0.42	35.86	1.27	0.01
119	93	G	29	-32.91	0.6	33.01	17.34	0.15
119	146	A	44	-30.64	0.59	31.75	25.92	0.22
119	111	A	1	-28.9	1.18	38.55	1.18	0.01

i-nuc	BP(j)	Nuc	#BP_Win	avgMFE	avgZ	avgED	SumZ	SumZ/#TotalWindows	BPs= 5
nt-120	-	U	120	-	-	-	-	-
120	NoBP	U	26	-32.25	-0.11	30.91	-2.82	-0.02
120	3	G	1	-48.3	-1.27	21.02	-1.27	-0.01
120	77	A	17	-42.16	0.24	43.23	4.06	0.03
120	126	A	3	-38.33	0.42	35.86	1.27	0.01
120	92	G	29	-32.91	0.6	33.01	17.34	0.14
120	145	A	44	-30.64	0.59	31.75	25.92	0.22

i-nuc	BP(j)	Nuc	#BP_Win	avgMFE	avgZ	avgED	SumZ	SumZ/#TotalWindows	BPs= 3
nt-121	-	A	120	-	-	-	-	-
121	2	U	1	-48.3	-1.27	21.02	-1.27	-0.01
121	NoBP	A	73	-31.23	0.34	31.67	24.84	0.21
121	76	U	17	-42.16	0.24	43.23	4.06	0.03
121	91	U	29	-32.91	0.6	33.01	17.34	0.14

i-nuc	BP(j)	Nuc	#BP_Win	avgMFE	avgZ	avgED	SumZ	SumZ/#TotalWindows	BPs= 6
nt-122	-	G	120	-	-	-	-	-
122	NoBP	G	16	-36.58	0.02	34.63	0.39	0.0
122	75	C	17	-42.16	0.24	43.23	4.06	0.03
122	90	U	29	-32.91	0.6	33.01	17.34	0.14
122	143	C	44	-30.64	0.59	31.75	25.92	0.22
122	108	C	1	-28.9	1.18	38.55	1.18	0.01
122	141	U	4	-25.98	0.58	31.29	2.32	0.02
122	233	C	9	-26.78	-0.64	24.14	-5.79	-0.05

i-nuc	BP(j)	Nuc	#BP_Win	avgMFE	avgZ	avgED	SumZ	SumZ/#TotalWindows	BPs= 4
nt-123	-	A	120	-	-	-	-	-
123	NoBP	A	61	-31.79	0.47	32.69	28.7	0.24
123	74	U	17	-42.16	0.24	43.23	4.06	0.03
123	89	U	29	-32.91	0.6	33.01	17.34	0.14
123	140	U	4	-25.98	0.58	31.29	2.32	0.02
123	232	U	9	-26.78	-0.64	24.14	-5.79	-0.05

i-nuc	BP(j)	Nuc	#BP_Win	avgMFE	avgZ	avgED	SumZ	SumZ/#TotalWindows	BPs= 3
nt-124	-	A	120	-	-	-	-	-
124	NoBP	A	106	-33.57	0.47	34.5	50.26	0.42
124	107	U	1	-28.9	1.18	38.55	1.18	0.01
124	139	U	4	-25.98	0.58	31.29	2.32	0.02
124	231	U	9	-26.78	-0.64	24.14	-5.79	-0.05

i-nuc	BP(j)	Nuc	#BP_Win	avgMFE	avgZ	avgED	SumZ	SumZ/#TotalWindows	BPs= 3
nt-125	-	C	120	-	-	-	-	-
125	NoBP	C	86	-32.82	0.33	33.94	28.63	0.24
125	87	G	29	-32.91	0.6	33.01	17.34	0.14
125	106	G	1	-28.9	1.18	38.55	1.18	0.01
125	138	G	4	-25.98	0.58	31.29	2.32	0.02

i-nuc	BP(j)	Nuc	#BP_Win	avgMFE	avgZ	avgED	SumZ	SumZ/#TotalWindows	BPs= 2
nt-126	-	A	120	-	-	-	-	-
126	NoBP	A	73	-33.2	0.33	34.73	23.86	0.2
126	120	U	3	-38.33	0.42	35.86	1.27	0.01
126	139	U	44	-30.64	0.59	31.75	25.92	0.22

i-nuc	BP(j)	Nuc	#BP_Win	avgMFE	avgZ	avgED	SumZ	SumZ/#TotalWindows	BPs= 4
nt-127	-	G	120	-	-	-	-	-
127	NoBP	G	82	-31.55	0.59	32.75	48.21	0.4
127	119	U	3	-38.33	0.42	35.86	1.27	0.01
127	70	C	16	-42.02	0.28	43.14	4.54	0.04
127	105	C	1	-28.9	1.18	38.55	1.18	0.01
127	228	U	18	-25.77	-0.18	27.51	-3.24	-0.03

i-nuc	BP(j)	Nuc	#BP_Win	avgMFE	avgZ	avgED	SumZ	SumZ/#TotalWindows	BPs= 7
nt-128	-	G	120	-	-	-	-	-
128	NoBP	G	1	-43.6	-0.18	37.76	-0.18	-0.0
128	118	C	3	-38.33	0.42	35.86	1.27	0.01
128	84	U	29	-32.91	0.6	33.01	17.34	0.14
128	69	C	16	-42.02	0.28	43.14	4.54	0.04
128	137	C	48	-30.25	0.59	31.71	28.24	0.24
128	67	U	3	-30.8	1.1	41.09	3.29	0.03
128	104	C	1	-28.9	1.18	38.55	1.18	0.01
128	227	U	19	-25.65	-0.13	27.58	-2.51	-0.02

i-nuc	BP(j)	Nuc	#BP_Win	avgMFE	avgZ	avgED	SumZ	SumZ/#TotalWindows	BPs= 7
nt-129	-	C	120	-	-	-	-	-
129	117	G	3	-38.33	0.42	35.86	1.27	0.01
129	83	G	29	-32.91	0.6	33.01	17.34	0.14
129	68	G	16	-42.02	0.28	43.14	4.54	0.04
129	136	G	48	-30.25	0.59	31.71	28.24	0.24
129	66	G	3	-30.8	1.1	41.09	3.29	0.03
129	103	G	1	-28.9	1.18	38.55	1.18	0.01
129	226	G	19	-25.65	-0.13	27.58	-2.51	-0.02
129	NoBP	C	1	-22.1	1.12	26.95	1.12	0.01

i-nuc	BP(j)	Nuc	#BP_Win	avgMFE	avgZ	avgED	SumZ	SumZ/#TotalWindows	BPs= 7
nt-130	-	C	120	-	-	-	-	-
130	NoBP	C	3	-33.33	0.9	41.16	2.71	0.02
130	82	G	29	-32.91	0.6	33.01	17.34	0.14
130	66	G	15	-42.95	0.21	42.96	3.15	0.03
130	135	G	48	-30.25	0.59	31.71	28.24	0.24
130	65	G	3	-30.8	1.1	41.09	3.29	0.03
130	115	G	1	-28.1	1.27	41.18	1.27	0.01
130	225	G	19	-25.65	-0.13	27.58	-2.51	-0.02
130	226	G	2	-22.1	1.04	29.13	2.09	0.02

i-nuc	BP(j)	Nuc	#BP_Win	avgMFE	avgZ	avgED	SumZ	SumZ/#TotalWindows	BPs= 7
nt-131	-	C	120	-	-	-	-	-
131	NoBP	C	69	-29.07	0.38	30.51	26.38	0.22
131	81	G	28	-32.54	0.62	32.92	17.24	0.14
131	65	G	15	-42.95	0.21	42.96	3.15	0.03
131	64	G	3	-30.8	1.1	41.09	3.29	0.03
131	66	G	1	-28.0	1.39	45.9	1.39	0.01
131	101	G	1	-28.9	1.18	38.55	1.18	0.01
131	114	G	1	-28.1	1.27	41.18	1.27	0.01
131	225	G	2	-22.1	1.04	29.13	2.09	0.02

i-nuc	BP(j)	Nuc	#BP_Win	avgMFE	avgZ	avgED	SumZ	SumZ/#TotalWindows	BPs= 7
nt-132	-	C	120	-	-	-	-	-
132	NoBP	C	52	-31.26	0.56	32.8	29.31	0.24
132	64	G	15	-42.95	0.21	42.96	3.15	0.03
132	152	G	16	-32.32	0.7	31.86	11.13	0.09
132	63	G	3	-30.8	1.1	41.09	3.29	0.03
132	65	G	1	-28.0	1.39	45.9	1.39	0.01
132	100	G	1	-28.9	1.18	38.55	1.18	0.01
132	187	G	11	-26.83	0.67	28.73	7.32	0.06
132	223	G	21	-25.31	-0.02	27.73	-0.42	-0.0

i-nuc	BP(j)	Nuc	#BP_Win	avgMFE	avgZ	avgED	SumZ	SumZ/#TotalWindows	BPs= 7
nt-133	-	C	120	-	-	-	-	-
133	NoBP	C	52	-30.84	0.58	32.81	29.99	0.25
133	63	G	15	-42.95	0.21	42.96	3.15	0.03
133	151	G	16	-32.32	0.7	31.86	11.13	0.09
133	62	G	3	-30.8	1.1	41.09	3.29	0.03
133	64	G	1	-28.0	1.39	45.9	1.39	0.01
133	99	G	1	-28.9	1.18	38.55	1.18	0.01
133	186	G	11	-26.83	0.67	28.73	7.32	0.06
133	222	G	21	-25.31	-0.02	27.73	-0.42	-0.0

i-nuc	BP(j)	Nuc	#BP_Win	avgMFE	avgZ	avgED	SumZ	SumZ/#TotalWindows	BPs= 4
nt-134	-	A	120	-	-	-	-	-
134	NoBP	A	64	-31.61	0.59	33.82	37.56	0.31
134	29	U	8	-44.08	0.23	49.07	1.81	0.02
134	150	U	16	-32.32	0.7	31.86	11.13	0.09
134	185	U	11	-26.83	0.67	28.73	7.32	0.06
134	221	U	21	-25.31	-0.02	27.73	-0.42	-0.0

i-nuc	BP(j)	Nuc	#BP_Win	avgMFE	avgZ	avgED	SumZ	SumZ/#TotalWindows	BPs= 4
nt-135	-	G	120	-	-	-	-	-
135	NoBP	G	40	-31.76	0.64	34.13	25.42	0.21
135	28	C	8	-44.08	0.23	49.07	1.81	0.02
135	130	C	48	-30.25	0.59	31.71	28.24	0.24
135	180	C	3	-30.43	0.9	32.89	2.7	0.02
135	220	C	21	-25.31	-0.02	27.73	-0.42	-0.0

i-nuc	BP(j)	Nuc	#BP_Win	avgMFE	avgZ	avgED	SumZ	SumZ/#TotalWindows	BPs= 5
nt-136	-	G	120	-	-	-	-	-
136	NoBP	G	41	-26.57	0.34	31.67	13.94	0.12
136	27	U	8	-44.08	0.23	49.07	1.81	0.02
136	143	C	4	-43.45	0.06	34.07	0.22	0.0
136	129	C	48	-30.25	0.59	31.71	28.24	0.24
136	148	C	16	-32.32	0.7	31.86	11.13	0.09
136	179	U	3	-30.43	0.9	32.89	2.7	0.02

i-nuc	BP(j)	Nuc	#BP_Win	avgMFE	avgZ	avgED	SumZ	SumZ/#TotalWindows	BPs= 5
nt-137	-	C	120	-	-	-	-	-
137	NoBP	C	41	-26.05	0.34	31.39	13.92	0.12
137	26	G	8	-44.08	0.23	49.07	1.81	0.02
137	142	G	4	-43.45	0.06	34.07	0.22	0.0
137	128	G	48	-30.25	0.59	31.71	28.24	0.24
137	147	G	16	-32.32	0.7	31.86	11.13	0.09
137	178	G	3	-30.43	0.9	32.89	2.7	0.02

i-nuc	BP(j)	Nuc	#BP_Win	avgMFE	avgZ	avgED	SumZ	SumZ/#TotalWindows	BPs= 3
nt-138	-	G	120	-	-	-	-	-
138	NoBP	G	74	-33.14	0.56	34.18	41.64	0.35
138	177	U	3	-30.43	0.9	32.89	2.7	0.02
138	184	C	39	-25.28	0.29	30.32	11.22	0.09
138	125	C	4	-25.98	0.58	31.29	2.32	0.02

i-nuc	BP(j)	Nuc	#BP_Win	avgMFE	avgZ	avgED	SumZ	SumZ/#TotalWindows	BPs= 4
nt-139	-	U	120	-	-	-	-	-
139	NoBP	U	30	-35.43	0.6	35.85	17.85	0.15
139	24	G	2	-44.25	0.12	50.4	0.24	0.0
139	126	A	44	-30.64	0.59	31.75	25.92	0.22
139	183	A	40	-25.15	0.31	30.74	12.29	0.1
139	124	A	4	-25.98	0.58	31.29	2.32	0.02

i-nuc	BP(j)	Nuc	#BP_Win	avgMFE	avgZ	avgED	SumZ	SumZ/#TotalWindows	BPs= 4
nt-140	-	U	120	-	-	-	-	-
140	23	A	2	-44.25	0.12	50.4	0.24	0.0
140	NoBP	U	71	-32.33	0.59	33.33	41.8	0.35
140	175	G	3	-30.43	0.9	32.89	2.7	0.02
140	182	A	40	-25.15	0.31	30.74	12.29	0.1
140	123	A	4	-25.98	0.58	31.29	2.32	0.02

i-nuc	BP(j)	Nuc	#BP_Win	avgMFE	avgZ	avgED	SumZ	SumZ/#TotalWindows	BPs= 3
nt-141	-	U	120	-	-	-	-	-
141	NoBP	U	73	-32.32	0.59	33.75	42.83	0.36
141	174	A	3	-30.43	0.9	32.89	2.7	0.02
141	181	A	40	-25.15	0.31	30.74	12.29	0.1
141	122	G	4	-25.98	0.58	31.29	2.32	0.02

i-nuc	BP(j)	Nuc	#BP_Win	avgMFE	avgZ	avgED	SumZ	SumZ/#TotalWindows	BPs= 4
nt-142	-	G	120	-	-	-	-	-
142	NoBP	G	70	-31.31	0.62	33.28	43.43	0.36
142	137	C	4	-43.45	0.06	34.07	0.22	0.0
142	179	U	2	-30.25	1.28	46.83	2.56	0.02
142	180	C	40	-25.15	0.31	30.74	12.29	0.1
142	118	C	4	-25.98	0.58	31.29	2.32	0.02

i-nuc	BP(j)	Nuc	#BP_Win	avgMFE	avgZ	avgED	SumZ	SumZ/#TotalWindows	BPs= 4
nt-143	-	C	120	-	-	-	-	-
143	NoBP	C	26	-31.51	0.69	35.68	17.9	0.15
143	136	G	4	-43.45	0.06	34.07	0.22	0.0
143	122	G	44	-30.64	0.59	31.75	25.92	0.22
143	178	G	42	-25.39	0.35	31.5	14.85	0.12
143	117	G	4	-25.98	0.58	31.29	2.32	0.02

i-nuc	BP(j)	Nuc	#BP_Win	avgMFE	avgZ	avgED	SumZ	SumZ/#TotalWindows	BPs= 2
nt-144	-	A	120	-	-	-	-	-
144	NoBP	A	74	-31.31	0.6	33.14	44.23	0.37
144	177	U	42	-25.39	0.35	31.5	14.85	0.12
144	116	U	4	-25.98	0.58	31.29	2.32	0.02

i-nuc	BP(j)	Nuc	#BP_Win	avgMFE	avgZ	avgED	SumZ	SumZ/#TotalWindows	BPs= 2
nt-145	-	A	120	-	-	-	-	-
145	NoBP	A	34	-30.84	0.62	34.9	21.11	0.18
145	120	U	44	-30.64	0.59	31.75	25.92	0.22
145	176	U	42	-25.39	0.35	31.5	14.85	0.12

i-nuc	BP(j)	Nuc	#BP_Win	avgMFE	avgZ	avgED	SumZ	SumZ/#TotalWindows	BPs= 2
nt-146	-	A	120	-	-	-	-	-
146	NoBP	A	73	-27.38	0.47	33.2	34.24	0.29
146	119	U	44	-30.64	0.59	31.75	25.92	0.22
146	169	U	3	-30.43	0.9	32.89	2.7	0.02

i-nuc	BP(j)	Nuc	#BP_Win	avgMFE	avgZ	avgED	SumZ	SumZ/#TotalWindows	BPs= 5
nt-147	-	G	120	-	-	-	-	-
147	NoBP	G	52	-25.66	0.4	33.65	20.78	0.17
147	118	C	44	-30.64	0.59	31.75	25.92	0.22
147	137	C	16	-32.32	0.7	31.86	11.13	0.09
147	168	U	3	-30.43	0.9	32.89	2.7	0.02
147	113	U	4	-25.98	0.58	31.29	2.32	0.02
147	265	C	1	-20.8	0.66	42.48	0.66	0.01

i-nuc	BP(j)	Nuc	#BP_Win	avgMFE	avgZ	avgED	SumZ	SumZ/#TotalWindows	BPs= 6
nt-148	-	C	120	-	-	-	-	-
148	NoBP	C	45	-26.06	0.35	31.81	15.83	0.13
148	117	G	44	-30.64	0.59	31.75	25.92	0.22
148	136	G	16	-32.32	0.7	31.86	11.13	0.09
148	167	G	3	-30.43	0.9	32.89	2.7	0.02
148	112	G	4	-25.98	0.58	31.29	2.32	0.02
148	236	G	7	-19.7	0.82	46.99	5.72	0.05
148	264	G	1	-20.8	0.66	42.48	0.66	0.01

i-nuc	BP(j)	Nuc	#BP_Win	avgMFE	avgZ	avgED	SumZ	SumZ/#TotalWindows	BPs= 3
nt-149	-	A	120	-	-	-	-	-
149	NoBP	A	68	-27.39	0.47	31.99	32.25	0.27
149	116	U	44	-30.64	0.59	31.75	25.92	0.22
149	235	U	7	-19.7	0.82	46.99	5.72	0.05
149	263	U	1	-20.8	0.66	42.48	0.66	0.01

i-nuc	BP(j)	Nuc	#BP_Win	avgMFE	avgZ	avgED	SumZ	SumZ/#TotalWindows	BPs= 5
nt-150	-	U	120	-	-	-	-	-
150	115	G	44	-30.64	0.59	31.75	25.92	0.22
150	134	A	16	-32.32	0.7	31.86	11.13	0.09
150	NoBP	U	49	-25.12	0.38	31.92	18.79	0.16
150	165	A	3	-30.43	0.9	32.89	2.7	0.02
150	234	A	7	-19.7	0.82	46.99	5.72	0.05
150	259	A	1	-20.8	0.66	42.48	0.66	0.01

i-nuc	BP(j)	Nuc	#BP_Win	avgMFE	avgZ	avgED	SumZ	SumZ/#TotalWindows	BPs= 4
nt-151	-	G	120	-	-	-	-	-
151	NoBP	G	92	-27.65	0.5	31.98	45.64	0.38
151	133	C	16	-32.32	0.7	31.86	11.13	0.09
151	109	C	4	-25.98	0.58	31.29	2.32	0.02
151	233	C	7	-19.7	0.82	46.99	5.72	0.05
151	258	C	1	-20.8	0.66	42.48	0.66	0.01

i-nuc	BP(j)	Nuc	#BP_Win	avgMFE	avgZ	avgED	SumZ	SumZ/#TotalWindows	BPs= 8
nt-152	-	G	120	-	-	-	-	-
152	113	U	10	-31.31	0.61	28.93	6.05	0.05
152	NoBP	G	25	-28.3	0.43	29.62	10.78	0.09
152	132	C	16	-32.32	0.7	31.86	11.13	0.09
152	169	U	53	-26.19	0.49	33.8	26.18	0.22
152	163	U	3	-30.43	0.9	32.89	2.7	0.02
152	108	C	4	-25.98	0.58	31.29	2.32	0.02
152	228	U	7	-19.7	0.82	46.99	5.72	0.05
152	257	C	1	-20.8	0.66	42.48	0.66	0.01
152	270	C	1	-20.7	0.42	33.25	0.42	0.0

i-nuc	BP(j)	Nuc	#BP_Win	avgMFE	avgZ	avgED	SumZ	SumZ/#TotalWindows	BPs= 6
nt-153	-	A	120	-	-	-	-	-
153	NoBP	A	28	-27.0	0.5	32.46	13.92	0.12
153	113	U	15	-30.87	0.5	27.57	7.51	0.06
153	50	U	6	-33.92	0.95	32.95	5.68	0.05
153	168	U	57	-26.69	0.5	33.4	28.54	0.24
153	162	U	3	-30.43	0.9	32.89	2.7	0.02
153	107	U	4	-25.98	0.58	31.29	2.32	0.02
153	227	U	7	-19.7	0.82	46.99	5.72	0.05

i-nuc	BP(j)	Nuc	#BP_Win	avgMFE	avgZ	avgED	SumZ	SumZ/#TotalWindows	BPs= 6
nt-154	-	C	120	-	-	-	-	-
154	NoBP	C	28	-26.15	0.52	33.08	14.62	0.12
154	112	G	15	-30.87	0.5	27.57	7.51	0.06
154	49	G	6	-33.92	0.95	32.95	5.68	0.05
154	167	G	57	-26.69	0.5	33.4	28.54	0.24
154	161	G	3	-30.43	0.9	32.89	2.7	0.02
154	106	G	4	-25.98	0.58	31.29	2.32	0.02
154	226	G	7	-19.7	0.82	46.99	5.72	0.05

i-nuc	BP(j)	Nuc	#BP_Win	avgMFE	avgZ	avgED	SumZ	SumZ/#TotalWindows	BPs= 7
nt-155	-	U	120	-	-	-	-	-
155	111	A	15	-30.87	0.5	27.57	7.51	0.06
155	48	G	6	-33.92	0.95	32.95	5.68	0.05
155	NoBP	U	14	-27.74	0.41	32.49	5.8	0.05
155	166	G	57	-26.69	0.5	33.4	28.54	0.24
155	160	G	3	-30.43	0.9	32.89	2.7	0.02
155	189	A	11	-25.75	0.73	32.54	7.98	0.07
155	225	G	7	-19.7	0.82	46.99	5.72	0.05
155	267	A	7	-20.59	0.46	34.5	3.24	0.03

i-nuc	BP(j)	Nuc	#BP_Win	avgMFE	avgZ	avgED	SumZ	SumZ/#TotalWindows	BPs= 6
nt-156	-	U	120	-	-	-	-	-
156	NoBP	U	11	-33.03	0.78	29.94	8.57	0.07
156	47	G	6	-33.92	0.95	32.95	5.68	0.05
156	165	A	57	-26.69	0.5	33.4	28.54	0.24
156	197	A	15	-27.69	0.23	28.52	3.42	0.03
156	188	A	15	-25.87	0.7	32.56	10.52	0.09
156	224	A	7	-19.7	0.82	46.99	5.72	0.05
156	266	A	9	-20.37	0.55	36.19	4.93	0.04

i-nuc	BP(j)	Nuc	#BP_Win	avgMFE	avgZ	avgED	SumZ	SumZ/#TotalWindows	BPs= 2
nt-157	-	G	120	-	-	-	-	-
157	NoBP	G	94	-27.12	0.61	33.93	57.78	0.48
157	196	C	16	-27.56	0.26	28.85	4.2	0.04
157	265	C	10	-20.21	0.6	36.98	6.04	0.05

i-nuc	BP(j)	Nuc	#BP_Win	avgMFE	avgZ	avgED	SumZ	SumZ/#TotalWindows	BPs= 4
nt-158	-	U	120	-	-	-	-	-
158	NoBP	U	71	-27.8	0.58	33.23	41.34	0.34
158	186	G	16	-26.1	0.72	32.5	11.51	0.1
158	195	A	16	-27.56	0.26	28.85	4.2	0.04
158	222	G	7	-19.7	0.82	46.99	5.72	0.05
158	264	G	10	-20.21	0.6	36.98	6.04	0.05

i-nuc	BP(j)	Nuc	#BP_Win	avgMFE	avgZ	avgED	SumZ	SumZ/#TotalWindows	BPs= 5
nt-159	-	A	120	-	-	-	-	-
159	NoBP	A	68	-27.25	0.57	33.37	39.03	0.33
159	44	U	3	-34.43	0.87	32.69	2.62	0.02
159	185	U	16	-26.1	0.72	32.5	11.51	0.1
159	194	U	16	-27.56	0.26	28.85	4.2	0.04
159	221	U	7	-19.7	0.82	46.99	5.72	0.05
159	263	U	10	-20.21	0.6	36.98	6.04	0.05

i-nuc	BP(j)	Nuc	#BP_Win	avgMFE	avgZ	avgED	SumZ	SumZ/#TotalWindows	BPs= 6
nt-160	-	G	120	-	-	-	-	-
160	43	C	3	-34.43	0.87	32.69	2.62	0.02
160	NoBP	G	65	-26.85	0.57	33.5	36.78	0.31
160	155	U	3	-30.43	0.9	32.89	2.7	0.02
160	184	C	16	-26.1	0.72	32.5	11.51	0.1
160	193	C	16	-27.56	0.26	28.85	4.2	0.04
160	220	C	7	-19.7	0.82	46.99	5.72	0.05
160	262	U	10	-20.21	0.6	36.98	6.04	0.05

i-nuc	BP(j)	Nuc	#BP_Win	avgMFE	avgZ	avgED	SumZ	SumZ/#TotalWindows	BPs= 2
nt-161	-	G	120	-	-	-	-	-
161	NoBP	G	110	-26.32	0.56	33.03	61.13	0.51
161	154	C	3	-30.43	0.9	32.89	2.7	0.02
161	191	U	7	-19.7	0.82	46.99	5.72	0.05

i-nuc	BP(j)	Nuc	#BP_Win	avgMFE	avgZ	avgED	SumZ	SumZ/#TotalWindows	BPs= 2
nt-162	-	U	120	-	-	-	-	-
162	NoBP	U	110	-26.18	0.56	33.14	61.14	0.51
162	153	A	3	-30.43	0.9	32.89	2.7	0.02
162	190	A	7	-19.7	0.82	46.99	5.72	0.05

i-nuc	BP(j)	Nuc	#BP_Win	avgMFE	avgZ	avgED	SumZ	SumZ/#TotalWindows	BPs= 4
nt-163	-	U	120	-	-	-	-	-
163	NoBP	U	78	-25.73	0.58	34.3	45.17	0.38
163	152	G	3	-30.43	0.9	32.89	2.7	0.02
163	181	A	16	-26.1	0.72	32.5	11.51	0.1
163	190	A	16	-27.56	0.26	28.85	4.2	0.04
163	189	A	7	-19.7	0.82	46.99	5.72	0.05

i-nuc	BP(j)	Nuc	#BP_Win	avgMFE	avgZ	avgED	SumZ	SumZ/#TotalWindows	BPs= 1
nt-164	-	G	120	-	-	-	-	-
164	NoBP	G	104	-25.61	0.55	34.37	57.43	0.48
164	180	C	16	-26.1	0.72	32.5	11.51	0.1

i-nuc	BP(j)	Nuc	#BP_Win	avgMFE	avgZ	avgED	SumZ	SumZ/#TotalWindows	BPs= 3
nt-165	-	A	120	-	-	-	-	-
165	NoBP	A	44	-23.58	0.58	35.93	25.73	0.21
165	156	U	57	-26.69	0.5	33.4	28.54	0.24
165	150	U	3	-30.43	0.9	32.89	2.7	0.02
165	179	U	16	-26.1	0.72	32.5	11.51	0.1

i-nuc	BP(j)	Nuc	#BP_Win	avgMFE	avgZ	avgED	SumZ	SumZ/#TotalWindows	BPs= 3
nt-166	-	G	120	-	-	-	-	-
166	NoBP	G	24	-26.34	0.81	33.04	19.39	0.16
166	155	U	57	-26.69	0.5	33.4	28.54	0.24
166	185	U	23	-25.17	0.43	34.37	9.92	0.08
166	258	C	16	-20.14	0.65	38.94	10.4	0.09

i-nuc	BP(j)	Nuc	#BP_Win	avgMFE	avgZ	avgED	SumZ	SumZ/#TotalWindows	BPs= 6
nt-167	-	G	120	-	-	-	-	-
167	NoBP	G	4	-22.5	1.1	38.16	4.4	0.04
167	154	C	57	-26.69	0.5	33.4	28.54	0.24
167	148	C	3	-30.43	0.9	32.89	2.7	0.02
167	177	U	16	-26.1	0.72	32.5	11.51	0.1
167	184	C	23	-25.17	0.43	34.37	9.92	0.08
167	257	C	16	-20.14	0.65	38.94	10.4	0.09
167	279	C	1	-19.7	0.6	46.44	0.6	0.01

i-nuc	BP(j)	Nuc	#BP_Win	avgMFE	avgZ	avgED	SumZ	SumZ/#TotalWindows	BPs= 5
nt-168	-	U	120	-	-	-	-	-
168	153	A	57	-26.69	0.5	33.4	28.54	0.24
168	147	G	3	-30.43	0.9	32.89	2.7	0.02
168	NoBP	U	20	-24.75	0.76	34.19	15.28	0.13
168	183	A	23	-25.17	0.43	34.37	9.92	0.08
168	256	A	16	-20.14	0.65	38.94	10.4	0.09
168	278	G	1	-19.7	0.6	46.44	0.6	0.01

i-nuc	BP(j)	Nuc	#BP_Win	avgMFE	avgZ	avgED	SumZ	SumZ/#TotalWindows	BPs= 4
nt-169	-	U	120	-	-	-	-	-
169	NoBP	U	37	-23.81	0.65	34.94	24.01	0.2
169	152	G	53	-26.19	0.49	33.8	26.18	0.22
169	146	A	3	-30.43	0.9	32.89	2.7	0.02
169	182	A	23	-25.17	0.43	34.37	9.92	0.08
169	276	G	4	-19.1	1.06	44.38	4.22	0.04

i-nuc	BP(j)	Nuc	#BP_Win	avgMFE	avgZ	avgED	SumZ	SumZ/#TotalWindows	BPs= 1
nt-170	-	A	120	-	-	-	-	-
170	NoBP	A	116	-25.23	0.54	34.32	62.78	0.52
170	275	U	4	-19.1	1.06	44.38	4.22	0.04

i-nuc	BP(j)	Nuc	#BP_Win	avgMFE	avgZ	avgED	SumZ	SumZ/#TotalWindows	BPs= 1
nt-171	-	G	120	-	-	-	-	-
171	NoBP	G	97	-24.85	0.59	34.87	57.29	0.48
171	180	C	23	-25.17	0.43	34.37	9.92	0.08

i-nuc	BP(j)	Nuc	#BP_Win	avgMFE	avgZ	avgED	SumZ	SumZ/#TotalWindows	BPs= 2
nt-172	-	A	120	-	-	-	-	-
172	NoBP	A	93	-25.0	0.56	34.33	51.99	0.43
172	179	U	23	-25.17	0.43	34.37	9.92	0.08
172	273	U	4	-19.1	1.06	44.38	4.22	0.04

i-nuc	BP(j)	Nuc	#BP_Win	avgMFE	avgZ	avgED	SumZ	SumZ/#TotalWindows	BPs= 1
nt-173	-	A	120	-	-	-	-	-
173	NoBP	A	116	-24.96	0.52	34.27	60.9	0.51
173	272	U	4	-19.1	1.06	44.38	4.22	0.04

i-nuc	BP(j)	Nuc	#BP_Win	avgMFE	avgZ	avgED	SumZ	SumZ/#TotalWindows	BPs= 4
nt-174	-	A	120	-	-	-	-	-
174	NoBP	A	89	-25.78	0.5	33.36	44.1	0.37
174	141	U	3	-30.43	0.9	32.89	2.7	0.02
174	185	U	7	-22.39	0.36	33.54	2.54	0.02
174	255	U	17	-20.22	0.63	39.41	10.7	0.09
174	271	U	4	-19.1	1.06	44.38	4.22	0.04

i-nuc	BP(j)	Nuc	#BP_Win	avgMFE	avgZ	avgED	SumZ	SumZ/#TotalWindows	BPs= 4
nt-175	-	G	120	-	-	-	-	-
175	NoBP	G	89	-25.69	0.48	33.29	43.14	0.36
175	140	U	3	-30.43	0.9	32.89	2.7	0.02
175	184	C	7	-22.39	0.36	33.54	2.54	0.02
175	254	C	17	-20.22	0.63	39.41	10.7	0.09
175	270	C	4	-19.1	1.06	44.38	4.22	0.04

i-nuc	BP(j)	Nuc	#BP_Win	avgMFE	avgZ	avgED	SumZ	SumZ/#TotalWindows	BPs= 5
nt-176	-	U	120	-	-	-	-	-
176	NoBP	U	48	-26.22	0.63	34.45	30.33	0.25
176	145	A	42	-25.39	0.35	31.5	14.85	0.12
176	183	A	7	-22.39	0.36	33.54	2.54	0.02
176	253	A	17	-20.22	0.63	39.41	10.7	0.09
176	269	G	4	-19.1	1.06	44.38	4.22	0.04
176	267	A	2	-22.85	-0.22	36.28	-0.45	-0.0

i-nuc	BP(j)	Nuc	#BP_Win	avgMFE	avgZ	avgED	SumZ	SumZ/#TotalWindows	BPs= 7
nt-177	-	U	120	-	-	-	-	-
177	NoBP	U	28	-25.7	0.54	35.36	15.1	0.13
177	144	A	42	-25.39	0.35	31.5	14.85	0.12
177	138	G	3	-30.43	0.9	32.89	2.7	0.02
177	182	A	7	-22.39	0.36	33.54	2.54	0.02
177	167	G	16	-26.1	0.72	32.5	11.51	0.1
177	252	A	17	-20.22	0.63	39.41	10.7	0.09
177	268	A	4	-19.1	1.06	44.38	4.22	0.04
177	266	A	3	-22.63	-0.19	38.3	-0.57	-0.0

i-nuc	BP(j)	Nuc	#BP_Win	avgMFE	avgZ	avgED	SumZ	SumZ/#TotalWindows	BPs= 4
nt-178	-	G	120	-	-	-	-	-
178	NoBP	G	54	-24.82	0.6	34.77	32.43	0.27
178	143	C	42	-25.39	0.35	31.5	14.85	0.12
178	137	C	3	-30.43	0.9	32.89	2.7	0.02
178	251	C	17	-20.22	0.63	39.41	10.7	0.09
178	265	C	4	-22.35	-0.15	39.12	-0.61	-0.01

i-nuc	BP(j)	Nuc	#BP_Win	avgMFE	avgZ	avgED	SumZ	SumZ/#TotalWindows	BPs= 4
nt-179	-	U	120	-	-	-	-	-
179	142	G	2	-30.25	1.28	46.83	2.56	0.02
179	136	G	3	-30.43	0.9	32.89	2.7	0.02
179	NoBP	U	76	-23.35	0.42	34.45	32.13	0.27
179	165	A	16	-26.1	0.72	32.5	11.51	0.1
179	172	A	23	-25.17	0.43	34.37	9.92	0.08

i-nuc	BP(j)	Nuc	#BP_Win	avgMFE	avgZ	avgED	SumZ	SumZ/#TotalWindows	BPs= 5
nt-180	-	C	120	-	-	-	-	-
180	NoBP	C	30	-21.86	0.56	37.89	16.93	0.14
180	135	G	3	-30.43	0.9	32.89	2.7	0.02
180	142	G	40	-25.15	0.31	30.74	12.29	0.1
180	164	G	16	-26.1	0.72	32.5	11.51	0.1
180	171	G	23	-25.17	0.43	34.37	9.92	0.08
180	264	G	8	-20.72	0.45	41.75	3.61	0.03

i-nuc	BP(j)	Nuc	#BP_Win	avgMFE	avgZ	avgED	SumZ	SumZ/#TotalWindows	BPs= 3
nt-181	-	A	120	-	-	-	-	-
181	NoBP	A	56	-23.55	0.49	35.9	27.4	0.23
181	141	U	40	-25.15	0.31	30.74	12.29	0.1
181	163	U	16	-26.1	0.72	32.5	11.51	0.1
181	263	U	8	-20.72	0.45	41.75	3.61	0.03

i-nuc	BP(j)	Nuc	#BP_Win	avgMFE	avgZ	avgED	SumZ	SumZ/#TotalWindows	BPs= 4
nt-182	-	A	120	-	-	-	-	-
182	NoBP	A	42	-23.61	0.59	35.89	24.96	0.21
182	140	U	40	-25.15	0.31	30.74	12.29	0.1
182	177	U	7	-22.39	0.36	33.54	2.54	0.02
182	169	U	23	-25.17	0.43	34.37	9.92	0.08
182	262	U	8	-20.72	0.45	41.75	3.61	0.03

i-nuc	BP(j)	Nuc	#BP_Win	avgMFE	avgZ	avgED	SumZ	SumZ/#TotalWindows	BPs= 4
nt-183	-	A	120	-	-	-	-	-
183	NoBP	A	48	-22.84	0.53	37.14	25.63	0.21
183	139	U	40	-25.15	0.31	30.74	12.29	0.1
183	176	U	7	-22.39	0.36	33.54	2.54	0.02
183	168	U	23	-25.17	0.43	34.37	9.92	0.08
183	95	U	2	-26.55	0.89	35.28	1.78	0.01

i-nuc	BP(j)	Nuc	#BP_Win	avgMFE	avgZ	avgED	SumZ	SumZ/#TotalWindows	BPs= 6
nt-184	-	C	120	-	-	-	-	-
184	NoBP	C	10	-21.9	0.39	40.12	3.86	0.03
184	138	G	39	-25.28	0.29	30.32	11.22	0.09
184	175	G	7	-22.39	0.36	33.54	2.54	0.02
184	160	G	16	-26.1	0.72	32.5	11.51	0.1
184	167	G	23	-25.17	0.43	34.37	9.92	0.08
184	94	G	2	-26.55	0.89	35.28	1.78	0.01
184	250	G	23	-20.72	0.38	38.7	8.74	0.07

i-nuc	BP(j)	Nuc	#BP_Win	avgMFE	avgZ	avgED	SumZ	SumZ/#TotalWindows	BPs= 7
nt-185	-	U	120	-	-	-	-	-
185	NoBP	U	28	-24.68	0.14	30.95	3.9	0.03
185	174	A	7	-22.39	0.36	33.54	2.54	0.02
185	159	A	16	-26.1	0.72	32.5	11.51	0.1
185	134	A	11	-26.83	0.67	28.73	7.32	0.06
185	166	G	23	-25.17	0.43	34.37	9.92	0.08
185	93	G	2	-26.55	0.89	35.28	1.78	0.01
185	249	A	25	-21.16	0.24	37.77	5.91	0.05
185	259	A	8	-20.72	0.45	41.75	3.61	0.03

i-nuc	BP(j)	Nuc	#BP_Win	avgMFE	avgZ	avgED	SumZ	SumZ/#TotalWindows	BPs= 4
nt-186	-	G	120	-	-	-	-	-
186	NoBP	G	59	-24.59	0.29	32.61	16.96	0.14
186	158	U	16	-26.1	0.72	32.5	11.51	0.1
186	133	C	11	-26.83	0.67	28.73	7.32	0.06
186	248	C	26	-21.38	0.16	37.36	4.1	0.03
186	258	C	8	-20.72	0.45	41.75	3.61	0.03

i-nuc	BP(j)	Nuc	#BP_Win	avgMFE	avgZ	avgED	SumZ	SumZ/#TotalWindows	BPs= 4
nt-187	-	G	120	-	-	-	-	-
187	NoBP	G	73	-24.84	0.32	32.33	23.38	0.19
187	132	C	11	-26.83	0.67	28.73	7.32	0.06
187	91	U	2	-26.55	0.89	35.28	1.78	0.01
187	247	C	26	-21.38	0.16	37.36	4.1	0.03
187	257	C	8	-20.72	0.45	41.75	3.61	0.03

i-nuc	BP(j)	Nuc	#BP_Win	avgMFE	avgZ	avgED	SumZ	SumZ/#TotalWindows	BPs= 3
nt-188	-	A	120	-	-	-	-	-
188	NoBP	A	77	-24.48	0.26	32.59	20.33	0.17
188	90	U	2	-26.55	0.89	35.28	1.78	0.01
188	156	U	15	-25.87	0.7	32.56	10.52	0.09
188	246	U	26	-21.38	0.16	37.36	4.1	0.03

i-nuc	BP(j)	Nuc	#BP_Win	avgMFE	avgZ	avgED	SumZ	SumZ/#TotalWindows	BPs= 5
nt-189	-	A	120	-	-	-	-	-
189	NoBP	A	64	-25.3	0.15	30.55	9.47	0.08
189	89	U	2	-26.55	0.89	35.28	1.78	0.01
189	155	U	11	-25.75	0.73	32.54	7.98	0.07
189	206	U	10	-23.2	0.4	33.21	4.05	0.03
189	245	U	26	-21.38	0.16	37.36	4.1	0.03
189	163	U	7	-19.7	0.82	46.99	5.72	0.05

i-nuc	BP(j)	Nuc	#BP_Win	avgMFE	avgZ	avgED	SumZ	SumZ/#TotalWindows	BPs= 3
nt-190	-	A	120	-	-	-	-	-
190	NoBP	A	87	-23.8	0.18	32.97	15.72	0.13
190	163	U	16	-27.56	0.26	28.85	4.2	0.04
190	205	U	10	-23.2	0.4	33.21	4.05	0.03
190	162	U	7	-19.7	0.82	46.99	5.72	0.05

i-nuc	BP(j)	Nuc	#BP_Win	avgMFE	avgZ	avgED	SumZ	SumZ/#TotalWindows	BPs= 3
nt-191	-	U	120	-	-	-	-	-
191	NoBP	U	77	-25.41	0.17	30.35	12.76	0.11
191	204	A	10	-23.2	0.4	33.21	4.05	0.03
191	241	A	26	-21.38	0.16	37.36	4.1	0.03
191	161	G	7	-19.7	0.82	46.99	5.72	0.05

i-nuc	BP(j)	Nuc	#BP_Win	avgMFE	avgZ	avgED	SumZ	SumZ/#TotalWindows	BPs= 2
nt-192	-	A	120	-	-	-	-	-
192	NoBP	A	84	-24.93	0.18	31.51	15.46	0.13
192	203	U	10	-23.2	0.4	33.21	4.05	0.03
192	240	U	26	-21.38	0.16	37.36	4.1	0.03

i-nuc	BP(j)	Nuc	#BP_Win	avgMFE	avgZ	avgED	SumZ	SumZ/#TotalWindows	BPs= 4
nt-193	-	C	120	-	-	-	-	-
193	NoBP	C	66	-24.25	0.1	31.88	6.61	0.06
193	160	G	16	-27.56	0.26	28.85	4.2	0.04
193	86	G	2	-26.55	0.89	35.28	1.78	0.01
193	202	G	10	-23.2	0.4	33.21	4.05	0.03
193	239	G	26	-21.38	0.16	37.36	4.1	0.03

i-nuc	BP(j)	Nuc	#BP_Win	avgMFE	avgZ	avgED	SumZ	SumZ/#TotalWindows	BPs= 5
nt-194	-	U	120	-	-	-	-	-
194	NoBP	U	10	-26.69	0.7	29.36	7.05	0.06
194	159	A	16	-27.56	0.26	28.85	4.2	0.04
194	85	A	2	-26.55	0.89	35.28	1.78	0.01
194	201	A	10	-23.2	0.4	33.21	4.05	0.03
194	219	A	56	-23.82	-0.05	32.21	-3.06	-0.03
194	238	G	26	-21.38	0.16	37.36	4.1	0.03

i-nuc	BP(j)	Nuc	#BP_Win	avgMFE	avgZ	avgED	SumZ	SumZ/#TotalWindows	BPs= 4
nt-195	-	A	120	-	-	-	-	-
195	NoBP	A	9	-26.59	0.72	30.54	6.48	0.05
195	158	U	16	-27.56	0.26	28.85	4.2	0.04
195	84	U	2	-26.55	0.89	35.28	1.78	0.01
195	200	U	10	-23.2	0.4	33.21	4.05	0.03
195	218	U	83	-23.1	-0.01	33.67	-0.67	-0.01

i-nuc	BP(j)	Nuc	#BP_Win	avgMFE	avgZ	avgED	SumZ	SumZ/#TotalWindows	BPs= 4
nt-196	-	C	120	-	-	-	-	-
196	NoBP	C	12	-23.78	0.26	32.29	3.09	0.03
196	157	G	16	-27.56	0.26	28.85	4.2	0.04
196	83	G	2	-26.55	0.89	35.28	1.78	0.01
196	96	G	7	-26.3	0.83	32.01	5.78	0.05
196	217	G	83	-23.1	-0.01	33.67	-0.67	-0.01

i-nuc	BP(j)	Nuc	#BP_Win	avgMFE	avgZ	avgED	SumZ	SumZ/#TotalWindows	BPs= 4
nt-197	-	A	120	-	-	-	-	-
197	156	U	15	-27.69	0.23	28.52	3.42	0.03
197	NoBP	A	12	-23.76	0.49	33.56	5.83	0.05
197	95	U	7	-26.3	0.83	32.01	5.78	0.05
197	218	U	3	-25.7	-0.63	27.31	-1.88	-0.02
197	216	U	83	-23.1	-0.01	33.67	-0.67	-0.01

i-nuc	BP(j)	Nuc	#BP_Win	avgMFE	avgZ	avgED	SumZ	SumZ/#TotalWindows	BPs= 3
nt-198	-	C	120	-	-	-	-	-
198	NoBP	C	27	-25.84	0.29	30.34	7.78	0.06
198	94	G	7	-26.3	0.83	32.01	5.78	0.05
198	217	G	3	-25.7	-0.63	27.31	-1.88	-0.02
198	215	G	83	-23.1	-0.01	33.67	-0.67	-0.01

i-nuc	BP(j)	Nuc	#BP_Win	avgMFE	avgZ	avgED	SumZ	SumZ/#TotalWindows	BPs= 2
nt-199	-	U	120	-	-	-	-	-
199	NoBP	U	111	-23.76	0.06	32.73	6.21	0.05
199	93	G	7	-26.3	0.83	32.01	5.78	0.05
199	223	G	2	-25.1	-1.1	27.08	-2.2	-0.02

i-nuc	BP(j)	Nuc	#BP_Win	avgMFE	avgZ	avgED	SumZ	SumZ/#TotalWindows	BPs= 4
nt-200	-	U	120	-	-	-	-	-
200	NoBP	U	87	-23.28	0.02	33.71	2.03	0.02
200	92	G	7	-26.3	0.83	32.01	5.78	0.05
200	195	A	10	-23.2	0.4	33.21	4.05	0.03
200	215	G	14	-26.92	-0.08	25.19	-1.18	-0.01
200	222	G	2	-25.1	-1.1	27.08	-2.2	-0.02

i-nuc	BP(j)	Nuc	#BP_Win	avgMFE	avgZ	avgED	SumZ	SumZ/#TotalWindows	BPs= 4
nt-201	-	A	120	-	-	-	-	-
201	NoBP	A	2	-26.55	0.89	35.28	1.78	0.01
201	91	U	7	-26.3	0.83	32.01	5.78	0.05
201	194	U	10	-23.2	0.4	33.21	4.05	0.03
201	214	U	99	-23.69	-0.02	32.3	-2.21	-0.02
201	221	U	2	-25.1	-1.1	27.08	-2.2	-0.02

i-nuc	BP(j)	Nuc	#BP_Win	avgMFE	avgZ	avgED	SumZ	SumZ/#TotalWindows	BPs= 4
nt-202	-	G	120	-	-	-	-	-
202	NoBP	G	1	-26.7	0.79	34.94	0.79	0.01
202	90	U	7	-26.3	0.83	32.01	5.78	0.05
202	193	C	10	-23.2	0.4	33.21	4.05	0.03
202	213	C	100	-23.7	-0.03	32.25	-2.69	-0.02
202	220	C	2	-25.1	-1.1	27.08	-2.2	-0.02

i-nuc	BP(j)	Nuc	#BP_Win	avgMFE	avgZ	avgED	SumZ	SumZ/#TotalWindows	BPs= 3
nt-203	-	U	120	-	-	-	-	-
203	NoBP	U	8	-26.01	0.66	31.3	5.25	0.04
203	192	A	10	-23.2	0.4	33.21	4.05	0.03
203	212	A	100	-23.7	-0.03	32.25	-2.69	-0.02
203	219	A	2	-25.1	-1.1	27.08	-2.2	-0.02

i-nuc	BP(j)	Nuc	#BP_Win	avgMFE	avgZ	avgED	SumZ	SumZ/#TotalWindows	BPs= 3
nt-204	-	A	120	-	-	-	-	-
204	NoBP	A	8	-25.8	0.44	30.82	3.53	0.03
204	191	U	10	-23.2	0.4	33.21	4.05	0.03
204	211	U	100	-23.7	-0.03	32.25	-2.69	-0.02
204	218	U	2	-25.1	-1.1	27.08	-2.2	-0.02

i-nuc	BP(j)	Nuc	#BP_Win	avgMFE	avgZ	avgED	SumZ	SumZ/#TotalWindows	BPs= 3
nt-205	-	U	120	-	-	-	-	-
205	NoBP	U	8	-25.59	0.23	30.33	1.85	0.02
205	190	A	10	-23.2	0.4	33.21	4.05	0.03
205	210	A	100	-23.7	-0.03	32.25	-2.69	-0.02
205	217	G	2	-25.1	-1.1	27.08	-2.2	-0.02

i-nuc	BP(j)	Nuc	#BP_Win	avgMFE	avgZ	avgED	SumZ	SumZ/#TotalWindows	BPs= 1
nt-206	-	U	120	-	-	-	-	-
206	NoBP	U	110	-23.84	-0.04	31.95	-4.79	-0.04
206	189	A	10	-23.2	0.4	33.21	4.05	0.03

i-nuc	BP(j)	Nuc	#BP_Win	avgMFE	avgZ	avgED	SumZ	SumZ/#TotalWindows	BPs= 1
nt-207	-	A	120	-	-	-	-	-
207	NoBP	A	114	-23.91	-0.03	31.89	-3.95	-0.03
207	287	U	6	-21.2	0.25	33.62	1.51	0.01

i-nuc	BP(j)	Nuc	#BP_Win	avgMFE	avgZ	avgED	SumZ	SumZ/#TotalWindows	BPs= 2
nt-208	-	U	120	-	-	-	-	-
208	NoBP	U	108	-23.86	-0.01	32.2	-0.75	-0.01
208	286	A	6	-21.2	0.25	33.62	1.51	0.01
208	249	A	6	-24.5	-0.8	24.16	-4.81	-0.04

i-nuc	BP(j)	Nuc	#BP_Win	avgMFE	avgZ	avgED	SumZ	SumZ/#TotalWindows	BPs= 2
nt-209	-	G	120	-	-	-	-	-
209	NoBP	G	108	-23.85	-0.02	32.08	-2.56	-0.02
209	285	C	6	-21.2	0.25	33.62	1.51	0.01
209	248	C	6	-24.5	-0.8	24.16	-4.81	-0.04

i-nuc	BP(j)	Nuc	#BP_Win	avgMFE	avgZ	avgED	SumZ	SumZ/#TotalWindows	BPs= 2
nt-210	-	A	120	-	-	-	-	-
210	NoBP	A	14	-25.07	-0.48	26.59	-6.69	-0.06
210	205	U	100	-23.7	-0.03	32.25	-2.69	-0.02
210	284	U	6	-21.2	0.25	33.62	1.51	0.01

i-nuc	BP(j)	Nuc	#BP_Win	avgMFE	avgZ	avgED	SumZ	SumZ/#TotalWindows	BPs= 1
nt-211	-	U	120	-	-	-	-	-
211	NoBP	U	20	-23.83	-0.35	28.0	-6.93	-0.06
211	204	A	100	-23.7	-0.03	32.25	-2.69	-0.02

i-nuc	BP(j)	Nuc	#BP_Win	avgMFE	avgZ	avgED	SumZ	SumZ/#TotalWindows	BPs= 2
nt-212	-	A	120	-	-	-	-	-
212	NoBP	A	14	-23.49	-0.27	28.74	-3.78	-0.03
212	203	U	100	-23.7	-0.03	32.25	-2.69	-0.02
212	245	U	6	-24.5	-0.8	24.16	-4.81	-0.04

i-nuc	BP(j)	Nuc	#BP_Win	avgMFE	avgZ	avgED	SumZ	SumZ/#TotalWindows	BPs= 3
nt-213	-	C	120	-	-	-	-	-
213	NoBP	C	12	-23.09	-0.28	29.08	-3.39	-0.03
213	202	G	100	-23.7	-0.03	32.25	-2.69	-0.02
213	244	G	6	-24.5	-0.8	24.16	-4.81	-0.04
213	331	G	2	-26.0	-0.9	23.21	-1.79	-0.01

i-nuc	BP(j)	Nuc	#BP_Win	avgMFE	avgZ	avgED	SumZ	SumZ/#TotalWindows	BPs= 2
nt-214	-	U	120	-	-	-	-	-
214	201	A	99	-23.69	-0.02	32.3	-2.21	-0.02
214	NoBP	U	19	-23.62	-0.51	27.2	-9.74	-0.08
214	330	G	2	-26.0	-0.9	23.21	-1.79	-0.01

i-nuc	BP(j)	Nuc	#BP_Win	avgMFE	avgZ	avgED	SumZ	SumZ/#TotalWindows	BPs= 4
nt-215	-	G	120	-	-	-	-	-
215	200	U	14	-26.92	-0.08	25.19	-1.18	-0.01
215	198	C	83	-23.1	-0.01	33.67	-0.67	-0.01
215	281	U	6	-21.2	0.25	33.62	1.51	0.01
215	NoBP	G	15	-24.86	-0.85	24.33	-12.78	-0.11
215	329	U	2	-26.0	-0.9	23.21	-1.79	-0.01

i-nuc	BP(j)	Nuc	#BP_Win	avgMFE	avgZ	avgED	SumZ	SumZ/#TotalWindows	BPs= 3
nt-216	-	U	120	-	-	-	-	-
216	NoBP	U	29	-25.88	-0.53	24.6	-15.49	-0.13
216	197	A	83	-23.1	-0.01	33.67	-0.67	-0.01
216	280	A	6	-21.2	0.25	33.62	1.51	0.01
216	328	A	2	-26.0	-0.9	23.21	-1.79	-0.01

i-nuc	BP(j)	Nuc	#BP_Win	avgMFE	avgZ	avgED	SumZ	SumZ/#TotalWindows	BPs= 6
nt-217	-	G	120	-	-	-	-	-
217	NoBP	G	8	-27.4	0.19	26.38	1.51	0.01
217	198	C	3	-25.7	-0.63	27.31	-1.88	-0.02
217	196	C	83	-23.1	-0.01	33.67	-0.67	-0.01
217	279	C	6	-21.2	0.25	33.62	1.51	0.01
217	205	U	2	-25.1	-1.1	27.08	-2.2	-0.02
217	242	C	16	-25.39	-0.94	22.44	-15.09	-0.13
217	327	U	2	-26.0	-0.9	23.21	-1.79	-0.01

i-nuc	BP(j)	Nuc	#BP_Win	avgMFE	avgZ	avgED	SumZ	SumZ/#TotalWindows	BPs= 7
nt-218	-	U	120	-	-	-	-	-
218	NoBP	U	2	-28.05	-0.71	16.29	-1.42	-0.01
218	197	A	3	-25.7	-0.63	27.31	-1.88	-0.02
218	195	A	83	-23.1	-0.01	33.67	-0.67	-0.01
218	114	G	6	-27.13	0.19	29.56	1.14	0.01
218	278	G	6	-21.2	0.25	33.62	1.51	0.01
218	204	A	2	-25.1	-1.1	27.08	-2.2	-0.02
218	241	A	16	-25.39	-0.94	22.44	-15.09	-0.13
218	326	A	2	-26.0	-0.9	23.21	-1.79	-0.01

i-nuc	BP(j)	Nuc	#BP_Win	avgMFE	avgZ	avgED	SumZ	SumZ/#TotalWindows	BPs= 5
nt-219	-	A	120	-	-	-	-	-
219	NoBP	A	34	-22.57	-0.13	33.81	-4.46	-0.04
219	194	U	56	-23.82	-0.05	32.21	-3.06	-0.03
219	113	U	6	-27.13	0.19	29.56	1.14	0.01
219	277	U	6	-21.2	0.25	33.62	1.51	0.01
219	203	U	2	-25.1	-1.1	27.08	-2.2	-0.02
219	240	U	16	-25.39	-0.94	22.44	-15.09	-0.13

i-nuc	BP(j)	Nuc	#BP_Win	avgMFE	avgZ	avgED	SumZ	SumZ/#TotalWindows	BPs= 7
nt-220	-	C	120	-	-	-	-	-
220	NoBP	C	34	-22.68	-0.04	33.88	-1.23	-0.01
220	112	G	6	-27.13	0.19	29.56	1.14	0.01
220	135	G	21	-25.31	-0.02	27.73	-0.42	-0.0
220	250	G	28	-23.74	-0.51	31.02	-14.27	-0.12
220	160	G	7	-19.7	0.82	46.99	5.72	0.05
220	276	G	6	-21.2	0.25	33.62	1.51	0.01
220	202	G	2	-25.1	-1.1	27.08	-2.2	-0.02
220	239	G	16	-25.39	-0.94	22.44	-15.09	-0.13

i-nuc	BP(j)	Nuc	#BP_Win	avgMFE	avgZ	avgED	SumZ	SumZ/#TotalWindows	BPs= 7
nt-221	-	U	120	-	-	-	-	-
221	NoBP	U	8	-22.42	0.32	32.8	2.6	0.02
221	111	A	6	-27.13	0.19	29.56	1.14	0.01
221	134	A	21	-25.31	-0.02	27.73	-0.42	-0.0
221	249	A	30	-23.89	-0.54	30.5	-16.06	-0.13
221	234	A	30	-22.37	-0.11	34.24	-3.2	-0.03
221	159	A	7	-19.7	0.82	46.99	5.72	0.05
221	201	A	2	-25.1	-1.1	27.08	-2.2	-0.02
221	238	G	16	-25.39	-0.94	22.44	-15.09	-0.13

i-nuc	BP(j)	Nuc	#BP_Win	avgMFE	avgZ	avgED	SumZ	SumZ/#TotalWindows	BPs= 6
nt-222	-	G	120	-	-	-	-	-
222	NoBP	G	23	-24.33	-0.56	25.7	-12.98	-0.11
222	110	C	6	-27.13	0.19	29.56	1.14	0.01
222	133	C	21	-25.31	-0.02	27.73	-0.42	-0.0
222	248	C	30	-23.89	-0.54	30.5	-16.06	-0.13
222	233	C	31	-22.64	-0.19	33.54	-5.78	-0.05
222	158	U	7	-19.7	0.82	46.99	5.72	0.05
222	200	U	2	-25.1	-1.1	27.08	-2.2	-0.02

i-nuc	BP(j)	Nuc	#BP_Win	avgMFE	avgZ	avgED	SumZ	SumZ/#TotalWindows	BPs= 6
nt-223	-	G	120	-	-	-	-	-
223	109	C	6	-27.13	0.19	29.56	1.14	0.01
223	132	C	21	-25.31	-0.02	27.73	-0.42	-0.0
223	247	C	30	-23.89	-0.54	30.5	-16.06	-0.13
223	232	U	31	-22.64	-0.19	33.54	-5.78	-0.05
223	NoBP	G	24	-23.96	-0.52	29.07	-12.43	-0.1
223	273	U	6	-21.2	0.25	33.62	1.51	0.01
223	199	U	2	-25.1	-1.1	27.08	-2.2	-0.02

i-nuc	BP(j)	Nuc	#BP_Win	avgMFE	avgZ	avgED	SumZ	SumZ/#TotalWindows	BPs= 4
nt-224	-	A	120	-	-	-	-	-
224	NoBP	A	46	-25.79	-0.51	25.1	-23.49	-0.2
224	246	U	30	-23.89	-0.54	30.5	-16.06	-0.13
224	231	U	31	-22.64	-0.19	33.54	-5.78	-0.05
224	156	U	7	-19.7	0.82	46.99	5.72	0.05
224	272	U	6	-21.2	0.25	33.62	1.51	0.01

i-nuc	BP(j)	Nuc	#BP_Win	avgMFE	avgZ	avgED	SumZ	SumZ/#TotalWindows	BPs= 6
nt-225	-	G	120	-	-	-	-	-
225	NoBP	G	54	-24.26	-0.56	28.42	-30.09	-0.25
225	130	C	19	-25.65	-0.13	27.58	-2.51	-0.02
225	131	C	2	-22.1	1.04	29.13	2.09	0.02
225	245	U	30	-23.89	-0.54	30.5	-16.06	-0.13
225	155	U	7	-19.7	0.82	46.99	5.72	0.05
225	271	U	6	-21.2	0.25	33.62	1.51	0.01
225	314	C	2	-25.1	-1.1	27.08	-2.2	-0.02

i-nuc	BP(j)	Nuc	#BP_Win	avgMFE	avgZ	avgED	SumZ	SumZ/#TotalWindows	BPs= 6
nt-226	-	G	120	-	-	-	-	-
226	NoBP	G	68	-23.89	-0.51	30.41	-34.66	-0.29
226	129	C	19	-25.65	-0.13	27.58	-2.51	-0.02
226	130	C	2	-22.1	1.04	29.13	2.09	0.02
226	154	C	7	-19.7	0.82	46.99	5.72	0.05
226	270	C	6	-21.2	0.25	33.62	1.51	0.01
226	313	C	2	-25.1	-1.1	27.08	-2.2	-0.02
226	233	C	16	-25.39	-0.94	22.44	-15.09	-0.13

i-nuc	BP(j)	Nuc	#BP_Win	avgMFE	avgZ	avgED	SumZ	SumZ/#TotalWindows	BPs= 4
nt-227	-	U	120	-	-	-	-	-
227	NoBP	U	86	-24.17	-0.6	28.65	-51.43	-0.43
227	128	G	19	-25.65	-0.13	27.58	-2.51	-0.02
227	153	A	7	-19.7	0.82	46.99	5.72	0.05
227	269	G	6	-21.2	0.25	33.62	1.51	0.01
227	312	G	2	-25.1	-1.1	27.08	-2.2	-0.02

i-nuc	BP(j)	Nuc	#BP_Win	avgMFE	avgZ	avgED	SumZ	SumZ/#TotalWindows	BPs= 4
nt-228	-	U	120	-	-	-	-	-
228	NoBP	U	87	-24.2	-0.62	28.43	-54.23	-0.45
228	127	G	18	-25.77	-0.18	27.51	-3.24	-0.03
228	152	G	7	-19.7	0.82	46.99	5.72	0.05
228	268	A	6	-21.2	0.25	33.62	1.51	0.01
228	311	A	2	-25.1	-1.1	27.08	-2.2	-0.02

i-nuc	BP(j)	Nuc	#BP_Win	avgMFE	avgZ	avgED	SumZ	SumZ/#TotalWindows	BPs= 0
nt-229	-	A	120	-	-	-	-	-
229	NoBP	A	120	-24.07	-0.46	29.45	-55.5	-0.46

i-nuc	BP(j)	Nuc	#BP_Win	avgMFE	avgZ	avgED	SumZ	SumZ/#TotalWindows	BPs= 0
nt-230	-	A	120	-	-	-	-	-
230	NoBP	A	120	-24.12	-0.49	29.23	-58.77	-0.49

i-nuc	BP(j)	Nuc	#BP_Win	avgMFE	avgZ	avgED	SumZ	SumZ/#TotalWindows	BPs= 2
nt-231	-	U	120	-	-	-	-	-
231	NoBP	U	80	-24.48	-0.63	27.87	-50.4	-0.42
231	124	A	9	-26.78	-0.64	24.14	-5.79	-0.05
231	224	A	31	-22.64	-0.19	33.54	-5.78	-0.05

i-nuc	BP(j)	Nuc	#BP_Win	avgMFE	avgZ	avgED	SumZ	SumZ/#TotalWindows	BPs= 3
nt-232	-	U	120	-	-	-	-	-
232	NoBP	U	50	-24.97	-0.75	25.89	-37.58	-0.31
232	123	A	9	-26.78	-0.64	24.14	-5.79	-0.05
232	239	G	30	-23.89	-0.54	30.5	-16.06	-0.13
232	223	G	31	-22.64	-0.19	33.54	-5.78	-0.05

i-nuc	BP(j)	Nuc	#BP_Win	avgMFE	avgZ	avgED	SumZ	SumZ/#TotalWindows	BPs= 5
nt-233	-	C	120	-	-	-	-	-
233	122	G	9	-26.78	-0.64	24.14	-5.79	-0.05
233	NoBP	C	27	-26.33	-1.16	21.77	-31.39	-0.26
233	238	G	30	-23.89	-0.54	30.5	-16.06	-0.13
233	222	G	31	-22.64	-0.19	33.54	-5.78	-0.05
233	151	G	7	-19.7	0.82	46.99	5.72	0.05
233	226	G	16	-25.39	-0.94	22.44	-15.09	-0.13

i-nuc	BP(j)	Nuc	#BP_Win	avgMFE	avgZ	avgED	SumZ	SumZ/#TotalWindows	BPs= 3
nt-234	-	A	120	-	-	-	-	-
234	NoBP	A	77	-25.77	-0.98	24.26	-75.36	-0.63
234	221	U	30	-22.37	-0.11	34.24	-3.2	-0.03
234	150	U	7	-19.7	0.82	46.99	5.72	0.05
234	262	U	6	-21.2	0.25	33.62	1.51	0.01

i-nuc	BP(j)	Nuc	#BP_Win	avgMFE	avgZ	avgED	SumZ	SumZ/#TotalWindows	BPs= 4
nt-235	-	U	120	-	-	-	-	-
235	NoBP	U	96	-24.28	-0.52	28.64	-50.09	-0.42
235	149	A	7	-19.7	0.82	46.99	5.72	0.05
235	261	A	6	-21.2	0.25	33.62	1.51	0.01
235	310	A	2	-25.1	-1.1	27.08	-2.2	-0.02
235	341	A	9	-30.98	-3.17	8.72	-28.56	-0.24

i-nuc	BP(j)	Nuc	#BP_Win	avgMFE	avgZ	avgED	SumZ	SumZ/#TotalWindows	BPs= 4
nt-236	-	G	120	-	-	-	-	-
236	NoBP	G	100	-24.01	-0.46	29.16	-45.75	-0.38
236	148	C	7	-19.7	0.82	46.99	5.72	0.05
236	309	C	2	-25.1	-1.1	27.08	-2.2	-0.02
236	340	U	10	-30.9	-3.08	9.17	-30.78	-0.26
236	354	C	1	-31.8	-3.0	13.41	-3.0	-0.03

i-nuc	BP(j)	Nuc	#BP_Win	avgMFE	avgZ	avgED	SumZ	SumZ/#TotalWindows	BPs= 3
nt-237	-	A	120	-	-	-	-	-
237	NoBP	A	106	-23.72	-0.38	30.39	-40.32	-0.34
237	308	U	2	-25.1	-1.1	27.08	-2.2	-0.02
237	339	U	11	-30.75	-2.97	9.45	-32.68	-0.27
237	353	U	1	-31.8	-3.0	13.41	-3.0	-0.03

i-nuc	BP(j)	Nuc	#BP_Win	avgMFE	avgZ	avgED	SumZ	SumZ/#TotalWindows	BPs= 9
nt-238	-	G	120	-	-	-	-	-
238	NoBP	G	13	-25.58	-0.27	22.85	-3.46	-0.03
238	248	C	1	-22.1	0.97	31.31	0.97	0.01
238	233	C	30	-23.89	-0.54	30.5	-16.06	-0.13
238	194	U	26	-21.38	0.16	37.36	4.1	0.03
238	258	C	13	-20.39	0.56	40.82	7.23	0.06
238	307	C	2	-25.1	-1.1	27.08	-2.2	-0.02
238	221	U	16	-25.39	-0.94	22.44	-15.09	-0.13
238	338	C	11	-30.75	-2.97	9.45	-32.68	-0.27
238	349	C	7	-31.43	-2.87	14.98	-20.1	-0.17
238	352	U	1	-31.8	-3.0	13.41	-3.0	-0.03

i-nuc	BP(j)	Nuc	#BP_Win	avgMFE	avgZ	avgED	SumZ	SumZ/#TotalWindows	BPs= 8
nt-239	-	G	120	-	-	-	-	-
239	NoBP	G	21	-27.42	-1.18	20.68	-24.83	-0.21
239	247	C	1	-22.1	0.97	31.31	0.97	0.01
239	232	U	30	-23.89	-0.54	30.5	-16.06	-0.13
239	193	C	26	-21.38	0.16	37.36	4.1	0.03
239	257	C	13	-20.39	0.56	40.82	7.23	0.06
239	220	C	16	-25.39	-0.94	22.44	-15.09	-0.13
239	337	C	11	-30.75	-2.97	9.45	-32.68	-0.27
239	351	C	1	-31.8	-3.0	13.41	-3.0	-0.03
239	349	C	1	-28.9	-2.55	12.19	-2.55	-0.02

i-nuc	BP(j)	Nuc	#BP_Win	avgMFE	avgZ	avgED	SumZ	SumZ/#TotalWindows	BPs= 7
nt-240	-	U	120	-	-	-	-	-
240	NoBP	U	44	-24.27	-0.43	28.53	-18.99	-0.16
240	192	A	26	-21.38	0.16	37.36	4.1	0.03
240	256	A	13	-20.39	0.56	40.82	7.23	0.06
240	219	A	16	-25.39	-0.94	22.44	-15.09	-0.13
240	336	A	11	-30.75	-2.97	9.45	-32.68	-0.27
240	347	G	8	-31.1	-2.86	14.85	-22.9	-0.19
240	350	A	1	-31.8	-3.0	13.41	-3.0	-0.03
240	348	G	1	-28.9	-2.55	12.19	-2.55	-0.02

i-nuc	BP(j)	Nuc	#BP_Win	avgMFE	avgZ	avgED	SumZ	SumZ/#TotalWindows	BPs= 4
nt-241	-	A	120	-	-	-	-	-
241	NoBP	A	55	-25.6	-0.98	24.73	-53.67	-0.45
241	191	U	26	-21.38	0.16	37.36	4.1	0.03
241	255	U	13	-20.39	0.56	40.82	7.23	0.06
241	218	U	16	-25.39	-0.94	22.44	-15.09	-0.13
241	346	U	10	-30.95	-2.84	14.44	-28.45	-0.24

i-nuc	BP(j)	Nuc	#BP_Win	avgMFE	avgZ	avgED	SumZ	SumZ/#TotalWindows	BPs= 2
nt-242	-	C	120	-	-	-	-	-
242	NoBP	C	94	-23.74	-0.47	30.43	-44.57	-0.37
242	217	G	16	-25.39	-0.94	22.44	-15.09	-0.13
242	345	G	10	-30.95	-2.84	14.44	-28.45	-0.24

i-nuc	BP(j)	Nuc	#BP_Win	avgMFE	avgZ	avgED	SumZ	SumZ/#TotalWindows	BPs= 4
nt-243	-	U	120	-	-	-	-	-
243	NoBP	U	91	-24.22	-0.61	28.38	-55.72	-0.46
243	252	A	13	-20.39	0.56	40.82	7.23	0.06
243	336	A	3	-28.6	-1.78	13.15	-5.35	-0.04
243	344	A	10	-30.95	-2.84	14.44	-28.45	-0.24
243	360	A	3	-29.03	-2.86	20.28	-8.59	-0.07

i-nuc	BP(j)	Nuc	#BP_Win	avgMFE	avgZ	avgED	SumZ	SumZ/#TotalWindows	BPs= 5
nt-244	-	G	120	-	-	-	-	-
244	NoBP	G	72	-23.13	-0.23	31.8	-16.9	-0.14
244	251	C	13	-20.39	0.56	40.82	7.23	0.06
244	213	C	6	-24.5	-0.8	24.16	-4.81	-0.04
244	335	C	15	-30.17	-2.64	10.46	-39.53	-0.33
244	343	C	10	-30.95	-2.84	14.44	-28.45	-0.24
244	359	C	4	-28.9	-2.81	20.29	-11.23	-0.09

i-nuc	BP(j)	Nuc	#BP_Win	avgMFE	avgZ	avgED	SumZ	SumZ/#TotalWindows	BPs= 8
nt-245	-	U	120	-	-	-	-	-
245	NoBP	U	15	-24.47	-0.43	24.93	-6.51	-0.05
245	225	G	30	-23.89	-0.54	30.5	-16.06	-0.13
245	189	A	26	-21.38	0.16	37.36	4.1	0.03
245	250	G	13	-20.39	0.56	40.82	7.23	0.06
245	212	A	6	-24.5	-0.8	24.16	-4.81	-0.04
245	333	G	1	-26.8	-0.82	24.89	-0.82	-0.01
245	334	A	15	-30.17	-2.64	10.46	-39.53	-0.33
245	342	A	10	-30.95	-2.84	14.44	-28.45	-0.24
245	358	A	4	-28.9	-2.81	20.29	-11.23	-0.09

i-nuc	BP(j)	Nuc	#BP_Win	avgMFE	avgZ	avgED	SumZ	SumZ/#TotalWindows	BPs= 6
nt-246	-	U	120	-	-	-	-	-
246	NoBP	U	33	-22.85	-0.18	31.1	-5.9	-0.05
246	224	A	30	-23.89	-0.54	30.5	-16.06	-0.13
246	188	A	26	-21.38	0.16	37.36	4.1	0.03
246	332	G	2	-26.65	-0.72	25.3	-1.43	-0.01
246	333	G	15	-30.17	-2.64	10.46	-39.53	-0.33
246	341	A	10	-30.95	-2.84	14.44	-28.45	-0.24
246	357	A	4	-28.9	-2.81	20.29	-11.23	-0.09

i-nuc	BP(j)	Nuc	#BP_Win	avgMFE	avgZ	avgED	SumZ	SumZ/#TotalWindows	BPs= 6
nt-247	-	C	120	-	-	-	-	-
247	NoBP	C	42	-24.84	-0.9	27.27	-37.91	-0.32
247	239	G	1	-22.1	0.97	31.31	0.97	0.01
247	223	G	30	-23.89	-0.54	30.5	-16.06	-0.13
247	187	G	26	-21.38	0.16	37.36	4.1	0.03
247	331	G	2	-26.65	-0.72	25.3	-1.43	-0.01
247	332	G	15	-30.17	-2.64	10.46	-39.53	-0.33
247	356	G	4	-28.9	-2.81	20.29	-11.23	-0.09

i-nuc	BP(j)	Nuc	#BP_Win	avgMFE	avgZ	avgED	SumZ	SumZ/#TotalWindows	BPs= 6
nt-248	-	C	120	-	-	-	-	-
248	NoBP	C	40	-25.36	-1.18	27.01	-47.21	-0.39
248	238	G	1	-22.1	0.97	31.31	0.97	0.01
248	222	G	30	-23.89	-0.54	30.5	-16.06	-0.13
248	186	G	26	-21.38	0.16	37.36	4.1	0.03
248	209	G	6	-24.5	-0.8	24.16	-4.81	-0.04
248	330	G	2	-26.65	-0.72	25.3	-1.43	-0.01
248	331	G	15	-30.17	-2.64	10.46	-39.53	-0.33

i-nuc	BP(j)	Nuc	#BP_Win	avgMFE	avgZ	avgED	SumZ	SumZ/#TotalWindows	BPs= 4
nt-249	-	A	120	-	-	-	-	-
249	NoBP	A	57	-26.67	-1.59	22.74	-90.82	-0.76
249	221	U	30	-23.89	-0.54	30.5	-16.06	-0.13
249	185	U	25	-21.16	0.24	37.77	5.91	0.05
249	208	U	6	-24.5	-0.8	24.16	-4.81	-0.04
249	329	U	2	-26.65	-0.72	25.3	-1.43	-0.01

i-nuc	BP(j)	Nuc	#BP_Win	avgMFE	avgZ	avgED	SumZ	SumZ/#TotalWindows	BPs= 4
nt-250	-	G	120	-	-	-	-	-
250	220	C	28	-23.74	-0.51	31.02	-14.27	-0.12
250	184	C	23	-20.72	0.38	38.7	8.74	0.07
250	245	U	13	-20.39	0.56	40.82	7.23	0.06
250	265	C	56	-27.93	-2.0	18.88	-112.11	-0.93

i-nuc	BP(j)	Nuc	#BP_Win	avgMFE	avgZ	avgED	SumZ	SumZ/#TotalWindows	BPs= 3
nt-251	-	C	120	-	-	-	-	-
251	NoBP	C	34	-23.49	-0.54	32.11	-18.46	-0.15
251	244	G	13	-20.39	0.56	40.82	7.23	0.06
251	178	G	17	-20.22	0.63	39.41	10.7	0.09
251	264	G	56	-27.93	-2.0	18.88	-112.11	-0.93

i-nuc	BP(j)	Nuc	#BP_Win	avgMFE	avgZ	avgED	SumZ	SumZ/#TotalWindows	BPs= 3
nt-252	-	A	120	-	-	-	-	-
252	NoBP	A	34	-23.51	-0.6	32.21	-20.44	-0.17
252	243	U	13	-20.39	0.56	40.82	7.23	0.06
252	177	U	17	-20.22	0.63	39.41	10.7	0.09
252	263	U	56	-27.93	-2.0	18.88	-112.11	-0.93

i-nuc	BP(j)	Nuc	#BP_Win	avgMFE	avgZ	avgED	SumZ	SumZ/#TotalWindows	BPs= 2
nt-253	-	A	120	-	-	-	-	-
253	NoBP	A	47	-22.72	-0.33	34.28	-15.59	-0.13
253	176	U	17	-20.22	0.63	39.41	10.7	0.09
253	262	U	56	-27.93	-2.0	18.88	-112.11	-0.93

i-nuc	BP(j)	Nuc	#BP_Win	avgMFE	avgZ	avgED	SumZ	SumZ/#TotalWindows	BPs= 1
nt-254	-	C	120	-	-	-	-	-
254	NoBP	C	103	-25.6	-1.27	25.72	-130.38	-1.09
254	175	G	17	-20.22	0.63	39.41	10.7	0.09

i-nuc	BP(j)	Nuc	#BP_Win	avgMFE	avgZ	avgED	SumZ	SumZ/#TotalWindows	BPs= 2
nt-255	-	U	120	-	-	-	-	-
255	NoBP	U	90	-26.42	-1.56	23.3	-140.4	-1.17
255	241	A	13	-20.39	0.56	40.82	7.23	0.06
255	174	A	17	-20.22	0.63	39.41	10.7	0.09

i-nuc	BP(j)	Nuc	#BP_Win	avgMFE	avgZ	avgED	SumZ	SumZ/#TotalWindows	BPs= 2
nt-256	-	A	120	-	-	-	-	-
256	NoBP	A	91	-26.44	-1.57	23.27	-142.89	-1.19
256	240	U	13	-20.39	0.56	40.82	7.23	0.06
256	168	U	16	-20.14	0.65	38.94	10.4	0.09

i-nuc	BP(j)	Nuc	#BP_Win	avgMFE	avgZ	avgED	SumZ	SumZ/#TotalWindows	BPs= 4
nt-257	-	C	120	-	-	-	-	-
257	NoBP	C	82	-27.16	-1.83	20.97	-149.83	-1.25
257	239	G	13	-20.39	0.56	40.82	7.23	0.06
257	152	G	1	-20.8	0.66	42.48	0.66	0.01
257	167	G	16	-20.14	0.65	38.94	10.4	0.09
257	187	G	8	-20.72	0.45	41.75	3.61	0.03

i-nuc	BP(j)	Nuc	#BP_Win	avgMFE	avgZ	avgED	SumZ	SumZ/#TotalWindows	BPs= 4
nt-258	-	C	120	-	-	-	-	-
258	NoBP	C	82	-27.26	-1.86	20.68	-152.52	-1.27
258	238	G	13	-20.39	0.56	40.82	7.23	0.06
258	151	G	1	-20.8	0.66	42.48	0.66	0.01
258	166	G	16	-20.14	0.65	38.94	10.4	0.09
258	186	G	8	-20.72	0.45	41.75	3.61	0.03

i-nuc	BP(j)	Nuc	#BP_Win	avgMFE	avgZ	avgED	SumZ	SumZ/#TotalWindows	BPs= 2
nt-259	-	A	120	-	-	-	-	-
259	NoBP	A	111	-25.52	-1.25	25.42	-138.28	-1.15
259	150	U	1	-20.8	0.66	42.48	0.66	0.01
259	185	U	8	-20.72	0.45	41.75	3.61	0.03

i-nuc	BP(j)	Nuc	#BP_Win	avgMFE	avgZ	avgED	SumZ	SumZ/#TotalWindows	BPs= 0
nt-260	-	A	120	-	-	-	-	-
260	NoBP	A	120	-25.25	-1.14	26.43	-137.31	-1.14

i-nuc	BP(j)	Nuc	#BP_Win	avgMFE	avgZ	avgED	SumZ	SumZ/#TotalWindows	BPs= 1
nt-261	-	A	120	-	-	-	-	-
261	NoBP	A	114	-25.55	-1.25	25.82	-141.94	-1.18
261	235	U	6	-21.2	0.25	33.62	1.51	0.01

i-nuc	BP(j)	Nuc	#BP_Win	avgMFE	avgZ	avgED	SumZ	SumZ/#TotalWindows	BPs= 5
nt-262	-	U	120	-	-	-	-	-
262	NoBP	U	23	-22.67	-0.38	34.93	-8.76	-0.07
262	160	G	10	-20.21	0.6	36.98	6.04	0.05
262	182	A	8	-20.72	0.45	41.75	3.61	0.03
262	234	A	6	-21.2	0.25	33.62	1.51	0.01
262	253	A	56	-27.93	-2.0	18.88	-112.11	-0.93
262	311	A	17	-27.57	-1.97	20.74	-33.53	-0.28

i-nuc	BP(j)	Nuc	#BP_Win	avgMFE	avgZ	avgED	SumZ	SumZ/#TotalWindows	BPs= 6
nt-263	-	U	120	-	-	-	-	-
263	NoBP	U	22	-23.52	-0.68	31.06	-14.88	-0.12
263	149	A	1	-20.8	0.66	42.48	0.66	0.01
263	159	A	10	-20.21	0.6	36.98	6.04	0.05
263	181	A	8	-20.72	0.45	41.75	3.61	0.03
263	280	A	6	-20.03	0.73	42.2	4.36	0.04
263	252	A	56	-27.93	-2.0	18.88	-112.11	-0.93
263	310	A	17	-27.57	-1.97	20.74	-33.53	-0.28

i-nuc	BP(j)	Nuc	#BP_Win	avgMFE	avgZ	avgED	SumZ	SumZ/#TotalWindows	BPs= 6
nt-264	-	G	120	-	-	-	-	-
264	NoBP	G	22	-23.97	-0.8	29.84	-17.58	-0.15
264	148	C	1	-20.8	0.66	42.48	0.66	0.01
264	158	U	10	-20.21	0.6	36.98	6.04	0.05
264	180	C	8	-20.72	0.45	41.75	3.61	0.03
264	279	C	6	-20.03	0.73	42.2	4.36	0.04
264	251	C	56	-27.93	-2.0	18.88	-112.11	-0.93
264	309	C	17	-27.57	-1.97	20.74	-33.53	-0.28

i-nuc	BP(j)	Nuc	#BP_Win	avgMFE	avgZ	avgED	SumZ	SumZ/#TotalWindows	BPs= 5
nt-265	-	C	120	-	-	-	-	-
265	NoBP	C	43	-25.17	-1.16	26.97	-49.96	-0.42
265	147	G	1	-20.8	0.66	42.48	0.66	0.01
265	157	G	10	-20.21	0.6	36.98	6.04	0.05
265	278	G	6	-20.03	0.73	42.2	4.36	0.04
265	178	G	4	-22.35	-0.15	39.12	-0.61	-0.01
265	250	G	56	-27.93	-2.0	18.88	-112.11	-0.93

i-nuc	BP(j)	Nuc	#BP_Win	avgMFE	avgZ	avgED	SumZ	SumZ/#TotalWindows	BPs= 4
nt-266	-	A	120	-	-	-	-	-
266	NoBP	A	22	-21.76	0.0	36.76	0.09	0.0
266	156	U	9	-20.37	0.55	36.19	4.93	0.04
266	277	U	6	-20.03	0.73	42.2	4.36	0.04
266	177	U	3	-22.63	-0.19	38.3	-0.57	-0.0
266	306	U	80	-27.98	-2.04	18.86	-163.59	-1.36

i-nuc	BP(j)	Nuc	#BP_Win	avgMFE	avgZ	avgED	SumZ	SumZ/#TotalWindows	BPs= 3
nt-267	-	A	120	-	-	-	-	-
267	NoBP	A	29	-21.12	0.25	38.59	7.17	0.06
267	155	U	7	-20.59	0.46	34.5	3.24	0.03
267	176	U	2	-22.85	-0.22	36.28	-0.45	-0.0
267	305	U	82	-27.97	-2.04	18.98	-167.28	-1.39

i-nuc	BP(j)	Nuc	#BP_Win	avgMFE	avgZ	avgED	SumZ	SumZ/#TotalWindows	BPs= 3
nt-268	-	A	120	-	-	-	-	-
268	NoBP	A	26	-21.23	0.19	37.83	5.07	0.04
268	177	U	4	-19.1	1.06	44.38	4.22	0.04
268	228	U	6	-21.2	0.25	33.62	1.51	0.01
268	304	U	84	-27.95	-2.03	19.11	-170.27	-1.42

i-nuc	BP(j)	Nuc	#BP_Win	avgMFE	avgZ	avgED	SumZ	SumZ/#TotalWindows	BPs= 4
nt-269	-	G	120	-	-	-	-	-
269	NoBP	G	18	-21.43	0.09	37.05	1.53	0.01
269	176	U	4	-19.1	1.06	44.38	4.22	0.04
269	275	U	6	-20.03	0.73	42.2	4.36	0.04
269	227	U	6	-21.2	0.25	33.62	1.51	0.01
269	303	C	86	-27.9	-2.0	19.3	-172.37	-1.44

i-nuc	BP(j)	Nuc	#BP_Win	avgMFE	avgZ	avgED	SumZ	SumZ/#TotalWindows	BPs= 5
nt-270	-	C	120	-	-	-	-	-
270	NoBP	C	17	-21.73	0.01	37.1	0.2	0.0
270	152	G	1	-20.7	0.42	33.25	0.42	0.0
270	175	G	4	-19.1	1.06	44.38	4.22	0.04
270	274	G	6	-20.03	0.73	42.2	4.36	0.04
270	226	G	6	-21.2	0.25	33.62	1.51	0.01
270	302	G	86	-27.9	-2.0	19.3	-172.37	-1.44

i-nuc	BP(j)	Nuc	#BP_Win	avgMFE	avgZ	avgED	SumZ	SumZ/#TotalWindows	BPs= 3
nt-271	-	U	120	-	-	-	-	-
271	NoBP	U	24	-21.46	0.16	38.23	3.87	0.03
271	174	A	4	-19.1	1.06	44.38	4.22	0.04
271	225	G	6	-21.2	0.25	33.62	1.51	0.01
271	301	A	86	-27.9	-2.0	19.3	-172.37	-1.44

i-nuc	BP(j)	Nuc	#BP_Win	avgMFE	avgZ	avgED	SumZ	SumZ/#TotalWindows	BPs= 3
nt-272	-	U	120	-	-	-	-	-
272	NoBP	U	17	-20.74	0.43	40.2	7.3	0.06
272	173	A	4	-19.1	1.06	44.38	4.22	0.04
272	224	A	6	-21.2	0.25	33.62	1.51	0.01
272	299	A	93	-27.62	-1.91	20.34	-177.3	-1.48

i-nuc	BP(j)	Nuc	#BP_Win	avgMFE	avgZ	avgED	SumZ	SumZ/#TotalWindows	BPs= 4
nt-273	-	U	120	-	-	-	-	-
273	NoBP	U	11	-20.09	0.7	41.22	7.7	0.06
273	172	A	4	-19.1	1.06	44.38	4.22	0.04
273	223	G	6	-21.2	0.25	33.62	1.51	0.01
273	294	A	4	-22.35	-0.15	39.12	-0.61	-0.01
273	298	A	95	-27.55	-1.88	20.65	-178.69	-1.49

i-nuc	BP(j)	Nuc	#BP_Win	avgMFE	avgZ	avgED	SumZ	SumZ/#TotalWindows	BPs= 3
nt-274	-	G	120	-	-	-	-	-
274	NoBP	G	13	-20.18	0.64	38.35	8.28	0.07
274	270	C	6	-20.03	0.73	42.2	4.36	0.04
274	293	C	5	-22.18	-0.06	40.7	-0.31	-0.0
274	297	C	96	-27.53	-1.87	20.76	-179.83	-1.5

i-nuc	BP(j)	Nuc	#BP_Win	avgMFE	avgZ	avgED	SumZ	SumZ/#TotalWindows	BPs= 4
nt-275	-	U	120	-	-	-	-	-
275	NoBP	U	8	-20.69	0.44	35.8	3.52	0.03
275	170	A	4	-19.1	1.06	44.38	4.22	0.04
275	269	G	6	-20.03	0.73	42.2	4.36	0.04
275	292	A	5	-22.18	-0.06	40.7	-0.31	-0.0
275	296	A	97	-27.48	-1.86	20.87	-180.03	-1.5

i-nuc	BP(j)	Nuc	#BP_Win	avgMFE	avgZ	avgED	SumZ	SumZ/#TotalWindows	BPs= 4
nt-276	-	G	120	-	-	-	-	-
276	NoBP	G	7	-19.86	0.78	42.47	5.47	0.05
276	169	U	4	-19.1	1.06	44.38	4.22	0.04
276	220	C	6	-21.2	0.25	33.62	1.51	0.01
276	291	C	5	-22.18	-0.06	40.7	-0.31	-0.0
276	295	C	98	-27.42	-1.84	20.99	-180.26	-1.5

i-nuc	BP(j)	Nuc	#BP_Win	avgMFE	avgZ	avgED	SumZ	SumZ/#TotalWindows	BPs= 4
nt-277	-	U	120	-	-	-	-	-
277	NoBP	U	5	-19.26	0.89	41.09	4.44	0.04
277	266	A	6	-20.03	0.73	42.2	4.36	0.04
277	219	A	6	-21.2	0.25	33.62	1.51	0.01
277	290	A	5	-22.18	-0.06	40.7	-0.31	-0.0
277	294	A	98	-27.42	-1.84	20.99	-180.26	-1.5

i-nuc	BP(j)	Nuc	#BP_Win	avgMFE	avgZ	avgED	SumZ	SumZ/#TotalWindows	BPs= 4
nt-278	-	G	120	-	-	-	-	-
278	NoBP	G	9	-20.94	0.3	38.56	2.74	0.02
278	265	C	6	-20.03	0.73	42.2	4.36	0.04
278	168	U	1	-19.7	0.6	46.44	0.6	0.01
278	218	U	6	-21.2	0.25	33.62	1.51	0.01
278	293	C	98	-27.42	-1.84	20.99	-180.26	-1.5

i-nuc	BP(j)	Nuc	#BP_Win	avgMFE	avgZ	avgED	SumZ	SumZ/#TotalWindows	BPs= 4
nt-279	-	C	120	-	-	-	-	-
279	NoBP	C	102	-27.12	-1.75	21.4	-178.21	-1.49
279	264	G	6	-20.03	0.73	42.2	4.36	0.04
279	167	G	1	-19.7	0.6	46.44	0.6	0.01
279	217	G	6	-21.2	0.25	33.62	1.51	0.01
279	288	G	5	-22.18	-0.06	40.7	-0.31	-0.0

i-nuc	BP(j)	Nuc	#BP_Win	avgMFE	avgZ	avgED	SumZ	SumZ/#TotalWindows	BPs= 3
nt-280	-	A	120	-	-	-	-	-
280	263	U	6	-20.03	0.73	42.2	4.36	0.04
280	NoBP	A	103	-27.06	-1.74	21.53	-178.74	-1.49
280	216	U	6	-21.2	0.25	33.62	1.51	0.01
280	287	U	5	-22.18	-0.06	40.7	-0.31	-0.0

i-nuc	BP(j)	Nuc	#BP_Win	avgMFE	avgZ	avgED	SumZ	SumZ/#TotalWindows	BPs= 4
nt-281	-	U	120	-	-	-	-	-
281	NoBP	U	7	-20.13	0.59	41.91	4.12	0.03
281	215	G	6	-21.2	0.25	33.62	1.51	0.01
281	286	A	5	-22.18	-0.06	40.7	-0.31	-0.0
281	290	A	98	-27.42	-1.84	20.99	-180.26	-1.5
281	334	A	4	-19.9	0.23	28.6	0.92	0.01

i-nuc	BP(j)	Nuc	#BP_Win	avgMFE	avgZ	avgED	SumZ	SumZ/#TotalWindows	BPs= 2
nt-282	-	U	120	-	-	-	-	-
282	NoBP	U	18	-21.1	0.26	38.26	4.64	0.04
282	289	G	98	-27.42	-1.84	20.99	-180.26	-1.5
282	333	G	4	-19.9	0.23	28.6	0.92	0.01

i-nuc	BP(j)	Nuc	#BP_Win	avgMFE	avgZ	avgED	SumZ	SumZ/#TotalWindows	BPs= 2
nt-283	-	C	120	-	-	-	-	-
283	NoBP	C	18	-21.22	0.21	37.68	3.7	0.03
283	288	G	98	-27.42	-1.84	20.99	-180.26	-1.5
283	332	G	4	-19.9	0.23	28.6	0.92	0.01

i-nuc	BP(j)	Nuc	#BP_Win	avgMFE	avgZ	avgED	SumZ	SumZ/#TotalWindows	BPs= 2
nt-284	-	U	120	-	-	-	-	-
284	NoBP	U	110	-26.78	-1.63	22.92	-179.34	-1.49
284	210	A	6	-21.2	0.25	33.62	1.51	0.01
284	331	G	4	-19.9	0.23	28.6	0.92	0.01

i-nuc	BP(j)	Nuc	#BP_Win	avgMFE	avgZ	avgED	SumZ	SumZ/#TotalWindows	BPs= 2
nt-285	-	C	120	-	-	-	-	-
285	NoBP	C	110	-26.81	-1.64	22.81	-180.77	-1.51
285	209	G	6	-21.2	0.25	33.62	1.51	0.01
285	330	G	4	-19.9	0.23	28.6	0.92	0.01

i-nuc	BP(j)	Nuc	#BP_Win	avgMFE	avgZ	avgED	SumZ	SumZ/#TotalWindows	BPs= 3
nt-286	-	A	120	-	-	-	-	-
286	NoBP	A	105	-27.06	-1.73	21.86	-181.89	-1.52
286	208	U	6	-21.2	0.25	33.62	1.51	0.01
286	281	U	5	-22.18	-0.06	40.7	-0.31	-0.0
286	329	U	4	-19.9	0.23	28.6	0.92	0.01

i-nuc	BP(j)	Nuc	#BP_Win	avgMFE	avgZ	avgED	SumZ	SumZ/#TotalWindows	BPs= 4
nt-287	-	U	120	-	-	-	-	-
287	207	A	6	-21.2	0.25	33.62	1.51	0.01
287	280	A	5	-22.18	-0.06	40.7	-0.31	-0.0
287	NoBP	U	103	-27.22	-1.78	21.45	-183.28	-1.53
287	328	A	4	-19.9	0.23	28.6	0.92	0.01
287	385	A	2	-20.7	0.07	34.67	0.14	0.0

i-nuc	BP(j)	Nuc	#BP_Win	avgMFE	avgZ	avgED	SumZ	SumZ/#TotalWindows	BPs= 4
nt-288	-	G	120	-	-	-	-	-
288	NoBP	G	11	-22.39	-0.2	32.05	-2.23	-0.02
288	279	C	5	-22.18	-0.06	40.7	-0.31	-0.0
288	283	C	98	-27.42	-1.84	20.99	-180.26	-1.5
288	327	U	4	-19.9	0.23	28.6	0.92	0.01
288	384	C	2	-20.7	0.07	34.67	0.14	0.0

i-nuc	BP(j)	Nuc	#BP_Win	avgMFE	avgZ	avgED	SumZ	SumZ/#TotalWindows	BPs= 2
nt-289	-	G	120	-	-	-	-	-
289	NoBP	G	20	-21.95	-0.13	33.93	-2.59	-0.02
289	282	U	98	-27.42	-1.84	20.99	-180.26	-1.5
289	383	C	2	-20.7	0.07	34.67	0.14	0.0

i-nuc	BP(j)	Nuc	#BP_Win	avgMFE	avgZ	avgED	SumZ	SumZ/#TotalWindows	BPs= 3
nt-290	-	A	120	-	-	-	-	-
290	NoBP	A	15	-22.02	-0.24	31.97	-3.61	-0.03
290	277	U	5	-22.18	-0.06	40.7	-0.31	-0.0
290	281	U	98	-27.42	-1.84	20.99	-180.26	-1.5
290	382	U	2	-20.7	0.07	34.67	0.14	0.0

i-nuc	BP(j)	Nuc	#BP_Win	avgMFE	avgZ	avgED	SumZ	SumZ/#TotalWindows	BPs= 1
nt-291	-	C	120	-	-	-	-	-
291	NoBP	C	115	-26.62	-1.61	22.61	-185.01	-1.54
291	276	G	5	-22.18	-0.06	40.7	-0.31	-0.0

i-nuc	BP(j)	Nuc	#BP_Win	avgMFE	avgZ	avgED	SumZ	SumZ/#TotalWindows	BPs= 1
nt-292	-	A	120	-	-	-	-	-
292	NoBP	A	115	-26.64	-1.62	22.55	-186.2	-1.55
292	275	U	5	-22.18	-0.06	40.7	-0.31	-0.0

i-nuc	BP(j)	Nuc	#BP_Win	avgMFE	avgZ	avgED	SumZ	SumZ/#TotalWindows	BPs= 2
nt-293	-	C	120	-	-	-	-	-
293	274	G	5	-22.18	-0.06	40.7	-0.31	-0.0
293	278	G	98	-27.42	-1.84	20.99	-180.26	-1.5
293	NoBP	C	17	-22.25	-0.42	30.97	-7.14	-0.06

i-nuc	BP(j)	Nuc	#BP_Win	avgMFE	avgZ	avgED	SumZ	SumZ/#TotalWindows	BPs= 2
nt-294	-	A	120	-	-	-	-	-
294	273	U	4	-22.35	-0.15	39.12	-0.61	-0.01
294	277	U	98	-27.42	-1.84	20.99	-180.26	-1.5
294	NoBP	A	18	-22.32	-0.45	31.07	-8.03	-0.07

i-nuc	BP(j)	Nuc	#BP_Win	avgMFE	avgZ	avgED	SumZ	SumZ/#TotalWindows	BPs= 1
nt-295	-	C	120	-	-	-	-	-
295	NoBP	C	22	-22.37	-0.43	32.17	-9.46	-0.08
295	276	G	98	-27.42	-1.84	20.99	-180.26	-1.5

i-nuc	BP(j)	Nuc	#BP_Win	avgMFE	avgZ	avgED	SumZ	SumZ/#TotalWindows	BPs= 1
nt-296	-	A	120	-	-	-	-	-
296	NoBP	A	23	-22.37	-0.44	32.18	-10.16	-0.08
296	275	U	97	-27.48	-1.86	20.87	-180.03	-1.5

i-nuc	BP(j)	Nuc	#BP_Win	avgMFE	avgZ	avgED	SumZ	SumZ/#TotalWindows	BPs= 1
nt-297	-	C	120	-	-	-	-	-
297	NoBP	C	24	-22.43	-0.46	31.66	-11.03	-0.09
297	274	G	96	-27.53	-1.87	20.76	-179.83	-1.5

i-nuc	BP(j)	Nuc	#BP_Win	avgMFE	avgZ	avgED	SumZ	SumZ/#TotalWindows	BPs= 1
nt-298	-	A	120	-	-	-	-	-
298	273	U	95	-27.55	-1.88	20.65	-178.69	-1.49
298	NoBP	A	25	-22.67	-0.51	31.19	-12.66	-0.11

i-nuc	BP(j)	Nuc	#BP_Win	avgMFE	avgZ	avgED	SumZ	SumZ/#TotalWindows	BPs= 1
nt-299	-	A	120	-	-	-	-	-
299	272	U	93	-27.62	-1.91	20.34	-177.3	-1.48
299	NoBP	A	27	-22.88	-0.52	31.1	-13.97	-0.12

i-nuc	BP(j)	Nuc	#BP_Win	avgMFE	avgZ	avgED	SumZ	SumZ/#TotalWindows	BPs= 1
nt-300	-	C	120	-	-	-	-	-
300	NoBP	C	106	-27.01	-1.75	21.71	-185.67	-1.55
300	321	G	14	-23.21	-0.36	30.57	-4.97	-0.04

i-nuc	BP(j)	Nuc	#BP_Win	avgMFE	avgZ	avgED	SumZ	SumZ/#TotalWindows	BPs= 2
nt-301	-	A	120	-	-	-	-	-
301	NoBP	A	20	-23.24	-0.63	31.92	-12.68	-0.11
301	271	U	86	-27.9	-2.0	19.3	-172.37	-1.44
301	320	U	14	-23.21	-0.36	30.57	-4.97	-0.04

i-nuc	BP(j)	Nuc	#BP_Win	avgMFE	avgZ	avgED	SumZ	SumZ/#TotalWindows	BPs= 3
nt-302	-	G	120	-	-	-	-	-
302	NoBP	G	1	-23.0	-0.58	35.11	-0.58	-0.0
302	270	C	86	-27.9	-2.0	19.3	-172.37	-1.44
302	313	C	19	-23.33	-0.61	31.54	-11.52	-0.1
302	319	C	14	-23.21	-0.36	30.57	-4.97	-0.04

i-nuc	BP(j)	Nuc	#BP_Win	avgMFE	avgZ	avgED	SumZ	SumZ/#TotalWindows	BPs= 3
nt-303	-	C	120	-	-	-	-	-
303	269	G	86	-27.9	-2.0	19.3	-172.37	-1.44
303	312	G	19	-23.33	-0.61	31.54	-11.52	-0.1
303	318	G	14	-23.21	-0.36	30.57	-4.97	-0.04
303	NoBP	C	1	-22.9	0.09	34.03	0.09	0.0

i-nuc	BP(j)	Nuc	#BP_Win	avgMFE	avgZ	avgED	SumZ	SumZ/#TotalWindows	BPs= 3
nt-304	-	U	120	-	-	-	-	-
304	268	A	84	-27.95	-2.03	19.11	-170.27	-1.42
304	NoBP	U	3	-24.17	-0.25	29.33	-0.76	-0.01
304	311	A	19	-23.33	-0.61	31.54	-11.52	-0.1
304	317	A	14	-23.21	-0.36	30.57	-4.97	-0.04

i-nuc	BP(j)	Nuc	#BP_Win	avgMFE	avgZ	avgED	SumZ	SumZ/#TotalWindows	BPs= 3
nt-305	-	U	120	-	-	-	-	-
305	267	A	82	-27.97	-2.04	18.98	-167.28	-1.39
305	NoBP	U	5	-24.7	-0.47	26.27	-2.33	-0.02
305	310	A	19	-23.33	-0.61	31.54	-11.52	-0.1
305	316	A	14	-23.21	-0.36	30.57	-4.97	-0.04

i-nuc	BP(j)	Nuc	#BP_Win	avgMFE	avgZ	avgED	SumZ	SumZ/#TotalWindows	BPs= 1
nt-306	-	U	120	-	-	-	-	-
306	266	A	80	-27.98	-2.04	18.86	-163.59	-1.36
306	NoBP	U	40	-23.6	-0.52	30.0	-21.0	-0.18

i-nuc	BP(j)	Nuc	#BP_Win	avgMFE	avgZ	avgED	SumZ	SumZ/#TotalWindows	BPs= 1
nt-307	-	C	120	-	-	-	-	-
307	NoBP	C	118	-26.51	-1.53	22.51	-180.46	-1.5
307	238	G	2	-25.1	-1.1	27.08	-2.2	-0.02

i-nuc	BP(j)	Nuc	#BP_Win	avgMFE	avgZ	avgED	SumZ	SumZ/#TotalWindows	BPs= 2
nt-308	-	U	120	-	-	-	-	-
308	NoBP	U	77	-25.51	-1.28	25.88	-98.5	-0.82
308	237	A	2	-25.1	-1.1	27.08	-2.2	-0.02
308	322	A	41	-28.29	-1.95	16.27	-79.82	-0.67

i-nuc	BP(j)	Nuc	#BP_Win	avgMFE	avgZ	avgED	SumZ	SumZ/#TotalWindows	BPs= 3
nt-309	-	C	120	-	-	-	-	-
309	NoBP	C	60	-24.86	-1.05	27.46	-62.85	-0.52
309	264	G	17	-27.57	-1.97	20.74	-33.53	-0.28
309	236	G	2	-25.1	-1.1	27.08	-2.2	-0.02
309	321	G	41	-28.29	-1.95	16.27	-79.82	-0.67

i-nuc	BP(j)	Nuc	#BP_Win	avgMFE	avgZ	avgED	SumZ	SumZ/#TotalWindows	BPs= 4
nt-310	-	A	120	-	-	-	-	-
310	NoBP	A	41	-25.49	-1.21	25.75	-49.74	-0.41
310	263	U	17	-27.57	-1.97	20.74	-33.53	-0.28
310	235	U	2	-25.1	-1.1	27.08	-2.2	-0.02
310	320	U	41	-28.29	-1.95	16.27	-79.82	-0.67
310	305	U	19	-23.33	-0.61	31.54	-11.52	-0.1

i-nuc	BP(j)	Nuc	#BP_Win	avgMFE	avgZ	avgED	SumZ	SumZ/#TotalWindows	BPs= 4
nt-311	-	A	120	-	-	-	-	-
311	NoBP	A	77	-27.04	-1.63	20.82	-125.49	-1.05
311	262	U	17	-27.57	-1.97	20.74	-33.53	-0.28
311	228	U	2	-25.1	-1.1	27.08	-2.2	-0.02
311	320	U	5	-24.28	-0.53	24.75	-2.67	-0.02
311	304	U	19	-23.33	-0.61	31.54	-11.52	-0.1

i-nuc	BP(j)	Nuc	#BP_Win	avgMFE	avgZ	avgED	SumZ	SumZ/#TotalWindows	BPs= 5
nt-312	-	G	120	-	-	-	-	-
312	NoBP	G	27	-25.04	-0.99	25.73	-26.78	-0.22
312	227	U	2	-25.1	-1.1	27.08	-2.2	-0.02
312	319	C	46	-27.85	-1.79	17.19	-82.49	-0.69
312	349	C	12	-26.74	-2.27	24.18	-27.28	-0.23
312	376	U	14	-28.13	-1.69	22.04	-23.69	-0.2
312	303	C	19	-23.33	-0.61	31.54	-11.52	-0.1

i-nuc	BP(j)	Nuc	#BP_Win	avgMFE	avgZ	avgED	SumZ	SumZ/#TotalWindows	BPs= 5
nt-313	-	C	120	-	-	-	-	-
313	NoBP	C	27	-25.02	-0.95	25.96	-25.58	-0.21
313	226	G	2	-25.1	-1.1	27.08	-2.2	-0.02
313	318	G	46	-27.85	-1.79	17.19	-82.49	-0.69
313	348	G	12	-26.74	-2.27	24.18	-27.28	-0.23
313	375	G	14	-28.13	-1.69	22.04	-23.69	-0.2
313	302	G	19	-23.33	-0.61	31.54	-11.52	-0.1

i-nuc	BP(j)	Nuc	#BP_Win	avgMFE	avgZ	avgED	SumZ	SumZ/#TotalWindows	BPs= 4
nt-314	-	C	120	-	-	-	-	-
314	NoBP	C	70	-26.72	-1.45	20.59	-101.53	-0.85
314	225	G	2	-25.1	-1.1	27.08	-2.2	-0.02
314	347	G	12	-26.74	-2.27	24.18	-27.28	-0.23
314	375	G	22	-24.15	-0.79	30.32	-17.42	-0.15
314	374	G	14	-28.13	-1.69	22.04	-23.69	-0.2

i-nuc	BP(j)	Nuc	#BP_Win	avgMFE	avgZ	avgED	SumZ	SumZ/#TotalWindows	BPs= 1
nt-315	-	C	120	-	-	-	-	-
315	NoBP	C	98	-26.91	-1.57	21.51	-154.33	-1.29
315	374	G	22	-24.15	-0.79	30.32	-17.42	-0.15

i-nuc	BP(j)	Nuc	#BP_Win	avgMFE	avgZ	avgED	SumZ	SumZ/#TotalWindows	BPs= 2
nt-316	-	A	120	-	-	-	-	-
316	NoBP	A	84	-27.57	-1.78	20.1	-149.36	-1.24
316	373	U	22	-24.15	-0.79	30.32	-17.42	-0.15
316	305	U	14	-23.21	-0.36	30.57	-4.97	-0.04

i-nuc	BP(j)	Nuc	#BP_Win	avgMFE	avgZ	avgED	SumZ	SumZ/#TotalWindows	BPs= 2
nt-317	-	A	120	-	-	-	-	-
317	NoBP	A	87	-26.61	-1.55	22.01	-134.72	-1.12
317	373	U	19	-28.17	-1.68	23.81	-31.92	-0.27
317	304	U	14	-23.21	-0.36	30.57	-4.97	-0.04

i-nuc	BP(j)	Nuc	#BP_Win	avgMFE	avgZ	avgED	SumZ	SumZ/#TotalWindows	BPs= 4
nt-318	-	G	120	-	-	-	-	-
318	NoBP	G	5	-26.28	-0.92	22.76	-4.62	-0.04
318	313	C	46	-27.85	-1.79	17.19	-82.49	-0.69
318	346	U	12	-26.74	-2.27	24.18	-27.28	-0.23
318	372	C	43	-26.06	-1.22	27.51	-52.25	-0.44
318	303	C	14	-23.21	-0.36	30.57	-4.97	-0.04

i-nuc	BP(j)	Nuc	#BP_Win	avgMFE	avgZ	avgED	SumZ	SumZ/#TotalWindows	BPs= 5
nt-319	-	C	120	-	-	-	-	-
319	NoBP	C	1	-24.8	-0.84	25.84	-0.84	-0.01
319	312	G	46	-27.85	-1.79	17.19	-82.49	-0.69
319	345	G	12	-26.74	-2.27	24.18	-27.28	-0.23
319	371	G	43	-26.06	-1.22	27.51	-52.25	-0.44
319	302	G	14	-23.21	-0.36	30.57	-4.97	-0.04
319	430	G	4	-27.28	-0.89	21.68	-3.57	-0.03

i-nuc	BP(j)	Nuc	#BP_Win	avgMFE	avgZ	avgED	SumZ	SumZ/#TotalWindows	BPs= 6
nt-320	-	U	120	-	-	-	-	-
320	311	A	5	-24.28	-0.53	24.75	-2.67	-0.02
320	310	A	41	-28.29	-1.95	16.27	-79.82	-0.67
320	344	A	12	-26.74	-2.27	24.18	-27.28	-0.23
320	370	A	43	-26.06	-1.22	27.51	-52.25	-0.44
320	301	A	14	-23.21	-0.36	30.57	-4.97	-0.04
320	429	A	4	-27.28	-0.89	21.68	-3.57	-0.03
320	NoBP	U	1	-26.8	-0.24	31.02	-0.24	-0.0

i-nuc	BP(j)	Nuc	#BP_Win	avgMFE	avgZ	avgED	SumZ	SumZ/#TotalWindows	BPs= 5
nt-321	-	G	120	-	-	-	-	-
321	NoBP	G	5	-25.22	-0.39	28.18	-1.93	-0.02
321	309	C	41	-28.29	-1.95	16.27	-79.82	-0.67
321	343	C	12	-26.74	-2.27	24.18	-27.28	-0.23
321	369	U	43	-26.06	-1.22	27.51	-52.25	-0.44
321	300	C	14	-23.21	-0.36	30.57	-4.97	-0.04
321	428	C	5	-26.82	-0.86	21.55	-4.28	-0.04

i-nuc	BP(j)	Nuc	#BP_Win	avgMFE	avgZ	avgED	SumZ	SumZ/#TotalWindows	BPs= 3
nt-322	-	A	120	-	-	-	-	-
322	NoBP	A	31	-25.04	-1.12	27.87	-34.59	-0.29
322	308	U	41	-28.29	-1.95	16.27	-79.82	-0.67
322	368	U	43	-26.06	-1.22	27.51	-52.25	-0.44
322	427	U	5	-26.82	-0.86	21.55	-4.28	-0.04

i-nuc	BP(j)	Nuc	#BP_Win	avgMFE	avgZ	avgED	SumZ	SumZ/#TotalWindows	BPs= 2
nt-323	-	A	120	-	-	-	-	-
323	NoBP	A	72	-26.96	-1.59	21.34	-114.76	-0.96
323	367	U	43	-26.06	-1.22	27.51	-52.25	-0.44
323	426	U	5	-26.82	-0.86	21.55	-4.28	-0.04

i-nuc	BP(j)	Nuc	#BP_Win	avgMFE	avgZ	avgED	SumZ	SumZ/#TotalWindows	BPs= 2
nt-324	-	A	120	-	-	-	-	-
324	NoBP	A	72	-27.01	-1.6	21.43	-114.84	-0.96
324	366	U	43	-26.06	-1.22	27.51	-52.25	-0.44
324	425	U	5	-26.82	-0.86	21.55	-4.28	-0.04

i-nuc	BP(j)	Nuc	#BP_Win	avgMFE	avgZ	avgED	SumZ	SumZ/#TotalWindows	BPs= 1
nt-325	-	A	120	-	-	-	-	-
325	NoBP	A	77	-27.05	-1.55	21.51	-119.14	-0.99
325	365	U	43	-26.06	-1.22	27.51	-52.25	-0.44

i-nuc	BP(j)	Nuc	#BP_Win	avgMFE	avgZ	avgED	SumZ	SumZ/#TotalWindows	BPs= 2
nt-326	-	A	120	-	-	-	-	-
326	NoBP	A	75	-27.14	-1.56	21.54	-117.22	-0.98
326	218	U	2	-26.0	-0.9	23.21	-1.79	-0.01
326	364	U	43	-26.06	-1.22	27.51	-52.25	-0.44

i-nuc	BP(j)	Nuc	#BP_Win	avgMFE	avgZ	avgED	SumZ	SumZ/#TotalWindows	BPs= 2
nt-327	-	U	120	-	-	-	-	-
327	NoBP	U	114	-27.02	-1.49	23.59	-170.22	-1.42
327	217	G	2	-26.0	-0.9	23.21	-1.79	-0.01
327	288	G	4	-19.9	0.23	28.6	0.92	0.01

i-nuc	BP(j)	Nuc	#BP_Win	avgMFE	avgZ	avgED	SumZ	SumZ/#TotalWindows	BPs= 3
nt-328	-	A	120	-	-	-	-	-
328	NoBP	A	104	-27.22	-1.58	23.81	-164.19	-1.37
328	216	U	2	-26.0	-0.9	23.21	-1.79	-0.01
328	287	U	4	-19.9	0.23	28.6	0.92	0.01
328	424	U	10	-25.35	-0.57	21.89	-5.71	-0.05

i-nuc	BP(j)	Nuc	#BP_Win	avgMFE	avgZ	avgED	SumZ	SumZ/#TotalWindows	BPs= 4
nt-329	-	U	120	-	-	-	-	-
329	NoBP	U	102	-27.27	-1.59	23.86	-162.18	-1.35
329	215	G	2	-26.0	-0.9	23.21	-1.79	-0.01
329	249	A	2	-26.65	-0.72	25.3	-1.43	-0.01
329	286	A	4	-19.9	0.23	28.6	0.92	0.01
329	423	A	10	-25.35	-0.57	21.89	-5.71	-0.05

i-nuc	BP(j)	Nuc	#BP_Win	avgMFE	avgZ	avgED	SumZ	SumZ/#TotalWindows	BPs= 6
nt-330	-	G	120	-	-	-	-	-
330	NoBP	G	16	-29.82	-2.53	11.13	-40.46	-0.34
330	214	U	2	-26.0	-0.9	23.21	-1.79	-0.01
330	248	C	2	-26.65	-0.72	25.3	-1.43	-0.01
330	339	U	84	-26.94	-1.43	26.21	-120.08	-1.0
330	285	C	4	-19.9	0.23	28.6	0.92	0.01
330	415	C	2	-23.6	-0.66	30.22	-1.32	-0.01
330	422	U	10	-25.35	-0.57	21.89	-5.71	-0.05

i-nuc	BP(j)	Nuc	#BP_Win	avgMFE	avgZ	avgED	SumZ	SumZ/#TotalWindows	BPs= 7
nt-331	-	G	120	-	-	-	-	-
331	213	C	2	-26.0	-0.9	23.21	-1.79	-0.01
331	247	C	2	-26.65	-0.72	25.3	-1.43	-0.01
331	248	C	15	-30.17	-2.64	10.46	-39.53	-0.33
331	338	C	85	-26.98	-1.43	26.2	-121.53	-1.01
331	284	U	4	-19.9	0.23	28.6	0.92	0.01
331	414	C	2	-23.6	-0.66	30.22	-1.32	-0.01
331	421	C	10	-25.35	-0.57	21.89	-5.71	-0.05

i-nuc	BP(j)	Nuc	#BP_Win	avgMFE	avgZ	avgED	SumZ	SumZ/#TotalWindows	BPs= 7
nt-332	-	G	120	-	-	-	-	-
332	NoBP	G	1	-26.4	-0.85	24.51	-0.85	-0.01
332	246	U	2	-26.65	-0.72	25.3	-1.43	-0.01
332	247	C	15	-30.17	-2.64	10.46	-39.53	-0.33
332	337	C	85	-26.98	-1.43	26.2	-121.53	-1.01
332	283	C	4	-19.9	0.23	28.6	0.92	0.01
332	412	C	2	-23.6	-0.66	30.22	-1.32	-0.01
332	420	C	10	-25.35	-0.57	21.89	-5.71	-0.05
332	436	C	1	-29.3	-1.57	23.51	-1.57	-0.01

i-nuc	BP(j)	Nuc	#BP_Win	avgMFE	avgZ	avgED	SumZ	SumZ/#TotalWindows	BPs= 6
nt-333	-	G	120	-	-	-	-	-
333	NoBP	G	87	-27.0	-1.43	26.11	-124.25	-1.04
333	245	U	1	-26.8	-0.82	24.89	-0.82	-0.01
333	246	U	15	-30.17	-2.64	10.46	-39.53	-0.33
333	282	U	4	-19.9	0.23	28.6	0.92	0.01
333	411	C	2	-23.6	-0.66	30.22	-1.32	-0.01
333	419	C	10	-25.35	-0.57	21.89	-5.71	-0.05
333	435	C	1	-29.3	-1.57	23.51	-1.57	-0.01

i-nuc	BP(j)	Nuc	#BP_Win	avgMFE	avgZ	avgED	SumZ	SumZ/#TotalWindows	BPs= 3
nt-334	-	A	120	-	-	-	-	-
334	NoBP	A	99	-26.88	-1.36	25.57	-134.19	-1.12
334	245	U	15	-30.17	-2.64	10.46	-39.53	-0.33
334	281	U	4	-19.9	0.23	28.6	0.92	0.01
334	410	U	2	-23.6	-0.66	30.22	-1.32	-0.01

i-nuc	BP(j)	Nuc	#BP_Win	avgMFE	avgZ	avgED	SumZ	SumZ/#TotalWindows	BPs= 2
nt-335	-	C	120	-	-	-	-	-
335	244	G	15	-30.17	-2.64	10.46	-39.53	-0.33
335	NoBP	C	104	-26.55	-1.29	25.75	-134.64	-1.12
335	433	G	1	-29.3	-1.57	23.51	-1.57	-0.01

i-nuc	BP(j)	Nuc	#BP_Win	avgMFE	avgZ	avgED	SumZ	SumZ/#TotalWindows	BPs= 3
nt-336	-	A	120	-	-	-	-	-
336	243	U	3	-28.6	-1.78	13.15	-5.35	-0.04
336	240	U	11	-30.75	-2.97	9.45	-32.68	-0.27
336	NoBP	A	105	-26.57	-1.31	25.67	-137.09	-1.14
336	432	U	1	-29.3	-1.57	23.51	-1.57	-0.01

i-nuc	BP(j)	Nuc	#BP_Win	avgMFE	avgZ	avgED	SumZ	SumZ/#TotalWindows	BPs= 4
nt-337	-	C	120	-	-	-	-	-
337	NoBP	C	13	-25.27	-1.21	22.72	-15.67	-0.13
337	239	G	11	-30.75	-2.97	9.45	-32.68	-0.27
337	332	G	85	-26.98	-1.43	26.2	-121.53	-1.01
337	418	G	10	-25.35	-0.57	21.89	-5.71	-0.05
337	431	G	1	-29.3	-1.57	23.51	-1.57	-0.01

i-nuc	BP(j)	Nuc	#BP_Win	avgMFE	avgZ	avgED	SumZ	SumZ/#TotalWindows	BPs= 4
nt-338	-	C	120	-	-	-	-	-
338	NoBP	C	13	-25.42	-1.26	22.68	-16.35	-0.14
338	238	G	11	-30.75	-2.97	9.45	-32.68	-0.27
338	331	G	85	-26.98	-1.43	26.2	-121.53	-1.01
338	417	G	10	-25.35	-0.57	21.89	-5.71	-0.05
338	430	G	1	-29.3	-1.57	23.51	-1.57	-0.01

i-nuc	BP(j)	Nuc	#BP_Win	avgMFE	avgZ	avgED	SumZ	SumZ/#TotalWindows	BPs= 3
nt-339	-	U	120	-	-	-	-	-
339	237	A	11	-30.75	-2.97	9.45	-32.68	-0.27
339	330	G	84	-26.94	-1.43	26.21	-120.08	-1.0
339	NoBP	U	24	-25.68	-1.01	22.45	-24.16	-0.2
339	429	A	1	-29.3	-1.57	23.51	-1.57	-0.01

i-nuc	BP(j)	Nuc	#BP_Win	avgMFE	avgZ	avgED	SumZ	SumZ/#TotalWindows	BPs= 1
nt-340	-	U	120	-	-	-	-	-
340	236	G	10	-30.9	-3.08	9.17	-30.78	-0.26
340	NoBP	U	110	-26.72	-1.35	25.28	-148.34	-1.24

i-nuc	BP(j)	Nuc	#BP_Win	avgMFE	avgZ	avgED	SumZ	SumZ/#TotalWindows	BPs= 3
nt-341	-	A	120	-	-	-	-	-
341	235	U	9	-30.98	-3.17	8.72	-28.56	-0.24
341	246	U	10	-30.95	-2.84	14.44	-28.45	-0.24
341	NoBP	A	100	-26.32	-1.21	26.31	-120.84	-1.01
341	427	U	1	-29.3	-1.57	23.51	-1.57	-0.01

i-nuc	BP(j)	Nuc	#BP_Win	avgMFE	avgZ	avgED	SumZ	SumZ/#TotalWindows	BPs= 2
nt-342	-	A	120	-	-	-	-	-
342	NoBP	A	109	-26.71	-1.37	24.95	-149.21	-1.24
342	245	U	10	-30.95	-2.84	14.44	-28.45	-0.24
342	426	U	1	-29.3	-1.57	23.51	-1.57	-0.01

i-nuc	BP(j)	Nuc	#BP_Win	avgMFE	avgZ	avgED	SumZ	SumZ/#TotalWindows	BPs= 4
nt-343	-	C	120	-	-	-	-	-
343	NoBP	C	53	-27.42	-1.33	23.01	-70.74	-0.59
343	244	G	10	-30.95	-2.84	14.44	-28.45	-0.24
343	321	G	12	-26.74	-2.27	24.18	-27.28	-0.23
343	356	G	43	-26.06	-1.22	27.51	-52.25	-0.44
343	417	G	2	-24.0	-0.08	31.22	-0.17	-0.0

i-nuc	BP(j)	Nuc	#BP_Win	avgMFE	avgZ	avgED	SumZ	SumZ/#TotalWindows	BPs= 5
nt-344	-	A	120	-	-	-	-	-
344	NoBP	A	52	-27.43	-1.33	23.27	-69.03	-0.58
344	243	U	10	-30.95	-2.84	14.44	-28.45	-0.24
344	320	U	12	-26.74	-2.27	24.18	-27.28	-0.23
344	355	U	43	-26.06	-1.22	27.51	-52.25	-0.44
344	416	U	2	-24.0	-0.08	31.22	-0.17	-0.0
344	422	U	1	-29.3	-1.57	23.51	-1.57	-0.01

i-nuc	BP(j)	Nuc	#BP_Win	avgMFE	avgZ	avgED	SumZ	SumZ/#TotalWindows	BPs= 7
nt-345	-	G	120	-	-	-	-	-
345	NoBP	G	28	-26.36	-1.23	22.48	-34.4	-0.29
345	242	C	10	-30.95	-2.84	14.44	-28.45	-0.24
345	319	C	12	-26.74	-2.27	24.18	-27.28	-0.23
345	354	C	43	-26.06	-1.22	27.51	-52.25	-0.44
345	379	U	22	-28.71	-1.34	25.7	-29.4	-0.25
345	415	C	2	-24.0	-0.08	31.22	-0.17	-0.0
345	421	C	1	-29.3	-1.57	23.51	-1.57	-0.01
345	455	C	2	-29.7	-2.47	14.48	-4.94	-0.04

i-nuc	BP(j)	Nuc	#BP_Win	avgMFE	avgZ	avgED	SumZ	SumZ/#TotalWindows	BPs= 6
nt-346	-	U	120	-	-	-	-	-
346	NoBP	U	63	-26.77	-1.35	25.06	-84.88	-0.71
346	241	A	10	-30.95	-2.84	14.44	-28.45	-0.24
346	318	G	12	-26.74	-2.27	24.18	-27.28	-0.23
346	391	A	9	-22.7	-0.32	30.1	-2.88	-0.02
346	378	A	22	-28.71	-1.34	25.7	-29.4	-0.25
346	413	A	2	-24.0	-0.08	31.22	-0.17	-0.0
346	454	A	2	-29.7	-2.47	14.48	-4.94	-0.04

i-nuc	BP(j)	Nuc	#BP_Win	avgMFE	avgZ	avgED	SumZ	SumZ/#TotalWindows	BPs= 9
nt-347	-	G	120	-	-	-	-	-
347	NoBP	G	48	-26.55	-1.4	25.78	-66.99	-0.56
347	240	U	8	-31.1	-2.86	14.85	-22.9	-0.19
347	314	C	12	-26.74	-2.27	24.18	-27.28	-0.23
347	390	C	10	-22.97	-0.35	30.51	-3.48	-0.03
347	377	C	22	-28.71	-1.34	25.7	-29.4	-0.25
347	412	C	2	-24.0	-0.08	31.22	-0.17	-0.0
347	409	U	10	-25.35	-0.57	21.89	-5.71	-0.05
347	420	C	1	-29.3	-1.57	23.51	-1.57	-0.01
347	453	C	2	-29.7	-2.47	14.48	-4.94	-0.04
347	462	C	5	-33.46	-3.03	20.8	-15.13	-0.13

i-nuc	BP(j)	Nuc	#BP_Win	avgMFE	avgZ	avgED	SumZ	SumZ/#TotalWindows	BPs= 9
nt-348	-	G	120	-	-	-	-	-
348	NoBP	G	55	-27.17	-1.57	24.76	-86.53	-0.72
348	240	U	1	-28.9	-2.55	12.19	-2.55	-0.02
348	313	C	12	-26.74	-2.27	24.18	-27.28	-0.23
348	389	C	10	-22.97	-0.35	30.51	-3.48	-0.03
348	376	U	22	-28.71	-1.34	25.7	-29.4	-0.25
348	411	C	2	-24.0	-0.08	31.22	-0.17	-0.0
348	408	C	10	-25.35	-0.57	21.89	-5.71	-0.05
348	419	C	1	-29.3	-1.57	23.51	-1.57	-0.01
348	452	U	2	-29.7	-2.47	14.48	-4.94	-0.04
348	461	C	5	-33.46	-3.03	20.8	-15.13	-0.13

i-nuc	BP(j)	Nuc	#BP_Win	avgMFE	avgZ	avgED	SumZ	SumZ/#TotalWindows	BPs= 8
nt-349	-	C	120	-	-	-	-	-
349	NoBP	C	52	-26.58	-1.38	26.12	-71.53	-0.6
349	238	G	7	-31.43	-2.87	14.98	-20.1	-0.17
349	239	G	1	-28.9	-2.55	12.19	-2.55	-0.02
349	312	G	12	-26.74	-2.27	24.18	-27.28	-0.23
349	388	G	10	-22.97	-0.35	30.51	-3.48	-0.03
349	375	G	22	-28.71	-1.34	25.7	-29.4	-0.25
349	407	G	10	-25.35	-0.57	21.89	-5.71	-0.05
349	418	G	1	-29.3	-1.57	23.51	-1.57	-0.01
349	460	G	5	-33.46	-3.03	20.8	-15.13	-0.13

i-nuc	BP(j)	Nuc	#BP_Win	avgMFE	avgZ	avgED	SumZ	SumZ/#TotalWindows	BPs= 3
nt-350	-	A	120	-	-	-	-	-
350	NoBP	A	104	-27.03	-1.47	25.5	-153.18	-1.28
350	240	U	1	-31.8	-3.0	13.41	-3.0	-0.03
350	406	U	10	-25.35	-0.57	21.89	-5.71	-0.05
350	459	U	5	-33.46	-3.03	20.8	-15.13	-0.13

i-nuc	BP(j)	Nuc	#BP_Win	avgMFE	avgZ	avgED	SumZ	SumZ/#TotalWindows	BPs= 5
nt-351	-	C	120	-	-	-	-	-
351	NoBP	C	80	-26.81	-1.52	24.38	-121.24	-1.01
351	239	G	1	-31.8	-3.0	13.41	-3.0	-0.03
351	387	G	10	-22.97	-0.35	30.51	-3.48	-0.03
351	374	G	22	-28.71	-1.34	25.7	-29.4	-0.25
351	457	G	5	-33.46	-3.03	20.8	-15.13	-0.13
351	467	G	2	-31.2	-2.78	22.22	-5.57	-0.05

i-nuc	BP(j)	Nuc	#BP_Win	avgMFE	avgZ	avgED	SumZ	SumZ/#TotalWindows	BPs= 4
nt-352	-	U	120	-	-	-	-	-
352	NoBP	U	102	-27.26	-1.48	24.61	-151.46	-1.26
352	238	G	1	-31.8	-3.0	13.41	-3.0	-0.03
352	386	A	10	-22.97	-0.35	30.51	-3.48	-0.03
352	456	A	5	-33.46	-3.03	20.8	-15.13	-0.13
352	466	A	2	-31.2	-2.78	22.22	-5.57	-0.05

i-nuc	BP(j)	Nuc	#BP_Win	avgMFE	avgZ	avgED	SumZ	SumZ/#TotalWindows	BPs= 3
nt-353	-	U	120	-	-	-	-	-
353	NoBP	U	107	-27.58	-1.56	24.39	-167.36	-1.39
353	237	A	1	-31.8	-3.0	13.41	-3.0	-0.03
353	385	A	10	-22.97	-0.35	30.51	-3.48	-0.03
353	465	A	2	-31.2	-2.78	22.22	-5.57	-0.05

i-nuc	BP(j)	Nuc	#BP_Win	avgMFE	avgZ	avgED	SumZ	SumZ/#TotalWindows	BPs= 4
nt-354	-	C	120	-	-	-	-	-
354	NoBP	C	51	-27.62	-1.74	22.27	-88.5	-0.74
354	236	G	1	-31.8	-3.0	13.41	-3.0	-0.03
354	371	G	23	-28.5	-1.34	25.74	-30.92	-0.26
354	345	G	43	-26.06	-1.22	27.51	-52.25	-0.44
354	464	G	2	-31.2	-2.78	22.22	-5.57	-0.05

i-nuc	BP(j)	Nuc	#BP_Win	avgMFE	avgZ	avgED	SumZ	SumZ/#TotalWindows	BPs= 4
nt-355	-	U	120	-	-	-	-	-
355	NoBP	U	27	-26.33	-1.72	23.93	-46.35	-0.39
355	370	A	23	-28.5	-1.34	25.74	-30.92	-0.26
355	344	A	43	-26.06	-1.22	27.51	-52.25	-0.44
355	378	A	22	-28.56	-1.64	20.13	-36.17	-0.3
355	454	A	5	-33.46	-3.03	20.8	-15.13	-0.13

i-nuc	BP(j)	Nuc	#BP_Win	avgMFE	avgZ	avgED	SumZ	SumZ/#TotalWindows	BPs= 6
nt-356	-	G	120	-	-	-	-	-
356	NoBP	G	12	-27.82	-2.39	20.54	-28.64	-0.24
356	247	C	4	-28.9	-2.81	20.29	-11.23	-0.09
356	369	U	23	-28.5	-1.34	25.74	-30.92	-0.26
356	343	C	43	-26.06	-1.22	27.51	-52.25	-0.44
356	380	C	10	-22.97	-0.35	30.51	-3.48	-0.03
356	377	C	23	-28.82	-1.71	20.41	-39.39	-0.33
356	453	C	5	-33.46	-3.03	20.8	-15.13	-0.13

i-nuc	BP(j)	Nuc	#BP_Win	avgMFE	avgZ	avgED	SumZ	SumZ/#TotalWindows	BPs= 5
nt-357	-	A	120	-	-	-	-	-
357	NoBP	A	55	-26.52	-1.49	26.36	-81.77	-0.68
357	246	U	4	-28.9	-2.81	20.29	-11.23	-0.09
357	368	U	23	-28.5	-1.34	25.74	-30.92	-0.26
357	379	U	10	-22.97	-0.35	30.51	-3.48	-0.03
357	376	U	23	-28.82	-1.71	20.41	-39.39	-0.33
357	452	U	5	-33.46	-3.03	20.8	-15.13	-0.13

i-nuc	BP(j)	Nuc	#BP_Win	avgMFE	avgZ	avgED	SumZ	SumZ/#TotalWindows	BPs= 4
nt-358	-	A	120	-	-	-	-	-
358	NoBP	A	78	-27.25	-1.57	24.8	-122.22	-1.02
358	245	U	4	-28.9	-2.81	20.29	-11.23	-0.09
358	367	U	23	-28.5	-1.34	25.74	-30.92	-0.26
358	376	U	10	-22.97	-0.35	30.51	-3.48	-0.03
358	451	U	5	-33.46	-3.03	20.8	-15.13	-0.13

i-nuc	BP(j)	Nuc	#BP_Win	avgMFE	avgZ	avgED	SumZ	SumZ/#TotalWindows	BPs= 2
nt-359	-	C	120	-	-	-	-	-
359	NoBP	C	83	-27.63	-1.57	26.15	-130.31	-1.09
359	244	G	4	-28.9	-2.81	20.29	-11.23	-0.09
359	375	G	33	-27.05	-1.3	23.47	-42.87	-0.36

i-nuc	BP(j)	Nuc	#BP_Win	avgMFE	avgZ	avgED	SumZ	SumZ/#TotalWindows	BPs= 1
nt-360	-	A	120	-	-	-	-	-
360	243	U	3	-29.03	-2.86	20.28	-8.59	-0.07
360	NoBP	A	117	-27.55	-1.51	25.51	-176.91	-1.47

i-nuc	BP(j)	Nuc	#BP_Win	avgMFE	avgZ	avgED	SumZ	SumZ/#TotalWindows	BPs= 1
nt-361	-	A	120	-	-	-	-	-
361	NoBP	A	78	-27.11	-1.45	26.49	-113.39	-0.94
361	373	U	42	-28.69	-1.75	23.53	-73.5	-0.61

i-nuc	BP(j)	Nuc	#BP_Win	avgMFE	avgZ	avgED	SumZ	SumZ/#TotalWindows	BPs= 3
nt-362	-	G	120	-	-	-	-	-
362	NoBP	G	75	-26.87	-1.38	26.63	-103.16	-0.86
362	372	C	42	-28.69	-1.75	23.53	-73.5	-0.61
362	468	C	1	-31.9	-3.07	18.61	-3.07	-0.03
362	479	C	2	-37.9	-4.08	32.16	-8.15	-0.07

i-nuc	BP(j)	Nuc	#BP_Win	avgMFE	avgZ	avgED	SumZ	SumZ/#TotalWindows	BPs= 3
nt-363	-	C	120	-	-	-	-	-
363	NoBP	C	75	-26.97	-1.39	26.63	-104.23	-0.87
363	371	G	42	-28.69	-1.75	23.53	-73.5	-0.61
363	467	G	1	-31.9	-3.07	18.61	-3.07	-0.03
363	478	G	2	-37.9	-4.08	32.16	-8.15	-0.07

i-nuc	BP(j)	Nuc	#BP_Win	avgMFE	avgZ	avgED	SumZ	SumZ/#TotalWindows	BPs= 4
nt-364	-	U	120	-	-	-	-	-
364	NoBP	U	32	-28.5	-1.67	25.45	-53.53	-0.45
364	326	A	43	-26.06	-1.22	27.51	-52.25	-0.44
364	370	A	42	-28.69	-1.75	23.53	-73.5	-0.61
364	466	A	1	-31.9	-3.07	18.61	-3.07	-0.03
364	477	A	2	-37.9	-4.08	32.16	-8.15	-0.07

i-nuc	BP(j)	Nuc	#BP_Win	avgMFE	avgZ	avgED	SumZ	SumZ/#TotalWindows	BPs= 3
nt-365	-	U	120	-	-	-	-	-
365	NoBP	U	74	-28.77	-1.75	24.33	-129.21	-1.08
365	325	A	43	-26.06	-1.22	27.51	-52.25	-0.44
365	465	A	1	-31.9	-3.07	18.61	-3.07	-0.03
365	476	A	2	-37.9	-4.08	32.16	-8.15	-0.07

i-nuc	BP(j)	Nuc	#BP_Win	avgMFE	avgZ	avgED	SumZ	SumZ/#TotalWindows	BPs= 3
nt-366	-	U	120	-	-	-	-	-
366	NoBP	U	74	-28.94	-1.77	24.25	-131.12	-1.09
366	324	A	43	-26.06	-1.22	27.51	-52.25	-0.44
366	464	G	1	-31.9	-3.07	18.61	-3.07	-0.03
366	475	A	2	-37.9	-4.08	32.16	-8.15	-0.07

i-nuc	BP(j)	Nuc	#BP_Win	avgMFE	avgZ	avgED	SumZ	SumZ/#TotalWindows	BPs= 3
nt-367	-	U	120	-	-	-	-	-
367	NoBP	U	52	-29.42	-2.02	23.34	-105.0	-0.88
367	358	A	23	-28.5	-1.34	25.74	-30.92	-0.26
367	323	A	43	-26.06	-1.22	27.51	-52.25	-0.44
367	474	G	2	-37.9	-4.08	32.16	-8.15	-0.07

i-nuc	BP(j)	Nuc	#BP_Win	avgMFE	avgZ	avgED	SumZ	SumZ/#TotalWindows	BPs= 2
nt-368	-	U	120	-	-	-	-	-
368	NoBP	U	54	-29.96	-2.13	23.55	-114.88	-0.96
368	357	A	23	-28.5	-1.34	25.74	-30.92	-0.26
368	322	A	43	-26.06	-1.22	27.51	-52.25	-0.44

i-nuc	BP(j)	Nuc	#BP_Win	avgMFE	avgZ	avgED	SumZ	SumZ/#TotalWindows	BPs= 3
nt-369	-	U	120	-	-	-	-	-
369	NoBP	U	53	-30.15	-2.14	23.53	-113.57	-0.95
369	356	G	23	-28.5	-1.34	25.74	-30.92	-0.26
369	321	G	43	-26.06	-1.22	27.51	-52.25	-0.44
369	460	G	1	-31.9	-3.07	18.61	-3.07	-0.03

i-nuc	BP(j)	Nuc	#BP_Win	avgMFE	avgZ	avgED	SumZ	SumZ/#TotalWindows	BPs= 7
nt-370	-	A	120	-	-	-	-	-
370	NoBP	A	1	-23.9	-1.68	26.28	-1.68	-0.01
370	355	U	23	-28.5	-1.34	25.74	-30.92	-0.26
370	320	U	43	-26.06	-1.22	27.51	-52.25	-0.44
370	364	U	42	-28.69	-1.75	23.53	-73.5	-0.61
370	459	U	1	-31.9	-3.07	18.61	-3.07	-0.03
370	472	U	2	-37.9	-4.08	32.16	-8.15	-0.07
370	441	U	1	-37.0	-3.89	19.35	-3.89	-0.03
370	483	U	7	-38.3	-3.98	20.52	-27.89	-0.23

i-nuc	BP(j)	Nuc	#BP_Win	avgMFE	avgZ	avgED	SumZ	SumZ/#TotalWindows	BPs= 7
nt-371	-	G	120	-	-	-	-	-
371	354	C	23	-28.5	-1.34	25.74	-30.92	-0.26
371	319	C	43	-26.06	-1.22	27.51	-52.25	-0.44
371	363	C	42	-28.69	-1.75	23.53	-73.5	-0.61
371	458	U	1	-31.9	-3.07	18.61	-3.07	-0.03
371	471	C	2	-37.9	-4.08	32.16	-8.15	-0.07
371	440	C	1	-37.0	-3.89	19.35	-3.89	-0.03
371	482	C	8	-38.2	-3.96	20.56	-31.64	-0.26

i-nuc	BP(j)	Nuc	#BP_Win	avgMFE	avgZ	avgED	SumZ	SumZ/#TotalWindows	BPs= 6
nt-372	-	C	120	-	-	-	-	-
372	318	G	43	-26.06	-1.22	27.51	-52.25	-0.44
372	362	G	42	-28.69	-1.75	23.53	-73.5	-0.61
372	NoBP	C	23	-29.05	-1.44	25.03	-33.1	-0.28
372	457	G	1	-31.9	-3.07	18.61	-3.07	-0.03
372	470	G	2	-37.9	-4.08	32.16	-8.15	-0.07
372	439	G	1	-37.0	-3.89	19.35	-3.89	-0.03
372	481	G	8	-38.2	-3.96	20.56	-31.64	-0.26

i-nuc	BP(j)	Nuc	#BP_Win	avgMFE	avgZ	avgED	SumZ	SumZ/#TotalWindows	BPs= 7
nt-373	-	U	120	-	-	-	-	-
373	317	A	19	-28.17	-1.68	23.81	-31.92	-0.27
373	316	A	22	-24.15	-0.79	30.32	-17.42	-0.15
373	361	A	42	-28.69	-1.75	23.53	-73.5	-0.61
373	NoBP	U	25	-29.34	-1.52	24.92	-37.93	-0.32
373	456	A	1	-31.9	-3.07	18.61	-3.07	-0.03
373	469	A	2	-37.9	-4.08	32.16	-8.15	-0.07
373	438	G	1	-37.0	-3.89	19.35	-3.89	-0.03
373	480	A	8	-38.2	-3.96	20.56	-31.64	-0.26

i-nuc	BP(j)	Nuc	#BP_Win	avgMFE	avgZ	avgED	SumZ	SumZ/#TotalWindows	BPs= 7
nt-374	-	G	120	-	-	-	-	-
374	NoBP	G	39	-27.89	-1.5	22.88	-58.58	-0.49
374	315	C	22	-24.15	-0.79	30.32	-17.42	-0.15
374	314	C	14	-28.13	-1.69	22.04	-23.69	-0.2
374	351	C	22	-28.71	-1.34	25.7	-29.4	-0.25
374	436	C	12	-33.93	-3.07	25.56	-36.89	-0.31
374	455	C	1	-31.9	-3.07	18.61	-3.07	-0.03
374	468	C	2	-37.9	-4.08	32.16	-8.15	-0.07
374	479	C	8	-38.2	-3.96	20.56	-31.64	-0.26

i-nuc	BP(j)	Nuc	#BP_Win	avgMFE	avgZ	avgED	SumZ	SumZ/#TotalWindows	BPs= 5
nt-375	-	G	120	-	-	-	-	-
375	314	C	22	-24.15	-0.79	30.32	-17.42	-0.15
375	313	C	14	-28.13	-1.69	22.04	-23.69	-0.2
375	359	C	33	-27.05	-1.3	23.47	-42.87	-0.36
375	349	C	22	-28.71	-1.34	25.7	-29.4	-0.25
375	NoBP	G	17	-36.32	-3.55	20.86	-60.27	-0.5
375	435	C	12	-33.93	-3.07	25.56	-36.89	-0.31

i-nuc	BP(j)	Nuc	#BP_Win	avgMFE	avgZ	avgED	SumZ	SumZ/#TotalWindows	BPs= 6
nt-376	-	U	120	-	-	-	-	-
376	NoBP	U	37	-29.21	-1.92	25.71	-71.21	-0.59
376	312	G	14	-28.13	-1.69	22.04	-23.69	-0.2
376	358	A	10	-22.97	-0.35	30.51	-3.48	-0.03
376	348	G	22	-28.71	-1.34	25.7	-29.4	-0.25
376	357	A	23	-28.82	-1.71	20.41	-39.39	-0.33
376	434	A	12	-33.93	-3.07	25.56	-36.89	-0.31
376	465	A	2	-37.9	-4.08	32.16	-8.15	-0.07

i-nuc	BP(j)	Nuc	#BP_Win	avgMFE	avgZ	avgED	SumZ	SumZ/#TotalWindows	BPs= 4
nt-377	-	C	120	-	-	-	-	-
377	NoBP	C	61	-28.05	-1.64	25.57	-99.88	-0.83
377	347	G	22	-28.71	-1.34	25.7	-29.4	-0.25
377	356	G	23	-28.82	-1.71	20.41	-39.39	-0.33
377	433	G	12	-33.93	-3.07	25.56	-36.89	-0.31
377	464	G	2	-37.9	-4.08	32.16	-8.15	-0.07

i-nuc	BP(j)	Nuc	#BP_Win	avgMFE	avgZ	avgED	SumZ	SumZ/#TotalWindows	BPs= 4
nt-378	-	A	120	-	-	-	-	-
378	NoBP	A	62	-28.26	-1.69	25.51	-104.56	-0.87
378	346	U	22	-28.71	-1.34	25.7	-29.4	-0.25
378	355	U	22	-28.56	-1.64	20.13	-36.17	-0.3
378	432	U	12	-33.93	-3.07	25.56	-36.89	-0.31
378	463	U	2	-37.9	-4.08	32.16	-8.15	-0.07

i-nuc	BP(j)	Nuc	#BP_Win	avgMFE	avgZ	avgED	SumZ	SumZ/#TotalWindows	BPs= 3
nt-379	-	U	120	-	-	-	-	-
379	NoBP	U	76	-29.39	-1.93	23.38	-146.88	-1.22
379	357	A	10	-22.97	-0.35	30.51	-3.48	-0.03
379	345	G	22	-28.71	-1.34	25.7	-29.4	-0.25
379	431	G	12	-33.93	-3.07	25.56	-36.89	-0.31

i-nuc	BP(j)	Nuc	#BP_Win	avgMFE	avgZ	avgED	SumZ	SumZ/#TotalWindows	BPs= 2
nt-380	-	C	120	-	-	-	-	-
380	NoBP	C	98	-29.31	-1.82	23.81	-177.87	-1.48
380	356	G	10	-22.97	-0.35	30.51	-3.48	-0.03
380	430	G	12	-33.93	-3.07	25.56	-36.89	-0.31

i-nuc	BP(j)	Nuc	#BP_Win	avgMFE	avgZ	avgED	SumZ	SumZ/#TotalWindows	BPs= 1
nt-381	-	U	120	-	-	-	-	-
381	NoBP	U	108	-28.78	-1.69	24.35	-182.97	-1.52
381	429	A	12	-33.93	-3.07	25.56	-36.89	-0.31

i-nuc	BP(j)	Nuc	#BP_Win	avgMFE	avgZ	avgED	SumZ	SumZ/#TotalWindows	BPs= 1
nt-382	-	U	120	-	-	-	-	-
382	NoBP	U	118	-29.5	-1.88	24.22	-221.7	-1.85
382	290	A	2	-20.7	0.07	34.67	0.14	0.0

i-nuc	BP(j)	Nuc	#BP_Win	avgMFE	avgZ	avgED	SumZ	SumZ/#TotalWindows	BPs= 1
nt-383	-	C	120	-	-	-	-	-
383	NoBP	C	118	-29.56	-1.89	24.15	-223.47	-1.86
383	289	G	2	-20.7	0.07	34.67	0.14	0.0

i-nuc	BP(j)	Nuc	#BP_Win	avgMFE	avgZ	avgED	SumZ	SumZ/#TotalWindows	BPs= 2
nt-384	-	C	120	-	-	-	-	-
384	NoBP	C	16	-24.69	-0.78	27.98	-12.55	-0.1
384	288	G	2	-20.7	0.07	34.67	0.14	0.0
384	402	G	102	-30.39	-2.08	23.46	-212.45	-1.77

i-nuc	BP(j)	Nuc	#BP_Win	avgMFE	avgZ	avgED	SumZ	SumZ/#TotalWindows	BPs= 3
nt-385	-	A	120	-	-	-	-	-
385	NoBP	A	5	-27.18	-1.35	24.64	-6.76	-0.06
385	353	U	10	-22.97	-0.35	30.51	-3.48	-0.03
385	287	U	2	-20.7	0.07	34.67	0.14	0.0
385	401	U	103	-30.41	-2.09	23.41	-215.19	-1.79

i-nuc	BP(j)	Nuc	#BP_Win	avgMFE	avgZ	avgED	SumZ	SumZ/#TotalWindows	BPs= 2
nt-386	-	A	120	-	-	-	-	-
386	NoBP	A	5	-27.88	-1.43	25.47	-7.15	-0.06
386	352	U	10	-22.97	-0.35	30.51	-3.48	-0.03
386	400	U	105	-30.23	-2.05	23.62	-215.05	-1.79

i-nuc	BP(j)	Nuc	#BP_Win	avgMFE	avgZ	avgED	SumZ	SumZ/#TotalWindows	BPs= 4
nt-387	-	G	120	-	-	-	-	-
387	NoBP	G	3	-26.27	-0.91	27.35	-2.72	-0.02
387	351	C	10	-22.97	-0.35	30.51	-3.48	-0.03
387	399	C	105	-30.23	-2.05	23.62	-215.05	-1.79
387	420	C	1	-32.5	-2.55	24.39	-2.55	-0.02
387	505	C	1	-32.5	-2.41	20.69	-2.41	-0.02

i-nuc	BP(j)	Nuc	#BP_Win	avgMFE	avgZ	avgED	SumZ	SumZ/#TotalWindows	BPs= 4
nt-388	-	G	120	-	-	-	-	-
388	NoBP	G	3	-27.67	-1.29	24.38	-3.87	-0.03
388	349	C	10	-22.97	-0.35	30.51	-3.48	-0.03
388	398	C	105	-30.23	-2.05	23.62	-215.05	-1.79
388	419	C	1	-32.5	-2.55	24.39	-2.55	-0.02
388	504	C	1	-32.5	-2.41	20.69	-2.41	-0.02

i-nuc	BP(j)	Nuc	#BP_Win	avgMFE	avgZ	avgED	SumZ	SumZ/#TotalWindows	BPs= 3
nt-389	-	C	120	-	-	-	-	-
389	NoBP	C	4	-30.05	-2.05	20.24	-8.19	-0.07
389	348	G	10	-22.97	-0.35	30.51	-3.48	-0.03
389	397	G	105	-30.23	-2.05	23.62	-215.05	-1.79
389	418	G	1	-32.5	-2.55	24.39	-2.55	-0.02

i-nuc	BP(j)	Nuc	#BP_Win	avgMFE	avgZ	avgED	SumZ	SumZ/#TotalWindows	BPs= 2
nt-390	-	C	120	-	-	-	-	-
390	347	G	10	-22.97	-0.35	30.51	-3.48	-0.03
390	NoBP	C	109	-30.29	-2.07	23.35	-225.65	-1.88
390	417	G	1	-32.5	-2.55	24.39	-2.55	-0.02

i-nuc	BP(j)	Nuc	#BP_Win	avgMFE	avgZ	avgED	SumZ	SumZ/#TotalWindows	BPs= 2
nt-391	-	A	120	-	-	-	-	-
391	346	U	9	-22.7	-0.32	30.1	-2.88	-0.02
391	NoBP	A	110	-30.32	-2.08	23.28	-228.6	-1.9
391	416	U	1	-32.5	-2.55	24.39	-2.55	-0.02

i-nuc	BP(j)	Nuc	#BP_Win	avgMFE	avgZ	avgED	SumZ	SumZ/#TotalWindows	BPs= 0
nt-392	-	A	120	-	-	-	-	-
392	NoBP	A	120	-29.82	-1.97	23.67	-235.84	-1.97

i-nuc	BP(j)	Nuc	#BP_Win	avgMFE	avgZ	avgED	SumZ	SumZ/#TotalWindows	BPs= 1
nt-393	-	A	120	-	-	-	-	-
393	NoBP	A	117	-29.82	-1.96	23.73	-229.83	-1.92
393	498	U	3	-31.77	-2.58	15.93	-7.73	-0.06

i-nuc	BP(j)	Nuc	#BP_Win	avgMFE	avgZ	avgED	SumZ	SumZ/#TotalWindows	BPs= 1
nt-394	-	A	120	-	-	-	-	-
394	NoBP	A	117	-29.88	-1.98	23.58	-231.58	-1.93
394	497	U	3	-31.77	-2.58	15.93	-7.73	-0.06

i-nuc	BP(j)	Nuc	#BP_Win	avgMFE	avgZ	avgED	SumZ	SumZ/#TotalWindows	BPs= 1
nt-395	-	U	120	-	-	-	-	-
395	NoBP	U	117	-29.97	-2.0	23.43	-234.26	-1.95
395	496	A	3	-31.77	-2.58	15.93	-7.73	-0.06

i-nuc	BP(j)	Nuc	#BP_Win	avgMFE	avgZ	avgED	SumZ	SumZ/#TotalWindows	BPs= 1
nt-396	-	U	120	-	-	-	-	-
396	NoBP	U	117	-30.07	-2.02	23.27	-236.83	-1.97
396	495	G	3	-31.77	-2.58	15.93	-7.73	-0.06

i-nuc	BP(j)	Nuc	#BP_Win	avgMFE	avgZ	avgED	SumZ	SumZ/#TotalWindows	BPs= 3
nt-397	-	G	120	-	-	-	-	-
397	NoBP	G	11	-29.52	-2.04	18.39	-22.43	-0.19
397	389	C	105	-30.23	-2.05	23.62	-215.05	-1.79
397	408	C	1	-32.5	-2.55	24.39	-2.55	-0.02
397	494	U	3	-31.77	-2.58	15.93	-7.73	-0.06

i-nuc	BP(j)	Nuc	#BP_Win	avgMFE	avgZ	avgED	SumZ	SumZ/#TotalWindows	BPs= 3
nt-398	-	C	120	-	-	-	-	-
398	NoBP	C	11	-30.73	-2.37	17.03	-26.02	-0.22
398	388	G	105	-30.23	-2.05	23.62	-215.05	-1.79
398	407	G	1	-32.5	-2.55	24.39	-2.55	-0.02
398	493	G	3	-31.77	-2.58	15.93	-7.73	-0.06

i-nuc	BP(j)	Nuc	#BP_Win	avgMFE	avgZ	avgED	SumZ	SumZ/#TotalWindows	BPs= 1
nt-399	-	C	120	-	-	-	-	-
399	NoBP	C	15	-31.94	-2.65	16.32	-39.8	-0.33
399	387	G	105	-30.23	-2.05	23.62	-215.05	-1.79

i-nuc	BP(j)	Nuc	#BP_Win	avgMFE	avgZ	avgED	SumZ	SumZ/#TotalWindows	BPs= 2
nt-400	-	U	120	-	-	-	-	-
400	386	A	105	-30.23	-2.05	23.62	-215.05	-1.79
400	NoBP	U	1	-32.5	-2.55	24.39	-2.55	-0.02
400	490	A	14	-32.84	-2.9	14.21	-40.67	-0.34

i-nuc	BP(j)	Nuc	#BP_Win	avgMFE	avgZ	avgED	SumZ	SumZ/#TotalWindows	BPs= 2
nt-401	-	U	120	-	-	-	-	-
401	NoBP	U	3	-28.7	-1.88	22.78	-5.64	-0.05
401	385	A	103	-30.41	-2.09	23.41	-215.19	-1.79
401	489	A	14	-32.84	-2.9	14.21	-40.67	-0.34

i-nuc	BP(j)	Nuc	#BP_Win	avgMFE	avgZ	avgED	SumZ	SumZ/#TotalWindows	BPs= 2
nt-402	-	G	120	-	-	-	-	-
402	384	C	102	-30.39	-2.08	23.46	-212.45	-1.77
402	NoBP	G	4	-32.75	-2.91	15.43	-11.65	-0.1
402	488	U	14	-32.84	-2.9	14.21	-40.67	-0.34

i-nuc	BP(j)	Nuc	#BP_Win	avgMFE	avgZ	avgED	SumZ	SumZ/#TotalWindows	BPs= 2
nt-403	-	A	120	-	-	-	-	-
403	NoBP	A	99	-30.39	-2.08	22.85	-206.25	-1.72
403	459	U	7	-33.17	-3.02	23.8	-21.16	-0.18
403	487	U	14	-32.84	-2.9	14.21	-40.67	-0.34

i-nuc	BP(j)	Nuc	#BP_Win	avgMFE	avgZ	avgED	SumZ	SumZ/#TotalWindows	BPs= 2
nt-404	-	A	120	-	-	-	-	-
404	NoBP	A	98	-30.49	-2.11	22.67	-207.0	-1.73
404	458	U	8	-32.75	-2.92	22.77	-23.37	-0.19
404	486	U	14	-32.84	-2.9	14.21	-40.67	-0.34

i-nuc	BP(j)	Nuc	#BP_Win	avgMFE	avgZ	avgED	SumZ	SumZ/#TotalWindows	BPs= 4
nt-405	-	C	120	-	-	-	-	-
405	NoBP	C	73	-28.99	-1.64	26.09	-119.87	-1.0
405	457	G	8	-32.75	-2.92	22.77	-23.37	-0.19
405	470	G	6	-35.05	-3.57	15.18	-21.43	-0.18
405	481	G	19	-35.26	-3.6	10.8	-68.4	-0.57
405	485	G	14	-32.84	-2.9	14.21	-40.67	-0.34

i-nuc	BP(j)	Nuc	#BP_Win	avgMFE	avgZ	avgED	SumZ	SumZ/#TotalWindows	BPs= 4
nt-406	-	U	120	-	-	-	-	-
406	NoBP	U	77	-30.25	-2.04	24.29	-157.06	-1.31
406	350	A	10	-25.35	-0.57	21.89	-5.71	-0.05
406	456	A	8	-32.75	-2.92	22.77	-23.37	-0.19
406	469	A	6	-35.05	-3.57	15.18	-21.43	-0.18
406	480	A	19	-35.26	-3.6	10.8	-68.4	-0.57

i-nuc	BP(j)	Nuc	#BP_Win	avgMFE	avgZ	avgED	SumZ	SumZ/#TotalWindows	BPs= 8
nt-407	-	G	120	-	-	-	-	-
407	NoBP	G	37	-29.33	-1.97	25.3	-72.83	-0.61
407	419	C	16	-31.39	-2.32	26.48	-37.12	-0.31
407	349	C	10	-25.35	-0.57	21.89	-5.71	-0.05
407	440	C	9	-28.57	-0.71	30.28	-6.43	-0.05
407	455	C	8	-32.75	-2.92	22.77	-23.37	-0.19
407	468	C	6	-35.05	-3.57	15.18	-21.43	-0.18
407	479	C	19	-35.26	-3.6	10.8	-68.4	-0.57
407	398	C	1	-32.5	-2.55	24.39	-2.55	-0.02
407	482	C	14	-32.84	-2.9	14.21	-40.67	-0.34

i-nuc	BP(j)	Nuc	#BP_Win	avgMFE	avgZ	avgED	SumZ	SumZ/#TotalWindows	BPs= 7
nt-408	-	C	120	-	-	-	-	-
408	NoBP	C	45	-30.09	-2.2	24.36	-99.22	-0.83
408	418	G	16	-31.39	-2.32	26.48	-37.12	-0.31
408	348	G	10	-25.35	-0.57	21.89	-5.71	-0.05
408	439	G	9	-28.57	-0.71	30.28	-6.43	-0.05
408	467	G	6	-35.05	-3.57	15.18	-21.43	-0.18
408	478	G	19	-35.26	-3.6	10.8	-68.4	-0.57
408	397	G	1	-32.5	-2.55	24.39	-2.55	-0.02
408	481	G	14	-32.84	-2.9	14.21	-40.67	-0.34

i-nuc	BP(j)	Nuc	#BP_Win	avgMFE	avgZ	avgED	SumZ	SumZ/#TotalWindows	BPs= 6
nt-409	-	U	120	-	-	-	-	-
409	NoBP	U	46	-30.3	-2.27	23.87	-104.44	-0.87
409	417	G	16	-31.39	-2.32	26.48	-37.12	-0.31
409	347	G	10	-25.35	-0.57	21.89	-5.71	-0.05
409	438	G	9	-28.57	-0.71	30.28	-6.43	-0.05
409	466	A	6	-35.05	-3.57	15.18	-21.43	-0.18
409	477	A	19	-35.26	-3.6	10.8	-68.4	-0.57
409	480	A	14	-32.84	-2.9	14.21	-40.67	-0.34

i-nuc	BP(j)	Nuc	#BP_Win	avgMFE	avgZ	avgED	SumZ	SumZ/#TotalWindows	BPs= 3
nt-410	-	U	120	-	-	-	-	-
410	NoBP	U	93	-30.39	-2.1	22.95	-195.19	-1.63
410	334	A	2	-23.6	-0.66	30.22	-1.32	-0.01
410	465	A	6	-35.05	-3.57	15.18	-21.43	-0.18
410	476	A	19	-35.26	-3.6	10.8	-68.4	-0.57

i-nuc	BP(j)	Nuc	#BP_Win	avgMFE	avgZ	avgED	SumZ	SumZ/#TotalWindows	BPs= 3
nt-411	-	C	120	-	-	-	-	-
411	NoBP	C	110	-31.42	-2.42	20.55	-265.74	-2.21
411	333	G	2	-23.6	-0.66	30.22	-1.32	-0.01
411	348	G	2	-24.0	-0.08	31.22	-0.17	-0.0
411	464	G	6	-35.05	-3.57	15.18	-21.43	-0.18

i-nuc	BP(j)	Nuc	#BP_Win	avgMFE	avgZ	avgED	SumZ	SumZ/#TotalWindows	BPs= 3
nt-412	-	C	120	-	-	-	-	-
412	NoBP	C	32	-28.48	-1.58	25.64	-50.47	-0.42
412	332	G	2	-23.6	-0.66	30.22	-1.32	-0.01
412	347	G	2	-24.0	-0.08	31.22	-0.17	-0.0
412	433	G	84	-32.88	-2.84	18.05	-238.89	-1.99

i-nuc	BP(j)	Nuc	#BP_Win	avgMFE	avgZ	avgED	SumZ	SumZ/#TotalWindows	BPs= 2
nt-413	-	A	120	-	-	-	-	-
413	NoBP	A	33	-28.34	-1.54	25.73	-50.9	-0.42
413	346	U	2	-24.0	-0.08	31.22	-0.17	-0.0
413	432	U	85	-32.82	-2.83	18.24	-240.75	-2.01

i-nuc	BP(j)	Nuc	#BP_Win	avgMFE	avgZ	avgED	SumZ	SumZ/#TotalWindows	BPs= 2
nt-414	-	C	120	-	-	-	-	-
414	NoBP	C	33	-28.49	-1.52	25.83	-50.06	-0.42
414	331	G	2	-23.6	-0.66	30.22	-1.32	-0.01
414	431	G	85	-32.82	-2.83	18.24	-240.75	-2.01

i-nuc	BP(j)	Nuc	#BP_Win	avgMFE	avgZ	avgED	SumZ	SumZ/#TotalWindows	BPs= 4
nt-415	-	C	120	-	-	-	-	-
415	NoBP	C	29	-29.0	-1.65	24.92	-47.8	-0.4
415	330	G	2	-23.6	-0.66	30.22	-1.32	-0.01
415	345	G	2	-24.0	-0.08	31.22	-0.17	-0.0
415	430	G	85	-32.82	-2.83	18.24	-240.75	-2.01
415	529	G	2	-27.5	-1.07	35.7	-2.14	-0.02

i-nuc	BP(j)	Nuc	#BP_Win	avgMFE	avgZ	avgED	SumZ	SumZ/#TotalWindows	BPs= 4
nt-416	-	U	120	-	-	-	-	-
416	NoBP	U	30	-28.65	-1.55	25.4	-46.64	-0.39
416	344	A	2	-24.0	-0.08	31.22	-0.17	-0.0
416	429	A	85	-32.82	-2.83	18.24	-240.75	-2.01
416	391	A	1	-32.5	-2.55	24.39	-2.55	-0.02
416	528	A	2	-27.5	-1.07	35.7	-2.14	-0.02

i-nuc	BP(j)	Nuc	#BP_Win	avgMFE	avgZ	avgED	SumZ	SumZ/#TotalWindows	BPs= 6
nt-417	-	G	120	-	-	-	-	-
417	NoBP	G	4	-26.93	-1.02	31.35	-4.07	-0.03
417	343	C	2	-24.0	-0.08	31.22	-0.17	-0.0
417	409	U	16	-31.39	-2.32	26.48	-37.12	-0.31
417	338	C	10	-25.35	-0.57	21.89	-5.71	-0.05
417	428	C	85	-32.82	-2.83	18.24	-240.75	-2.01
417	390	C	1	-32.5	-2.55	24.39	-2.55	-0.02
417	527	C	2	-27.5	-1.07	35.7	-2.14	-0.02

i-nuc	BP(j)	Nuc	#BP_Win	avgMFE	avgZ	avgED	SumZ	SumZ/#TotalWindows	BPs= 7
nt-418	-	G	120	-	-	-	-	-
418	NoBP	G	2	-24.0	-0.08	31.22	-0.17	-0.0
418	408	C	16	-31.39	-2.32	26.48	-37.12	-0.31
418	337	C	10	-25.35	-0.57	21.89	-5.71	-0.05
418	427	U	85	-32.82	-2.83	18.24	-240.75	-2.01
418	349	C	1	-29.3	-1.57	23.51	-1.57	-0.01
418	389	C	1	-32.5	-2.55	24.39	-2.55	-0.02
418	526	C	2	-27.5	-1.07	35.7	-2.14	-0.02
418	534	C	3	-27.5	-1.14	35.48	-3.41	-0.03

i-nuc	BP(j)	Nuc	#BP_Win	avgMFE	avgZ	avgED	SumZ	SumZ/#TotalWindows	BPs= 5
nt-419	-	C	120	-	-	-	-	-
419	NoBP	C	89	-32.55	-2.75	19.0	-244.64	-2.04
419	407	G	16	-31.39	-2.32	26.48	-37.12	-0.31
419	333	G	10	-25.35	-0.57	21.89	-5.71	-0.05
419	348	G	1	-29.3	-1.57	23.51	-1.57	-0.01
419	388	G	1	-32.5	-2.55	24.39	-2.55	-0.02
419	533	G	3	-27.5	-1.14	35.48	-3.41	-0.03

i-nuc	BP(j)	Nuc	#BP_Win	avgMFE	avgZ	avgED	SumZ	SumZ/#TotalWindows	BPs= 4
nt-420	-	C	120	-	-	-	-	-
420	NoBP	C	105	-32.41	-2.7	20.17	-283.48	-2.36
420	332	G	10	-25.35	-0.57	21.89	-5.71	-0.05
420	347	G	1	-29.3	-1.57	23.51	-1.57	-0.01
420	387	G	1	-32.5	-2.55	24.39	-2.55	-0.02
420	532	G	3	-27.5	-1.14	35.48	-3.41	-0.03

i-nuc	BP(j)	Nuc	#BP_Win	avgMFE	avgZ	avgED	SumZ	SumZ/#TotalWindows	BPs= 2
nt-421	-	C	120	-	-	-	-	-
421	NoBP	C	109	-32.31	-2.67	20.71	-290.96	-2.42
421	331	G	10	-25.35	-0.57	21.89	-5.71	-0.05
421	345	G	1	-29.3	-1.57	23.51	-1.57	-0.01

i-nuc	BP(j)	Nuc	#BP_Win	avgMFE	avgZ	avgED	SumZ	SumZ/#TotalWindows	BPs= 2
nt-422	-	U	120	-	-	-	-	-
422	NoBP	U	109	-32.34	-2.68	20.8	-292.21	-2.44
422	330	G	10	-25.35	-0.57	21.89	-5.71	-0.05
422	344	A	1	-29.3	-1.57	23.51	-1.57	-0.01

i-nuc	BP(j)	Nuc	#BP_Win	avgMFE	avgZ	avgED	SumZ	SumZ/#TotalWindows	BPs= 1
nt-423	-	A	120	-	-	-	-	-
423	NoBP	A	110	-32.36	-2.68	20.86	-295.19	-2.46
423	329	U	10	-25.35	-0.57	21.89	-5.71	-0.05

i-nuc	BP(j)	Nuc	#BP_Win	avgMFE	avgZ	avgED	SumZ	SumZ/#TotalWindows	BPs= 1
nt-424	-	U	120	-	-	-	-	-
424	328	A	10	-25.35	-0.57	21.89	-5.71	-0.05
424	NoBP	U	110	-32.41	-2.7	20.96	-296.56	-2.47

i-nuc	BP(j)	Nuc	#BP_Win	avgMFE	avgZ	avgED	SumZ	SumZ/#TotalWindows	BPs= 1
nt-425	-	U	120	-	-	-	-	-
425	NoBP	U	115	-32.07	-2.6	21.14	-299.08	-2.49
425	324	A	5	-26.82	-0.86	21.55	-4.28	-0.04

i-nuc	BP(j)	Nuc	#BP_Win	avgMFE	avgZ	avgED	SumZ	SumZ/#TotalWindows	BPs= 2
nt-426	-	U	120	-	-	-	-	-
426	NoBP	U	114	-32.13	-2.62	21.26	-298.47	-2.49
426	323	A	5	-26.82	-0.86	21.55	-4.28	-0.04
426	342	A	1	-29.3	-1.57	23.51	-1.57	-0.01

i-nuc	BP(j)	Nuc	#BP_Win	avgMFE	avgZ	avgED	SumZ	SumZ/#TotalWindows	BPs= 3
nt-427	-	U	120	-	-	-	-	-
427	NoBP	U	29	-30.23	-2.02	30.53	-58.61	-0.49
427	322	A	5	-26.82	-0.86	21.55	-4.28	-0.04
427	418	G	85	-32.82	-2.83	18.24	-240.75	-2.01
427	341	A	1	-29.3	-1.57	23.51	-1.57	-0.01

i-nuc	BP(j)	Nuc	#BP_Win	avgMFE	avgZ	avgED	SumZ	SumZ/#TotalWindows	BPs= 3
nt-428	-	C	120	-	-	-	-	-
428	NoBP	C	25	-30.9	-2.22	29.24	-55.55	-0.46
428	321	G	5	-26.82	-0.86	21.55	-4.28	-0.04
428	417	G	85	-32.82	-2.83	18.24	-240.75	-2.01
428	464	G	5	-27.5	-1.11	35.57	-5.55	-0.05

i-nuc	BP(j)	Nuc	#BP_Win	avgMFE	avgZ	avgED	SumZ	SumZ/#TotalWindows	BPs= 5
nt-429	-	A	120	-	-	-	-	-
429	NoBP	A	13	-28.12	-1.45	31.53	-18.85	-0.16
429	320	U	4	-27.28	-0.89	21.68	-3.57	-0.03
429	416	U	85	-32.82	-2.83	18.24	-240.75	-2.01
429	381	U	12	-33.93	-3.07	25.56	-36.89	-0.31
429	339	U	1	-29.3	-1.57	23.51	-1.57	-0.01
429	463	U	5	-27.5	-1.11	35.57	-5.55	-0.05

i-nuc	BP(j)	Nuc	#BP_Win	avgMFE	avgZ	avgED	SumZ	SumZ/#TotalWindows	BPs= 6
nt-430	-	G	120	-	-	-	-	-
430	319	C	4	-27.28	-0.89	21.68	-3.57	-0.03
430	415	C	85	-32.82	-2.83	18.24	-240.75	-2.01
430	380	C	12	-33.93	-3.07	25.56	-36.89	-0.31
430	338	C	1	-29.3	-1.57	23.51	-1.57	-0.01
430	502	C	13	-28.33	-1.5	30.94	-19.52	-0.16
430	462	C	5	-27.5	-1.11	35.57	-5.55	-0.05

i-nuc	BP(j)	Nuc	#BP_Win	avgMFE	avgZ	avgED	SumZ	SumZ/#TotalWindows	BPs= 5
nt-431	-	G	120	-	-	-	-	-
431	NoBP	G	4	-26.9	-0.92	25.35	-3.68	-0.03
431	414	C	85	-32.82	-2.83	18.24	-240.75	-2.01
431	379	U	12	-33.93	-3.07	25.56	-36.89	-0.31
431	337	C	1	-29.3	-1.57	23.51	-1.57	-0.01
431	501	C	13	-28.33	-1.5	30.94	-19.52	-0.16
431	461	C	5	-27.5	-1.11	35.57	-5.55	-0.05

i-nuc	BP(j)	Nuc	#BP_Win	avgMFE	avgZ	avgED	SumZ	SumZ/#TotalWindows	BPs= 5
nt-432	-	U	120	-	-	-	-	-
432	NoBP	U	4	-26.22	-1.02	26.58	-4.07	-0.03
432	413	A	85	-32.82	-2.83	18.24	-240.75	-2.01
432	378	A	12	-33.93	-3.07	25.56	-36.89	-0.31
432	336	A	1	-29.3	-1.57	23.51	-1.57	-0.01
432	500	A	13	-28.33	-1.5	30.94	-19.52	-0.16
432	460	G	5	-27.5	-1.11	35.57	-5.55	-0.05

i-nuc	BP(j)	Nuc	#BP_Win	avgMFE	avgZ	avgED	SumZ	SumZ/#TotalWindows	BPs= 5
nt-433	-	G	120	-	-	-	-	-
433	412	C	84	-32.88	-2.84	18.05	-238.89	-1.99
433	377	C	12	-33.93	-3.07	25.56	-36.89	-0.31
433	NoBP	G	5	-26.04	-1.26	28.41	-6.28	-0.05
433	335	C	1	-29.3	-1.57	23.51	-1.57	-0.01
433	499	C	13	-28.33	-1.5	30.94	-19.52	-0.16
433	459	U	5	-27.5	-1.11	35.57	-5.55	-0.05

i-nuc	BP(j)	Nuc	#BP_Win	avgMFE	avgZ	avgED	SumZ	SumZ/#TotalWindows	BPs= 3
nt-434	-	A	120	-	-	-	-	-
434	NoBP	A	90	-32.41	-2.74	18.56	-246.95	-2.06
434	376	U	12	-33.93	-3.07	25.56	-36.89	-0.31
434	498	U	13	-28.33	-1.5	30.94	-19.52	-0.16
434	458	U	5	-27.5	-1.11	35.57	-5.55	-0.05

i-nuc	BP(j)	Nuc	#BP_Win	avgMFE	avgZ	avgED	SumZ	SumZ/#TotalWindows	BPs= 4
nt-435	-	C	120	-	-	-	-	-
435	NoBP	C	89	-32.4	-2.76	18.43	-245.75	-2.05
435	375	G	12	-33.93	-3.07	25.56	-36.89	-0.31
435	333	G	1	-29.3	-1.57	23.51	-1.57	-0.01
435	495	G	13	-28.33	-1.5	30.94	-19.52	-0.16
435	457	G	5	-27.5	-1.11	35.57	-5.55	-0.05

i-nuc	BP(j)	Nuc	#BP_Win	avgMFE	avgZ	avgED	SumZ	SumZ/#TotalWindows	BPs= 4
nt-436	-	C	120	-	-	-	-	-
436	374	G	12	-33.93	-3.07	25.56	-36.89	-0.31
436	NoBP	C	85	-32.67	-2.76	18.68	-234.71	-1.96
436	332	G	1	-29.3	-1.57	23.51	-1.57	-0.01
436	493	G	19	-27.23	-1.46	29.73	-27.77	-0.23
436	529	G	3	-30.13	-2.75	22.02	-8.25	-0.07

i-nuc	BP(j)	Nuc	#BP_Win	avgMFE	avgZ	avgED	SumZ	SumZ/#TotalWindows	BPs= 2
nt-437	-	U	120	-	-	-	-	-
437	NoBP	U	98	-32.75	-2.78	19.39	-272.81	-2.27
437	492	A	19	-27.23	-1.46	29.73	-27.77	-0.23
437	528	A	3	-30.13	-2.75	22.02	-8.25	-0.07

i-nuc	BP(j)	Nuc	#BP_Win	avgMFE	avgZ	avgED	SumZ	SumZ/#TotalWindows	BPs= 5
nt-438	-	G	120	-	-	-	-	-
438	NoBP	G	2	-27.15	-0.52	28.38	-1.03	-0.01
438	409	U	9	-28.57	-0.71	30.28	-6.43	-0.05
438	449	C	86	-33.24	-3.04	17.76	-261.71	-2.18
438	373	U	1	-37.0	-3.89	19.35	-3.89	-0.03
438	491	C	19	-27.23	-1.46	29.73	-27.77	-0.23
438	527	C	3	-30.13	-2.75	22.02	-8.25	-0.07

i-nuc	BP(j)	Nuc	#BP_Win	avgMFE	avgZ	avgED	SumZ	SumZ/#TotalWindows	BPs= 4
nt-439	-	G	120	-	-	-	-	-
439	NoBP	G	21	-27.11	-1.41	29.08	-29.52	-0.25
439	408	C	9	-28.57	-0.71	30.28	-6.43	-0.05
439	448	C	86	-33.24	-3.04	17.76	-261.71	-2.18
439	372	C	1	-37.0	-3.89	19.35	-3.89	-0.03
439	526	C	3	-30.13	-2.75	22.02	-8.25	-0.07

i-nuc	BP(j)	Nuc	#BP_Win	avgMFE	avgZ	avgED	SumZ	SumZ/#TotalWindows	BPs= 3
nt-440	-	C	120	-	-	-	-	-
440	407	G	9	-28.57	-0.71	30.28	-6.43	-0.05
440	447	G	86	-33.24	-3.04	17.76	-261.71	-2.18
440	371	G	1	-37.0	-3.89	19.35	-3.89	-0.03
440	NoBP	C	24	-27.43	-1.64	27.53	-39.33	-0.33

i-nuc	BP(j)	Nuc	#BP_Win	avgMFE	avgZ	avgED	SumZ	SumZ/#TotalWindows	BPs= 1
nt-441	-	U	120	-	-	-	-	-
441	NoBP	U	119	-31.7	-2.59	20.57	-308.52	-2.57
441	370	A	1	-37.0	-3.89	19.35	-3.89	-0.03

i-nuc	BP(j)	Nuc	#BP_Win	avgMFE	avgZ	avgED	SumZ	SumZ/#TotalWindows	BPs= 0
nt-442	-	U	120	-	-	-	-	-
442	NoBP	U	120	-31.71	-2.61	20.49	-312.88	-2.61

i-nuc	BP(j)	Nuc	#BP_Win	avgMFE	avgZ	avgED	SumZ	SumZ/#TotalWindows	BPs= 1
nt-443	-	A	120	-	-	-	-	-
443	NoBP	A	93	-32.99	-2.9	18.53	-269.82	-2.25
443	486	U	27	-27.18	-1.61	26.9	-43.42	-0.36

i-nuc	BP(j)	Nuc	#BP_Win	avgMFE	avgZ	avgED	SumZ	SumZ/#TotalWindows	BPs= 1
nt-444	-	C	120	-	-	-	-	-
444	NoBP	C	93	-32.95	-2.9	18.45	-270.13	-2.25
444	485	G	27	-27.18	-1.61	26.9	-43.42	-0.36

i-nuc	BP(j)	Nuc	#BP_Win	avgMFE	avgZ	avgED	SumZ	SumZ/#TotalWindows	BPs= 1
nt-445	-	U	120	-	-	-	-	-
445	NoBP	U	117	-31.69	-2.63	20.24	-307.67	-2.56
445	481	G	3	-28.67	-2.07	22.49	-6.2	-0.05

i-nuc	BP(j)	Nuc	#BP_Win	avgMFE	avgZ	avgED	SumZ	SumZ/#TotalWindows	BPs= 1
nt-446	-	U	120	-	-	-	-	-
446	NoBP	U	116	-31.71	-2.65	20.16	-306.93	-2.56
446	480	A	4	-27.82	-1.84	23.26	-7.35	-0.06

i-nuc	BP(j)	Nuc	#BP_Win	avgMFE	avgZ	avgED	SumZ	SumZ/#TotalWindows	BPs= 3
nt-447	-	G	120	-	-	-	-	-
447	NoBP	G	2	-28.7	-0.52	28.91	-1.04	-0.01
447	440	C	86	-33.24	-3.04	17.76	-261.71	-2.18
447	479	C	5	-27.42	-1.66	23.72	-8.32	-0.07
447	482	C	27	-27.18	-1.61	26.9	-43.42	-0.36

i-nuc	BP(j)	Nuc	#BP_Win	avgMFE	avgZ	avgED	SumZ	SumZ/#TotalWindows	BPs= 3
nt-448	-	C	120	-	-	-	-	-
448	NoBP	C	2	-26.95	-0.69	28.88	-1.38	-0.01
448	439	G	86	-33.24	-3.04	17.76	-261.71	-2.18
448	478	G	5	-27.42	-1.66	23.72	-8.32	-0.07
448	481	G	27	-27.18	-1.61	26.9	-43.42	-0.36

i-nuc	BP(j)	Nuc	#BP_Win	avgMFE	avgZ	avgED	SumZ	SumZ/#TotalWindows	BPs= 2
nt-449	-	C	120	-	-	-	-	-
449	438	G	86	-33.24	-3.04	17.76	-261.71	-2.18
449	NoBP	C	5	-27.42	-1.66	23.72	-8.32	-0.07
449	478	G	29	-27.04	-1.56	26.97	-45.2	-0.38

i-nuc	BP(j)	Nuc	#BP_Win	avgMFE	avgZ	avgED	SumZ	SumZ/#TotalWindows	BPs= 1
nt-450	-	U	120	-	-	-	-	-
450	NoBP	U	55	-32.9	-2.95	18.45	-162.38	-1.35
450	477	A	65	-30.22	-2.34	21.75	-152.38	-1.27

i-nuc	BP(j)	Nuc	#BP_Win	avgMFE	avgZ	avgED	SumZ	SumZ/#TotalWindows	BPs= 2
nt-451	-	U	120	-	-	-	-	-
451	NoBP	U	46	-32.97	-3.0	17.46	-137.78	-1.15
451	358	A	5	-33.46	-3.03	20.8	-15.13	-0.13
451	476	A	69	-30.18	-2.33	22.15	-160.7	-1.34

i-nuc	BP(j)	Nuc	#BP_Win	avgMFE	avgZ	avgED	SumZ	SumZ/#TotalWindows	BPs= 3
nt-452	-	U	120	-	-	-	-	-
452	NoBP	U	24	-31.59	-2.62	22.72	-62.87	-0.52
452	348	G	2	-29.7	-2.47	14.48	-4.94	-0.04
452	357	A	5	-33.46	-3.03	20.8	-15.13	-0.13
452	475	A	89	-31.18	-2.57	19.88	-228.91	-1.91

i-nuc	BP(j)	Nuc	#BP_Win	avgMFE	avgZ	avgED	SumZ	SumZ/#TotalWindows	BPs= 3
nt-453	-	C	120	-	-	-	-	-
453	NoBP	C	24	-31.28	-2.51	23.49	-60.31	-0.5
453	347	G	2	-29.7	-2.47	14.48	-4.94	-0.04
453	356	G	5	-33.46	-3.03	20.8	-15.13	-0.13
453	474	G	89	-31.18	-2.57	19.88	-228.91	-1.91

i-nuc	BP(j)	Nuc	#BP_Win	avgMFE	avgZ	avgED	SumZ	SumZ/#TotalWindows	BPs= 3
nt-454	-	A	120	-	-	-	-	-
454	NoBP	A	24	-30.98	-2.38	24.24	-57.22	-0.48
454	346	U	2	-29.7	-2.47	14.48	-4.94	-0.04
454	355	U	5	-33.46	-3.03	20.8	-15.13	-0.13
454	473	U	89	-31.18	-2.57	19.88	-228.91	-1.91

i-nuc	BP(j)	Nuc	#BP_Win	avgMFE	avgZ	avgED	SumZ	SumZ/#TotalWindows	BPs= 4
nt-455	-	C	120	-	-	-	-	-
455	NoBP	C	108	-31.14	-2.52	20.69	-272.38	-2.27
455	345	G	2	-29.7	-2.47	14.48	-4.94	-0.04
455	407	G	8	-32.75	-2.92	22.77	-23.37	-0.19
455	374	G	1	-31.9	-3.07	18.61	-3.07	-0.03
455	573	G	1	-22.3	0.54	38.25	0.54	0.0

i-nuc	BP(j)	Nuc	#BP_Win	avgMFE	avgZ	avgED	SumZ	SumZ/#TotalWindows	BPs= 5
nt-456	-	A	120	-	-	-	-	-
456	NoBP	A	15	-30.05	-2.06	24.82	-30.83	-0.26
456	406	U	8	-32.75	-2.92	22.77	-23.37	-0.19
456	352	U	5	-33.46	-3.03	20.8	-15.13	-0.13
456	373	U	1	-31.9	-3.07	18.61	-3.07	-0.03
456	472	U	90	-31.08	-2.53	20.09	-228.14	-1.9
456	572	U	1	-22.3	0.54	38.25	0.54	0.0

i-nuc	BP(j)	Nuc	#BP_Win	avgMFE	avgZ	avgED	SumZ	SumZ/#TotalWindows	BPs= 5
nt-457	-	G	120	-	-	-	-	-
457	NoBP	G	10	-30.59	-2.21	21.82	-22.1	-0.18
457	405	C	8	-32.75	-2.92	22.77	-23.37	-0.19
457	351	C	5	-33.46	-3.03	20.8	-15.13	-0.13
457	372	C	1	-31.9	-3.07	18.61	-3.07	-0.03
457	471	C	91	-31.0	-2.5	20.27	-227.83	-1.9
457	435	C	5	-27.5	-1.11	35.57	-5.55	-0.05

i-nuc	BP(j)	Nuc	#BP_Win	avgMFE	avgZ	avgED	SumZ	SumZ/#TotalWindows	BPs= 5
nt-458	-	U	120	-	-	-	-	-
458	404	A	8	-32.75	-2.92	22.77	-23.37	-0.19
458	NoBP	U	14	-31.8	-2.5	21.86	-35.02	-0.29
458	371	G	1	-31.9	-3.07	18.61	-3.07	-0.03
458	470	G	91	-31.0	-2.5	20.27	-227.83	-1.9
458	434	A	5	-27.5	-1.11	35.57	-5.55	-0.05
458	570	A	1	-22.3	0.54	38.25	0.54	0.0

i-nuc	BP(j)	Nuc	#BP_Win	avgMFE	avgZ	avgED	SumZ	SumZ/#TotalWindows	BPs= 5
nt-459	-	U	120	-	-	-	-	-
459	403	A	7	-33.17	-3.02	23.8	-21.16	-0.18
459	350	A	5	-33.46	-3.03	20.8	-15.13	-0.13
459	370	A	1	-31.9	-3.07	18.61	-3.07	-0.03
459	NoBP	U	11	-29.54	-1.73	24.64	-19.02	-0.16
459	469	A	91	-31.0	-2.5	20.27	-227.83	-1.9
459	433	G	5	-27.5	-1.11	35.57	-5.55	-0.05

i-nuc	BP(j)	Nuc	#BP_Win	avgMFE	avgZ	avgED	SumZ	SumZ/#TotalWindows	BPs= 6
nt-460	-	G	120	-	-	-	-	-
460	NoBP	G	13	-33.52	-3.05	21.32	-39.61	-0.33
460	349	C	5	-33.46	-3.03	20.8	-15.13	-0.13
460	369	U	1	-31.9	-3.07	18.61	-3.07	-0.03
460	468	C	91	-31.0	-2.5	20.27	-227.83	-1.9
460	432	U	5	-27.5	-1.11	35.57	-5.55	-0.05
460	567	C	3	-21.97	0.54	37.55	1.63	0.01
460	577	C	2	-24.7	0.36	32.71	0.72	0.01

i-nuc	BP(j)	Nuc	#BP_Win	avgMFE	avgZ	avgED	SumZ	SumZ/#TotalWindows	BPs= 5
nt-461	-	C	120	-	-	-	-	-
461	NoBP	C	14	-32.96	-2.86	22.6	-40.1	-0.33
461	348	G	5	-33.46	-3.03	20.8	-15.13	-0.13
461	467	G	91	-31.0	-2.5	20.27	-227.83	-1.9
461	431	G	5	-27.5	-1.11	35.57	-5.55	-0.05
461	566	G	3	-21.97	0.54	37.55	1.63	0.01
461	576	G	2	-24.7	0.36	32.71	0.72	0.01

i-nuc	BP(j)	Nuc	#BP_Win	avgMFE	avgZ	avgED	SumZ	SumZ/#TotalWindows	BPs= 4
nt-462	-	C	120	-	-	-	-	-
462	347	G	5	-33.46	-3.03	20.8	-15.13	-0.13
462	NoBP	C	105	-31.22	-2.53	20.73	-265.62	-2.21
462	430	G	5	-27.5	-1.11	35.57	-5.55	-0.05
462	565	G	3	-21.97	0.54	37.55	1.63	0.01
462	575	G	2	-24.7	0.36	32.71	0.72	0.01

i-nuc	BP(j)	Nuc	#BP_Win	avgMFE	avgZ	avgED	SumZ	SumZ/#TotalWindows	BPs= 4
nt-463	-	U	120	-	-	-	-	-
463	NoBP	U	108	-31.14	-2.5	20.68	-269.96	-2.25
463	378	A	2	-37.9	-4.08	32.16	-8.15	-0.07
463	429	A	5	-27.5	-1.11	35.57	-5.55	-0.05
463	564	A	3	-21.97	0.54	37.55	1.63	0.01
463	574	A	2	-24.7	0.36	32.71	0.72	0.01

i-nuc	BP(j)	Nuc	#BP_Win	avgMFE	avgZ	avgED	SumZ	SumZ/#TotalWindows	BPs= 5
nt-464	-	G	120	-	-	-	-	-
464	NoBP	G	104	-30.45	-2.26	21.86	-234.73	-1.96
464	354	C	2	-31.2	-2.78	22.22	-5.57	-0.05
464	366	U	1	-31.9	-3.07	18.61	-3.07	-0.03
464	411	C	6	-35.05	-3.57	15.18	-21.43	-0.18
464	377	C	2	-37.9	-4.08	32.16	-8.15	-0.07
464	428	C	5	-27.5	-1.11	35.57	-5.55	-0.05

i-nuc	BP(j)	Nuc	#BP_Win	avgMFE	avgZ	avgED	SumZ	SumZ/#TotalWindows	BPs= 5
nt-465	-	A	120	-	-	-	-	-
465	NoBP	A	94	-31.01	-2.49	20.44	-234.39	-1.95
465	353	U	2	-31.2	-2.78	22.22	-5.57	-0.05
465	365	U	1	-31.9	-3.07	18.61	-3.07	-0.03
465	410	U	6	-35.05	-3.57	15.18	-21.43	-0.18
465	376	U	2	-37.9	-4.08	32.16	-8.15	-0.07
465	484	U	15	-25.43	-0.21	36.31	-3.14	-0.03

i-nuc	BP(j)	Nuc	#BP_Win	avgMFE	avgZ	avgED	SumZ	SumZ/#TotalWindows	BPs= 4
nt-466	-	A	120	-	-	-	-	-
466	NoBP	A	96	-31.08	-2.49	20.82	-239.3	-1.99
466	352	U	2	-31.2	-2.78	22.22	-5.57	-0.05
466	364	U	1	-31.9	-3.07	18.61	-3.07	-0.03
466	409	U	6	-35.05	-3.57	15.18	-21.43	-0.18
466	483	U	15	-25.43	-0.21	36.31	-3.14	-0.03

i-nuc	BP(j)	Nuc	#BP_Win	avgMFE	avgZ	avgED	SumZ	SumZ/#TotalWindows	BPs= 6
nt-467	-	G	120	-	-	-	-	-
467	351	C	2	-31.2	-2.78	22.22	-5.57	-0.05
467	363	C	1	-31.9	-3.07	18.61	-3.07	-0.03
467	408	C	6	-35.05	-3.57	15.18	-21.43	-0.18
467	461	C	91	-31.0	-2.5	20.27	-227.83	-1.9
467	NoBP	G	2	-37.9	-4.08	32.16	-8.15	-0.07
467	482	C	16	-25.59	-0.2	35.81	-3.16	-0.03
467	580	C	2	-26.4	-0.06	34.64	-0.12	-0.0

i-nuc	BP(j)	Nuc	#BP_Win	avgMFE	avgZ	avgED	SumZ	SumZ/#TotalWindows	BPs= 6
nt-468	-	C	120	-	-	-	-	-
468	NoBP	C	2	-30.4	-1.62	19.78	-3.25	-0.03
468	362	G	1	-31.9	-3.07	18.61	-3.07	-0.03
468	407	G	6	-35.05	-3.57	15.18	-21.43	-0.18
468	460	G	91	-31.0	-2.5	20.27	-227.83	-1.9
468	374	G	2	-37.9	-4.08	32.16	-8.15	-0.07
468	481	G	16	-25.59	-0.2	35.81	-3.16	-0.03
468	579	G	2	-26.4	-0.06	34.64	-0.12	-0.0

i-nuc	BP(j)	Nuc	#BP_Win	avgMFE	avgZ	avgED	SumZ	SumZ/#TotalWindows	BPs= 5
nt-469	-	A	120	-	-	-	-	-
469	NoBP	A	18	-26.33	-0.4	33.93	-7.13	-0.06
469	406	U	6	-35.05	-3.57	15.18	-21.43	-0.18
469	459	U	91	-31.0	-2.5	20.27	-227.83	-1.9
469	373	U	2	-37.9	-4.08	32.16	-8.15	-0.07
469	578	U	2	-26.4	-0.06	34.64	-0.12	-0.0
469	483	U	1	-29.3	-0.27	20.34	-0.27	-0.0

i-nuc	BP(j)	Nuc	#BP_Win	avgMFE	avgZ	avgED	SumZ	SumZ/#TotalWindows	BPs= 6
nt-470	-	G	120	-	-	-	-	-
470	405	C	6	-35.05	-3.57	15.18	-21.43	-0.18
470	458	U	91	-31.0	-2.5	20.27	-227.83	-1.9
470	372	C	2	-37.9	-4.08	32.16	-8.15	-0.07
470	479	C	18	-26.44	-0.28	33.99	-5.06	-0.04
470	577	C	2	-26.4	-0.06	34.64	-0.12	-0.0
470	482	C	1	-29.3	-0.27	20.34	-0.27	-0.0

i-nuc	BP(j)	Nuc	#BP_Win	avgMFE	avgZ	avgED	SumZ	SumZ/#TotalWindows	BPs= 5
nt-471	-	C	120	-	-	-	-	-
471	NoBP	C	6	-34.82	-3.08	17.29	-18.49	-0.15
471	457	G	91	-31.0	-2.5	20.27	-227.83	-1.9
471	371	G	2	-37.9	-4.08	32.16	-8.15	-0.07
471	478	G	18	-26.44	-0.28	33.99	-5.06	-0.04
471	576	G	2	-26.4	-0.06	34.64	-0.12	-0.0
471	481	G	1	-29.3	-0.27	20.34	-0.27	-0.0

i-nuc	BP(j)	Nuc	#BP_Win	avgMFE	avgZ	avgED	SumZ	SumZ/#TotalWindows	BPs= 5
nt-472	-	U	120	-	-	-	-	-
472	NoBP	U	7	-33.2	-2.18	21.64	-15.27	-0.13
472	456	A	90	-31.08	-2.53	20.09	-228.14	-1.9
472	370	A	2	-37.9	-4.08	32.16	-8.15	-0.07
472	477	A	18	-26.44	-0.28	33.99	-5.06	-0.04
472	575	G	2	-26.4	-0.06	34.64	-0.12	-0.0
472	480	A	1	-29.3	-0.27	20.34	-0.27	-0.0

i-nuc	BP(j)	Nuc	#BP_Win	avgMFE	avgZ	avgED	SumZ	SumZ/#TotalWindows	BPs= 3
nt-473	-	U	120	-	-	-	-	-
473	NoBP	U	26	-28.18	-0.87	31.86	-22.73	-0.19
473	454	A	89	-31.18	-2.57	19.88	-228.91	-1.91
473	574	A	2	-26.4	-0.06	34.64	-0.12	-0.0
473	500	A	3	-33.83	-0.71	24.05	-2.12	-0.02

i-nuc	BP(j)	Nuc	#BP_Win	avgMFE	avgZ	avgED	SumZ	SumZ/#TotalWindows	BPs= 3
nt-474	-	G	120	-	-	-	-	-
474	NoBP	G	26	-27.23	-0.44	32.74	-11.36	-0.09
474	453	C	89	-31.18	-2.57	19.88	-228.91	-1.91
474	367	U	2	-37.9	-4.08	32.16	-8.15	-0.07
474	499	C	3	-33.83	-0.71	24.05	-2.12	-0.02

i-nuc	BP(j)	Nuc	#BP_Win	avgMFE	avgZ	avgED	SumZ	SumZ/#TotalWindows	BPs= 4
nt-475	-	A	120	-	-	-	-	-
475	NoBP	A	24	-27.3	-0.36	33.33	-8.52	-0.07
475	452	U	89	-31.18	-2.57	19.88	-228.91	-1.91
475	366	U	2	-37.9	-4.08	32.16	-8.15	-0.07
475	572	U	2	-26.4	-0.06	34.64	-0.12	-0.0
475	498	U	3	-33.83	-0.71	24.05	-2.12	-0.02

i-nuc	BP(j)	Nuc	#BP_Win	avgMFE	avgZ	avgED	SumZ	SumZ/#TotalWindows	BPs= 5
nt-476	-	A	120	-	-	-	-	-
476	451	U	69	-30.18	-2.33	22.15	-160.7	-1.34
476	365	U	2	-37.9	-4.08	32.16	-8.15	-0.07
476	410	U	19	-35.26	-3.6	10.8	-68.4	-0.57
476	NoBP	A	24	-26.13	-0.17	33.87	-4.18	-0.03
476	497	U	3	-33.83	-0.71	24.05	-2.12	-0.02
476	488	U	3	-34.7	-0.57	34.57	-1.72	-0.01

i-nuc	BP(j)	Nuc	#BP_Win	avgMFE	avgZ	avgED	SumZ	SumZ/#TotalWindows	BPs= 6
nt-477	-	A	120	-	-	-	-	-
477	NoBP	A	8	-31.18	-0.72	29.14	-5.79	-0.05
477	450	U	65	-30.22	-2.34	21.75	-152.38	-1.27
477	364	U	2	-37.9	-4.08	32.16	-8.15	-0.07
477	409	U	19	-35.26	-3.6	10.8	-68.4	-0.57
477	472	U	18	-26.44	-0.28	33.99	-5.06	-0.04
477	568	U	5	-24.4	-0.12	32.96	-0.62	-0.01
477	487	U	3	-34.7	-0.57	34.57	-1.72	-0.01

i-nuc	BP(j)	Nuc	#BP_Win	avgMFE	avgZ	avgED	SumZ	SumZ/#TotalWindows	BPs= 8
nt-478	-	G	120	-	-	-	-	-
478	NoBP	G	30	-34.74	-2.79	19.72	-83.59	-0.7
478	363	C	2	-37.9	-4.08	32.16	-8.15	-0.07
478	448	C	5	-27.42	-1.66	23.72	-8.32	-0.07
478	408	C	19	-35.26	-3.6	10.8	-68.4	-0.57
478	449	C	29	-27.04	-1.56	26.97	-45.2	-0.38
478	510	C	9	-27.86	-1.96	18.88	-17.6	-0.15
478	471	C	18	-26.44	-0.28	33.99	-5.06	-0.04
478	567	C	5	-24.4	-0.12	32.96	-0.62	-0.01
478	486	U	3	-34.7	-0.57	34.57	-1.72	-0.01

i-nuc	BP(j)	Nuc	#BP_Win	avgMFE	avgZ	avgED	SumZ	SumZ/#TotalWindows	BPs= 8
nt-479	-	C	120	-	-	-	-	-
479	NoBP	C	51	-29.8	-1.84	24.02	-93.81	-0.78
479	362	G	2	-37.9	-4.08	32.16	-8.15	-0.07
479	447	G	5	-27.42	-1.66	23.72	-8.32	-0.07
479	374	G	8	-38.2	-3.96	20.56	-31.64	-0.26
479	407	G	19	-35.26	-3.6	10.8	-68.4	-0.57
479	509	G	9	-27.86	-1.96	18.88	-17.6	-0.15
479	470	G	18	-26.44	-0.28	33.99	-5.06	-0.04
479	566	G	5	-24.4	-0.12	32.96	-0.62	-0.01
479	485	G	3	-34.7	-0.57	34.57	-1.72	-0.01

i-nuc	BP(j)	Nuc	#BP_Win	avgMFE	avgZ	avgED	SumZ	SumZ/#TotalWindows	BPs= 8
nt-480	-	A	120	-	-	-	-	-
480	NoBP	A	61	-27.95	-1.04	30.31	-63.67	-0.53
480	446	U	4	-27.82	-1.84	23.26	-7.35	-0.06
480	373	U	8	-38.2	-3.96	20.56	-31.64	-0.26
480	406	U	19	-35.26	-3.6	10.8	-68.4	-0.57
480	409	U	14	-32.84	-2.9	14.21	-40.67	-0.34
480	508	U	9	-27.86	-1.96	18.88	-17.6	-0.15
480	568	U	1	-25.1	-0.86	27.34	-0.86	-0.01
480	472	U	1	-29.3	-0.27	20.34	-0.27	-0.0
480	484	U	3	-34.7	-0.57	34.57	-1.72	-0.01

i-nuc	BP(j)	Nuc	#BP_Win	avgMFE	avgZ	avgED	SumZ	SumZ/#TotalWindows	BPs= 10
nt-481	-	G	120	-	-	-	-	-
481	NoBP	G	19	-30.93	-0.76	32.35	-14.43	-0.12
481	445	U	3	-28.67	-2.07	22.49	-6.2	-0.05
481	372	C	8	-38.2	-3.96	20.56	-31.64	-0.26
481	405	C	19	-35.26	-3.6	10.8	-68.4	-0.57
481	448	C	27	-27.18	-1.61	26.9	-43.42	-0.36
481	408	C	14	-32.84	-2.9	14.21	-40.67	-0.34
481	507	C	9	-27.86	-1.96	18.88	-17.6	-0.15
481	468	C	16	-25.59	-0.2	35.81	-3.16	-0.03
481	567	C	1	-25.1	-0.86	27.34	-0.86	-0.01
481	471	C	1	-29.3	-0.27	20.34	-0.27	-0.0
481	494	U	3	-33.83	-0.71	24.05	-2.12	-0.02

i-nuc	BP(j)	Nuc	#BP_Win	avgMFE	avgZ	avgED	SumZ	SumZ/#TotalWindows	BPs= 10
nt-482	-	C	120	-	-	-	-	-
482	NoBP	C	32	-34.61	-2.54	19.05	-81.33	-0.68
482	371	G	8	-38.2	-3.96	20.56	-31.64	-0.26
482	447	G	27	-27.18	-1.61	26.9	-43.42	-0.36
482	407	G	14	-32.84	-2.9	14.21	-40.67	-0.34
482	506	G	9	-27.86	-1.96	18.88	-17.6	-0.15
482	467	G	16	-25.59	-0.2	35.81	-3.16	-0.03
482	565	G	8	-24.79	-0.46	30.55	-3.66	-0.03
482	566	G	1	-25.1	-0.86	27.34	-0.86	-0.01
482	470	G	1	-29.3	-0.27	20.34	-0.27	-0.0
482	493	G	3	-33.83	-0.71	24.05	-2.12	-0.02
482	600	G	1	-37.0	-0.9	35.86	-0.9	-0.01

i-nuc	BP(j)	Nuc	#BP_Win	avgMFE	avgZ	avgED	SumZ	SumZ/#TotalWindows	BPs= 7
nt-483	-	U	120	-	-	-	-	-
483	370	A	7	-38.3	-3.98	20.52	-27.89	-0.23
483	NoBP	U	84	-31.16	-2.19	21.03	-183.72	-1.53
483	466	A	15	-25.43	-0.21	36.31	-3.14	-0.03
483	564	A	8	-24.79	-0.46	30.55	-3.66	-0.03
483	565	G	1	-25.1	-0.86	27.34	-0.86	-0.01
483	469	A	1	-29.3	-0.27	20.34	-0.27	-0.0
483	492	A	3	-33.83	-0.71	24.05	-2.12	-0.02
483	599	A	1	-37.0	-0.9	35.86	-0.9	-0.01

i-nuc	BP(j)	Nuc	#BP_Win	avgMFE	avgZ	avgED	SumZ	SumZ/#TotalWindows	BPs= 5
nt-484	-	U	120	-	-	-	-	-
484	NoBP	U	92	-31.64	-2.27	20.8	-208.82	-1.74
484	465	A	15	-25.43	-0.21	36.31	-3.14	-0.03
484	563	A	8	-24.79	-0.46	30.55	-3.66	-0.03
484	564	A	1	-25.1	-0.86	27.34	-0.86	-0.01
484	480	A	3	-34.7	-0.57	34.57	-1.72	-0.01
484	598	A	1	-37.0	-0.9	35.86	-0.9	-0.01

i-nuc	BP(j)	Nuc	#BP_Win	avgMFE	avgZ	avgED	SumZ	SumZ/#TotalWindows	BPs= 5
nt-485	-	G	120	-	-	-	-	-
485	NoBP	G	67	-31.71	-1.88	23.32	-125.67	-1.05
485	444	C	27	-27.18	-1.61	26.9	-43.42	-0.36
485	405	C	14	-32.84	-2.9	14.21	-40.67	-0.34
485	562	U	8	-24.79	-0.46	30.55	-3.66	-0.03
485	479	C	3	-34.7	-0.57	34.57	-1.72	-0.01
485	597	C	1	-37.0	-0.9	35.86	-0.9	-0.01

i-nuc	BP(j)	Nuc	#BP_Win	avgMFE	avgZ	avgED	SumZ	SumZ/#TotalWindows	BPs= 4
nt-486	-	U	120	-	-	-	-	-
486	NoBP	U	68	-31.82	-1.83	23.41	-124.19	-1.03
486	443	A	27	-27.18	-1.61	26.9	-43.42	-0.36
486	404	A	14	-32.84	-2.9	14.21	-40.67	-0.34
486	561	A	8	-24.79	-0.46	30.55	-3.66	-0.03
486	478	G	3	-34.7	-0.57	34.57	-1.72	-0.01

i-nuc	BP(j)	Nuc	#BP_Win	avgMFE	avgZ	avgED	SumZ	SumZ/#TotalWindows	BPs= 4
nt-487	-	U	120	-	-	-	-	-
487	NoBP	U	94	-30.59	-1.75	24.29	-164.72	-1.37
487	403	A	14	-32.84	-2.9	14.21	-40.67	-0.34
487	560	G	8	-24.79	-0.46	30.55	-3.66	-0.03
487	561	A	1	-25.1	-0.86	27.34	-0.86	-0.01
487	477	A	3	-34.7	-0.57	34.57	-1.72	-0.01

i-nuc	BP(j)	Nuc	#BP_Win	avgMFE	avgZ	avgED	SumZ	SumZ/#TotalWindows	BPs= 4
nt-488	-	U	120	-	-	-	-	-
488	NoBP	U	94	-30.62	-1.73	24.19	-162.7	-1.36
488	402	G	14	-32.84	-2.9	14.21	-40.67	-0.34
488	559	A	8	-24.79	-0.46	30.55	-3.66	-0.03
488	560	G	1	-25.1	-0.86	27.34	-0.86	-0.01
488	476	A	3	-34.7	-0.57	34.57	-1.72	-0.01

i-nuc	BP(j)	Nuc	#BP_Win	avgMFE	avgZ	avgED	SumZ	SumZ/#TotalWindows	BPs= 2
nt-489	-	A	120	-	-	-	-	-
489	NoBP	A	103	-29.95	-1.57	25.27	-161.35	-1.34
489	401	U	14	-32.84	-2.9	14.21	-40.67	-0.34
489	606	U	3	-41.37	-1.77	12.58	-5.3	-0.04

i-nuc	BP(j)	Nuc	#BP_Win	avgMFE	avgZ	avgED	SumZ	SumZ/#TotalWindows	BPs= 2
nt-490	-	A	120	-	-	-	-	-
490	NoBP	A	101	-29.77	-1.54	25.43	-155.95	-1.3
490	400	U	14	-32.84	-2.9	14.21	-40.67	-0.34
490	605	U	5	-40.98	-1.62	13.15	-8.09	-0.07

i-nuc	BP(j)	Nuc	#BP_Win	avgMFE	avgZ	avgED	SumZ	SumZ/#TotalWindows	BPs= 4
nt-491	-	C	120	-	-	-	-	-
491	NoBP	C	47	-32.59	-1.85	22.19	-86.9	-0.72
491	438	G	19	-27.23	-1.46	29.73	-27.77	-0.23
491	509	G	47	-28.52	-1.64	23.78	-76.98	-0.64
491	604	G	6	-40.65	-1.55	14.41	-9.31	-0.08
491	610	G	1	-39.3	-0.79	38.2	-0.79	-0.01

i-nuc	BP(j)	Nuc	#BP_Win	avgMFE	avgZ	avgED	SumZ	SumZ/#TotalWindows	BPs= 5
nt-492	-	A	120	-	-	-	-	-
492	NoBP	A	36	-32.51	-2.15	19.38	-77.49	-0.65
492	437	U	19	-27.23	-1.46	29.73	-27.77	-0.23
492	508	U	55	-29.12	-1.47	25.83	-80.9	-0.67
492	483	U	3	-33.83	-0.71	24.05	-2.12	-0.02
492	603	U	6	-40.65	-1.55	14.41	-9.31	-0.08
492	609	U	1	-39.3	-0.79	38.2	-0.79	-0.01

i-nuc	BP(j)	Nuc	#BP_Win	avgMFE	avgZ	avgED	SumZ	SumZ/#TotalWindows	BPs= 7
nt-493	-	G	120	-	-	-	-	-
493	NoBP	G	31	-33.13	-2.17	19.77	-67.12	-0.56
493	436	C	19	-27.23	-1.46	29.73	-27.77	-0.23
493	398	C	3	-31.77	-2.58	15.93	-7.73	-0.06
493	507	C	55	-29.12	-1.47	25.83	-80.9	-0.67
493	501	C	2	-24.7	0.36	32.71	0.72	0.01
493	482	C	3	-33.83	-0.71	24.05	-2.12	-0.02
493	602	C	6	-40.65	-1.55	14.41	-9.31	-0.08
493	608	C	1	-39.3	-0.79	38.2	-0.79	-0.01

i-nuc	BP(j)	Nuc	#BP_Win	avgMFE	avgZ	avgED	SumZ	SumZ/#TotalWindows	BPs= 6
nt-494	-	U	120	-	-	-	-	-
494	NoBP	U	45	-31.91	-1.87	24.0	-84.28	-0.7
494	397	G	3	-31.77	-2.58	15.93	-7.73	-0.06
494	506	G	55	-29.12	-1.47	25.83	-80.9	-0.67
494	542	A	6	-24.83	-1.38	27.11	-8.25	-0.07
494	500	A	2	-24.7	0.36	32.71	0.72	0.01
494	481	G	3	-33.83	-0.71	24.05	-2.12	-0.02
494	601	G	6	-40.65	-1.55	14.41	-9.31	-0.08

i-nuc	BP(j)	Nuc	#BP_Win	avgMFE	avgZ	avgED	SumZ	SumZ/#TotalWindows	BPs= 5
nt-495	-	G	120	-	-	-	-	-
495	NoBP	G	46	-33.15	-1.75	21.29	-80.55	-0.67
495	435	C	13	-28.33	-1.5	30.94	-19.52	-0.16
495	396	U	3	-31.77	-2.58	15.93	-7.73	-0.06
495	505	C	55	-29.12	-1.47	25.83	-80.9	-0.67
495	499	C	2	-24.7	0.36	32.71	0.72	0.01
495	607	C	1	-39.3	-0.79	38.2	-0.79	-0.01

i-nuc	BP(j)	Nuc	#BP_Win	avgMFE	avgZ	avgED	SumZ	SumZ/#TotalWindows	BPs= 4
nt-496	-	A	120	-	-	-	-	-
496	NoBP	A	109	-30.85	-1.55	24.64	-168.42	-1.4
496	395	U	3	-31.77	-2.58	15.93	-7.73	-0.06
496	540	U	6	-24.83	-1.38	27.11	-8.25	-0.07
496	594	U	1	-34.9	-0.67	34.94	-0.67	-0.01
496	606	U	1	-39.3	-0.79	38.2	-0.79	-0.01

i-nuc	BP(j)	Nuc	#BP_Win	avgMFE	avgZ	avgED	SumZ	SumZ/#TotalWindows	BPs= 5
nt-497	-	U	120	-	-	-	-	-
497	NoBP	U	105	-30.72	-1.55	24.89	-162.38	-1.35
497	394	A	3	-31.77	-2.58	15.93	-7.73	-0.06
497	539	A	6	-24.83	-1.38	27.11	-8.25	-0.07
497	476	A	3	-33.83	-0.71	24.05	-2.12	-0.02
497	593	G	1	-34.9	-0.67	34.94	-0.67	-0.01
497	614	A	2	-38.95	-0.88	27.51	-1.76	-0.01

i-nuc	BP(j)	Nuc	#BP_Win	avgMFE	avgZ	avgED	SumZ	SumZ/#TotalWindows	BPs= 6
nt-498	-	U	120	-	-	-	-	-
498	NoBP	U	91	-31.01	-1.53	24.09	-139.55	-1.16
498	434	A	13	-28.33	-1.5	30.94	-19.52	-0.16
498	393	A	3	-31.77	-2.58	15.93	-7.73	-0.06
498	538	A	6	-24.83	-1.38	27.11	-8.25	-0.07
498	475	A	3	-33.83	-0.71	24.05	-2.12	-0.02
498	592	G	1	-34.9	-0.67	34.94	-0.67	-0.01
498	613	A	3	-38.57	-0.7	31.19	-2.1	-0.02

i-nuc	BP(j)	Nuc	#BP_Win	avgMFE	avgZ	avgED	SumZ	SumZ/#TotalWindows	BPs= 8
nt-499	-	C	120	-	-	-	-	-
499	NoBP	C	85	-30.44	-1.59	24.37	-135.02	-1.13
499	433	G	13	-28.33	-1.5	30.94	-19.52	-0.16
499	537	G	6	-24.83	-1.38	27.11	-8.25	-0.07
499	495	G	2	-24.7	0.36	32.71	0.72	0.01
499	474	G	3	-33.83	-0.71	24.05	-2.12	-0.02
499	591	G	1	-34.9	-0.67	34.94	-0.67	-0.01
499	595	G	6	-40.65	-1.55	14.41	-9.31	-0.08
499	604	G	1	-39.3	-0.79	38.2	-0.79	-0.01
499	612	G	3	-38.57	-0.7	31.19	-2.1	-0.02

i-nuc	BP(j)	Nuc	#BP_Win	avgMFE	avgZ	avgED	SumZ	SumZ/#TotalWindows	BPs= 7
nt-500	-	A	120	-	-	-	-	-
500	NoBP	A	86	-30.52	-1.54	24.72	-132.78	-1.11
500	432	U	13	-28.33	-1.5	30.94	-19.52	-0.16
500	536	U	6	-24.83	-1.38	27.11	-8.25	-0.07
500	494	U	2	-24.7	0.36	32.71	0.72	0.01
500	473	U	3	-33.83	-0.71	24.05	-2.12	-0.02
500	594	U	6	-40.65	-1.55	14.41	-9.31	-0.08
500	603	U	1	-39.3	-0.79	38.2	-0.79	-0.01
500	611	U	3	-38.57	-0.7	31.19	-2.1	-0.02

i-nuc	BP(j)	Nuc	#BP_Win	avgMFE	avgZ	avgED	SumZ	SumZ/#TotalWindows	BPs= 6
nt-501	-	C	120	-	-	-	-	-
501	NoBP	C	87	-29.94	-1.56	24.85	-135.29	-1.13
501	431	G	13	-28.33	-1.5	30.94	-19.52	-0.16
501	493	G	2	-24.7	0.36	32.71	0.72	0.01
501	588	G	5	-35.04	-0.65	28.28	-3.25	-0.03
501	590	G	4	-34.2	-0.6	28.38	-2.42	-0.02
501	593	G	6	-40.65	-1.55	14.41	-9.31	-0.08
501	610	G	3	-38.57	-0.7	31.19	-2.1	-0.02

i-nuc	BP(j)	Nuc	#BP_Win	avgMFE	avgZ	avgED	SumZ	SumZ/#TotalWindows	BPs= 4
nt-502	-	C	120	-	-	-	-	-
502	NoBP	C	91	-30.15	-1.47	25.33	-133.43	-1.11
502	430	G	13	-28.33	-1.5	30.94	-19.52	-0.16
502	587	G	6	-34.08	-0.59	26.96	-3.52	-0.03
502	589	G	4	-34.2	-0.6	28.38	-2.42	-0.02
502	592	G	6	-40.65	-1.55	14.41	-9.31	-0.08

i-nuc	BP(j)	Nuc	#BP_Win	avgMFE	avgZ	avgED	SumZ	SumZ/#TotalWindows	BPs= 4
nt-503	-	C	120	-	-	-	-	-
503	NoBP	C	97	-30.28	-1.46	26.0	-141.56	-1.18
503	533	G	6	-24.83	-1.38	27.11	-8.25	-0.07
503	586	G	7	-33.21	-0.51	27.15	-3.54	-0.03
503	588	G	4	-34.2	-0.6	28.38	-2.42	-0.02
503	591	G	6	-40.65	-1.55	14.41	-9.31	-0.08

i-nuc	BP(j)	Nuc	#BP_Win	avgMFE	avgZ	avgED	SumZ	SumZ/#TotalWindows	BPs= 7
nt-504	-	C	120	-	-	-	-	-
504	NoBP	C	91	-29.85	-1.46	25.77	-132.49	-1.1
504	388	G	1	-32.5	-2.41	20.69	-2.41	-0.02
504	532	G	6	-24.83	-1.38	27.11	-8.25	-0.07
504	585	G	7	-33.21	-0.51	27.15	-3.54	-0.03
504	587	G	4	-34.2	-0.6	28.38	-2.42	-0.02
504	601	G	2	-38.15	-0.8	34.89	-1.61	-0.01
504	590	G	6	-40.65	-1.55	14.41	-9.31	-0.08
504	604	G	3	-38.57	-0.7	31.19	-2.1	-0.02

i-nuc	BP(j)	Nuc	#BP_Win	avgMFE	avgZ	avgED	SumZ	SumZ/#TotalWindows	BPs= 7
nt-505	-	C	120	-	-	-	-	-
505	NoBP	C	43	-31.12	-1.42	25.89	-61.26	-0.51
505	387	G	1	-32.5	-2.41	20.69	-2.41	-0.02
505	495	G	55	-29.12	-1.47	25.83	-80.9	-0.67
505	573	G	2	-24.7	0.36	32.71	0.72	0.01
505	584	G	7	-33.21	-0.51	27.15	-3.54	-0.03
505	586	G	4	-34.2	-0.6	28.38	-2.42	-0.02
505	600	G	2	-38.15	-0.8	34.89	-1.61	-0.01
505	589	G	6	-40.65	-1.55	14.41	-9.31	-0.08

i-nuc	BP(j)	Nuc	#BP_Win	avgMFE	avgZ	avgED	SumZ	SumZ/#TotalWindows	BPs= 4
nt-506	-	G	120	-	-	-	-	-
506	NoBP	G	40	-31.74	-1.25	26.2	-49.83	-0.42
506	494	U	55	-29.12	-1.47	25.83	-80.9	-0.67
506	482	C	9	-27.86	-1.96	18.88	-17.6	-0.15
506	572	U	2	-24.7	0.36	32.71	0.72	0.01
506	602	C	14	-39.31	-0.89	26.15	-12.44	-0.1

i-nuc	BP(j)	Nuc	#BP_Win	avgMFE	avgZ	avgED	SumZ	SumZ/#TotalWindows	BPs= 7
nt-507	-	C	120	-	-	-	-	-
507	NoBP	C	24	-31.22	-1.21	28.24	-29.12	-0.24
507	493	G	55	-29.12	-1.47	25.83	-80.9	-0.67
507	481	G	9	-27.86	-1.96	18.88	-17.6	-0.15
507	529	G	6	-24.83	-1.38	27.11	-8.25	-0.07
507	571	G	2	-24.7	0.36	32.71	0.72	0.01
507	584	G	4	-34.2	-0.6	28.38	-2.42	-0.02
507	601	G	14	-39.31	-0.89	26.15	-12.44	-0.1
507	587	G	6	-40.65	-1.55	14.41	-9.31	-0.08

i-nuc	BP(j)	Nuc	#BP_Win	avgMFE	avgZ	avgED	SumZ	SumZ/#TotalWindows	BPs= 8
nt-508	-	U	120	-	-	-	-	-
508	NoBP	U	17	-31.02	-1.46	28.65	-24.9	-0.21
508	492	A	55	-29.12	-1.47	25.83	-80.9	-0.67
508	480	A	9	-27.86	-1.96	18.88	-17.6	-0.15
508	528	A	6	-24.83	-1.38	27.11	-8.25	-0.07
508	570	A	2	-24.7	0.36	32.71	0.72	0.01
508	581	G	7	-33.21	-0.51	27.15	-3.54	-0.03
508	583	A	4	-34.2	-0.6	28.38	-2.42	-0.02
508	600	G	14	-39.31	-0.89	26.15	-12.44	-0.1
508	586	G	6	-40.65	-1.55	14.41	-9.31	-0.08

i-nuc	BP(j)	Nuc	#BP_Win	avgMFE	avgZ	avgED	SumZ	SumZ/#TotalWindows	BPs= 6
nt-509	-	G	120	-	-	-	-	-
509	491	C	47	-28.52	-1.64	23.78	-76.98	-0.64
509	479	C	9	-27.86	-1.96	18.88	-17.6	-0.15
509	NoBP	G	12	-27.98	-1.41	31.49	-16.97	-0.14
509	527	C	6	-24.83	-1.38	27.11	-8.25	-0.07
509	569	C	2	-24.7	0.36	32.71	0.72	0.01
509	580	C	20	-34.62	-0.79	25.16	-15.72	-0.13
509	596	C	24	-38.93	-0.96	27.63	-23.06	-0.19

i-nuc	BP(j)	Nuc	#BP_Win	avgMFE	avgZ	avgED	SumZ	SumZ/#TotalWindows	BPs= 4
nt-510	-	C	120	-	-	-	-	-
510	NoBP	C	51	-27.63	-1.58	23.74	-80.49	-0.67
510	478	G	9	-27.86	-1.96	18.88	-17.6	-0.15
510	537	G	12	-27.98	-1.41	31.49	-16.97	-0.14
510	579	G	21	-34.19	-0.75	25.82	-15.66	-0.13
510	595	G	27	-38.66	-0.95	28.02	-25.58	-0.21

i-nuc	BP(j)	Nuc	#BP_Win	avgMFE	avgZ	avgED	SumZ	SumZ/#TotalWindows	BPs= 4
nt-511	-	A	120	-	-	-	-	-
511	NoBP	A	57	-27.67	-1.68	22.81	-95.86	-0.8
511	536	U	12	-27.98	-1.41	31.49	-16.97	-0.14
511	568	U	2	-24.7	0.36	32.71	0.72	0.01
511	578	U	21	-34.19	-0.75	25.82	-15.66	-0.13
511	594	U	28	-38.6	-0.96	27.55	-26.78	-0.22

i-nuc	BP(j)	Nuc	#BP_Win	avgMFE	avgZ	avgED	SumZ	SumZ/#TotalWindows	BPs= 2
nt-512	-	U	120	-	-	-	-	-
512	NoBP	U	79	-29.26	-1.37	23.96	-107.91	-0.9
512	535	A	12	-27.98	-1.41	31.49	-16.97	-0.14
512	593	G	29	-38.5	-0.95	27.39	-27.59	-0.23

i-nuc	BP(j)	Nuc	#BP_Win	avgMFE	avgZ	avgED	SumZ	SumZ/#TotalWindows	BPs= 4
nt-513	-	C	120	-	-	-	-	-
513	NoBP	C	53	-27.59	-1.71	22.59	-90.86	-0.76
513	533	G	12	-27.98	-1.41	31.49	-16.97	-0.14
513	576	G	23	-33.33	-0.65	26.75	-14.9	-0.12
513	566	G	2	-24.7	0.36	32.71	0.72	0.01
513	592	G	30	-38.39	-0.94	27.46	-28.32	-0.24

i-nuc	BP(j)	Nuc	#BP_Win	avgMFE	avgZ	avgED	SumZ	SumZ/#TotalWindows	BPs= 5
nt-514	-	C	120	-	-	-	-	-
514	NoBP	C	51	-27.59	-1.74	22.42	-88.74	-0.74
514	532	G	12	-27.98	-1.41	31.49	-16.97	-0.14
514	575	G	24	-32.85	-0.59	27.28	-14.13	-0.12
514	565	G	2	-24.7	0.36	32.71	0.72	0.01
514	591	G	30	-38.39	-0.94	27.46	-28.32	-0.24
514	593	G	1	-33.0	-0.17	37.43	-0.17	-0.0

i-nuc	BP(j)	Nuc	#BP_Win	avgMFE	avgZ	avgED	SumZ	SumZ/#TotalWindows	BPs= 4
nt-515	-	U	120	-	-	-	-	-
515	NoBP	U	62	-27.58	-1.66	24.31	-102.83	-0.86
515	574	A	24	-32.85	-0.59	27.28	-14.13	-0.12
515	564	A	2	-24.7	0.36	32.71	0.72	0.01
515	590	G	30	-38.39	-0.94	27.46	-28.32	-0.24
515	592	G	2	-31.8	0.12	37.61	0.23	0.0

i-nuc	BP(j)	Nuc	#BP_Win	avgMFE	avgZ	avgED	SumZ	SumZ/#TotalWindows	BPs= 3
nt-516	-	C	120	-	-	-	-	-
516	NoBP	C	63	-27.4	-1.58	24.76	-99.31	-0.83
516	573	G	24	-32.85	-0.59	27.28	-14.13	-0.12
516	589	G	30	-38.39	-0.94	27.46	-28.32	-0.24
516	591	G	3	-31.23	0.26	37.58	0.77	0.01

i-nuc	BP(j)	Nuc	#BP_Win	avgMFE	avgZ	avgED	SumZ	SumZ/#TotalWindows	BPs= 4
nt-517	-	U	120	-	-	-	-	-
517	NoBP	U	69	-29.18	-1.32	23.95	-90.8	-0.76
517	530	A	15	-27.89	-1.36	32.28	-20.38	-0.17
517	561	A	2	-24.7	0.36	32.71	0.72	0.01
517	588	G	30	-38.39	-0.94	27.46	-28.32	-0.24
517	590	G	4	-30.33	0.52	38.23	2.09	0.02

i-nuc	BP(j)	Nuc	#BP_Win	avgMFE	avgZ	avgED	SumZ	SumZ/#TotalWindows	BPs= 5
nt-518	-	C	120	-	-	-	-	-
518	NoBP	C	44	-27.09	-1.67	22.41	-73.38	-0.61
518	529	G	15	-27.89	-1.36	32.28	-20.38	-0.17
518	571	G	24	-32.85	-0.59	27.28	-14.13	-0.12
518	560	G	2	-24.7	0.36	32.71	0.72	0.01
518	587	G	30	-38.39	-0.94	27.46	-28.32	-0.24
518	589	G	5	-29.68	0.72	40.34	3.58	0.03

i-nuc	BP(j)	Nuc	#BP_Win	avgMFE	avgZ	avgED	SumZ	SumZ/#TotalWindows	BPs= 5
nt-519	-	U	120	-	-	-	-	-
519	NoBP	U	44	-26.92	-1.55	23.13	-68.32	-0.57
519	528	A	15	-27.89	-1.36	32.28	-20.38	-0.17
519	570	A	24	-32.85	-0.59	27.28	-14.13	-0.12
519	559	A	2	-24.7	0.36	32.71	0.72	0.01
519	586	G	30	-38.39	-0.94	27.46	-28.32	-0.24
519	588	G	5	-29.68	0.72	40.34	3.58	0.03

i-nuc	BP(j)	Nuc	#BP_Win	avgMFE	avgZ	avgED	SumZ	SumZ/#TotalWindows	BPs= 3
nt-520	-	C	120	-	-	-	-	-
520	NoBP	C	61	-26.97	-1.36	26.13	-83.03	-0.69
520	566	G	24	-32.85	-0.59	27.28	-14.13	-0.12
520	585	G	30	-38.39	-0.94	27.46	-28.32	-0.24
520	587	G	5	-29.68	0.72	40.34	3.58	0.03

i-nuc	BP(j)	Nuc	#BP_Win	avgMFE	avgZ	avgED	SumZ	SumZ/#TotalWindows	BPs= 3
nt-521	-	C	120	-	-	-	-	-
521	NoBP	C	61	-26.85	-1.28	26.39	-78.24	-0.65
521	565	G	24	-32.85	-0.59	27.28	-14.13	-0.12
521	584	G	30	-38.39	-0.94	27.46	-28.32	-0.24
521	586	G	5	-29.68	0.72	40.34	3.58	0.03

i-nuc	BP(j)	Nuc	#BP_Win	avgMFE	avgZ	avgED	SumZ	SumZ/#TotalWindows	BPs= 3
nt-522	-	U	120	-	-	-	-	-
522	NoBP	U	61	-26.76	-1.21	26.81	-73.64	-0.61
522	564	A	24	-32.85	-0.59	27.28	-14.13	-0.12
522	583	A	30	-38.39	-0.94	27.46	-28.32	-0.24
522	585	G	5	-29.68	0.72	40.34	3.58	0.03

i-nuc	BP(j)	Nuc	#BP_Win	avgMFE	avgZ	avgED	SumZ	SumZ/#TotalWindows	BPs= 3
nt-523	-	U	120	-	-	-	-	-
523	NoBP	U	61	-26.67	-1.13	27.27	-68.84	-0.57
523	563	A	24	-32.85	-0.59	27.28	-14.13	-0.12
523	582	A	30	-38.39	-0.94	27.46	-28.32	-0.24
523	584	G	5	-29.68	0.72	40.34	3.58	0.03

i-nuc	BP(j)	Nuc	#BP_Win	avgMFE	avgZ	avgED	SumZ	SumZ/#TotalWindows	BPs= 2
nt-524	-	U	120	-	-	-	-	-
524	NoBP	U	85	-28.36	-0.92	27.6	-78.21	-0.65
524	581	G	30	-38.39	-0.94	27.46	-28.32	-0.24
524	583	A	5	-29.68	0.72	40.34	3.58	0.03

i-nuc	BP(j)	Nuc	#BP_Win	avgMFE	avgZ	avgED	SumZ	SumZ/#TotalWindows	BPs= 2
nt-525	-	U	120	-	-	-	-	-
525	NoBP	U	34	-27.8	-1.58	27.5	-53.89	-0.45
525	557	A	81	-32.25	-0.59	27.91	-48.02	-0.4
525	582	A	5	-29.68	0.72	40.34	3.58	0.03

i-nuc	BP(j)	Nuc	#BP_Win	avgMFE	avgZ	avgED	SumZ	SumZ/#TotalWindows	BPs= 4
nt-526	-	C	120	-	-	-	-	-
526	NoBP	C	25	-27.57	-1.68	27.79	-42.06	-0.35
526	439	G	3	-30.13	-2.75	22.02	-8.25	-0.07
526	418	G	2	-27.5	-1.07	35.7	-2.14	-0.02
526	556	G	85	-32.0	-0.53	28.05	-45.27	-0.38
526	581	G	5	-29.68	0.72	40.34	3.58	0.03

i-nuc	BP(j)	Nuc	#BP_Win	avgMFE	avgZ	avgED	SumZ	SumZ/#TotalWindows	BPs= 5
nt-527	-	C	120	-	-	-	-	-
527	NoBP	C	19	-28.23	-1.54	29.18	-29.31	-0.24
527	438	G	3	-30.13	-2.75	22.02	-8.25	-0.07
527	417	G	2	-27.5	-1.07	35.7	-2.14	-0.02
527	509	G	6	-24.83	-1.38	27.11	-8.25	-0.07
527	555	G	85	-32.0	-0.53	28.05	-45.27	-0.38
527	579	G	5	-29.68	0.72	40.34	3.58	0.03

i-nuc	BP(j)	Nuc	#BP_Win	avgMFE	avgZ	avgED	SumZ	SumZ/#TotalWindows	BPs= 6
nt-528	-	A	120	-	-	-	-	-
528	NoBP	A	4	-28.5	-1.02	23.46	-4.1	-0.03
528	437	U	3	-30.13	-2.75	22.02	-8.25	-0.07
528	416	U	2	-27.5	-1.07	35.7	-2.14	-0.02
528	519	U	15	-27.89	-1.36	32.28	-20.38	-0.17
528	508	U	6	-24.83	-1.38	27.11	-8.25	-0.07
528	554	U	85	-32.0	-0.53	28.05	-45.27	-0.38
528	578	U	5	-29.68	0.72	40.34	3.58	0.03

i-nuc	BP(j)	Nuc	#BP_Win	avgMFE	avgZ	avgED	SumZ	SumZ/#TotalWindows	BPs= 7
nt-529	-	G	120	-	-	-	-	-
529	NoBP	G	1	-30.5	-3.12	14.54	-3.12	-0.03
529	436	C	3	-30.13	-2.75	22.02	-8.25	-0.07
529	415	C	2	-27.5	-1.07	35.7	-2.14	-0.02
529	518	C	15	-27.89	-1.36	32.28	-20.38	-0.17
529	507	C	6	-24.83	-1.38	27.11	-8.25	-0.07
529	553	U	85	-32.0	-0.53	28.05	-45.27	-0.38
529	577	C	5	-29.68	0.72	40.34	3.58	0.03
529	554	U	3	-26.57	1.27	34.21	3.8	0.03

i-nuc	BP(j)	Nuc	#BP_Win	avgMFE	avgZ	avgED	SumZ	SumZ/#TotalWindows	BPs= 2
nt-530	-	A	120	-	-	-	-	-
530	NoBP	A	101	-31.31	-0.6	28.57	-60.33	-0.5
530	517	U	15	-27.89	-1.36	32.28	-20.38	-0.17
530	553	U	4	-26.12	1.43	34.86	5.72	0.05

i-nuc	BP(j)	Nuc	#BP_Win	avgMFE	avgZ	avgED	SumZ	SumZ/#TotalWindows	BPs= 2
nt-531	-	U	120	-	-	-	-	-
531	NoBP	U	25	-27.25	-1.43	30.77	-35.75	-0.3
531	552	A	90	-31.65	-0.42	28.46	-37.41	-0.31
531	574	A	5	-29.68	0.72	40.34	3.58	0.03

i-nuc	BP(j)	Nuc	#BP_Win	avgMFE	avgZ	avgED	SumZ	SumZ/#TotalWindows	BPs= 4
nt-532	-	G	120	-	-	-	-	-
532	NoBP	G	9	-28.38	0.2	38.37	1.76	0.01
532	420	C	3	-27.5	-1.14	35.48	-3.41	-0.03
532	514	C	12	-27.98	-1.41	31.49	-16.97	-0.14
532	504	C	6	-24.83	-1.38	27.11	-8.25	-0.07
532	551	C	90	-31.65	-0.42	28.46	-37.41	-0.31

i-nuc	BP(j)	Nuc	#BP_Win	avgMFE	avgZ	avgED	SumZ	SumZ/#TotalWindows	BPs= 5
nt-533	-	G	120	-	-	-	-	-
533	NoBP	G	4	-26.1	0.45	36.08	1.81	0.02
533	419	C	3	-27.5	-1.14	35.48	-3.41	-0.03
533	513	C	12	-27.98	-1.41	31.49	-16.97	-0.14
533	503	C	6	-24.83	-1.38	27.11	-8.25	-0.07
533	550	C	90	-31.65	-0.42	28.46	-37.41	-0.31
533	572	U	5	-29.68	0.72	40.34	3.58	0.03

i-nuc	BP(j)	Nuc	#BP_Win	avgMFE	avgZ	avgED	SumZ	SumZ/#TotalWindows	BPs= 2
nt-534	-	C	120	-	-	-	-	-
534	NoBP	C	112	-30.68	-0.52	29.0	-58.12	-0.48
534	418	G	3	-27.5	-1.14	35.48	-3.41	-0.03
534	571	G	5	-29.68	0.72	40.34	3.58	0.03

i-nuc	BP(j)	Nuc	#BP_Win	avgMFE	avgZ	avgED	SumZ	SumZ/#TotalWindows	BPs= 1
nt-535	-	A	120	-	-	-	-	-
535	NoBP	A	108	-30.83	-0.36	29.44	-38.54	-0.32
535	512	U	12	-27.98	-1.41	31.49	-16.97	-0.14

i-nuc	BP(j)	Nuc	#BP_Win	avgMFE	avgZ	avgED	SumZ	SumZ/#TotalWindows	BPs= 3
nt-536	-	U	120	-	-	-	-	-
536	NoBP	U	97	-31.25	-0.32	29.05	-31.41	-0.26
536	511	A	12	-27.98	-1.41	31.49	-16.97	-0.14
536	500	A	6	-24.83	-1.38	27.11	-8.25	-0.07
536	570	A	5	-29.68	0.72	40.34	3.58	0.03

i-nuc	BP(j)	Nuc	#BP_Win	avgMFE	avgZ	avgED	SumZ	SumZ/#TotalWindows	BPs= 4
nt-537	-	G	120	-	-	-	-	-
537	NoBP	G	7	-25.97	1.19	36.78	8.3	0.07
537	510	C	12	-27.98	-1.41	31.49	-16.97	-0.14
537	499	C	6	-24.83	-1.38	27.11	-8.25	-0.07
537	549	U	90	-31.65	-0.42	28.46	-37.41	-0.31
537	569	C	5	-29.68	0.72	40.34	3.58	0.03

i-nuc	BP(j)	Nuc	#BP_Win	avgMFE	avgZ	avgED	SumZ	SumZ/#TotalWindows	BPs= 3
nt-538	-	A	120	-	-	-	-	-
538	NoBP	A	19	-27.21	-0.32	33.4	-6.1	-0.05
538	498	U	6	-24.83	-1.38	27.11	-8.25	-0.07
538	548	U	90	-31.65	-0.42	28.46	-37.41	-0.31
538	568	U	5	-29.68	0.72	40.34	3.58	0.03

i-nuc	BP(j)	Nuc	#BP_Win	avgMFE	avgZ	avgED	SumZ	SumZ/#TotalWindows	BPs= 2
nt-539	-	A	120	-	-	-	-	-
539	NoBP	A	24	-27.68	0.02	34.78	0.5	0.0
539	497	U	6	-24.83	-1.38	27.11	-8.25	-0.07
539	547	U	90	-31.65	-0.42	28.46	-37.41	-0.31

i-nuc	BP(j)	Nuc	#BP_Win	avgMFE	avgZ	avgED	SumZ	SumZ/#TotalWindows	BPs= 2
nt-540	-	U	120	-	-	-	-	-
540	NoBP	U	24	-27.64	0.15	34.77	3.67	0.03
540	496	A	6	-24.83	-1.38	27.11	-8.25	-0.07
540	546	A	90	-31.65	-0.42	28.46	-37.41	-0.31

i-nuc	BP(j)	Nuc	#BP_Win	avgMFE	avgZ	avgED	SumZ	SumZ/#TotalWindows	BPs= 1
nt-541	-	G	120	-	-	-	-	-
541	NoBP	G	30	-27.04	-0.05	33.23	-1.45	-0.01
541	545	U	90	-31.65	-0.42	28.46	-37.41	-0.31

i-nuc	BP(j)	Nuc	#BP_Win	avgMFE	avgZ	avgED	SumZ	SumZ/#TotalWindows	BPs= 1
nt-542	-	A	120	-	-	-	-	-
542	NoBP	A	114	-30.79	-0.24	29.87	-27.68	-0.23
542	494	U	6	-24.83	-1.38	27.11	-8.25	-0.07

i-nuc	BP(j)	Nuc	#BP_Win	avgMFE	avgZ	avgED	SumZ	SumZ/#TotalWindows	BPs= 0
nt-543	-	A	120	-	-	-	-	-
543	NoBP	A	120	-30.48	-0.27	29.75	-32.97	-0.27

i-nuc	BP(j)	Nuc	#BP_Win	avgMFE	avgZ	avgED	SumZ	SumZ/#TotalWindows	BPs= 0
nt-544	-	A	120	-	-	-	-	-
544	NoBP	A	120	-30.47	-0.25	29.72	-30.01	-0.25

i-nuc	BP(j)	Nuc	#BP_Win	avgMFE	avgZ	avgED	SumZ	SumZ/#TotalWindows	BPs= 1
nt-545	-	U	120	-	-	-	-	-
545	NoBP	U	30	-26.92	0.34	33.45	10.32	0.09
545	541	G	90	-31.65	-0.42	28.46	-37.41	-0.31

i-nuc	BP(j)	Nuc	#BP_Win	avgMFE	avgZ	avgED	SumZ	SumZ/#TotalWindows	BPs= 2
nt-546	-	A	120	-	-	-	-	-
546	NoBP	A	23	-26.87	0.16	31.91	3.57	0.03
546	540	U	90	-31.65	-0.42	28.46	-37.41	-0.31
546	656	U	7	-26.96	1.38	37.99	9.66	0.08

i-nuc	BP(j)	Nuc	#BP_Win	avgMFE	avgZ	avgED	SumZ	SumZ/#TotalWindows	BPs= 2
nt-547	-	U	120	-	-	-	-	-
547	NoBP	U	23	-26.83	0.28	31.77	6.48	0.05
547	539	A	90	-31.65	-0.42	28.46	-37.41	-0.31
547	655	A	7	-26.96	1.38	37.99	9.66	0.08

i-nuc	BP(j)	Nuc	#BP_Win	avgMFE	avgZ	avgED	SumZ	SumZ/#TotalWindows	BPs= 2
nt-548	-	U	120	-	-	-	-	-
548	NoBP	U	23	-26.8	0.41	32.06	9.52	0.08
548	538	A	90	-31.65	-0.42	28.46	-37.41	-0.31
548	654	G	7	-26.96	1.38	37.99	9.66	0.08

i-nuc	BP(j)	Nuc	#BP_Win	avgMFE	avgZ	avgED	SumZ	SumZ/#TotalWindows	BPs= 2
nt-549	-	U	120	-	-	-	-	-
549	NoBP	U	23	-26.14	0.67	33.17	15.38	0.13
549	537	G	90	-31.65	-0.42	28.46	-37.41	-0.31
549	557	A	7	-29.0	1.01	37.33	7.04	0.06

i-nuc	BP(j)	Nuc	#BP_Win	avgMFE	avgZ	avgED	SumZ	SumZ/#TotalWindows	BPs= 4
nt-550	-	C	120	-	-	-	-	-
550	NoBP	C	8	-25.1	-0.54	30.3	-4.34	-0.04
550	533	G	90	-31.65	-0.42	28.46	-37.41	-0.31
550	556	G	7	-29.0	1.01	37.33	7.04	0.06
550	652	G	11	-26.55	1.45	37.64	15.97	0.13
550	586	G	4	-27.1	1.72	33.76	6.86	0.06

i-nuc	BP(j)	Nuc	#BP_Win	avgMFE	avgZ	avgED	SumZ	SumZ/#TotalWindows	BPs= 5
nt-551	-	C	120	-	-	-	-	-
551	NoBP	C	6	-24.68	-0.85	27.74	-5.08	-0.04
551	532	G	90	-31.65	-0.42	28.46	-37.41	-0.31
551	555	G	7	-29.0	1.01	37.33	7.04	0.06
551	651	G	11	-26.55	1.45	37.64	15.97	0.13
551	585	G	4	-27.1	1.72	33.76	6.86	0.06
551	669	G	2	-27.95	1.64	42.84	3.28	0.03

i-nuc	BP(j)	Nuc	#BP_Win	avgMFE	avgZ	avgED	SumZ	SumZ/#TotalWindows	BPs= 3
nt-552	-	A	120	-	-	-	-	-
552	NoBP	A	17	-27.17	0.7	33.92	11.87	0.1
552	531	U	90	-31.65	-0.42	28.46	-37.41	-0.31
552	650	U	11	-26.55	1.45	37.64	15.97	0.13
552	668	U	2	-27.95	1.64	42.84	3.28	0.03

i-nuc	BP(j)	Nuc	#BP_Win	avgMFE	avgZ	avgED	SumZ	SumZ/#TotalWindows	BPs= 4
nt-553	-	U	120	-	-	-	-	-
553	NoBP	U	25	-26.94	1.04	36.13	25.96	0.22
553	529	G	85	-32.0	-0.53	28.05	-45.27	-0.38
553	530	A	4	-26.12	1.43	34.86	5.72	0.05
553	583	A	4	-27.1	1.72	33.76	6.86	0.06
553	667	G	2	-27.95	1.64	42.84	3.28	0.03

i-nuc	BP(j)	Nuc	#BP_Win	avgMFE	avgZ	avgED	SumZ	SumZ/#TotalWindows	BPs= 4
nt-554	-	U	120	-	-	-	-	-
554	NoBP	U	26	-27.08	1.17	36.2	30.5	0.25
554	528	A	85	-32.0	-0.53	28.05	-45.27	-0.38
554	529	G	3	-26.57	1.27	34.21	3.8	0.03
554	582	A	4	-27.1	1.72	33.76	6.86	0.06
554	666	A	2	-27.95	1.64	42.84	3.28	0.03

i-nuc	BP(j)	Nuc	#BP_Win	avgMFE	avgZ	avgED	SumZ	SumZ/#TotalWindows	BPs= 4
nt-555	-	G	120	-	-	-	-	-
555	NoBP	G	9	-27.87	1.19	32.9	10.72	0.09
555	527	C	85	-32.0	-0.53	28.05	-45.27	-0.38
555	551	C	7	-29.0	1.01	37.33	7.04	0.06
555	644	U	17	-26.16	1.53	37.02	26.01	0.22
555	665	C	2	-27.95	1.64	42.84	3.28	0.03

i-nuc	BP(j)	Nuc	#BP_Win	avgMFE	avgZ	avgED	SumZ	SumZ/#TotalWindows	BPs= 5
nt-556	-	G	120	-	-	-	-	-
556	526	C	85	-32.0	-0.53	28.05	-45.27	-0.38
556	550	C	7	-29.0	1.01	37.33	7.04	0.06
556	643	U	18	-26.48	1.49	37.1	26.74	0.22
556	580	C	4	-27.1	1.72	33.76	6.86	0.06
556	NoBP	G	5	-29.04	1.39	36.53	6.93	0.06
556	671	C	1	-28.6	1.47	32.75	1.47	0.01

i-nuc	BP(j)	Nuc	#BP_Win	avgMFE	avgZ	avgED	SumZ	SumZ/#TotalWindows	BPs= 4
nt-557	-	A	120	-	-	-	-	-
557	525	U	81	-32.25	-0.59	27.91	-48.02	-0.4
557	549	U	7	-29.0	1.01	37.33	7.04	0.06
557	642	U	21	-26.62	1.44	36.79	30.3	0.25
557	NoBP	A	10	-28.5	1.46	34.43	14.59	0.12
557	670	U	1	-28.6	1.47	32.75	1.47	0.01

i-nuc	BP(j)	Nuc	#BP_Win	avgMFE	avgZ	avgED	SumZ	SumZ/#TotalWindows	BPs= 3
nt-558	-	C	120	-	-	-	-	-
558	NoBP	C	92	-31.98	-0.36	29.11	-33.42	-0.28
558	641	G	23	-26.66	1.43	36.57	32.88	0.27
558	579	G	4	-27.1	1.72	33.76	6.86	0.06
558	669	G	1	-28.6	1.47	32.75	1.47	0.01

i-nuc	BP(j)	Nuc	#BP_Win	avgMFE	avgZ	avgED	SumZ	SumZ/#TotalWindows	BPs= 6
nt-559	-	A	120	-	-	-	-	-
559	NoBP	A	80	-33.07	-0.39	28.74	-31.49	-0.26
559	488	U	8	-24.79	-0.46	30.55	-3.66	-0.03
559	519	U	2	-24.7	0.36	32.71	0.72	0.01
559	640	U	23	-26.66	1.43	36.57	32.88	0.27
559	578	U	4	-27.1	1.72	33.76	6.86	0.06
559	659	U	2	-27.95	1.64	42.84	3.28	0.03
559	668	U	1	-28.6	1.47	32.75	1.47	0.01

i-nuc	BP(j)	Nuc	#BP_Win	avgMFE	avgZ	avgED	SumZ	SumZ/#TotalWindows	BPs= 6
nt-560	-	G	120	-	-	-	-	-
560	NoBP	G	80	-33.2	-0.33	29.01	-26.7	-0.22
560	487	U	8	-24.79	-0.46	30.55	-3.66	-0.03
560	488	U	1	-25.1	-0.86	27.34	-0.86	-0.01
560	518	C	2	-24.7	0.36	32.71	0.72	0.01
560	639	C	23	-26.66	1.43	36.57	32.88	0.27
560	577	C	4	-27.1	1.72	33.76	6.86	0.06
560	658	C	2	-27.95	1.64	42.84	3.28	0.03

i-nuc	BP(j)	Nuc	#BP_Win	avgMFE	avgZ	avgED	SumZ	SumZ/#TotalWindows	BPs= 5
nt-561	-	A	120	-	-	-	-	-
561	NoBP	A	84	-32.99	-0.21	29.37	-17.83	-0.15
561	486	U	8	-24.79	-0.46	30.55	-3.66	-0.03
561	487	U	1	-25.1	-0.86	27.34	-0.86	-0.01
561	517	U	2	-24.7	0.36	32.71	0.72	0.01
561	638	U	23	-26.66	1.43	36.57	32.88	0.27
561	657	U	2	-27.95	1.64	42.84	3.28	0.03

i-nuc	BP(j)	Nuc	#BP_Win	avgMFE	avgZ	avgED	SumZ	SumZ/#TotalWindows	BPs= 2
nt-562	-	U	120	-	-	-	-	-
562	NoBP	U	86	-32.91	-0.21	29.6	-18.0	-0.15
562	485	G	8	-24.79	-0.46	30.55	-3.66	-0.03
562	628	A	26	-26.56	1.46	36.51	38.06	0.32

i-nuc	BP(j)	Nuc	#BP_Win	avgMFE	avgZ	avgED	SumZ	SumZ/#TotalWindows	BPs= 3
nt-563	-	A	120	-	-	-	-	-
563	NoBP	A	62	-33.05	-0.04	30.63	-2.19	-0.02
563	484	U	8	-24.79	-0.46	30.55	-3.66	-0.03
563	523	U	24	-32.85	-0.59	27.28	-14.13	-0.12
563	627	U	26	-26.56	1.46	36.51	38.06	0.32

i-nuc	BP(j)	Nuc	#BP_Win	avgMFE	avgZ	avgED	SumZ	SumZ/#TotalWindows	BPs= 7
nt-564	-	A	120	-	-	-	-	-
564	NoBP	A	22	-29.72	0.89	33.83	19.54	0.16
564	483	U	8	-24.79	-0.46	30.55	-3.66	-0.03
564	484	U	1	-25.1	-0.86	27.34	-0.86	-0.01
564	463	U	3	-21.97	0.54	37.55	1.63	0.01
564	522	U	24	-32.85	-0.59	27.28	-14.13	-0.12
564	515	U	2	-24.7	0.36	32.71	0.72	0.01
564	578	U	34	-37.13	-0.64	28.08	-21.61	-0.18
564	626	U	26	-26.56	1.46	36.51	38.06	0.32

i-nuc	BP(j)	Nuc	#BP_Win	avgMFE	avgZ	avgED	SumZ	SumZ/#TotalWindows	BPs= 8
nt-565	-	G	120	-	-	-	-	-
565	482	C	8	-24.79	-0.46	30.55	-3.66	-0.03
565	483	U	1	-25.1	-0.86	27.34	-0.86	-0.01
565	462	C	3	-21.97	0.54	37.55	1.63	0.01
565	521	C	24	-32.85	-0.59	27.28	-14.13	-0.12
565	514	C	2	-24.7	0.36	32.71	0.72	0.01
565	577	C	34	-37.13	-0.64	28.08	-21.61	-0.18
565	NoBP	G	15	-29.17	1.16	35.69	17.35	0.14
565	625	C	26	-26.56	1.46	36.51	38.06	0.32
565	677	C	7	-32.03	0.52	29.97	3.62	0.03

i-nuc	BP(j)	Nuc	#BP_Win	avgMFE	avgZ	avgED	SumZ	SumZ/#TotalWindows	BPs= 8
nt-566	-	G	120	-	-	-	-	-
566	NoBP	G	72	-32.06	0.31	31.96	22.03	0.18
566	482	C	1	-25.1	-0.86	27.34	-0.86	-0.01
566	479	C	5	-24.4	-0.12	32.96	-0.62	-0.01
566	461	C	3	-21.97	0.54	37.55	1.63	0.01
566	520	C	24	-32.85	-0.59	27.28	-14.13	-0.12
566	513	C	2	-24.7	0.36	32.71	0.72	0.01
566	572	U	4	-27.1	1.72	33.76	6.86	0.06
566	653	U	2	-27.95	1.64	42.84	3.28	0.03
566	676	C	7	-32.03	0.52	29.97	3.62	0.03

i-nuc	BP(j)	Nuc	#BP_Win	avgMFE	avgZ	avgED	SumZ	SumZ/#TotalWindows	BPs= 7
nt-567	-	C	120	-	-	-	-	-
567	NoBP	C	45	-31.63	-0.07	29.53	-3.08	-0.03
567	481	G	1	-25.1	-0.86	27.34	-0.86	-0.01
567	478	G	5	-24.4	-0.12	32.96	-0.62	-0.01
567	460	G	3	-21.97	0.54	37.55	1.63	0.01
567	575	G	34	-37.13	-0.64	28.08	-21.61	-0.18
567	623	G	26	-26.56	1.46	36.51	38.06	0.32
567	571	G	4	-27.1	1.72	33.76	6.86	0.06
567	652	G	2	-27.95	1.64	42.84	3.28	0.03

i-nuc	BP(j)	Nuc	#BP_Win	avgMFE	avgZ	avgED	SumZ	SumZ/#TotalWindows	BPs= 7
nt-568	-	U	120	-	-	-	-	-
568	480	A	1	-25.1	-0.86	27.34	-0.86	-0.01
568	477	A	5	-24.4	-0.12	32.96	-0.62	-0.01
568	NoBP	U	45	-31.24	0.05	29.03	2.26	0.02
568	511	A	2	-24.7	0.36	32.71	0.72	0.01
568	574	A	34	-37.13	-0.64	28.08	-21.61	-0.18
568	538	A	5	-29.68	0.72	40.34	3.58	0.03
568	622	G	26	-26.56	1.46	36.51	38.06	0.32
568	651	G	2	-27.95	1.64	42.84	3.28	0.03

i-nuc	BP(j)	Nuc	#BP_Win	avgMFE	avgZ	avgED	SumZ	SumZ/#TotalWindows	BPs= 4
nt-569	-	C	120	-	-	-	-	-
569	NoBP	C	53	-30.5	0.09	29.81	4.72	0.04
569	509	G	2	-24.7	0.36	32.71	0.72	0.01
569	573	G	34	-37.13	-0.64	28.08	-21.61	-0.18
569	537	G	5	-29.68	0.72	40.34	3.58	0.03
569	621	G	26	-26.56	1.46	36.51	38.06	0.32

i-nuc	BP(j)	Nuc	#BP_Win	avgMFE	avgZ	avgED	SumZ	SumZ/#TotalWindows	BPs= 5
nt-570	-	A	120	-	-	-	-	-
570	NoBP	A	86	-31.55	0.36	31.39	31.32	0.26
570	458	U	1	-22.3	0.54	38.25	0.54	0.0
570	519	U	24	-32.85	-0.59	27.28	-14.13	-0.12
570	508	U	2	-24.7	0.36	32.71	0.72	0.01
570	536	U	5	-29.68	0.72	40.34	3.58	0.03
570	649	U	2	-27.95	1.64	42.84	3.28	0.03

i-nuc	BP(j)	Nuc	#BP_Win	avgMFE	avgZ	avgED	SumZ	SumZ/#TotalWindows	BPs= 7
nt-571	-	G	120	-	-	-	-	-
571	NoBP	G	40	-35.08	-0.5	29.3	-19.91	-0.17
571	518	C	24	-32.85	-0.59	27.28	-14.13	-0.12
571	507	C	2	-24.7	0.36	32.71	0.72	0.01
571	534	C	5	-29.68	0.72	40.34	3.58	0.03
571	619	C	26	-26.56	1.46	36.51	38.06	0.32
571	567	C	4	-27.1	1.72	33.76	6.86	0.06
571	648	C	2	-27.95	1.64	42.84	3.28	0.03
571	673	C	17	-31.94	0.39	27.75	6.69	0.06

i-nuc	BP(j)	Nuc	#BP_Win	avgMFE	avgZ	avgED	SumZ	SumZ/#TotalWindows	BPs= 8
nt-572	-	U	120	-	-	-	-	-
572	NoBP	U	60	-34.91	-0.58	28.06	-34.65	-0.29
572	456	A	1	-22.3	0.54	38.25	0.54	0.0
572	506	G	2	-24.7	0.36	32.71	0.72	0.01
572	475	A	2	-26.4	-0.06	34.64	-0.12	-0.0
572	533	G	5	-29.68	0.72	40.34	3.58	0.03
572	618	A	26	-26.56	1.46	36.51	38.06	0.32
572	566	G	4	-27.1	1.72	33.76	6.86	0.06
572	647	A	2	-27.95	1.64	42.84	3.28	0.03
572	672	A	18	-31.85	0.39	27.74	7.08	0.06

i-nuc	BP(j)	Nuc	#BP_Win	avgMFE	avgZ	avgED	SumZ	SumZ/#TotalWindows	BPs= 7
nt-573	-	G	120	-	-	-	-	-
573	NoBP	G	12	-27.62	0.91	36.91	10.96	0.09
573	455	C	1	-22.3	0.54	38.25	0.54	0.0
573	516	C	24	-32.85	-0.59	27.28	-14.13	-0.12
573	505	C	2	-24.7	0.36	32.71	0.72	0.01
573	569	C	34	-37.13	-0.64	28.08	-21.61	-0.18
573	617	U	26	-26.56	1.46	36.51	38.06	0.32
573	646	C	2	-27.95	1.64	42.84	3.28	0.03
573	671	C	19	-31.78	0.39	27.77	7.33	0.06

i-nuc	BP(j)	Nuc	#BP_Win	avgMFE	avgZ	avgED	SumZ	SumZ/#TotalWindows	BPs= 8
nt-574	-	A	120	-	-	-	-	-
574	NoBP	A	6	-26.68	1.32	35.27	7.94	0.07
574	515	U	24	-32.85	-0.59	27.28	-14.13	-0.12
574	463	U	2	-24.7	0.36	32.71	0.72	0.01
574	473	U	2	-26.4	-0.06	34.64	-0.12	-0.0
574	568	U	34	-37.13	-0.64	28.08	-21.61	-0.18
574	531	U	5	-29.68	0.72	40.34	3.58	0.03
574	616	U	26	-26.56	1.46	36.51	38.06	0.32
574	645	U	2	-27.95	1.64	42.84	3.28	0.03
574	670	U	19	-31.78	0.39	27.77	7.33	0.06

i-nuc	BP(j)	Nuc	#BP_Win	avgMFE	avgZ	avgED	SumZ	SumZ/#TotalWindows	BPs= 6
nt-575	-	G	120	-	-	-	-	-
575	514	C	24	-32.85	-0.59	27.28	-14.13	-0.12
575	462	C	2	-24.7	0.36	32.71	0.72	0.01
575	472	U	2	-26.4	-0.06	34.64	-0.12	-0.0
575	567	C	34	-37.13	-0.64	28.08	-21.61	-0.18
575	NoBP	G	30	-30.65	0.63	31.51	18.87	0.16
575	615	C	26	-26.56	1.46	36.51	38.06	0.32
575	644	U	2	-27.95	1.64	42.84	3.28	0.03

i-nuc	BP(j)	Nuc	#BP_Win	avgMFE	avgZ	avgED	SumZ	SumZ/#TotalWindows	BPs= 5
nt-576	-	G	120	-	-	-	-	-
576	513	C	23	-33.33	-0.65	26.75	-14.9	-0.12
576	461	C	2	-24.7	0.36	32.71	0.72	0.01
576	471	C	2	-26.4	-0.06	34.64	-0.12	-0.0
576	NoBP	G	72	-31.92	0.4	32.68	28.48	0.24
576	643	U	2	-27.95	1.64	42.84	3.28	0.03
576	668	U	19	-31.78	0.39	27.77	7.33	0.06

i-nuc	BP(j)	Nuc	#BP_Win	avgMFE	avgZ	avgED	SumZ	SumZ/#TotalWindows	BPs= 7
nt-577	-	C	120	-	-	-	-	-
577	NoBP	C	50	-29.77	0.52	32.28	26.13	0.22
577	460	G	2	-24.7	0.36	32.71	0.72	0.01
577	470	G	2	-26.4	-0.06	34.64	-0.12	-0.0
577	565	G	34	-37.13	-0.64	28.08	-21.61	-0.18
577	529	G	5	-29.68	0.72	40.34	3.58	0.03
577	560	G	4	-27.1	1.72	33.76	6.86	0.06
577	667	G	19	-31.78	0.39	27.77	7.33	0.06
577	588	G	4	-29.37	0.51	36.52	2.04	0.02

i-nuc	BP(j)	Nuc	#BP_Win	avgMFE	avgZ	avgED	SumZ	SumZ/#TotalWindows	BPs= 8
nt-578	-	U	120	-	-	-	-	-
578	NoBP	U	5	-26.72	0.96	38.99	4.82	0.04
578	511	A	21	-34.19	-0.75	25.82	-15.66	-0.13
578	469	A	2	-26.4	-0.06	34.64	-0.12	-0.0
578	564	A	34	-37.13	-0.64	28.08	-21.61	-0.18
578	528	A	5	-29.68	0.72	40.34	3.58	0.03
578	612	G	26	-26.56	1.46	36.51	38.06	0.32
578	559	A	4	-27.1	1.72	33.76	6.86	0.06
578	666	A	19	-31.78	0.39	27.77	7.33	0.06
578	587	G	4	-29.37	0.51	36.52	2.04	0.02

i-nuc	BP(j)	Nuc	#BP_Win	avgMFE	avgZ	avgED	SumZ	SumZ/#TotalWindows	BPs= 8
nt-579	-	G	120	-	-	-	-	-
579	NoBP	G	40	-35.86	-0.49	29.48	-19.43	-0.16
579	510	C	21	-34.19	-0.75	25.82	-15.66	-0.13
579	468	C	2	-26.4	-0.06	34.64	-0.12	-0.0
579	527	C	5	-29.68	0.72	40.34	3.58	0.03
579	611	U	26	-26.56	1.46	36.51	38.06	0.32
579	558	C	4	-27.1	1.72	33.76	6.86	0.06
579	642	U	2	-27.95	1.64	42.84	3.28	0.03
579	670	U	1	-27.3	1.78	38.37	1.78	0.01
579	665	C	19	-31.78	0.39	27.77	7.33	0.06

i-nuc	BP(j)	Nuc	#BP_Win	avgMFE	avgZ	avgED	SumZ	SumZ/#TotalWindows	BPs= 7
nt-580	-	C	120	-	-	-	-	-
580	NoBP	C	61	-34.41	-0.17	29.65	-10.29	-0.09
580	509	G	20	-34.62	-0.79	25.16	-15.72	-0.13
580	467	G	2	-26.4	-0.06	34.64	-0.12	-0.0
580	610	G	26	-26.56	1.46	36.51	38.06	0.32
580	556	G	4	-27.1	1.72	33.76	6.86	0.06
580	641	G	2	-27.95	1.64	42.84	3.28	0.03
580	669	G	1	-27.3	1.78	38.37	1.78	0.01
580	585	G	4	-29.37	0.51	36.52	2.04	0.02

i-nuc	BP(j)	Nuc	#BP_Win	avgMFE	avgZ	avgED	SumZ	SumZ/#TotalWindows	BPs= 5
nt-581	-	G	120	-	-	-	-	-
581	NoBP	G	75	-29.75	0.66	32.0	49.61	0.41
581	508	U	7	-33.21	-0.51	27.15	-3.54	-0.03
581	524	U	30	-38.39	-0.94	27.46	-28.32	-0.24
581	526	C	5	-29.68	0.72	40.34	3.58	0.03
581	639	C	2	-27.95	1.64	42.84	3.28	0.03
581	668	U	1	-27.3	1.78	38.37	1.78	0.01

i-nuc	BP(j)	Nuc	#BP_Win	avgMFE	avgZ	avgED	SumZ	SumZ/#TotalWindows	BPs= 4
nt-582	-	A	120	-	-	-	-	-
582	NoBP	A	79	-30.2	0.52	31.48	41.46	0.35
582	523	U	30	-38.39	-0.94	27.46	-28.32	-0.24
582	525	U	5	-29.68	0.72	40.34	3.58	0.03
582	554	U	4	-27.1	1.72	33.76	6.86	0.06
582	638	U	2	-27.95	1.64	42.84	3.28	0.03

i-nuc	BP(j)	Nuc	#BP_Win	avgMFE	avgZ	avgED	SumZ	SumZ/#TotalWindows	BPs= 5
nt-583	-	A	120	-	-	-	-	-
583	NoBP	A	75	-30.05	0.59	31.45	44.23	0.37
583	508	U	4	-34.2	-0.6	28.38	-2.42	-0.02
583	522	U	30	-38.39	-0.94	27.46	-28.32	-0.24
583	524	U	5	-29.68	0.72	40.34	3.58	0.03
583	553	U	4	-27.1	1.72	33.76	6.86	0.06
583	637	U	2	-27.95	1.64	42.84	3.28	0.03

i-nuc	BP(j)	Nuc	#BP_Win	avgMFE	avgZ	avgED	SumZ	SumZ/#TotalWindows	BPs= 7
nt-584	-	G	120	-	-	-	-	-
584	NoBP	G	61	-29.79	0.74	31.37	44.86	0.37
584	505	C	7	-33.21	-0.51	27.15	-3.54	-0.03
584	507	C	4	-34.2	-0.6	28.38	-2.42	-0.02
584	521	C	30	-38.39	-0.94	27.46	-28.32	-0.24
584	523	U	5	-29.68	0.72	40.34	3.58	0.03
584	665	C	4	-27.62	1.68	32.68	6.71	0.06
584	636	C	2	-27.95	1.64	42.84	3.28	0.03
584	611	U	7	-29.54	0.51	35.56	3.55	0.03

i-nuc	BP(j)	Nuc	#BP_Win	avgMFE	avgZ	avgED	SumZ	SumZ/#TotalWindows	BPs= 6
nt-585	-	G	120	-	-	-	-	-
585	NoBP	G	51	-29.44	0.79	33.2	40.26	0.34
585	504	C	7	-33.21	-0.51	27.15	-3.54	-0.03
585	520	C	30	-38.39	-0.94	27.46	-28.32	-0.24
585	522	U	5	-29.68	0.72	40.34	3.58	0.03
585	551	C	4	-27.1	1.72	33.76	6.86	0.06
585	662	U	19	-31.78	0.39	27.77	7.33	0.06
585	580	C	4	-29.37	0.51	36.52	2.04	0.02

i-nuc	BP(j)	Nuc	#BP_Win	avgMFE	avgZ	avgED	SumZ	SumZ/#TotalWindows	BPs= 9
nt-586	-	G	120	-	-	-	-	-
586	503	C	7	-33.21	-0.51	27.15	-3.54	-0.03
586	505	C	4	-34.2	-0.6	28.38	-2.42	-0.02
586	519	U	30	-38.39	-0.94	27.46	-28.32	-0.24
586	508	U	6	-40.65	-1.55	14.41	-9.31	-0.08
586	521	C	5	-29.68	0.72	40.34	3.58	0.03
586	609	U	35	-27.38	1.2	36.85	41.97	0.35
586	550	C	4	-27.1	1.72	33.76	6.86	0.06
586	NoBP	G	8	-28.5	1.09	34.6	8.75	0.07
586	634	U	2	-27.95	1.64	42.84	3.28	0.03
586	661	C	19	-31.78	0.39	27.77	7.33	0.06

i-nuc	BP(j)	Nuc	#BP_Win	avgMFE	avgZ	avgED	SumZ	SumZ/#TotalWindows	BPs= 10
nt-587	-	G	120	-	-	-	-	-
587	502	C	6	-34.08	-0.59	26.96	-3.52	-0.03
587	504	C	4	-34.2	-0.6	28.38	-2.42	-0.02
587	518	C	30	-38.39	-0.94	27.46	-28.32	-0.24
587	507	C	6	-40.65	-1.55	14.41	-9.31	-0.08
587	520	C	5	-29.68	0.72	40.34	3.58	0.03
587	608	C	35	-27.38	1.2	36.85	41.97	0.35
587	662	U	8	-27.36	1.7	33.22	13.57	0.11
587	633	U	2	-27.95	1.64	42.84	3.28	0.03
587	660	C	19	-31.78	0.39	27.77	7.33	0.06
587	578	U	4	-29.37	0.51	36.52	2.04	0.02
587	NoBP	G	1	-29.7	0.15	50.06	0.15	0.0

i-nuc	BP(j)	Nuc	#BP_Win	avgMFE	avgZ	avgED	SumZ	SumZ/#TotalWindows	BPs= 8
nt-588	-	G	120	-	-	-	-	-
588	501	C	5	-35.04	-0.65	28.28	-3.25	-0.03
588	503	C	4	-34.2	-0.6	28.38	-2.42	-0.02
588	517	U	30	-38.39	-0.94	27.46	-28.32	-0.24
588	NoBP	G	10	-35.92	-0.58	26.31	-5.82	-0.05
588	519	U	5	-29.68	0.72	40.34	3.58	0.03
588	607	C	35	-27.38	1.2	36.85	41.97	0.35
588	661	C	8	-27.36	1.7	33.22	13.57	0.11
588	659	U	19	-31.78	0.39	27.77	7.33	0.06
588	577	C	4	-29.37	0.51	36.52	2.04	0.02

i-nuc	BP(j)	Nuc	#BP_Win	avgMFE	avgZ	avgED	SumZ	SumZ/#TotalWindows	BPs= 9
nt-589	-	G	120	-	-	-	-	-
589	NoBP	G	4	-30.78	0.38	32.39	1.53	0.01
589	502	C	4	-34.2	-0.6	28.38	-2.42	-0.02
589	516	C	30	-38.39	-0.94	27.46	-28.32	-0.24
589	505	C	6	-40.65	-1.55	14.41	-9.31	-0.08
589	609	U	2	-37.7	-0.3	39.22	-0.6	-0.01
589	518	C	5	-29.68	0.72	40.34	3.58	0.03
589	606	U	35	-27.38	1.2	36.85	41.97	0.35
589	660	C	8	-27.36	1.7	33.22	13.57	0.11
589	658	C	19	-31.78	0.39	27.77	7.33	0.06
589	677	C	7	-29.56	0.32	38.58	2.22	0.02

i-nuc	BP(j)	Nuc	#BP_Win	avgMFE	avgZ	avgED	SumZ	SumZ/#TotalWindows	BPs= 10
nt-590	-	G	120	-	-	-	-	-
590	NoBP	G	4	-29.08	1.0	39.65	4.02	0.03
590	501	C	4	-34.2	-0.6	28.38	-2.42	-0.02
590	515	U	30	-38.39	-0.94	27.46	-28.32	-0.24
590	504	C	6	-40.65	-1.55	14.41	-9.31	-0.08
590	608	C	2	-37.7	-0.3	39.22	-0.6	-0.01
590	517	U	4	-30.33	0.52	38.23	2.09	0.02
590	605	U	35	-27.38	1.2	36.85	41.97	0.35
590	659	U	8	-27.36	1.7	33.22	13.57	0.11
590	657	U	19	-31.78	0.39	27.77	7.33	0.06
590	676	C	7	-29.56	0.32	38.58	2.22	0.02
590	597	C	1	-28.5	0.24	35.09	0.24	0.0

i-nuc	BP(j)	Nuc	#BP_Win	avgMFE	avgZ	avgED	SumZ	SumZ/#TotalWindows	BPs= 10
nt-591	-	G	120	-	-	-	-	-
591	NoBP	G	39	-27.93	1.03	35.92	40.18	0.33
591	499	C	1	-34.9	-0.67	34.94	-0.67	-0.01
591	514	C	30	-38.39	-0.94	27.46	-28.32	-0.24
591	503	C	6	-40.65	-1.55	14.41	-9.31	-0.08
591	607	C	2	-37.7	-0.3	39.22	-0.6	-0.01
591	516	C	3	-31.23	0.26	37.58	0.77	0.01
591	627	U	4	-27.65	1.52	43.66	6.09	0.05
591	658	C	8	-27.36	1.7	33.22	13.57	0.11
591	656	U	19	-31.78	0.39	27.77	7.33	0.06
591	675	U	7	-29.56	0.32	38.58	2.22	0.02
591	596	C	1	-28.5	0.24	35.09	0.24	0.0

i-nuc	BP(j)	Nuc	#BP_Win	avgMFE	avgZ	avgED	SumZ	SumZ/#TotalWindows	BPs= 9
nt-592	-	G	120	-	-	-	-	-
592	NoBP	G	25	-31.63	0.25	28.0	6.24	0.05
592	498	U	1	-34.9	-0.67	34.94	-0.67	-0.01
592	513	C	30	-38.39	-0.94	27.46	-28.32	-0.24
592	502	C	6	-40.65	-1.55	14.41	-9.31	-0.08
592	606	U	2	-37.7	-0.3	39.22	-0.6	-0.01
592	515	U	2	-31.8	0.12	37.61	0.23	0.0
592	626	U	4	-27.65	1.52	43.66	6.09	0.05
592	603	U	35	-27.38	1.2	36.85	41.97	0.35
592	657	U	8	-27.36	1.7	33.22	13.57	0.11
592	674	C	7	-29.56	0.32	38.58	2.22	0.02

i-nuc	BP(j)	Nuc	#BP_Win	avgMFE	avgZ	avgED	SumZ	SumZ/#TotalWindows	BPs= 9
nt-593	-	G	120	-	-	-	-	-
593	NoBP	G	27	-31.69	0.18	27.82	4.99	0.04
593	497	U	1	-34.9	-0.67	34.94	-0.67	-0.01
593	512	U	29	-38.5	-0.95	27.39	-27.59	-0.23
593	501	C	6	-40.65	-1.55	14.41	-9.31	-0.08
593	605	U	2	-37.7	-0.3	39.22	-0.6	-0.01
593	514	C	1	-33.0	-0.17	37.43	-0.17	-0.0
593	625	C	4	-27.65	1.52	43.66	6.09	0.05
593	602	C	35	-27.38	1.2	36.85	41.97	0.35
593	656	U	8	-27.36	1.7	33.22	13.57	0.11
593	673	C	7	-29.56	0.32	38.58	2.22	0.02

i-nuc	BP(j)	Nuc	#BP_Win	avgMFE	avgZ	avgED	SumZ	SumZ/#TotalWindows	BPs= 8
nt-594	-	U	120	-	-	-	-	-
594	496	A	1	-34.9	-0.67	34.94	-0.67	-0.01
594	511	A	28	-38.6	-0.96	27.55	-26.78	-0.22
594	500	A	6	-40.65	-1.55	14.41	-9.31	-0.08
594	NoBP	U	12	-32.89	-0.43	28.45	-5.14	-0.04
594	624	A	4	-27.65	1.52	43.66	6.09	0.05
594	601	G	35	-27.38	1.2	36.85	41.97	0.35
594	655	A	8	-27.36	1.7	33.22	13.57	0.11
594	654	G	19	-31.78	0.39	27.77	7.33	0.06
594	672	A	7	-29.56	0.32	38.58	2.22	0.02

i-nuc	BP(j)	Nuc	#BP_Win	avgMFE	avgZ	avgED	SumZ	SumZ/#TotalWindows	BPs= 5
nt-595	-	G	120	-	-	-	-	-
595	510	C	27	-38.66	-0.95	28.02	-25.58	-0.21
595	499	C	6	-40.65	-1.55	14.41	-9.31	-0.08
595	602	C	13	-33.55	-0.64	25.5	-8.28	-0.07
595	NoBP	G	40	-27.43	1.21	37.49	48.3	0.4
595	653	U	27	-30.47	0.77	29.38	20.9	0.17
595	671	C	7	-29.56	0.32	38.58	2.22	0.02

i-nuc	BP(j)	Nuc	#BP_Win	avgMFE	avgZ	avgED	SumZ	SumZ/#TotalWindows	BPs= 5
nt-596	-	C	120	-	-	-	-	-
596	NoBP	C	51	-29.74	0.61	33.54	30.99	0.26
596	509	G	24	-38.93	-0.96	27.63	-23.06	-0.19
596	601	G	13	-33.55	-0.64	25.5	-8.28	-0.07
596	622	G	4	-27.65	1.52	43.66	6.09	0.05
596	652	G	27	-30.47	0.77	29.38	20.9	0.17
596	591	G	1	-28.5	0.24	35.09	0.24	0.0

i-nuc	BP(j)	Nuc	#BP_Win	avgMFE	avgZ	avgED	SumZ	SumZ/#TotalWindows	BPs= 4
nt-597	-	C	120	-	-	-	-	-
597	NoBP	C	87	-32.74	-0.01	30.31	-1.19	-0.01
597	485	G	1	-37.0	-0.9	35.86	-0.9	-0.01
597	621	G	4	-27.65	1.52	43.66	6.09	0.05
597	651	G	27	-30.47	0.77	29.38	20.9	0.17
597	590	G	1	-28.5	0.24	35.09	0.24	0.0

i-nuc	BP(j)	Nuc	#BP_Win	avgMFE	avgZ	avgED	SumZ	SumZ/#TotalWindows	BPs= 2
nt-598	-	A	120	-	-	-	-	-
598	NoBP	A	92	-32.45	0.04	30.62	3.38	0.03
598	484	U	1	-37.0	-0.9	35.86	-0.9	-0.01
598	650	U	27	-30.47	0.77	29.38	20.9	0.17

i-nuc	BP(j)	Nuc	#BP_Win	avgMFE	avgZ	avgED	SumZ	SumZ/#TotalWindows	BPs= 3
nt-599	-	A	120	-	-	-	-	-
599	NoBP	A	85	-32.67	-0.0	29.65	-0.25	-0.0
599	483	U	1	-37.0	-0.9	35.86	-0.9	-0.01
599	649	U	27	-30.47	0.77	29.38	20.9	0.17
599	670	U	7	-29.56	0.32	38.58	2.22	0.02

i-nuc	BP(j)	Nuc	#BP_Win	avgMFE	avgZ	avgED	SumZ	SumZ/#TotalWindows	BPs= 6
nt-600	-	G	120	-	-	-	-	-
600	NoBP	G	67	-30.95	0.29	31.4	19.29	0.16
600	482	C	1	-37.0	-0.9	35.86	-0.9	-0.01
600	505	C	2	-38.15	-0.8	34.89	-1.61	-0.01
600	508	U	14	-39.31	-0.89	26.15	-12.44	-0.1
600	620	C	4	-27.65	1.52	43.66	6.09	0.05
600	648	C	27	-30.47	0.77	29.38	20.9	0.17
600	715	C	5	-34.1	-2.12	12.51	-10.6	-0.09

i-nuc	BP(j)	Nuc	#BP_Win	avgMFE	avgZ	avgED	SumZ	SumZ/#TotalWindows	BPs= 8
nt-601	-	G	120	-	-	-	-	-
601	NoBP	G	34	-31.99	0.31	27.18	10.55	0.09
601	504	C	2	-38.15	-0.8	34.89	-1.61	-0.01
601	507	C	14	-39.31	-0.89	26.15	-12.44	-0.1
601	494	U	6	-40.65	-1.55	14.41	-9.31	-0.08
601	596	C	13	-33.55	-0.64	25.5	-8.28	-0.07
601	619	C	4	-27.65	1.52	43.66	6.09	0.05
601	594	U	35	-27.38	1.2	36.85	41.97	0.35
601	668	U	7	-29.56	0.32	38.58	2.22	0.02
601	714	C	5	-34.1	-2.12	12.51	-10.6	-0.09

i-nuc	BP(j)	Nuc	#BP_Win	avgMFE	avgZ	avgED	SumZ	SumZ/#TotalWindows	BPs= 5
nt-602	-	C	120	-	-	-	-	-
602	NoBP	C	45	-32.1	0.05	26.72	2.07	0.02
602	506	G	14	-39.31	-0.89	26.15	-12.44	-0.1
602	493	G	6	-40.65	-1.55	14.41	-9.31	-0.08
602	595	G	13	-33.55	-0.64	25.5	-8.28	-0.07
602	593	G	35	-27.38	1.2	36.85	41.97	0.35
602	667	G	7	-29.56	0.32	38.58	2.22	0.02

i-nuc	BP(j)	Nuc	#BP_Win	avgMFE	avgZ	avgED	SumZ	SumZ/#TotalWindows	BPs= 4
nt-603	-	U	120	-	-	-	-	-
603	NoBP	U	71	-33.68	-0.29	25.9	-20.26	-0.17
603	492	A	6	-40.65	-1.55	14.41	-9.31	-0.08
603	500	A	1	-39.3	-0.79	38.2	-0.79	-0.01
603	592	G	35	-27.38	1.2	36.85	41.97	0.35
603	666	A	7	-29.56	0.32	38.58	2.22	0.02

i-nuc	BP(j)	Nuc	#BP_Win	avgMFE	avgZ	avgED	SumZ	SumZ/#TotalWindows	BPs= 7
nt-604	-	G	120	-	-	-	-	-
604	491	C	6	-40.65	-1.55	14.41	-9.31	-0.08
604	499	C	1	-39.3	-0.79	38.2	-0.79	-0.01
604	NoBP	G	41	-28.59	0.96	35.86	39.54	0.33
604	504	C	3	-38.57	-0.7	31.19	-2.1	-0.02
604	615	C	11	-34.94	0.03	32.95	0.38	0.0
604	625	C	42	-32.77	-0.06	25.54	-2.39	-0.02
604	665	C	7	-29.56	0.32	38.58	2.22	0.02
604	711	C	9	-33.39	-1.81	11.46	-16.27	-0.14

i-nuc	BP(j)	Nuc	#BP_Win	avgMFE	avgZ	avgED	SumZ	SumZ/#TotalWindows	BPs= 7
nt-605	-	U	120	-	-	-	-	-
605	490	A	5	-40.98	-1.62	13.15	-8.09	-0.07
605	NoBP	U	9	-36.38	-0.82	27.4	-7.37	-0.06
605	593	G	2	-37.7	-0.3	39.22	-0.6	-0.01
605	614	A	11	-34.94	0.03	32.95	0.38	0.0
605	624	A	42	-32.77	-0.06	25.54	-2.39	-0.02
605	590	G	35	-27.38	1.2	36.85	41.97	0.35
605	664	A	7	-29.56	0.32	38.58	2.22	0.02
605	710	G	9	-33.39	-1.81	11.46	-16.27	-0.14

i-nuc	BP(j)	Nuc	#BP_Win	avgMFE	avgZ	avgED	SumZ	SumZ/#TotalWindows	BPs= 9
nt-606	-	U	120	-	-	-	-	-
606	489	A	3	-41.37	-1.77	12.58	-5.3	-0.04
606	NoBP	U	5	-39.12	-0.79	25.48	-3.95	-0.03
606	496	A	1	-39.3	-0.79	38.2	-0.79	-0.01
606	592	G	2	-37.7	-0.3	39.22	-0.6	-0.01
606	613	A	11	-34.94	0.03	32.95	0.38	0.0
606	624	A	3	-36.37	-2.17	13.78	-6.52	-0.05
606	623	G	42	-32.77	-0.06	25.54	-2.39	-0.02
606	589	G	35	-27.38	1.2	36.85	41.97	0.35
606	663	A	7	-29.56	0.32	38.58	2.22	0.02
606	709	A	11	-32.55	-1.46	15.52	-16.07	-0.13

i-nuc	BP(j)	Nuc	#BP_Win	avgMFE	avgZ	avgED	SumZ	SumZ/#TotalWindows	BPs= 7
nt-607	-	C	120	-	-	-	-	-
607	NoBP	C	13	-34.28	-0.35	31.05	-4.49	-0.04
607	495	G	1	-39.3	-0.79	38.2	-0.79	-0.01
607	591	G	2	-37.7	-0.3	39.22	-0.6	-0.01
607	612	G	11	-34.94	0.03	32.95	0.38	0.0
607	622	G	43	-32.93	-0.07	25.39	-3.08	-0.03
607	623	G	4	-35.4	-2.16	14.76	-8.64	-0.07
607	588	G	35	-27.38	1.2	36.85	41.97	0.35
607	708	G	11	-32.55	-1.46	15.52	-16.07	-0.13

i-nuc	BP(j)	Nuc	#BP_Win	avgMFE	avgZ	avgED	SumZ	SumZ/#TotalWindows	BPs= 6
nt-608	-	C	120	-	-	-	-	-
608	NoBP	C	24	-34.2	-0.18	32.02	-4.37	-0.04
608	493	G	1	-39.3	-0.79	38.2	-0.79	-0.01
608	590	G	2	-37.7	-0.3	39.22	-0.6	-0.01
608	621	G	43	-32.93	-0.07	25.39	-3.08	-0.03
608	622	G	4	-35.4	-2.16	14.76	-8.64	-0.07
608	587	G	35	-27.38	1.2	36.85	41.97	0.35
608	707	G	11	-32.55	-1.46	15.52	-16.07	-0.13

i-nuc	BP(j)	Nuc	#BP_Win	avgMFE	avgZ	avgED	SumZ	SumZ/#TotalWindows	BPs= 5
nt-609	-	U	120	-	-	-	-	-
609	NoBP	U	67	-33.25	-0.12	27.8	-8.01	-0.07
609	492	A	1	-39.3	-0.79	38.2	-0.79	-0.01
609	589	G	2	-37.7	-0.3	39.22	-0.6	-0.01
609	621	G	4	-35.4	-2.16	14.76	-8.64	-0.07
609	586	G	35	-27.38	1.2	36.85	41.97	0.35
609	706	A	11	-32.55	-1.46	15.52	-16.07	-0.13

i-nuc	BP(j)	Nuc	#BP_Win	avgMFE	avgZ	avgED	SumZ	SumZ/#TotalWindows	BPs= 6
nt-610	-	G	120	-	-	-	-	-
610	491	C	1	-39.3	-0.79	38.2	-0.79	-0.01
610	NoBP	G	32	-32.22	-0.02	34.26	-0.65	-0.01
610	501	C	3	-38.57	-0.7	31.19	-2.1	-0.02
610	619	C	43	-32.93	-0.07	25.39	-3.08	-0.03
610	620	C	4	-35.4	-2.16	14.76	-8.64	-0.07
610	580	C	26	-26.56	1.46	36.51	38.06	0.32
610	705	U	11	-32.55	-1.46	15.52	-16.07	-0.13

i-nuc	BP(j)	Nuc	#BP_Win	avgMFE	avgZ	avgED	SumZ	SumZ/#TotalWindows	BPs= 4
nt-611	-	U	120	-	-	-	-	-
611	NoBP	U	41	-33.08	-0.77	26.6	-31.41	-0.26
611	500	A	3	-38.57	-0.7	31.19	-2.1	-0.02
611	618	A	43	-32.93	-0.07	25.39	-3.08	-0.03
611	579	G	26	-26.56	1.46	36.51	38.06	0.32
611	584	G	7	-29.54	0.51	35.56	3.55	0.03

i-nuc	BP(j)	Nuc	#BP_Win	avgMFE	avgZ	avgED	SumZ	SumZ/#TotalWindows	BPs= 6
nt-612	-	G	120	-	-	-	-	-
612	NoBP	G	26	-31.73	-0.93	23.92	-24.13	-0.2
612	499	C	3	-38.57	-0.7	31.19	-2.1	-0.02
612	607	C	11	-34.94	0.03	32.95	0.38	0.0
612	617	U	43	-32.93	-0.07	25.39	-3.08	-0.03
612	619	C	4	-35.4	-2.16	14.76	-8.64	-0.07
612	578	U	26	-26.56	1.46	36.51	38.06	0.32
612	658	C	7	-29.56	0.32	38.58	2.22	0.02

i-nuc	BP(j)	Nuc	#BP_Win	avgMFE	avgZ	avgED	SumZ	SumZ/#TotalWindows	BPs= 3
nt-613	-	A	120	-	-	-	-	-
613	498	U	3	-38.57	-0.7	31.19	-2.1	-0.02
613	606	U	11	-34.94	0.03	32.95	0.38	0.0
613	NoBP	A	99	-30.99	-0.0	27.24	-0.45	-0.0
613	657	U	7	-29.56	0.32	38.58	2.22	0.02

i-nuc	BP(j)	Nuc	#BP_Win	avgMFE	avgZ	avgED	SumZ	SumZ/#TotalWindows	BPs= 3
nt-614	-	A	120	-	-	-	-	-
614	497	U	2	-38.95	-0.88	27.51	-1.76	-0.01
614	605	U	11	-34.94	0.03	32.95	0.38	0.0
614	NoBP	A	100	-31.0	-0.03	27.11	-3.44	-0.03
614	656	U	7	-29.56	0.32	38.58	2.22	0.02

i-nuc	BP(j)	Nuc	#BP_Win	avgMFE	avgZ	avgED	SumZ	SumZ/#TotalWindows	BPs= 3
nt-615	-	C	120	-	-	-	-	-
615	NoBP	C	67	-32.49	-0.43	25.8	-28.5	-0.24
615	604	G	11	-34.94	0.03	32.95	0.38	0.0
615	575	G	26	-26.56	1.46	36.51	38.06	0.32
615	701	G	16	-31.92	-0.93	21.52	-14.85	-0.12

i-nuc	BP(j)	Nuc	#BP_Win	avgMFE	avgZ	avgED	SumZ	SumZ/#TotalWindows	BPs= 3
nt-616	-	U	120	-	-	-	-	-
616	NoBP	U	71	-33.06	-0.46	25.47	-32.53	-0.27
616	574	A	26	-26.56	1.46	36.51	38.06	0.32
616	655	A	7	-29.56	0.32	38.58	2.22	0.02
616	700	G	16	-31.92	-0.93	21.52	-14.85	-0.12

i-nuc	BP(j)	Nuc	#BP_Win	avgMFE	avgZ	avgED	SumZ	SumZ/#TotalWindows	BPs= 4
nt-617	-	U	120	-	-	-	-	-
617	NoBP	U	28	-33.03	-1.14	25.12	-31.79	-0.26
617	612	G	43	-32.93	-0.07	25.39	-3.08	-0.03
617	573	G	26	-26.56	1.46	36.51	38.06	0.32
617	654	G	7	-29.56	0.32	38.58	2.22	0.02
617	699	A	16	-31.92	-0.93	21.52	-14.85	-0.12

i-nuc	BP(j)	Nuc	#BP_Win	avgMFE	avgZ	avgED	SumZ	SumZ/#TotalWindows	BPs= 3
nt-618	-	A	120	-	-	-	-	-
618	NoBP	A	44	-32.47	-1.11	23.52	-49.04	-0.41
618	611	U	43	-32.93	-0.07	25.39	-3.08	-0.03
618	572	U	26	-26.56	1.46	36.51	38.06	0.32
618	653	U	7	-29.56	0.32	38.58	2.22	0.02

i-nuc	BP(j)	Nuc	#BP_Win	avgMFE	avgZ	avgED	SumZ	SumZ/#TotalWindows	BPs= 6
nt-619	-	C	120	-	-	-	-	-
619	NoBP	C	16	-34.16	-2.33	16.79	-37.28	-0.31
619	610	G	43	-32.93	-0.07	25.39	-3.08	-0.03
619	612	G	4	-35.4	-2.16	14.76	-8.64	-0.07
619	601	G	4	-27.65	1.52	43.66	6.09	0.05
619	571	G	26	-26.56	1.46	36.51	38.06	0.32
619	652	G	7	-29.56	0.32	38.58	2.22	0.02
619	697	G	20	-31.28	-0.61	25.55	-12.16	-0.1

i-nuc	BP(j)	Nuc	#BP_Win	avgMFE	avgZ	avgED	SumZ	SumZ/#TotalWindows	BPs= 4
nt-620	-	C	120	-	-	-	-	-
620	NoBP	C	85	-31.18	-0.06	26.87	-5.44	-0.05
620	610	G	4	-35.4	-2.16	14.76	-8.64	-0.07
620	600	G	4	-27.65	1.52	43.66	6.09	0.05
620	651	G	7	-29.56	0.32	38.58	2.22	0.02
620	696	G	20	-31.28	-0.61	25.55	-12.16	-0.1

i-nuc	BP(j)	Nuc	#BP_Win	avgMFE	avgZ	avgED	SumZ	SumZ/#TotalWindows	BPs= 8
nt-621	-	G	120	-	-	-	-	-
621	NoBP	G	2	-39.1	-0.71	16.31	-1.42	-0.01
621	608	C	43	-32.93	-0.07	25.39	-3.08	-0.03
621	609	U	4	-35.4	-2.16	14.76	-8.64	-0.07
621	597	C	4	-27.65	1.52	43.66	6.09	0.05
621	569	C	26	-26.56	1.46	36.51	38.06	0.32
621	650	U	7	-29.56	0.32	38.58	2.22	0.02
621	695	U	20	-31.28	-0.61	25.55	-12.16	-0.1
621	725	C	11	-32.3	-2.75	14.78	-30.24	-0.25
621	636	C	3	-35.53	-3.93	7.59	-11.78	-0.1

i-nuc	BP(j)	Nuc	#BP_Win	avgMFE	avgZ	avgED	SumZ	SumZ/#TotalWindows	BPs= 7
nt-622	-	G	120	-	-	-	-	-
622	NoBP	G	5	-35.84	-3.11	10.73	-15.54	-0.13
622	607	C	43	-32.93	-0.07	25.39	-3.08	-0.03
622	608	C	4	-35.4	-2.16	14.76	-8.64	-0.07
622	596	C	4	-27.65	1.52	43.66	6.09	0.05
622	568	U	26	-26.56	1.46	36.51	38.06	0.32
622	649	U	7	-29.56	0.32	38.58	2.22	0.02
622	694	C	20	-31.28	-0.61	25.55	-12.16	-0.1
622	724	C	11	-32.3	-2.75	14.78	-30.24	-0.25

i-nuc	BP(j)	Nuc	#BP_Win	avgMFE	avgZ	avgED	SumZ	SumZ/#TotalWindows	BPs= 7
nt-623	-	G	120	-	-	-	-	-
623	NoBP	G	5	-30.04	1.08	38.72	5.4	0.05
623	607	C	4	-35.4	-2.16	14.76	-8.64	-0.07
623	606	U	42	-32.77	-0.06	25.54	-2.39	-0.02
623	567	C	26	-26.56	1.46	36.51	38.06	0.32
623	648	C	7	-29.56	0.32	38.58	2.22	0.02
623	693	U	20	-31.28	-0.61	25.55	-12.16	-0.1
623	723	C	11	-32.3	-2.75	14.78	-30.24	-0.25
623	634	U	5	-34.7	-3.68	11.6	-18.39	-0.15

i-nuc	BP(j)	Nuc	#BP_Win	avgMFE	avgZ	avgED	SumZ	SumZ/#TotalWindows	BPs= 5
nt-624	-	A	120	-	-	-	-	-
624	606	U	3	-36.37	-2.17	13.78	-6.52	-0.05
624	605	U	42	-32.77	-0.06	25.54	-2.39	-0.02
624	594	U	4	-27.65	1.52	43.66	6.09	0.05
624	NoBP	A	46	-28.68	0.09	30.87	4.1	0.03
624	692	U	20	-31.28	-0.61	25.55	-12.16	-0.1
624	633	U	5	-34.7	-3.68	11.6	-18.39	-0.15

i-nuc	BP(j)	Nuc	#BP_Win	avgMFE	avgZ	avgED	SumZ	SumZ/#TotalWindows	BPs= 4
nt-625	-	C	120	-	-	-	-	-
625	604	G	42	-32.77	-0.06	25.54	-2.39	-0.02
625	593	G	4	-27.65	1.52	43.66	6.09	0.05
625	565	G	26	-26.56	1.46	36.51	38.06	0.32
625	NoBP	C	43	-31.58	-1.28	23.89	-55.19	-0.46
625	632	G	5	-34.7	-3.68	11.6	-18.39	-0.15

i-nuc	BP(j)	Nuc	#BP_Win	avgMFE	avgZ	avgED	SumZ	SumZ/#TotalWindows	BPs= 3
nt-626	-	U	120	-	-	-	-	-
626	NoBP	U	85	-32.1	-0.7	24.91	-59.53	-0.5
626	592	G	4	-27.65	1.52	43.66	6.09	0.05
626	564	A	26	-26.56	1.46	36.51	38.06	0.32
626	631	A	5	-34.7	-3.68	11.6	-18.39	-0.15

i-nuc	BP(j)	Nuc	#BP_Win	avgMFE	avgZ	avgED	SumZ	SumZ/#TotalWindows	BPs= 2
nt-627	-	U	120	-	-	-	-	-
627	NoBP	U	90	-32.2	-0.89	24.23	-79.97	-0.67
627	591	G	4	-27.65	1.52	43.66	6.09	0.05
627	563	A	26	-26.56	1.46	36.51	38.06	0.32

i-nuc	BP(j)	Nuc	#BP_Win	avgMFE	avgZ	avgED	SumZ	SumZ/#TotalWindows	BPs= 1
nt-628	-	A	120	-	-	-	-	-
628	NoBP	A	94	-31.98	-0.81	25.13	-75.74	-0.63
628	562	U	26	-26.56	1.46	36.51	38.06	0.32

i-nuc	BP(j)	Nuc	#BP_Win	avgMFE	avgZ	avgED	SumZ	SumZ/#TotalWindows	BPs= 0
nt-629	-	A	120	-	-	-	-	-
629	NoBP	A	120	-30.8	-0.33	27.64	-39.58	-0.33

i-nuc	BP(j)	Nuc	#BP_Win	avgMFE	avgZ	avgED	SumZ	SumZ/#TotalWindows	BPs= 0
nt-630	-	A	120	-	-	-	-	-
630	NoBP	A	120	-30.84	-0.35	27.66	-42.22	-0.35

i-nuc	BP(j)	Nuc	#BP_Win	avgMFE	avgZ	avgED	SumZ	SumZ/#TotalWindows	BPs= 3
nt-631	-	A	120	-	-	-	-	-
631	NoBP	A	84	-29.57	0.53	31.36	44.41	0.37
631	640	U	7	-29.56	0.32	38.58	2.22	0.02
631	695	U	24	-35.06	-3.05	15.02	-73.18	-0.61
631	626	U	5	-34.7	-3.68	11.6	-18.39	-0.15

i-nuc	BP(j)	Nuc	#BP_Win	avgMFE	avgZ	avgED	SumZ	SumZ/#TotalWindows	BPs= 3
nt-632	-	G	120	-	-	-	-	-
632	NoBP	G	83	-29.5	0.54	31.46	45.22	0.38
632	639	C	7	-29.56	0.32	38.58	2.22	0.02
632	694	C	25	-35.31	-3.08	15.15	-76.96	-0.64
632	625	C	5	-34.7	-3.68	11.6	-18.39	-0.15

i-nuc	BP(j)	Nuc	#BP_Win	avgMFE	avgZ	avgED	SumZ	SumZ/#TotalWindows	BPs= 2
nt-633	-	U	120	-	-	-	-	-
633	NoBP	U	113	-30.87	-0.32	28.0	-35.79	-0.3
633	587	G	2	-27.95	1.64	42.84	3.28	0.03
633	624	A	5	-34.7	-3.68	11.6	-18.39	-0.15

i-nuc	BP(j)	Nuc	#BP_Win	avgMFE	avgZ	avgED	SumZ	SumZ/#TotalWindows	BPs= 2
nt-634	-	U	120	-	-	-	-	-
634	NoBP	U	113	-30.94	-0.35	27.84	-39.15	-0.33
634	586	G	2	-27.95	1.64	42.84	3.28	0.03
634	623	G	5	-34.7	-3.68	11.6	-18.39	-0.15

i-nuc	BP(j)	Nuc	#BP_Win	avgMFE	avgZ	avgED	SumZ	SumZ/#TotalWindows	BPs= 2
nt-635	-	G	120	-	-	-	-	-
635	NoBP	G	45	-28.48	0.46	34.0	20.81	0.17
635	642	U	27	-30.47	0.77	29.38	20.9	0.17
635	691	U	48	-34.0	-2.08	19.77	-99.85	-0.83

i-nuc	BP(j)	Nuc	#BP_Win	avgMFE	avgZ	avgED	SumZ	SumZ/#TotalWindows	BPs= 4
nt-636	-	C	120	-	-	-	-	-
636	NoBP	C	39	-27.92	0.74	35.48	28.77	0.24
636	641	G	27	-30.47	0.77	29.38	20.9	0.17
636	584	G	2	-27.95	1.64	42.84	3.28	0.03
636	690	G	49	-34.11	-2.1	20.11	-103.1	-0.86
636	621	G	3	-35.53	-3.93	7.59	-11.78	-0.1

i-nuc	BP(j)	Nuc	#BP_Win	avgMFE	avgZ	avgED	SumZ	SumZ/#TotalWindows	BPs= 2
nt-637	-	U	120	-	-	-	-	-
637	NoBP	U	69	-29.41	0.49	31.94	33.71	0.28
637	583	A	2	-27.95	1.64	42.84	3.28	0.03
637	689	A	49	-34.11	-2.1	20.11	-103.1	-0.86

i-nuc	BP(j)	Nuc	#BP_Win	avgMFE	avgZ	avgED	SumZ	SumZ/#TotalWindows	BPs= 3
nt-638	-	U	120	-	-	-	-	-
638	NoBP	U	46	-31.03	-0.07	29.52	-3.44	-0.03
638	561	A	23	-26.66	1.43	36.57	32.88	0.27
638	582	A	2	-27.95	1.64	42.84	3.28	0.03
638	688	A	49	-34.11	-2.1	20.11	-103.1	-0.86

i-nuc	BP(j)	Nuc	#BP_Win	avgMFE	avgZ	avgED	SumZ	SumZ/#TotalWindows	BPs= 4
nt-639	-	C	120	-	-	-	-	-
639	NoBP	C	39	-31.61	-0.26	27.91	-10.25	-0.09
639	560	G	23	-26.66	1.43	36.57	32.88	0.27
639	581	G	2	-27.95	1.64	42.84	3.28	0.03
639	632	G	7	-29.56	0.32	38.58	2.22	0.02
639	687	G	49	-34.11	-2.1	20.11	-103.1	-0.86

i-nuc	BP(j)	Nuc	#BP_Win	avgMFE	avgZ	avgED	SumZ	SumZ/#TotalWindows	BPs= 3
nt-640	-	U	120	-	-	-	-	-
640	NoBP	U	41	-31.74	-0.28	28.76	-11.62	-0.1
640	559	A	23	-26.66	1.43	36.57	32.88	0.27
640	631	A	7	-29.56	0.32	38.58	2.22	0.02
640	686	G	49	-34.11	-2.1	20.11	-103.1	-0.86

i-nuc	BP(j)	Nuc	#BP_Win	avgMFE	avgZ	avgED	SumZ	SumZ/#TotalWindows	BPs= 3
nt-641	-	G	120	-	-	-	-	-
641	558	C	23	-26.66	1.43	36.57	32.88	0.27
641	636	C	27	-30.47	0.77	29.38	20.9	0.17
641	580	C	2	-27.95	1.64	42.84	3.28	0.03
641	NoBP	G	68	-34.02	-2.08	23.13	-141.24	-1.18

i-nuc	BP(j)	Nuc	#BP_Win	avgMFE	avgZ	avgED	SumZ	SumZ/#TotalWindows	BPs= 4
nt-642	-	U	120	-	-	-	-	-
642	NoBP	U	21	-33.71	-1.89	31.71	-39.74	-0.33
642	557	A	21	-26.62	1.44	36.79	30.3	0.25
642	635	G	27	-30.47	0.77	29.38	20.9	0.17
642	579	G	2	-27.95	1.64	42.84	3.28	0.03
642	684	A	49	-34.11	-2.1	20.11	-103.1	-0.86

i-nuc	BP(j)	Nuc	#BP_Win	avgMFE	avgZ	avgED	SumZ	SumZ/#TotalWindows	BPs= 3
nt-643	-	U	120	-	-	-	-	-
643	NoBP	U	51	-31.86	-0.38	30.81	-19.47	-0.16
643	556	G	18	-26.48	1.49	37.1	26.74	0.22
643	576	G	2	-27.95	1.64	42.84	3.28	0.03
643	683	A	49	-34.11	-2.1	20.11	-103.1	-0.86

i-nuc	BP(j)	Nuc	#BP_Win	avgMFE	avgZ	avgED	SumZ	SumZ/#TotalWindows	BPs= 5
nt-644	-	U	120	-	-	-	-	-
644	NoBP	U	44	-30.9	0.0	28.88	0.13	0.0
644	555	G	17	-26.16	1.53	37.02	26.01	0.22
644	575	G	2	-27.95	1.64	42.84	3.28	0.03
644	682	A	49	-34.11	-2.1	20.11	-103.1	-0.86
644	754	A	6	-38.4	-2.85	43.88	-17.1	-0.14
644	762	A	2	-39.1	-2.99	40.16	-5.97	-0.05

i-nuc	BP(j)	Nuc	#BP_Win	avgMFE	avgZ	avgED	SumZ	SumZ/#TotalWindows	BPs= 4
nt-645	-	U	120	-	-	-	-	-
645	NoBP	U	60	-29.61	0.42	31.09	24.96	0.21
645	574	A	2	-27.95	1.64	42.84	3.28	0.03
645	681	A	49	-34.11	-2.1	20.11	-103.1	-0.86
645	753	A	6	-38.4	-2.85	43.88	-17.1	-0.14
645	761	A	3	-38.93	-2.92	39.94	-8.77	-0.07

i-nuc	BP(j)	Nuc	#BP_Win	avgMFE	avgZ	avgED	SumZ	SumZ/#TotalWindows	BPs= 4
nt-646	-	C	120	-	-	-	-	-
646	NoBP	C	107	-31.68	-0.69	26.33	-74.31	-0.62
646	573	G	2	-27.95	1.64	42.84	3.28	0.03
646	743	G	2	-34.9	-3.86	20.12	-7.71	-0.06
646	752	G	6	-38.4	-2.85	43.88	-17.1	-0.14
646	760	G	3	-38.93	-2.92	39.94	-8.77	-0.07

i-nuc	BP(j)	Nuc	#BP_Win	avgMFE	avgZ	avgED	SumZ	SumZ/#TotalWindows	BPs= 4
nt-647	-	A	120	-	-	-	-	-
647	NoBP	A	107	-31.79	-0.73	26.31	-78.33	-0.65
647	572	U	2	-27.95	1.64	42.84	3.28	0.03
647	742	U	2	-34.9	-3.86	20.12	-7.71	-0.06
647	751	U	6	-38.4	-2.85	43.88	-17.1	-0.14
647	759	U	3	-38.93	-2.92	39.94	-8.77	-0.07

i-nuc	BP(j)	Nuc	#BP_Win	avgMFE	avgZ	avgED	SumZ	SumZ/#TotalWindows	BPs= 4
nt-648	-	C	120	-	-	-	-	-
648	NoBP	C	82	-33.32	-1.6	25.86	-131.6	-1.1
648	600	G	27	-30.47	0.77	29.38	20.9	0.17
648	571	G	2	-27.95	1.64	42.84	3.28	0.03
648	623	G	7	-29.56	0.32	38.58	2.22	0.02
648	741	G	2	-34.9	-3.86	20.12	-7.71	-0.06

i-nuc	BP(j)	Nuc	#BP_Win	avgMFE	avgZ	avgED	SumZ	SumZ/#TotalWindows	BPs= 4
nt-649	-	U	120	-	-	-	-	-
649	NoBP	U	82	-33.48	-1.66	25.7	-135.96	-1.13
649	599	A	27	-30.47	0.77	29.38	20.9	0.17
649	570	A	2	-27.95	1.64	42.84	3.28	0.03
649	622	G	7	-29.56	0.32	38.58	2.22	0.02
649	740	G	2	-34.9	-3.86	20.12	-7.71	-0.06

i-nuc	BP(j)	Nuc	#BP_Win	avgMFE	avgZ	avgED	SumZ	SumZ/#TotalWindows	BPs= 4
nt-650	-	U	120	-	-	-	-	-
650	NoBP	U	73	-34.57	-2.11	24.13	-153.68	-1.28
650	552	A	11	-26.55	1.45	37.64	15.97	0.13
650	598	A	27	-30.47	0.77	29.38	20.9	0.17
650	621	G	7	-29.56	0.32	38.58	2.22	0.02
650	739	A	2	-34.9	-3.86	20.12	-7.71	-0.06

i-nuc	BP(j)	Nuc	#BP_Win	avgMFE	avgZ	avgED	SumZ	SumZ/#TotalWindows	BPs= 6
nt-651	-	G	120	-	-	-	-	-
651	NoBP	G	4	-35.2	-1.65	39.41	-6.59	-0.05
651	551	C	11	-26.55	1.45	37.64	15.97	0.13
651	597	C	27	-30.47	0.77	29.38	20.9	0.17
651	568	U	2	-27.95	1.64	42.84	3.28	0.03
651	674	C	64	-34.61	-2.32	22.31	-148.25	-1.24
651	620	C	7	-29.56	0.32	38.58	2.22	0.02
651	766	C	5	-39.46	-3.04	22.88	-15.19	-0.13

i-nuc	BP(j)	Nuc	#BP_Win	avgMFE	avgZ	avgED	SumZ	SumZ/#TotalWindows	BPs= 6
nt-652	-	G	120	-	-	-	-	-
652	550	C	11	-26.55	1.45	37.64	15.97	0.13
652	596	C	27	-30.47	0.77	29.38	20.9	0.17
652	567	C	2	-27.95	1.64	42.84	3.28	0.03
652	673	C	64	-34.61	-2.32	22.31	-148.25	-1.24
652	619	C	7	-29.56	0.32	38.58	2.22	0.02
652	NoBP	G	4	-38.75	-2.96	34.06	-11.86	-0.1
652	765	C	5	-39.46	-3.04	22.88	-15.19	-0.13

i-nuc	BP(j)	Nuc	#BP_Win	avgMFE	avgZ	avgED	SumZ	SumZ/#TotalWindows	BPs= 6
nt-653	-	U	120	-	-	-	-	-
653	NoBP	U	12	-28.59	0.66	34.24	7.98	0.07
653	595	G	27	-30.47	0.77	29.38	20.9	0.17
653	566	G	2	-27.95	1.64	42.84	3.28	0.03
653	672	A	64	-34.61	-2.32	22.31	-148.25	-1.24
653	618	A	7	-29.56	0.32	38.58	2.22	0.02
653	752	G	3	-38.93	-2.92	39.94	-8.77	-0.07
653	764	A	5	-39.46	-3.04	22.88	-15.19	-0.13

i-nuc	BP(j)	Nuc	#BP_Win	avgMFE	avgZ	avgED	SumZ	SumZ/#TotalWindows	BPs= 6
nt-654	-	G	120	-	-	-	-	-
654	NoBP	G	12	-27.23	1.66	35.71	19.89	0.17
654	548	U	7	-26.96	1.38	37.99	9.66	0.08
654	594	U	19	-31.78	0.39	27.77	7.33	0.06
654	671	C	64	-34.61	-2.32	22.31	-148.25	-1.24
654	617	U	7	-29.56	0.32	38.58	2.22	0.02
654	751	U	6	-38.55	-3.02	28.43	-18.11	-0.15
654	763	U	5	-39.46	-3.04	22.88	-15.19	-0.13

i-nuc	BP(j)	Nuc	#BP_Win	avgMFE	avgZ	avgED	SumZ	SumZ/#TotalWindows	BPs= 5
nt-655	-	A	120	-	-	-	-	-
655	NoBP	A	28	-32.94	-0.24	27.9	-6.66	-0.06
655	547	U	7	-26.96	1.38	37.99	9.66	0.08
655	594	U	8	-27.36	1.7	33.22	13.57	0.11
655	670	U	64	-34.61	-2.32	22.31	-148.25	-1.24
655	616	U	7	-29.56	0.32	38.58	2.22	0.02
655	750	U	6	-38.55	-3.02	28.43	-18.11	-0.15

i-nuc	BP(j)	Nuc	#BP_Win	avgMFE	avgZ	avgED	SumZ	SumZ/#TotalWindows	BPs= 7
nt-656	-	U	120	-	-	-	-	-
656	546	A	7	-26.96	1.38	37.99	9.66	0.08
656	593	G	8	-27.36	1.7	33.22	13.57	0.11
656	NoBP	U	4	-34.12	-1.12	28.25	-4.49	-0.04
656	591	G	19	-31.78	0.39	27.77	7.33	0.06
656	669	G	64	-34.61	-2.32	22.31	-148.25	-1.24
656	614	A	7	-29.56	0.32	38.58	2.22	0.02
656	749	G	6	-38.55	-3.02	28.43	-18.11	-0.15
656	762	A	5	-39.46	-3.04	22.88	-15.19	-0.13

i-nuc	BP(j)	Nuc	#BP_Win	avgMFE	avgZ	avgED	SumZ	SumZ/#TotalWindows	BPs= 6
nt-657	-	U	120	-	-	-	-	-
657	NoBP	U	73	-34.24	-2.08	23.23	-151.85	-1.27
657	592	G	8	-27.36	1.7	33.22	13.57	0.11
657	561	A	2	-27.95	1.64	42.84	3.28	0.03
657	590	G	19	-31.78	0.39	27.77	7.33	0.06
657	613	A	7	-29.56	0.32	38.58	2.22	0.02
657	748	G	6	-38.55	-3.02	28.43	-18.11	-0.15
657	761	A	5	-39.46	-3.04	22.88	-15.19	-0.13

i-nuc	BP(j)	Nuc	#BP_Win	avgMFE	avgZ	avgED	SumZ	SumZ/#TotalWindows	BPs= 7
nt-658	-	C	120	-	-	-	-	-
658	NoBP	C	9	-33.23	-0.99	27.24	-8.89	-0.07
658	591	G	8	-27.36	1.7	33.22	13.57	0.11
658	560	G	2	-27.95	1.64	42.84	3.28	0.03
658	589	G	19	-31.78	0.39	27.77	7.33	0.06
658	667	G	64	-34.61	-2.32	22.31	-148.25	-1.24
658	612	G	7	-29.56	0.32	38.58	2.22	0.02
658	747	G	6	-38.55	-3.02	28.43	-18.11	-0.15
658	760	G	5	-39.46	-3.04	22.88	-15.19	-0.13

i-nuc	BP(j)	Nuc	#BP_Win	avgMFE	avgZ	avgED	SumZ	SumZ/#TotalWindows	BPs= 5
nt-659	-	U	120	-	-	-	-	-
659	NoBP	U	21	-34.2	-1.29	28.89	-27.19	-0.23
659	590	G	8	-27.36	1.7	33.22	13.57	0.11
659	559	A	2	-27.95	1.64	42.84	3.28	0.03
659	588	G	19	-31.78	0.39	27.77	7.33	0.06
659	666	A	64	-34.61	-2.32	22.31	-148.25	-1.24
659	746	G	6	-38.55	-3.02	28.43	-18.11	-0.15

i-nuc	BP(j)	Nuc	#BP_Win	avgMFE	avgZ	avgED	SumZ	SumZ/#TotalWindows	BPs= 3
nt-660	-	C	120	-	-	-	-	-
660	NoBP	C	87	-34.53	-2.04	24.08	-177.7	-1.48
660	589	G	8	-27.36	1.7	33.22	13.57	0.11
660	587	G	19	-31.78	0.39	27.77	7.33	0.06
660	745	G	6	-38.55	-3.02	28.43	-18.11	-0.15

i-nuc	BP(j)	Nuc	#BP_Win	avgMFE	avgZ	avgED	SumZ	SumZ/#TotalWindows	BPs= 3
nt-661	-	C	120	-	-	-	-	-
661	NoBP	C	87	-34.7	-2.1	23.78	-183.1	-1.53
661	588	G	8	-27.36	1.7	33.22	13.57	0.11
661	586	G	19	-31.78	0.39	27.77	7.33	0.06
661	744	G	6	-38.55	-3.02	28.43	-18.11	-0.15

i-nuc	BP(j)	Nuc	#BP_Win	avgMFE	avgZ	avgED	SumZ	SumZ/#TotalWindows	BPs= 3
nt-662	-	U	120	-	-	-	-	-
662	NoBP	U	88	-34.86	-2.17	23.74	-191.21	-1.59
662	587	G	8	-27.36	1.7	33.22	13.57	0.11
662	585	G	19	-31.78	0.39	27.77	7.33	0.06
662	752	G	5	-39.46	-3.04	22.88	-15.19	-0.13

i-nuc	BP(j)	Nuc	#BP_Win	avgMFE	avgZ	avgED	SumZ	SumZ/#TotalWindows	BPs= 2
nt-663	-	A	120	-	-	-	-	-
663	NoBP	A	108	-34.25	-1.64	23.93	-177.59	-1.48
663	606	U	7	-29.56	0.32	38.58	2.22	0.02
663	751	U	5	-39.46	-3.04	22.88	-15.19	-0.13

i-nuc	BP(j)	Nuc	#BP_Win	avgMFE	avgZ	avgED	SumZ	SumZ/#TotalWindows	BPs= 2
nt-664	-	A	120	-	-	-	-	-
664	NoBP	A	108	-34.38	-1.69	23.78	-182.55	-1.52
664	605	U	7	-29.56	0.32	38.58	2.22	0.02
664	750	U	5	-39.46	-3.04	22.88	-15.19	-0.13

i-nuc	BP(j)	Nuc	#BP_Win	avgMFE	avgZ	avgED	SumZ	SumZ/#TotalWindows	BPs= 5
nt-665	-	C	120	-	-	-	-	-
665	NoBP	C	83	-35.64	-2.47	21.79	-204.73	-1.71
665	584	G	4	-27.62	1.68	32.68	6.71	0.06
665	555	G	2	-27.95	1.64	42.84	3.28	0.03
665	579	G	19	-31.78	0.39	27.77	7.33	0.06
665	604	G	7	-29.56	0.32	38.58	2.22	0.02
665	749	G	5	-39.46	-3.04	22.88	-15.19	-0.13

i-nuc	BP(j)	Nuc	#BP_Win	avgMFE	avgZ	avgED	SumZ	SumZ/#TotalWindows	BPs= 4
nt-666	-	A	120	-	-	-	-	-
666	NoBP	A	28	-38.05	-2.49	21.82	-69.83	-0.58
666	554	U	2	-27.95	1.64	42.84	3.28	0.03
666	578	U	19	-31.78	0.39	27.77	7.33	0.06
666	659	U	64	-34.61	-2.32	22.31	-148.25	-1.24
666	603	U	7	-29.56	0.32	38.58	2.22	0.02

i-nuc	BP(j)	Nuc	#BP_Win	avgMFE	avgZ	avgED	SumZ	SumZ/#TotalWindows	BPs= 4
nt-667	-	G	120	-	-	-	-	-
667	NoBP	G	28	-38.6	-2.67	21.35	-74.84	-0.62
667	553	U	2	-27.95	1.64	42.84	3.28	0.03
667	577	C	19	-31.78	0.39	27.77	7.33	0.06
667	658	C	64	-34.61	-2.32	22.31	-148.25	-1.24
667	602	C	7	-29.56	0.32	38.58	2.22	0.02

i-nuc	BP(j)	Nuc	#BP_Win	avgMFE	avgZ	avgED	SumZ	SumZ/#TotalWindows	BPs= 6
nt-668	-	U	120	-	-	-	-	-
668	NoBP	U	83	-35.82	-2.53	21.61	-209.6	-1.75
668	552	A	2	-27.95	1.64	42.84	3.28	0.03
668	581	G	1	-27.3	1.78	38.37	1.78	0.01
668	559	A	1	-28.6	1.47	32.75	1.47	0.01
668	576	G	19	-31.78	0.39	27.77	7.33	0.06
668	601	G	7	-29.56	0.32	38.58	2.22	0.02
668	746	G	7	-40.33	-3.13	21.38	-21.88	-0.18

i-nuc	BP(j)	Nuc	#BP_Win	avgMFE	avgZ	avgED	SumZ	SumZ/#TotalWindows	BPs= 4
nt-669	-	G	120	-	-	-	-	-
669	551	C	2	-27.95	1.64	42.84	3.28	0.03
669	580	C	1	-27.3	1.78	38.37	1.78	0.01
669	558	C	1	-28.6	1.47	32.75	1.47	0.01
669	NoBP	G	52	-35.89	-1.52	24.95	-79.07	-0.66
669	656	U	64	-34.61	-2.32	22.31	-148.25	-1.24

i-nuc	BP(j)	Nuc	#BP_Win	avgMFE	avgZ	avgED	SumZ	SumZ/#TotalWindows	BPs= 6
nt-670	-	U	120	-	-	-	-	-
670	NoBP	U	16	-39.78	-3.11	21.04	-49.74	-0.41
670	579	G	1	-27.3	1.78	38.37	1.78	0.01
670	557	A	1	-28.6	1.47	32.75	1.47	0.01
670	574	A	19	-31.78	0.39	27.77	7.33	0.06
670	655	A	64	-34.61	-2.32	22.31	-148.25	-1.24
670	599	A	7	-29.56	0.32	38.58	2.22	0.02
670	744	G	12	-40.78	-3.41	18.76	-40.91	-0.34

i-nuc	BP(j)	Nuc	#BP_Win	avgMFE	avgZ	avgED	SumZ	SumZ/#TotalWindows	BPs= 5
nt-671	-	C	120	-	-	-	-	-
671	NoBP	C	1	-27.3	1.78	38.37	1.78	0.01
671	556	G	1	-28.6	1.47	32.75	1.47	0.01
671	573	G	19	-31.78	0.39	27.77	7.33	0.06
671	654	G	64	-34.61	-2.32	22.31	-148.25	-1.24
671	595	G	7	-29.56	0.32	38.58	2.22	0.02
671	743	G	28	-40.7	-3.41	19.16	-95.6	-0.8

i-nuc	BP(j)	Nuc	#BP_Win	avgMFE	avgZ	avgED	SumZ	SumZ/#TotalWindows	BPs= 5
nt-672	-	A	120	-	-	-	-	-
672	NoBP	A	1	-28.6	1.47	32.75	1.47	0.01
672	572	U	18	-31.85	0.39	27.74	7.08	0.06
672	653	U	64	-34.61	-2.32	22.31	-148.25	-1.24
672	691	U	1	-30.6	0.25	28.24	0.25	0.0
672	594	U	7	-29.56	0.32	38.58	2.22	0.02
672	742	U	29	-40.64	-3.38	19.42	-98.11	-0.82

i-nuc	BP(j)	Nuc	#BP_Win	avgMFE	avgZ	avgED	SumZ	SumZ/#TotalWindows	BPs= 5
nt-673	-	C	120	-	-	-	-	-
673	571	G	17	-31.94	0.39	27.75	6.69	0.06
673	652	G	64	-34.61	-2.32	22.31	-148.25	-1.24
673	NoBP	C	2	-33.95	-0.82	37.76	-1.65	-0.01
673	690	G	1	-30.6	0.25	28.24	0.25	0.0
673	593	G	7	-29.56	0.32	38.58	2.22	0.02
673	741	G	29	-40.64	-3.38	19.42	-98.11	-0.82

i-nuc	BP(j)	Nuc	#BP_Win	avgMFE	avgZ	avgED	SumZ	SumZ/#TotalWindows	BPs= 3
nt-674	-	C	120	-	-	-	-	-
674	NoBP	C	20	-32.42	0.11	29.7	2.25	0.02
674	651	G	64	-34.61	-2.32	22.31	-148.25	-1.24
674	592	G	7	-29.56	0.32	38.58	2.22	0.02
674	740	G	29	-40.64	-3.38	19.42	-98.11	-0.82

i-nuc	BP(j)	Nuc	#BP_Win	avgMFE	avgZ	avgED	SumZ	SumZ/#TotalWindows	BPs= 3
nt-675	-	U	120	-	-	-	-	-
675	NoBP	U	79	-34.29	-1.88	24.13	-148.41	-1.24
675	688	A	5	-32.14	-0.11	24.69	-0.57	-0.0
675	591	G	7	-29.56	0.32	38.58	2.22	0.02
675	739	A	29	-40.64	-3.38	19.42	-98.11	-0.82

i-nuc	BP(j)	Nuc	#BP_Win	avgMFE	avgZ	avgED	SumZ	SumZ/#TotalWindows	BPs= 4
nt-676	-	C	120	-	-	-	-	-
676	NoBP	C	72	-34.59	-2.15	23.45	-154.93	-1.29
676	566	G	7	-32.03	0.52	29.97	3.62	0.03
676	687	G	5	-32.14	-0.11	24.69	-0.57	-0.0
676	590	G	7	-29.56	0.32	38.58	2.22	0.02
676	738	G	29	-40.64	-3.38	19.42	-98.11	-0.82

i-nuc	BP(j)	Nuc	#BP_Win	avgMFE	avgZ	avgED	SumZ	SumZ/#TotalWindows	BPs= 4
nt-677	-	C	120	-	-	-	-	-
677	NoBP	C	94	-36.51	-2.45	22.92	-230.12	-1.92
677	565	G	7	-32.03	0.52	29.97	3.62	0.03
677	686	G	5	-32.14	-0.11	24.69	-0.57	-0.0
677	589	G	7	-29.56	0.32	38.58	2.22	0.02
677	738	G	7	-34.76	-3.73	14.03	-26.1	-0.22

i-nuc	BP(j)	Nuc	#BP_Win	avgMFE	avgZ	avgED	SumZ	SumZ/#TotalWindows	BPs= 1
nt-678	-	A	120	-	-	-	-	-
678	NoBP	A	84	-33.94	-1.55	26.12	-130.09	-1.08
678	737	U	36	-39.5	-3.45	18.37	-124.21	-1.04

i-nuc	BP(j)	Nuc	#BP_Win	avgMFE	avgZ	avgED	SumZ	SumZ/#TotalWindows	BPs= 1
nt-679	-	A	120	-	-	-	-	-
679	NoBP	A	84	-34.01	-1.59	26.09	-133.25	-1.11
679	736	U	36	-39.5	-3.45	18.37	-124.21	-1.04

i-nuc	BP(j)	Nuc	#BP_Win	avgMFE	avgZ	avgED	SumZ	SumZ/#TotalWindows	BPs= 1
nt-680	-	A	120	-	-	-	-	-
680	NoBP	A	84	-34.09	-1.63	26.04	-136.56	-1.14
680	735	U	36	-39.5	-3.45	18.37	-124.21	-1.04

i-nuc	BP(j)	Nuc	#BP_Win	avgMFE	avgZ	avgED	SumZ	SumZ/#TotalWindows	BPs= 2
nt-681	-	A	120	-	-	-	-	-
681	NoBP	A	35	-34.29	-1.05	34.17	-36.87	-0.31
681	645	U	49	-34.11	-2.1	20.11	-103.1	-0.86
681	734	U	36	-39.5	-3.45	18.37	-124.21	-1.04

i-nuc	BP(j)	Nuc	#BP_Win	avgMFE	avgZ	avgED	SumZ	SumZ/#TotalWindows	BPs= 2
nt-682	-	A	120	-	-	-	-	-
682	NoBP	A	35	-34.59	-1.17	33.98	-40.87	-0.34
682	644	U	49	-34.11	-2.1	20.11	-103.1	-0.86
682	733	U	36	-39.5	-3.45	18.37	-124.21	-1.04

i-nuc	BP(j)	Nuc	#BP_Win	avgMFE	avgZ	avgED	SumZ	SumZ/#TotalWindows	BPs= 2
nt-683	-	A	120	-	-	-	-	-
683	NoBP	A	35	-34.93	-1.29	33.79	-45.08	-0.38
683	643	U	49	-34.11	-2.1	20.11	-103.1	-0.86
683	732	U	36	-39.5	-3.45	18.37	-124.21	-1.04

i-nuc	BP(j)	Nuc	#BP_Win	avgMFE	avgZ	avgED	SumZ	SumZ/#TotalWindows	BPs= 2
nt-684	-	A	120	-	-	-	-	-
684	NoBP	A	35	-35.28	-1.41	33.68	-49.23	-0.41
684	642	U	49	-34.11	-2.1	20.11	-103.1	-0.86
684	731	U	36	-39.5	-3.45	18.37	-124.21	-1.04

i-nuc	BP(j)	Nuc	#BP_Win	avgMFE	avgZ	avgED	SumZ	SumZ/#TotalWindows	BPs= 1
nt-685	-	A	120	-	-	-	-	-
685	NoBP	A	84	-34.75	-1.86	25.75	-156.47	-1.3
685	730	U	36	-39.5	-3.45	18.37	-124.21	-1.04

i-nuc	BP(j)	Nuc	#BP_Win	avgMFE	avgZ	avgED	SumZ	SumZ/#TotalWindows	BPs= 4
nt-686	-	G	120	-	-	-	-	-
686	NoBP	G	9	-29.97	0.29	35.9	2.61	0.02
686	677	C	5	-32.14	-0.11	24.69	-0.57	-0.0
686	640	U	49	-34.11	-2.1	20.11	-103.1	-0.86
686	729	U	36	-39.5	-3.45	18.37	-124.21	-1.04
686	715	C	21	-39.64	-2.84	34.66	-59.71	-0.5

i-nuc	BP(j)	Nuc	#BP_Win	avgMFE	avgZ	avgED	SumZ	SumZ/#TotalWindows	BPs= 4
nt-687	-	G	120	-	-	-	-	-
687	NoBP	G	9	-31.39	-0.14	36.46	-1.22	-0.01
687	676	C	5	-32.14	-0.11	24.69	-0.57	-0.0
687	639	C	49	-34.11	-2.1	20.11	-103.1	-0.86
687	728	U	36	-39.5	-3.45	18.37	-124.21	-1.04
687	714	C	21	-39.64	-2.84	34.66	-59.71	-0.5

i-nuc	BP(j)	Nuc	#BP_Win	avgMFE	avgZ	avgED	SumZ	SumZ/#TotalWindows	BPs= 4
nt-688	-	A	120	-	-	-	-	-
688	675	U	5	-32.14	-0.11	24.69	-0.57	-0.0
688	NoBP	A	9	-32.81	-0.58	36.48	-5.2	-0.04
688	638	U	49	-34.11	-2.1	20.11	-103.1	-0.86
688	727	U	36	-39.5	-3.45	18.37	-124.21	-1.04
688	713	U	21	-39.64	-2.84	34.66	-59.71	-0.5

i-nuc	BP(j)	Nuc	#BP_Win	avgMFE	avgZ	avgED	SumZ	SumZ/#TotalWindows	BPs= 4
nt-689	-	A	120	-	-	-	-	-
689	NoBP	A	11	-34.4	-0.86	30.06	-9.46	-0.08
689	637	U	49	-34.11	-2.1	20.11	-103.1	-0.86
689	705	U	3	-29.8	0.06	41.34	0.18	0.0
689	726	U	36	-39.5	-3.45	18.37	-124.21	-1.04
689	712	U	21	-39.64	-2.84	34.66	-59.71	-0.5

i-nuc	BP(j)	Nuc	#BP_Win	avgMFE	avgZ	avgED	SumZ	SumZ/#TotalWindows	BPs= 5
nt-690	-	G	120	-	-	-	-	-
690	NoBP	G	10	-35.87	-1.28	30.62	-12.79	-0.11
690	673	C	1	-30.6	0.25	28.24	0.25	0.0
690	636	C	49	-34.11	-2.1	20.11	-103.1	-0.86
690	704	U	3	-29.8	0.06	41.34	0.18	0.0
690	725	C	36	-39.5	-3.45	18.37	-124.21	-1.04
690	711	C	21	-39.64	-2.84	34.66	-59.71	-0.5

i-nuc	BP(j)	Nuc	#BP_Win	avgMFE	avgZ	avgED	SumZ	SumZ/#TotalWindows	BPs= 4
nt-691	-	U	120	-	-	-	-	-
691	NoBP	U	47	-38.96	-3.05	21.43	-143.38	-1.19
691	672	A	1	-30.6	0.25	28.24	0.25	0.0
691	635	G	48	-34.0	-2.08	19.77	-99.85	-0.83
691	703	A	3	-29.8	0.06	41.34	0.18	0.0
691	710	G	21	-39.64	-2.84	34.66	-59.71	-0.5

i-nuc	BP(j)	Nuc	#BP_Win	avgMFE	avgZ	avgED	SumZ	SumZ/#TotalWindows	BPs= 3
nt-692	-	U	120	-	-	-	-	-
692	NoBP	U	76	-37.92	-3.09	19.37	-234.72	-1.96
692	624	A	20	-31.28	-0.61	25.55	-12.16	-0.1
692	702	G	3	-29.8	0.06	41.34	0.18	0.0
692	709	A	21	-39.64	-2.84	34.66	-59.71	-0.5

i-nuc	BP(j)	Nuc	#BP_Win	avgMFE	avgZ	avgED	SumZ	SumZ/#TotalWindows	BPs= 3
nt-693	-	U	120	-	-	-	-	-
693	NoBP	U	76	-38.11	-3.14	19.34	-238.35	-1.99
693	623	G	20	-31.28	-0.61	25.55	-12.16	-0.1
693	701	G	3	-29.8	0.06	41.34	0.18	0.0
693	708	G	21	-39.64	-2.84	34.66	-59.71	-0.5

i-nuc	BP(j)	Nuc	#BP_Win	avgMFE	avgZ	avgED	SumZ	SumZ/#TotalWindows	BPs= 4
nt-694	-	C	120	-	-	-	-	-
694	NoBP	C	51	-39.77	-3.24	21.15	-165.38	-1.38
694	622	G	20	-31.28	-0.61	25.55	-12.16	-0.1
694	700	G	3	-29.8	0.06	41.34	0.18	0.0
694	632	G	25	-35.31	-3.08	15.15	-76.96	-0.64
694	707	G	21	-39.64	-2.84	34.66	-59.71	-0.5

i-nuc	BP(j)	Nuc	#BP_Win	avgMFE	avgZ	avgED	SumZ	SumZ/#TotalWindows	BPs= 4
nt-695	-	U	120	-	-	-	-	-
695	NoBP	U	52	-40.09	-3.33	20.79	-173.13	-1.44
695	621	G	20	-31.28	-0.61	25.55	-12.16	-0.1
695	699	A	3	-29.8	0.06	41.34	0.18	0.0
695	631	A	24	-35.06	-3.05	15.02	-73.18	-0.61
695	706	A	21	-39.64	-2.84	34.66	-59.71	-0.5

i-nuc	BP(j)	Nuc	#BP_Win	avgMFE	avgZ	avgED	SumZ	SumZ/#TotalWindows	BPs= 3
nt-696	-	G	120	-	-	-	-	-
696	NoBP	G	11	-36.8	-2.25	28.02	-24.74	-0.21
696	620	C	20	-31.28	-0.61	25.55	-12.16	-0.1
696	720	C	68	-38.62	-3.31	18.42	-225.31	-1.88
696	705	U	21	-39.64	-2.84	34.66	-59.71	-0.5

i-nuc	BP(j)	Nuc	#BP_Win	avgMFE	avgZ	avgED	SumZ	SumZ/#TotalWindows	BPs= 3
nt-697	-	G	120	-	-	-	-	-
697	619	C	20	-31.28	-0.61	25.55	-12.16	-0.1
697	NoBP	G	3	-29.8	0.06	41.34	0.18	0.0
697	719	U	76	-38.88	-3.34	18.8	-253.83	-2.12
697	704	U	21	-39.64	-2.84	34.66	-59.71	-0.5

i-nuc	BP(j)	Nuc	#BP_Win	avgMFE	avgZ	avgED	SumZ	SumZ/#TotalWindows	BPs= 1
nt-698	-	C	120	-	-	-	-	-
698	NoBP	C	43	-35.33	-1.69	30.68	-72.51	-0.6
698	718	G	77	-38.91	-3.34	18.88	-256.94	-2.14

i-nuc	BP(j)	Nuc	#BP_Win	avgMFE	avgZ	avgED	SumZ	SumZ/#TotalWindows	BPs= 3
nt-699	-	A	120	-	-	-	-	-
699	NoBP	A	23	-38.7	-2.55	35.33	-58.55	-0.49
699	617	U	16	-31.92	-0.93	21.52	-14.85	-0.12
699	695	U	3	-29.8	0.06	41.34	0.18	0.0
699	717	U	78	-38.92	-3.32	19.1	-259.3	-2.16

i-nuc	BP(j)	Nuc	#BP_Win	avgMFE	avgZ	avgED	SumZ	SumZ/#TotalWindows	BPs= 4
nt-700	-	G	120	-	-	-	-	-
700	NoBP	G	22	-39.15	-2.69	35.04	-59.15	-0.49
700	616	U	16	-31.92	-0.93	21.52	-14.85	-0.12
700	694	C	3	-29.8	0.06	41.34	0.18	0.0
700	716	C	78	-38.92	-3.32	19.1	-259.3	-2.16
700	773	C	1	-38.3	-2.09	44.01	-2.09	-0.02

i-nuc	BP(j)	Nuc	#BP_Win	avgMFE	avgZ	avgED	SumZ	SumZ/#TotalWindows	BPs= 4
nt-701	-	G	120	-	-	-	-	-
701	615	C	16	-31.92	-0.93	21.52	-14.85	-0.12
701	693	U	3	-29.8	0.06	41.34	0.18	0.0
701	715	C	78	-38.92	-3.32	19.1	-259.3	-2.16
701	NoBP	G	22	-39.55	-2.81	34.58	-61.9	-0.52
701	772	C	1	-38.3	-2.09	44.01	-2.09	-0.02

i-nuc	BP(j)	Nuc	#BP_Win	avgMFE	avgZ	avgED	SumZ	SumZ/#TotalWindows	BPs= 3
nt-702	-	G	120	-	-	-	-	-
702	NoBP	G	38	-36.55	-2.1	29.04	-79.63	-0.66
702	692	U	3	-29.8	0.06	41.34	0.18	0.0
702	714	C	78	-38.92	-3.32	19.1	-259.3	-2.16
702	771	C	1	-38.3	-2.09	44.01	-2.09	-0.02

i-nuc	BP(j)	Nuc	#BP_Win	avgMFE	avgZ	avgED	SumZ	SumZ/#TotalWindows	BPs= 3
nt-703	-	A	120	-	-	-	-	-
703	NoBP	A	38	-36.73	-2.17	29.19	-82.58	-0.69
703	691	U	3	-29.8	0.06	41.34	0.18	0.0
703	713	U	78	-38.92	-3.32	19.1	-259.3	-2.16
703	770	U	1	-38.3	-2.09	44.01	-2.09	-0.02

i-nuc	BP(j)	Nuc	#BP_Win	avgMFE	avgZ	avgED	SumZ	SumZ/#TotalWindows	BPs= 2
nt-704	-	U	120	-	-	-	-	-
704	NoBP	U	96	-37.96	-2.99	19.98	-287.14	-2.39
704	690	G	3	-29.8	0.06	41.34	0.18	0.0
704	697	G	21	-39.64	-2.84	34.66	-59.71	-0.5

i-nuc	BP(j)	Nuc	#BP_Win	avgMFE	avgZ	avgED	SumZ	SumZ/#TotalWindows	BPs= 3
nt-705	-	U	120	-	-	-	-	-
705	NoBP	U	85	-38.75	-3.22	20.38	-273.89	-2.28
705	689	A	3	-29.8	0.06	41.34	0.18	0.0
705	610	G	11	-32.55	-1.46	15.52	-16.07	-0.13
705	696	G	21	-39.64	-2.84	34.66	-59.71	-0.5

i-nuc	BP(j)	Nuc	#BP_Win	avgMFE	avgZ	avgED	SumZ	SumZ/#TotalWindows	BPs= 3
nt-706	-	A	120	-	-	-	-	-
706	NoBP	A	87	-38.53	-3.15	20.63	-274.29	-2.29
706	609	U	11	-32.55	-1.46	15.52	-16.07	-0.13
706	695	U	21	-39.64	-2.84	34.66	-59.71	-0.5
706	767	U	1	-38.3	-2.09	44.01	-2.09	-0.02

i-nuc	BP(j)	Nuc	#BP_Win	avgMFE	avgZ	avgED	SumZ	SumZ/#TotalWindows	BPs= 4
nt-707	-	G	120	-	-	-	-	-
707	NoBP	G	80	-38.69	-3.24	19.55	-259.27	-2.16
707	608	C	11	-32.55	-1.46	15.52	-16.07	-0.13
707	694	C	21	-39.64	-2.84	34.66	-59.71	-0.5
707	766	C	1	-38.3	-2.09	44.01	-2.09	-0.02
707	812	U	7	-37.76	-2.53	30.13	-17.68	-0.15

i-nuc	BP(j)	Nuc	#BP_Win	avgMFE	avgZ	avgED	SumZ	SumZ/#TotalWindows	BPs= 4
nt-708	-	G	120	-	-	-	-	-
708	NoBP	G	79	-38.81	-3.28	19.28	-259.33	-2.16
708	607	C	11	-32.55	-1.46	15.52	-16.07	-0.13
708	693	U	21	-39.64	-2.84	34.66	-59.71	-0.5
708	765	C	1	-38.3	-2.09	44.01	-2.09	-0.02
708	811	C	8	-37.59	-2.53	30.12	-20.26	-0.17

i-nuc	BP(j)	Nuc	#BP_Win	avgMFE	avgZ	avgED	SumZ	SumZ/#TotalWindows	BPs= 4
nt-709	-	A	120	-	-	-	-	-
709	606	U	11	-32.55	-1.46	15.52	-16.07	-0.13
709	NoBP	A	79	-38.85	-3.3	19.31	-261.0	-2.17
709	692	U	21	-39.64	-2.84	34.66	-59.71	-0.5
709	758	U	1	-38.3	-2.09	44.01	-2.09	-0.02
709	810	U	8	-37.59	-2.53	30.12	-20.26	-0.17

i-nuc	BP(j)	Nuc	#BP_Win	avgMFE	avgZ	avgED	SumZ	SumZ/#TotalWindows	BPs= 4
nt-710	-	G	120	-	-	-	-	-
710	NoBP	G	81	-38.66	-3.24	19.66	-262.72	-2.19
710	605	U	9	-33.39	-1.81	11.46	-16.27	-0.14
710	691	U	21	-39.64	-2.84	34.66	-59.71	-0.5
710	757	U	1	-38.3	-2.09	44.01	-2.09	-0.02
710	809	C	8	-37.59	-2.53	30.12	-20.26	-0.17

i-nuc	BP(j)	Nuc	#BP_Win	avgMFE	avgZ	avgED	SumZ	SumZ/#TotalWindows	BPs= 4
nt-711	-	C	120	-	-	-	-	-
711	604	G	9	-33.39	-1.81	11.46	-16.27	-0.14
711	NoBP	C	81	-38.73	-3.27	19.63	-264.9	-2.21
711	690	G	21	-39.64	-2.84	34.66	-59.71	-0.5
711	756	G	1	-38.3	-2.09	44.01	-2.09	-0.02
711	808	G	8	-37.59	-2.53	30.12	-20.26	-0.17

i-nuc	BP(j)	Nuc	#BP_Win	avgMFE	avgZ	avgED	SumZ	SumZ/#TotalWindows	BPs= 2
nt-712	-	U	120	-	-	-	-	-
712	NoBP	U	98	-38.18	-3.09	19.91	-302.88	-2.52
712	689	A	21	-39.64	-2.84	34.66	-59.71	-0.5
712	754	A	1	-38.3	-2.09	44.01	-2.09	-0.02

i-nuc	BP(j)	Nuc	#BP_Win	avgMFE	avgZ	avgED	SumZ	SumZ/#TotalWindows	BPs= 3
nt-713	-	U	120	-	-	-	-	-
713	NoBP	U	20	-35.46	-2.22	24.07	-44.43	-0.37
713	703	A	78	-38.92	-3.32	19.1	-259.3	-2.16
713	688	A	21	-39.64	-2.84	34.66	-59.71	-0.5
713	753	A	1	-38.3	-2.09	44.01	-2.09	-0.02

i-nuc	BP(j)	Nuc	#BP_Win	avgMFE	avgZ	avgED	SumZ	SumZ/#TotalWindows	BPs= 4
nt-714	-	C	120	-	-	-	-	-
714	NoBP	C	15	-36.09	-2.29	29.31	-34.36	-0.29
714	601	G	5	-34.1	-2.12	12.51	-10.6	-0.09
714	702	G	78	-38.92	-3.32	19.1	-259.3	-2.16
714	687	G	21	-39.64	-2.84	34.66	-59.71	-0.5
714	752	G	1	-38.3	-2.09	44.01	-2.09	-0.02

i-nuc	BP(j)	Nuc	#BP_Win	avgMFE	avgZ	avgED	SumZ	SumZ/#TotalWindows	BPs= 3
nt-715	-	C	120	-	-	-	-	-
715	600	G	5	-34.1	-2.12	12.51	-10.6	-0.09
715	701	G	78	-38.92	-3.32	19.1	-259.3	-2.16
715	686	G	21	-39.64	-2.84	34.66	-59.71	-0.5
715	NoBP	C	16	-36.49	-2.33	31.49	-37.26	-0.31

i-nuc	BP(j)	Nuc	#BP_Win	avgMFE	avgZ	avgED	SumZ	SumZ/#TotalWindows	BPs= 1
nt-716	-	C	120	-	-	-	-	-
716	NoBP	C	42	-37.94	-2.59	31.18	-108.97	-0.91
716	700	G	78	-38.92	-3.32	19.1	-259.3	-2.16

i-nuc	BP(j)	Nuc	#BP_Win	avgMFE	avgZ	avgED	SumZ	SumZ/#TotalWindows	BPs= 1
nt-717	-	U	120	-	-	-	-	-
717	NoBP	U	42	-38.1	-2.63	31.55	-110.42	-0.92
717	699	A	78	-38.92	-3.32	19.1	-259.3	-2.16

i-nuc	BP(j)	Nuc	#BP_Win	avgMFE	avgZ	avgED	SumZ	SumZ/#TotalWindows	BPs= 1
nt-718	-	G	120	-	-	-	-	-
718	NoBP	G	43	-38.3	-2.66	31.98	-114.36	-0.95
718	698	C	77	-38.91	-3.34	18.88	-256.94	-2.14

i-nuc	BP(j)	Nuc	#BP_Win	avgMFE	avgZ	avgED	SumZ	SumZ/#TotalWindows	BPs= 1
nt-719	-	U	120	-	-	-	-	-
719	NoBP	U	44	-38.53	-2.71	32.12	-119.31	-0.99
719	697	G	76	-38.88	-3.34	18.8	-253.83	-2.12

i-nuc	BP(j)	Nuc	#BP_Win	avgMFE	avgZ	avgED	SumZ	SumZ/#TotalWindows	BPs= 4
nt-720	-	C	120	-	-	-	-	-
720	696	G	68	-38.62	-3.31	18.42	-225.31	-1.88
720	746	G	1	-39.3	-3.69	18.87	-3.69	-0.03
720	749	G	32	-39.63	-3.02	31.31	-96.71	-0.81
720	748	G	19	-38.09	-2.59	29.77	-49.17	-0.41

i-nuc	BP(j)	Nuc	#BP_Win	avgMFE	avgZ	avgED	SumZ	SumZ/#TotalWindows	BPs= 3
nt-721	-	C	120	-	-	-	-	-
721	NoBP	C	53	-37.49	-3.24	16.83	-171.51	-1.43
721	745	G	11	-42.75	-3.58	25.31	-39.35	-0.33
721	748	G	37	-39.97	-3.11	30.25	-114.96	-0.96
721	747	G	19	-38.09	-2.59	29.77	-49.17	-0.41

i-nuc	BP(j)	Nuc	#BP_Win	avgMFE	avgZ	avgED	SumZ	SumZ/#TotalWindows	BPs= 4
nt-722	-	C	120	-	-	-	-	-
722	NoBP	C	52	-37.51	-3.24	17.01	-168.25	-1.4
722	744	G	11	-42.75	-3.58	25.31	-39.35	-0.33
722	747	G	37	-39.97	-3.11	30.25	-114.96	-0.96
722	746	G	19	-38.09	-2.59	29.77	-49.17	-0.41
722	748	G	1	-35.5	-1.98	27.0	-1.98	-0.02

i-nuc	BP(j)	Nuc	#BP_Win	avgMFE	avgZ	avgED	SumZ	SumZ/#TotalWindows	BPs= 6
nt-723	-	C	120	-	-	-	-	-
723	NoBP	C	40	-38.97	-3.37	17.84	-134.79	-1.12
723	623	G	11	-32.3	-2.75	14.78	-30.24	-0.25
723	743	G	11	-42.75	-3.58	25.31	-39.35	-0.33
723	746	G	37	-39.97	-3.11	30.25	-114.96	-0.96
723	745	G	19	-38.09	-2.59	29.77	-49.17	-0.41
723	747	G	1	-35.5	-1.98	27.0	-1.98	-0.02
723	748	G	1	-32.8	-1.21	43.69	-1.21	-0.01

i-nuc	BP(j)	Nuc	#BP_Win	avgMFE	avgZ	avgED	SumZ	SumZ/#TotalWindows	BPs= 6
nt-724	-	C	120	-	-	-	-	-
724	NoBP	C	40	-38.86	-3.32	18.54	-132.71	-1.11
724	622	G	11	-32.3	-2.75	14.78	-30.24	-0.25
724	741	G	11	-42.75	-3.58	25.31	-39.35	-0.33
724	745	G	37	-39.97	-3.11	30.25	-114.96	-0.96
724	744	G	19	-38.09	-2.59	29.77	-49.17	-0.41
724	746	G	1	-35.5	-1.98	27.0	-1.98	-0.02
724	747	G	1	-32.8	-1.21	43.69	-1.21	-0.01

i-nuc	BP(j)	Nuc	#BP_Win	avgMFE	avgZ	avgED	SumZ	SumZ/#TotalWindows	BPs= 8
nt-725	-	C	120	-	-	-	-	-
725	NoBP	C	3	-32.8	-1.97	21.62	-5.9	-0.05
725	621	G	11	-32.3	-2.75	14.78	-30.24	-0.25
725	690	G	36	-39.5	-3.45	18.37	-124.21	-1.04
725	740	G	11	-42.75	-3.58	25.31	-39.35	-0.33
725	744	G	37	-39.97	-3.11	30.25	-114.96	-0.96
725	743	G	19	-38.09	-2.59	29.77	-49.17	-0.41
725	745	G	1	-35.5	-1.98	27.0	-1.98	-0.02
725	746	G	1	-32.8	-1.21	43.69	-1.21	-0.01
725	790	G	1	-32.4	-1.2	36.94	-1.2	-0.01

i-nuc	BP(j)	Nuc	#BP_Win	avgMFE	avgZ	avgED	SumZ	SumZ/#TotalWindows	BPs= 7
nt-726	-	U	120	-	-	-	-	-
726	NoBP	U	32	-35.74	-2.59	24.16	-82.88	-0.69
726	689	A	36	-39.5	-3.45	18.37	-124.21	-1.04
726	739	A	11	-42.75	-3.58	25.31	-39.35	-0.33
726	743	G	37	-39.97	-3.11	30.25	-114.96	-0.96
726	744	G	1	-35.5	-1.98	27.0	-1.98	-0.02
726	745	G	1	-32.8	-1.21	43.69	-1.21	-0.01
726	789	A	1	-32.4	-1.2	36.94	-1.2	-0.01
726	788	A	1	-32.1	-1.25	34.16	-1.25	-0.01

i-nuc	BP(j)	Nuc	#BP_Win	avgMFE	avgZ	avgED	SumZ	SumZ/#TotalWindows	BPs= 7
nt-727	-	U	120	-	-	-	-	-
727	NoBP	U	50	-37.97	-2.96	26.67	-147.83	-1.23
727	688	A	36	-39.5	-3.45	18.37	-124.21	-1.04
727	738	G	11	-42.75	-3.58	25.31	-39.35	-0.33
727	741	G	19	-38.09	-2.59	29.77	-49.17	-0.41
727	743	G	1	-35.5	-1.98	27.0	-1.98	-0.02
727	744	G	1	-32.8	-1.21	43.69	-1.21	-0.01
727	788	A	1	-32.4	-1.2	36.94	-1.2	-0.01
727	787	A	1	-32.1	-1.25	34.16	-1.25	-0.01

i-nuc	BP(j)	Nuc	#BP_Win	avgMFE	avgZ	avgED	SumZ	SumZ/#TotalWindows	BPs= 6
nt-728	-	U	120	-	-	-	-	-
728	NoBP	U	25	-37.0	-2.93	21.14	-73.2	-0.61
728	687	G	36	-39.5	-3.45	18.37	-124.21	-1.04
728	741	G	37	-39.97	-3.11	30.25	-114.96	-0.96
728	740	G	19	-38.09	-2.59	29.77	-49.17	-0.41
728	743	G	1	-32.8	-1.21	43.69	-1.21	-0.01
728	787	A	1	-32.4	-1.2	36.94	-1.2	-0.01
728	786	G	1	-32.1	-1.25	34.16	-1.25	-0.01

i-nuc	BP(j)	Nuc	#BP_Win	avgMFE	avgZ	avgED	SumZ	SumZ/#TotalWindows	BPs= 6
nt-729	-	U	120	-	-	-	-	-
729	NoBP	U	25	-36.89	-2.85	22.15	-71.36	-0.59
729	686	G	36	-39.5	-3.45	18.37	-124.21	-1.04
729	740	G	37	-39.97	-3.11	30.25	-114.96	-0.96
729	739	A	19	-38.09	-2.59	29.77	-49.17	-0.41
729	741	G	1	-35.5	-1.98	27.0	-1.98	-0.02
729	786	G	1	-32.4	-1.2	36.94	-1.2	-0.01
729	785	A	1	-32.1	-1.25	34.16	-1.25	-0.01

i-nuc	BP(j)	Nuc	#BP_Win	avgMFE	avgZ	avgED	SumZ	SumZ/#TotalWindows	BPs= 7
nt-730	-	U	120	-	-	-	-	-
730	NoBP	U	24	-37.05	-2.87	21.59	-68.98	-0.57
730	685	A	36	-39.5	-3.45	18.37	-124.21	-1.04
730	739	A	37	-39.97	-3.11	30.25	-114.96	-0.96
730	738	G	19	-38.09	-2.59	29.77	-49.17	-0.41
730	740	G	1	-35.5	-1.98	27.0	-1.98	-0.02
730	741	G	1	-32.8	-1.21	43.69	-1.21	-0.01
730	785	A	1	-32.4	-1.2	36.94	-1.2	-0.01
730	784	G	1	-32.1	-1.25	34.16	-1.25	-0.01

i-nuc	BP(j)	Nuc	#BP_Win	avgMFE	avgZ	avgED	SumZ	SumZ/#TotalWindows	BPs= 6
nt-731	-	U	120	-	-	-	-	-
731	NoBP	U	43	-37.51	-2.72	25.43	-116.82	-0.97
731	684	A	36	-39.5	-3.45	18.37	-124.21	-1.04
731	738	G	37	-39.97	-3.11	30.25	-114.96	-0.96
731	739	A	1	-35.5	-1.98	27.0	-1.98	-0.02
731	740	G	1	-32.8	-1.21	43.69	-1.21	-0.01
731	784	G	1	-32.4	-1.2	36.94	-1.2	-0.01
731	783	A	1	-32.1	-1.25	34.16	-1.25	-0.01

i-nuc	BP(j)	Nuc	#BP_Win	avgMFE	avgZ	avgED	SumZ	SumZ/#TotalWindows	BPs= 5
nt-732	-	U	120	-	-	-	-	-
732	NoBP	U	80	-38.64	-2.88	27.77	-230.25	-1.92
732	683	A	36	-39.5	-3.45	18.37	-124.21	-1.04
732	738	G	1	-35.5	-1.98	27.0	-1.98	-0.02
732	739	A	1	-32.8	-1.21	43.69	-1.21	-0.01
732	783	A	1	-32.4	-1.2	36.94	-1.2	-0.01
732	782	G	1	-32.1	-1.25	34.16	-1.25	-0.01

i-nuc	BP(j)	Nuc	#BP_Win	avgMFE	avgZ	avgED	SumZ	SumZ/#TotalWindows	BPs= 5
nt-733	-	U	120	-	-	-	-	-
733	NoBP	U	73	-39.32	-3.03	28.31	-221.07	-1.84
733	682	A	36	-39.5	-3.45	18.37	-124.21	-1.04
733	738	G	1	-32.8	-1.21	43.69	-1.21	-0.01
733	782	G	1	-32.4	-1.2	36.94	-1.2	-0.01
733	781	G	1	-32.1	-1.25	34.16	-1.25	-0.01
733	842	A	8	-32.08	-1.14	24.13	-9.12	-0.08

i-nuc	BP(j)	Nuc	#BP_Win	avgMFE	avgZ	avgED	SumZ	SumZ/#TotalWindows	BPs= 4
nt-734	-	U	120	-	-	-	-	-
734	NoBP	U	74	-39.22	-2.97	28.75	-219.89	-1.83
734	681	A	36	-39.5	-3.45	18.37	-124.21	-1.04
734	781	G	1	-32.4	-1.2	36.94	-1.2	-0.01
734	780	G	1	-32.1	-1.25	34.16	-1.25	-0.01
734	841	G	8	-32.08	-1.14	24.13	-9.12	-0.08

i-nuc	BP(j)	Nuc	#BP_Win	avgMFE	avgZ	avgED	SumZ	SumZ/#TotalWindows	BPs= 5
nt-735	-	U	120	-	-	-	-	-
735	NoBP	U	72	-39.42	-3.0	28.93	-216.18	-1.8
735	680	A	36	-39.5	-3.45	18.37	-124.21	-1.04
735	780	G	1	-32.4	-1.2	36.94	-1.2	-0.01
735	779	A	1	-32.1	-1.25	34.16	-1.25	-0.01
735	840	A	8	-32.08	-1.14	24.13	-9.12	-0.08
735	817	A	2	-31.3	-0.56	30.1	-1.13	-0.01

i-nuc	BP(j)	Nuc	#BP_Win	avgMFE	avgZ	avgED	SumZ	SumZ/#TotalWindows	BPs= 5
nt-736	-	U	120	-	-	-	-	-
736	NoBP	U	72	-39.4	-2.97	29.1	-213.54	-1.78
736	679	A	36	-39.5	-3.45	18.37	-124.21	-1.04
736	779	A	1	-32.4	-1.2	36.94	-1.2	-0.01
736	778	A	1	-32.1	-1.25	34.16	-1.25	-0.01
736	839	G	8	-32.08	-1.14	24.13	-9.12	-0.08
736	816	A	2	-31.3	-0.56	30.1	-1.13	-0.01

i-nuc	BP(j)	Nuc	#BP_Win	avgMFE	avgZ	avgED	SumZ	SumZ/#TotalWindows	BPs= 4
nt-737	-	U	120	-	-	-	-	-
737	NoBP	U	80	-38.65	-2.75	28.74	-220.09	-1.83
737	678	A	36	-39.5	-3.45	18.37	-124.21	-1.04
737	778	A	1	-32.4	-1.2	36.94	-1.2	-0.01
737	777	G	1	-32.1	-1.25	34.16	-1.25	-0.01
737	815	A	2	-31.3	-0.56	30.1	-1.13	-0.01

i-nuc	BP(j)	Nuc	#BP_Win	avgMFE	avgZ	avgED	SumZ	SumZ/#TotalWindows	BPs= 9
nt-738	-	G	120	-	-	-	-	-
738	677	C	7	-34.76	-3.73	14.03	-26.1	-0.22
738	727	U	11	-42.75	-3.58	25.31	-39.35	-0.33
738	731	U	37	-39.97	-3.11	30.25	-114.96	-0.96
738	676	C	29	-40.64	-3.38	19.42	-98.11	-0.82
738	730	U	19	-38.09	-2.59	29.77	-49.17	-0.41
738	732	U	1	-35.5	-1.98	27.0	-1.98	-0.02
738	733	U	1	-32.8	-1.21	43.69	-1.21	-0.01
738	NoBP	G	3	-31.67	-0.78	32.38	-2.33	-0.02
738	776	U	1	-32.1	-1.25	34.16	-1.25	-0.01
738	837	C	11	-31.75	-0.99	24.7	-10.9	-0.09

i-nuc	BP(j)	Nuc	#BP_Win	avgMFE	avgZ	avgED	SumZ	SumZ/#TotalWindows	BPs= 10
nt-739	-	A	120	-	-	-	-	-
739	NoBP	A	7	-33.11	-2.31	18.62	-16.17	-0.13
739	650	U	2	-34.9	-3.86	20.12	-7.71	-0.06
739	726	U	11	-42.75	-3.58	25.31	-39.35	-0.33
739	730	U	37	-39.97	-3.11	30.25	-114.96	-0.96
739	675	U	29	-40.64	-3.38	19.42	-98.11	-0.82
739	729	U	19	-38.09	-2.59	29.77	-49.17	-0.41
739	731	U	1	-35.5	-1.98	27.0	-1.98	-0.02
739	732	U	1	-32.8	-1.21	43.69	-1.21	-0.01
739	776	U	1	-32.4	-1.2	36.94	-1.2	-0.01
739	775	U	1	-32.1	-1.25	34.16	-1.25	-0.01
739	836	U	11	-31.75	-0.99	24.7	-10.9	-0.09

i-nuc	BP(j)	Nuc	#BP_Win	avgMFE	avgZ	avgED	SumZ	SumZ/#TotalWindows	BPs= 11
nt-740	-	G	120	-	-	-	-	-
740	NoBP	G	4	-33.28	-2.69	16.26	-10.77	-0.09
740	649	U	2	-34.9	-3.86	20.12	-7.71	-0.06
740	725	C	11	-42.75	-3.58	25.31	-39.35	-0.33
740	729	U	37	-39.97	-3.11	30.25	-114.96	-0.96
740	674	C	29	-40.64	-3.38	19.42	-98.11	-0.82
740	728	U	19	-38.09	-2.59	29.77	-49.17	-0.41
740	730	U	1	-35.5	-1.98	27.0	-1.98	-0.02
740	731	U	1	-32.8	-1.21	43.69	-1.21	-0.01
740	775	U	1	-32.4	-1.2	36.94	-1.2	-0.01
740	774	C	1	-32.1	-1.25	34.16	-1.25	-0.01
740	835	C	11	-31.75	-0.99	24.7	-10.9	-0.09
740	812	U	3	-31.03	-0.55	28.02	-1.65	-0.01

i-nuc	BP(j)	Nuc	#BP_Win	avgMFE	avgZ	avgED	SumZ	SumZ/#TotalWindows	BPs= 11
nt-741	-	G	120	-	-	-	-	-
741	NoBP	G	4	-32.28	-1.96	19.3	-7.85	-0.07
741	648	C	2	-34.9	-3.86	20.12	-7.71	-0.06
741	724	C	11	-42.75	-3.58	25.31	-39.35	-0.33
741	728	U	37	-39.97	-3.11	30.25	-114.96	-0.96
741	673	C	29	-40.64	-3.38	19.42	-98.11	-0.82
741	727	U	19	-38.09	-2.59	29.77	-49.17	-0.41
741	729	U	1	-35.5	-1.98	27.0	-1.98	-0.02
741	730	U	1	-32.8	-1.21	43.69	-1.21	-0.01
741	774	C	1	-32.4	-1.2	36.94	-1.2	-0.01
741	773	C	1	-32.1	-1.25	34.16	-1.25	-0.01
741	834	C	11	-31.75	-0.99	24.7	-10.9	-0.09
741	811	C	3	-31.03	-0.55	28.02	-1.65	-0.01

i-nuc	BP(j)	Nuc	#BP_Win	avgMFE	avgZ	avgED	SumZ	SumZ/#TotalWindows	BPs= 3
nt-742	-	U	120	-	-	-	-	-
742	NoBP	U	78	-38.8	-2.78	29.09	-216.66	-1.81
742	647	A	2	-34.9	-3.86	20.12	-7.71	-0.06
742	672	A	29	-40.64	-3.38	19.42	-98.11	-0.82
742	833	G	11	-31.75	-0.99	24.7	-10.9	-0.09

i-nuc	BP(j)	Nuc	#BP_Win	avgMFE	avgZ	avgED	SumZ	SumZ/#TotalWindows	BPs= 10
nt-743	-	G	120	-	-	-	-	-
743	646	C	2	-34.9	-3.86	20.12	-7.71	-0.06
743	723	C	11	-42.75	-3.58	25.31	-39.35	-0.33
743	726	U	37	-39.97	-3.11	30.25	-114.96	-0.96
743	671	C	28	-40.7	-3.41	19.16	-95.6	-0.8
743	771	C	2	-35.55	-1.88	30.41	-3.76	-0.03
743	725	C	19	-38.09	-2.59	29.77	-49.17	-0.41
743	727	U	1	-35.5	-1.98	27.0	-1.98	-0.02
743	728	U	1	-32.8	-1.21	43.69	-1.21	-0.01
743	773	C	1	-32.4	-1.2	36.94	-1.2	-0.01
743	810	U	16	-31.54	-0.86	24.86	-13.79	-0.11
743	NoBP	G	2	-32.1	-1.22	16.45	-2.44	-0.02

i-nuc	BP(j)	Nuc	#BP_Win	avgMFE	avgZ	avgED	SumZ	SumZ/#TotalWindows	BPs= 11
nt-744	-	G	120	-	-	-	-	-
744	NoBP	G	2	-38.75	-3.64	19.12	-7.29	-0.06
744	722	C	11	-42.75	-3.58	25.31	-39.35	-0.33
744	725	C	37	-39.97	-3.11	30.25	-114.96	-0.96
744	661	C	6	-38.55	-3.02	28.43	-18.11	-0.15
744	670	U	12	-40.78	-3.41	18.76	-40.91	-0.34
744	776	U	9	-41.9	-3.69	13.59	-33.18	-0.28
744	770	U	2	-35.55	-1.88	30.41	-3.76	-0.03
744	724	C	19	-38.09	-2.59	29.77	-49.17	-0.41
744	726	U	1	-35.5	-1.98	27.0	-1.98	-0.02
744	727	U	1	-32.8	-1.21	43.69	-1.21	-0.01
744	772	C	1	-32.4	-1.2	36.94	-1.2	-0.01
744	809	C	19	-31.64	-0.93	23.41	-17.67	-0.15

i-nuc	BP(j)	Nuc	#BP_Win	avgMFE	avgZ	avgED	SumZ	SumZ/#TotalWindows	BPs= 10
nt-745	-	G	120	-	-	-	-	-
745	721	C	11	-42.75	-3.58	25.31	-39.35	-0.33
745	724	C	37	-39.97	-3.11	30.25	-114.96	-0.96
745	660	C	6	-38.55	-3.02	28.43	-18.11	-0.15
745	NoBP	G	28	-34.04	-1.58	22.34	-44.22	-0.37
745	775	U	11	-41.82	-3.78	13.32	-41.57	-0.35
745	767	U	3	-42.23	-3.47	18.28	-10.42	-0.09
745	769	U	2	-35.55	-1.88	30.41	-3.76	-0.03
745	723	C	19	-38.09	-2.59	29.77	-49.17	-0.41
745	725	C	1	-35.5	-1.98	27.0	-1.98	-0.02
745	726	U	1	-32.8	-1.21	43.69	-1.21	-0.01
745	771	C	1	-32.4	-1.2	36.94	-1.2	-0.01

i-nuc	BP(j)	Nuc	#BP_Win	avgMFE	avgZ	avgED	SumZ	SumZ/#TotalWindows	BPs= 12
nt-746	-	G	120	-	-	-	-	-
746	NoBP	G	1	-38.1	-3.73	18.84	-3.73	-0.03
746	720	C	1	-39.3	-3.69	18.87	-3.69	-0.03
746	723	C	37	-39.97	-3.11	30.25	-114.96	-0.96
746	659	U	6	-38.55	-3.02	28.43	-18.11	-0.15
746	668	U	7	-40.33	-3.13	21.38	-21.88	-0.18
746	774	C	12	-41.61	-3.77	13.44	-45.19	-0.38
746	766	C	3	-42.23	-3.47	18.28	-10.42	-0.09
746	768	U	2	-35.55	-1.88	30.41	-3.76	-0.03
746	722	C	19	-38.09	-2.59	29.77	-49.17	-0.41
746	807	C	29	-35.11	-1.66	23.65	-48.12	-0.4
746	724	C	1	-35.5	-1.98	27.0	-1.98	-0.02
746	725	C	1	-32.8	-1.21	43.69	-1.21	-0.01
746	770	U	1	-32.4	-1.2	36.94	-1.2	-0.01

i-nuc	BP(j)	Nuc	#BP_Win	avgMFE	avgZ	avgED	SumZ	SumZ/#TotalWindows	BPs= 9
nt-747	-	G	120	-	-	-	-	-
747	NoBP	G	7	-37.73	-2.78	23.69	-19.44	-0.16
747	722	C	37	-39.97	-3.11	30.25	-114.96	-0.96
747	658	C	6	-38.55	-3.02	28.43	-18.11	-0.15
747	773	C	12	-41.61	-3.77	13.44	-45.19	-0.38
747	767	U	5	-37.7	-2.33	26.6	-11.65	-0.1
747	765	C	3	-42.23	-3.47	18.28	-10.42	-0.09
747	721	C	19	-38.09	-2.59	29.77	-49.17	-0.41
747	806	U	29	-35.11	-1.66	23.65	-48.12	-0.4
747	723	C	1	-35.5	-1.98	27.0	-1.98	-0.02
747	724	C	1	-32.8	-1.21	43.69	-1.21	-0.01

i-nuc	BP(j)	Nuc	#BP_Win	avgMFE	avgZ	avgED	SumZ	SumZ/#TotalWindows	BPs= 9
nt-748	-	G	120	-	-	-	-	-
748	721	C	37	-39.97	-3.11	30.25	-114.96	-0.96
748	657	U	6	-38.55	-3.02	28.43	-18.11	-0.15
748	NoBP	G	8	-40.5	-3.2	21.16	-25.61	-0.21
748	772	C	12	-41.61	-3.77	13.44	-45.19	-0.38
748	766	C	5	-37.7	-2.33	26.6	-11.65	-0.1
748	720	C	19	-38.09	-2.59	29.77	-49.17	-0.41
748	805	U	29	-35.11	-1.66	23.65	-48.12	-0.4
748	722	C	1	-35.5	-1.98	27.0	-1.98	-0.02
748	723	C	1	-32.8	-1.21	43.69	-1.21	-0.01
748	853	C	2	-28.15	-0.86	26.62	-1.72	-0.01

i-nuc	BP(j)	Nuc	#BP_Win	avgMFE	avgZ	avgED	SumZ	SumZ/#TotalWindows	BPs= 8
nt-749	-	G	120	-	-	-	-	-
749	NoBP	G	5	-35.22	-2.15	29.04	-10.77	-0.09
749	720	C	32	-39.63	-3.02	31.31	-96.71	-0.81
749	656	U	6	-38.55	-3.02	28.43	-18.11	-0.15
749	665	C	5	-39.46	-3.04	22.88	-15.19	-0.13
749	771	C	12	-41.61	-3.77	13.44	-45.19	-0.38
749	765	C	5	-37.7	-2.33	26.6	-11.65	-0.1
749	763	U	3	-42.23	-3.47	18.28	-10.42	-0.09
749	804	C	50	-36.61	-2.09	26.2	-104.71	-0.87
749	852	C	2	-28.15	-0.86	26.62	-1.72	-0.01

i-nuc	BP(j)	Nuc	#BP_Win	avgMFE	avgZ	avgED	SumZ	SumZ/#TotalWindows	BPs= 6
nt-750	-	U	120	-	-	-	-	-
750	NoBP	U	49	-39.34	-3.05	26.99	-149.45	-1.25
750	655	A	6	-38.55	-3.02	28.43	-18.11	-0.15
750	664	A	5	-39.46	-3.04	22.88	-15.19	-0.13
750	764	A	5	-37.7	-2.33	26.6	-11.65	-0.1
750	762	A	3	-42.23	-3.47	18.28	-10.42	-0.09
750	803	G	50	-36.61	-2.09	26.2	-104.71	-0.87
750	851	G	2	-28.15	-0.86	26.62	-1.72	-0.01

i-nuc	BP(j)	Nuc	#BP_Win	avgMFE	avgZ	avgED	SumZ	SumZ/#TotalWindows	BPs= 6
nt-751	-	U	120	-	-	-	-	-
751	NoBP	U	46	-38.89	-2.92	25.04	-134.54	-1.12
751	647	A	6	-38.4	-2.85	43.88	-17.1	-0.14
751	654	G	6	-38.55	-3.02	28.43	-18.11	-0.15
751	663	A	5	-39.46	-3.04	22.88	-15.19	-0.13
751	761	A	3	-42.23	-3.47	18.28	-10.42	-0.09
751	802	G	52	-36.76	-2.13	26.25	-110.93	-0.92
751	850	A	2	-28.15	-0.86	26.62	-1.72	-0.01

i-nuc	BP(j)	Nuc	#BP_Win	avgMFE	avgZ	avgED	SumZ	SumZ/#TotalWindows	BPs= 6
nt-752	-	G	120	-	-	-	-	-
752	NoBP	G	25	-38.9	-2.77	27.04	-69.14	-0.58
752	646	C	6	-38.4	-2.85	43.88	-17.1	-0.14
752	653	U	3	-38.93	-2.92	39.94	-8.77	-0.07
752	662	U	5	-39.46	-3.04	22.88	-15.19	-0.13
752	769	U	12	-41.61	-3.77	13.44	-45.19	-0.38
752	801	C	68	-36.38	-2.17	26.65	-147.63	-1.23
752	714	C	1	-38.3	-2.09	44.01	-2.09	-0.02

i-nuc	BP(j)	Nuc	#BP_Win	avgMFE	avgZ	avgED	SumZ	SumZ/#TotalWindows	BPs= 5
nt-753	-	A	120	-	-	-	-	-
753	NoBP	A	29	-37.99	-2.62	29.31	-75.86	-0.63
753	645	U	6	-38.4	-2.85	43.88	-17.1	-0.14
753	768	U	12	-41.61	-3.77	13.44	-45.19	-0.38
753	759	U	3	-42.23	-3.47	18.28	-10.42	-0.09
753	800	U	69	-36.43	-2.18	26.64	-150.52	-1.25
753	713	U	1	-38.3	-2.09	44.01	-2.09	-0.02

i-nuc	BP(j)	Nuc	#BP_Win	avgMFE	avgZ	avgED	SumZ	SumZ/#TotalWindows	BPs= 5
nt-754	-	A	120	-	-	-	-	-
754	NoBP	A	28	-37.31	-2.48	30.0	-69.42	-0.58
754	644	U	6	-38.4	-2.85	43.88	-17.1	-0.14
754	767	U	12	-41.61	-3.77	13.44	-45.19	-0.38
754	758	U	3	-42.23	-3.47	18.28	-10.42	-0.09
754	799	U	70	-36.47	-2.19	26.64	-153.17	-1.28
754	712	U	1	-38.3	-2.09	44.01	-2.09	-0.02

i-nuc	BP(j)	Nuc	#BP_Win	avgMFE	avgZ	avgED	SumZ	SumZ/#TotalWindows	BPs= 1
nt-755	-	U	120	-	-	-	-	-
755	NoBP	U	48	-38.76	-2.88	27.37	-138.34	-1.15
755	798	A	72	-36.31	-2.16	26.84	-155.61	-1.3

i-nuc	BP(j)	Nuc	#BP_Win	avgMFE	avgZ	avgED	SumZ	SumZ/#TotalWindows	BPs= 3
nt-756	-	G	120	-	-	-	-	-
756	NoBP	G	35	-37.38	-2.52	31.67	-88.09	-0.73
756	765	C	12	-41.61	-3.77	13.44	-45.19	-0.38
756	797	C	72	-36.31	-2.16	26.84	-155.61	-1.3
756	711	C	1	-38.3	-2.09	44.01	-2.09	-0.02

i-nuc	BP(j)	Nuc	#BP_Win	avgMFE	avgZ	avgED	SumZ	SumZ/#TotalWindows	BPs= 3
nt-757	-	U	120	-	-	-	-	-
757	NoBP	U	35	-36.99	-2.45	31.38	-85.62	-0.71
757	764	A	12	-41.61	-3.77	13.44	-45.19	-0.38
757	796	A	72	-36.31	-2.16	26.84	-155.61	-1.3
757	710	G	1	-38.3	-2.09	44.01	-2.09	-0.02

i-nuc	BP(j)	Nuc	#BP_Win	avgMFE	avgZ	avgED	SumZ	SumZ/#TotalWindows	BPs= 3
nt-758	-	U	120	-	-	-	-	-
758	NoBP	U	44	-37.58	-2.68	27.19	-118.0	-0.98
758	754	A	3	-42.23	-3.47	18.28	-10.42	-0.09
758	795	A	72	-36.31	-2.16	26.84	-155.61	-1.3
758	709	A	1	-38.3	-2.09	44.01	-2.09	-0.02

i-nuc	BP(j)	Nuc	#BP_Win	avgMFE	avgZ	avgED	SumZ	SumZ/#TotalWindows	BPs= 2
nt-759	-	U	120	-	-	-	-	-
759	NoBP	U	114	-36.63	-2.32	26.74	-264.5	-2.2
759	647	A	3	-38.93	-2.92	39.94	-8.77	-0.07
759	753	A	3	-42.23	-3.47	18.28	-10.42	-0.09

i-nuc	BP(j)	Nuc	#BP_Win	avgMFE	avgZ	avgED	SumZ	SumZ/#TotalWindows	BPs= 2
nt-760	-	G	120	-	-	-	-	-
760	NoBP	G	112	-36.53	-2.3	26.65	-257.36	-2.14
760	646	C	3	-38.93	-2.92	39.94	-8.77	-0.07
760	658	C	5	-39.46	-3.04	22.88	-15.19	-0.13

i-nuc	BP(j)	Nuc	#BP_Win	avgMFE	avgZ	avgED	SumZ	SumZ/#TotalWindows	BPs= 3
nt-761	-	A	120	-	-	-	-	-
761	NoBP	A	109	-36.25	-2.25	26.85	-244.77	-2.04
761	645	U	3	-38.93	-2.92	39.94	-8.77	-0.07
761	657	U	5	-39.46	-3.04	22.88	-15.19	-0.13
761	751	U	3	-42.23	-3.47	18.28	-10.42	-0.09

i-nuc	BP(j)	Nuc	#BP_Win	avgMFE	avgZ	avgED	SumZ	SumZ/#TotalWindows	BPs= 3
nt-762	-	A	120	-	-	-	-	-
762	644	U	2	-39.1	-2.99	40.16	-5.97	-0.05
762	NoBP	A	110	-36.15	-2.23	26.93	-245.41	-2.05
762	656	U	5	-39.46	-3.04	22.88	-15.19	-0.13
762	750	U	3	-42.23	-3.47	18.28	-10.42	-0.09

i-nuc	BP(j)	Nuc	#BP_Win	avgMFE	avgZ	avgED	SumZ	SumZ/#TotalWindows	BPs= 2
nt-763	-	U	120	-	-	-	-	-
763	NoBP	U	112	-36.08	-2.23	27.18	-249.25	-2.08
763	654	G	5	-39.46	-3.04	22.88	-15.19	-0.13
763	749	G	3	-42.23	-3.47	18.28	-10.42	-0.09

i-nuc	BP(j)	Nuc	#BP_Win	avgMFE	avgZ	avgED	SumZ	SumZ/#TotalWindows	BPs= 3
nt-764	-	A	120	-	-	-	-	-
764	NoBP	A	98	-35.38	-2.05	28.63	-201.14	-1.68
764	653	U	5	-39.46	-3.04	22.88	-15.19	-0.13
764	757	U	12	-41.61	-3.77	13.44	-45.19	-0.38
764	750	U	5	-37.7	-2.33	26.6	-11.65	-0.1

i-nuc	BP(j)	Nuc	#BP_Win	avgMFE	avgZ	avgED	SumZ	SumZ/#TotalWindows	BPs= 5
nt-765	-	C	120	-	-	-	-	-
765	NoBP	C	94	-35.02	-1.99	28.74	-187.34	-1.56
765	652	G	5	-39.46	-3.04	22.88	-15.19	-0.13
765	756	G	12	-41.61	-3.77	13.44	-45.19	-0.38
765	749	G	5	-37.7	-2.33	26.6	-11.65	-0.1
765	747	G	3	-42.23	-3.47	18.28	-10.42	-0.09
765	708	G	1	-38.3	-2.09	44.01	-2.09	-0.02

i-nuc	BP(j)	Nuc	#BP_Win	avgMFE	avgZ	avgED	SumZ	SumZ/#TotalWindows	BPs= 4
nt-766	-	C	120	-	-	-	-	-
766	651	G	5	-39.46	-3.04	22.88	-15.19	-0.13
766	NoBP	C	106	-35.67	-2.18	26.93	-231.4	-1.93
766	748	G	5	-37.7	-2.33	26.6	-11.65	-0.1
766	746	G	3	-42.23	-3.47	18.28	-10.42	-0.09
766	707	G	1	-38.3	-2.09	44.01	-2.09	-0.02

i-nuc	BP(j)	Nuc	#BP_Win	avgMFE	avgZ	avgED	SumZ	SumZ/#TotalWindows	BPs= 6
nt-767	-	U	120	-	-	-	-	-
767	NoBP	U	13	-32.42	-1.89	27.22	-24.53	-0.2
767	754	A	12	-41.61	-3.77	13.44	-45.19	-0.38
767	747	G	5	-37.7	-2.33	26.6	-11.65	-0.1
767	745	G	3	-42.23	-3.47	18.28	-10.42	-0.09
767	788	A	14	-30.81	-1.43	37.39	-20.05	-0.17
767	786	G	72	-36.31	-2.16	26.84	-155.61	-1.3
767	706	A	1	-38.3	-2.09	44.01	-2.09	-0.02

i-nuc	BP(j)	Nuc	#BP_Win	avgMFE	avgZ	avgED	SumZ	SumZ/#TotalWindows	BPs= 4
nt-768	-	U	120	-	-	-	-	-
768	NoBP	U	8	-38.04	-2.76	23.96	-22.07	-0.18
768	753	A	12	-41.61	-3.77	13.44	-45.19	-0.38
768	785	A	80	-35.6	-2.06	27.4	-165.01	-1.38
768	787	A	18	-32.48	-1.75	34.58	-31.49	-0.26
768	746	G	2	-35.55	-1.88	30.41	-3.76	-0.03

i-nuc	BP(j)	Nuc	#BP_Win	avgMFE	avgZ	avgED	SumZ	SumZ/#TotalWindows	BPs= 4
nt-769	-	U	120	-	-	-	-	-
769	NoBP	U	7	-37.8	-2.71	24.71	-18.96	-0.16
769	752	G	12	-41.61	-3.77	13.44	-45.19	-0.38
769	784	G	80	-35.6	-2.06	27.4	-165.01	-1.38
769	786	G	19	-32.11	-1.68	34.85	-32.0	-0.27
769	745	G	2	-35.55	-1.88	30.41	-3.76	-0.03

i-nuc	BP(j)	Nuc	#BP_Win	avgMFE	avgZ	avgED	SumZ	SumZ/#TotalWindows	BPs= 5
nt-770	-	U	120	-	-	-	-	-
770	NoBP	U	16	-40.84	-3.61	14.61	-57.75	-0.48
770	783	A	80	-35.6	-2.06	27.4	-165.01	-1.38
770	785	A	20	-31.73	-1.62	34.92	-32.33	-0.27
770	744	G	2	-35.55	-1.88	30.41	-3.76	-0.03
770	703	A	1	-38.3	-2.09	44.01	-2.09	-0.02
770	746	G	1	-32.4	-1.2	36.94	-1.2	-0.01

i-nuc	BP(j)	Nuc	#BP_Win	avgMFE	avgZ	avgED	SumZ	SumZ/#TotalWindows	BPs= 6
nt-771	-	C	120	-	-	-	-	-
771	NoBP	C	4	-34.78	-2.37	21.05	-9.49	-0.08
771	749	G	12	-41.61	-3.77	13.44	-45.19	-0.38
771	782	G	80	-35.6	-2.06	27.4	-165.01	-1.38
771	784	G	20	-31.73	-1.62	34.92	-32.33	-0.27
771	743	G	2	-35.55	-1.88	30.41	-3.76	-0.03
771	702	G	1	-38.3	-2.09	44.01	-2.09	-0.02
771	745	G	1	-32.4	-1.2	36.94	-1.2	-0.01

i-nuc	BP(j)	Nuc	#BP_Win	avgMFE	avgZ	avgED	SumZ	SumZ/#TotalWindows	BPs= 5
nt-772	-	C	120	-	-	-	-	-
772	NoBP	C	4	-33.25	-1.91	25.49	-7.65	-0.06
772	748	G	12	-41.61	-3.77	13.44	-45.19	-0.38
772	781	G	80	-35.6	-2.06	27.4	-165.01	-1.38
772	782	G	22	-31.75	-1.58	34.39	-34.71	-0.29
772	701	G	1	-38.3	-2.09	44.01	-2.09	-0.02
772	744	G	1	-32.4	-1.2	36.94	-1.2	-0.01

i-nuc	BP(j)	Nuc	#BP_Win	avgMFE	avgZ	avgED	SumZ	SumZ/#TotalWindows	BPs= 6
nt-773	-	C	120	-	-	-	-	-
773	NoBP	C	3	-29.1	-1.01	27.12	-3.04	-0.03
773	747	G	12	-41.61	-3.77	13.44	-45.19	-0.38
773	780	G	80	-35.6	-2.06	27.4	-165.01	-1.38
773	781	G	22	-31.75	-1.58	34.39	-34.71	-0.29
773	700	G	1	-38.3	-2.09	44.01	-2.09	-0.02
773	743	G	1	-32.4	-1.2	36.94	-1.2	-0.01
773	741	G	1	-32.1	-1.25	34.16	-1.25	-0.01

i-nuc	BP(j)	Nuc	#BP_Win	avgMFE	avgZ	avgED	SumZ	SumZ/#TotalWindows	BPs= 5
nt-774	-	C	120	-	-	-	-	-
774	746	G	12	-41.61	-3.77	13.44	-45.19	-0.38
774	NoBP	C	82	-35.33	-2.01	27.5	-164.93	-1.37
774	780	G	22	-31.75	-1.58	34.39	-34.71	-0.29
774	818	G	2	-31.6	-0.96	42.48	-1.93	-0.02
774	741	G	1	-32.4	-1.2	36.94	-1.2	-0.01
774	740	G	1	-32.1	-1.25	34.16	-1.25	-0.01

i-nuc	BP(j)	Nuc	#BP_Win	avgMFE	avgZ	avgED	SumZ	SumZ/#TotalWindows	BPs= 5
nt-775	-	U	120	-	-	-	-	-
775	745	G	11	-41.82	-3.78	13.32	-41.57	-0.35
775	NoBP	U	83	-35.21	-1.99	27.71	-164.76	-1.37
775	779	A	22	-31.75	-1.58	34.39	-34.71	-0.29
775	817	A	2	-31.6	-0.96	42.48	-1.93	-0.02
775	740	G	1	-32.4	-1.2	36.94	-1.2	-0.01
775	739	A	1	-32.1	-1.25	34.16	-1.25	-0.01

i-nuc	BP(j)	Nuc	#BP_Win	avgMFE	avgZ	avgED	SumZ	SumZ/#TotalWindows	BPs= 5
nt-776	-	U	120	-	-	-	-	-
776	NoBP	U	105	-34.65	-1.94	29.07	-203.33	-1.69
776	744	G	9	-41.9	-3.69	13.59	-33.18	-0.28
776	816	A	2	-31.6	-0.96	42.48	-1.93	-0.02
776	739	A	1	-32.4	-1.2	36.94	-1.2	-0.01
776	738	G	1	-32.1	-1.25	34.16	-1.25	-0.01
776	880	A	2	-24.6	0.04	31.28	0.08	0.0

i-nuc	BP(j)	Nuc	#BP_Win	avgMFE	avgZ	avgED	SumZ	SumZ/#TotalWindows	BPs= 3
nt-777	-	G	120	-	-	-	-	-
777	NoBP	G	115	-35.18	-2.05	28.08	-235.74	-1.96
777	737	U	1	-32.1	-1.25	34.16	-1.25	-0.01
777	879	C	2	-24.6	0.04	31.28	0.08	0.0
777	801	C	2	-25.3	0.32	46.09	0.63	0.01

i-nuc	BP(j)	Nuc	#BP_Win	avgMFE	avgZ	avgED	SumZ	SumZ/#TotalWindows	BPs= 3
nt-778	-	A	120	-	-	-	-	-
778	NoBP	A	116	-34.91	-1.99	28.06	-230.91	-1.92
778	737	U	1	-32.4	-1.2	36.94	-1.2	-0.01
778	736	U	1	-32.1	-1.25	34.16	-1.25	-0.01
778	800	U	2	-25.3	0.32	46.09	0.63	0.01

i-nuc	BP(j)	Nuc	#BP_Win	avgMFE	avgZ	avgED	SumZ	SumZ/#TotalWindows	BPs= 5
nt-779	-	A	120	-	-	-	-	-
779	NoBP	A	92	-35.78	-2.1	26.47	-193.04	-1.61
779	775	U	22	-31.75	-1.58	34.39	-34.71	-0.29
779	736	U	1	-32.4	-1.2	36.94	-1.2	-0.01
779	735	U	1	-32.1	-1.25	34.16	-1.25	-0.01
779	877	U	2	-24.6	0.04	31.28	0.08	0.0
779	799	U	2	-25.3	0.32	46.09	0.63	0.01

i-nuc	BP(j)	Nuc	#BP_Win	avgMFE	avgZ	avgED	SumZ	SumZ/#TotalWindows	BPs= 6
nt-780	-	G	120	-	-	-	-	-
780	NoBP	G	12	-36.05	-2.05	20.26	-24.64	-0.21
780	773	C	80	-35.6	-2.06	27.4	-165.01	-1.38
780	774	C	22	-31.75	-1.58	34.39	-34.71	-0.29
780	735	U	1	-32.4	-1.2	36.94	-1.2	-0.01
780	734	U	1	-32.1	-1.25	34.16	-1.25	-0.01
780	876	U	2	-24.6	0.04	31.28	0.08	0.0
780	797	C	2	-25.3	0.32	46.09	0.63	0.01

i-nuc	BP(j)	Nuc	#BP_Win	avgMFE	avgZ	avgED	SumZ	SumZ/#TotalWindows	BPs= 6
nt-781	-	G	120	-	-	-	-	-
781	NoBP	G	7	-37.16	-2.32	24.26	-16.26	-0.14
781	772	C	80	-35.6	-2.06	27.4	-165.01	-1.38
781	773	C	22	-31.75	-1.58	34.39	-34.71	-0.29
781	812	U	7	-30.24	-0.66	23.97	-4.65	-0.04
781	734	U	1	-32.4	-1.2	36.94	-1.2	-0.01
781	733	U	1	-32.1	-1.25	34.16	-1.25	-0.01
781	875	C	2	-24.6	0.04	31.28	0.08	0.0

i-nuc	BP(j)	Nuc	#BP_Win	avgMFE	avgZ	avgED	SumZ	SumZ/#TotalWindows	BPs= 6
nt-782	-	G	120	-	-	-	-	-
782	NoBP	G	6	-36.37	-2.1	26.43	-12.57	-0.1
782	771	C	80	-35.6	-2.06	27.4	-165.01	-1.38
782	772	C	22	-31.75	-1.58	34.39	-34.71	-0.29
782	811	C	8	-30.14	-0.7	22.89	-5.59	-0.05
782	733	U	1	-32.4	-1.2	36.94	-1.2	-0.01
782	732	U	1	-32.1	-1.25	34.16	-1.25	-0.01
782	874	C	2	-24.6	0.04	31.28	0.08	0.0

i-nuc	BP(j)	Nuc	#BP_Win	avgMFE	avgZ	avgED	SumZ	SumZ/#TotalWindows	BPs= 7
nt-783	-	A	120	-	-	-	-	-
783	NoBP	A	25	-32.96	-1.78	32.41	-44.49	-0.37
783	770	U	80	-35.6	-2.06	27.4	-165.01	-1.38
783	810	U	8	-30.14	-0.7	22.89	-5.59	-0.05
783	732	U	1	-32.4	-1.2	36.94	-1.2	-0.01
783	731	U	1	-32.1	-1.25	34.16	-1.25	-0.01
783	873	U	2	-24.6	0.04	31.28	0.08	0.0
783	794	U	2	-25.3	0.32	46.09	0.63	0.01
783	812	U	1	-29.2	-1.02	11.87	-1.02	-0.01

i-nuc	BP(j)	Nuc	#BP_Win	avgMFE	avgZ	avgED	SumZ	SumZ/#TotalWindows	BPs= 7
nt-784	-	G	120	-	-	-	-	-
784	NoBP	G	6	-33.02	-1.37	31.07	-8.21	-0.07
784	769	U	80	-35.6	-2.06	27.4	-165.01	-1.38
784	771	C	20	-31.73	-1.62	34.92	-32.33	-0.27
784	809	C	8	-30.14	-0.7	22.89	-5.59	-0.05
784	731	U	1	-32.4	-1.2	36.94	-1.2	-0.01
784	730	U	1	-32.1	-1.25	34.16	-1.25	-0.01
784	872	U	2	-24.6	0.04	31.28	0.08	0.0
784	811	C	2	-28.65	-0.88	13.76	-1.75	-0.01

i-nuc	BP(j)	Nuc	#BP_Win	avgMFE	avgZ	avgED	SumZ	SumZ/#TotalWindows	BPs= 8
nt-785	-	A	120	-	-	-	-	-
785	NoBP	A	11	-31.52	-1.02	23.52	-11.19	-0.09
785	768	U	80	-35.6	-2.06	27.4	-165.01	-1.38
785	770	U	20	-31.73	-1.62	34.92	-32.33	-0.27
785	730	U	1	-32.4	-1.2	36.94	-1.2	-0.01
785	729	U	1	-32.1	-1.25	34.16	-1.25	-0.01
785	871	U	2	-24.6	0.04	31.28	0.08	0.0
785	792	U	2	-25.3	0.32	46.09	0.63	0.01
785	810	U	2	-28.65	-0.88	13.76	-1.75	-0.01
785	812	U	1	-25.9	-0.21	37.23	-0.21	-0.0

i-nuc	BP(j)	Nuc	#BP_Win	avgMFE	avgZ	avgED	SumZ	SumZ/#TotalWindows	BPs= 11
nt-786	-	G	120	-	-	-	-	-
786	NoBP	G	5	-34.68	-1.88	25.93	-9.4	-0.08
786	769	U	19	-32.11	-1.68	34.85	-32.0	-0.27
786	767	U	72	-36.31	-2.16	26.84	-155.61	-1.3
786	807	C	8	-30.14	-0.7	22.89	-5.59	-0.05
786	729	U	1	-32.4	-1.2	36.94	-1.2	-0.01
786	728	U	1	-32.1	-1.25	34.16	-1.25	-0.01
786	874	C	6	-24.7	-0.45	37.46	-2.71	-0.02
786	870	C	2	-24.6	0.04	31.28	0.08	0.0
786	791	C	2	-25.3	0.32	46.09	0.63	0.01
786	809	C	2	-28.65	-0.88	13.76	-1.75	-0.01
786	811	C	1	-25.9	-0.21	37.23	-0.21	-0.0
786	823	C	1	-25.9	-0.28	44.5	-0.28	-0.0

i-nuc	BP(j)	Nuc	#BP_Win	avgMFE	avgZ	avgED	SumZ	SumZ/#TotalWindows	BPs= 7
nt-787	-	A	120	-	-	-	-	-
787	NoBP	A	84	-35.17	-1.95	27.29	-163.9	-1.37
787	768	U	18	-32.48	-1.75	34.58	-31.49	-0.26
787	806	U	8	-30.14	-0.7	22.89	-5.59	-0.05
787	728	U	1	-32.4	-1.2	36.94	-1.2	-0.01
787	727	U	1	-32.1	-1.25	34.16	-1.25	-0.01
787	873	U	6	-24.7	-0.45	37.46	-2.71	-0.02
787	810	U	1	-25.9	-0.21	37.23	-0.21	-0.0
787	822	U	1	-25.9	-0.28	44.5	-0.28	-0.0

i-nuc	BP(j)	Nuc	#BP_Win	avgMFE	avgZ	avgED	SumZ	SumZ/#TotalWindows	BPs= 7
nt-788	-	A	120	-	-	-	-	-
788	NoBP	A	86	-35.3	-1.99	27.6	-170.88	-1.42
788	767	U	14	-30.81	-1.43	37.39	-20.05	-0.17
788	805	U	8	-30.14	-0.7	22.89	-5.59	-0.05
788	727	U	1	-32.4	-1.2	36.94	-1.2	-0.01
788	726	U	1	-32.1	-1.25	34.16	-1.25	-0.01
788	872	U	6	-24.7	-0.45	37.46	-2.71	-0.02
788	806	U	3	-27.73	-0.65	21.59	-1.96	-0.02
788	821	U	1	-25.9	-0.28	44.5	-0.28	-0.0

i-nuc	BP(j)	Nuc	#BP_Win	avgMFE	avgZ	avgED	SumZ	SumZ/#TotalWindows	BPs= 5
nt-789	-	A	120	-	-	-	-	-
789	NoBP	A	107	-34.36	-1.83	28.7	-195.31	-1.63
789	726	U	1	-32.4	-1.2	36.94	-1.2	-0.01
789	871	U	6	-24.7	-0.45	37.46	-2.71	-0.02
789	867	U	2	-24.6	0.04	31.28	0.08	0.0
789	805	U	3	-27.73	-0.65	21.59	-1.96	-0.02
789	820	U	1	-25.9	-0.28	44.5	-0.28	-0.0

i-nuc	BP(j)	Nuc	#BP_Win	avgMFE	avgZ	avgED	SumZ	SumZ/#TotalWindows	BPs= 7
nt-790	-	G	120	-	-	-	-	-
790	NoBP	G	94	-35.01	-1.97	29.03	-185.07	-1.54
790	804	C	11	-29.48	-0.69	22.54	-7.55	-0.06
790	725	C	1	-32.4	-1.2	36.94	-1.2	-0.01
790	869	C	2	-23.1	0.24	37.63	0.47	0.0
790	870	C	6	-24.7	-0.45	37.46	-2.71	-0.02
790	866	C	2	-24.6	0.04	31.28	0.08	0.0
790	819	U	1	-25.9	-0.28	44.5	-0.28	-0.0
790	852	C	3	-28.03	-0.76	34.23	-2.29	-0.02

i-nuc	BP(j)	Nuc	#BP_Win	avgMFE	avgZ	avgED	SumZ	SumZ/#TotalWindows	BPs= 5
nt-791	-	C	120	-	-	-	-	-
791	NoBP	C	101	-34.22	-1.85	29.4	-186.85	-1.56
791	803	G	11	-29.48	-0.69	22.54	-7.55	-0.06
791	868	G	2	-23.1	0.24	37.63	0.47	0.0
791	786	G	2	-25.3	0.32	46.09	0.63	0.01
791	818	G	1	-25.9	-0.28	44.5	-0.28	-0.0
791	851	G	3	-28.03	-0.76	34.23	-2.29	-0.02

i-nuc	BP(j)	Nuc	#BP_Win	avgMFE	avgZ	avgED	SumZ	SumZ/#TotalWindows	BPs= 6
nt-792	-	U	120	-	-	-	-	-
792	NoBP	U	100	-34.17	-1.84	29.41	-184.01	-1.53
792	802	G	11	-29.48	-0.69	22.54	-7.55	-0.06
792	880	A	1	-24.8	-0.68	40.76	-0.68	-0.01
792	863	G	2	-24.6	0.04	31.28	0.08	0.0
792	785	A	2	-25.3	0.32	46.09	0.63	0.01
792	817	A	1	-25.9	-0.28	44.5	-0.28	-0.0
792	850	A	3	-28.03	-0.76	34.23	-2.29	-0.02

i-nuc	BP(j)	Nuc	#BP_Win	avgMFE	avgZ	avgED	SumZ	SumZ/#TotalWindows	BPs= 4
nt-793	-	G	120	-	-	-	-	-
793	NoBP	G	100	-34.2	-1.82	29.32	-182.02	-1.52
793	801	C	11	-29.48	-0.69	22.54	-7.55	-0.06
793	869	C	6	-24.7	-0.45	37.46	-2.71	-0.02
793	879	C	1	-24.8	-0.68	40.76	-0.68	-0.01
793	862	U	2	-24.6	0.04	31.28	0.08	0.0

i-nuc	BP(j)	Nuc	#BP_Win	avgMFE	avgZ	avgED	SumZ	SumZ/#TotalWindows	BPs= 5
nt-794	-	U	120	-	-	-	-	-
794	NoBP	U	108	-33.88	-1.75	28.14	-189.06	-1.58
794	868	G	6	-24.7	-0.45	37.46	-2.71	-0.02
794	878	A	1	-24.8	-0.68	40.76	-0.68	-0.01
794	861	A	2	-24.6	0.04	31.28	0.08	0.0
794	890	G	1	-24.7	0.13	31.35	0.13	0.0
794	783	A	2	-25.3	0.32	46.09	0.63	0.01

i-nuc	BP(j)	Nuc	#BP_Win	avgMFE	avgZ	avgED	SumZ	SumZ/#TotalWindows	BPs= 4
nt-795	-	A	120	-	-	-	-	-
795	NoBP	A	40	-28.36	-0.78	31.16	-31.34	-0.26
795	758	U	72	-36.31	-2.16	26.84	-155.61	-1.3
795	867	U	6	-24.7	-0.45	37.46	-2.71	-0.02
795	877	U	1	-24.8	-0.68	40.76	-0.68	-0.01
795	889	U	1	-24.7	0.13	31.35	0.13	0.0

i-nuc	BP(j)	Nuc	#BP_Win	avgMFE	avgZ	avgED	SumZ	SumZ/#TotalWindows	BPs= 4
nt-796	-	A	120	-	-	-	-	-
796	NoBP	A	38	-28.4	-0.8	30.78	-30.46	-0.25
796	757	U	72	-36.31	-2.16	26.84	-155.61	-1.3
796	864	U	8	-24.3	-0.28	37.5	-2.24	-0.02
796	876	U	1	-24.8	-0.68	40.76	-0.68	-0.01
796	888	U	1	-24.7	0.13	31.35	0.13	0.0

i-nuc	BP(j)	Nuc	#BP_Win	avgMFE	avgZ	avgED	SumZ	SumZ/#TotalWindows	BPs= 5
nt-797	-	C	120	-	-	-	-	-
797	NoBP	C	34	-28.48	-0.87	30.36	-29.45	-0.25
797	756	G	72	-36.31	-2.16	26.84	-155.61	-1.3
797	863	G	8	-24.3	-0.28	37.5	-2.24	-0.02
797	858	G	3	-25.3	-0.2	29.37	-0.6	-0.01
797	887	G	1	-24.7	0.13	31.35	0.13	0.0
797	780	G	2	-25.3	0.32	46.09	0.63	0.01

i-nuc	BP(j)	Nuc	#BP_Win	avgMFE	avgZ	avgED	SumZ	SumZ/#TotalWindows	BPs= 4
nt-798	-	A	120	-	-	-	-	-
798	755	U	72	-36.31	-2.16	26.84	-155.61	-1.3
798	NoBP	A	36	-28.05	-0.74	31.19	-26.76	-0.22
798	862	U	8	-24.3	-0.28	37.5	-2.24	-0.02
798	857	U	3	-25.3	-0.2	29.37	-0.6	-0.01
798	886	U	1	-24.7	0.13	31.35	0.13	0.0

i-nuc	BP(j)	Nuc	#BP_Win	avgMFE	avgZ	avgED	SumZ	SumZ/#TotalWindows	BPs= 5
nt-799	-	U	120	-	-	-	-	-
799	754	A	70	-36.47	-2.19	26.64	-153.17	-1.28
799	NoBP	U	36	-28.11	-0.77	30.74	-27.56	-0.23
799	861	A	8	-24.3	-0.28	37.5	-2.24	-0.02
799	856	A	3	-25.3	-0.2	29.37	-0.6	-0.01
799	885	A	1	-24.7	0.13	31.35	0.13	0.0
799	779	A	2	-25.3	0.32	46.09	0.63	0.01

i-nuc	BP(j)	Nuc	#BP_Win	avgMFE	avgZ	avgED	SumZ	SumZ/#TotalWindows	BPs= 5
nt-800	-	U	120	-	-	-	-	-
800	753	A	69	-36.43	-2.18	26.64	-150.52	-1.25
800	NoBP	U	35	-28.06	-0.73	30.79	-25.49	-0.21
800	860	A	8	-24.3	-0.28	37.5	-2.24	-0.02
800	855	A	3	-25.3	-0.2	29.37	-0.6	-0.01
800	778	A	2	-25.3	0.32	46.09	0.63	0.01
800	842	A	3	-28.03	-0.76	34.23	-2.29	-0.02

i-nuc	BP(j)	Nuc	#BP_Win	avgMFE	avgZ	avgED	SumZ	SumZ/#TotalWindows	BPs= 7
nt-801	-	C	120	-	-	-	-	-
801	752	G	68	-36.38	-2.17	26.65	-147.63	-1.23
801	793	G	11	-29.48	-0.69	22.54	-7.55	-0.06
801	NoBP	C	26	-27.22	-0.7	33.59	-18.26	-0.15
801	859	G	8	-24.3	-0.28	37.5	-2.24	-0.02
801	777	G	2	-25.3	0.32	46.09	0.63	0.01
801	808	G	1	-25.9	-0.28	44.5	-0.28	-0.0
801	841	G	3	-28.03	-0.76	34.23	-2.29	-0.02
801	920	G	1	-30.9	-0.62	29.42	-0.62	-0.01

i-nuc	BP(j)	Nuc	#BP_Win	avgMFE	avgZ	avgED	SumZ	SumZ/#TotalWindows	BPs= 7
nt-802	-	G	120	-	-	-	-	-
802	NoBP	G	1	-43.9	-3.77	24.55	-3.77	-0.03
802	751	U	52	-36.76	-2.13	26.25	-110.93	-0.92
802	792	U	11	-29.48	-0.69	22.54	-7.55	-0.06
802	835	C	42	-29.65	-1.15	32.96	-48.23	-0.4
802	870	C	1	-27.2	-0.88	36.02	-0.88	-0.01
802	853	C	11	-24.57	-0.26	35.28	-2.84	-0.02
802	807	C	1	-25.9	-0.28	44.5	-0.28	-0.0
802	919	U	1	-30.9	-0.62	29.42	-0.62	-0.01

i-nuc	BP(j)	Nuc	#BP_Win	avgMFE	avgZ	avgED	SumZ	SumZ/#TotalWindows	BPs= 6
nt-803	-	G	120	-	-	-	-	-
803	NoBP	G	2	-35.1	-2.0	34.68	-3.99	-0.03
803	750	U	50	-36.61	-2.09	26.2	-104.71	-0.87
803	791	C	11	-29.48	-0.69	22.54	-7.55	-0.06
803	834	C	43	-29.82	-1.18	32.91	-50.74	-0.42
803	869	C	1	-27.2	-0.88	36.02	-0.88	-0.01
803	852	C	11	-24.57	-0.26	35.28	-2.84	-0.02
803	918	C	2	-29.75	-0.43	29.15	-0.86	-0.01

i-nuc	BP(j)	Nuc	#BP_Win	avgMFE	avgZ	avgED	SumZ	SumZ/#TotalWindows	BPs= 6
nt-804	-	C	120	-	-	-	-	-
804	749	G	50	-36.61	-2.09	26.2	-104.71	-0.87
804	790	G	11	-29.48	-0.69	22.54	-7.55	-0.06
804	833	G	43	-29.82	-1.18	32.91	-50.74	-0.42
804	868	G	1	-27.2	-0.88	36.02	-0.88	-0.01
804	851	G	11	-24.57	-0.26	35.28	-2.84	-0.02
804	NoBP	C	2	-26.45	-0.14	38.38	-0.28	-0.0
804	917	G	2	-29.75	-0.43	29.15	-0.86	-0.01

i-nuc	BP(j)	Nuc	#BP_Win	avgMFE	avgZ	avgED	SumZ	SumZ/#TotalWindows	BPs= 7
nt-805	-	U	120	-	-	-	-	-
805	NoBP	U	20	-36.32	-2.25	30.57	-45.01	-0.38
805	748	G	29	-35.11	-1.66	23.65	-48.12	-0.4
805	816	A	4	-36.88	-2.21	32.87	-8.85	-0.07
805	788	A	8	-30.14	-0.7	22.89	-5.59	-0.05
805	832	A	43	-29.82	-1.18	32.91	-50.74	-0.42
805	850	A	11	-24.57	-0.26	35.28	-2.84	-0.02
805	789	A	3	-27.73	-0.65	21.59	-1.96	-0.02
805	916	G	2	-29.75	-0.43	29.15	-0.86	-0.01

i-nuc	BP(j)	Nuc	#BP_Win	avgMFE	avgZ	avgED	SumZ	SumZ/#TotalWindows	BPs= 6
nt-806	-	U	120	-	-	-	-	-
806	NoBP	U	63	-31.58	-1.46	32.24	-91.67	-0.76
806	747	G	29	-35.11	-1.66	23.65	-48.12	-0.4
806	815	A	4	-36.88	-2.21	32.87	-8.85	-0.07
806	787	A	8	-30.14	-0.7	22.89	-5.59	-0.05
806	849	A	11	-24.57	-0.26	35.28	-2.84	-0.02
806	788	A	3	-27.73	-0.65	21.59	-1.96	-0.02
806	915	A	2	-29.75	-0.43	29.15	-0.86	-0.01

i-nuc	BP(j)	Nuc	#BP_Win	avgMFE	avgZ	avgED	SumZ	SumZ/#TotalWindows	BPs= 8
nt-807	-	C	120	-	-	-	-	-
807	NoBP	C	17	-34.04	-1.71	28.2	-29.06	-0.24
807	746	G	29	-35.11	-1.66	23.65	-48.12	-0.4
807	814	G	4	-36.88	-2.21	32.87	-8.85	-0.07
807	786	G	8	-30.14	-0.7	22.89	-5.59	-0.05
807	830	G	47	-30.29	-1.27	32.61	-59.76	-0.5
807	863	G	1	-27.2	-0.88	36.02	-0.88	-0.01
807	847	G	11	-24.57	-0.26	35.28	-2.84	-0.02
807	802	G	1	-25.9	-0.28	44.5	-0.28	-0.0
807	913	G	2	-29.75	-0.43	29.15	-0.86	-0.01

i-nuc	BP(j)	Nuc	#BP_Win	avgMFE	avgZ	avgED	SumZ	SumZ/#TotalWindows	BPs= 6
nt-808	-	G	120	-	-	-	-	-
808	NoBP	G	45	-34.06	-1.5	24.25	-67.67	-0.56
808	711	C	8	-37.59	-2.53	30.12	-20.26	-0.17
808	829	C	52	-29.98	-1.15	32.45	-59.87	-0.5
808	862	U	1	-27.2	-0.88	36.02	-0.88	-0.01
808	846	C	11	-24.57	-0.26	35.28	-2.84	-0.02
808	801	C	1	-25.9	-0.28	44.5	-0.28	-0.0
808	912	C	2	-29.75	-0.43	29.15	-0.86	-0.01

i-nuc	BP(j)	Nuc	#BP_Win	avgMFE	avgZ	avgED	SumZ	SumZ/#TotalWindows	BPs= 6
nt-809	-	C	120	-	-	-	-	-
809	NoBP	C	20	-36.44	-2.07	29.25	-41.46	-0.35
809	784	G	8	-30.14	-0.7	22.89	-5.59	-0.05
809	710	G	8	-37.59	-2.53	30.12	-20.26	-0.17
809	828	G	52	-29.98	-1.15	32.45	-59.87	-0.5
809	744	G	19	-31.64	-0.93	23.41	-17.67	-0.15
809	841	G	11	-24.57	-0.26	35.28	-2.84	-0.02
809	786	G	2	-28.65	-0.88	13.76	-1.75	-0.01

i-nuc	BP(j)	Nuc	#BP_Win	avgMFE	avgZ	avgED	SumZ	SumZ/#TotalWindows	BPs= 8
nt-810	-	U	120	-	-	-	-	-
810	NoBP	U	66	-31.78	-1.42	32.08	-94.01	-0.78
810	783	A	8	-30.14	-0.7	22.89	-5.59	-0.05
810	709	A	8	-37.59	-2.53	30.12	-20.26	-0.17
810	743	G	16	-31.54	-0.86	24.86	-13.79	-0.11
810	860	A	6	-30.8	-1.18	19.22	-7.1	-0.06
810	840	A	11	-24.57	-0.26	35.28	-2.84	-0.02
810	785	A	2	-28.65	-0.88	13.76	-1.75	-0.01
810	787	A	1	-25.9	-0.21	37.23	-0.21	-0.0
810	910	A	2	-29.75	-0.43	29.15	-0.86	-0.01

i-nuc	BP(j)	Nuc	#BP_Win	avgMFE	avgZ	avgED	SumZ	SumZ/#TotalWindows	BPs= 8
nt-811	-	C	120	-	-	-	-	-
811	NoBP	C	77	-31.56	-1.32	31.15	-101.91	-0.85
811	782	G	8	-30.14	-0.7	22.89	-5.59	-0.05
811	708	G	8	-37.59	-2.53	30.12	-20.26	-0.17
811	741	G	3	-31.03	-0.55	28.02	-1.65	-0.01
811	859	G	8	-30.88	-1.04	19.66	-8.34	-0.07
811	839	G	11	-24.57	-0.26	35.28	-2.84	-0.02
811	784	G	2	-28.65	-0.88	13.76	-1.75	-0.01
811	786	G	1	-25.9	-0.21	37.23	-0.21	-0.0
811	909	G	2	-29.75	-0.43	29.15	-0.86	-0.01

i-nuc	BP(j)	Nuc	#BP_Win	avgMFE	avgZ	avgED	SumZ	SumZ/#TotalWindows	BPs= 7
nt-812	-	U	120	-	-	-	-	-
812	NoBP	U	91	-30.53	-1.17	31.4	-106.05	-0.88
812	781	G	7	-30.24	-0.66	23.97	-4.65	-0.04
812	707	G	7	-37.76	-2.53	30.13	-17.68	-0.15
812	740	G	3	-31.03	-0.55	28.02	-1.65	-0.01
812	858	G	8	-30.88	-1.04	19.66	-8.34	-0.07
812	783	A	1	-29.2	-1.02	11.87	-1.02	-0.01
812	785	A	1	-25.9	-0.21	37.23	-0.21	-0.0
812	908	A	2	-29.75	-0.43	29.15	-0.86	-0.01

i-nuc	BP(j)	Nuc	#BP_Win	avgMFE	avgZ	avgED	SumZ	SumZ/#TotalWindows	BPs= 3
nt-813	-	A	120	-	-	-	-	-
813	NoBP	A	96	-31.62	-1.29	29.91	-123.66	-1.03
813	857	U	8	-30.88	-1.04	19.66	-8.34	-0.07
813	838	U	11	-24.57	-0.26	35.28	-2.84	-0.02
813	928	U	5	-27.86	-0.53	35.84	-2.65	-0.02

i-nuc	BP(j)	Nuc	#BP_Win	avgMFE	avgZ	avgED	SumZ	SumZ/#TotalWindows	BPs= 4
nt-814	-	G	120	-	-	-	-	-
814	NoBP	G	47	-32.58	-1.27	25.18	-59.83	-0.5
814	807	C	4	-36.88	-2.21	32.87	-8.85	-0.07
814	823	C	52	-29.98	-1.15	32.45	-59.87	-0.5
814	837	C	11	-24.57	-0.26	35.28	-2.84	-0.02
814	927	C	6	-27.73	-0.49	36.74	-2.95	-0.02

i-nuc	BP(j)	Nuc	#BP_Win	avgMFE	avgZ	avgED	SumZ	SumZ/#TotalWindows	BPs= 5
nt-815	-	A	120	-	-	-	-	-
815	NoBP	A	45	-32.23	-1.23	25.16	-55.23	-0.46
815	806	U	4	-36.88	-2.21	32.87	-8.85	-0.07
815	822	U	52	-29.98	-1.15	32.45	-59.87	-0.5
815	737	U	2	-31.3	-0.56	30.1	-1.13	-0.01
815	836	U	11	-24.57	-0.26	35.28	-2.84	-0.02
815	926	U	6	-27.73	-0.49	36.74	-2.95	-0.02

i-nuc	BP(j)	Nuc	#BP_Win	avgMFE	avgZ	avgED	SumZ	SumZ/#TotalWindows	BPs= 7
nt-816	-	A	120	-	-	-	-	-
816	NoBP	A	34	-30.22	-1.1	28.68	-37.55	-0.31
816	805	U	4	-36.88	-2.21	32.87	-8.85	-0.07
816	776	U	2	-31.6	-0.96	42.48	-1.93	-0.02
816	821	U	52	-29.98	-1.15	32.45	-59.87	-0.5
816	827	U	18	-30.73	-0.81	22.49	-14.5	-0.12
816	736	U	2	-31.3	-0.56	30.1	-1.13	-0.01
816	906	U	2	-29.75	-0.43	29.15	-0.86	-0.01
816	925	U	6	-27.73	-0.49	36.74	-2.95	-0.02

i-nuc	BP(j)	Nuc	#BP_Win	avgMFE	avgZ	avgED	SumZ	SumZ/#TotalWindows	BPs= 6
nt-817	-	A	120	-	-	-	-	-
817	NoBP	A	89	-30.26	-1.16	30.8	-103.24	-0.86
817	775	U	2	-31.6	-0.96	42.48	-1.93	-0.02
817	826	U	18	-30.73	-0.81	22.49	-14.5	-0.12
817	735	U	2	-31.3	-0.56	30.1	-1.13	-0.01
817	792	U	1	-25.9	-0.28	44.5	-0.28	-0.0
817	905	U	2	-29.75	-0.43	29.15	-0.86	-0.01
817	924	U	6	-27.73	-0.49	36.74	-2.95	-0.02

i-nuc	BP(j)	Nuc	#BP_Win	avgMFE	avgZ	avgED	SumZ	SumZ/#TotalWindows	BPs= 8
nt-818	-	G	120	-	-	-	-	-
818	NoBP	G	68	-30.94	-1.3	31.56	-88.43	-0.74
818	774	C	2	-31.6	-0.96	42.48	-1.93	-0.02
818	825	C	18	-30.73	-0.81	22.49	-14.5	-0.12
818	852	C	11	-30.92	-0.91	21.94	-9.99	-0.08
818	834	C	11	-24.57	-0.26	35.28	-2.84	-0.02
818	791	C	1	-25.9	-0.28	44.5	-0.28	-0.0
818	904	U	2	-29.75	-0.43	29.15	-0.86	-0.01
818	923	C	6	-27.73	-0.49	36.74	-2.95	-0.02
818	912	C	1	-28.3	-0.57	15.55	-0.57	-0.0

i-nuc	BP(j)	Nuc	#BP_Win	avgMFE	avgZ	avgED	SumZ	SumZ/#TotalWindows	BPs= 5
nt-819	-	U	120	-	-	-	-	-
819	NoBP	U	77	-30.52	-1.2	31.8	-92.17	-0.77
819	824	A	18	-30.73	-0.81	22.49	-14.5	-0.12
819	851	G	11	-30.92	-0.91	21.94	-9.99	-0.08
819	833	G	11	-24.57	-0.26	35.28	-2.84	-0.02
819	790	G	1	-25.9	-0.28	44.5	-0.28	-0.0
819	903	A	2	-29.75	-0.43	29.15	-0.86	-0.01

i-nuc	BP(j)	Nuc	#BP_Win	avgMFE	avgZ	avgED	SumZ	SumZ/#TotalWindows	BPs= 5
nt-820	-	U	120	-	-	-	-	-
820	NoBP	U	91	-30.64	-1.14	30.18	-103.78	-0.86
820	850	A	11	-30.92	-0.91	21.94	-9.99	-0.08
820	832	A	11	-24.57	-0.26	35.28	-2.84	-0.02
820	842	A	1	-24.9	0.16	40.95	0.16	0.0
820	789	A	1	-25.9	-0.28	44.5	-0.28	-0.0
820	910	A	5	-27.86	-0.47	20.0	-2.33	-0.02

i-nuc	BP(j)	Nuc	#BP_Win	avgMFE	avgZ	avgED	SumZ	SumZ/#TotalWindows	BPs= 6
nt-821	-	U	120	-	-	-	-	-
821	NoBP	U	44	-29.98	-0.95	29.36	-41.74	-0.35
821	816	A	52	-29.98	-1.15	32.45	-59.87	-0.5
821	849	A	11	-30.92	-0.91	21.94	-9.99	-0.08
821	841	G	1	-24.9	0.16	40.95	0.16	0.0
821	901	A	5	-28.54	-0.56	24.61	-2.82	-0.02
821	788	A	1	-25.9	-0.28	44.5	-0.28	-0.0
821	909	G	6	-27.68	-0.42	23.0	-2.52	-0.02

i-nuc	BP(j)	Nuc	#BP_Win	avgMFE	avgZ	avgED	SumZ	SumZ/#TotalWindows	BPs= 6
nt-822	-	U	120	-	-	-	-	-
822	NoBP	U	43	-29.8	-0.91	29.35	-39.25	-0.33
822	815	A	52	-29.98	-1.15	32.45	-59.87	-0.5
822	848	A	11	-30.92	-0.91	21.94	-9.99	-0.08
822	840	A	1	-24.9	0.16	40.95	0.16	0.0
822	900	A	5	-28.54	-0.56	24.61	-2.82	-0.02
822	787	A	1	-25.9	-0.28	44.5	-0.28	-0.0
822	908	A	7	-27.47	-0.36	26.04	-2.53	-0.02

i-nuc	BP(j)	Nuc	#BP_Win	avgMFE	avgZ	avgED	SumZ	SumZ/#TotalWindows	BPs= 7
nt-823	-	C	120	-	-	-	-	-
823	NoBP	C	37	-29.81	-0.91	28.47	-33.58	-0.28
823	814	G	52	-29.98	-1.15	32.45	-59.87	-0.5
823	847	G	11	-30.92	-0.91	21.94	-9.99	-0.08
823	839	G	1	-24.9	0.16	40.95	0.16	0.0
823	899	G	5	-28.54	-0.56	24.61	-2.82	-0.02
823	786	G	1	-25.9	-0.28	44.5	-0.28	-0.0
823	920	G	6	-27.73	-0.49	36.74	-2.95	-0.02
823	907	G	7	-27.47	-0.36	26.04	-2.53	-0.02

i-nuc	BP(j)	Nuc	#BP_Win	avgMFE	avgZ	avgED	SumZ	SumZ/#TotalWindows	BPs= 5
nt-824	-	A	120	-	-	-	-	-
824	NoBP	A	83	-29.68	-1.04	31.67	-86.69	-0.72
824	819	U	18	-30.73	-0.81	22.49	-14.5	-0.12
824	838	U	1	-24.9	0.16	40.95	0.16	0.0
824	898	U	5	-28.54	-0.56	24.61	-2.82	-0.02
824	919	U	6	-27.73	-0.49	36.74	-2.95	-0.02
824	906	U	7	-27.47	-0.36	26.04	-2.53	-0.02

i-nuc	BP(j)	Nuc	#BP_Win	avgMFE	avgZ	avgED	SumZ	SumZ/#TotalWindows	BPs= 2
nt-825	-	C	120	-	-	-	-	-
825	NoBP	C	96	-29.29	-0.93	31.06	-89.46	-0.75
825	818	G	18	-30.73	-0.81	22.49	-14.5	-0.12
825	917	G	6	-27.73	-0.49	36.74	-2.95	-0.02

i-nuc	BP(j)	Nuc	#BP_Win	avgMFE	avgZ	avgED	SumZ	SumZ/#TotalWindows	BPs= 2
nt-826	-	U	120	-	-	-	-	-
826	NoBP	U	96	-29.17	-0.91	31.13	-87.04	-0.73
826	817	A	18	-30.73	-0.81	22.49	-14.5	-0.12
826	916	G	6	-27.73	-0.49	36.74	-2.95	-0.02

i-nuc	BP(j)	Nuc	#BP_Win	avgMFE	avgZ	avgED	SumZ	SumZ/#TotalWindows	BPs= 3
nt-827	-	U	120	-	-	-	-	-
827	NoBP	U	89	-29.19	-0.92	31.58	-82.13	-0.68
827	816	A	18	-30.73	-0.81	22.49	-14.5	-0.12
827	915	A	6	-27.73	-0.49	36.74	-2.95	-0.02
827	903	A	7	-27.47	-0.36	26.04	-2.53	-0.02

i-nuc	BP(j)	Nuc	#BP_Win	avgMFE	avgZ	avgED	SumZ	SumZ/#TotalWindows	BPs= 5
nt-828	-	G	120	-	-	-	-	-
828	NoBP	G	37	-29.15	-0.72	28.18	-26.76	-0.22
828	809	C	52	-29.98	-1.15	32.45	-59.87	-0.5
828	834	C	1	-24.9	0.16	40.95	0.16	0.0
828	897	C	17	-28.15	-0.46	26.23	-7.84	-0.07
828	914	C	6	-27.73	-0.49	36.74	-2.95	-0.02
828	902	C	7	-27.47	-0.36	26.04	-2.53	-0.02

i-nuc	BP(j)	Nuc	#BP_Win	avgMFE	avgZ	avgED	SumZ	SumZ/#TotalWindows	BPs= 5
nt-829	-	C	120	-	-	-	-	-
829	NoBP	C	32	-28.02	-0.57	29.63	-18.12	-0.15
829	808	G	52	-29.98	-1.15	32.45	-59.87	-0.5
829	841	G	11	-30.92	-0.91	21.94	-9.99	-0.08
829	833	G	1	-24.9	0.16	40.95	0.16	0.0
829	896	G	18	-28.06	-0.42	26.77	-7.55	-0.06
829	913	G	6	-27.73	-0.49	36.74	-2.95	-0.02

i-nuc	BP(j)	Nuc	#BP_Win	avgMFE	avgZ	avgED	SumZ	SumZ/#TotalWindows	BPs= 3
nt-830	-	G	120	-	-	-	-	-
830	807	C	47	-30.29	-1.27	32.61	-59.76	-0.5
830	NoBP	G	59	-28.51	-0.57	27.23	-33.65	-0.28
830	921	C	8	-26.51	-0.07	32.89	-0.57	-0.0
830	912	C	6	-27.73	-0.49	36.74	-2.95	-0.02

i-nuc	BP(j)	Nuc	#BP_Win	avgMFE	avgZ	avgED	SumZ	SumZ/#TotalWindows	BPs= 4
nt-831	-	U	120	-	-	-	-	-
831	NoBP	U	69	-29.47	-1.03	31.94	-71.12	-0.59
831	839	G	11	-30.92	-0.91	21.94	-9.99	-0.08
831	894	G	18	-28.06	-0.42	26.77	-7.55	-0.06
831	920	G	8	-26.51	-0.07	32.89	-0.57	-0.0
831	899	G	14	-27.36	-0.41	31.32	-5.67	-0.05

i-nuc	BP(j)	Nuc	#BP_Win	avgMFE	avgZ	avgED	SumZ	SumZ/#TotalWindows	BPs= 6
nt-832	-	A	120	-	-	-	-	-
832	NoBP	A	15	-31.29	-1.02	27.25	-15.37	-0.13
832	805	U	43	-29.82	-1.18	32.91	-50.74	-0.42
832	838	U	11	-30.92	-0.91	21.94	-9.99	-0.08
832	820	U	11	-24.57	-0.26	35.28	-2.84	-0.02
832	893	U	18	-28.06	-0.42	26.77	-7.55	-0.06
832	919	U	8	-26.51	-0.07	32.89	-0.57	-0.0
832	898	U	14	-27.36	-0.41	31.32	-5.67	-0.05

i-nuc	BP(j)	Nuc	#BP_Win	avgMFE	avgZ	avgED	SumZ	SumZ/#TotalWindows	BPs= 9
nt-833	-	G	120	-	-	-	-	-
833	NoBP	G	1	-35.5	-2.13	30.3	-2.13	-0.02
833	804	C	43	-29.82	-1.18	32.91	-50.74	-0.42
833	742	U	11	-31.75	-0.99	24.7	-10.9	-0.09
833	837	C	11	-30.92	-0.91	21.94	-9.99	-0.08
833	819	U	11	-24.57	-0.26	35.28	-2.84	-0.02
833	829	C	1	-24.9	0.16	40.95	0.16	0.0
833	892	C	18	-28.06	-0.42	26.77	-7.55	-0.06
833	918	C	8	-26.51	-0.07	32.89	-0.57	-0.0
833	897	C	14	-27.36	-0.41	31.32	-5.67	-0.05
833	935	C	2	-24.1	-0.08	35.49	-0.16	-0.0

i-nuc	BP(j)	Nuc	#BP_Win	avgMFE	avgZ	avgED	SumZ	SumZ/#TotalWindows	BPs= 8
nt-834	-	C	120	-	-	-	-	-
834	803	G	43	-29.82	-1.18	32.91	-50.74	-0.42
834	741	G	11	-31.75	-0.99	24.7	-10.9	-0.09
834	NoBP	C	12	-30.25	-0.82	22.81	-9.78	-0.08
834	818	G	11	-24.57	-0.26	35.28	-2.84	-0.02
834	828	G	1	-24.9	0.16	40.95	0.16	0.0
834	891	G	18	-28.06	-0.42	26.77	-7.55	-0.06
834	917	G	8	-26.51	-0.07	32.89	-0.57	-0.0
834	896	G	14	-27.36	-0.41	31.32	-5.67	-0.05
834	934	G	2	-24.1	-0.08	35.49	-0.16	-0.0

i-nuc	BP(j)	Nuc	#BP_Win	avgMFE	avgZ	avgED	SumZ	SumZ/#TotalWindows	BPs= 5
nt-835	-	C	120	-	-	-	-	-
835	802	G	42	-29.65	-1.15	32.96	-48.23	-0.4
835	740	G	11	-31.75	-0.99	24.7	-10.9	-0.09
835	NoBP	C	27	-27.01	-0.45	29.87	-12.15	-0.1
835	890	G	18	-28.06	-0.42	26.77	-7.55	-0.06
835	916	G	8	-26.51	-0.07	32.89	-0.57	-0.0
835	895	G	14	-27.36	-0.41	31.32	-5.67	-0.05

i-nuc	BP(j)	Nuc	#BP_Win	avgMFE	avgZ	avgED	SumZ	SumZ/#TotalWindows	BPs= 4
nt-836	-	U	120	-	-	-	-	-
836	NoBP	U	76	-28.84	-0.8	30.19	-61.06	-0.51
836	739	A	11	-31.75	-0.99	24.7	-10.9	-0.09
836	815	A	11	-24.57	-0.26	35.28	-2.84	-0.02
836	915	A	8	-26.51	-0.07	32.89	-0.57	-0.0
836	894	G	14	-27.36	-0.41	31.32	-5.67	-0.05

i-nuc	BP(j)	Nuc	#BP_Win	avgMFE	avgZ	avgED	SumZ	SumZ/#TotalWindows	BPs= 3
nt-837	-	C	120	-	-	-	-	-
837	NoBP	C	87	-27.92	-0.61	31.8	-53.24	-0.44
837	738	G	11	-31.75	-0.99	24.7	-10.9	-0.09
837	833	G	11	-30.92	-0.91	21.94	-9.99	-0.08
837	814	G	11	-24.57	-0.26	35.28	-2.84	-0.02

i-nuc	BP(j)	Nuc	#BP_Win	avgMFE	avgZ	avgED	SumZ	SumZ/#TotalWindows	BPs= 4
nt-838	-	U	120	-	-	-	-	-
838	NoBP	U	71	-28.47	-0.64	31.09	-45.28	-0.38
838	832	A	11	-30.92	-0.91	21.94	-9.99	-0.08
838	813	A	11	-24.57	-0.26	35.28	-2.84	-0.02
838	883	A	26	-27.55	-0.58	29.99	-15.17	-0.13
838	824	A	1	-24.9	0.16	40.95	0.16	0.0

i-nuc	BP(j)	Nuc	#BP_Win	avgMFE	avgZ	avgED	SumZ	SumZ/#TotalWindows	BPs= 6
nt-839	-	G	120	-	-	-	-	-
839	NoBP	G	55	-28.29	-0.59	32.08	-32.59	-0.27
839	736	U	8	-32.08	-1.14	24.13	-9.12	-0.08
839	831	U	11	-30.92	-0.91	21.94	-9.99	-0.08
839	811	C	11	-24.57	-0.26	35.28	-2.84	-0.02
839	882	C	28	-27.42	-0.58	30.38	-16.15	-0.13
839	823	C	1	-24.9	0.16	40.95	0.16	0.0
839	929	C	6	-23.72	0.19	30.7	1.14	0.01

i-nuc	BP(j)	Nuc	#BP_Win	avgMFE	avgZ	avgED	SumZ	SumZ/#TotalWindows	BPs= 5
nt-840	-	A	120	-	-	-	-	-
840	NoBP	A	66	-28.5	-0.59	30.55	-39.2	-0.33
840	735	U	8	-32.08	-1.14	24.13	-9.12	-0.08
840	810	U	11	-24.57	-0.26	35.28	-2.84	-0.02
840	881	U	28	-27.42	-0.58	30.38	-16.15	-0.13
840	822	U	1	-24.9	0.16	40.95	0.16	0.0
840	928	U	6	-23.72	0.19	30.7	1.14	0.01

i-nuc	BP(j)	Nuc	#BP_Win	avgMFE	avgZ	avgED	SumZ	SumZ/#TotalWindows	BPs= 6
nt-841	-	G	120	-	-	-	-	-
841	NoBP	G	80	-27.65	-0.5	31.63	-40.34	-0.34
841	734	U	8	-32.08	-1.14	24.13	-9.12	-0.08
841	829	C	11	-30.92	-0.91	21.94	-9.99	-0.08
841	809	C	11	-24.57	-0.26	35.28	-2.84	-0.02
841	821	U	1	-24.9	0.16	40.95	0.16	0.0
841	801	C	3	-28.03	-0.76	34.23	-2.29	-0.02
841	927	C	6	-23.72	0.19	30.7	1.14	0.01

i-nuc	BP(j)	Nuc	#BP_Win	avgMFE	avgZ	avgED	SumZ	SumZ/#TotalWindows	BPs= 4
nt-842	-	A	120	-	-	-	-	-
842	NoBP	A	102	-27.57	-0.5	31.01	-51.5	-0.43
842	733	U	8	-32.08	-1.14	24.13	-9.12	-0.08
842	820	U	1	-24.9	0.16	40.95	0.16	0.0
842	800	U	3	-28.03	-0.76	34.23	-2.29	-0.02
842	926	U	6	-23.72	0.19	30.7	1.14	0.01

i-nuc	BP(j)	Nuc	#BP_Win	avgMFE	avgZ	avgED	SumZ	SumZ/#TotalWindows	BPs= 1
nt-843	-	U	120	-	-	-	-	-
843	NoBP	U	92	-27.67	-0.48	30.68	-44.56	-0.37
843	878	A	28	-27.42	-0.58	30.38	-16.15	-0.13

i-nuc	BP(j)	Nuc	#BP_Win	avgMFE	avgZ	avgED	SumZ	SumZ/#TotalWindows	BPs= 1
nt-844	-	A	120	-	-	-	-	-
844	NoBP	A	92	-27.6	-0.48	30.64	-43.7	-0.36
844	877	U	28	-27.42	-0.58	30.38	-16.15	-0.13

i-nuc	BP(j)	Nuc	#BP_Win	avgMFE	avgZ	avgED	SumZ	SumZ/#TotalWindows	BPs= 1
nt-845	-	A	120	-	-	-	-	-
845	NoBP	A	92	-27.54	-0.46	30.61	-42.76	-0.36
845	876	U	28	-27.42	-0.58	30.38	-16.15	-0.13

i-nuc	BP(j)	Nuc	#BP_Win	avgMFE	avgZ	avgED	SumZ	SumZ/#TotalWindows	BPs= 1
nt-846	-	C	120	-	-	-	-	-
846	NoBP	C	109	-27.75	-0.51	30.11	-55.05	-0.46
846	808	G	11	-24.57	-0.26	35.28	-2.84	-0.02

i-nuc	BP(j)	Nuc	#BP_Win	avgMFE	avgZ	avgED	SumZ	SumZ/#TotalWindows	BPs= 3
nt-847	-	G	120	-	-	-	-	-
847	NoBP	G	68	-27.38	-0.4	31.1	-27.34	-0.23
847	823	C	11	-30.92	-0.91	21.94	-9.99	-0.08
847	807	C	11	-24.57	-0.26	35.28	-2.84	-0.02
847	874	C	30	-27.22	-0.56	31.0	-16.87	-0.14

i-nuc	BP(j)	Nuc	#BP_Win	avgMFE	avgZ	avgED	SumZ	SumZ/#TotalWindows	BPs= 2
nt-848	-	A	120	-	-	-	-	-
848	NoBP	A	79	-26.91	-0.38	31.72	-29.73	-0.25
848	822	U	11	-30.92	-0.91	21.94	-9.99	-0.08
848	873	U	30	-27.22	-0.56	31.0	-16.87	-0.14

i-nuc	BP(j)	Nuc	#BP_Win	avgMFE	avgZ	avgED	SumZ	SumZ/#TotalWindows	BPs= 3
nt-849	-	A	120	-	-	-	-	-
849	NoBP	A	68	-27.2	-0.39	31.18	-26.48	-0.22
849	821	U	11	-30.92	-0.91	21.94	-9.99	-0.08
849	806	U	11	-24.57	-0.26	35.28	-2.84	-0.02
849	872	U	30	-27.22	-0.56	31.0	-16.87	-0.14

i-nuc	BP(j)	Nuc	#BP_Win	avgMFE	avgZ	avgED	SumZ	SumZ/#TotalWindows	BPs= 7
nt-850	-	A	120	-	-	-	-	-
850	NoBP	A	26	-28.2	-0.51	29.31	-13.31	-0.11
850	820	U	11	-30.92	-0.91	21.94	-9.99	-0.08
850	751	U	2	-28.15	-0.86	26.62	-1.72	-0.01
850	805	U	11	-24.57	-0.26	35.28	-2.84	-0.02
850	871	U	30	-27.22	-0.56	31.0	-16.87	-0.14
850	893	U	29	-26.48	-0.31	32.42	-8.98	-0.07
850	792	U	3	-28.03	-0.76	34.23	-2.29	-0.02
850	919	U	8	-25.24	0.05	33.54	0.44	0.0

i-nuc	BP(j)	Nuc	#BP_Win	avgMFE	avgZ	avgED	SumZ	SumZ/#TotalWindows	BPs= 8
nt-851	-	G	120	-	-	-	-	-
851	NoBP	G	14	-28.62	-0.73	27.96	-10.19	-0.08
851	819	U	11	-30.92	-0.91	21.94	-9.99	-0.08
851	750	U	2	-28.15	-0.86	26.62	-1.72	-0.01
851	804	C	11	-24.57	-0.26	35.28	-2.84	-0.02
851	870	C	30	-27.22	-0.56	31.0	-16.87	-0.14
851	892	C	29	-26.48	-0.31	32.42	-8.98	-0.07
851	791	C	3	-28.03	-0.76	34.23	-2.29	-0.02
851	914	C	12	-27.14	-0.21	32.08	-2.51	-0.02
851	918	C	8	-25.24	0.05	33.54	0.44	0.0

i-nuc	BP(j)	Nuc	#BP_Win	avgMFE	avgZ	avgED	SumZ	SumZ/#TotalWindows	BPs= 7
nt-852	-	C	120	-	-	-	-	-
852	NoBP	C	44	-27.52	-0.61	30.1	-26.83	-0.22
852	818	G	11	-30.92	-0.91	21.94	-9.99	-0.08
852	749	G	2	-28.15	-0.86	26.62	-1.72	-0.01
852	803	G	11	-24.57	-0.26	35.28	-2.84	-0.02
852	891	G	29	-26.48	-0.31	32.42	-8.98	-0.07
852	790	G	3	-28.03	-0.76	34.23	-2.29	-0.02
852	913	G	12	-27.14	-0.21	32.08	-2.51	-0.02
852	917	G	8	-25.24	0.05	33.54	0.44	0.0

i-nuc	BP(j)	Nuc	#BP_Win	avgMFE	avgZ	avgED	SumZ	SumZ/#TotalWindows	BPs= 6
nt-853	-	C	120	-	-	-	-	-
853	NoBP	C	29	-28.92	-0.56	27.67	-16.37	-0.14
853	748	G	2	-28.15	-0.86	26.62	-1.72	-0.01
853	802	G	11	-24.57	-0.26	35.28	-2.84	-0.02
853	868	G	30	-27.22	-0.56	31.0	-16.87	-0.14
853	890	G	29	-26.48	-0.31	32.42	-8.98	-0.07
853	907	G	11	-27.13	-0.72	29.66	-7.93	-0.07
853	916	G	8	-25.24	0.05	33.54	0.44	0.0

i-nuc	BP(j)	Nuc	#BP_Win	avgMFE	avgZ	avgED	SumZ	SumZ/#TotalWindows	BPs= 3
nt-854	-	A	120	-	-	-	-	-
854	NoBP	A	50	-27.18	-0.39	30.37	-19.72	-0.16
854	867	U	30	-27.22	-0.56	31.0	-16.87	-0.14
854	889	U	29	-26.48	-0.31	32.42	-8.98	-0.07
854	906	U	11	-27.13	-0.72	29.66	-7.93	-0.07

i-nuc	BP(j)	Nuc	#BP_Win	avgMFE	avgZ	avgED	SumZ	SumZ/#TotalWindows	BPs= 3
nt-855	-	A	120	-	-	-	-	-
855	NoBP	A	77	-27.19	-0.46	30.65	-35.67	-0.3
855	800	U	3	-25.3	-0.2	29.37	-0.6	-0.01
855	888	U	29	-26.48	-0.31	32.42	-8.98	-0.07
855	905	U	11	-27.13	-0.72	29.66	-7.93	-0.07

i-nuc	BP(j)	Nuc	#BP_Win	avgMFE	avgZ	avgED	SumZ	SumZ/#TotalWindows	BPs= 3
nt-856	-	A	120	-	-	-	-	-
856	NoBP	A	77	-27.13	-0.46	30.6	-35.69	-0.3
856	799	U	3	-25.3	-0.2	29.37	-0.6	-0.01
856	886	U	29	-26.48	-0.31	32.42	-8.98	-0.07
856	904	U	11	-27.13	-0.72	29.66	-7.93	-0.07

i-nuc	BP(j)	Nuc	#BP_Win	avgMFE	avgZ	avgED	SumZ	SumZ/#TotalWindows	BPs= 5
nt-857	-	U	120	-	-	-	-	-
857	NoBP	U	48	-26.8	-0.53	31.33	-25.55	-0.21
857	813	A	8	-30.88	-1.04	19.66	-8.34	-0.07
857	798	A	3	-25.3	-0.2	29.37	-0.6	-0.01
857	885	A	29	-26.48	-0.31	32.42	-8.98	-0.07
857	903	A	11	-27.13	-0.72	29.66	-7.93	-0.07
857	908	A	21	-26.24	-0.09	32.88	-1.9	-0.02

i-nuc	BP(j)	Nuc	#BP_Win	avgMFE	avgZ	avgED	SumZ	SumZ/#TotalWindows	BPs= 6
nt-858	-	G	120	-	-	-	-	-
858	NoBP	G	31	-25.92	-0.17	33.77	-5.22	-0.04
858	812	U	8	-30.88	-1.04	19.66	-8.34	-0.07
858	866	C	34	-27.22	-0.59	30.83	-20.12	-0.17
858	797	C	3	-25.3	-0.2	29.37	-0.6	-0.01
858	884	C	29	-26.48	-0.31	32.42	-8.98	-0.07
858	902	C	11	-27.13	-0.72	29.66	-7.93	-0.07
858	875	C	4	-25.98	-0.56	23.82	-2.26	-0.02

i-nuc	BP(j)	Nuc	#BP_Win	avgMFE	avgZ	avgED	SumZ	SumZ/#TotalWindows	BPs= 5
nt-859	-	G	120	-	-	-	-	-
859	811	C	8	-30.88	-1.04	19.66	-8.34	-0.07
859	NoBP	G	44	-26.52	-0.4	31.57	-17.73	-0.15
859	865	C	34	-27.22	-0.59	30.83	-20.12	-0.17
859	801	C	8	-24.3	-0.28	37.5	-2.24	-0.02
859	906	U	22	-26.26	-0.12	32.55	-2.58	-0.02
859	874	C	4	-25.98	-0.56	23.82	-2.26	-0.02

i-nuc	BP(j)	Nuc	#BP_Win	avgMFE	avgZ	avgED	SumZ	SumZ/#TotalWindows	BPs= 5
nt-860	-	A	120	-	-	-	-	-
860	NoBP	A	46	-26.59	-0.42	31.18	-19.34	-0.16
860	810	U	6	-30.8	-1.18	19.22	-7.1	-0.06
860	864	U	34	-27.22	-0.59	30.83	-20.12	-0.17
860	800	U	8	-24.3	-0.28	37.5	-2.24	-0.02
860	905	U	22	-26.26	-0.12	32.55	-2.58	-0.02
860	873	U	4	-25.98	-0.56	23.82	-2.26	-0.02

i-nuc	BP(j)	Nuc	#BP_Win	avgMFE	avgZ	avgED	SumZ	SumZ/#TotalWindows	BPs= 5
nt-861	-	A	120	-	-	-	-	-
861	NoBP	A	55	-27.47	-0.69	29.24	-37.68	-0.31
861	799	U	8	-24.3	-0.28	37.5	-2.24	-0.02
861	794	U	2	-24.6	0.04	31.28	0.08	0.0
861	881	U	29	-26.48	-0.31	32.42	-8.98	-0.07
861	904	U	22	-26.26	-0.12	32.55	-2.58	-0.02
861	872	U	4	-25.98	-0.56	23.82	-2.26	-0.02

i-nuc	BP(j)	Nuc	#BP_Win	avgMFE	avgZ	avgED	SumZ	SumZ/#TotalWindows	BPs= 5
nt-862	-	U	120	-	-	-	-	-
862	NoBP	U	58	-27.28	-0.67	29.01	-38.86	-0.32
862	808	G	1	-27.2	-0.88	36.02	-0.88	-0.01
862	798	A	8	-24.3	-0.28	37.5	-2.24	-0.02
862	793	G	2	-24.6	0.04	31.28	0.08	0.0
862	880	A	29	-26.48	-0.31	32.42	-8.98	-0.07
862	903	A	22	-26.26	-0.12	32.55	-2.58	-0.02

i-nuc	BP(j)	Nuc	#BP_Win	avgMFE	avgZ	avgED	SumZ	SumZ/#TotalWindows	BPs= 7
nt-863	-	G	120	-	-	-	-	-
863	NoBP	G	43	-27.36	-0.67	29.65	-28.68	-0.24
863	807	C	1	-27.2	-0.88	36.02	-0.88	-0.01
863	797	C	8	-24.3	-0.28	37.5	-2.24	-0.02
863	792	U	2	-24.6	0.04	31.28	0.08	0.0
863	879	C	29	-26.48	-0.31	32.42	-8.98	-0.07
863	902	C	22	-26.26	-0.12	32.55	-2.58	-0.02
863	897	C	11	-27.13	-0.72	29.66	-7.93	-0.07
863	870	C	4	-25.98	-0.56	23.82	-2.26	-0.02

i-nuc	BP(j)	Nuc	#BP_Win	avgMFE	avgZ	avgED	SumZ	SumZ/#TotalWindows	BPs= 5
nt-864	-	U	120	-	-	-	-	-
864	NoBP	U	16	-26.74	-0.74	27.36	-11.83	-0.1
864	860	A	34	-27.22	-0.59	30.83	-20.12	-0.17
864	796	A	8	-24.3	-0.28	37.5	-2.24	-0.02
864	878	A	29	-26.48	-0.31	32.42	-8.98	-0.07
864	901	A	22	-26.26	-0.12	32.55	-2.58	-0.02
864	896	G	11	-27.13	-0.72	29.66	-7.93	-0.07

i-nuc	BP(j)	Nuc	#BP_Win	avgMFE	avgZ	avgED	SumZ	SumZ/#TotalWindows	BPs= 2
nt-865	-	C	120	-	-	-	-	-
865	NoBP	C	75	-26.23	-0.35	32.07	-26.56	-0.22
865	859	G	34	-27.22	-0.59	30.83	-20.12	-0.17
865	895	G	11	-27.13	-0.72	29.66	-7.93	-0.07

i-nuc	BP(j)	Nuc	#BP_Win	avgMFE	avgZ	avgED	SumZ	SumZ/#TotalWindows	BPs= 4
nt-866	-	C	120	-	-	-	-	-
866	NoBP	C	51	-26.28	-0.49	32.11	-24.9	-0.21
866	858	G	34	-27.22	-0.59	30.83	-20.12	-0.17
866	790	G	2	-24.6	0.04	31.28	0.08	0.0
866	899	G	22	-26.26	-0.12	32.55	-2.58	-0.02
866	894	G	11	-27.13	-0.72	29.66	-7.93	-0.07

i-nuc	BP(j)	Nuc	#BP_Win	avgMFE	avgZ	avgED	SumZ	SumZ/#TotalWindows	BPs= 3
nt-867	-	U	120	-	-	-	-	-
867	NoBP	U	82	-26.58	-0.46	31.31	-37.48	-0.31
867	854	A	30	-27.22	-0.56	31.0	-16.87	-0.14
867	795	A	6	-24.7	-0.45	37.46	-2.71	-0.02
867	789	A	2	-24.6	0.04	31.28	0.08	0.0

i-nuc	BP(j)	Nuc	#BP_Win	avgMFE	avgZ	avgED	SumZ	SumZ/#TotalWindows	BPs= 6
nt-868	-	G	120	-	-	-	-	-
868	NoBP	G	48	-26.69	-0.57	30.88	-27.59	-0.23
868	804	C	1	-27.2	-0.88	36.02	-0.88	-0.01
868	791	C	2	-23.1	0.24	37.63	0.47	0.0
868	853	C	30	-27.22	-0.56	31.0	-16.87	-0.14
868	794	U	6	-24.7	-0.45	37.46	-2.71	-0.02
868	897	C	22	-26.26	-0.12	32.55	-2.58	-0.02
868	892	C	11	-27.13	-0.72	29.66	-7.93	-0.07

i-nuc	BP(j)	Nuc	#BP_Win	avgMFE	avgZ	avgED	SumZ	SumZ/#TotalWindows	BPs= 5
nt-869	-	C	120	-	-	-	-	-
869	NoBP	C	78	-26.94	-0.6	30.84	-46.42	-0.39
869	803	G	1	-27.2	-0.88	36.02	-0.88	-0.01
869	790	G	2	-23.1	0.24	37.63	0.47	0.0
869	793	G	6	-24.7	-0.45	37.46	-2.71	-0.02
869	896	G	22	-26.26	-0.12	32.55	-2.58	-0.02
869	891	G	11	-27.13	-0.72	29.66	-7.93	-0.07

i-nuc	BP(j)	Nuc	#BP_Win	avgMFE	avgZ	avgED	SumZ	SumZ/#TotalWindows	BPs= 7
nt-870	-	C	120	-	-	-	-	-
870	NoBP	C	44	-26.85	-0.65	31.55	-28.78	-0.24
870	802	G	1	-27.2	-0.88	36.02	-0.88	-0.01
870	851	G	30	-27.22	-0.56	31.0	-16.87	-0.14
870	790	G	6	-24.7	-0.45	37.46	-2.71	-0.02
870	786	G	2	-24.6	0.04	31.28	0.08	0.0
870	895	G	22	-26.26	-0.12	32.55	-2.58	-0.02
870	890	G	11	-27.13	-0.72	29.66	-7.93	-0.07
870	863	G	4	-25.98	-0.56	23.82	-2.26	-0.02

i-nuc	BP(j)	Nuc	#BP_Win	avgMFE	avgZ	avgED	SumZ	SumZ/#TotalWindows	BPs= 4
nt-871	-	U	120	-	-	-	-	-
871	NoBP	U	60	-26.91	-0.7	30.66	-41.8	-0.35
871	850	A	30	-27.22	-0.56	31.0	-16.87	-0.14
871	789	A	6	-24.7	-0.45	37.46	-2.71	-0.02
871	785	A	2	-24.6	0.04	31.28	0.08	0.0
871	894	G	22	-26.26	-0.12	32.55	-2.58	-0.02

i-nuc	BP(j)	Nuc	#BP_Win	avgMFE	avgZ	avgED	SumZ	SumZ/#TotalWindows	BPs= 4
nt-872	-	U	120	-	-	-	-	-
872	NoBP	U	78	-26.82	-0.56	31.43	-43.83	-0.37
872	849	A	30	-27.22	-0.56	31.0	-16.87	-0.14
872	788	A	6	-24.7	-0.45	37.46	-2.71	-0.02
872	784	G	2	-24.6	0.04	31.28	0.08	0.0
872	861	A	4	-25.98	-0.56	23.82	-2.26	-0.02

i-nuc	BP(j)	Nuc	#BP_Win	avgMFE	avgZ	avgED	SumZ	SumZ/#TotalWindows	BPs= 4
nt-873	-	U	120	-	-	-	-	-
873	NoBP	U	78	-26.91	-0.6	31.26	-46.63	-0.39
873	848	A	30	-27.22	-0.56	31.0	-16.87	-0.14
873	787	A	6	-24.7	-0.45	37.46	-2.71	-0.02
873	783	A	2	-24.6	0.04	31.28	0.08	0.0
873	860	A	4	-25.98	-0.56	23.82	-2.26	-0.02

i-nuc	BP(j)	Nuc	#BP_Win	avgMFE	avgZ	avgED	SumZ	SumZ/#TotalWindows	BPs= 5
nt-874	-	C	120	-	-	-	-	-
874	847	G	30	-27.22	-0.56	31.0	-16.87	-0.14
874	786	G	6	-24.7	-0.45	37.46	-2.71	-0.02
874	782	G	2	-24.6	0.04	31.28	0.08	0.0
874	NoBP	C	56	-27.3	-0.84	30.59	-46.93	-0.39
874	891	G	22	-26.26	-0.12	32.55	-2.58	-0.02
874	859	G	4	-25.98	-0.56	23.82	-2.26	-0.02

i-nuc	BP(j)	Nuc	#BP_Win	avgMFE	avgZ	avgED	SumZ	SumZ/#TotalWindows	BPs= 3
nt-875	-	C	120	-	-	-	-	-
875	NoBP	C	92	-27.17	-0.75	31.04	-69.06	-0.58
875	781	G	2	-24.6	0.04	31.28	0.08	0.0
875	890	G	22	-26.26	-0.12	32.55	-2.58	-0.02
875	858	G	4	-25.98	-0.56	23.82	-2.26	-0.02

i-nuc	BP(j)	Nuc	#BP_Win	avgMFE	avgZ	avgED	SumZ	SumZ/#TotalWindows	BPs= 3
nt-876	-	U	120	-	-	-	-	-
876	NoBP	U	89	-26.91	-0.66	31.08	-59.05	-0.49
876	796	A	1	-24.8	-0.68	40.76	-0.68	-0.01
876	845	A	28	-27.42	-0.58	30.38	-16.15	-0.13
876	780	G	2	-24.6	0.04	31.28	0.08	0.0

i-nuc	BP(j)	Nuc	#BP_Win	avgMFE	avgZ	avgED	SumZ	SumZ/#TotalWindows	BPs= 4
nt-877	-	U	120	-	-	-	-	-
877	NoBP	U	76	-26.39	-0.39	31.73	-29.66	-0.25
877	795	A	1	-24.8	-0.68	40.76	-0.68	-0.01
877	844	A	28	-27.42	-0.58	30.38	-16.15	-0.13
877	779	A	2	-24.6	0.04	31.28	0.08	0.0
877	984	A	13	-30.35	-2.39	26.8	-31.01	-0.26

i-nuc	BP(j)	Nuc	#BP_Win	avgMFE	avgZ	avgED	SumZ	SumZ/#TotalWindows	BPs= 5
nt-878	-	A	120	-	-	-	-	-
878	NoBP	A	26	-26.33	-0.68	30.09	-17.63	-0.15
878	794	U	1	-24.8	-0.68	40.76	-0.68	-0.01
878	843	U	28	-27.42	-0.58	30.38	-16.15	-0.13
878	864	U	29	-26.48	-0.31	32.42	-8.98	-0.07
878	888	U	22	-26.26	-0.12	32.55	-2.58	-0.02
878	983	U	14	-30.26	-2.33	27.19	-32.63	-0.27

i-nuc	BP(j)	Nuc	#BP_Win	avgMFE	avgZ	avgED	SumZ	SumZ/#TotalWindows	BPs= 5
nt-879	-	C	120	-	-	-	-	-
879	NoBP	C	52	-27.07	-0.68	30.0	-35.11	-0.29
879	793	G	1	-24.8	-0.68	40.76	-0.68	-0.01
879	777	G	2	-24.6	0.04	31.28	0.08	0.0
879	863	G	29	-26.48	-0.31	32.42	-8.98	-0.07
879	887	G	22	-26.26	-0.12	32.55	-2.58	-0.02
879	982	G	14	-30.26	-2.33	27.19	-32.63	-0.27

i-nuc	BP(j)	Nuc	#BP_Win	avgMFE	avgZ	avgED	SumZ	SumZ/#TotalWindows	BPs= 5
nt-880	-	A	120	-	-	-	-	-
880	NoBP	A	52	-27.15	-0.69	29.74	-35.96	-0.3
880	792	U	1	-24.8	-0.68	40.76	-0.68	-0.01
880	776	U	2	-24.6	0.04	31.28	0.08	0.0
880	862	U	29	-26.48	-0.31	32.42	-8.98	-0.07
880	886	U	22	-26.26	-0.12	32.55	-2.58	-0.02
880	981	U	14	-30.26	-2.33	27.19	-32.63	-0.27

i-nuc	BP(j)	Nuc	#BP_Win	avgMFE	avgZ	avgED	SumZ	SumZ/#TotalWindows	BPs= 3
nt-881	-	U	120	-	-	-	-	-
881	NoBP	U	41	-27.95	-1.31	28.47	-53.54	-0.45
881	840	A	28	-27.42	-0.58	30.38	-16.15	-0.13
881	861	A	29	-26.48	-0.31	32.42	-8.98	-0.07
881	885	A	22	-26.26	-0.12	32.55	-2.58	-0.02

i-nuc	BP(j)	Nuc	#BP_Win	avgMFE	avgZ	avgED	SumZ	SumZ/#TotalWindows	BPs= 4
nt-882	-	C	120	-	-	-	-	-
882	839	G	28	-27.42	-0.58	30.38	-16.15	-0.13
882	NoBP	C	69	-26.39	-0.32	31.42	-22.01	-0.18
882	978	G	1	-24.5	-0.7	27.59	-0.7	-0.01
882	980	G	16	-29.8	-2.16	27.68	-34.52	-0.29
882	982	G	6	-28.88	-1.39	28.7	-8.35	-0.07

i-nuc	BP(j)	Nuc	#BP_Win	avgMFE	avgZ	avgED	SumZ	SumZ/#TotalWindows	BPs= 4
nt-883	-	A	120	-	-	-	-	-
883	838	U	26	-27.55	-0.58	29.99	-15.17	-0.13
883	NoBP	A	70	-26.39	-0.32	31.38	-22.17	-0.18
883	977	U	1	-24.5	-0.7	27.59	-0.7	-0.01
883	979	U	17	-29.64	-2.06	28.02	-35.1	-0.29
883	981	U	6	-28.88	-1.39	28.7	-8.35	-0.07

i-nuc	BP(j)	Nuc	#BP_Win	avgMFE	avgZ	avgED	SumZ	SumZ/#TotalWindows	BPs= 3
nt-884	-	C	120	-	-	-	-	-
884	NoBP	C	68	-26.76	-0.42	30.16	-28.22	-0.24
884	858	G	29	-26.48	-0.31	32.42	-8.98	-0.07
884	978	G	17	-29.64	-2.06	28.02	-35.1	-0.29
884	980	G	6	-28.88	-1.39	28.7	-8.35	-0.07

i-nuc	BP(j)	Nuc	#BP_Win	avgMFE	avgZ	avgED	SumZ	SumZ/#TotalWindows	BPs= 6
nt-885	-	A	120	-	-	-	-	-
885	NoBP	A	38	-27.24	-0.54	29.47	-20.68	-0.17
885	799	U	1	-24.7	0.13	31.35	0.13	0.0
885	857	U	29	-26.48	-0.31	32.42	-8.98	-0.07
885	881	U	22	-26.26	-0.12	32.55	-2.58	-0.02
885	975	U	7	-25.84	-0.54	25.27	-3.77	-0.03
885	977	U	17	-29.64	-2.06	28.02	-35.1	-0.29
885	979	U	6	-28.88	-1.39	28.7	-8.35	-0.07

i-nuc	BP(j)	Nuc	#BP_Win	avgMFE	avgZ	avgED	SumZ	SumZ/#TotalWindows	BPs= 6
nt-886	-	U	120	-	-	-	-	-
886	NoBP	U	36	-27.3	-0.53	29.36	-18.92	-0.16
886	798	A	1	-24.7	0.13	31.35	0.13	0.0
886	856	A	29	-26.48	-0.31	32.42	-8.98	-0.07
886	880	A	22	-26.26	-0.12	32.55	-2.58	-0.02
886	974	A	9	-25.73	-0.42	26.1	-3.74	-0.03
886	976	A	17	-29.64	-2.06	28.02	-35.1	-0.29
886	978	G	6	-28.88	-1.39	28.7	-8.35	-0.07

i-nuc	BP(j)	Nuc	#BP_Win	avgMFE	avgZ	avgED	SumZ	SumZ/#TotalWindows	BPs= 5
nt-887	-	G	120	-	-	-	-	-
887	NoBP	G	64	-26.92	-0.41	30.62	-26.4	-0.22
887	797	C	1	-24.7	0.13	31.35	0.13	0.0
887	879	C	22	-26.26	-0.12	32.55	-2.58	-0.02
887	973	C	10	-25.72	-0.36	26.53	-3.62	-0.03
887	975	U	17	-29.64	-2.06	28.02	-35.1	-0.29
887	977	U	6	-28.88	-1.39	28.7	-8.35	-0.07

i-nuc	BP(j)	Nuc	#BP_Win	avgMFE	avgZ	avgED	SumZ	SumZ/#TotalWindows	BPs= 6
nt-888	-	U	120	-	-	-	-	-
888	NoBP	U	35	-27.24	-0.47	28.74	-16.31	-0.14
888	796	A	1	-24.7	0.13	31.35	0.13	0.0
888	855	A	29	-26.48	-0.31	32.42	-8.98	-0.07
888	878	A	22	-26.26	-0.12	32.55	-2.58	-0.02
888	972	G	10	-25.72	-0.36	26.53	-3.62	-0.03
888	974	A	17	-29.64	-2.06	28.02	-35.1	-0.29
888	976	A	6	-28.88	-1.39	28.7	-8.35	-0.07

i-nuc	BP(j)	Nuc	#BP_Win	avgMFE	avgZ	avgED	SumZ	SumZ/#TotalWindows	BPs= 3
nt-889	-	U	120	-	-	-	-	-
889	NoBP	U	80	-27.6	-0.77	29.51	-61.41	-0.51
889	795	A	1	-24.7	0.13	31.35	0.13	0.0
889	854	A	29	-26.48	-0.31	32.42	-8.98	-0.07
889	971	A	10	-25.72	-0.36	26.53	-3.62	-0.03

i-nuc	BP(j)	Nuc	#BP_Win	avgMFE	avgZ	avgED	SumZ	SumZ/#TotalWindows	BPs= 6
nt-890	-	G	120	-	-	-	-	-
890	NoBP	G	29	-28.52	-1.47	28.58	-42.64	-0.36
890	794	U	1	-24.7	0.13	31.35	0.13	0.0
890	853	C	29	-26.48	-0.31	32.42	-8.98	-0.07
890	835	C	18	-28.06	-0.42	26.77	-7.55	-0.06
890	875	C	22	-26.26	-0.12	32.55	-2.58	-0.02
890	870	C	11	-27.13	-0.72	29.66	-7.93	-0.07
890	970	C	10	-25.72	-0.36	26.53	-3.62	-0.03

i-nuc	BP(j)	Nuc	#BP_Win	avgMFE	avgZ	avgED	SumZ	SumZ/#TotalWindows	BPs= 7
nt-891	-	G	120	-	-	-	-	-
891	NoBP	G	2	-24.65	0.18	30.25	0.36	0.0
891	852	C	29	-26.48	-0.31	32.42	-8.98	-0.07
891	834	C	18	-28.06	-0.42	26.77	-7.55	-0.06
891	874	C	22	-26.26	-0.12	32.55	-2.58	-0.02
891	869	C	11	-27.13	-0.72	29.66	-7.93	-0.07
891	958	C	5	-25.42	0.07	28.65	0.33	0.0
891	969	C	10	-25.72	-0.36	26.53	-3.62	-0.03
891	973	C	23	-29.44	-1.89	28.2	-43.45	-0.36

i-nuc	BP(j)	Nuc	#BP_Win	avgMFE	avgZ	avgED	SumZ	SumZ/#TotalWindows	BPs= 5
nt-892	-	C	120	-	-	-	-	-
892	NoBP	C	33	-26.05	-0.18	30.62	-5.97	-0.05
892	851	G	29	-26.48	-0.31	32.42	-8.98	-0.07
892	833	G	18	-28.06	-0.42	26.77	-7.55	-0.06
892	868	G	11	-27.13	-0.72	29.66	-7.93	-0.07
892	957	G	6	-24.82	0.2	29.25	1.18	0.01
892	972	G	23	-29.44	-1.89	28.2	-43.45	-0.36

i-nuc	BP(j)	Nuc	#BP_Win	avgMFE	avgZ	avgED	SumZ	SumZ/#TotalWindows	BPs= 4
nt-893	-	U	120	-	-	-	-	-
893	850	A	29	-26.48	-0.31	32.42	-8.98	-0.07
893	832	A	18	-28.06	-0.42	26.77	-7.55	-0.06
893	NoBP	U	44	-26.24	-0.3	30.45	-13.02	-0.11
893	956	A	6	-24.82	0.2	29.25	1.18	0.01
893	971	A	23	-29.44	-1.89	28.2	-43.45	-0.36

i-nuc	BP(j)	Nuc	#BP_Win	avgMFE	avgZ	avgED	SumZ	SumZ/#TotalWindows	BPs= 7
nt-894	-	G	120	-	-	-	-	-
894	NoBP	G	15	-25.21	-0.11	32.7	-1.72	-0.01
894	831	U	18	-28.06	-0.42	26.77	-7.55	-0.06
894	871	U	22	-26.26	-0.12	32.55	-2.58	-0.02
894	866	C	11	-27.13	-0.72	29.66	-7.93	-0.07
894	836	U	14	-27.36	-0.41	31.32	-5.67	-0.05
894	955	C	7	-24.66	0.22	30.24	1.52	0.01
894	966	C	10	-25.72	-0.36	26.53	-3.62	-0.03
894	970	C	23	-29.44	-1.89	28.2	-43.45	-0.36

i-nuc	BP(j)	Nuc	#BP_Win	avgMFE	avgZ	avgED	SumZ	SumZ/#TotalWindows	BPs= 5
nt-895	-	G	120	-	-	-	-	-
895	NoBP	G	40	-26.29	-0.19	29.21	-7.58	-0.06
895	870	C	22	-26.26	-0.12	32.55	-2.58	-0.02
895	865	C	11	-27.13	-0.72	29.66	-7.93	-0.07
895	835	C	14	-27.36	-0.41	31.32	-5.67	-0.05
895	965	C	10	-25.72	-0.36	26.53	-3.62	-0.03
895	969	C	23	-29.44	-1.89	28.2	-43.45	-0.36

i-nuc	BP(j)	Nuc	#BP_Win	avgMFE	avgZ	avgED	SumZ	SumZ/#TotalWindows	BPs= 8
nt-896	-	G	120	-	-	-	-	-
896	829	C	18	-28.06	-0.42	26.77	-7.55	-0.06
896	869	C	22	-26.26	-0.12	32.55	-2.58	-0.02
896	864	U	11	-27.13	-0.72	29.66	-7.93	-0.07
896	834	C	14	-27.36	-0.41	31.32	-5.67	-0.05
896	953	C	7	-24.66	0.22	30.24	1.52	0.01
896	958	C	15	-24.66	-0.16	30.49	-2.35	-0.02
896	964	C	10	-25.72	-0.36	26.53	-3.62	-0.03
896	968	C	23	-29.44	-1.89	28.2	-43.45	-0.36

i-nuc	BP(j)	Nuc	#BP_Win	avgMFE	avgZ	avgED	SumZ	SumZ/#TotalWindows	BPs= 6
nt-897	-	C	120	-	-	-	-	-
897	828	G	17	-28.15	-0.46	26.23	-7.84	-0.07
897	868	G	22	-26.26	-0.12	32.55	-2.58	-0.02
897	863	G	11	-27.13	-0.72	29.66	-7.93	-0.07
897	833	G	14	-27.36	-0.41	31.32	-5.67	-0.05
897	952	G	7	-24.66	0.22	30.24	1.52	0.01
897	957	G	15	-24.66	-0.16	30.49	-2.35	-0.02
897	NoBP	C	34	-28.07	-1.39	27.63	-47.29	-0.39

i-nuc	BP(j)	Nuc	#BP_Win	avgMFE	avgZ	avgED	SumZ	SumZ/#TotalWindows	BPs= 4
nt-898	-	U	120	-	-	-	-	-
898	NoBP	U	44	-26.87	-0.34	30.78	-14.92	-0.12
898	824	A	5	-28.54	-0.56	24.61	-2.82	-0.02
898	832	A	14	-27.36	-0.41	31.32	-5.67	-0.05
898	948	A	42	-27.35	-1.11	27.73	-46.55	-0.39
898	956	A	15	-24.66	-0.16	30.49	-2.35	-0.02

i-nuc	BP(j)	Nuc	#BP_Win	avgMFE	avgZ	avgED	SumZ	SumZ/#TotalWindows	BPs= 5
nt-899	-	G	120	-	-	-	-	-
899	NoBP	G	21	-27.31	-0.55	29.88	-11.53	-0.1
899	823	C	5	-28.54	-0.56	24.61	-2.82	-0.02
899	866	C	22	-26.26	-0.12	32.55	-2.58	-0.02
899	831	U	14	-27.36	-0.41	31.32	-5.67	-0.05
899	947	C	43	-27.24	-1.11	27.37	-47.87	-0.4
899	955	C	15	-24.66	-0.16	30.49	-2.35	-0.02

i-nuc	BP(j)	Nuc	#BP_Win	avgMFE	avgZ	avgED	SumZ	SumZ/#TotalWindows	BPs= 2
nt-900	-	A	120	-	-	-	-	-
900	NoBP	A	72	-26.34	-0.32	31.14	-22.73	-0.19
900	822	U	5	-28.54	-0.56	24.61	-2.82	-0.02
900	946	U	43	-27.24	-1.11	27.37	-47.87	-0.4

i-nuc	BP(j)	Nuc	#BP_Win	avgMFE	avgZ	avgED	SumZ	SumZ/#TotalWindows	BPs= 3
nt-901	-	A	120	-	-	-	-	-
901	NoBP	A	50	-26.22	-0.4	30.55	-20.04	-0.17
901	821	U	5	-28.54	-0.56	24.61	-2.82	-0.02
901	864	U	22	-26.26	-0.12	32.55	-2.58	-0.02
901	945	U	43	-27.24	-1.11	27.37	-47.87	-0.4

i-nuc	BP(j)	Nuc	#BP_Win	avgMFE	avgZ	avgED	SumZ	SumZ/#TotalWindows	BPs= 4
nt-902	-	C	120	-	-	-	-	-
902	NoBP	C	65	-27.08	-0.89	28.6	-57.63	-0.48
902	863	G	22	-26.26	-0.12	32.55	-2.58	-0.02
902	858	G	11	-27.13	-0.72	29.66	-7.93	-0.07
902	828	G	7	-27.47	-0.36	26.04	-2.53	-0.02
902	952	G	15	-24.66	-0.16	30.49	-2.35	-0.02

i-nuc	BP(j)	Nuc	#BP_Win	avgMFE	avgZ	avgED	SumZ	SumZ/#TotalWindows	BPs= 6
nt-903	-	A	120	-	-	-	-	-
903	NoBP	A	9	-27.37	-0.46	35.32	-4.17	-0.03
903	862	U	22	-26.26	-0.12	32.55	-2.58	-0.02
903	857	U	11	-27.13	-0.72	29.66	-7.93	-0.07
903	819	U	2	-29.75	-0.43	29.15	-0.86	-0.01
903	827	U	7	-27.47	-0.36	26.04	-2.53	-0.02
903	942	U	54	-26.86	-0.97	27.53	-52.27	-0.44
903	951	U	15	-24.66	-0.16	30.49	-2.35	-0.02

i-nuc	BP(j)	Nuc	#BP_Win	avgMFE	avgZ	avgED	SumZ	SumZ/#TotalWindows	BPs= 4
nt-904	-	U	120	-	-	-	-	-
904	NoBP	U	31	-25.98	-0.29	31.0	-8.88	-0.07
904	861	A	22	-26.26	-0.12	32.55	-2.58	-0.02
904	856	A	11	-27.13	-0.72	29.66	-7.93	-0.07
904	818	G	2	-29.75	-0.43	29.15	-0.86	-0.01
904	941	A	54	-26.86	-0.97	27.53	-52.27	-0.44

i-nuc	BP(j)	Nuc	#BP_Win	avgMFE	avgZ	avgED	SumZ	SumZ/#TotalWindows	BPs= 5
nt-905	-	U	120	-	-	-	-	-
905	NoBP	U	16	-27.17	-0.41	30.41	-6.52	-0.05
905	860	A	22	-26.26	-0.12	32.55	-2.58	-0.02
905	855	A	11	-27.13	-0.72	29.66	-7.93	-0.07
905	817	A	2	-29.75	-0.43	29.15	-0.86	-0.01
905	940	A	54	-26.86	-0.97	27.53	-52.27	-0.44
905	949	A	15	-24.66	-0.16	30.49	-2.35	-0.02

i-nuc	BP(j)	Nuc	#BP_Win	avgMFE	avgZ	avgED	SumZ	SumZ/#TotalWindows	BPs= 6
nt-906	-	U	120	-	-	-	-	-
906	859	G	22	-26.26	-0.12	32.55	-2.58	-0.02
906	854	A	11	-27.13	-0.72	29.66	-7.93	-0.07
906	816	A	2	-29.75	-0.43	29.15	-0.86	-0.01
906	NoBP	U	9	-27.09	-0.43	31.21	-3.86	-0.03
906	824	A	7	-27.47	-0.36	26.04	-2.53	-0.02
906	939	A	54	-26.86	-0.97	27.53	-52.27	-0.44
906	948	A	15	-24.66	-0.16	30.49	-2.35	-0.02

i-nuc	BP(j)	Nuc	#BP_Win	avgMFE	avgZ	avgED	SumZ	SumZ/#TotalWindows	BPs= 5
nt-907	-	G	120	-	-	-	-	-
907	853	C	11	-27.13	-0.72	29.66	-7.93	-0.07
907	NoBP	G	30	-26.9	-0.21	33.1	-6.31	-0.05
907	823	C	7	-27.47	-0.36	26.04	-2.53	-0.02
907	938	C	54	-26.86	-0.97	27.53	-52.27	-0.44
907	947	C	15	-24.66	-0.16	30.49	-2.35	-0.02
907	968	C	3	-25.8	-0.3	20.14	-0.91	-0.01

i-nuc	BP(j)	Nuc	#BP_Win	avgMFE	avgZ	avgED	SumZ	SumZ/#TotalWindows	BPs= 5
nt-908	-	A	120	-	-	-	-	-
908	NoBP	A	72	-27.07	-0.89	28.35	-63.92	-0.53
908	857	U	21	-26.24	-0.09	32.88	-1.9	-0.02
908	812	U	2	-29.75	-0.43	29.15	-0.86	-0.01
908	822	U	7	-27.47	-0.36	26.04	-2.53	-0.02
908	946	U	15	-24.66	-0.16	30.49	-2.35	-0.02
908	967	U	3	-25.8	-0.3	20.14	-0.91	-0.01

i-nuc	BP(j)	Nuc	#BP_Win	avgMFE	avgZ	avgED	SumZ	SumZ/#TotalWindows	BPs= 5
nt-909	-	G	120	-	-	-	-	-
909	NoBP	G	40	-26.94	-0.34	31.61	-13.56	-0.11
909	811	C	2	-29.75	-0.43	29.15	-0.86	-0.01
909	821	U	6	-27.68	-0.42	23.0	-2.52	-0.02
909	937	C	54	-26.86	-0.97	27.53	-52.27	-0.44
909	945	U	15	-24.66	-0.16	30.49	-2.35	-0.02
909	966	C	3	-25.8	-0.3	20.14	-0.91	-0.01

i-nuc	BP(j)	Nuc	#BP_Win	avgMFE	avgZ	avgED	SumZ	SumZ/#TotalWindows	BPs= 2
nt-910	-	A	120	-	-	-	-	-
910	NoBP	A	113	-26.59	-0.62	29.04	-69.79	-0.58
910	810	U	2	-29.75	-0.43	29.15	-0.86	-0.01
910	820	U	5	-27.86	-0.47	20.0	-2.33	-0.02

i-nuc	BP(j)	Nuc	#BP_Win	avgMFE	avgZ	avgED	SumZ	SumZ/#TotalWindows	BPs= 0
nt-911	-	C	120	-	-	-	-	-
911	NoBP	C	120	-26.72	-0.61	28.55	-73.56	-0.61

i-nuc	BP(j)	Nuc	#BP_Win	avgMFE	avgZ	avgED	SumZ	SumZ/#TotalWindows	BPs= 3
nt-912	-	C	120	-	-	-	-	-
912	NoBP	C	111	-26.62	-0.63	28.08	-69.74	-0.58
912	808	G	2	-29.75	-0.43	29.15	-0.86	-0.01
912	830	G	6	-27.73	-0.49	36.74	-2.95	-0.02
912	818	G	1	-28.3	-0.57	15.55	-0.57	-0.0

i-nuc	BP(j)	Nuc	#BP_Win	avgMFE	avgZ	avgED	SumZ	SumZ/#TotalWindows	BPs= 4
nt-913	-	G	120	-	-	-	-	-
913	NoBP	G	10	-25.73	-0.1	32.09	-1.04	-0.01
913	852	C	12	-27.14	-0.21	32.08	-2.51	-0.02
913	807	C	2	-29.75	-0.43	29.15	-0.86	-0.01
913	829	C	6	-27.73	-0.49	36.74	-2.95	-0.02
913	935	C	90	-26.69	-0.75	26.83	-67.29	-0.56

i-nuc	BP(j)	Nuc	#BP_Win	avgMFE	avgZ	avgED	SumZ	SumZ/#TotalWindows	BPs= 3
nt-914	-	C	120	-	-	-	-	-
914	NoBP	C	12	-26.46	-0.18	31.18	-2.22	-0.02
914	851	G	12	-27.14	-0.21	32.08	-2.51	-0.02
914	828	G	6	-27.73	-0.49	36.74	-2.95	-0.02
914	934	G	90	-26.69	-0.75	26.83	-67.29	-0.56

i-nuc	BP(j)	Nuc	#BP_Win	avgMFE	avgZ	avgED	SumZ	SumZ/#TotalWindows	BPs= 4
nt-915	-	A	120	-	-	-	-	-
915	NoBP	A	14	-26.59	-0.24	30.73	-3.42	-0.03
915	806	U	2	-29.75	-0.43	29.15	-0.86	-0.01
915	836	U	8	-26.51	-0.07	32.89	-0.57	-0.0
915	827	U	6	-27.73	-0.49	36.74	-2.95	-0.02
915	933	U	90	-26.69	-0.75	26.83	-67.29	-0.56

i-nuc	BP(j)	Nuc	#BP_Win	avgMFE	avgZ	avgED	SumZ	SumZ/#TotalWindows	BPs= 5
nt-916	-	G	120	-	-	-	-	-
916	NoBP	G	6	-28.45	-0.57	25.35	-3.4	-0.03
916	853	C	8	-25.24	0.05	33.54	0.44	0.0
916	805	U	2	-29.75	-0.43	29.15	-0.86	-0.01
916	835	C	8	-26.51	-0.07	32.89	-0.57	-0.0
916	826	U	6	-27.73	-0.49	36.74	-2.95	-0.02
916	932	C	90	-26.69	-0.75	26.83	-67.29	-0.56

i-nuc	BP(j)	Nuc	#BP_Win	avgMFE	avgZ	avgED	SumZ	SumZ/#TotalWindows	BPs= 6
nt-917	-	G	120	-	-	-	-	-
917	NoBP	G	2	-28.4	-0.23	31.59	-0.46	-0.0
917	852	C	8	-25.24	0.05	33.54	0.44	0.0
917	804	C	2	-29.75	-0.43	29.15	-0.86	-0.01
917	834	C	8	-26.51	-0.07	32.89	-0.57	-0.0
917	825	C	6	-27.73	-0.49	36.74	-2.95	-0.02
917	931	C	90	-26.69	-0.75	26.83	-67.29	-0.56
917	958	C	4	-28.92	-0.92	17.46	-3.67	-0.03

i-nuc	BP(j)	Nuc	#BP_Win	avgMFE	avgZ	avgED	SumZ	SumZ/#TotalWindows	BPs= 4
nt-918	-	C	120	-	-	-	-	-
918	NoBP	C	98	-26.78	-0.73	27.52	-71.38	-0.59
918	851	G	8	-25.24	0.05	33.54	0.44	0.0
918	803	G	2	-29.75	-0.43	29.15	-0.86	-0.01
918	833	G	8	-26.51	-0.07	32.89	-0.57	-0.0
918	957	G	4	-28.92	-0.92	17.46	-3.67	-0.03

i-nuc	BP(j)	Nuc	#BP_Win	avgMFE	avgZ	avgED	SumZ	SumZ/#TotalWindows	BPs= 5
nt-919	-	U	120	-	-	-	-	-
919	850	A	8	-25.24	0.05	33.54	0.44	0.0
919	802	G	1	-30.9	-0.62	29.42	-0.62	-0.01
919	NoBP	U	93	-26.73	-0.75	26.8	-69.57	-0.58
919	832	A	8	-26.51	-0.07	32.89	-0.57	-0.0
919	824	A	6	-27.73	-0.49	36.74	-2.95	-0.02
919	956	A	4	-28.92	-0.92	17.46	-3.67	-0.03

i-nuc	BP(j)	Nuc	#BP_Win	avgMFE	avgZ	avgED	SumZ	SumZ/#TotalWindows	BPs= 4
nt-920	-	G	120	-	-	-	-	-
920	801	C	1	-30.9	-0.62	29.42	-0.62	-0.01
920	NoBP	G	101	-26.6	-0.69	27.16	-70.02	-0.58
920	831	U	8	-26.51	-0.07	32.89	-0.57	-0.0
920	823	C	6	-27.73	-0.49	36.74	-2.95	-0.02
920	955	C	4	-28.92	-0.92	17.46	-3.67	-0.03

i-nuc	BP(j)	Nuc	#BP_Win	avgMFE	avgZ	avgED	SumZ	SumZ/#TotalWindows	BPs= 2
nt-921	-	C	120	-	-	-	-	-
921	NoBP	C	108	-26.69	-0.69	27.53	-74.96	-0.62
921	830	G	8	-26.51	-0.07	32.89	-0.57	-0.0
921	954	G	4	-28.92	-0.92	17.46	-3.67	-0.03

i-nuc	BP(j)	Nuc	#BP_Win	avgMFE	avgZ	avgED	SumZ	SumZ/#TotalWindows	BPs= 0
nt-922	-	U	120	-	-	-	-	-
922	NoBP	U	120	-26.76	-0.68	27.28	-81.03	-0.68

i-nuc	BP(j)	Nuc	#BP_Win	avgMFE	avgZ	avgED	SumZ	SumZ/#TotalWindows	BPs= 2
nt-923	-	C	120	-	-	-	-	-
923	NoBP	C	110	-26.66	-0.7	26.95	-76.75	-0.64
923	818	G	6	-27.73	-0.49	36.74	-2.95	-0.02
923	952	G	4	-28.92	-0.92	17.46	-3.67	-0.03

i-nuc	BP(j)	Nuc	#BP_Win	avgMFE	avgZ	avgED	SumZ	SumZ/#TotalWindows	BPs= 1
nt-924	-	U	120	-	-	-	-	-
924	NoBP	U	114	-26.79	-0.73	26.41	-83.01	-0.69
924	817	A	6	-27.73	-0.49	36.74	-2.95	-0.02

i-nuc	BP(j)	Nuc	#BP_Win	avgMFE	avgZ	avgED	SumZ	SumZ/#TotalWindows	BPs= 1
nt-925	-	U	120	-	-	-	-	-
925	NoBP	U	114	-26.84	-0.75	26.22	-85.64	-0.71
925	816	A	6	-27.73	-0.49	36.74	-2.95	-0.02

i-nuc	BP(j)	Nuc	#BP_Win	avgMFE	avgZ	avgED	SumZ	SumZ/#TotalWindows	BPs= 2
nt-926	-	U	120	-	-	-	-	-
926	NoBP	U	108	-27.06	-0.83	25.78	-89.41	-0.75
926	815	A	6	-27.73	-0.49	36.74	-2.95	-0.02
926	842	A	6	-23.72	0.19	30.7	1.14	0.01

i-nuc	BP(j)	Nuc	#BP_Win	avgMFE	avgZ	avgED	SumZ	SumZ/#TotalWindows	BPs= 2
nt-927	-	C	120	-	-	-	-	-
927	NoBP	C	108	-27.11	-0.85	25.59	-92.02	-0.77
927	814	G	6	-27.73	-0.49	36.74	-2.95	-0.02
927	841	G	6	-23.72	0.19	30.7	1.14	0.01

i-nuc	BP(j)	Nuc	#BP_Win	avgMFE	avgZ	avgED	SumZ	SumZ/#TotalWindows	BPs= 2
nt-928	-	U	120	-	-	-	-	-
928	813	A	5	-27.86	-0.53	35.84	-2.65	-0.02
928	NoBP	U	109	-27.15	-0.87	25.52	-94.79	-0.79
928	840	A	6	-23.72	0.19	30.7	1.14	0.01

i-nuc	BP(j)	Nuc	#BP_Win	avgMFE	avgZ	avgED	SumZ	SumZ/#TotalWindows	BPs= 1
nt-929	-	C	120	-	-	-	-	-
929	NoBP	C	114	-27.23	-0.87	25.75	-99.56	-0.83
929	839	G	6	-23.72	0.19	30.7	1.14	0.01

i-nuc	BP(j)	Nuc	#BP_Win	avgMFE	avgZ	avgED	SumZ	SumZ/#TotalWindows	BPs= 0
nt-930	-	C	120	-	-	-	-	-
930	NoBP	C	120	-27.09	-0.84	25.8	-100.46	-0.84

i-nuc	BP(j)	Nuc	#BP_Win	avgMFE	avgZ	avgED	SumZ	SumZ/#TotalWindows	BPs= 2
nt-931	-	C	120	-	-	-	-	-
931	NoBP	C	27	-28.49	-1.17	21.62	-31.61	-0.26
931	917	G	90	-26.69	-0.75	26.83	-67.29	-0.56
931	1035	G	3	-27.7	-1.09	24.36	-3.28	-0.03

i-nuc	BP(j)	Nuc	#BP_Win	avgMFE	avgZ	avgED	SumZ	SumZ/#TotalWindows	BPs= 3
nt-932	-	C	120	-	-	-	-	-
932	NoBP	C	25	-28.73	-1.25	21.43	-31.29	-0.26
932	916	G	90	-26.69	-0.75	26.83	-67.29	-0.56
932	957	G	2	-27.65	-0.98	11.92	-1.96	-0.02
932	1034	G	3	-27.7	-1.09	24.36	-3.28	-0.03

i-nuc	BP(j)	Nuc	#BP_Win	avgMFE	avgZ	avgED	SumZ	SumZ/#TotalWindows	BPs= 3
nt-933	-	U	120	-	-	-	-	-
933	NoBP	U	13	-25.89	-0.26	30.04	-3.32	-0.03
933	915	A	90	-26.69	-0.75	26.83	-67.29	-0.56
933	956	A	14	-31.53	-2.26	10.2	-31.7	-0.26
933	1033	A	3	-27.7	-1.09	24.36	-3.28	-0.03

i-nuc	BP(j)	Nuc	#BP_Win	avgMFE	avgZ	avgED	SumZ	SumZ/#TotalWindows	BPs= 4
nt-934	-	G	120	-	-	-	-	-
934	NoBP	G	11	-26.64	-0.47	26.62	-5.13	-0.04
934	914	C	90	-26.69	-0.75	26.83	-67.29	-0.56
934	834	C	2	-24.1	-0.08	35.49	-0.16	-0.0
934	955	C	14	-31.53	-2.26	10.2	-31.7	-0.26
934	1032	C	3	-27.7	-1.09	24.36	-3.28	-0.03

i-nuc	BP(j)	Nuc	#BP_Win	avgMFE	avgZ	avgED	SumZ	SumZ/#TotalWindows	BPs= 3
nt-935	-	C	120	-	-	-	-	-
935	913	G	90	-26.69	-0.75	26.83	-67.29	-0.56
935	NoBP	C	14	-27.28	-0.8	24.52	-11.13	-0.09
935	833	G	2	-24.1	-0.08	35.49	-0.16	-0.0
935	954	G	14	-31.53	-2.26	10.2	-31.7	-0.26

i-nuc	BP(j)	Nuc	#BP_Win	avgMFE	avgZ	avgED	SumZ	SumZ/#TotalWindows	BPs= 0
nt-936	-	C	120	-	-	-	-	-
936	NoBP	C	120	-27.32	-0.94	24.62	-112.76	-0.94

i-nuc	BP(j)	Nuc	#BP_Win	avgMFE	avgZ	avgED	SumZ	SumZ/#TotalWindows	BPs= 1
nt-937	-	C	120	-	-	-	-	-
937	NoBP	C	66	-27.75	-0.95	22.16	-62.77	-0.52
937	909	G	54	-26.86	-0.97	27.53	-52.27	-0.44

i-nuc	BP(j)	Nuc	#BP_Win	avgMFE	avgZ	avgED	SumZ	SumZ/#TotalWindows	BPs= 2
nt-938	-	C	120	-	-	-	-	-
938	NoBP	C	52	-26.8	-0.64	25.31	-33.11	-0.28
938	907	G	54	-26.86	-0.97	27.53	-52.27	-0.44
938	952	G	14	-31.53	-2.26	10.2	-31.7	-0.26

i-nuc	BP(j)	Nuc	#BP_Win	avgMFE	avgZ	avgED	SumZ	SumZ/#TotalWindows	BPs= 2
nt-939	-	A	120	-	-	-	-	-
939	NoBP	A	52	-26.87	-0.67	25.22	-34.77	-0.29
939	906	U	54	-26.86	-0.97	27.53	-52.27	-0.44
939	951	U	14	-31.53	-2.26	10.2	-31.7	-0.26

i-nuc	BP(j)	Nuc	#BP_Win	avgMFE	avgZ	avgED	SumZ	SumZ/#TotalWindows	BPs= 2
nt-940	-	A	120	-	-	-	-	-
940	NoBP	A	52	-26.96	-0.7	25.03	-36.3	-0.3
940	905	U	54	-26.86	-0.97	27.53	-52.27	-0.44
940	950	U	14	-31.53	-2.26	10.2	-31.7	-0.26

i-nuc	BP(j)	Nuc	#BP_Win	avgMFE	avgZ	avgED	SumZ	SumZ/#TotalWindows	BPs= 1
nt-941	-	A	120	-	-	-	-	-
941	NoBP	A	66	-28.02	-1.06	21.46	-69.81	-0.58
941	904	U	54	-26.86	-0.97	27.53	-52.27	-0.44

i-nuc	BP(j)	Nuc	#BP_Win	avgMFE	avgZ	avgED	SumZ	SumZ/#TotalWindows	BPs= 1
nt-942	-	U	120	-	-	-	-	-
942	903	A	54	-26.86	-0.97	27.53	-52.27	-0.44
942	NoBP	U	66	-28.13	-1.09	21.16	-71.75	-0.6

i-nuc	BP(j)	Nuc	#BP_Win	avgMFE	avgZ	avgED	SumZ	SumZ/#TotalWindows	BPs= 0
nt-943	-	A	120	-	-	-	-	-
943	NoBP	A	120	-27.63	-1.05	23.78	-126.59	-1.05

i-nuc	BP(j)	Nuc	#BP_Win	avgMFE	avgZ	avgED	SumZ	SumZ/#TotalWindows	BPs= 0
nt-944	-	C	120	-	-	-	-	-
944	NoBP	C	120	-27.71	-1.08	23.56	-129.21	-1.08

i-nuc	BP(j)	Nuc	#BP_Win	avgMFE	avgZ	avgED	SumZ	SumZ/#TotalWindows	BPs= 2
nt-945	-	U	120	-	-	-	-	-
945	NoBP	U	62	-28.92	-1.32	18.82	-81.6	-0.68
945	901	A	43	-27.24	-1.11	27.37	-47.87	-0.4
945	909	G	15	-24.66	-0.16	30.49	-2.35	-0.02

i-nuc	BP(j)	Nuc	#BP_Win	avgMFE	avgZ	avgED	SumZ	SumZ/#TotalWindows	BPs= 2
nt-946	-	U	120	-	-	-	-	-
946	NoBP	U	62	-29.06	-1.35	18.4	-83.94	-0.7
946	900	A	43	-27.24	-1.11	27.37	-47.87	-0.4
946	908	A	15	-24.66	-0.16	30.49	-2.35	-0.02

i-nuc	BP(j)	Nuc	#BP_Win	avgMFE	avgZ	avgED	SumZ	SumZ/#TotalWindows	BPs= 2
nt-947	-	C	120	-	-	-	-	-
947	NoBP	C	62	-29.21	-1.38	18.03	-85.83	-0.72
947	899	G	43	-27.24	-1.11	27.37	-47.87	-0.4
947	907	G	15	-24.66	-0.16	30.49	-2.35	-0.02

i-nuc	BP(j)	Nuc	#BP_Win	avgMFE	avgZ	avgED	SumZ	SumZ/#TotalWindows	BPs= 3
nt-948	-	A	120	-	-	-	-	-
948	NoBP	A	35	-29.66	-1.6	17.53	-56.17	-0.47
948	898	U	42	-27.35	-1.11	27.73	-46.55	-0.39
948	906	U	15	-24.66	-0.16	30.49	-2.35	-0.02
948	962	U	28	-28.8	-1.17	17.79	-32.64	-0.27

i-nuc	BP(j)	Nuc	#BP_Win	avgMFE	avgZ	avgED	SumZ	SumZ/#TotalWindows	BPs= 2
nt-949	-	A	120	-	-	-	-	-
949	NoBP	A	41	-28.9	-1.33	19.23	-54.42	-0.45
949	905	U	15	-24.66	-0.16	30.49	-2.35	-0.02
949	961	U	64	-28.42	-1.29	22.9	-82.27	-0.69

i-nuc	BP(j)	Nuc	#BP_Win	avgMFE	avgZ	avgED	SumZ	SumZ/#TotalWindows	BPs= 2
nt-950	-	U	120	-	-	-	-	-
950	NoBP	U	41	-26.54	-0.6	25.99	-24.78	-0.21
950	940	A	14	-31.53	-2.26	10.2	-31.7	-0.26
950	960	G	65	-28.53	-1.28	22.91	-83.49	-0.7

i-nuc	BP(j)	Nuc	#BP_Win	avgMFE	avgZ	avgED	SumZ	SumZ/#TotalWindows	BPs= 3
nt-951	-	U	120	-	-	-	-	-
951	NoBP	U	26	-28.1	-0.91	23.09	-23.54	-0.2
951	939	A	14	-31.53	-2.26	10.2	-31.7	-0.26
951	903	A	15	-24.66	-0.16	30.49	-2.35	-0.02
951	959	A	65	-28.53	-1.28	22.91	-83.49	-0.7

i-nuc	BP(j)	Nuc	#BP_Win	avgMFE	avgZ	avgED	SumZ	SumZ/#TotalWindows	BPs= 5
nt-952	-	G	120	-	-	-	-	-
952	NoBP	G	15	-30.35	-1.52	20.68	-22.75	-0.19
952	897	C	7	-24.66	0.22	30.24	1.52	0.01
952	938	C	14	-31.53	-2.26	10.2	-31.7	-0.26
952	902	C	15	-24.66	-0.16	30.49	-2.35	-0.02
952	958	C	65	-28.53	-1.28	22.91	-83.49	-0.7
952	923	C	4	-28.92	-0.92	17.46	-3.67	-0.03

i-nuc	BP(j)	Nuc	#BP_Win	avgMFE	avgZ	avgED	SumZ	SumZ/#TotalWindows	BPs= 2
nt-953	-	C	120	-	-	-	-	-
953	NoBP	C	48	-29.07	-1.3	20.23	-62.33	-0.52
953	896	G	7	-24.66	0.22	30.24	1.52	0.01
953	957	G	65	-28.53	-1.28	22.91	-83.49	-0.7

i-nuc	BP(j)	Nuc	#BP_Win	avgMFE	avgZ	avgED	SumZ	SumZ/#TotalWindows	BPs= 2
nt-954	-	G	120	-	-	-	-	-
954	NoBP	G	102	-28.23	-1.09	24.03	-111.09	-0.93
954	935	C	14	-31.53	-2.26	10.2	-31.7	-0.26
954	921	C	4	-28.92	-0.92	17.46	-3.67	-0.03

i-nuc	BP(j)	Nuc	#BP_Win	avgMFE	avgZ	avgED	SumZ	SumZ/#TotalWindows	BPs= 4
nt-955	-	C	120	-	-	-	-	-
955	NoBP	C	80	-29.39	-1.41	22.18	-112.95	-0.94
955	894	G	7	-24.66	0.22	30.24	1.52	0.01
955	934	G	14	-31.53	-2.26	10.2	-31.7	-0.26
955	899	G	15	-24.66	-0.16	30.49	-2.35	-0.02
955	920	G	4	-28.92	-0.92	17.46	-3.67	-0.03

i-nuc	BP(j)	Nuc	#BP_Win	avgMFE	avgZ	avgED	SumZ	SumZ/#TotalWindows	BPs= 4
nt-956	-	A	120	-	-	-	-	-
956	NoBP	A	81	-29.5	-1.42	22.24	-115.21	-0.96
956	933	U	14	-31.53	-2.26	10.2	-31.7	-0.26
956	893	U	6	-24.82	0.2	29.25	1.18	0.01
956	898	U	15	-24.66	-0.16	30.49	-2.35	-0.02
956	919	U	4	-28.92	-0.92	17.46	-3.67	-0.03

i-nuc	BP(j)	Nuc	#BP_Win	avgMFE	avgZ	avgED	SumZ	SumZ/#TotalWindows	BPs= 6
nt-957	-	G	120	-	-	-	-	-
957	932	C	2	-27.65	-0.98	11.92	-1.96	-0.02
957	892	C	6	-24.82	0.2	29.25	1.18	0.01
957	897	C	15	-24.66	-0.16	30.49	-2.35	-0.02
957	953	C	65	-28.53	-1.28	22.91	-83.49	-0.7
957	918	C	4	-28.92	-0.92	17.46	-3.67	-0.03
957	1041	C	28	-33.39	-2.28	14.94	-63.89	-0.53

i-nuc	BP(j)	Nuc	#BP_Win	avgMFE	avgZ	avgED	SumZ	SumZ/#TotalWindows	BPs= 5
nt-958	-	C	120	-	-	-	-	-
958	891	G	5	-25.42	0.07	28.65	0.33	0.0
958	896	G	15	-24.66	-0.16	30.49	-2.35	-0.02
958	952	G	65	-28.53	-1.28	22.91	-83.49	-0.7
958	NoBP	C	2	-29.05	-0.49	22.03	-0.97	-0.01
958	917	G	4	-28.92	-0.92	17.46	-3.67	-0.03
958	1040	G	29	-33.27	-2.27	14.77	-65.88	-0.55

i-nuc	BP(j)	Nuc	#BP_Win	avgMFE	avgZ	avgED	SumZ	SumZ/#TotalWindows	BPs= 2
nt-959	-	A	120	-	-	-	-	-
959	NoBP	A	26	-26.23	-0.33	26.8	-8.48	-0.07
959	951	U	65	-28.53	-1.28	22.91	-83.49	-0.7
959	1039	U	29	-33.27	-2.27	14.77	-65.88	-0.55

i-nuc	BP(j)	Nuc	#BP_Win	avgMFE	avgZ	avgED	SumZ	SumZ/#TotalWindows	BPs= 3
nt-960	-	G	120	-	-	-	-	-
960	NoBP	G	24	-25.78	-0.26	27.29	-6.15	-0.05
960	950	U	65	-28.53	-1.28	22.91	-83.49	-0.7
960	1038	U	29	-33.27	-2.27	14.77	-65.88	-0.55
960	1078	C	2	-37.6	-2.09	10.35	-4.19	-0.03

i-nuc	BP(j)	Nuc	#BP_Win	avgMFE	avgZ	avgED	SumZ	SumZ/#TotalWindows	BPs= 3
nt-961	-	U	120	-	-	-	-	-
961	NoBP	U	25	-26.6	-0.37	26.34	-9.21	-0.08
961	949	A	64	-28.42	-1.29	22.9	-82.27	-0.69
961	1037	A	29	-33.27	-2.27	14.77	-65.88	-0.55
961	1077	G	2	-37.6	-2.09	10.35	-4.19	-0.03

i-nuc	BP(j)	Nuc	#BP_Win	avgMFE	avgZ	avgED	SumZ	SumZ/#TotalWindows	BPs= 3
nt-962	-	U	120	-	-	-	-	-
962	NoBP	U	61	-27.68	-0.99	26.37	-60.64	-0.51
962	948	A	28	-28.8	-1.17	17.79	-32.64	-0.27
962	1036	A	29	-33.27	-2.27	14.77	-65.88	-0.55
962	1076	A	2	-37.6	-2.09	10.35	-4.19	-0.03

i-nuc	BP(j)	Nuc	#BP_Win	avgMFE	avgZ	avgED	SumZ	SumZ/#TotalWindows	BPs= 2
nt-963	-	C	120	-	-	-	-	-
963	NoBP	C	89	-28.15	-1.07	23.43	-94.91	-0.79
963	1035	G	29	-33.27	-2.27	14.77	-65.88	-0.55
963	1075	G	2	-37.6	-2.09	10.35	-4.19	-0.03

i-nuc	BP(j)	Nuc	#BP_Win	avgMFE	avgZ	avgED	SumZ	SumZ/#TotalWindows	BPs= 3
nt-964	-	C	120	-	-	-	-	-
964	NoBP	C	78	-28.53	-1.18	22.68	-92.27	-0.77
964	896	G	10	-25.72	-0.36	26.53	-3.62	-0.03
964	1034	G	29	-33.27	-2.27	14.77	-65.88	-0.55
964	1067	G	3	-36.27	-1.57	16.82	-4.7	-0.04

i-nuc	BP(j)	Nuc	#BP_Win	avgMFE	avgZ	avgED	SumZ	SumZ/#TotalWindows	BPs= 3
nt-965	-	C	120	-	-	-	-	-
965	NoBP	C	105	-29.93	-1.51	20.46	-158.2	-1.32
965	895	G	10	-25.72	-0.36	26.53	-3.62	-0.03
965	1035	G	2	-29.45	-0.88	14.86	-1.75	-0.01
965	1066	G	3	-36.27	-1.57	16.82	-4.7	-0.04

i-nuc	BP(j)	Nuc	#BP_Win	avgMFE	avgZ	avgED	SumZ	SumZ/#TotalWindows	BPs= 5
nt-966	-	C	120	-	-	-	-	-
966	NoBP	C	99	-29.98	-1.55	20.53	-153.62	-1.28
966	894	G	10	-25.72	-0.36	26.53	-3.62	-0.03
966	909	G	3	-25.8	-0.3	20.14	-0.91	-0.01
966	1034	G	2	-29.45	-0.88	14.86	-1.75	-0.01
966	1065	G	3	-36.27	-1.57	16.82	-4.7	-0.04
966	1070	G	3	-37.17	-2.0	10.83	-6.01	-0.05

i-nuc	BP(j)	Nuc	#BP_Win	avgMFE	avgZ	avgED	SumZ	SumZ/#TotalWindows	BPs= 3
nt-967	-	U	120	-	-	-	-	-
967	NoBP	U	112	-29.9	-1.47	20.78	-164.17	-1.37
967	908	A	3	-25.8	-0.3	20.14	-0.91	-0.01
967	1033	A	2	-29.45	-0.88	14.86	-1.75	-0.01
967	1069	A	3	-37.17	-2.0	10.83	-6.01	-0.05

i-nuc	BP(j)	Nuc	#BP_Win	avgMFE	avgZ	avgED	SumZ	SumZ/#TotalWindows	BPs= 5
nt-968	-	C	120	-	-	-	-	-
968	NoBP	C	47	-28.6	-0.92	21.45	-43.44	-0.36
968	896	G	23	-29.44	-1.89	28.2	-43.45	-0.36
968	1021	G	1	-24.8	-0.65	13.03	-0.65	-0.01
968	907	G	3	-25.8	-0.3	20.14	-0.91	-0.01
968	1026	G	43	-32.01	-1.87	15.56	-80.35	-0.67
968	1067	G	3	-37.17	-2.0	10.83	-6.01	-0.05

i-nuc	BP(j)	Nuc	#BP_Win	avgMFE	avgZ	avgED	SumZ	SumZ/#TotalWindows	BPs= 5
nt-969	-	C	120	-	-	-	-	-
969	NoBP	C	39	-29.54	-1.09	19.62	-42.61	-0.36
969	891	G	10	-25.72	-0.36	26.53	-3.62	-0.03
969	895	G	23	-29.44	-1.89	28.2	-43.45	-0.36
969	1020	G	1	-24.8	-0.65	13.03	-0.65	-0.01
969	1025	G	44	-31.9	-1.83	15.68	-80.5	-0.67
969	1066	G	3	-37.17	-2.0	10.83	-6.01	-0.05

i-nuc	BP(j)	Nuc	#BP_Win	avgMFE	avgZ	avgED	SumZ	SumZ/#TotalWindows	BPs= 6
nt-970	-	C	120	-	-	-	-	-
970	NoBP	C	34	-28.35	-0.92	20.65	-31.44	-0.26
970	890	G	10	-25.72	-0.36	26.53	-3.62	-0.03
970	894	G	23	-29.44	-1.89	28.2	-43.45	-0.36
970	1019	G	1	-24.8	-0.65	13.03	-0.65	-0.01
970	1024	G	44	-31.9	-1.83	15.68	-80.5	-0.67
970	1065	G	3	-37.17	-2.0	10.83	-6.01	-0.05
970	1085	G	5	-40.66	-2.67	8.7	-13.35	-0.11

i-nuc	BP(j)	Nuc	#BP_Win	avgMFE	avgZ	avgED	SumZ	SumZ/#TotalWindows	BPs= 5
nt-971	-	A	120	-	-	-	-	-
971	NoBP	A	79	-30.58	-1.46	17.41	-115.28	-0.96
971	889	U	10	-25.72	-0.36	26.53	-3.62	-0.03
971	893	U	23	-29.44	-1.89	28.2	-43.45	-0.36
971	1018	U	1	-24.8	-0.65	13.03	-0.65	-0.01
971	1084	U	6	-40.18	-2.58	9.16	-15.46	-0.13
971	1087	U	1	-38.5	-2.13	12.93	-2.13	-0.02

i-nuc	BP(j)	Nuc	#BP_Win	avgMFE	avgZ	avgED	SumZ	SumZ/#TotalWindows	BPs= 7
nt-972	-	G	120	-	-	-	-	-
972	NoBP	G	23	-31.68	-1.59	15.08	-36.53	-0.3
972	888	U	10	-25.72	-0.36	26.53	-3.62	-0.03
972	892	C	23	-29.44	-1.89	28.2	-43.45	-0.36
972	1000	C	2	-24.8	0.26	30.29	0.51	0.0
972	1009	C	7	-22.51	0.42	30.21	2.92	0.02
972	1022	C	47	-31.47	-1.74	15.84	-81.95	-0.68
972	1083	C	6	-40.18	-2.58	9.16	-15.46	-0.13
972	1086	C	2	-38.25	-2.11	13.41	-4.22	-0.04

i-nuc	BP(j)	Nuc	#BP_Win	avgMFE	avgZ	avgED	SumZ	SumZ/#TotalWindows	BPs= 7
nt-973	-	C	120	-	-	-	-	-
973	NoBP	C	23	-32.23	-1.67	14.24	-38.31	-0.32
973	887	G	10	-25.72	-0.36	26.53	-3.62	-0.03
973	891	G	23	-29.44	-1.89	28.2	-43.45	-0.36
973	999	G	2	-24.8	0.26	30.29	0.51	0.0
973	1008	G	7	-22.51	0.42	30.21	2.92	0.02
973	1021	G	47	-31.47	-1.74	15.84	-81.95	-0.68
973	1082	G	6	-40.18	-2.58	9.16	-15.46	-0.13
973	1085	G	2	-38.25	-2.11	13.41	-4.22	-0.04

i-nuc	BP(j)	Nuc	#BP_Win	avgMFE	avgZ	avgED	SumZ	SumZ/#TotalWindows	BPs= 4
nt-974	-	A	120	-	-	-	-	-
974	886	U	9	-25.73	-0.42	26.1	-3.74	-0.03
974	888	U	17	-29.64	-2.06	28.02	-35.1	-0.29
974	NoBP	A	90	-31.47	-1.59	16.84	-143.41	-1.2
974	998	U	2	-24.8	0.26	30.29	0.51	0.0
974	1084	U	2	-38.25	-2.11	13.41	-4.22	-0.04

i-nuc	BP(j)	Nuc	#BP_Win	avgMFE	avgZ	avgED	SumZ	SumZ/#TotalWindows	BPs= 3
nt-975	-	U	120	-	-	-	-	-
975	885	A	7	-25.84	-0.54	25.27	-3.77	-0.03
975	887	G	17	-29.64	-2.06	28.02	-35.1	-0.29
975	NoBP	U	47	-31.83	-1.38	18.54	-64.8	-0.54
975	1019	G	49	-31.13	-1.71	15.8	-84.03	-0.7

i-nuc	BP(j)	Nuc	#BP_Win	avgMFE	avgZ	avgED	SumZ	SumZ/#TotalWindows	BPs= 4
nt-976	-	A	120	-	-	-	-	-
976	NoBP	A	11	-24.64	-0.4	24.22	-4.38	-0.04
976	886	U	17	-29.64	-2.06	28.02	-35.1	-0.29
976	888	U	6	-28.88	-1.39	28.7	-8.35	-0.07
976	1005	U	9	-23.22	0.36	30.11	3.28	0.03
976	1018	U	77	-33.26	-1.88	14.34	-144.66	-1.21

i-nuc	BP(j)	Nuc	#BP_Win	avgMFE	avgZ	avgED	SumZ	SumZ/#TotalWindows	BPs= 5
nt-977	-	U	120	-	-	-	-	-
977	NoBP	U	7	-24.79	-0.22	27.19	-1.57	-0.01
977	883	A	1	-24.5	-0.7	27.59	-0.7	-0.01
977	885	A	17	-29.64	-2.06	28.02	-35.1	-0.29
977	887	G	6	-28.88	-1.39	28.7	-8.35	-0.07
977	1004	G	9	-23.22	0.36	30.11	3.28	0.03
977	1017	A	80	-33.07	-1.85	14.29	-147.93	-1.23

i-nuc	BP(j)	Nuc	#BP_Win	avgMFE	avgZ	avgED	SumZ	SumZ/#TotalWindows	BPs= 6
nt-978	-	G	120	-	-	-	-	-
978	NoBP	G	1	-23.9	-0.34	27.54	-0.34	-0.0
978	882	C	1	-24.5	-0.7	27.59	-0.7	-0.01
978	884	C	17	-29.64	-2.06	28.02	-35.1	-0.29
978	886	U	6	-28.88	-1.39	28.7	-8.35	-0.07
978	996	C	4	-25.78	-0.04	28.98	-0.17	-0.0
978	1003	C	9	-23.22	0.36	30.11	3.28	0.03
978	1016	C	82	-32.97	-1.83	14.38	-150.01	-1.25

i-nuc	BP(j)	Nuc	#BP_Win	avgMFE	avgZ	avgED	SumZ	SumZ/#TotalWindows	BPs= 5
nt-979	-	U	120	-	-	-	-	-
979	NoBP	U	1	-24.5	-0.7	27.59	-0.7	-0.01
979	883	A	17	-29.64	-2.06	28.02	-35.1	-0.29
979	885	A	6	-28.88	-1.39	28.7	-8.35	-0.07
979	995	G	4	-25.78	-0.04	28.98	-0.17	-0.0
979	1002	A	9	-23.22	0.36	30.11	3.28	0.03
979	1015	A	83	-32.98	-1.81	14.52	-150.52	-1.25

i-nuc	BP(j)	Nuc	#BP_Win	avgMFE	avgZ	avgED	SumZ	SumZ/#TotalWindows	BPs= 6
nt-980	-	G	120	-	-	-	-	-
980	882	C	16	-29.8	-2.16	27.68	-34.52	-0.29
980	884	C	6	-28.88	-1.39	28.7	-8.35	-0.07
980	996	C	1	-27.1	-0.58	33.56	-0.58	-0.0
980	994	C	4	-25.78	-0.04	28.98	-0.17	-0.0
980	1001	C	9	-23.22	0.36	30.11	3.28	0.03
980	1014	C	84	-33.01	-1.8	14.62	-151.3	-1.26

i-nuc	BP(j)	Nuc	#BP_Win	avgMFE	avgZ	avgED	SumZ	SumZ/#TotalWindows	BPs= 5
nt-981	-	U	120	-	-	-	-	-
981	NoBP	U	11	-24.61	0.16	29.48	1.77	0.01
981	883	A	6	-28.88	-1.39	28.7	-8.35	-0.07
981	880	A	14	-30.26	-2.33	27.19	-32.63	-0.27
981	995	G	1	-27.1	-0.58	33.56	-0.58	-0.0
981	993	A	4	-25.78	-0.04	28.98	-0.17	-0.0
981	1013	A	84	-33.01	-1.8	14.62	-151.3	-1.26

i-nuc	BP(j)	Nuc	#BP_Win	avgMFE	avgZ	avgED	SumZ	SumZ/#TotalWindows	BPs= 6
nt-982	-	G	120	-	-	-	-	-
982	882	C	6	-28.88	-1.39	28.7	-8.35	-0.07
982	879	C	14	-30.26	-2.33	27.19	-32.63	-0.27
982	994	C	1	-27.1	-0.58	33.56	-0.58	-0.0
982	992	U	4	-25.78	-0.04	28.98	-0.17	-0.0
982	1000	C	9	-23.22	0.36	30.11	3.28	0.03
982	1012	C	84	-33.01	-1.8	14.62	-151.3	-1.26
982	NoBP	G	2	-34.8	-0.61	22.62	-1.22	-0.01

i-nuc	BP(j)	Nuc	#BP_Win	avgMFE	avgZ	avgED	SumZ	SumZ/#TotalWindows	BPs= 4
nt-983	-	U	120	-	-	-	-	-
983	NoBP	U	12	-29.42	-0.78	26.66	-9.39	-0.08
983	878	A	14	-30.26	-2.33	27.19	-32.63	-0.27
983	993	A	1	-27.1	-0.58	33.56	-0.58	-0.0
983	999	G	9	-23.22	0.36	30.11	3.28	0.03
983	1011	A	84	-33.01	-1.8	14.62	-151.3	-1.26

i-nuc	BP(j)	Nuc	#BP_Win	avgMFE	avgZ	avgED	SumZ	SumZ/#TotalWindows	BPs= 3
nt-984	-	A	120	-	-	-	-	-
984	877	U	13	-30.35	-2.39	26.8	-31.01	-0.26
984	NoBP	A	97	-32.6	-1.67	16.14	-161.79	-1.35
984	992	U	1	-27.1	-0.58	33.56	-0.58	-0.0
984	998	U	9	-23.22	0.36	30.11	3.28	0.03

i-nuc	BP(j)	Nuc	#BP_Win	avgMFE	avgZ	avgED	SumZ	SumZ/#TotalWindows	BPs= 0
nt-985	-	C	120	-	-	-	-	-
985	NoBP	C	120	-31.65	-1.58	18.39	-189.31	-1.58

i-nuc	BP(j)	Nuc	#BP_Win	avgMFE	avgZ	avgED	SumZ	SumZ/#TotalWindows	BPs= 0
nt-986	-	U	120	-	-	-	-	-
986	NoBP	U	120	-31.7	-1.57	18.29	-188.39	-1.57

i-nuc	BP(j)	Nuc	#BP_Win	avgMFE	avgZ	avgED	SumZ	SumZ/#TotalWindows	BPs= 0
nt-987	-	C	120	-	-	-	-	-
987	NoBP	C	120	-31.75	-1.56	18.2	-187.38	-1.56

i-nuc	BP(j)	Nuc	#BP_Win	avgMFE	avgZ	avgED	SumZ	SumZ/#TotalWindows	BPs= 0
nt-988	-	C	120	-	-	-	-	-
988	NoBP	C	120	-31.79	-1.55	18.14	-185.92	-1.55

i-nuc	BP(j)	Nuc	#BP_Win	avgMFE	avgZ	avgED	SumZ	SumZ/#TotalWindows	BPs= 0
nt-989	-	U	120	-	-	-	-	-
989	NoBP	U	120	-31.84	-1.53	18.05	-183.83	-1.53

i-nuc	BP(j)	Nuc	#BP_Win	avgMFE	avgZ	avgED	SumZ	SumZ/#TotalWindows	BPs= 0
nt-990	-	A	120	-	-	-	-	-
990	NoBP	A	120	-31.88	-1.51	18.0	-181.5	-1.51

i-nuc	BP(j)	Nuc	#BP_Win	avgMFE	avgZ	avgED	SumZ	SumZ/#TotalWindows	BPs= 0
nt-991	-	U	120	-	-	-	-	-
991	NoBP	U	120	-31.94	-1.49	17.99	-179.2	-1.49

i-nuc	BP(j)	Nuc	#BP_Win	avgMFE	avgZ	avgED	SumZ	SumZ/#TotalWindows	BPs= 2
nt-992	-	U	120	-	-	-	-	-
992	NoBP	U	115	-32.25	-1.53	17.45	-176.22	-1.47
992	984	A	1	-27.1	-0.58	33.56	-0.58	-0.0
992	982	G	4	-25.78	-0.04	28.98	-0.17	-0.0

i-nuc	BP(j)	Nuc	#BP_Win	avgMFE	avgZ	avgED	SumZ	SumZ/#TotalWindows	BPs= 2
nt-993	-	A	120	-	-	-	-	-
993	NoBP	A	115	-32.31	-1.51	17.39	-174.14	-1.45
993	983	U	1	-27.1	-0.58	33.56	-0.58	-0.0
993	981	U	4	-25.78	-0.04	28.98	-0.17	-0.0

i-nuc	BP(j)	Nuc	#BP_Win	avgMFE	avgZ	avgED	SumZ	SumZ/#TotalWindows	BPs= 3
nt-994	-	C	120	-	-	-	-	-
994	NoBP	C	27	-29.82	-0.68	25.17	-18.49	-0.15
994	982	G	1	-27.1	-0.58	33.56	-0.58	-0.0
994	980	G	4	-25.78	-0.04	28.98	-0.17	-0.0
994	1010	G	88	-33.15	-1.74	14.93	-153.52	-1.28

i-nuc	BP(j)	Nuc	#BP_Win	avgMFE	avgZ	avgED	SumZ	SumZ/#TotalWindows	BPs= 3
nt-995	-	G	120	-	-	-	-	-
995	NoBP	G	27	-30.08	-0.61	25.06	-16.34	-0.14
995	981	U	1	-27.1	-0.58	33.56	-0.58	-0.0
995	979	U	4	-25.78	-0.04	28.98	-0.17	-0.0
995	1009	C	88	-33.15	-1.74	14.93	-153.52	-1.28

i-nuc	BP(j)	Nuc	#BP_Win	avgMFE	avgZ	avgED	SumZ	SumZ/#TotalWindows	BPs= 3
nt-996	-	C	120	-	-	-	-	-
996	NoBP	C	27	-30.41	-0.56	24.47	-15.21	-0.13
996	980	G	1	-27.1	-0.58	33.56	-0.58	-0.0
996	978	G	4	-25.78	-0.04	28.98	-0.17	-0.0
996	1008	G	88	-33.15	-1.74	14.93	-153.52	-1.28

i-nuc	BP(j)	Nuc	#BP_Win	avgMFE	avgZ	avgED	SumZ	SumZ/#TotalWindows	BPs= 2
nt-997	-	U	120	-	-	-	-	-
997	NoBP	U	22	-27.05	-0.26	28.92	-5.63	-0.05
997	1007	A	88	-33.15	-1.74	14.93	-153.52	-1.28
997	1070	G	10	-36.63	-0.96	15.98	-9.61	-0.08

i-nuc	BP(j)	Nuc	#BP_Win	avgMFE	avgZ	avgED	SumZ	SumZ/#TotalWindows	BPs= 3
nt-998	-	U	120	-	-	-	-	-
998	NoBP	U	97	-32.86	-1.66	16.11	-160.88	-1.34
998	984	A	9	-23.22	0.36	30.11	3.28	0.03
998	974	A	2	-24.8	0.26	30.29	0.51	0.0
998	1069	A	12	-37.09	-0.97	16.11	-11.67	-0.1

i-nuc	BP(j)	Nuc	#BP_Win	avgMFE	avgZ	avgED	SumZ	SumZ/#TotalWindows	BPs= 5
nt-999	-	G	120	-	-	-	-	-
999	NoBP	G	6	-27.92	-0.84	28.5	-5.01	-0.04
999	983	U	9	-23.22	0.36	30.11	3.28	0.03
999	973	C	2	-24.8	0.26	30.29	0.51	0.0
999	1005	U	88	-33.15	-1.74	14.93	-153.52	-1.28
999	1068	C	13	-37.42	-1.02	15.6	-13.21	-0.11
999	1110	U	2	-36.75	-0.34	24.61	-0.69	-0.01

i-nuc	BP(j)	Nuc	#BP_Win	avgMFE	avgZ	avgED	SumZ	SumZ/#TotalWindows	BPs= 5
nt-1000	-	C	120	-	-	-	-	-
1000	NoBP	C	6	-29.47	-0.75	26.97	-4.51	-0.04
1000	982	G	9	-23.22	0.36	30.11	3.28	0.03
1000	972	G	2	-24.8	0.26	30.29	0.51	0.0
1000	1004	G	88	-33.15	-1.74	14.93	-153.52	-1.28
1000	1067	G	13	-37.42	-1.02	15.6	-13.21	-0.11
1000	1109	G	2	-36.75	-0.34	24.61	-0.69	-0.01

i-nuc	BP(j)	Nuc	#BP_Win	avgMFE	avgZ	avgED	SumZ	SumZ/#TotalWindows	BPs= 3
nt-1001	-	C	120	-	-	-	-	-
1001	NoBP	C	96	-32.85	-1.64	15.9	-157.32	-1.31
1001	980	G	9	-23.22	0.36	30.11	3.28	0.03
1001	1066	G	13	-37.42	-1.02	15.6	-13.21	-0.11
1001	1108	G	2	-36.75	-0.34	24.61	-0.69	-0.01

i-nuc	BP(j)	Nuc	#BP_Win	avgMFE	avgZ	avgED	SumZ	SumZ/#TotalWindows	BPs= 1
nt-1002	-	A	120	-	-	-	-	-
1002	NoBP	A	111	-33.54	-1.54	15.91	-171.17	-1.43
1002	979	U	9	-23.22	0.36	30.11	3.28	0.03

i-nuc	BP(j)	Nuc	#BP_Win	avgMFE	avgZ	avgED	SumZ	SumZ/#TotalWindows	BPs= 3
nt-1003	-	C	120	-	-	-	-	-
1003	NoBP	C	96	-33.09	-1.65	15.53	-158.18	-1.32
1003	978	G	9	-23.22	0.36	30.11	3.28	0.03
1003	1065	G	13	-37.42	-1.02	15.6	-13.21	-0.11
1003	1106	G	2	-36.75	-0.34	24.61	-0.69	-0.01

i-nuc	BP(j)	Nuc	#BP_Win	avgMFE	avgZ	avgED	SumZ	SumZ/#TotalWindows	BPs= 4
nt-1004	-	G	120	-	-	-	-	-
1004	NoBP	G	8	-34.09	-0.73	19.99	-5.87	-0.05
1004	977	U	9	-23.22	0.36	30.11	3.28	0.03
1004	1000	C	88	-33.15	-1.74	14.93	-153.52	-1.28
1004	1064	C	13	-37.42	-1.02	15.6	-13.21	-0.11
1004	1105	U	2	-36.75	-0.34	24.61	-0.69	-0.01

i-nuc	BP(j)	Nuc	#BP_Win	avgMFE	avgZ	avgED	SumZ	SumZ/#TotalWindows	BPs= 3
nt-1005	-	U	120	-	-	-	-	-
1005	976	A	9	-23.22	0.36	30.11	3.28	0.03
1005	NoBP	U	21	-36.81	-0.99	16.37	-20.7	-0.17
1005	999	G	88	-33.15	-1.74	14.93	-153.52	-1.28
1005	1104	A	2	-36.75	-0.34	24.61	-0.69	-0.01

i-nuc	BP(j)	Nuc	#BP_Win	avgMFE	avgZ	avgED	SumZ	SumZ/#TotalWindows	BPs= 1
nt-1006	-	U	120	-	-	-	-	-
1006	NoBP	U	118	-33.18	-1.47	16.17	-173.11	-1.44
1006	1103	A	2	-36.75	-0.34	24.61	-0.69	-0.01

i-nuc	BP(j)	Nuc	#BP_Win	avgMFE	avgZ	avgED	SumZ	SumZ/#TotalWindows	BPs= 2
nt-1007	-	A	120	-	-	-	-	-
1007	NoBP	A	30	-33.81	-0.73	19.12	-21.86	-0.18
1007	997	U	88	-33.15	-1.74	14.93	-153.52	-1.28
1007	1102	U	2	-36.75	-0.34	24.61	-0.69	-0.01

i-nuc	BP(j)	Nuc	#BP_Win	avgMFE	avgZ	avgED	SumZ	SumZ/#TotalWindows	BPs= 3
nt-1008	-	G	120	-	-	-	-	-
1008	NoBP	G	23	-38.0	-1.18	14.81	-27.06	-0.23
1008	973	C	7	-22.51	0.42	30.21	2.92	0.02
1008	996	C	88	-33.15	-1.74	14.93	-153.52	-1.28
1008	1101	C	2	-36.75	-0.34	24.61	-0.69	-0.01

i-nuc	BP(j)	Nuc	#BP_Win	avgMFE	avgZ	avgED	SumZ	SumZ/#TotalWindows	BPs= 2
nt-1009	-	C	120	-	-	-	-	-
1009	972	G	7	-22.51	0.42	30.21	2.92	0.02
1009	995	G	88	-33.15	-1.74	14.93	-153.52	-1.28
1009	NoBP	C	25	-38.59	-1.22	14.76	-30.58	-0.25

i-nuc	BP(j)	Nuc	#BP_Win	avgMFE	avgZ	avgED	SumZ	SumZ/#TotalWindows	BPs= 1
nt-1010	-	G	120	-	-	-	-	-
1010	NoBP	G	32	-35.61	-0.95	17.52	-30.4	-0.25
1010	994	C	88	-33.15	-1.74	14.93	-153.52	-1.28

i-nuc	BP(j)	Nuc	#BP_Win	avgMFE	avgZ	avgED	SumZ	SumZ/#TotalWindows	BPs= 1
nt-1011	-	A	120	-	-	-	-	-
1011	NoBP	A	36	-36.1	-0.96	17.49	-34.67	-0.29
1011	983	U	84	-33.01	-1.8	14.62	-151.3	-1.26

i-nuc	BP(j)	Nuc	#BP_Win	avgMFE	avgZ	avgED	SumZ	SumZ/#TotalWindows	BPs= 1
nt-1012	-	C	120	-	-	-	-	-
1012	NoBP	C	36	-36.67	-1.05	16.85	-37.82	-0.32
1012	982	G	84	-33.01	-1.8	14.62	-151.3	-1.26

i-nuc	BP(j)	Nuc	#BP_Win	avgMFE	avgZ	avgED	SumZ	SumZ/#TotalWindows	BPs= 1
nt-1013	-	A	120	-	-	-	-	-
1013	NoBP	A	36	-37.25	-1.14	16.21	-41.12	-0.34
1013	981	U	84	-33.01	-1.8	14.62	-151.3	-1.26

i-nuc	BP(j)	Nuc	#BP_Win	avgMFE	avgZ	avgED	SumZ	SumZ/#TotalWindows	BPs= 1
nt-1014	-	C	120	-	-	-	-	-
1014	NoBP	C	36	-37.84	-1.23	15.57	-44.11	-0.37
1014	980	G	84	-33.01	-1.8	14.62	-151.3	-1.26

i-nuc	BP(j)	Nuc	#BP_Win	avgMFE	avgZ	avgED	SumZ	SumZ/#TotalWindows	BPs= 1
nt-1015	-	A	120	-	-	-	-	-
1015	NoBP	A	37	-38.37	-1.27	15.57	-47.11	-0.39
1015	979	U	83	-32.98	-1.81	14.52	-150.52	-1.25

i-nuc	BP(j)	Nuc	#BP_Win	avgMFE	avgZ	avgED	SumZ	SumZ/#TotalWindows	BPs= 1
nt-1016	-	C	120	-	-	-	-	-
1016	978	G	82	-32.97	-1.83	14.38	-150.01	-1.25
1016	NoBP	C	38	-38.84	-1.29	15.68	-49.19	-0.41

i-nuc	BP(j)	Nuc	#BP_Win	avgMFE	avgZ	avgED	SumZ	SumZ/#TotalWindows	BPs= 1
nt-1017	-	A	120	-	-	-	-	-
1017	977	U	80	-33.07	-1.85	14.29	-147.93	-1.23
1017	NoBP	A	40	-38.95	-1.33	15.64	-53.01	-0.44

i-nuc	BP(j)	Nuc	#BP_Win	avgMFE	avgZ	avgED	SumZ	SumZ/#TotalWindows	BPs= 2
nt-1018	-	U	120	-	-	-	-	-
1018	976	A	77	-33.26	-1.88	14.34	-144.66	-1.21
1018	971	A	1	-24.8	-0.65	13.03	-0.65	-0.01
1018	NoBP	U	42	-39.04	-1.35	15.65	-56.82	-0.47

i-nuc	BP(j)	Nuc	#BP_Win	avgMFE	avgZ	avgED	SumZ	SumZ/#TotalWindows	BPs= 3
nt-1019	-	G	120	-	-	-	-	-
1019	975	U	49	-31.13	-1.71	15.8	-84.03	-0.7
1019	970	C	1	-24.8	-0.65	13.03	-0.65	-0.01
1019	1062	C	67	-38.28	-1.67	13.98	-112.2	-0.94
1019	NoBP	G	3	-44.0	-2.0	19.14	-6.0	-0.05

i-nuc	BP(j)	Nuc	#BP_Win	avgMFE	avgZ	avgED	SumZ	SumZ/#TotalWindows	BPs= 2
nt-1020	-	G	120	-	-	-	-	-
1020	NoBP	G	48	-31.3	-1.72	15.82	-82.72	-0.69
1020	969	C	1	-24.8	-0.65	13.03	-0.65	-0.01
1020	1061	C	71	-38.6	-1.7	14.12	-120.41	-1.0

i-nuc	BP(j)	Nuc	#BP_Win	avgMFE	avgZ	avgED	SumZ	SumZ/#TotalWindows	BPs= 3
nt-1021	-	G	120	-	-	-	-	-
1021	968	C	1	-24.8	-0.65	13.03	-0.65	-0.01
1021	973	C	47	-31.47	-1.74	15.84	-81.95	-0.68
1021	1060	C	72	-38.62	-1.69	14.05	-122.04	-1.02

i-nuc	BP(j)	Nuc	#BP_Win	avgMFE	avgZ	avgED	SumZ	SumZ/#TotalWindows	BPs= 2
nt-1022	-	C	120	-	-	-	-	-
1022	972	G	47	-31.47	-1.74	15.84	-81.95	-0.68
1022	1059	G	73	-38.6	-1.68	14.19	-122.86	-1.02

i-nuc	BP(j)	Nuc	#BP_Win	avgMFE	avgZ	avgED	SumZ	SumZ/#TotalWindows	BPs= 1
nt-1023	-	C	120	-	-	-	-	-
1023	NoBP	C	47	-31.68	-1.74	16.08	-81.81	-0.68
1023	1058	G	73	-38.6	-1.68	14.19	-122.86	-1.02

i-nuc	BP(j)	Nuc	#BP_Win	avgMFE	avgZ	avgED	SumZ	SumZ/#TotalWindows	BPs= 3
nt-1024	-	G	120	-	-	-	-	-
1024	NoBP	G	2	-29.95	-0.41	23.34	-0.82	-0.01
1024	970	C	44	-31.9	-1.83	15.68	-80.5	-0.67
1024	1057	U	73	-38.6	-1.68	14.19	-122.86	-1.02
1024	1140	U	1	-35.2	-0.55	26.52	-0.55	-0.0

i-nuc	BP(j)	Nuc	#BP_Win	avgMFE	avgZ	avgED	SumZ	SumZ/#TotalWindows	BPs= 4
nt-1025	-	G	120	-	-	-	-	-
1025	969	C	44	-31.9	-1.83	15.68	-80.5	-0.67
1025	1056	C	73	-38.6	-1.68	14.19	-122.86	-1.02
1025	1139	U	1	-35.2	-0.55	26.52	-0.55	-0.0
1025	1061	C	2	-34.7	-0.78	26.7	-1.56	-0.01

i-nuc	BP(j)	Nuc	#BP_Win	avgMFE	avgZ	avgED	SumZ	SumZ/#TotalWindows	BPs= 3
nt-1026	-	G	120	-	-	-	-	-
1026	968	C	43	-32.01	-1.87	15.56	-80.35	-0.67
1026	NoBP	G	74	-38.54	-1.68	14.24	-124.06	-1.03
1026	1138	C	1	-35.2	-0.55	26.52	-0.55	-0.0
1026	1060	C	2	-34.7	-0.78	26.7	-1.56	-0.01

i-nuc	BP(j)	Nuc	#BP_Win	avgMFE	avgZ	avgED	SumZ	SumZ/#TotalWindows	BPs= 1
nt-1027	-	C	120	-	-	-	-	-
1027	NoBP	C	118	-36.17	-1.74	14.77	-205.72	-1.71
1027	1059	G	2	-34.7	-0.78	26.7	-1.56	-0.01

i-nuc	BP(j)	Nuc	#BP_Win	avgMFE	avgZ	avgED	SumZ	SumZ/#TotalWindows	BPs= 3
nt-1028	-	U	120	-	-	-	-	-
1028	NoBP	U	41	-32.09	-1.93	15.43	-78.94	-0.66
1028	1053	A	73	-38.6	-1.68	14.19	-122.86	-1.02
1028	1137	A	4	-34.48	-1.1	19.82	-4.39	-0.04
1028	1058	G	2	-34.7	-0.78	26.7	-1.56	-0.01

i-nuc	BP(j)	Nuc	#BP_Win	avgMFE	avgZ	avgED	SumZ	SumZ/#TotalWindows	BPs= 3
nt-1029	-	U	120	-	-	-	-	-
1029	NoBP	U	40	-32.13	-1.95	15.51	-78.04	-0.65
1029	1052	A	73	-38.6	-1.68	14.19	-122.86	-1.02
1029	1136	A	5	-34.28	-1.1	19.5	-5.48	-0.05
1029	1051	A	2	-34.7	-0.78	26.7	-1.56	-0.01

i-nuc	BP(j)	Nuc	#BP_Win	avgMFE	avgZ	avgED	SumZ	SumZ/#TotalWindows	BPs= 2
nt-1030	-	C	120	-	-	-	-	-
1030	NoBP	C	112	-36.36	-1.78	14.68	-199.64	-1.66
1030	1135	G	6	-33.88	-1.03	19.79	-6.19	-0.05
1030	1050	G	2	-34.7	-0.78	26.7	-1.56	-0.01

i-nuc	BP(j)	Nuc	#BP_Win	avgMFE	avgZ	avgED	SumZ	SumZ/#TotalWindows	BPs= 2
nt-1031	-	C	120	-	-	-	-	-
1031	NoBP	C	41	-32.32	-1.89	16.32	-77.63	-0.65
1031	1050	G	73	-38.6	-1.68	14.19	-122.86	-1.02
1031	1134	G	6	-33.88	-1.03	19.79	-6.19	-0.05

i-nuc	BP(j)	Nuc	#BP_Win	avgMFE	avgZ	avgED	SumZ	SumZ/#TotalWindows	BPs= 2
nt-1032	-	C	120	-	-	-	-	-
1032	NoBP	C	111	-36.58	-1.77	14.77	-196.37	-1.64
1032	934	G	3	-27.7	-1.09	24.36	-3.28	-0.03
1032	1133	G	6	-33.88	-1.03	19.79	-6.19	-0.05

i-nuc	BP(j)	Nuc	#BP_Win	avgMFE	avgZ	avgED	SumZ	SumZ/#TotalWindows	BPs= 3
nt-1033	-	A	120	-	-	-	-	-
1033	NoBP	A	31	-32.95	-2.19	15.11	-67.8	-0.56
1033	967	U	2	-29.45	-0.88	14.86	-1.75	-0.01
1033	933	U	3	-27.7	-1.09	24.36	-3.28	-0.03
1033	1048	U	84	-37.92	-1.57	15.1	-131.9	-1.1

i-nuc	BP(j)	Nuc	#BP_Win	avgMFE	avgZ	avgED	SumZ	SumZ/#TotalWindows	BPs= 4
nt-1034	-	G	120	-	-	-	-	-
1034	NoBP	G	1	-28.4	-0.8	19.97	-0.8	-0.01
1034	966	C	2	-29.45	-0.88	14.86	-1.75	-0.01
1034	932	C	3	-27.7	-1.09	24.36	-3.28	-0.03
1034	964	C	29	-33.27	-2.27	14.77	-65.88	-0.55
1034	1047	C	85	-37.84	-1.55	15.2	-131.83	-1.1

i-nuc	BP(j)	Nuc	#BP_Win	avgMFE	avgZ	avgED	SumZ	SumZ/#TotalWindows	BPs= 4
nt-1035	-	G	120	-	-	-	-	-
1035	965	C	2	-29.45	-0.88	14.86	-1.75	-0.01
1035	931	C	3	-27.7	-1.09	24.36	-3.28	-0.03
1035	963	C	29	-33.27	-2.27	14.77	-65.88	-0.55
1035	1046	C	85	-37.84	-1.55	15.2	-131.83	-1.1
1035	NoBP	G	1	-28.9	0.46	29.59	0.46	0.0

i-nuc	BP(j)	Nuc	#BP_Win	avgMFE	avgZ	avgED	SumZ	SumZ/#TotalWindows	BPs= 2
nt-1036	-	A	120	-	-	-	-	-
1036	NoBP	A	6	-28.68	-0.7	23.36	-4.2	-0.04
1036	962	U	29	-33.27	-2.27	14.77	-65.88	-0.55
1036	1045	U	85	-37.84	-1.55	15.2	-131.83	-1.1

i-nuc	BP(j)	Nuc	#BP_Win	avgMFE	avgZ	avgED	SumZ	SumZ/#TotalWindows	BPs= 2
nt-1037	-	A	120	-	-	-	-	-
1037	NoBP	A	6	-28.67	-0.43	26.14	-2.6	-0.02
1037	961	U	29	-33.27	-2.27	14.77	-65.88	-0.55
1037	1044	U	85	-37.84	-1.55	15.2	-131.83	-1.1

i-nuc	BP(j)	Nuc	#BP_Win	avgMFE	avgZ	avgED	SumZ	SumZ/#TotalWindows	BPs= 1
nt-1038	-	U	120	-	-	-	-	-
1038	NoBP	U	91	-37.26	-1.46	15.97	-133.05	-1.11
1038	960	G	29	-33.27	-2.27	14.77	-65.88	-0.55

i-nuc	BP(j)	Nuc	#BP_Win	avgMFE	avgZ	avgED	SumZ	SumZ/#TotalWindows	BPs= 1
nt-1039	-	U	120	-	-	-	-	-
1039	NoBP	U	91	-37.29	-1.45	16.02	-131.63	-1.1
1039	959	A	29	-33.27	-2.27	14.77	-65.88	-0.55

i-nuc	BP(j)	Nuc	#BP_Win	avgMFE	avgZ	avgED	SumZ	SumZ/#TotalWindows	BPs= 1
nt-1040	-	G	120	-	-	-	-	-
1040	958	C	29	-33.27	-2.27	14.77	-65.88	-0.55
1040	NoBP	G	91	-37.32	-1.43	16.09	-130.07	-1.08

i-nuc	BP(j)	Nuc	#BP_Win	avgMFE	avgZ	avgED	SumZ	SumZ/#TotalWindows	BPs= 1
nt-1041	-	C	120	-	-	-	-	-
1041	957	G	28	-33.39	-2.28	14.94	-63.89	-0.53
1041	NoBP	C	92	-37.24	-1.41	16.24	-130.12	-1.08

i-nuc	BP(j)	Nuc	#BP_Win	avgMFE	avgZ	avgED	SumZ	SumZ/#TotalWindows	BPs= 0
nt-1042	-	A	120	-	-	-	-	-
1042	NoBP	A	120	-36.34	-1.6	16.13	-191.9	-1.6

i-nuc	BP(j)	Nuc	#BP_Win	avgMFE	avgZ	avgED	SumZ	SumZ/#TotalWindows	BPs= 0
nt-1043	-	U	120	-	-	-	-	-
1043	NoBP	U	120	-36.34	-1.58	16.36	-189.58	-1.58

i-nuc	BP(j)	Nuc	#BP_Win	avgMFE	avgZ	avgED	SumZ	SumZ/#TotalWindows	BPs= 1
nt-1044	-	U	120	-	-	-	-	-
1044	NoBP	U	35	-32.75	-1.6	19.34	-55.88	-0.47
1044	1037	A	85	-37.84	-1.55	15.2	-131.83	-1.1

i-nuc	BP(j)	Nuc	#BP_Win	avgMFE	avgZ	avgED	SumZ	SumZ/#TotalWindows	BPs= 1
nt-1045	-	U	120	-	-	-	-	-
1045	NoBP	U	35	-32.84	-1.54	19.64	-53.99	-0.45
1045	1036	A	85	-37.84	-1.55	15.2	-131.83	-1.1

i-nuc	BP(j)	Nuc	#BP_Win	avgMFE	avgZ	avgED	SumZ	SumZ/#TotalWindows	BPs= 1
nt-1046	-	C	120	-	-	-	-	-
1046	NoBP	C	35	-32.97	-1.5	19.81	-52.41	-0.44
1046	1035	G	85	-37.84	-1.55	15.2	-131.83	-1.1

i-nuc	BP(j)	Nuc	#BP_Win	avgMFE	avgZ	avgED	SumZ	SumZ/#TotalWindows	BPs= 2
nt-1047	-	C	120	-	-	-	-	-
1047	NoBP	C	29	-33.44	-1.56	19.33	-45.31	-0.38
1047	1059	G	6	-31.52	-0.94	22.94	-5.65	-0.05
1047	1034	G	85	-37.84	-1.55	15.2	-131.83	-1.1

i-nuc	BP(j)	Nuc	#BP_Win	avgMFE	avgZ	avgED	SumZ	SumZ/#TotalWindows	BPs= 3
nt-1048	-	U	120	-	-	-	-	-
1048	NoBP	U	25	-34.22	-1.8	17.82	-44.95	-0.37
1048	1058	G	6	-31.52	-0.94	22.94	-5.65	-0.05
1048	1033	A	84	-37.92	-1.57	15.1	-131.9	-1.1
1048	1126	A	5	-30.06	0.26	28.54	1.3	0.01

i-nuc	BP(j)	Nuc	#BP_Win	avgMFE	avgZ	avgED	SumZ	SumZ/#TotalWindows	BPs= 2
nt-1049	-	A	120	-	-	-	-	-
1049	NoBP	A	109	-37.12	-1.61	15.74	-175.25	-1.46
1049	1057	U	6	-31.52	-0.94	22.94	-5.65	-0.05
1049	1125	U	5	-30.06	0.26	28.54	1.3	0.01

i-nuc	BP(j)	Nuc	#BP_Win	avgMFE	avgZ	avgED	SumZ	SumZ/#TotalWindows	BPs= 4
nt-1050	-	G	120	-	-	-	-	-
1050	NoBP	G	34	-34.22	-1.45	18.48	-49.25	-0.41
1050	1056	C	6	-31.52	-0.94	22.94	-5.65	-0.05
1050	1031	C	73	-38.6	-1.68	14.19	-122.86	-1.02
1050	1030	C	2	-34.7	-0.78	26.7	-1.56	-0.01
1050	1124	C	5	-30.06	0.26	28.54	1.3	0.01

i-nuc	BP(j)	Nuc	#BP_Win	avgMFE	avgZ	avgED	SumZ	SumZ/#TotalWindows	BPs= 2
nt-1051	-	A	120	-	-	-	-	-
1051	NoBP	A	113	-36.95	-1.56	15.98	-176.63	-1.47
1051	1029	U	2	-34.7	-0.78	26.7	-1.56	-0.01
1051	1123	U	5	-30.06	0.26	28.54	1.3	0.01

i-nuc	BP(j)	Nuc	#BP_Win	avgMFE	avgZ	avgED	SumZ	SumZ/#TotalWindows	BPs= 2
nt-1052	-	A	120	-	-	-	-	-
1052	NoBP	A	42	-34.09	-1.29	19.69	-54.25	-0.45
1052	1029	U	73	-38.6	-1.68	14.19	-122.86	-1.02
1052	1122	U	5	-30.06	0.26	28.54	1.3	0.01

i-nuc	BP(j)	Nuc	#BP_Win	avgMFE	avgZ	avgED	SumZ	SumZ/#TotalWindows	BPs= 1
nt-1053	-	A	120	-	-	-	-	-
1053	NoBP	A	47	-33.77	-1.1	20.7	-51.88	-0.43
1053	1028	U	73	-38.6	-1.68	14.19	-122.86	-1.02

i-nuc	BP(j)	Nuc	#BP_Win	avgMFE	avgZ	avgED	SumZ	SumZ/#TotalWindows	BPs= 0
nt-1054	-	A	120	-	-	-	-	-
1054	NoBP	A	120	-36.75	-1.45	16.74	-173.52	-1.45

i-nuc	BP(j)	Nuc	#BP_Win	avgMFE	avgZ	avgED	SumZ	SumZ/#TotalWindows	BPs= 0
nt-1055	-	A	120	-	-	-	-	-
1055	NoBP	A	120	-36.8	-1.43	16.76	-171.9	-1.43

i-nuc	BP(j)	Nuc	#BP_Win	avgMFE	avgZ	avgED	SumZ	SumZ/#TotalWindows	BPs= 4
nt-1056	-	C	120	-	-	-	-	-
1056	NoBP	C	13	-33.15	-1.19	19.51	-15.52	-0.13
1056	1050	G	6	-31.52	-0.94	22.94	-5.65	-0.05
1056	1025	G	73	-38.6	-1.68	14.19	-122.86	-1.02
1056	1070	G	26	-35.42	-0.96	21.0	-25.03	-0.21
1056	1135	G	2	-31.5	-0.52	19.65	-1.05	-0.01

i-nuc	BP(j)	Nuc	#BP_Win	avgMFE	avgZ	avgED	SumZ	SumZ/#TotalWindows	BPs= 4
nt-1057	-	U	120	-	-	-	-	-
1057	NoBP	U	13	-33.5	-1.02	19.53	-13.21	-0.11
1057	1049	A	6	-31.52	-0.94	22.94	-5.65	-0.05
1057	1024	G	73	-38.6	-1.68	14.19	-122.86	-1.02
1057	1069	A	26	-35.42	-0.96	21.0	-25.03	-0.21
1057	1134	G	2	-31.5	-0.52	19.65	-1.05	-0.01

i-nuc	BP(j)	Nuc	#BP_Win	avgMFE	avgZ	avgED	SumZ	SumZ/#TotalWindows	BPs= 4
nt-1058	-	G	120	-	-	-	-	-
1058	NoBP	G	13	-33.36	-0.81	18.51	-10.48	-0.09
1058	1048	U	6	-31.52	-0.94	22.94	-5.65	-0.05
1058	1023	C	73	-38.6	-1.68	14.19	-122.86	-1.02
1058	1068	C	26	-35.42	-0.96	21.0	-25.03	-0.21
1058	1028	U	2	-34.7	-0.78	26.7	-1.56	-0.01

i-nuc	BP(j)	Nuc	#BP_Win	avgMFE	avgZ	avgED	SumZ	SumZ/#TotalWindows	BPs= 5
nt-1059	-	G	120	-	-	-	-	-
1059	1047	C	6	-31.52	-0.94	22.94	-5.65	-0.05
1059	1022	C	73	-38.6	-1.68	14.19	-122.86	-1.02
1059	NoBP	G	28	-35.14	-0.9	21.1	-25.2	-0.21
1059	1068	C	9	-34.72	-0.84	17.74	-7.58	-0.06
1059	1027	C	2	-34.7	-0.78	26.7	-1.56	-0.01
1059	1132	C	2	-31.5	-0.52	19.65	-1.05	-0.01

i-nuc	BP(j)	Nuc	#BP_Win	avgMFE	avgZ	avgED	SumZ	SumZ/#TotalWindows	BPs= 5
nt-1060	-	C	120	-	-	-	-	-
1060	NoBP	C	9	-32.73	-0.62	24.64	-5.61	-0.05
1060	1021	G	72	-38.62	-1.69	14.05	-122.04	-1.02
1060	1066	G	26	-35.42	-0.96	21.0	-25.03	-0.21
1060	1067	G	9	-34.72	-0.84	17.74	-7.58	-0.06
1060	1026	G	2	-34.7	-0.78	26.7	-1.56	-0.01
1060	1131	G	2	-31.5	-0.52	19.65	-1.05	-0.01

i-nuc	BP(j)	Nuc	#BP_Win	avgMFE	avgZ	avgED	SumZ	SumZ/#TotalWindows	BPs= 4
nt-1061	-	C	120	-	-	-	-	-
1061	NoBP	C	12	-33.68	-0.63	22.81	-7.51	-0.06
1061	1020	G	71	-38.6	-1.7	14.12	-120.41	-1.0
1061	1065	G	26	-35.42	-0.96	21.0	-25.03	-0.21
1061	1066	G	9	-34.72	-0.84	17.74	-7.58	-0.06
1061	1025	G	2	-34.7	-0.78	26.7	-1.56	-0.01

i-nuc	BP(j)	Nuc	#BP_Win	avgMFE	avgZ	avgED	SumZ	SumZ/#TotalWindows	BPs= 3
nt-1062	-	C	120	-	-	-	-	-
1062	1019	G	67	-38.28	-1.67	13.98	-112.2	-0.94
1062	NoBP	C	40	-34.67	-0.81	21.08	-32.44	-0.27
1062	1135	G	11	-39.85	-1.41	18.11	-15.56	-0.13
1062	1129	G	2	-31.5	-0.52	19.65	-1.05	-0.01

i-nuc	BP(j)	Nuc	#BP_Win	avgMFE	avgZ	avgED	SumZ	SumZ/#TotalWindows	BPs= 3
nt-1063	-	C	120	-	-	-	-	-
1063	NoBP	C	98	-36.96	-1.4	16.04	-136.97	-1.14
1063	1099	G	5	-35.78	-0.54	23.45	-2.69	-0.02
1063	1134	G	14	-40.01	-1.41	19.69	-19.71	-0.16
1063	1152	G	3	-30.67	0.1	24.8	0.29	0.0

i-nuc	BP(j)	Nuc	#BP_Win	avgMFE	avgZ	avgED	SumZ	SumZ/#TotalWindows	BPs= 4
nt-1064	-	C	120	-	-	-	-	-
1064	NoBP	C	85	-36.89	-1.43	16.35	-121.28	-1.01
1064	1098	G	5	-35.78	-0.54	23.45	-2.69	-0.02
1064	1004	G	13	-37.42	-1.02	15.6	-13.21	-0.11
1064	1133	G	14	-40.01	-1.41	19.69	-19.71	-0.16
1064	1151	G	3	-30.67	0.1	24.8	0.29	0.0

i-nuc	BP(j)	Nuc	#BP_Win	avgMFE	avgZ	avgED	SumZ	SumZ/#TotalWindows	BPs= 11
nt-1065	-	G	120	-	-	-	-	-
1065	NoBP	G	48	-37.61	-1.55	14.87	-74.53	-0.62
1065	966	C	3	-36.27	-1.57	16.82	-4.7	-0.04
1065	1061	C	26	-35.42	-0.96	21.0	-25.03	-0.21
1065	970	C	3	-37.17	-2.0	10.83	-6.01	-0.05
1065	1088	U	3	-37.5	-2.13	12.14	-6.38	-0.05
1065	1003	C	13	-37.42	-1.02	15.6	-13.21	-0.11
1065	1111	C	2	-37.5	-0.5	20.02	-1.0	-0.01
1065	1116	C	2	-38.3	-0.94	17.85	-1.89	-0.02
1065	1125	U	1	-41.5	-1.93	9.36	-1.93	-0.02
1065	1132	C	14	-40.01	-1.41	19.69	-19.71	-0.16
1065	1150	C	3	-30.67	0.1	24.8	0.29	0.0
1065	1159	C	2	-30.8	-0.06	31.6	-0.12	-0.0

i-nuc	BP(j)	Nuc	#BP_Win	avgMFE	avgZ	avgED	SumZ	SumZ/#TotalWindows	BPs= 14
nt-1066	-	G	120	-	-	-	-	-
1066	NoBP	G	5	-39.24	-1.63	11.24	-8.13	-0.07
1066	965	C	3	-36.27	-1.57	16.82	-4.7	-0.04
1066	1060	C	26	-35.42	-0.96	21.0	-25.03	-0.21
1066	969	C	3	-37.17	-2.0	10.83	-6.01	-0.05
1066	1079	C	19	-37.77	-1.86	14.67	-35.33	-0.29
1066	1087	U	3	-37.5	-2.13	12.14	-6.38	-0.05
1066	1096	U	5	-35.78	-0.54	23.45	-2.69	-0.02
1066	1001	C	13	-37.42	-1.02	15.6	-13.21	-0.11
1066	1110	U	2	-37.5	-0.5	20.02	-1.0	-0.01
1066	1115	C	2	-38.3	-0.94	17.85	-1.89	-0.02
1066	1124	C	1	-41.5	-1.93	9.36	-1.93	-0.02
1066	1125	U	24	-40.0	-1.62	16.23	-38.82	-0.32
1066	1061	C	9	-34.72	-0.84	17.74	-7.58	-0.06
1066	1149	C	3	-30.67	0.1	24.8	0.29	0.0
1066	1158	C	2	-30.8	-0.06	31.6	-0.12	-0.0

i-nuc	BP(j)	Nuc	#BP_Win	avgMFE	avgZ	avgED	SumZ	SumZ/#TotalWindows	BPs= 12
nt-1067	-	G	120	-	-	-	-	-
1067	964	C	3	-36.27	-1.57	16.82	-4.7	-0.04
1067	NoBP	G	35	-35.67	-0.91	20.15	-31.85	-0.27
1067	968	C	3	-37.17	-2.0	10.83	-6.01	-0.05
1067	1078	C	19	-37.77	-1.86	14.67	-35.33	-0.29
1067	1086	C	3	-37.5	-2.13	12.14	-6.38	-0.05
1067	1095	U	5	-35.78	-0.54	23.45	-2.69	-0.02
1067	1000	C	13	-37.42	-1.02	15.6	-13.21	-0.11
1067	1114	C	2	-38.3	-0.94	17.85	-1.89	-0.02
1067	1123	U	1	-41.5	-1.93	9.36	-1.93	-0.02
1067	1124	C	24	-40.0	-1.62	16.23	-38.82	-0.32
1067	1060	C	9	-34.72	-0.84	17.74	-7.58	-0.06
1067	1157	U	2	-30.8	-0.06	31.6	-0.12	-0.0
1067	1169	C	1	-34.0	-0.62	36.84	-0.62	-0.01

i-nuc	BP(j)	Nuc	#BP_Win	avgMFE	avgZ	avgED	SumZ	SumZ/#TotalWindows	BPs= 8
nt-1068	-	C	120	-	-	-	-	-
1068	NoBP	C	41	-38.56	-1.43	17.03	-58.43	-0.49
1068	1058	G	26	-35.42	-0.96	21.0	-25.03	-0.21
1068	1077	G	19	-37.77	-1.86	14.67	-35.33	-0.29
1068	1085	G	3	-37.5	-2.13	12.14	-6.38	-0.05
1068	1094	G	5	-35.78	-0.54	23.45	-2.69	-0.02
1068	999	G	13	-37.42	-1.02	15.6	-13.21	-0.11
1068	1108	G	2	-37.5	-0.5	20.02	-1.0	-0.01
1068	1059	G	9	-34.72	-0.84	17.74	-7.58	-0.06
1068	1156	G	2	-30.8	-0.06	31.6	-0.12	-0.0

i-nuc	BP(j)	Nuc	#BP_Win	avgMFE	avgZ	avgED	SumZ	SumZ/#TotalWindows	BPs= 5
nt-1069	-	A	120	-	-	-	-	-
1069	NoBP	A	37	-37.1	-1.3	18.19	-48.02	-0.4
1069	1057	U	26	-35.42	-0.96	21.0	-25.03	-0.21
1069	967	U	3	-37.17	-2.0	10.83	-6.01	-0.05
1069	1084	U	3	-37.5	-2.13	12.14	-6.38	-0.05
1069	998	U	12	-37.09	-0.97	16.11	-11.67	-0.1
1069	1122	U	39	-37.95	-1.33	17.55	-51.77	-0.43

i-nuc	BP(j)	Nuc	#BP_Win	avgMFE	avgZ	avgED	SumZ	SumZ/#TotalWindows	BPs= 8
nt-1070	-	G	120	-	-	-	-	-
1070	1056	C	26	-35.42	-0.96	21.0	-25.03	-0.21
1070	966	C	3	-37.17	-2.0	10.83	-6.01	-0.05
1070	NoBP	G	23	-38.07	-1.72	14.7	-39.49	-0.33
1070	1083	C	3	-37.5	-2.13	12.14	-6.38	-0.05
1070	1092	C	5	-35.78	-0.54	23.45	-2.69	-0.02
1070	997	U	10	-36.63	-0.96	15.98	-9.61	-0.08
1070	1111	C	3	-37.97	-0.78	19.77	-2.33	-0.02
1070	1121	C	40	-37.97	-1.32	17.5	-52.88	-0.44
1070	1166	U	7	-34.59	-0.58	26.93	-4.06	-0.03

i-nuc	BP(j)	Nuc	#BP_Win	avgMFE	avgZ	avgED	SumZ	SumZ/#TotalWindows	BPs= 5
nt-1071	-	A	120	-	-	-	-	-
1071	NoBP	A	52	-36.49	-1.4	17.81	-73.02	-0.61
1071	1091	U	5	-35.78	-0.54	23.45	-2.69	-0.02
1071	1105	U	2	-37.5	-0.5	20.02	-1.0	-0.01
1071	1110	U	3	-37.97	-0.78	19.77	-2.33	-0.02
1071	1120	U	40	-37.97	-1.32	17.5	-52.88	-0.44
1071	1165	U	18	-36.17	-0.88	19.05	-15.76	-0.13

i-nuc	BP(j)	Nuc	#BP_Win	avgMFE	avgZ	avgED	SumZ	SumZ/#TotalWindows	BPs= 4
nt-1072	-	U	120	-	-	-	-	-
1072	NoBP	U	57	-36.33	-1.31	18.41	-74.51	-0.62
1072	1104	A	2	-37.5	-0.5	20.02	-1.0	-0.01
1072	1109	G	3	-37.97	-0.78	19.77	-2.33	-0.02
1072	1119	A	40	-37.97	-1.32	17.5	-52.88	-0.44
1072	1164	G	18	-36.17	-0.88	19.05	-15.76	-0.13

i-nuc	BP(j)	Nuc	#BP_Win	avgMFE	avgZ	avgED	SumZ	SumZ/#TotalWindows	BPs= 3
nt-1073	-	C	120	-	-	-	-	-
1073	NoBP	C	57	-36.32	-1.27	18.63	-72.58	-0.6
1073	1108	G	3	-37.97	-0.78	19.77	-2.33	-0.02
1073	1118	G	40	-37.97	-1.32	17.5	-52.88	-0.44
1073	1163	G	20	-36.04	-0.86	18.85	-17.18	-0.14

i-nuc	BP(j)	Nuc	#BP_Win	avgMFE	avgZ	avgED	SumZ	SumZ/#TotalWindows	BPs= 4
nt-1074	-	A	120	-	-	-	-	-
1074	NoBP	A	29	-37.42	-1.88	15.5	-54.41	-0.45
1074	1089	U	5	-35.78	-0.54	23.45	-2.69	-0.02
1074	1102	U	62	-37.21	-1.09	18.08	-67.68	-0.56
1074	1162	U	21	-35.84	-0.83	19.68	-17.44	-0.15
1074	1141	U	3	-31.4	-0.39	33.57	-1.17	-0.01

i-nuc	BP(j)	Nuc	#BP_Win	avgMFE	avgZ	avgED	SumZ	SumZ/#TotalWindows	BPs= 5
nt-1075	-	G	120	-	-	-	-	-
1075	NoBP	G	27	-37.2	-1.79	15.78	-48.32	-0.4
1075	963	C	2	-37.6	-2.09	10.35	-4.19	-0.03
1075	1088	U	5	-35.78	-0.54	23.45	-2.69	-0.02
1075	1101	C	62	-37.21	-1.09	18.08	-67.68	-0.56
1075	1161	C	21	-35.84	-0.83	19.68	-17.44	-0.15
1075	1140	U	3	-31.4	-0.39	33.57	-1.17	-0.01

i-nuc	BP(j)	Nuc	#BP_Win	avgMFE	avgZ	avgED	SumZ	SumZ/#TotalWindows	BPs= 5
nt-1076	-	A	120	-	-	-	-	-
1076	NoBP	A	27	-36.99	-1.73	15.57	-46.75	-0.39
1076	962	U	2	-37.6	-2.09	10.35	-4.19	-0.03
1076	1087	U	5	-35.78	-0.54	23.45	-2.69	-0.02
1076	1100	U	62	-37.21	-1.09	18.08	-67.68	-0.56
1076	1160	U	21	-35.84	-0.83	19.68	-17.44	-0.15
1076	1139	U	3	-31.4	-0.39	33.57	-1.17	-0.01

i-nuc	BP(j)	Nuc	#BP_Win	avgMFE	avgZ	avgED	SumZ	SumZ/#TotalWindows	BPs= 5
nt-1077	-	G	120	-	-	-	-	-
1077	NoBP	G	70	-36.89	-1.11	18.01	-77.36	-0.64
1077	961	U	2	-37.6	-2.09	10.35	-4.19	-0.03
1077	1068	C	19	-37.77	-1.86	14.67	-35.33	-0.29
1077	1086	C	5	-35.78	-0.54	23.45	-2.69	-0.02
1077	1159	C	21	-35.84	-0.83	19.68	-17.44	-0.15
1077	1138	C	3	-31.4	-0.39	33.57	-1.17	-0.01

i-nuc	BP(j)	Nuc	#BP_Win	avgMFE	avgZ	avgED	SumZ	SumZ/#TotalWindows	BPs= 4
nt-1078	-	C	120	-	-	-	-	-
1078	960	G	2	-37.6	-2.09	10.35	-4.19	-0.03
1078	1067	G	19	-37.77	-1.86	14.67	-35.33	-0.29
1078	NoBP	C	32	-34.94	-0.85	20.9	-27.1	-0.23
1078	1085	G	5	-35.78	-0.54	23.45	-2.69	-0.02
1078	1098	G	62	-37.21	-1.09	18.08	-67.68	-0.56

i-nuc	BP(j)	Nuc	#BP_Win	avgMFE	avgZ	avgED	SumZ	SumZ/#TotalWindows	BPs= 3
nt-1079	-	C	120	-	-	-	-	-
1079	NoBP	C	18	-34.22	-0.87	22.35	-15.65	-0.13
1079	1066	G	19	-37.77	-1.86	14.67	-35.33	-0.29
1079	1097	G	62	-37.21	-1.09	18.08	-67.68	-0.56
1079	1156	G	21	-35.84	-0.83	19.68	-17.44	-0.15

i-nuc	BP(j)	Nuc	#BP_Win	avgMFE	avgZ	avgED	SumZ	SumZ/#TotalWindows	BPs= 2
nt-1080	-	A	120	-	-	-	-	-
1080	NoBP	A	37	-35.93	-1.35	18.65	-49.77	-0.41
1080	1096	U	62	-37.21	-1.09	18.08	-67.68	-0.56
1080	1155	U	21	-35.84	-0.83	19.68	-17.44	-0.15

i-nuc	BP(j)	Nuc	#BP_Win	avgMFE	avgZ	avgED	SumZ	SumZ/#TotalWindows	BPs= 3
nt-1081	-	A	120	-	-	-	-	-
1081	NoBP	A	30	-36.12	-1.36	18.75	-40.78	-0.34
1081	1096	U	7	-34.66	-1.1	19.36	-7.73	-0.06
1081	1095	U	62	-37.21	-1.09	18.08	-67.68	-0.56
1081	1154	U	21	-35.84	-0.83	19.68	-17.44	-0.15

i-nuc	BP(j)	Nuc	#BP_Win	avgMFE	avgZ	avgED	SumZ	SumZ/#TotalWindows	BPs= 3
nt-1082	-	G	120	-	-	-	-	-
1082	NoBP	G	84	-36.6	-1.06	19.08	-88.85	-0.74
1082	973	C	6	-40.18	-2.58	9.16	-15.46	-0.13
1082	1095	U	9	-34.77	-1.15	19.62	-10.33	-0.09
1082	1153	C	21	-35.84	-0.83	19.68	-17.44	-0.15

i-nuc	BP(j)	Nuc	#BP_Win	avgMFE	avgZ	avgED	SumZ	SumZ/#TotalWindows	BPs= 5
nt-1083	-	C	120	-	-	-	-	-
1083	NoBP	C	8	-36.51	-1.09	19.51	-8.74	-0.07
1083	972	G	6	-40.18	-2.58	9.16	-15.46	-0.13
1083	1070	G	3	-37.5	-2.13	12.14	-6.38	-0.05
1083	1094	G	71	-36.9	-1.1	18.28	-78.01	-0.65
1083	1152	G	21	-35.84	-0.83	19.68	-17.44	-0.15
1083	1134	G	11	-32.55	-0.44	27.58	-4.82	-0.04

i-nuc	BP(j)	Nuc	#BP_Win	avgMFE	avgZ	avgED	SumZ	SumZ/#TotalWindows	BPs= 6
nt-1084	-	U	120	-	-	-	-	-
1084	971	A	6	-40.18	-2.58	9.16	-15.46	-0.13
1084	974	A	2	-38.25	-2.11	13.41	-4.22	-0.04
1084	1069	A	3	-37.5	-2.13	12.14	-6.38	-0.05
1084	1093	A	71	-36.9	-1.1	18.28	-78.01	-0.65
1084	NoBP	U	6	-35.02	-0.54	23.05	-3.26	-0.03
1084	1151	G	21	-35.84	-0.83	19.68	-17.44	-0.15
1084	1133	G	11	-32.55	-0.44	27.58	-4.82	-0.04

i-nuc	BP(j)	Nuc	#BP_Win	avgMFE	avgZ	avgED	SumZ	SumZ/#TotalWindows	BPs= 6
nt-1085	-	G	120	-	-	-	-	-
1085	970	C	5	-40.66	-2.67	8.7	-13.35	-0.11
1085	973	C	2	-38.25	-2.11	13.41	-4.22	-0.04
1085	1068	C	3	-37.5	-2.13	12.14	-6.38	-0.05
1085	1092	C	71	-36.9	-1.1	18.28	-78.01	-0.65
1085	1078	C	5	-35.78	-0.54	23.45	-2.69	-0.02
1085	1132	C	32	-34.71	-0.7	22.4	-22.26	-0.19
1085	NoBP	G	2	-31.2	-0.62	21.12	-1.24	-0.01

i-nuc	BP(j)	Nuc	#BP_Win	avgMFE	avgZ	avgED	SumZ	SumZ/#TotalWindows	BPs= 4
nt-1086	-	C	120	-	-	-	-	-
1086	NoBP	C	78	-36.88	-1.16	17.89	-90.79	-0.76
1086	972	G	2	-38.25	-2.11	13.41	-4.22	-0.04
1086	1067	G	3	-37.5	-2.13	12.14	-6.38	-0.05
1086	1077	G	5	-35.78	-0.54	23.45	-2.69	-0.02
1086	1131	G	32	-34.71	-0.7	22.4	-22.26	-0.19

i-nuc	BP(j)	Nuc	#BP_Win	avgMFE	avgZ	avgED	SumZ	SumZ/#TotalWindows	BPs= 4
nt-1087	-	U	120	-	-	-	-	-
1087	NoBP	U	79	-36.77	-1.15	17.99	-91.14	-0.76
1087	971	A	1	-38.5	-2.13	12.93	-2.13	-0.02
1087	1066	G	3	-37.5	-2.13	12.14	-6.38	-0.05
1087	1076	A	5	-35.78	-0.54	23.45	-2.69	-0.02
1087	1130	A	32	-34.71	-0.7	22.4	-22.26	-0.19

i-nuc	BP(j)	Nuc	#BP_Win	avgMFE	avgZ	avgED	SumZ	SumZ/#TotalWindows	BPs= 3
nt-1088	-	U	120	-	-	-	-	-
1088	NoBP	U	80	-36.67	-1.14	18.07	-91.41	-0.76
1088	1065	G	3	-37.5	-2.13	12.14	-6.38	-0.05
1088	1075	G	5	-35.78	-0.54	23.45	-2.69	-0.02
1088	1129	G	32	-34.71	-0.7	22.4	-22.26	-0.19

i-nuc	BP(j)	Nuc	#BP_Win	avgMFE	avgZ	avgED	SumZ	SumZ/#TotalWindows	BPs= 2
nt-1089	-	U	120	-	-	-	-	-
1089	NoBP	U	83	-36.59	-1.15	17.98	-95.77	-0.8
1089	1074	A	5	-35.78	-0.54	23.45	-2.69	-0.02
1089	1128	A	32	-34.71	-0.7	22.4	-22.26	-0.19

i-nuc	BP(j)	Nuc	#BP_Win	avgMFE	avgZ	avgED	SumZ	SumZ/#TotalWindows	BPs= 0
nt-1090	-	U	120	-	-	-	-	-
1090	NoBP	U	120	-35.98	-0.99	19.47	-118.59	-0.99

i-nuc	BP(j)	Nuc	#BP_Win	avgMFE	avgZ	avgED	SumZ	SumZ/#TotalWindows	BPs= 2
nt-1091	-	U	120	-	-	-	-	-
1091	NoBP	U	108	-36.23	-1.01	19.31	-109.11	-0.91
1091	1071	A	5	-35.78	-0.54	23.45	-2.69	-0.02
1091	1130	A	7	-31.2	-0.72	20.16	-5.03	-0.04

i-nuc	BP(j)	Nuc	#BP_Win	avgMFE	avgZ	avgED	SumZ	SumZ/#TotalWindows	BPs= 3
nt-1092	-	C	120	-	-	-	-	-
1092	NoBP	C	37	-34.79	-0.8	21.36	-29.69	-0.25
1092	1085	G	71	-36.9	-1.1	18.28	-78.01	-0.65
1092	1070	G	5	-35.78	-0.54	23.45	-2.69	-0.02
1092	1129	G	7	-31.2	-0.72	20.16	-5.03	-0.04

i-nuc	BP(j)	Nuc	#BP_Win	avgMFE	avgZ	avgED	SumZ	SumZ/#TotalWindows	BPs= 2
nt-1093	-	A	120	-	-	-	-	-
1093	NoBP	A	17	-33.5	-0.8	19.87	-13.67	-0.11
1093	1084	U	71	-36.9	-1.1	18.28	-78.01	-0.65
1093	1125	U	32	-34.71	-0.7	22.4	-22.26	-0.19

i-nuc	BP(j)	Nuc	#BP_Win	avgMFE	avgZ	avgED	SumZ	SumZ/#TotalWindows	BPs= 4
nt-1094	-	G	120	-	-	-	-	-
1094	NoBP	G	5	-33.58	-0.9	17.14	-4.49	-0.04
1094	1083	C	71	-36.9	-1.1	18.28	-78.01	-0.65
1094	1068	C	5	-35.78	-0.54	23.45	-2.69	-0.02
1094	1124	C	32	-34.71	-0.7	22.4	-22.26	-0.19
1094	1127	C	7	-31.2	-0.72	20.16	-5.03	-0.04

i-nuc	BP(j)	Nuc	#BP_Win	avgMFE	avgZ	avgED	SumZ	SumZ/#TotalWindows	BPs= 4
nt-1095	-	U	120	-	-	-	-	-
1095	1082	G	9	-34.77	-1.15	19.62	-10.33	-0.09
1095	1067	G	5	-35.78	-0.54	23.45	-2.69	-0.02
1095	1081	A	62	-37.21	-1.09	18.08	-67.68	-0.56
1095	NoBP	U	37	-34.44	-0.69	21.84	-25.57	-0.21
1095	1126	A	7	-31.2	-0.72	20.16	-5.03	-0.04

i-nuc	BP(j)	Nuc	#BP_Win	avgMFE	avgZ	avgED	SumZ	SumZ/#TotalWindows	BPs= 3
nt-1096	-	U	120	-	-	-	-	-
1096	1081	A	7	-34.66	-1.1	19.36	-7.73	-0.06
1096	1066	G	5	-35.78	-0.54	23.45	-2.69	-0.02
1096	1080	A	62	-37.21	-1.09	18.08	-67.68	-0.56
1096	NoBP	U	46	-33.87	-0.69	21.62	-31.79	-0.26

i-nuc	BP(j)	Nuc	#BP_Win	avgMFE	avgZ	avgED	SumZ	SumZ/#TotalWindows	BPs= 2
nt-1097	-	G	120	-	-	-	-	-
1097	NoBP	G	7	-35.83	-0.72	22.05	-5.06	-0.04
1097	1079	C	62	-37.21	-1.09	18.08	-67.68	-0.56
1097	1122	U	51	-33.8	-0.7	21.58	-35.78	-0.3

i-nuc	BP(j)	Nuc	#BP_Win	avgMFE	avgZ	avgED	SumZ	SumZ/#TotalWindows	BPs= 3
nt-1098	-	G	120	-	-	-	-	-
1098	NoBP	G	1	-34.0	-0.51	26.5	-0.51	-0.0
1098	1064	C	5	-35.78	-0.54	23.45	-2.69	-0.02
1098	1078	C	62	-37.21	-1.09	18.08	-67.68	-0.56
1098	1121	C	52	-33.78	-0.7	21.59	-36.24	-0.3

i-nuc	BP(j)	Nuc	#BP_Win	avgMFE	avgZ	avgED	SumZ	SumZ/#TotalWindows	BPs= 2
nt-1099	-	G	120	-	-	-	-	-
1099	1063	C	5	-35.78	-0.54	23.45	-2.69	-0.02
1099	NoBP	G	63	-37.14	-1.08	18.27	-68.28	-0.57
1099	1120	U	52	-33.78	-0.7	21.59	-36.24	-0.3

i-nuc	BP(j)	Nuc	#BP_Win	avgMFE	avgZ	avgED	SumZ	SumZ/#TotalWindows	BPs= 2
nt-1100	-	U	120	-	-	-	-	-
1100	NoBP	U	6	-34.78	-0.52	25.03	-3.15	-0.03
1100	1076	A	62	-37.21	-1.09	18.08	-67.68	-0.56
1100	1119	A	52	-33.78	-0.7	21.59	-36.24	-0.3

i-nuc	BP(j)	Nuc	#BP_Win	avgMFE	avgZ	avgED	SumZ	SumZ/#TotalWindows	BPs= 3
nt-1101	-	C	120	-	-	-	-	-
1101	NoBP	C	4	-33.65	-0.72	24.24	-2.88	-0.02
1101	1075	G	62	-37.21	-1.09	18.08	-67.68	-0.56
1101	1008	G	2	-36.75	-0.34	24.61	-0.69	-0.01
1101	1118	G	52	-33.78	-0.7	21.59	-36.24	-0.3

i-nuc	BP(j)	Nuc	#BP_Win	avgMFE	avgZ	avgED	SumZ	SumZ/#TotalWindows	BPs= 3
nt-1102	-	U	120	-	-	-	-	-
1102	1074	A	62	-37.21	-1.09	18.08	-67.68	-0.56
1102	1007	A	2	-36.75	-0.34	24.61	-0.69	-0.01
1102	1117	A	52	-33.78	-0.7	21.59	-36.24	-0.3
1102	NoBP	U	4	-34.33	-1.01	21.66	-4.05	-0.03

i-nuc	BP(j)	Nuc	#BP_Win	avgMFE	avgZ	avgED	SumZ	SumZ/#TotalWindows	BPs= 1
nt-1103	-	A	120	-	-	-	-	-
1103	NoBP	A	118	-35.63	-0.92	19.72	-109.1	-0.91
1103	1006	U	2	-36.75	-0.34	24.61	-0.69	-0.01

i-nuc	BP(j)	Nuc	#BP_Win	avgMFE	avgZ	avgED	SumZ	SumZ/#TotalWindows	BPs= 2
nt-1104	-	A	120	-	-	-	-	-
1104	NoBP	A	116	-35.62	-0.94	19.69	-108.86	-0.91
1104	1005	U	2	-36.75	-0.34	24.61	-0.69	-0.01
1104	1072	U	2	-37.5	-0.5	20.02	-1.0	-0.01

i-nuc	BP(j)	Nuc	#BP_Win	avgMFE	avgZ	avgED	SumZ	SumZ/#TotalWindows	BPs= 3
nt-1105	-	U	120	-	-	-	-	-
1105	NoBP	U	69	-34.54	-0.79	20.57	-54.6	-0.46
1105	1004	G	2	-36.75	-0.34	24.61	-0.69	-0.01
1105	1071	A	2	-37.5	-0.5	20.02	-1.0	-0.01
1105	1117	A	47	-37.28	-1.16	18.34	-54.74	-0.46

i-nuc	BP(j)	Nuc	#BP_Win	avgMFE	avgZ	avgED	SumZ	SumZ/#TotalWindows	BPs= 4
nt-1106	-	G	120	-	-	-	-	-
1106	NoBP	G	12	-36.02	-0.69	20.33	-8.26	-0.07
1106	1003	C	2	-36.75	-0.34	24.61	-0.69	-0.01
1106	1115	C	1	-39.4	-1.13	10.83	-1.13	-0.01
1106	1116	C	100	-35.49	-0.92	19.98	-92.27	-0.77
1106	1221	C	5	-38.46	-1.85	13.47	-9.27	-0.08

i-nuc	BP(j)	Nuc	#BP_Win	avgMFE	avgZ	avgED	SumZ	SumZ/#TotalWindows	BPs= 3
nt-1107	-	G	120	-	-	-	-	-
1107	NoBP	G	12	-36.31	-0.57	21.72	-6.9	-0.06
1107	1114	C	1	-39.4	-1.13	10.83	-1.13	-0.01
1107	1115	C	100	-35.49	-0.92	19.98	-92.27	-0.77
1107	1220	C	7	-37.36	-1.61	14.96	-11.24	-0.09

i-nuc	BP(j)	Nuc	#BP_Win	avgMFE	avgZ	avgED	SumZ	SumZ/#TotalWindows	BPs= 6
nt-1108	-	G	120	-	-	-	-	-
1108	NoBP	G	5	-34.04	-0.54	22.47	-2.7	-0.02
1108	1001	C	2	-36.75	-0.34	24.61	-0.69	-0.01
1108	1068	C	2	-37.5	-0.5	20.02	-1.0	-0.01
1108	1073	C	3	-37.97	-0.78	19.77	-2.33	-0.02
1108	1113	C	1	-39.4	-1.13	10.83	-1.13	-0.01
1108	1114	C	100	-35.49	-0.92	19.98	-92.27	-0.77
1108	1219	C	7	-37.36	-1.61	14.96	-11.24	-0.09

i-nuc	BP(j)	Nuc	#BP_Win	avgMFE	avgZ	avgED	SumZ	SumZ/#TotalWindows	BPs= 4
nt-1109	-	G	120	-	-	-	-	-
1109	NoBP	G	4	-37.58	-0.6	17.75	-2.41	-0.02
1109	1000	C	2	-36.75	-0.34	24.61	-0.69	-0.01
1109	1072	U	3	-37.97	-0.78	19.77	-2.33	-0.02
1109	1113	C	100	-35.49	-0.92	19.98	-92.27	-0.77
1109	1217	C	11	-35.73	-1.28	17.84	-14.12	-0.12

i-nuc	BP(j)	Nuc	#BP_Win	avgMFE	avgZ	avgED	SumZ	SumZ/#TotalWindows	BPs= 4
nt-1110	-	U	120	-	-	-	-	-
1110	999	G	2	-36.75	-0.34	24.61	-0.69	-0.01
1110	1066	G	2	-37.5	-0.5	20.02	-1.0	-0.01
1110	1071	A	3	-37.97	-0.78	19.77	-2.33	-0.02
1110	NoBP	U	102	-35.49	-0.92	19.89	-94.05	-0.78
1110	1216	G	11	-35.73	-1.28	17.84	-14.12	-0.12

i-nuc	BP(j)	Nuc	#BP_Win	avgMFE	avgZ	avgED	SumZ	SumZ/#TotalWindows	BPs= 3
nt-1111	-	C	120	-	-	-	-	-
1111	NoBP	C	104	-35.46	-0.91	19.93	-95.13	-0.79
1111	1065	G	2	-37.5	-0.5	20.02	-1.0	-0.01
1111	1070	G	3	-37.97	-0.78	19.77	-2.33	-0.02
1111	1215	G	11	-35.73	-1.28	17.84	-14.12	-0.12

i-nuc	BP(j)	Nuc	#BP_Win	avgMFE	avgZ	avgED	SumZ	SumZ/#TotalWindows	BPs= 0
nt-1112	-	A	120	-	-	-	-	-
1112	NoBP	A	120	-35.54	-0.94	19.7	-112.84	-0.94

i-nuc	BP(j)	Nuc	#BP_Win	avgMFE	avgZ	avgED	SumZ	SumZ/#TotalWindows	BPs= 4
nt-1113	-	C	120	-	-	-	-	-
1113	NoBP	C	5	-36.56	-0.63	19.82	-3.14	-0.03
1113	1108	G	1	-39.4	-1.13	10.83	-1.13	-0.01
1113	1109	G	100	-35.49	-0.92	19.98	-92.27	-0.77
1113	1212	G	11	-35.73	-1.28	17.84	-14.12	-0.12
1113	1211	G	3	-31.5	-0.66	19.96	-1.99	-0.02

i-nuc	BP(j)	Nuc	#BP_Win	avgMFE	avgZ	avgED	SumZ	SumZ/#TotalWindows	BPs= 5
nt-1114	-	C	120	-	-	-	-	-
1114	NoBP	C	1	-37.3	-0.44	23.62	-0.44	-0.0
1114	1107	G	1	-39.4	-1.13	10.83	-1.13	-0.01
1114	1108	G	100	-35.49	-0.92	19.98	-92.27	-0.77
1114	1067	G	2	-38.3	-0.94	17.85	-1.89	-0.02
1114	1211	G	13	-35.05	-1.13	17.78	-14.67	-0.12
1114	1210	G	3	-31.5	-0.66	19.96	-1.99	-0.02

i-nuc	BP(j)	Nuc	#BP_Win	avgMFE	avgZ	avgED	SumZ	SumZ/#TotalWindows	BPs= 5
nt-1115	-	C	120	-	-	-	-	-
1115	1106	G	1	-39.4	-1.13	10.83	-1.13	-0.01
1115	1107	G	100	-35.49	-0.92	19.98	-92.27	-0.77
1115	1066	G	2	-38.3	-0.94	17.85	-1.89	-0.02
1115	1210	G	14	-34.63	-1.03	18.01	-14.35	-0.12
1115	1209	G	3	-31.5	-0.66	19.96	-1.99	-0.02

i-nuc	BP(j)	Nuc	#BP_Win	avgMFE	avgZ	avgED	SumZ	SumZ/#TotalWindows	BPs= 4
nt-1116	-	C	120	-	-	-	-	-
1116	1106	G	100	-35.49	-0.92	19.98	-92.27	-0.77
1116	1065	G	2	-38.3	-0.94	17.85	-1.89	-0.02
1116	1209	G	14	-34.63	-1.03	18.01	-14.35	-0.12
1116	1207	G	3	-31.5	-0.66	19.96	-1.99	-0.02
1116	NoBP	C	1	-28.4	0.54	24.15	0.54	0.0

i-nuc	BP(j)	Nuc	#BP_Win	avgMFE	avgZ	avgED	SumZ	SumZ/#TotalWindows	BPs= 4
nt-1117	-	A	120	-	-	-	-	-
1117	1105	U	47	-37.28	-1.16	18.34	-54.74	-0.46
1117	NoBP	A	4	-33.35	-0.18	21.89	-0.72	-0.01
1117	1102	U	52	-33.78	-0.7	21.59	-36.24	-0.3
1117	1208	U	14	-34.63	-1.03	18.01	-14.35	-0.12
1117	1206	U	3	-31.5	-0.66	19.96	-1.99	-0.02

i-nuc	BP(j)	Nuc	#BP_Win	avgMFE	avgZ	avgED	SumZ	SumZ/#TotalWindows	BPs= 3
nt-1118	-	G	120	-	-	-	-	-
1118	NoBP	G	25	-33.56	-0.59	20.6	-14.87	-0.12
1118	1073	C	40	-37.97	-1.32	17.5	-52.88	-0.44
1118	1101	C	52	-33.78	-0.7	21.59	-36.24	-0.3
1118	1205	U	3	-31.5	-0.66	19.96	-1.99	-0.02

i-nuc	BP(j)	Nuc	#BP_Win	avgMFE	avgZ	avgED	SumZ	SumZ/#TotalWindows	BPs= 3
nt-1119	-	A	120	-	-	-	-	-
1119	NoBP	A	14	-31.22	-0.05	23.9	-0.69	-0.01
1119	1072	U	40	-37.97	-1.32	17.5	-52.88	-0.44
1119	1100	U	52	-33.78	-0.7	21.59	-36.24	-0.3
1119	1206	U	14	-34.63	-1.03	18.01	-14.35	-0.12

i-nuc	BP(j)	Nuc	#BP_Win	avgMFE	avgZ	avgED	SumZ	SumZ/#TotalWindows	BPs= 2
nt-1120	-	U	120	-	-	-	-	-
1120	NoBP	U	28	-32.64	-0.5	21.03	-14.04	-0.12
1120	1071	A	40	-37.97	-1.32	17.5	-52.88	-0.44
1120	1099	G	52	-33.78	-0.7	21.59	-36.24	-0.3

i-nuc	BP(j)	Nuc	#BP_Win	avgMFE	avgZ	avgED	SumZ	SumZ/#TotalWindows	BPs= 3
nt-1121	-	C	120	-	-	-	-	-
1121	1070	G	40	-37.97	-1.32	17.5	-52.88	-0.44
1121	NoBP	C	26	-32.61	-0.53	21.38	-13.84	-0.12
1121	1098	G	52	-33.78	-0.7	21.59	-36.24	-0.3
1121	1214	G	2	-29.45	0.36	22.22	0.72	0.01

i-nuc	BP(j)	Nuc	#BP_Win	avgMFE	avgZ	avgED	SumZ	SumZ/#TotalWindows	BPs= 6
nt-1122	-	U	120	-	-	-	-	-
1122	1069	A	39	-37.95	-1.33	17.55	-51.77	-0.43
1122	1052	A	5	-30.06	0.26	28.54	1.3	0.01
1122	1097	G	51	-33.8	-0.7	21.58	-35.78	-0.3
1122	1212	G	3	-31.4	-0.14	23.8	-0.43	-0.0
1122	1201	A	17	-34.08	-0.96	18.35	-16.34	-0.14
1122	NoBP	U	3	-29.43	0.33	28.34	0.99	0.01
1122	1213	A	2	-29.45	0.36	22.22	0.72	0.01

i-nuc	BP(j)	Nuc	#BP_Win	avgMFE	avgZ	avgED	SumZ	SumZ/#TotalWindows	BPs= 5
nt-1123	-	U	120	-	-	-	-	-
1123	NoBP	U	87	-35.37	-0.92	20.51	-80.13	-0.67
1123	1067	G	1	-41.5	-1.93	9.36	-1.93	-0.02
1123	1051	A	5	-30.06	0.26	28.54	1.3	0.01
1123	1211	G	8	-32.48	-0.47	20.51	-3.79	-0.03
1123	1200	A	17	-34.08	-0.96	18.35	-16.34	-0.14
1123	1212	G	2	-29.45	0.36	22.22	0.72	0.01

i-nuc	BP(j)	Nuc	#BP_Win	avgMFE	avgZ	avgED	SumZ	SumZ/#TotalWindows	BPs= 7
nt-1124	-	C	120	-	-	-	-	-
1124	NoBP	C	27	-32.52	-0.66	22.38	-17.93	-0.15
1124	1066	G	1	-41.5	-1.93	9.36	-1.93	-0.02
1124	1067	G	24	-40.0	-1.62	16.23	-38.82	-0.32
1124	1050	G	5	-30.06	0.26	28.54	1.3	0.01
1124	1094	G	32	-34.71	-0.7	22.4	-22.26	-0.19
1124	1210	G	12	-31.72	-0.31	21.11	-3.67	-0.03
1124	1199	G	17	-34.08	-0.96	18.35	-16.34	-0.14
1124	1211	G	2	-29.45	0.36	22.22	0.72	0.01

i-nuc	BP(j)	Nuc	#BP_Win	avgMFE	avgZ	avgED	SumZ	SumZ/#TotalWindows	BPs= 8
nt-1125	-	U	120	-	-	-	-	-
1125	1065	G	1	-41.5	-1.93	9.36	-1.93	-0.02
1125	1066	G	24	-40.0	-1.62	16.23	-38.82	-0.32
1125	NoBP	U	24	-32.17	-0.64	22.64	-15.31	-0.13
1125	1049	A	5	-30.06	0.26	28.54	1.3	0.01
1125	1093	A	32	-34.71	-0.7	22.4	-22.26	-0.19
1125	1209	G	12	-31.72	-0.31	21.11	-3.67	-0.03
1125	1198	A	17	-34.08	-0.96	18.35	-16.34	-0.14
1125	1210	G	2	-29.45	0.36	22.22	0.72	0.01
1125	1242	G	3	-32.73	-0.42	26.07	-1.27	-0.01

i-nuc	BP(j)	Nuc	#BP_Win	avgMFE	avgZ	avgED	SumZ	SumZ/#TotalWindows	BPs= 4
nt-1126	-	A	120	-	-	-	-	-
1126	NoBP	A	90	-35.61	-0.98	20.25	-87.96	-0.73
1126	1048	U	5	-30.06	0.26	28.54	1.3	0.01
1126	1095	U	7	-31.2	-0.72	20.16	-5.03	-0.04
1126	1208	U	14	-31.39	-0.21	21.27	-2.95	-0.02
1126	1241	U	4	-32.42	-0.36	27.84	-1.45	-0.01

i-nuc	BP(j)	Nuc	#BP_Win	avgMFE	avgZ	avgED	SumZ	SumZ/#TotalWindows	BPs= 3
nt-1127	-	C	120	-	-	-	-	-
1127	NoBP	C	95	-35.22	-0.9	20.75	-85.05	-0.71
1127	1094	G	7	-31.2	-0.72	20.16	-5.03	-0.04
1127	1207	G	14	-31.39	-0.21	21.27	-2.95	-0.02
1127	1240	G	4	-32.42	-0.36	27.84	-1.45	-0.01

i-nuc	BP(j)	Nuc	#BP_Win	avgMFE	avgZ	avgED	SumZ	SumZ/#TotalWindows	BPs= 3
nt-1128	-	A	120	-	-	-	-	-
1128	NoBP	A	70	-34.93	-0.94	20.06	-66.09	-0.55
1128	1089	U	32	-34.71	-0.7	22.4	-22.26	-0.19
1128	1206	U	14	-31.39	-0.21	21.27	-2.95	-0.02
1128	1239	U	4	-32.42	-0.36	27.84	-1.45	-0.01

i-nuc	BP(j)	Nuc	#BP_Win	avgMFE	avgZ	avgED	SumZ	SumZ/#TotalWindows	BPs= 6
nt-1129	-	G	120	-	-	-	-	-
1129	NoBP	G	54	-36.01	-1.1	19.02	-59.51	-0.5
1129	1062	C	2	-31.5	-0.52	19.65	-1.05	-0.01
1129	1155	U	7	-30.27	0.17	29.41	1.18	0.01
1129	1088	U	32	-34.71	-0.7	22.4	-22.26	-0.19
1129	1092	C	7	-31.2	-0.72	20.16	-5.03	-0.04
1129	1205	U	14	-31.39	-0.21	21.27	-2.95	-0.02
1129	1238	U	4	-32.42	-0.36	27.84	-1.45	-0.01

i-nuc	BP(j)	Nuc	#BP_Win	avgMFE	avgZ	avgED	SumZ	SumZ/#TotalWindows	BPs= 4
nt-1130	-	A	120	-	-	-	-	-
1130	NoBP	A	70	-34.87	-0.89	19.59	-62.2	-0.52
1130	1154	U	7	-30.27	0.17	29.41	1.18	0.01
1130	1087	U	32	-34.71	-0.7	22.4	-22.26	-0.19
1130	1091	U	7	-31.2	-0.72	20.16	-5.03	-0.04
1130	1237	U	4	-32.42	-0.36	27.84	-1.45	-0.01

i-nuc	BP(j)	Nuc	#BP_Win	avgMFE	avgZ	avgED	SumZ	SumZ/#TotalWindows	BPs= 5
nt-1131	-	G	120	-	-	-	-	-
1131	NoBP	G	26	-37.76	-1.23	19.16	-32.11	-0.27
1131	1060	C	2	-31.5	-0.52	19.65	-1.05	-0.01
1131	1153	C	7	-30.27	0.17	29.41	1.18	0.01
1131	1086	C	32	-34.71	-0.7	22.4	-22.26	-0.19
1131	1197	C	49	-32.88	-0.68	19.99	-33.35	-0.28
1131	1236	C	4	-32.42	-0.36	27.84	-1.45	-0.01

i-nuc	BP(j)	Nuc	#BP_Win	avgMFE	avgZ	avgED	SumZ	SumZ/#TotalWindows	BPs= 6
nt-1132	-	C	120	-	-	-	-	-
1132	NoBP	C	11	-34.5	-0.92	19.4	-10.1	-0.08
1132	1065	G	14	-40.01	-1.41	19.69	-19.71	-0.16
1132	1059	G	2	-31.5	-0.52	19.65	-1.05	-0.01
1132	1152	G	7	-30.27	0.17	29.41	1.18	0.01
1132	1085	G	32	-34.71	-0.7	22.4	-22.26	-0.19
1132	1196	G	50	-32.94	-0.69	19.95	-34.47	-0.29
1132	1235	G	4	-32.42	-0.36	27.84	-1.45	-0.01

i-nuc	BP(j)	Nuc	#BP_Win	avgMFE	avgZ	avgED	SumZ	SumZ/#TotalWindows	BPs= 6
nt-1133	-	G	120	-	-	-	-	-
1133	NoBP	G	10	-31.7	-0.19	25.61	-1.88	-0.02
1133	1064	C	14	-40.01	-1.41	19.69	-19.71	-0.16
1133	1032	C	6	-33.88	-1.03	19.79	-6.19	-0.05
1133	1147	C	25	-35.22	-0.74	20.54	-18.41	-0.15
1133	1084	U	11	-32.55	-0.44	27.58	-4.82	-0.04
1133	1195	U	50	-32.94	-0.69	19.95	-34.47	-0.29
1133	1234	U	4	-32.42	-0.36	27.84	-1.45	-0.01

i-nuc	BP(j)	Nuc	#BP_Win	avgMFE	avgZ	avgED	SumZ	SumZ/#TotalWindows	BPs= 8
nt-1134	-	G	120	-	-	-	-	-
1134	1063	C	14	-40.01	-1.41	19.69	-19.71	-0.16
1134	1031	C	6	-33.88	-1.03	19.79	-6.19	-0.05
1134	1057	U	2	-31.5	-0.52	19.65	-1.05	-0.01
1134	1146	C	25	-35.22	-0.74	20.54	-18.41	-0.15
1134	1150	C	7	-30.27	0.17	29.41	1.18	0.01
1134	1083	C	11	-32.55	-0.44	27.58	-4.82	-0.04
1134	1194	U	50	-32.94	-0.69	19.95	-34.47	-0.29
1134	1233	C	4	-32.42	-0.36	27.84	-1.45	-0.01
1134	NoBP	G	1	-35.6	-1.38	20.21	-1.38	-0.01

i-nuc	BP(j)	Nuc	#BP_Win	avgMFE	avgZ	avgED	SumZ	SumZ/#TotalWindows	BPs= 6
nt-1135	-	G	120	-	-	-	-	-
1135	NoBP	G	19	-33.59	-0.61	26.8	-11.55	-0.1
1135	1062	C	11	-39.85	-1.41	18.11	-15.56	-0.13
1135	1030	C	6	-33.88	-1.03	19.79	-6.19	-0.05
1135	1056	C	2	-31.5	-0.52	19.65	-1.05	-0.01
1135	1145	C	25	-35.22	-0.74	20.54	-18.41	-0.15
1135	1149	C	7	-30.27	0.17	29.41	1.18	0.01
1135	1193	C	50	-32.94	-0.69	19.95	-34.47	-0.29

i-nuc	BP(j)	Nuc	#BP_Win	avgMFE	avgZ	avgED	SumZ	SumZ/#TotalWindows	BPs= 2
nt-1136	-	A	120	-	-	-	-	-
1136	NoBP	A	65	-34.7	-0.71	22.85	-45.98	-0.38
1136	1029	U	5	-34.28	-1.1	19.5	-5.48	-0.05
1136	1192	U	50	-32.94	-0.69	19.95	-34.47	-0.29

i-nuc	BP(j)	Nuc	#BP_Win	avgMFE	avgZ	avgED	SumZ	SumZ/#TotalWindows	BPs= 2
nt-1137	-	A	120	-	-	-	-	-
1137	NoBP	A	105	-33.94	-0.7	21.34	-73.41	-0.61
1137	1028	U	4	-34.48	-1.1	19.82	-4.39	-0.04
1137	1192	U	11	-32.99	-0.7	23.85	-7.73	-0.06

i-nuc	BP(j)	Nuc	#BP_Win	avgMFE	avgZ	avgED	SumZ	SumZ/#TotalWindows	BPs= 3
nt-1138	-	C	120	-	-	-	-	-
1138	NoBP	C	55	-34.85	-0.75	21.77	-41.24	-0.34
1138	1026	G	1	-35.2	-0.55	26.52	-0.55	-0.0
1138	1077	G	3	-31.4	-0.39	33.57	-1.17	-0.01
1138	1191	G	61	-32.95	-0.69	20.66	-42.2	-0.35

i-nuc	BP(j)	Nuc	#BP_Win	avgMFE	avgZ	avgED	SumZ	SumZ/#TotalWindows	BPs= 3
nt-1139	-	U	120	-	-	-	-	-
1139	NoBP	U	55	-34.68	-0.74	21.8	-40.71	-0.34
1139	1025	G	1	-35.2	-0.55	26.52	-0.55	-0.0
1139	1076	A	3	-31.4	-0.39	33.57	-1.17	-0.01
1139	1190	A	61	-32.95	-0.69	20.66	-42.2	-0.35

i-nuc	BP(j)	Nuc	#BP_Win	avgMFE	avgZ	avgED	SumZ	SumZ/#TotalWindows	BPs= 3
nt-1140	-	U	120	-	-	-	-	-
1140	NoBP	U	55	-34.53	-0.72	22.2	-39.84	-0.33
1140	1024	G	1	-35.2	-0.55	26.52	-0.55	-0.0
1140	1075	G	3	-31.4	-0.39	33.57	-1.17	-0.01
1140	1189	A	61	-32.95	-0.69	20.66	-42.2	-0.35

i-nuc	BP(j)	Nuc	#BP_Win	avgMFE	avgZ	avgED	SumZ	SumZ/#TotalWindows	BPs= 2
nt-1141	-	U	120	-	-	-	-	-
1141	NoBP	U	56	-34.46	-0.72	22.66	-40.41	-0.34
1141	1074	A	3	-31.4	-0.39	33.57	-1.17	-0.01
1141	1188	A	61	-32.95	-0.69	20.66	-42.2	-0.35

i-nuc	BP(j)	Nuc	#BP_Win	avgMFE	avgZ	avgED	SumZ	SumZ/#TotalWindows	BPs= 0
nt-1142	-	A	120	-	-	-	-	-
1142	NoBP	A	120	-33.61	-0.71	21.98	-84.61	-0.71

i-nuc	BP(j)	Nuc	#BP_Win	avgMFE	avgZ	avgED	SumZ	SumZ/#TotalWindows	BPs= 0
nt-1143	-	A	120	-	-	-	-	-
1143	NoBP	A	120	-33.62	-0.71	22.03	-85.67	-0.71

i-nuc	BP(j)	Nuc	#BP_Win	avgMFE	avgZ	avgED	SumZ	SumZ/#TotalWindows	BPs= 0
nt-1144	-	A	120	-	-	-	-	-
1144	NoBP	A	120	-33.63	-0.72	22.06	-86.53	-0.72

i-nuc	BP(j)	Nuc	#BP_Win	avgMFE	avgZ	avgED	SumZ	SumZ/#TotalWindows	BPs= 2
nt-1145	-	C	120	-	-	-	-	-
1145	NoBP	C	90	-33.08	-0.68	22.02	-60.79	-0.51
1145	1135	G	25	-35.22	-0.74	20.54	-18.41	-0.15
1145	1216	G	5	-36.06	-1.55	31.11	-7.73	-0.06

i-nuc	BP(j)	Nuc	#BP_Win	avgMFE	avgZ	avgED	SumZ	SumZ/#TotalWindows	BPs= 4
nt-1146	-	C	120	-	-	-	-	-
1146	NoBP	C	14	-31.46	-0.36	24.74	-5.02	-0.04
1146	1134	G	25	-35.22	-0.74	20.54	-18.41	-0.15
1146	1179	G	15	-35.29	-0.93	25.74	-13.93	-0.12
1146	1183	G	61	-32.95	-0.69	20.66	-42.2	-0.35
1146	1215	G	5	-36.06	-1.55	31.11	-7.73	-0.06

i-nuc	BP(j)	Nuc	#BP_Win	avgMFE	avgZ	avgED	SumZ	SumZ/#TotalWindows	BPs= 4
nt-1147	-	C	120	-	-	-	-	-
1147	NoBP	C	13	-31.65	-0.35	24.96	-4.56	-0.04
1147	1133	G	25	-35.22	-0.74	20.54	-18.41	-0.15
1147	1178	G	16	-35.07	-0.92	25.8	-14.64	-0.12
1147	1181	G	61	-32.95	-0.69	20.66	-42.2	-0.35
1147	1214	G	5	-36.06	-1.55	31.11	-7.73	-0.06

i-nuc	BP(j)	Nuc	#BP_Win	avgMFE	avgZ	avgED	SumZ	SumZ/#TotalWindows	BPs= 2
nt-1148	-	A	120	-	-	-	-	-
1148	NoBP	A	43	-34.32	-0.73	22.91	-31.25	-0.26
1148	1177	U	16	-35.07	-0.92	25.8	-14.64	-0.12
1148	1180	U	61	-32.95	-0.69	20.66	-42.2	-0.35

i-nuc	BP(j)	Nuc	#BP_Win	avgMFE	avgZ	avgED	SumZ	SumZ/#TotalWindows	BPs= 6
nt-1149	-	C	120	-	-	-	-	-
1149	NoBP	C	25	-35.33	-0.82	19.99	-20.46	-0.17
1149	1066	G	3	-30.67	0.1	24.8	0.29	0.0
1149	1135	G	7	-30.27	0.17	29.41	1.18	0.01
1149	1176	G	16	-35.07	-0.92	25.8	-14.64	-0.12
1149	1179	G	61	-32.95	-0.69	20.66	-42.2	-0.35
1149	1211	G	5	-36.06	-1.55	31.11	-7.73	-0.06
1149	1266	G	3	-37.4	-1.78	13.37	-5.34	-0.04

i-nuc	BP(j)	Nuc	#BP_Win	avgMFE	avgZ	avgED	SumZ	SumZ/#TotalWindows	BPs= 7
nt-1150	-	C	120	-	-	-	-	-
1150	NoBP	C	24	-35.48	-0.82	19.93	-19.75	-0.16
1150	1065	G	3	-30.67	0.1	24.8	0.29	0.0
1150	1134	G	7	-30.27	0.17	29.41	1.18	0.01
1150	1175	G	16	-35.07	-0.92	25.8	-14.64	-0.12
1150	1178	G	61	-32.95	-0.69	20.66	-42.2	-0.35
1150	1210	G	5	-36.06	-1.55	31.11	-7.73	-0.06
1150	1265	G	3	-37.4	-1.78	13.37	-5.34	-0.04
1150	1266	G	1	-36.5	-1.76	8.31	-1.76	-0.01

i-nuc	BP(j)	Nuc	#BP_Win	avgMFE	avgZ	avgED	SumZ	SumZ/#TotalWindows	BPs= 5
nt-1151	-	G	120	-	-	-	-	-
1151	NoBP	G	31	-34.11	-0.81	26.12	-25.16	-0.21
1151	1064	C	3	-30.67	0.1	24.8	0.29	0.0
1151	1084	U	21	-35.84	-0.83	19.68	-17.44	-0.15
1151	1177	U	61	-32.95	-0.69	20.66	-42.2	-0.35
1151	1221	C	1	-35.8	-1.26	25.77	-1.26	-0.01
1151	1264	C	3	-37.4	-1.78	13.37	-5.34	-0.04

i-nuc	BP(j)	Nuc	#BP_Win	avgMFE	avgZ	avgED	SumZ	SumZ/#TotalWindows	BPs= 6
nt-1152	-	G	120	-	-	-	-	-
1152	1063	C	3	-30.67	0.1	24.8	0.29	0.0
1152	1132	C	7	-30.27	0.17	29.41	1.18	0.01
1152	1083	C	21	-35.84	-0.83	19.68	-17.44	-0.15
1152	NoBP	G	82	-33.6	-0.8	21.06	-65.7	-0.55
1152	1220	C	1	-35.8	-1.26	25.77	-1.26	-0.01
1152	1208	U	5	-36.06	-1.55	31.11	-7.73	-0.06
1152	1264	C	1	-36.5	-1.76	8.31	-1.76	-0.01

i-nuc	BP(j)	Nuc	#BP_Win	avgMFE	avgZ	avgED	SumZ	SumZ/#TotalWindows	BPs= 5
nt-1153	-	C	120	-	-	-	-	-
1153	NoBP	C	25	-35.09	-1.04	22.09	-25.95	-0.22
1153	1131	G	7	-30.27	0.17	29.41	1.18	0.01
1153	1082	G	21	-35.84	-0.83	19.68	-17.44	-0.15
1153	1175	G	61	-32.95	-0.69	20.66	-42.2	-0.35
1153	1207	G	5	-36.06	-1.55	31.11	-7.73	-0.06
1153	1263	G	1	-36.5	-1.76	8.31	-1.76	-0.01

i-nuc	BP(j)	Nuc	#BP_Win	avgMFE	avgZ	avgED	SumZ	SumZ/#TotalWindows	BPs= 3
nt-1154	-	U	120	-	-	-	-	-
1154	NoBP	U	31	-35.45	-1.2	22.55	-37.25	-0.31
1154	1130	A	7	-30.27	0.17	29.41	1.18	0.01
1154	1081	A	21	-35.84	-0.83	19.68	-17.44	-0.15
1154	1174	A	61	-32.95	-0.69	20.66	-42.2	-0.35

i-nuc	BP(j)	Nuc	#BP_Win	avgMFE	avgZ	avgED	SumZ	SumZ/#TotalWindows	BPs= 5
nt-1155	-	U	120	-	-	-	-	-
1155	1129	G	7	-30.27	0.17	29.41	1.18	0.01
1155	1080	A	21	-35.84	-0.83	19.68	-17.44	-0.15
1155	1170	A	77	-33.39	-0.74	21.73	-56.84	-0.47
1155	1218	A	10	-36.52	-1.71	11.32	-17.08	-0.14
1155	1204	A	5	-36.06	-1.55	31.11	-7.73	-0.06

i-nuc	BP(j)	Nuc	#BP_Win	avgMFE	avgZ	avgED	SumZ	SumZ/#TotalWindows	BPs= 5
nt-1156	-	G	120	-	-	-	-	-
1156	NoBP	G	4	-30.1	0.32	28.97	1.29	0.01
1156	1068	C	2	-30.8	-0.06	31.6	-0.12	-0.0
1156	1079	C	21	-35.84	-0.83	19.68	-17.44	-0.15
1156	1169	C	77	-33.39	-0.74	21.73	-56.84	-0.47
1156	1217	C	11	-36.54	-1.72	11.38	-18.94	-0.16
1156	1203	C	5	-36.06	-1.55	31.11	-7.73	-0.06

i-nuc	BP(j)	Nuc	#BP_Win	avgMFE	avgZ	avgED	SumZ	SumZ/#TotalWindows	BPs= 4
nt-1157	-	U	120	-	-	-	-	-
1157	NoBP	U	25	-35.13	-0.71	20.86	-17.74	-0.15
1157	1067	G	2	-30.8	-0.06	31.6	-0.12	-0.0
1157	1168	A	77	-33.39	-0.74	21.73	-56.84	-0.47
1157	1216	G	11	-36.54	-1.72	11.38	-18.94	-0.16
1157	1202	A	5	-36.06	-1.55	31.11	-7.73	-0.06

i-nuc	BP(j)	Nuc	#BP_Win	avgMFE	avgZ	avgED	SumZ	SumZ/#TotalWindows	BPs= 3
nt-1158	-	C	120	-	-	-	-	-
1158	NoBP	C	30	-35.5	-0.92	22.08	-27.71	-0.23
1158	1066	G	2	-30.8	-0.06	31.6	-0.12	-0.0
1158	1167	G	77	-33.39	-0.74	21.73	-56.84	-0.47
1158	1215	G	11	-36.54	-1.72	11.38	-18.94	-0.16

i-nuc	BP(j)	Nuc	#BP_Win	avgMFE	avgZ	avgED	SumZ	SumZ/#TotalWindows	BPs= 3
nt-1159	-	C	120	-	-	-	-	-
1159	NoBP	C	86	-33.62	-0.81	22.11	-69.89	-0.58
1159	1065	G	2	-30.8	-0.06	31.6	-0.12	-0.0
1159	1077	G	21	-35.84	-0.83	19.68	-17.44	-0.15
1159	1214	G	11	-36.54	-1.72	11.38	-18.94	-0.16

i-nuc	BP(j)	Nuc	#BP_Win	avgMFE	avgZ	avgED	SumZ	SumZ/#TotalWindows	BPs= 3
nt-1160	-	U	120	-	-	-	-	-
1160	NoBP	U	79	-33.32	-0.72	21.98	-56.96	-0.47
1160	1076	A	21	-35.84	-0.83	19.68	-17.44	-0.15
1160	1213	A	11	-36.54	-1.72	11.38	-18.94	-0.16
1160	1200	A	9	-36.47	-1.78	23.04	-16.04	-0.13

i-nuc	BP(j)	Nuc	#BP_Win	avgMFE	avgZ	avgED	SumZ	SumZ/#TotalWindows	BPs= 3
nt-1161	-	C	120	-	-	-	-	-
1161	NoBP	C	79	-33.4	-0.75	21.75	-59.22	-0.49
1161	1075	G	21	-35.84	-0.83	19.68	-17.44	-0.15
1161	1212	G	11	-36.54	-1.72	11.38	-18.94	-0.16
1161	1199	G	9	-36.47	-1.78	23.04	-16.04	-0.13

i-nuc	BP(j)	Nuc	#BP_Win	avgMFE	avgZ	avgED	SumZ	SumZ/#TotalWindows	BPs= 3
nt-1162	-	U	120	-	-	-	-	-
1162	1074	A	21	-35.84	-0.83	19.68	-17.44	-0.15
1162	NoBP	U	79	-33.47	-0.78	21.41	-61.44	-0.51
1162	1211	G	11	-36.54	-1.72	11.38	-18.94	-0.16
1162	1198	A	9	-36.47	-1.78	23.04	-16.04	-0.13

i-nuc	BP(j)	Nuc	#BP_Win	avgMFE	avgZ	avgED	SumZ	SumZ/#TotalWindows	BPs= 2
nt-1163	-	G	120	-	-	-	-	-
1163	1073	C	20	-36.04	-0.86	18.85	-17.18	-0.14
1163	NoBP	G	91	-33.87	-0.91	20.03	-82.77	-0.69
1163	1197	C	9	-36.47	-1.78	23.04	-16.04	-0.13

i-nuc	BP(j)	Nuc	#BP_Win	avgMFE	avgZ	avgED	SumZ	SumZ/#TotalWindows	BPs= 1
nt-1164	-	G	120	-	-	-	-	-
1164	NoBP	G	102	-34.15	-1.0	20.16	-102.0	-0.85
1164	1072	U	18	-36.17	-0.88	19.05	-15.76	-0.13

i-nuc	BP(j)	Nuc	#BP_Win	avgMFE	avgZ	avgED	SumZ	SumZ/#TotalWindows	BPs= 1
nt-1165	-	U	120	-	-	-	-	-
1165	1071	A	18	-36.17	-0.88	19.05	-15.76	-0.13
1165	NoBP	U	102	-34.16	-1.02	20.03	-103.91	-0.87

i-nuc	BP(j)	Nuc	#BP_Win	avgMFE	avgZ	avgED	SumZ	SumZ/#TotalWindows	BPs= 1
nt-1166	-	U	120	-	-	-	-	-
1166	NoBP	U	113	-34.45	-1.04	19.37	-117.32	-0.98
1166	1070	G	7	-34.59	-0.58	26.93	-4.06	-0.03

i-nuc	BP(j)	Nuc	#BP_Win	avgMFE	avgZ	avgED	SumZ	SumZ/#TotalWindows	BPs= 2
nt-1167	-	G	120	-	-	-	-	-
1167	NoBP	G	34	-36.32	-1.48	14.36	-50.26	-0.42
1167	1158	C	77	-33.39	-0.74	21.73	-56.84	-0.47
1167	1193	C	9	-36.47	-1.78	23.04	-16.04	-0.13

i-nuc	BP(j)	Nuc	#BP_Win	avgMFE	avgZ	avgED	SumZ	SumZ/#TotalWindows	BPs= 3
nt-1168	-	A	120	-	-	-	-	-
1168	NoBP	A	23	-36.2	-1.44	15.47	-33.2	-0.28
1168	1157	U	77	-33.39	-0.74	21.73	-56.84	-0.47
1168	1208	U	11	-36.54	-1.72	11.38	-18.94	-0.16
1168	1192	U	9	-36.47	-1.78	23.04	-16.04	-0.13

i-nuc	BP(j)	Nuc	#BP_Win	avgMFE	avgZ	avgED	SumZ	SumZ/#TotalWindows	BPs= 5
nt-1169	-	C	120	-	-	-	-	-
1169	NoBP	C	11	-36.92	-1.07	13.25	-11.78	-0.1
1169	1156	G	77	-33.39	-0.74	21.73	-56.84	-0.47
1169	1067	G	1	-34.0	-0.62	36.84	-0.62	-0.01
1169	1178	G	11	-35.61	-2.07	15.08	-22.73	-0.19
1169	1207	G	11	-36.54	-1.72	11.38	-18.94	-0.16
1169	1191	G	9	-36.47	-1.78	23.04	-16.04	-0.13

i-nuc	BP(j)	Nuc	#BP_Win	avgMFE	avgZ	avgED	SumZ	SumZ/#TotalWindows	BPs= 3
nt-1170	-	A	120	-	-	-	-	-
1170	NoBP	A	21	-36.55	-1.45	18.17	-30.39	-0.25
1170	1155	U	77	-33.39	-0.74	21.73	-56.84	-0.47
1170	1177	U	11	-35.61	-2.07	15.08	-22.73	-0.19
1170	1206	U	11	-36.54	-1.72	11.38	-18.94	-0.16

i-nuc	BP(j)	Nuc	#BP_Win	avgMFE	avgZ	avgED	SumZ	SumZ/#TotalWindows	BPs= 1
nt-1171	-	U	120	-	-	-	-	-
1171	NoBP	U	109	-34.31	-0.99	19.91	-107.83	-0.9
1171	1176	G	11	-35.61	-2.07	15.08	-22.73	-0.19

i-nuc	BP(j)	Nuc	#BP_Win	avgMFE	avgZ	avgED	SumZ	SumZ/#TotalWindows	BPs= 0
nt-1172	-	A	120	-	-	-	-	-
1172	NoBP	A	120	-34.42	-1.1	19.38	-132.32	-1.1

i-nuc	BP(j)	Nuc	#BP_Win	avgMFE	avgZ	avgED	SumZ	SumZ/#TotalWindows	BPs= 0
nt-1173	-	U	120	-	-	-	-	-
1173	NoBP	U	120	-34.42	-1.12	19.3	-134.12	-1.12

i-nuc	BP(j)	Nuc	#BP_Win	avgMFE	avgZ	avgED	SumZ	SumZ/#TotalWindows	BPs= 1
nt-1174	-	A	120	-	-	-	-	-
1174	NoBP	A	59	-35.92	-1.59	17.74	-93.78	-0.78
1174	1154	U	61	-32.95	-0.69	20.66	-42.2	-0.35

i-nuc	BP(j)	Nuc	#BP_Win	avgMFE	avgZ	avgED	SumZ	SumZ/#TotalWindows	BPs= 2
nt-1175	-	G	120	-	-	-	-	-
1175	NoBP	G	43	-36.23	-1.88	14.52	-80.96	-0.67
1175	1150	C	16	-35.07	-0.92	25.8	-14.64	-0.12
1175	1153	C	61	-32.95	-0.69	20.66	-42.2	-0.35

i-nuc	BP(j)	Nuc	#BP_Win	avgMFE	avgZ	avgED	SumZ	SumZ/#TotalWindows	BPs= 2
nt-1176	-	G	120	-	-	-	-	-
1176	NoBP	G	93	-34.14	-1.1	18.39	-102.43	-0.85
1176	1149	C	16	-35.07	-0.92	25.8	-14.64	-0.12
1176	1171	U	11	-35.61	-2.07	15.08	-22.73	-0.19

i-nuc	BP(j)	Nuc	#BP_Win	avgMFE	avgZ	avgED	SumZ	SumZ/#TotalWindows	BPs= 3
nt-1177	-	U	120	-	-	-	-	-
1177	NoBP	U	32	-36.43	-1.96	13.84	-62.7	-0.52
1177	1148	A	16	-35.07	-0.92	25.8	-14.64	-0.12
1177	1170	A	11	-35.61	-2.07	15.08	-22.73	-0.19
1177	1151	G	61	-32.95	-0.69	20.66	-42.2	-0.35

i-nuc	BP(j)	Nuc	#BP_Win	avgMFE	avgZ	avgED	SumZ	SumZ/#TotalWindows	BPs= 3
nt-1178	-	G	120	-	-	-	-	-
1178	NoBP	G	32	-36.5	-2.05	13.55	-65.6	-0.55
1178	1147	C	16	-35.07	-0.92	25.8	-14.64	-0.12
1178	1169	C	11	-35.61	-2.07	15.08	-22.73	-0.19
1178	1150	C	61	-32.95	-0.69	20.66	-42.2	-0.35

i-nuc	BP(j)	Nuc	#BP_Win	avgMFE	avgZ	avgED	SumZ	SumZ/#TotalWindows	BPs= 3
nt-1179	-	G	120	-	-	-	-	-
1179	1146	C	15	-35.29	-0.93	25.74	-13.93	-0.12
1179	NoBP	G	13	-35.47	-1.44	27.31	-18.71	-0.16
1179	1149	C	61	-32.95	-0.69	20.66	-42.2	-0.35
1179	1197	C	31	-36.54	-2.36	8.37	-73.19	-0.61

i-nuc	BP(j)	Nuc	#BP_Win	avgMFE	avgZ	avgED	SumZ	SumZ/#TotalWindows	BPs= 2
nt-1180	-	U	120	-	-	-	-	-
1180	NoBP	U	28	-35.27	-1.21	26.03	-33.96	-0.28
1180	1148	A	61	-32.95	-0.69	20.66	-42.2	-0.35
1180	1196	G	31	-36.54	-2.36	8.37	-73.19	-0.61

i-nuc	BP(j)	Nuc	#BP_Win	avgMFE	avgZ	avgED	SumZ	SumZ/#TotalWindows	BPs= 2
nt-1181	-	G	120	-	-	-	-	-
1181	NoBP	G	26	-35.12	-1.17	27.01	-30.41	-0.25
1181	1147	C	61	-32.95	-0.69	20.66	-42.2	-0.35
1181	1195	U	33	-36.47	-2.36	8.69	-77.85	-0.65

i-nuc	BP(j)	Nuc	#BP_Win	avgMFE	avgZ	avgED	SumZ	SumZ/#TotalWindows	BPs= 1
nt-1182	-	A	120	-	-	-	-	-
1182	NoBP	A	87	-33.57	-0.85	22.57	-73.99	-0.62
1182	1194	U	33	-36.47	-2.36	8.69	-77.85	-0.65

i-nuc	BP(j)	Nuc	#BP_Win	avgMFE	avgZ	avgED	SumZ	SumZ/#TotalWindows	BPs= 2
nt-1183	-	G	120	-	-	-	-	-
1183	NoBP	G	26	-35.05	-1.31	26.34	-33.94	-0.28
1183	1146	C	61	-32.95	-0.69	20.66	-42.2	-0.35
1183	1193	C	33	-36.47	-2.36	8.69	-77.85	-0.65

i-nuc	BP(j)	Nuc	#BP_Win	avgMFE	avgZ	avgED	SumZ	SumZ/#TotalWindows	BPs= 1
nt-1184	-	A	120	-	-	-	-	-
1184	NoBP	A	87	-33.59	-0.9	22.14	-78.41	-0.65
1184	1192	U	33	-36.47	-2.36	8.69	-77.85	-0.65

i-nuc	BP(j)	Nuc	#BP_Win	avgMFE	avgZ	avgED	SumZ	SumZ/#TotalWindows	BPs= 0
nt-1185	-	A	120	-	-	-	-	-
1185	NoBP	A	120	-34.39	-1.32	18.29	-158.21	-1.32

i-nuc	BP(j)	Nuc	#BP_Win	avgMFE	avgZ	avgED	SumZ	SumZ/#TotalWindows	BPs= 0
nt-1186	-	U	120	-	-	-	-	-
1186	NoBP	U	120	-34.4	-1.33	18.22	-159.71	-1.33

i-nuc	BP(j)	Nuc	#BP_Win	avgMFE	avgZ	avgED	SumZ	SumZ/#TotalWindows	BPs= 0
nt-1187	-	A	120	-	-	-	-	-
1187	NoBP	A	120	-34.42	-1.34	18.04	-161.38	-1.34

i-nuc	BP(j)	Nuc	#BP_Win	avgMFE	avgZ	avgED	SumZ	SumZ/#TotalWindows	BPs= 1
nt-1188	-	A	120	-	-	-	-	-
1188	NoBP	A	59	-35.99	-2.05	14.99	-120.83	-1.01
1188	1141	U	61	-32.95	-0.69	20.66	-42.2	-0.35

i-nuc	BP(j)	Nuc	#BP_Win	avgMFE	avgZ	avgED	SumZ	SumZ/#TotalWindows	BPs= 1
nt-1189	-	A	120	-	-	-	-	-
1189	NoBP	A	59	-36.05	-2.07	14.62	-122.35	-1.02
1189	1140	U	61	-32.95	-0.69	20.66	-42.2	-0.35

i-nuc	BP(j)	Nuc	#BP_Win	avgMFE	avgZ	avgED	SumZ	SumZ/#TotalWindows	BPs= 2
nt-1190	-	A	120	-	-	-	-	-
1190	NoBP	A	58	-36.1	-2.11	14.02	-122.38	-1.02
1190	1139	U	61	-32.95	-0.69	20.66	-42.2	-0.35
1190	1262	U	1	-36.2	-1.34	30.04	-1.34	-0.01

i-nuc	BP(j)	Nuc	#BP_Win	avgMFE	avgZ	avgED	SumZ	SumZ/#TotalWindows	BPs= 3
nt-1191	-	G	120	-	-	-	-	-
1191	NoBP	G	49	-36.13	-2.21	11.98	-108.13	-0.9
1191	1138	C	61	-32.95	-0.69	20.66	-42.2	-0.35
1191	1169	C	9	-36.47	-1.78	23.04	-16.04	-0.13
1191	1261	U	1	-36.2	-1.34	30.04	-1.34	-0.01

i-nuc	BP(j)	Nuc	#BP_Win	avgMFE	avgZ	avgED	SumZ	SumZ/#TotalWindows	BPs= 6
nt-1192	-	U	120	-	-	-	-	-
1192	NoBP	U	15	-35.64	-2.06	16.94	-30.87	-0.26
1192	1137	A	11	-32.99	-0.7	23.85	-7.73	-0.06
1192	1136	A	50	-32.94	-0.69	19.95	-34.47	-0.29
1192	1184	A	33	-36.47	-2.36	8.69	-77.85	-0.65
1192	1168	A	9	-36.47	-1.78	23.04	-16.04	-0.13
1192	1260	A	1	-36.2	-1.34	30.04	-1.34	-0.01
1192	1212	G	1	-36.9	-1.56	28.94	-1.56	-0.01

i-nuc	BP(j)	Nuc	#BP_Win	avgMFE	avgZ	avgED	SumZ	SumZ/#TotalWindows	BPs= 5
nt-1193	-	C	120	-	-	-	-	-
1193	NoBP	C	16	-35.05	-1.87	16.53	-29.91	-0.25
1193	1135	G	50	-32.94	-0.69	19.95	-34.47	-0.29
1193	1183	G	33	-36.47	-2.36	8.69	-77.85	-0.65
1193	1211	G	11	-34.4	-1.14	23.96	-12.51	-0.1
1193	1167	G	9	-36.47	-1.78	23.04	-16.04	-0.13
1193	1259	G	1	-36.2	-1.34	30.04	-1.34	-0.01

i-nuc	BP(j)	Nuc	#BP_Win	avgMFE	avgZ	avgED	SumZ	SumZ/#TotalWindows	BPs= 4
nt-1194	-	U	120	-	-	-	-	-
1194	NoBP	U	25	-35.74	-1.93	18.26	-48.13	-0.4
1194	1134	G	50	-32.94	-0.69	19.95	-34.47	-0.29
1194	1182	A	33	-36.47	-2.36	8.69	-77.85	-0.65
1194	1210	G	11	-34.4	-1.14	23.96	-12.51	-0.1
1194	1258	G	1	-36.2	-1.34	30.04	-1.34	-0.01

i-nuc	BP(j)	Nuc	#BP_Win	avgMFE	avgZ	avgED	SumZ	SumZ/#TotalWindows	BPs= 4
nt-1195	-	U	120	-	-	-	-	-
1195	NoBP	U	25	-35.93	-2.01	17.94	-50.36	-0.42
1195	1133	G	50	-32.94	-0.69	19.95	-34.47	-0.29
1195	1181	G	33	-36.47	-2.36	8.69	-77.85	-0.65
1195	1209	G	11	-34.4	-1.14	23.96	-12.51	-0.1
1195	1257	A	1	-36.2	-1.34	30.04	-1.34	-0.01

i-nuc	BP(j)	Nuc	#BP_Win	avgMFE	avgZ	avgED	SumZ	SumZ/#TotalWindows	BPs= 4
nt-1196	-	G	120	-	-	-	-	-
1196	NoBP	G	27	-36.06	-2.12	17.45	-57.26	-0.48
1196	1132	C	50	-32.94	-0.69	19.95	-34.47	-0.29
1196	1180	U	31	-36.54	-2.36	8.37	-73.19	-0.61
1196	1208	U	11	-34.4	-1.14	23.96	-12.51	-0.1
1196	1256	U	1	-36.2	-1.34	30.04	-1.34	-0.01

i-nuc	BP(j)	Nuc	#BP_Win	avgMFE	avgZ	avgED	SumZ	SumZ/#TotalWindows	BPs= 4
nt-1197	-	C	120	-	-	-	-	-
1197	1131	G	49	-32.88	-0.68	19.99	-33.35	-0.28
1197	1179	G	31	-36.54	-2.36	8.37	-73.19	-0.61
1197	1207	G	11	-34.4	-1.14	23.96	-12.51	-0.1
1197	NoBP	C	20	-36.11	-2.31	15.34	-46.2	-0.38
1197	1163	G	9	-36.47	-1.78	23.04	-16.04	-0.13

i-nuc	BP(j)	Nuc	#BP_Win	avgMFE	avgZ	avgED	SumZ	SumZ/#TotalWindows	BPs= 3
nt-1198	-	A	120	-	-	-	-	-
1198	NoBP	A	83	-34.82	-1.67	14.75	-138.71	-1.16
1198	1125	U	17	-34.08	-0.96	18.35	-16.34	-0.14
1198	1206	U	11	-34.4	-1.14	23.96	-12.51	-0.1
1198	1162	U	9	-36.47	-1.78	23.04	-16.04	-0.13

i-nuc	BP(j)	Nuc	#BP_Win	avgMFE	avgZ	avgED	SumZ	SumZ/#TotalWindows	BPs= 3
nt-1199	-	G	120	-	-	-	-	-
1199	NoBP	G	83	-34.85	-1.69	14.69	-140.59	-1.17
1199	1124	C	17	-34.08	-0.96	18.35	-16.34	-0.14
1199	1205	U	11	-34.4	-1.14	23.96	-12.51	-0.1
1199	1161	C	9	-36.47	-1.78	23.04	-16.04	-0.13

i-nuc	BP(j)	Nuc	#BP_Win	avgMFE	avgZ	avgED	SumZ	SumZ/#TotalWindows	BPs= 2
nt-1200	-	A	120	-	-	-	-	-
1200	NoBP	A	94	-34.83	-1.65	15.73	-155.17	-1.29
1200	1123	U	17	-34.08	-0.96	18.35	-16.34	-0.14
1200	1160	U	9	-36.47	-1.78	23.04	-16.04	-0.13

i-nuc	BP(j)	Nuc	#BP_Win	avgMFE	avgZ	avgED	SumZ	SumZ/#TotalWindows	BPs= 1
nt-1201	-	A	120	-	-	-	-	-
1201	NoBP	A	103	-35.0	-1.68	16.32	-173.48	-1.45
1201	1122	U	17	-34.08	-0.96	18.35	-16.34	-0.14

i-nuc	BP(j)	Nuc	#BP_Win	avgMFE	avgZ	avgED	SumZ	SumZ/#TotalWindows	BPs= 1
nt-1202	-	A	120	-	-	-	-	-
1202	NoBP	A	115	-34.85	-1.61	15.9	-184.6	-1.54
1202	1157	U	5	-36.06	-1.55	31.11	-7.73	-0.06

i-nuc	BP(j)	Nuc	#BP_Win	avgMFE	avgZ	avgED	SumZ	SumZ/#TotalWindows	BPs= 1
nt-1203	-	C	120	-	-	-	-	-
1203	NoBP	C	115	-34.89	-1.62	15.83	-186.83	-1.56
1203	1156	G	5	-36.06	-1.55	31.11	-7.73	-0.06

i-nuc	BP(j)	Nuc	#BP_Win	avgMFE	avgZ	avgED	SumZ	SumZ/#TotalWindows	BPs= 2
nt-1204	-	A	120	-	-	-	-	-
1204	NoBP	A	69	-33.9	-0.95	19.09	-65.86	-0.55
1204	1155	U	5	-36.06	-1.55	31.11	-7.73	-0.06
1204	1278	U	46	-36.48	-2.68	10.92	-123.31	-1.03

i-nuc	BP(j)	Nuc	#BP_Win	avgMFE	avgZ	avgED	SumZ	SumZ/#TotalWindows	BPs= 4
nt-1205	-	U	120	-	-	-	-	-
1205	NoBP	U	44	-34.98	-1.22	18.54	-53.6	-0.45
1205	1129	G	14	-31.39	-0.21	21.27	-2.95	-0.02
1205	1118	G	3	-31.5	-0.66	19.96	-1.99	-0.02
1205	1199	G	11	-34.4	-1.14	23.96	-12.51	-0.1
1205	1277	A	48	-36.45	-2.66	11.35	-127.76	-1.06

i-nuc	BP(j)	Nuc	#BP_Win	avgMFE	avgZ	avgED	SumZ	SumZ/#TotalWindows	BPs= 7
nt-1206	-	U	120	-	-	-	-	-
1206	NoBP	U	17	-34.43	-1.16	23.95	-19.72	-0.16
1206	1128	A	14	-31.39	-0.21	21.27	-2.95	-0.02
1206	1119	A	14	-34.63	-1.03	18.01	-14.35	-0.12
1206	1117	A	3	-31.5	-0.66	19.96	-1.99	-0.02
1206	1198	A	11	-34.4	-1.14	23.96	-12.51	-0.1
1206	1230	A	1	-34.7	-0.73	17.99	-0.73	-0.01
1206	1170	A	11	-36.54	-1.72	11.38	-18.94	-0.16
1206	1276	G	49	-36.43	-2.64	11.52	-129.14	-1.08

i-nuc	BP(j)	Nuc	#BP_Win	avgMFE	avgZ	avgED	SumZ	SumZ/#TotalWindows	BPs= 8
nt-1207	-	G	120	-	-	-	-	-
1207	NoBP	G	70	-35.86	-2.15	13.63	-150.74	-1.26
1207	1127	C	14	-31.39	-0.21	21.27	-2.95	-0.02
1207	1116	C	3	-31.5	-0.66	19.96	-1.99	-0.02
1207	1197	C	11	-34.4	-1.14	23.96	-12.51	-0.1
1207	1245	U	3	-33.1	-0.48	22.63	-1.44	-0.01
1207	1229	C	1	-34.7	-0.73	17.99	-0.73	-0.01
1207	1169	C	11	-36.54	-1.72	11.38	-18.94	-0.16
1207	1153	C	5	-36.06	-1.55	31.11	-7.73	-0.06
1207	1306	U	2	-34.0	-2.34	25.97	-4.67	-0.04

i-nuc	BP(j)	Nuc	#BP_Win	avgMFE	avgZ	avgED	SumZ	SumZ/#TotalWindows	BPs= 8
nt-1208	-	U	120	-	-	-	-	-
1208	NoBP	U	11	-33.82	-1.04	19.68	-11.43	-0.1
1208	1126	A	14	-31.39	-0.21	21.27	-2.95	-0.02
1208	1117	A	14	-34.63	-1.03	18.01	-14.35	-0.12
1208	1196	G	11	-34.4	-1.14	23.96	-12.51	-0.1
1208	1244	A	3	-33.1	-0.48	22.63	-1.44	-0.01
1208	1168	A	11	-36.54	-1.72	11.38	-18.94	-0.16
1208	1152	G	5	-36.06	-1.55	31.11	-7.73	-0.06
1208	1274	A	49	-36.43	-2.64	11.52	-129.14	-1.08
1208	1305	A	2	-34.0	-2.34	25.97	-4.67	-0.04

i-nuc	BP(j)	Nuc	#BP_Win	avgMFE	avgZ	avgED	SumZ	SumZ/#TotalWindows	BPs= 8
nt-1209	-	G	120	-	-	-	-	-
1209	NoBP	G	19	-35.38	-1.39	18.14	-26.5	-0.22
1209	1125	U	12	-31.72	-0.31	21.11	-3.67	-0.03
1209	1116	C	14	-34.63	-1.03	18.01	-14.35	-0.12
1209	1115	C	3	-31.5	-0.66	19.96	-1.99	-0.02
1209	1195	U	11	-34.4	-1.14	23.96	-12.51	-0.1
1209	1243	C	3	-33.1	-0.48	22.63	-1.44	-0.01
1209	1226	U	5	-36.28	-1.19	19.26	-5.97	-0.05
1209	1273	C	51	-36.33	-2.62	11.79	-133.53	-1.11
1209	1304	C	2	-34.0	-2.34	25.97	-4.67	-0.04

i-nuc	BP(j)	Nuc	#BP_Win	avgMFE	avgZ	avgED	SumZ	SumZ/#TotalWindows	BPs= 9
nt-1210	-	G	120	-	-	-	-	-
1210	1124	C	12	-31.72	-0.31	21.11	-3.67	-0.03
1210	1115	C	14	-34.63	-1.03	18.01	-14.35	-0.12
1210	1114	C	3	-31.5	-0.66	19.96	-1.99	-0.02
1210	1125	U	2	-29.45	0.36	22.22	0.72	0.01
1210	1194	U	11	-34.4	-1.14	23.96	-12.51	-0.1
1210	NoBP	G	14	-35.8	-1.46	13.79	-20.38	-0.17
1210	1225	U	5	-36.28	-1.19	19.26	-5.97	-0.05
1210	1150	C	5	-36.06	-1.55	31.11	-7.73	-0.06
1210	1272	C	52	-36.27	-2.6	11.86	-135.45	-1.13
1210	1303	C	2	-34.0	-2.34	25.97	-4.67	-0.04

i-nuc	BP(j)	Nuc	#BP_Win	avgMFE	avgZ	avgED	SumZ	SumZ/#TotalWindows	BPs= 11
nt-1211	-	G	120	-	-	-	-	-
1211	NoBP	G	1	-32.7	-0.68	16.63	-0.68	-0.01
1211	1123	U	8	-32.48	-0.47	20.51	-3.79	-0.03
1211	1114	C	13	-35.05	-1.13	17.78	-14.67	-0.12
1211	1113	C	3	-31.5	-0.66	19.96	-1.99	-0.02
1211	1224	U	10	-33.54	-0.92	22.1	-9.15	-0.08
1211	1124	C	2	-29.45	0.36	22.22	0.72	0.01
1211	1193	C	11	-34.4	-1.14	23.96	-12.51	-0.1
1211	1241	U	3	-33.1	-0.48	22.63	-1.44	-0.01
1211	1162	U	11	-36.54	-1.72	11.38	-18.94	-0.16
1211	1149	C	5	-36.06	-1.55	31.11	-7.73	-0.06
1211	1271	C	52	-36.27	-2.6	11.86	-135.45	-1.13
1211	1272	C	1	-31.2	-1.52	21.59	-1.52	-0.01

i-nuc	BP(j)	Nuc	#BP_Win	avgMFE	avgZ	avgED	SumZ	SumZ/#TotalWindows	BPs= 8
nt-1212	-	G	120	-	-	-	-	-
1212	NoBP	G	14	-34.14	-1.04	23.92	-14.62	-0.12
1212	1122	U	3	-31.4	-0.14	23.8	-0.43	-0.0
1212	1113	C	11	-35.73	-1.28	17.84	-14.12	-0.12
1212	1223	C	25	-33.36	-0.91	22.02	-22.64	-0.19
1212	1123	U	2	-29.45	0.36	22.22	0.72	0.01
1212	1161	C	11	-36.54	-1.72	11.38	-18.94	-0.16
1212	1192	U	1	-36.9	-1.56	28.94	-1.56	-0.01
1212	1270	U	52	-36.27	-2.6	11.86	-135.45	-1.13
1212	1271	C	1	-31.2	-1.52	21.59	-1.52	-0.01

i-nuc	BP(j)	Nuc	#BP_Win	avgMFE	avgZ	avgED	SumZ	SumZ/#TotalWindows	BPs= 6
nt-1213	-	A	120	-	-	-	-	-
1213	NoBP	A	24	-35.12	-1.3	21.27	-31.3	-0.26
1213	1222	U	25	-33.36	-0.91	22.02	-22.64	-0.19
1213	1122	U	2	-29.45	0.36	22.22	0.72	0.01
1213	1239	U	5	-32.14	-0.28	23.46	-1.41	-0.01
1213	1160	U	11	-36.54	-1.72	11.38	-18.94	-0.16
1213	1269	U	52	-36.27	-2.6	11.86	-135.45	-1.13
1213	1270	U	1	-31.2	-1.52	21.59	-1.52	-0.01

i-nuc	BP(j)	Nuc	#BP_Win	avgMFE	avgZ	avgED	SumZ	SumZ/#TotalWindows	BPs= 5
nt-1214	-	G	120	-	-	-	-	-
1214	NoBP	G	72	-35.86	-2.26	13.73	-162.51	-1.35
1214	1221	C	25	-33.36	-0.91	22.02	-22.64	-0.19
1214	1121	C	2	-29.45	0.36	22.22	0.72	0.01
1214	1238	U	5	-32.14	-0.28	23.46	-1.41	-0.01
1214	1159	C	11	-36.54	-1.72	11.38	-18.94	-0.16
1214	1147	C	5	-36.06	-1.55	31.11	-7.73	-0.06

i-nuc	BP(j)	Nuc	#BP_Win	avgMFE	avgZ	avgED	SumZ	SumZ/#TotalWindows	BPs= 5
nt-1215	-	G	120	-	-	-	-	-
1215	NoBP	G	61	-35.92	-2.46	12.9	-150.34	-1.25
1215	1111	C	11	-35.73	-1.28	17.84	-14.12	-0.12
1215	1220	C	25	-33.36	-0.91	22.02	-22.64	-0.19
1215	1237	U	7	-31.37	-0.1	23.1	-0.69	-0.01
1215	1158	C	11	-36.54	-1.72	11.38	-18.94	-0.16
1215	1146	C	5	-36.06	-1.55	31.11	-7.73	-0.06

i-nuc	BP(j)	Nuc	#BP_Win	avgMFE	avgZ	avgED	SumZ	SumZ/#TotalWindows	BPs= 6
nt-1216	-	G	120	-	-	-	-	-
1216	NoBP	G	28	-33.3	-0.92	21.83	-25.66	-0.21
1216	1110	U	11	-35.73	-1.28	17.84	-14.12	-0.12
1216	1236	C	7	-31.37	-0.1	23.1	-0.69	-0.01
1216	1157	U	11	-36.54	-1.72	11.38	-18.94	-0.16
1216	1145	C	5	-36.06	-1.55	31.11	-7.73	-0.06
1216	1264	C	54	-36.18	-2.57	12.36	-138.53	-1.15
1216	1332	U	4	-35.17	-2.76	14.18	-11.04	-0.09

i-nuc	BP(j)	Nuc	#BP_Win	avgMFE	avgZ	avgED	SumZ	SumZ/#TotalWindows	BPs= 5
nt-1217	-	C	120	-	-	-	-	-
1217	NoBP	C	31	-33.78	-0.99	23.48	-30.83	-0.26
1217	1109	G	11	-35.73	-1.28	17.84	-14.12	-0.12
1217	1235	G	7	-31.37	-0.1	23.1	-0.69	-0.01
1217	1156	G	11	-36.54	-1.72	11.38	-18.94	-0.16
1217	1263	G	54	-36.18	-2.57	12.36	-138.53	-1.15
1217	1331	G	6	-34.42	-2.6	15.18	-15.58	-0.13

i-nuc	BP(j)	Nuc	#BP_Win	avgMFE	avgZ	avgED	SumZ	SumZ/#TotalWindows	BPs= 4
nt-1218	-	A	120	-	-	-	-	-
1218	NoBP	A	43	-34.3	-1.12	21.74	-48.12	-0.4
1218	1234	U	7	-31.37	-0.1	23.1	-0.69	-0.01
1218	1155	U	10	-36.52	-1.71	11.32	-17.08	-0.14
1218	1262	U	54	-36.18	-2.57	12.36	-138.53	-1.15
1218	1330	U	6	-34.42	-2.6	15.18	-15.58	-0.13

i-nuc	BP(j)	Nuc	#BP_Win	avgMFE	avgZ	avgED	SumZ	SumZ/#TotalWindows	BPs= 2
nt-1219	-	C	120	-	-	-	-	-
1219	NoBP	C	107	-35.07	-1.82	16.5	-194.82	-1.62
1219	1108	G	7	-37.36	-1.61	14.96	-11.24	-0.09
1219	1329	G	6	-34.42	-2.6	15.18	-15.58	-0.13

i-nuc	BP(j)	Nuc	#BP_Win	avgMFE	avgZ	avgED	SumZ	SumZ/#TotalWindows	BPs= 6
nt-1220	-	C	120	-	-	-	-	-
1220	1107	G	7	-37.36	-1.61	14.96	-11.24	-0.09
1220	NoBP	C	2	-32.95	-0.82	17.87	-1.64	-0.01
1220	1215	G	25	-33.36	-0.91	22.02	-22.64	-0.19
1220	1232	G	7	-31.37	-0.1	23.1	-0.69	-0.01
1220	1152	G	1	-35.8	-1.26	25.77	-1.26	-0.01
1220	1259	G	72	-36.07	-2.37	13.68	-170.48	-1.42
1220	1328	G	6	-34.42	-2.6	15.18	-15.58	-0.13

i-nuc	BP(j)	Nuc	#BP_Win	avgMFE	avgZ	avgED	SumZ	SumZ/#TotalWindows	BPs= 6
nt-1221	-	C	120	-	-	-	-	-
1221	1106	G	5	-38.46	-1.85	13.47	-9.27	-0.08
1221	NoBP	C	3	-33.63	-0.88	18.53	-2.64	-0.02
1221	1214	G	25	-33.36	-0.91	22.02	-22.64	-0.19
1221	1231	G	7	-31.37	-0.1	23.1	-0.69	-0.01
1221	1151	G	1	-35.8	-1.26	25.77	-1.26	-0.01
1221	1258	G	73	-36.0	-2.36	13.86	-172.21	-1.44
1221	1327	G	6	-34.42	-2.6	15.18	-15.58	-0.13

i-nuc	BP(j)	Nuc	#BP_Win	avgMFE	avgZ	avgED	SumZ	SumZ/#TotalWindows	BPs= 5
nt-1222	-	U	120	-	-	-	-	-
1222	NoBP	U	8	-36.44	-1.42	16.92	-11.33	-0.09
1222	1213	A	25	-33.36	-0.91	22.02	-22.64	-0.19
1222	1230	A	7	-31.37	-0.1	23.1	-0.69	-0.01
1222	1257	A	73	-36.0	-2.36	13.86	-172.21	-1.44
1222	1323	A	6	-34.42	-2.6	15.18	-15.58	-0.13
1222	1259	G	1	-30.0	-1.56	29.38	-1.56	-0.01

i-nuc	BP(j)	Nuc	#BP_Win	avgMFE	avgZ	avgED	SumZ	SumZ/#TotalWindows	BPs= 3
nt-1223	-	C	120	-	-	-	-	-
1223	NoBP	C	88	-35.57	-2.09	15.06	-183.61	-1.53
1223	1212	G	25	-33.36	-0.91	22.02	-22.64	-0.19
1223	1322	G	6	-34.42	-2.6	15.18	-15.58	-0.13
1223	1258	G	1	-30.0	-1.56	29.38	-1.56	-0.01

i-nuc	BP(j)	Nuc	#BP_Win	avgMFE	avgZ	avgED	SumZ	SumZ/#TotalWindows	BPs= 4
nt-1224	-	U	120	-	-	-	-	-
1224	NoBP	U	30	-33.09	-0.83	21.77	-24.79	-0.21
1224	1211	G	10	-33.54	-0.92	22.1	-9.15	-0.08
1224	1255	A	73	-36.0	-2.36	13.86	-172.21	-1.44
1224	1321	A	6	-34.42	-2.6	15.18	-15.58	-0.13
1224	1257	A	1	-30.0	-1.56	29.38	-1.56	-0.01

i-nuc	BP(j)	Nuc	#BP_Win	avgMFE	avgZ	avgED	SumZ	SumZ/#TotalWindows	BPs= 3
nt-1225	-	U	120	-	-	-	-	-
1225	NoBP	U	36	-32.48	-0.83	22.62	-29.84	-0.25
1225	1210	G	5	-36.28	-1.19	19.26	-5.97	-0.05
1225	1254	A	73	-36.0	-2.36	13.86	-172.21	-1.44
1225	1320	A	6	-34.42	-2.6	15.18	-15.58	-0.13

i-nuc	BP(j)	Nuc	#BP_Win	avgMFE	avgZ	avgED	SumZ	SumZ/#TotalWindows	BPs= 2
nt-1226	-	U	120	-	-	-	-	-
1226	NoBP	U	109	-34.77	-1.86	16.82	-202.23	-1.69
1226	1209	G	5	-36.28	-1.19	19.26	-5.97	-0.05
1226	1319	A	6	-34.42	-2.6	15.18	-15.58	-0.13

i-nuc	BP(j)	Nuc	#BP_Win	avgMFE	avgZ	avgED	SumZ	SumZ/#TotalWindows	BPs= 1
nt-1227	-	U	120	-	-	-	-	-
1227	NoBP	U	25	-32.14	-0.38	21.71	-9.46	-0.08
1227	1252	A	95	-35.49	-2.27	15.55	-215.46	-1.8

i-nuc	BP(j)	Nuc	#BP_Win	avgMFE	avgZ	avgED	SumZ	SumZ/#TotalWindows	BPs= 1
nt-1228	-	U	120	-	-	-	-	-
1228	NoBP	U	23	-31.95	-0.34	21.96	-7.71	-0.06
1228	1251	A	97	-35.48	-2.26	15.57	-219.47	-1.83

i-nuc	BP(j)	Nuc	#BP_Win	avgMFE	avgZ	avgED	SumZ	SumZ/#TotalWindows	BPs= 2
nt-1229	-	C	120	-	-	-	-	-
1229	NoBP	C	20	-31.42	-0.21	22.87	-4.24	-0.04
1229	1207	G	1	-34.7	-0.73	17.99	-0.73	-0.01
1229	1250	G	99	-35.5	-2.26	15.55	-223.84	-1.87

i-nuc	BP(j)	Nuc	#BP_Win	avgMFE	avgZ	avgED	SumZ	SumZ/#TotalWindows	BPs= 3
nt-1230	-	A	120	-	-	-	-	-
1230	NoBP	A	11	-31.03	-0.17	23.54	-1.85	-0.02
1230	1222	U	7	-31.37	-0.1	23.1	-0.69	-0.01
1230	1206	U	1	-34.7	-0.73	17.99	-0.73	-0.01
1230	1249	U	101	-35.46	-2.24	15.57	-226.57	-1.89

i-nuc	BP(j)	Nuc	#BP_Win	avgMFE	avgZ	avgED	SumZ	SumZ/#TotalWindows	BPs= 2
nt-1231	-	G	120	-	-	-	-	-
1231	NoBP	G	10	-30.98	-0.11	23.9	-1.13	-0.01
1231	1221	C	7	-31.37	-0.1	23.1	-0.69	-0.01
1231	1248	C	103	-35.4	-2.22	15.67	-228.61	-1.91

i-nuc	BP(j)	Nuc	#BP_Win	avgMFE	avgZ	avgED	SumZ	SumZ/#TotalWindows	BPs= 2
nt-1232	-	G	120	-	-	-	-	-
1232	NoBP	G	10	-30.56	-0.13	25.43	-1.32	-0.01
1232	1220	C	7	-31.37	-0.1	23.1	-0.69	-0.01
1232	1247	C	103	-35.4	-2.22	15.67	-228.61	-1.91

i-nuc	BP(j)	Nuc	#BP_Win	avgMFE	avgZ	avgED	SumZ	SumZ/#TotalWindows	BPs= 2
nt-1233	-	C	120	-	-	-	-	-
1233	NoBP	C	13	-30.11	-0.1	24.8	-1.26	-0.01
1233	1134	G	4	-32.42	-0.36	27.84	-1.45	-0.01
1233	1246	G	103	-35.4	-2.22	15.67	-228.61	-1.91

i-nuc	BP(j)	Nuc	#BP_Win	avgMFE	avgZ	avgED	SumZ	SumZ/#TotalWindows	BPs= 3
nt-1234	-	U	120	-	-	-	-	-
1234	NoBP	U	6	-27.98	-0.24	30.5	-1.42	-0.01
1234	1218	A	7	-31.37	-0.1	23.1	-0.69	-0.01
1234	1133	G	4	-32.42	-0.36	27.84	-1.45	-0.01
1234	1244	A	103	-35.4	-2.22	15.67	-228.61	-1.91

i-nuc	BP(j)	Nuc	#BP_Win	avgMFE	avgZ	avgED	SumZ	SumZ/#TotalWindows	BPs= 3
nt-1235	-	G	120	-	-	-	-	-
1235	NoBP	G	6	-27.67	-0.49	33.14	-2.95	-0.02
1235	1217	C	7	-31.37	-0.1	23.1	-0.69	-0.01
1235	1132	C	4	-32.42	-0.36	27.84	-1.45	-0.01
1235	1243	C	103	-35.4	-2.22	15.67	-228.61	-1.91

i-nuc	BP(j)	Nuc	#BP_Win	avgMFE	avgZ	avgED	SumZ	SumZ/#TotalWindows	BPs= 4
nt-1236	-	C	120	-	-	-	-	-
1236	NoBP	C	1	-28.4	0.63	27.71	0.63	0.01
1236	1216	G	7	-31.37	-0.1	23.1	-0.69	-0.01
1236	1131	G	4	-32.42	-0.36	27.84	-1.45	-0.01
1236	1242	G	103	-35.4	-2.22	15.67	-228.61	-1.91
1236	1322	G	5	-27.26	-1.1	36.57	-5.49	-0.05

i-nuc	BP(j)	Nuc	#BP_Win	avgMFE	avgZ	avgED	SumZ	SumZ/#TotalWindows	BPs= 4
nt-1237	-	U	120	-	-	-	-	-
1237	1215	G	7	-31.37	-0.1	23.1	-0.69	-0.01
1237	1130	A	4	-32.42	-0.36	27.84	-1.45	-0.01
1237	NoBP	U	103	-35.4	-2.22	15.67	-228.61	-1.91
1237	1321	A	5	-27.26	-1.1	36.57	-5.49	-0.05
1237	1286	A	1	-25.8	-1.02	25.0	-1.02	-0.01

i-nuc	BP(j)	Nuc	#BP_Win	avgMFE	avgZ	avgED	SumZ	SumZ/#TotalWindows	BPs= 4
nt-1238	-	U	120	-	-	-	-	-
1238	NoBP	U	104	-35.34	-2.2	15.73	-228.33	-1.9
1238	1214	G	5	-32.14	-0.28	23.46	-1.41	-0.01
1238	1129	G	4	-32.42	-0.36	27.84	-1.45	-0.01
1238	1320	A	5	-27.26	-1.1	36.57	-5.49	-0.05
1238	1285	A	2	-25.45	-0.92	29.11	-1.85	-0.02

i-nuc	BP(j)	Nuc	#BP_Win	avgMFE	avgZ	avgED	SumZ	SumZ/#TotalWindows	BPs= 5
nt-1239	-	U	120	-	-	-	-	-
1239	1213	A	5	-32.14	-0.28	23.46	-1.41	-0.01
1239	1128	A	4	-32.42	-0.36	27.84	-1.45	-0.01
1239	NoBP	U	103	-35.4	-2.22	15.67	-228.61	-1.91
1239	1319	A	5	-27.26	-1.1	36.57	-5.49	-0.05
1239	1284	A	2	-25.45	-0.92	29.11	-1.85	-0.02
1239	1267	A	1	-24.4	-0.64	35.79	-0.64	-0.01

i-nuc	BP(j)	Nuc	#BP_Win	avgMFE	avgZ	avgED	SumZ	SumZ/#TotalWindows	BPs= 4
nt-1240	-	G	120	-	-	-	-	-
1240	NoBP	G	108	-35.19	-2.14	16.18	-230.77	-1.92
1240	1127	C	4	-32.42	-0.36	27.84	-1.45	-0.01
1240	1318	C	5	-27.26	-1.1	36.57	-5.49	-0.05
1240	1283	U	2	-25.45	-0.92	29.11	-1.85	-0.02
1240	1357	C	1	-24.1	-0.71	26.99	-0.71	-0.01

i-nuc	BP(j)	Nuc	#BP_Win	avgMFE	avgZ	avgED	SumZ	SumZ/#TotalWindows	BPs= 6
nt-1241	-	U	120	-	-	-	-	-
1241	1126	A	4	-32.42	-0.36	27.84	-1.45	-0.01
1241	1211	G	3	-33.1	-0.48	22.63	-1.44	-0.01
1241	NoBP	U	104	-35.29	-2.21	15.71	-229.43	-1.91
1241	1317	A	5	-27.26	-1.1	36.57	-5.49	-0.05
1241	1282	A	2	-25.45	-0.92	29.11	-1.85	-0.02
1241	1265	G	1	-24.4	-0.64	35.79	-0.64	-0.01
1241	1356	A	1	-24.1	-0.71	26.99	-0.71	-0.01

i-nuc	BP(j)	Nuc	#BP_Win	avgMFE	avgZ	avgED	SumZ	SumZ/#TotalWindows	BPs= 4
nt-1242	-	G	120	-	-	-	-	-
1242	1125	U	3	-32.73	-0.42	26.07	-1.27	-0.01
1242	NoBP	G	3	-33.1	-0.48	22.63	-1.44	-0.01
1242	1236	C	103	-35.4	-2.22	15.67	-228.61	-1.91
1242	1264	C	9	-25.91	-0.96	31.53	-8.68	-0.07
1242	1281	C	2	-25.45	-0.92	29.11	-1.85	-0.02

i-nuc	BP(j)	Nuc	#BP_Win	avgMFE	avgZ	avgED	SumZ	SumZ/#TotalWindows	BPs= 4
nt-1243	-	C	120	-	-	-	-	-
1243	NoBP	C	3	-29.2	-0.46	26.65	-1.38	-0.01
1243	1209	G	3	-33.1	-0.48	22.63	-1.44	-0.01
1243	1235	G	103	-35.4	-2.22	15.67	-228.61	-1.91
1243	1263	G	9	-25.91	-0.96	31.53	-8.68	-0.07
1243	1280	G	2	-25.45	-0.92	29.11	-1.85	-0.02

i-nuc	BP(j)	Nuc	#BP_Win	avgMFE	avgZ	avgED	SumZ	SumZ/#TotalWindows	BPs= 3
nt-1244	-	A	120	-	-	-	-	-
1244	NoBP	A	5	-25.46	-0.64	27.13	-3.2	-0.03
1244	1208	U	3	-33.1	-0.48	22.63	-1.44	-0.01
1244	1234	U	103	-35.4	-2.22	15.67	-228.61	-1.91
1244	1262	U	9	-25.91	-0.96	31.53	-8.68	-0.07

i-nuc	BP(j)	Nuc	#BP_Win	avgMFE	avgZ	avgED	SumZ	SumZ/#TotalWindows	BPs= 1
nt-1245	-	U	120	-	-	-	-	-
1245	1207	G	3	-33.1	-0.48	22.63	-1.44	-0.01
1245	NoBP	U	117	-34.15	-2.05	17.38	-240.35	-2.0

i-nuc	BP(j)	Nuc	#BP_Win	avgMFE	avgZ	avgED	SumZ	SumZ/#TotalWindows	BPs= 1
nt-1246	-	G	120	-	-	-	-	-
1246	NoBP	G	17	-25.76	-0.78	28.17	-13.19	-0.11
1246	1233	C	103	-35.4	-2.22	15.67	-228.61	-1.91

i-nuc	BP(j)	Nuc	#BP_Win	avgMFE	avgZ	avgED	SumZ	SumZ/#TotalWindows	BPs= 3
nt-1247	-	C	120	-	-	-	-	-
1247	NoBP	C	6	-23.72	-0.46	24.77	-2.78	-0.02
1247	1232	G	103	-35.4	-2.22	15.67	-228.61	-1.91
1247	1259	G	9	-25.91	-0.96	31.53	-8.68	-0.07
1247	1276	G	2	-25.45	-0.92	29.11	-1.85	-0.02

i-nuc	BP(j)	Nuc	#BP_Win	avgMFE	avgZ	avgED	SumZ	SumZ/#TotalWindows	BPs= 3
nt-1248	-	C	120	-	-	-	-	-
1248	1231	G	103	-35.4	-2.22	15.67	-228.61	-1.91
1248	1258	G	9	-25.91	-0.96	31.53	-8.68	-0.07
1248	1275	G	2	-25.45	-0.92	29.11	-1.85	-0.02
1248	NoBP	C	6	-21.8	-0.5	25.69	-3.02	-0.03

i-nuc	BP(j)	Nuc	#BP_Win	avgMFE	avgZ	avgED	SumZ	SumZ/#TotalWindows	BPs= 3
nt-1249	-	U	120	-	-	-	-	-
1249	1230	A	101	-35.46	-2.24	15.57	-226.57	-1.89
1249	NoBP	U	8	-22.81	-0.63	25.02	-5.07	-0.04
1249	1257	A	9	-25.91	-0.96	31.53	-8.68	-0.07
1249	1274	A	2	-25.45	-0.92	29.11	-1.85	-0.02

i-nuc	BP(j)	Nuc	#BP_Win	avgMFE	avgZ	avgED	SumZ	SumZ/#TotalWindows	BPs= 3
nt-1250	-	G	120	-	-	-	-	-
1250	1229	C	99	-35.5	-2.26	15.55	-223.84	-1.87
1250	NoBP	G	10	-23.53	-0.76	23.89	-7.63	-0.06
1250	1256	U	9	-25.91	-0.96	31.53	-8.68	-0.07
1250	1273	C	2	-25.45	-0.92	29.11	-1.85	-0.02

i-nuc	BP(j)	Nuc	#BP_Win	avgMFE	avgZ	avgED	SumZ	SumZ/#TotalWindows	BPs= 1
nt-1251	-	A	120	-	-	-	-	-
1251	1228	U	97	-35.48	-2.26	15.57	-219.47	-1.83
1251	NoBP	A	23	-25.01	-0.95	26.82	-21.87	-0.18

i-nuc	BP(j)	Nuc	#BP_Win	avgMFE	avgZ	avgED	SumZ	SumZ/#TotalWindows	BPs= 1
nt-1252	-	A	120	-	-	-	-	-
1252	1227	U	95	-35.49	-2.27	15.55	-215.46	-1.8
1252	NoBP	A	25	-25.27	-1.03	26.12	-25.8	-0.21

i-nuc	BP(j)	Nuc	#BP_Win	avgMFE	avgZ	avgED	SumZ	SumZ/#TotalWindows	BPs= 0
nt-1253	-	U	120	-	-	-	-	-
1253	NoBP	U	120	-33.24	-2.01	17.71	-240.95	-2.01

i-nuc	BP(j)	Nuc	#BP_Win	avgMFE	avgZ	avgED	SumZ	SumZ/#TotalWindows	BPs= 1
nt-1254	-	A	120	-	-	-	-	-
1254	NoBP	A	47	-28.67	-1.45	23.71	-68.34	-0.57
1254	1225	U	73	-36.0	-2.36	13.86	-172.21	-1.44

i-nuc	BP(j)	Nuc	#BP_Win	avgMFE	avgZ	avgED	SumZ	SumZ/#TotalWindows	BPs= 1
nt-1255	-	A	120	-	-	-	-	-
1255	NoBP	A	47	-28.37	-1.44	23.74	-67.66	-0.56
1255	1224	U	73	-36.0	-2.36	13.86	-172.21	-1.44

i-nuc	BP(j)	Nuc	#BP_Win	avgMFE	avgZ	avgED	SumZ	SumZ/#TotalWindows	BPs= 2
nt-1256	-	U	120	-	-	-	-	-
1256	NoBP	U	110	-33.44	-2.08	16.51	-228.78	-1.91
1256	1196	G	1	-36.2	-1.34	30.04	-1.34	-0.01
1256	1250	G	9	-25.91	-0.96	31.53	-8.68	-0.07

i-nuc	BP(j)	Nuc	#BP_Win	avgMFE	avgZ	avgED	SumZ	SumZ/#TotalWindows	BPs= 4
nt-1257	-	A	120	-	-	-	-	-
1257	NoBP	A	36	-27.98	-1.5	21.5	-54.08	-0.45
1257	1222	U	73	-36.0	-2.36	13.86	-172.21	-1.44
1257	1195	U	1	-36.2	-1.34	30.04	-1.34	-0.01
1257	1224	U	1	-30.0	-1.56	29.38	-1.56	-0.01
1257	1249	U	9	-25.91	-0.96	31.53	-8.68	-0.07

i-nuc	BP(j)	Nuc	#BP_Win	avgMFE	avgZ	avgED	SumZ	SumZ/#TotalWindows	BPs= 7
nt-1258	-	G	120	-	-	-	-	-
1258	NoBP	G	6	-31.68	-1.81	22.36	-10.88	-0.09
1258	1221	C	73	-36.0	-2.36	13.86	-172.21	-1.44
1258	1194	U	1	-36.2	-1.34	30.04	-1.34	-0.01
1258	1271	C	8	-34.31	-2.53	17.88	-20.25	-0.17
1258	1223	C	1	-30.0	-1.56	29.38	-1.56	-0.01
1258	1347	C	20	-23.92	-1.0	22.07	-20.06	-0.17
1258	1248	C	9	-25.91	-0.96	31.53	-8.68	-0.07
1258	1272	C	2	-25.45	-0.92	29.11	-1.85	-0.02

i-nuc	BP(j)	Nuc	#BP_Win	avgMFE	avgZ	avgED	SumZ	SumZ/#TotalWindows	BPs= 7
nt-1259	-	G	120	-	-	-	-	-
1259	1220	C	72	-36.07	-2.37	13.68	-170.48	-1.42
1259	1193	C	1	-36.2	-1.34	30.04	-1.34	-0.01
1259	1270	U	8	-34.31	-2.53	17.88	-20.25	-0.17
1259	NoBP	G	6	-28.87	-1.55	23.04	-9.3	-0.08
1259	1222	U	1	-30.0	-1.56	29.38	-1.56	-0.01
1259	1346	C	21	-24.3	-1.06	21.93	-22.2	-0.18
1259	1247	C	9	-25.91	-0.96	31.53	-8.68	-0.07
1259	1271	C	2	-25.45	-0.92	29.11	-1.85	-0.02

i-nuc	BP(j)	Nuc	#BP_Win	avgMFE	avgZ	avgED	SumZ	SumZ/#TotalWindows	BPs= 4
nt-1260	-	A	120	-	-	-	-	-
1260	NoBP	A	88	-34.3	-2.15	16.14	-189.21	-1.58
1260	1192	U	1	-36.2	-1.34	30.04	-1.34	-0.01
1260	1269	U	8	-34.31	-2.53	17.88	-20.25	-0.17
1260	1345	U	21	-24.3	-1.06	21.93	-22.2	-0.18
1260	1270	U	2	-25.45	-0.92	29.11	-1.85	-0.02

i-nuc	BP(j)	Nuc	#BP_Win	avgMFE	avgZ	avgED	SumZ	SumZ/#TotalWindows	BPs= 2
nt-1261	-	U	120	-	-	-	-	-
1261	NoBP	U	111	-32.1	-1.91	17.33	-211.83	-1.77
1261	1191	G	1	-36.2	-1.34	30.04	-1.34	-0.01
1261	1268	A	8	-34.31	-2.53	17.88	-20.25	-0.17

i-nuc	BP(j)	Nuc	#BP_Win	avgMFE	avgZ	avgED	SumZ	SumZ/#TotalWindows	BPs= 6
nt-1262	-	U	120	-	-	-	-	-
1262	NoBP	U	23	-31.26	-1.45	18.28	-33.24	-0.28
1262	1190	A	1	-36.2	-1.34	30.04	-1.34	-0.01
1262	1218	A	54	-36.18	-2.57	12.36	-138.53	-1.15
1262	1274	A	1	-36.7	-1.86	11.99	-1.86	-0.02
1262	1267	A	8	-34.31	-2.53	17.88	-20.25	-0.17
1262	1343	A	24	-25.15	-1.16	21.87	-27.95	-0.23
1262	1244	A	9	-25.91	-0.96	31.53	-8.68	-0.07

i-nuc	BP(j)	Nuc	#BP_Win	avgMFE	avgZ	avgED	SumZ	SumZ/#TotalWindows	BPs= 6
nt-1263	-	G	120	-	-	-	-	-
1263	NoBP	G	26	-33.77	-1.93	18.83	-50.26	-0.42
1263	1217	C	54	-36.18	-2.57	12.36	-138.53	-1.15
1263	1153	C	1	-36.5	-1.76	8.31	-1.76	-0.01
1263	1273	C	1	-36.7	-1.86	11.99	-1.86	-0.02
1263	1342	C	24	-25.15	-1.16	21.87	-27.95	-0.23
1263	1243	C	9	-25.91	-0.96	31.53	-8.68	-0.07
1263	1376	C	5	-19.7	-0.28	16.13	-1.42	-0.01

i-nuc	BP(j)	Nuc	#BP_Win	avgMFE	avgZ	avgED	SumZ	SumZ/#TotalWindows	BPs= 6
nt-1264	-	C	120	-	-	-	-	-
1264	NoBP	C	24	-32.72	-1.89	18.79	-45.45	-0.38
1264	1216	G	54	-36.18	-2.57	12.36	-138.53	-1.15
1264	1151	G	3	-37.4	-1.78	13.37	-5.34	-0.04
1264	1152	G	1	-36.5	-1.76	8.31	-1.76	-0.01
1264	1341	G	24	-25.15	-1.16	21.87	-27.95	-0.23
1264	1242	G	9	-25.91	-0.96	31.53	-8.68	-0.07
1264	1375	G	5	-19.7	-0.28	16.13	-1.42	-0.01

i-nuc	BP(j)	Nuc	#BP_Win	avgMFE	avgZ	avgED	SumZ	SumZ/#TotalWindows	BPs= 6
nt-1265	-	G	120	-	-	-	-	-
1265	NoBP	G	69	-35.4	-2.43	13.25	-167.89	-1.4
1265	1150	C	3	-37.4	-1.78	13.37	-5.34	-0.04
1265	1272	C	12	-27.63	-1.13	25.62	-13.56	-0.11
1265	1273	C	1	-36.4	-1.74	11.96	-1.74	-0.01
1265	1338	C	29	-26.21	-1.29	22.52	-37.46	-0.31
1265	1241	U	1	-24.4	-0.64	35.79	-0.64	-0.01
1265	1374	C	5	-19.7	-0.28	16.13	-1.42	-0.01

i-nuc	BP(j)	Nuc	#BP_Win	avgMFE	avgZ	avgED	SumZ	SumZ/#TotalWindows	BPs= 5
nt-1266	-	G	120	-	-	-	-	-
1266	1149	C	3	-37.4	-1.78	13.37	-5.34	-0.04
1266	1150	C	1	-36.5	-1.76	8.31	-1.76	-0.01
1266	NoBP	G	74	-33.94	-2.26	13.58	-167.57	-1.4
1266	1271	C	12	-27.63	-1.13	25.62	-13.56	-0.11
1266	1272	C	1	-36.4	-1.74	11.96	-1.74	-0.01
1266	1337	C	29	-26.21	-1.29	22.52	-37.46	-0.31

i-nuc	BP(j)	Nuc	#BP_Win	avgMFE	avgZ	avgED	SumZ	SumZ/#TotalWindows	BPs= 3
nt-1267	-	A	120	-	-	-	-	-
1267	NoBP	A	82	-33.08	-2.06	14.38	-168.99	-1.41
1267	1262	U	8	-34.31	-2.53	17.88	-20.25	-0.17
1267	1336	U	29	-26.21	-1.29	22.52	-37.46	-0.31
1267	1239	U	1	-24.4	-0.64	35.79	-0.64	-0.01

i-nuc	BP(j)	Nuc	#BP_Win	avgMFE	avgZ	avgED	SumZ	SumZ/#TotalWindows	BPs= 2
nt-1268	-	A	120	-	-	-	-	-
1268	NoBP	A	83	-32.78	-2.04	14.6	-169.41	-1.41
1268	1261	U	8	-34.31	-2.53	17.88	-20.25	-0.17
1268	1335	U	29	-26.21	-1.29	22.52	-37.46	-0.31

i-nuc	BP(j)	Nuc	#BP_Win	avgMFE	avgZ	avgED	SumZ	SumZ/#TotalWindows	BPs= 3
nt-1269	-	U	120	-	-	-	-	-
1269	NoBP	U	31	-26.38	-1.08	19.11	-33.61	-0.28
1269	1213	A	52	-36.27	-2.6	11.86	-135.45	-1.13
1269	1260	A	8	-34.31	-2.53	17.88	-20.25	-0.17
1269	1334	G	29	-26.21	-1.29	22.52	-37.46	-0.31

i-nuc	BP(j)	Nuc	#BP_Win	avgMFE	avgZ	avgED	SumZ	SumZ/#TotalWindows	BPs= 5
nt-1270	-	U	120	-	-	-	-	-
1270	NoBP	U	28	-25.71	-1.07	18.23	-30.03	-0.25
1270	1212	G	52	-36.27	-2.6	11.86	-135.45	-1.13
1270	1259	G	8	-34.31	-2.53	17.88	-20.25	-0.17
1270	1213	A	1	-31.2	-1.52	21.59	-1.52	-0.01
1270	1333	G	29	-26.21	-1.29	22.52	-37.46	-0.31
1270	1260	A	2	-25.45	-0.92	29.11	-1.85	-0.02

i-nuc	BP(j)	Nuc	#BP_Win	avgMFE	avgZ	avgED	SumZ	SumZ/#TotalWindows	BPs= 6
nt-1271	-	C	120	-	-	-	-	-
1271	NoBP	C	16	-23.32	-1.02	12.67	-16.31	-0.14
1271	1266	G	12	-27.63	-1.13	25.62	-13.56	-0.11
1271	1211	G	52	-36.27	-2.6	11.86	-135.45	-1.13
1271	1258	G	8	-34.31	-2.53	17.88	-20.25	-0.17
1271	1212	G	1	-31.2	-1.52	21.59	-1.52	-0.01
1271	1329	G	29	-26.21	-1.29	22.52	-37.46	-0.31
1271	1259	G	2	-25.45	-0.92	29.11	-1.85	-0.02

i-nuc	BP(j)	Nuc	#BP_Win	avgMFE	avgZ	avgED	SumZ	SumZ/#TotalWindows	BPs= 6
nt-1272	-	C	120	-	-	-	-	-
1272	NoBP	C	23	-25.92	-1.51	14.51	-34.65	-0.29
1272	1265	G	12	-27.63	-1.13	25.62	-13.56	-0.11
1272	1266	G	1	-36.4	-1.74	11.96	-1.74	-0.01
1272	1210	G	52	-36.27	-2.6	11.86	-135.45	-1.13
1272	1211	G	1	-31.2	-1.52	21.59	-1.52	-0.01
1272	1328	G	29	-26.21	-1.29	22.52	-37.46	-0.31
1272	1258	G	2	-25.45	-0.92	29.11	-1.85	-0.02

i-nuc	BP(j)	Nuc	#BP_Win	avgMFE	avgZ	avgED	SumZ	SumZ/#TotalWindows	BPs= 6
nt-1273	-	C	120	-	-	-	-	-
1273	NoBP	C	1	-36.3	-1.74	6.88	-1.74	-0.01
1273	1265	G	1	-36.4	-1.74	11.96	-1.74	-0.01
1273	1263	G	1	-36.7	-1.86	11.99	-1.86	-0.02
1273	1209	G	51	-36.33	-2.62	11.79	-133.53	-1.11
1273	1301	G	35	-25.81	-1.36	18.88	-47.77	-0.4
1273	1327	G	29	-26.21	-1.29	22.52	-37.46	-0.31
1273	1250	G	2	-25.45	-0.92	29.11	-1.85	-0.02

i-nuc	BP(j)	Nuc	#BP_Win	avgMFE	avgZ	avgED	SumZ	SumZ/#TotalWindows	BPs= 5
nt-1274	-	A	120	-	-	-	-	-
1274	NoBP	A	1	-36.4	-1.74	11.96	-1.74	-0.01
1274	1262	U	1	-36.7	-1.86	11.99	-1.86	-0.02
1274	1208	U	49	-36.43	-2.64	11.52	-129.14	-1.08
1274	1300	U	38	-26.01	-1.38	19.06	-52.54	-0.44
1274	1326	U	29	-26.21	-1.29	22.52	-37.46	-0.31
1274	1249	U	2	-25.45	-0.92	29.11	-1.85	-0.02

i-nuc	BP(j)	Nuc	#BP_Win	avgMFE	avgZ	avgED	SumZ	SumZ/#TotalWindows	BPs= 3
nt-1275	-	G	120	-	-	-	-	-
1275	NoBP	G	50	-36.44	-2.62	11.53	-131.0	-1.09
1275	1299	C	39	-25.76	-1.35	19.3	-52.62	-0.44
1275	1325	C	29	-26.21	-1.29	22.52	-37.46	-0.31
1275	1248	C	2	-25.45	-0.92	29.11	-1.85	-0.02

i-nuc	BP(j)	Nuc	#BP_Win	avgMFE	avgZ	avgED	SumZ	SumZ/#TotalWindows	BPs= 3
nt-1276	-	G	120	-	-	-	-	-
1276	1206	U	49	-36.43	-2.64	11.52	-129.14	-1.08
1276	1298	C	39	-25.76	-1.35	19.3	-52.62	-0.44
1276	NoBP	G	30	-25.87	-1.26	22.6	-37.66	-0.31
1276	1247	C	2	-25.45	-0.92	29.11	-1.85	-0.02

i-nuc	BP(j)	Nuc	#BP_Win	avgMFE	avgZ	avgED	SumZ	SumZ/#TotalWindows	BPs= 2
nt-1277	-	A	120	-	-	-	-	-
1277	1205	U	48	-36.45	-2.66	11.35	-127.76	-1.06
1277	1297	U	39	-25.76	-1.35	19.3	-52.62	-0.44
1277	NoBP	A	33	-25.54	-1.21	23.12	-39.9	-0.33

i-nuc	BP(j)	Nuc	#BP_Win	avgMFE	avgZ	avgED	SumZ	SumZ/#TotalWindows	BPs= 1
nt-1278	-	U	120	-	-	-	-	-
1278	1204	A	46	-36.48	-2.68	10.92	-123.31	-1.03
1278	NoBP	U	74	-25.66	-1.29	21.24	-95.73	-0.8

i-nuc	BP(j)	Nuc	#BP_Win	avgMFE	avgZ	avgED	SumZ	SumZ/#TotalWindows	BPs= 1
nt-1279	-	A	120	-	-	-	-	-
1279	NoBP	A	117	-29.43	-1.78	17.72	-207.89	-1.73
1279	1297	U	3	-37.6	-3.04	6.96	-9.11	-0.08

i-nuc	BP(j)	Nuc	#BP_Win	avgMFE	avgZ	avgED	SumZ	SumZ/#TotalWindows	BPs= 3
nt-1280	-	G	120	-	-	-	-	-
1280	NoBP	G	72	-31.66	-2.04	16.55	-146.93	-1.22
1280	1296	C	43	-26.84	-1.5	18.11	-64.57	-0.54
1280	1243	C	2	-25.45	-0.92	29.11	-1.85	-0.02
1280	1396	C	3	-16.74	-0.45	28.55	-1.35	-0.01

i-nuc	BP(j)	Nuc	#BP_Win	avgMFE	avgZ	avgED	SumZ	SumZ/#TotalWindows	BPs= 3
nt-1281	-	C	120	-	-	-	-	-
1281	NoBP	C	72	-31.39	-2.02	16.64	-145.38	-1.21
1281	1295	G	43	-26.84	-1.5	18.11	-64.57	-0.54
1281	1242	G	2	-25.45	-0.92	29.11	-1.85	-0.02
1281	1395	G	3	-16.74	-0.45	28.55	-1.35	-0.01

i-nuc	BP(j)	Nuc	#BP_Win	avgMFE	avgZ	avgED	SumZ	SumZ/#TotalWindows	BPs= 3
nt-1282	-	A	120	-	-	-	-	-
1282	NoBP	A	72	-31.13	-2.0	16.81	-144.04	-1.2
1282	1294	U	43	-26.84	-1.5	18.11	-64.57	-0.54
1282	1241	U	2	-25.45	-0.92	29.11	-1.85	-0.02
1282	1394	U	3	-16.74	-0.45	28.55	-1.35	-0.01

i-nuc	BP(j)	Nuc	#BP_Win	avgMFE	avgZ	avgED	SumZ	SumZ/#TotalWindows	BPs= 2
nt-1283	-	U	120	-	-	-	-	-
1283	NoBP	U	89	-29.96	-1.92	16.13	-171.09	-1.43
1283	1317	A	29	-26.21	-1.29	22.52	-37.46	-0.31
1283	1240	G	2	-25.45	-0.92	29.11	-1.85	-0.02

i-nuc	BP(j)	Nuc	#BP_Win	avgMFE	avgZ	avgED	SumZ	SumZ/#TotalWindows	BPs= 2
nt-1284	-	A	120	-	-	-	-	-
1284	NoBP	A	89	-29.75	-1.91	16.28	-169.58	-1.41
1284	1316	U	29	-26.21	-1.29	22.52	-37.46	-0.31
1284	1239	U	2	-25.45	-0.92	29.11	-1.85	-0.02

i-nuc	BP(j)	Nuc	#BP_Win	avgMFE	avgZ	avgED	SumZ	SumZ/#TotalWindows	BPs= 2
nt-1285	-	A	120	-	-	-	-	-
1285	NoBP	A	89	-29.53	-1.89	16.44	-167.92	-1.4
1285	1315	U	29	-26.21	-1.29	22.52	-37.46	-0.31
1285	1238	U	2	-25.45	-0.92	29.11	-1.85	-0.02

i-nuc	BP(j)	Nuc	#BP_Win	avgMFE	avgZ	avgED	SumZ	SumZ/#TotalWindows	BPs= 2
nt-1286	-	A	120	-	-	-	-	-
1286	NoBP	A	90	-29.27	-1.85	16.8	-166.66	-1.39
1286	1314	U	29	-26.21	-1.29	22.52	-37.46	-0.31
1286	1237	U	1	-25.8	-1.02	25.0	-1.02	-0.01

i-nuc	BP(j)	Nuc	#BP_Win	avgMFE	avgZ	avgED	SumZ	SumZ/#TotalWindows	BPs= 1
nt-1287	-	U	120	-	-	-	-	-
1287	NoBP	U	62	-27.29	-1.62	16.85	-100.65	-0.84
1287	1301	G	58	-29.48	-1.76	20.15	-102.03	-0.85

i-nuc	BP(j)	Nuc	#BP_Win	avgMFE	avgZ	avgED	SumZ	SumZ/#TotalWindows	BPs= 1
nt-1288	-	A	120	-	-	-	-	-
1288	NoBP	A	61	-26.84	-1.57	17.2	-95.88	-0.8
1288	1300	U	59	-29.58	-1.77	20.04	-104.36	-0.87

i-nuc	BP(j)	Nuc	#BP_Win	avgMFE	avgZ	avgED	SumZ	SumZ/#TotalWindows	BPs= 2
nt-1289	-	G	120	-	-	-	-	-
1289	NoBP	G	50	-28.19	-1.7	16.25	-84.87	-0.71
1289	1299	C	59	-29.58	-1.77	20.04	-104.36	-0.87
1289	1347	C	11	-18.96	-0.75	22.97	-8.3	-0.07

i-nuc	BP(j)	Nuc	#BP_Win	avgMFE	avgZ	avgED	SumZ	SumZ/#TotalWindows	BPs= 2
nt-1290	-	G	120	-	-	-	-	-
1290	NoBP	G	50	-27.77	-1.63	16.84	-81.36	-0.68
1290	1298	C	59	-29.58	-1.77	20.04	-104.36	-0.87
1290	1346	C	11	-18.96	-0.75	22.97	-8.3	-0.07

i-nuc	BP(j)	Nuc	#BP_Win	avgMFE	avgZ	avgED	SumZ	SumZ/#TotalWindows	BPs= 2
nt-1291	-	A	120	-	-	-	-	-
1291	NoBP	A	50	-27.37	-1.56	17.33	-78.22	-0.65
1291	1297	U	59	-29.58	-1.77	20.04	-104.36	-0.87
1291	1345	U	11	-18.96	-0.75	22.97	-8.3	-0.07

i-nuc	BP(j)	Nuc	#BP_Win	avgMFE	avgZ	avgED	SumZ	SumZ/#TotalWindows	BPs= 1
nt-1292	-	A	120	-	-	-	-	-
1292	NoBP	A	109	-28.4	-1.65	18.99	-179.93	-1.5
1292	1344	U	11	-18.96	-0.75	22.97	-8.3	-0.07

i-nuc	BP(j)	Nuc	#BP_Win	avgMFE	avgZ	avgED	SumZ	SumZ/#TotalWindows	BPs= 1
nt-1293	-	U	120	-	-	-	-	-
1293	NoBP	U	109	-28.26	-1.63	19.17	-177.87	-1.48
1293	1343	A	11	-18.96	-0.75	22.97	-8.3	-0.07

i-nuc	BP(j)	Nuc	#BP_Win	avgMFE	avgZ	avgED	SumZ	SumZ/#TotalWindows	BPs= 1
nt-1294	-	U	120	-	-	-	-	-
1294	NoBP	U	77	-27.57	-1.56	20.54	-120.46	-1.0
1294	1282	A	43	-26.84	-1.5	18.11	-64.57	-0.54

i-nuc	BP(j)	Nuc	#BP_Win	avgMFE	avgZ	avgED	SumZ	SumZ/#TotalWindows	BPs= 3
nt-1295	-	G	120	-	-	-	-	-
1295	NoBP	G	64	-28.96	-1.68	20.32	-107.53	-0.9
1295	1281	C	43	-26.84	-1.5	18.11	-64.57	-0.54
1295	1342	C	11	-18.96	-0.75	22.97	-8.3	-0.07
1295	1413	C	2	-24.9	-1.98	23.52	-3.97	-0.03

i-nuc	BP(j)	Nuc	#BP_Win	avgMFE	avgZ	avgED	SumZ	SumZ/#TotalWindows	BPs= 3
nt-1296	-	C	120	-	-	-	-	-
1296	1280	G	43	-26.84	-1.5	18.11	-64.57	-0.54
1296	NoBP	C	62	-28.96	-1.67	20.51	-103.79	-0.86
1296	1341	G	11	-18.96	-0.75	22.97	-8.3	-0.07
1296	1412	G	4	-23.15	-1.5	23.64	-6.02	-0.05

i-nuc	BP(j)	Nuc	#BP_Win	avgMFE	avgZ	avgED	SumZ	SumZ/#TotalWindows	BPs= 5
nt-1297	-	U	120	-	-	-	-	-
1297	1279	A	3	-37.6	-3.04	6.96	-9.11	-0.08
1297	1291	A	59	-29.58	-1.77	20.04	-104.36	-0.87
1297	1277	A	39	-25.76	-1.35	19.3	-52.62	-0.44
[truncated: 207,825 more chars]
