# Supplementary material for: Identification of MYC intron 2 regions that modulate expression
Source: PLoS One. 2024 Jan 18;19(1):e0296889. doi: 10.1371/journal.pone.0296889 (PMC10795982; doi:10.1371/journal.pone.0296889)
Supplement: S1 File — (ZIP) [file pone.0296889.s005.zip › S1_File_ScanFold2 data for species/Suppl_File_3_ScanFold2 data for species/Cobra/tmpv2kmg79_.structure_extracts.txt]

CobraMYCi2	.	RNA_sequence_secondary_structure	251	265	.	.	.	motif_1;sequence=CAACUACCAAAUUGC;structure=(((........))));refoldedMFE=...............;MFE(kcal/mol)=0.0;z-score=0.0;ED=0.31
CobraMYCi2	.	RNA_sequence_secondary_structure	267	306	.	.	.	motif_2;sequence=AAGCUUUGUGUGCAUUCUCAUGGACACACACAACAGCUUU;structure=(((((.............................))))));refoldedMFE=((((((((((((..(((....)))..))))))).))))).;MFE(kcal/mol)=-14.5;z-score=-4.37;ED=1.25
CobraMYCi2	.	RNA_sequence_secondary_structure	385	402	.	.	.	motif_3;sequence=AAGGCCAAAAUUGCCUUG;structure=(((((.......))))));refoldedMFE=(((((.......))))).;MFE(kcal/mol)=-4.7;z-score=-2.74;ED=0.96
CobraMYCi2	.	RNA_sequence_secondary_structure	413	433	.	.	.	motif_4;sequence=ACCUGGCCCUAUUUUCAGGUG;structure=((((((........)))))));refoldedMFE=((((((........)))))).;MFE(kcal/mol)=-6.1;z-score=-2.21;ED=0.43
CobraMYCi2	.	RNA_sequence_secondary_structure	439	449	.	.	.	motif_5;sequence=GCUUACUUGCC;structure=((......)));refoldedMFE=((......)).;MFE(kcal/mol)=-0.9;z-score=-2.62;ED=0.62
CobraMYCi2	.	RNA_sequence_secondary_structure	452	476	.	.	.	motif_6;sequence=UCACAGUUGCCUGAAGCAGCUUGAA;structure=(((.((((((.....))))))))));refoldedMFE=(((.((((((.....))))))))).;MFE(kcal/mol)=-7.9;z-score=-3.05;ED=0.82
CobraMYCi2	.	RNA_sequence_secondary_structure	652	674	.	.	.	motif_7;sequence=GUGAUUCUCCUAACAGUGUCACC;structure=(((((.((......)).))))));refoldedMFE=(((((.((......)).))))).;MFE(kcal/mol)=-5.0;z-score=-2.53;ED=0.51
CobraMYCi2	.	RNA_sequence_secondary_structure	685	731	.	.	.	motif_8;sequence=AGGAAGUUUCUGGCAGGGAUUAGGAGCUUCCCUGUCCCCCCUUUUUU;structure=.((.((.....((((((((.........))))))))....)).)).);refoldedMFE=.(((((.....((((((((.........))))))))....)))))..;MFE(kcal/mol)=-14.0;z-score=-2.24;ED=13.14
CobraMYCi2	.	RNA_sequence_secondary_structure	750	804	.	.	.	motif_9;sequence=UUGAAUGUUUGAAUACCUUUUCCCCUUGAAGGGAGAGAAAGCUGUAACAUUCGGC;structure=..(((((((........(((((((......)))))))........)))))))..);refoldedMFE=.((((((((........(((((((......)))))))........))))))))..;MFE(kcal/mol)=-14.8;z-score=-1.87;ED=11.96
CobraMYCi2	.	RNA_sequence_secondary_structure	1180	1197	.	.	.	motif_10;sequence=UGAGAAUAAAAGUCUUGC;structure=((((.........)))));refoldedMFE=.((((.......))))..;MFE(kcal/mol)=-0.4;z-score=-0.12;ED=2.24
CobraMYCi2	.	RNA_sequence_secondary_structure	1205	1278	.	.	.	motif_11;sequence=UUGUGGGGAGGGCACCCUCUUUUUCAGGCUGCUUUGUGCAUGCCUGAAUAAUAGGAUUGCGGAAUUCCCAGGAU;structure=((.((((((..(((.(((.((.((((((((((.....))).))))))).)).)))..)))....)))))).)));refoldedMFE=((.((((((..(((.(((.((.((((((((((.....))).))))))).)).)))..)))....)))))).)).;MFE(kcal/mol)=-31.5;z-score=-3.93;ED=2.4
CobraMYCi2	.	RNA_sequence_secondary_structure	1682	1763	.	.	.	motif_12;sequence=CAAUUUCAACAUCUGCAAGAUGGCCAGGAUUCAGUUAAUAGUUCUUUGGAAUUGUCAUCUUGGUGGAGAUGUGUGGAGUUGC;structure=((((((((((((((.(......((((((((..........................))))))))).)))))).)))))))));refoldedMFE=((((((((((((((.(......((((((((.......(((((((....))))))).))))))))).)))))).)))))))).;MFE(kcal/mol)=-25.2;z-score=-3.07;ED=20.48
