# Supplementary material for: Identification of MYC intron 2 regions that modulate expression
Source: PLoS One. 2024 Jan 18;19(1):e0296889. doi: 10.1371/journal.pone.0296889 (PMC10795982; doi:10.1371/journal.pone.0296889)
Supplement: S1 File — (ZIP) [file pone.0296889.s005.zip › S1_File_ScanFold2 data for species/Suppl_File_3_ScanFold2 data for species/Cobra/tmpv2kmg79_.zavgs.wig]

fixedStep chrom=CobraMYCi2 start=1 step=1 span=1
-1.190000
-1.270000
-1.225000
-1.206667
-1.207500
-1.218000
-1.093333
-1.118571
-0.962857
-0.962857
-0.962857
-0.962857
-0.905556
-0.863000
-0.791000
-0.905556
-0.905556
-0.905556
-0.905556
-0.905556
-0.905556
-0.905556
-0.339474
-0.481333
-0.801000
-0.771818
-0.801000
-0.456000
-0.456000
-0.147241
-0.147241
-0.147241
-0.147241
-0.147241
-0.147241
-0.147241
-0.147241
-0.147241
-0.147241
-0.147241
-0.121290
-0.147241
-0.147241
-0.147241
0.000857
-0.147241
-0.147241
-0.147241
-0.147241
-0.147241
-0.147241
-0.147241
-0.147241
-0.070937
-0.147241
-0.147241
-0.147241
-0.147241
-0.147241
-0.147241
-0.147241
-0.147241
-0.456000
-0.456000
-0.801000
-0.791000
-0.801000
-0.905556
-0.962857
-0.962857
-0.962857
-0.962857
-1.118571
-0.751600
-1.162593
-1.270000
-0.905556
-0.905556
-0.791000
-0.863000
-0.905556
-0.147241
-0.147241
-0.147241
-0.943125
-0.121290
-0.147241
-0.147241
0.890000
0.890000
0.890000
-0.147241
-0.147241
-0.147241
0.890000
-0.905556
-0.905556
-0.905556
-0.905556
-0.905556
-0.905556
-0.905556
-0.905556
-0.962857
-0.962857
-0.905556
-0.055172
-0.962857
-0.962857
-0.962857
-0.962857
-2.970909
-1.093333
-1.218000
-0.557222
-1.206667
-0.151765
-1.190000
-0.132083
-0.108462
-1.270000
-1.162593
-0.751600
-0.630000
-0.905556
-0.108462
-0.623333
-0.598023
-0.509706
-0.557222
-0.905556
-2.635333
-1.180250
-1.593333
-2.970909
0.055000
0.055000
-0.905556
-0.481333
-0.339474
-1.162593
0.055000
0.055000
-1.206667
-2.040000
0.900000
-2.001964
-2.001964
-2.001964
-1.245766
-1.860000
-2.004302
-0.055172
-0.905556
-0.147241
-0.943125
-0.943125
-0.943125
-0.147241
-0.147241
-0.905556
-0.055172
-2.004302
-0.020000
-1.245766
0.690000
-1.747157
-1.839388
0.900000
-1.855979
-0.020000
-1.880947
-1.906452
0.690000
0.690000
-2.040000
-2.044875
-2.001964
0.055000
-0.943125
-2.001964
-2.044875
0.890000
-0.147241
-0.147241
-1.860000
0.890000
0.890000
0.890000
-0.477857
-0.346500
-0.801667
-0.121290
-2.970909
-0.975818
-0.474149
-0.975818
-0.474149
-2.635333
-1.180250
-0.512632
-2.635333
-2.635333
-0.346500
-0.477857
-0.043545
-0.034649
-1.593333
-1.180250
-0.477857
-0.346500
-1.355455
-1.294615
-0.512632
-0.852000
-0.534138
-0.474149
-0.975818
-1.305619
-1.429765
-1.593333
-1.180250
-1.429765
-0.510652
-0.557222
-0.509706
-0.598023
-0.623333
-0.462500
-0.489750
-0.630000
-0.751600
-1.162593
-0.978701
-0.521771
-0.457500
-0.380377
-1.429765
-1.429765
-1.305619
-0.975818
-0.474149
-0.612308
-1.294615
-1.355455
-1.428161
-1.429765
-1.180250
-1.593333
-2.001964
-2.001964
-2.001964
-2.001964
-1.265825
-1.560000
-1.570220
-1.827195
-1.860000
-1.245766
-1.144250
-1.245088
-2.001964
-2.001964
-2.001964
-2.001964
-2.044875
-2.040000
-2.027024
-2.004302
-2.004302
-2.004302
-1.906452
-1.880947
-1.873229
-1.855979
-1.839388
-1.839388
-1.839388
-1.747157
-1.735340
-1.839388
-1.839388
-1.839388
-1.630364
-1.643364
-1.732286
-1.779417
-1.839388
-1.839388
-1.839388
-1.608783
-1.619130
-1.839388
-1.839388
-1.839388
-1.855979
-1.873229
-1.880947
-1.906452
-1.751604
-2.004302
-2.004302
-2.004302
-2.027024
-2.040000
-2.044875
-1.529322
-1.279221
-1.946829
-1.946829
-1.629740
-1.793261
-1.793261
-1.450429
-1.574796
-1.778095
-1.548506
-1.793261
-1.793261
-1.946829
-1.946829
-1.279221
-1.593889
-1.595000
-1.547273
-1.562933
-1.493158
-1.578750
-1.590000
-1.429524
-1.429765
-1.429765
-1.428161
-1.355455
-1.294615
-1.305619
-1.429765
-1.429765
-1.429524
-1.348545
-1.208400
-1.368899
-1.334717
-1.327500
-1.735294
-1.347302
-1.395625
-1.573273
-1.375577
-1.472885
-1.515500
-1.484902
-1.564112
-1.735294
-1.327500
-1.334717
-1.486727
-1.566923
-1.570000
-1.512051
-1.453718
-1.375467
-1.389733
-1.750000
-1.746081
-1.771892
-2.019231
-2.127407
-2.142830
-1.750000
-1.389733
-1.375467
-1.453718
-1.502051
-3.545294
-1.924595
-1.637377
-1.686452
-1.932632
-1.815000
-1.694167
-1.878814
-1.893814
-2.082843
-2.089223
-2.048095
-2.048095
-2.048095
-2.048095
-2.070183
-2.078182
-1.965333
-1.964359
-1.979316
-2.002222
-2.024188
-2.048095
-2.048095
-2.048095
-2.048095
-2.089223
-2.082843
-2.083333
-2.112245
-1.642055
-2.039740
-1.968378
-2.204889
-2.270435
-2.098817
-2.415818
-2.843929
-2.832353
-2.832353
-2.832353
-2.832353
-2.832353
-2.832353
-2.748764
-2.699810
-2.669358
-2.680826
-2.683545
-2.696000
-2.600696
-2.618158
-2.832353
-2.832353
-2.832353
-2.832353
-2.832353
-2.832353
-2.843929
-2.743889
-2.761236
-2.761294
-2.783776
-3.043140
-3.043140
-3.043140
-2.592605
-2.607333
-2.901290
-2.904624
-2.629658
-2.645948
-3.043140
-3.043140
-3.043140
-2.952364
-2.328986
-2.572022
-2.572022
-2.572022
-2.522037
-2.534889
-2.503626
-2.503626
-2.503626
-2.503626
-2.503626
-2.529714
-2.499630
-2.257019
-2.493511
-2.492708
-2.503626
-2.503626
-2.503626
-2.503626
-2.503626
-2.534889
-2.572022
-2.572022
-2.572022
-2.328986
-2.952364
-2.786333
-1.839412
-2.039740
-1.642055
-2.541562
-2.187143
-2.269783
-1.875672
-1.826324
-1.752340
-1.730851
-1.566505
-1.544059
-1.848936
-1.470909
-1.470909
-1.872889
-1.470909
-1.545138
-1.546476
-1.533516
-1.588471
-1.543953
-1.555057
-1.466264
-1.459381
-1.455934
-1.470909
-1.872889
-1.470909
-1.470909
-1.848936
-1.578235
-1.681754
-1.365949
-1.714340
-1.740000
-1.658548
-1.576349
-1.315942
-1.667727
-1.552727
-1.361148
-1.282623
-1.207213
-1.128525
-0.920118
-1.585000
-0.532588
-0.532588
-0.532588
-0.532588
-0.597327
-0.415667
-0.415667
-0.415667
-0.518929
-0.356852
-0.323814
-0.415667
-0.415667
-0.415667
-0.415667
-0.415667
-0.242807
-0.274750
-0.250083
-0.415667
-0.415667
-0.415667
-0.415667
-0.415667
-0.415667
-0.415667
-0.415667
-0.532588
-0.532588
-0.532588
-0.532588
-1.585000
-0.363261
-0.393625
-0.333750
-0.212262
-0.209302
-1.128525
-0.635588
-0.635588
-1.361148
-0.635588
-0.635588
-0.635588
-1.552727
-0.497750
-0.577500
-0.635588
-0.635588
-0.635588
-1.714340
-0.635588
-0.635588
-0.485750
-1.848936
-0.920118
-1.128525
-1.207213
-1.282623
-1.361148
-1.552727
-1.667727
-1.315942
-1.576349
-1.658548
-1.740000
-1.714340
-1.365949
-1.681754
-1.578235
-1.848936
-0.013678
-2.269783
-2.187143
-1.470909
-1.470909
-1.872889
-0.285352
-3.270370
-3.243457
-3.303797
-3.282658
-3.240875
-3.152759
-3.222235
-0.766098
-0.928077
-1.533516
-0.034400
-0.425373
-0.458169
-1.135357
-1.114545
-2.330000
-3.313382
-3.450278
-3.317750
-3.369750
-0.316726
-1.283488
-0.700353
-0.888556
-0.805745
-0.329833
-0.351833
-3.329423
-3.242745
-0.316726
-0.346460
-3.050638
-3.450278
-3.450278
-2.956600
-3.450278
-3.450278
-2.077059
-3.450278
-2.878125
-3.028356
-2.971486
-0.694486
-0.732056
-1.604878
-1.658049
-2.105205
-2.316406
-2.316406
-2.316406
-2.316406
-2.316406
-2.316406
-2.080137
-2.316406
-2.316406
-2.042529
-2.104598
-2.172841
-1.644352
-1.690278
-2.466627
-2.316406
-2.316406
-2.525301
-2.316406
-2.316406
-2.316406
-2.316406
-2.316406
-2.316406
-1.878608
-2.151806
-2.448085
-1.548690
-1.586310
-1.625714
-2.971486
-3.028356
-2.878125
-3.450278
-1.862738
-3.450278
-3.450278
-2.956600
-3.450278
-3.450278
-3.050638
-3.088421
-3.136184
-3.242745
-3.329423
-3.313382
-3.339868
-3.336883
-3.324359
-3.324359
-3.324359
-3.324359
-3.324359
-2.991042
-3.222235
-3.152759
-3.240875
-3.282658
-3.303797
-3.243457
-3.270370
-3.090612
-3.324359
-3.324359
-3.324359
-3.324359
-3.324359
-3.336883
-3.339868
-3.313382
-3.236038
-3.235577
-3.369750
-3.317750
-3.450278
-3.450278
-2.956600
-3.450278
-3.450278
-1.862738
-3.450278
-2.878125
-3.028356
-2.971486
-3.002500
-2.965833
-2.751125
-3.450278
-1.862738
-3.450278
-3.450278
-2.777692
-3.450278
-3.450278
-3.317750
-3.369750
-3.235577
-3.236038
-2.094200
-3.050000
-2.924783
-2.171029
-2.181449
-2.188143
-2.161250
-2.161250
-2.161250
-2.161250
-2.320175
-2.297857
-2.245596
-2.231000
-2.225446
-2.052449
-1.992979
-2.183019
-2.161250
-2.062625
-2.062625
-2.062625
-2.062625
-2.062625
-2.062625
-2.011341
-1.985060
-1.936476
-2.049913
-1.990603
-2.098261
-2.062625
-2.062625
-2.062625
-2.062625
-2.062625
-2.062625
-2.161250
-1.951190
-1.986977
-1.825327
-1.968830
-1.850000
-1.840100
-1.820200
-1.750556
-2.161250
-2.161250
-2.161250
-2.161250
-2.188143
-2.181449
-2.171029
-2.924783
-3.050000
-2.094200
-1.180000
-1.455079
-1.271489
-1.503778
-1.151346
-1.424394
-1.323506
-1.165385
-1.288125
-1.151346
-1.151346
-1.151346
-1.160000
-1.300441
-1.197013
-1.140440
-1.151346
-1.151346
-1.151346
-1.044458
-0.931875
-0.906667
-0.922809
-1.151346
-1.503778
-1.271489
-1.030725
-1.180000
-2.094200
-3.050000
-2.924783
-0.803421
-0.611954
-0.637746
-0.592545
-0.593939
-0.504250
-0.504902
-0.484348
-0.475000
-0.464783
-0.505046
-0.402059
-0.376329
-0.389412
-0.696667
-0.654091
-0.609773
-0.574792
-0.394400
-0.463247
-0.463506
-0.532292
-0.488235
-0.354133
-0.591765
-0.685091
-0.670000
-0.666977
-0.591765
-0.354133
-0.488235
-0.457073
-0.574792
-0.595128
-0.654091
-0.696667
-0.561923
-0.597821
-0.838036
-0.750652
-0.663483
-1.667938
-1.801190
-0.675192
-0.691538
-1.305854
-1.801190
-1.813494
-1.829390
-1.849125
-1.878701
-1.674627
-1.593444
-0.767625
-1.470345
-1.695000
-1.683014
-1.459241
-1.683014
-1.683014
-1.676486
-1.390882
-1.604857
-1.384355
-1.353871
-1.316129
-0.886615
-1.087121
-1.057727
-0.967963
-0.967963
-0.967963
-0.887778
-0.951061
-0.617611
-0.613000
-0.628288
-0.747667
-0.747667
-0.747667
-0.747667
-0.747667
-0.728367
-0.748065
-0.693267
-0.694074
-0.675250
-0.697727
-0.728158
-0.751228
-0.827870
-0.852037
-0.869633
-0.873333
-0.837167
-0.747667
-0.747667
-0.747667
-0.747667
-0.747667
-0.939667
-0.951061
-0.967963
-0.967963
-0.967963
-1.057727
-1.087121
-1.054917
-1.076750
-1.316129
-1.353871
-1.384355
-1.604857
-1.285469
-1.284462
-1.284462
-1.284462
-1.284462
-1.089118
-1.411875
-1.422346
-1.284462
-1.284462
-1.284462
-1.284462
-1.285469
-1.550941
-1.066404
-1.182949
-1.506667
-1.551717
-1.465804
-1.676486
-1.683014
-1.683014
-1.459241
-1.683014
-1.695000
-1.593444
-1.674627
-1.878701
-1.849125
-1.829390
-1.813494
-1.801190
-1.801190
-1.801190
-1.801190
-1.667938
-1.577583
-1.569917
-1.561500
-1.549333
-1.531917
-1.512500
-1.493333
-1.532348
-1.514261
-1.744545
-1.744545
-1.744545
-1.744545
-1.658557
-1.744545
-1.744545
-1.638750
-1.542072
-1.647708
-1.744545
-1.744545
-1.467034
-1.744545
-1.744545
-1.744545
-1.744545
-1.801190
-1.801190
-1.801190
-1.801190
-1.813494
-1.829390
-1.849125
-1.878701
-1.674627
-1.695915
-1.695000
-1.683014
-1.683014
-1.683014
-1.683014
-1.676486
-1.743390
-1.683014
-1.683014
-1.782500
-1.683014
-1.769099
-1.570238
-1.550941
-1.550941
-1.550941
-1.550941
-1.462088
-1.446484
-1.429341
-1.414348
-1.599167
-1.579833
-1.550941
-1.550941
-1.550941
-1.550941
-1.570238
-1.607798
-1.683014
-1.563097
-1.683014
-1.683014
-1.446000
-1.432500
-1.683014
-1.683014
-1.683014
-1.683014
-1.695000
-1.695915
-1.674627
-1.397653
-1.426824
-1.552708
-1.617500
-1.617500
-1.425122
-1.327436
-1.322000
-1.404231
-1.307193
-1.273333
-1.091613
-1.091613
-1.091613
-1.105143
-1.091613
-1.091613
-1.091613
-1.091613
-1.057738
-1.098732
-1.098732
-1.098732
-1.163974
-1.153671
-1.142625
-1.153855
-0.988250
-1.010278
-1.098732
-1.098732
-1.098732
-1.091613
-1.091613
-1.091613
-1.091613
-1.083810
-1.091613
-1.091613
-1.091613
-0.924576
-0.938448
-1.164681
-0.922700
-0.922700
-0.922700
-0.922700
-0.922059
-0.914712
-0.940333
-0.922700
-0.922700
-0.922700
-0.922700
-1.164681
-1.273333
-1.307193
-1.404231
-1.322000
-1.327436
-0.921034
-1.617500
-1.617500
-0.977333
-0.895263
-0.944143
-1.102037
-0.888571
-2.360968
-2.360968
-2.359091
-2.359091
-2.359091
-0.707385
-0.699143
-2.206735
-2.110000
-2.073729
-2.047966
-0.705083
-0.713917
-0.721083
-0.675444
-2.359091
-2.359091
-2.360968
-2.360968
-2.050000
-1.959375
-0.801220
-1.882791
-1.589492
-0.738182
-0.738182
-0.738182
-0.738182
-0.812674
-0.721013
-0.749620
-0.777722
-0.909560
-1.000000
-1.018725
-1.038230
-0.738182
-0.738182
-0.738182
-0.738182
-0.989266
-1.102667
-1.117667
-1.589492
-1.882791
-1.101398
-1.959375
-2.050000
-2.360968
-2.360968
-2.359091
-2.359091
-2.359091
-0.901264
-1.318417
-1.330917
-1.344833
-2.047966
-2.073729
-2.110000
-2.206735
-0.901264
-2.359091
-2.359091
-2.359091
-2.360968
-2.360968
-1.671205
-1.693855
-1.650745
-1.684272
-1.605217
-1.624609
-2.680652
-2.661667
-2.635510
-2.153429
-2.635510
-2.618235
-2.604808
-2.604808
-2.604808
-2.604808
-2.257083
-2.464590
-2.565370
-2.565370
-2.565370
-1.820748
-2.367778
-2.359041
-2.359041
-2.086477
-2.359041
-2.359041
-1.855321
-2.268000
-2.262577
-2.261010
-2.243267
-2.219515
-2.219515
-2.219515
-2.219515
-2.219515
-2.219515
-2.219515
-2.195481
-2.219515
-2.136759
-2.206058
-2.219515
-2.219515
-2.219515
-2.054274
-2.219515
-2.219515
-2.219515
-2.243267
-2.261010
-2.262577
-2.268000
-2.007917
-2.359041
-2.359041
-2.079818
-2.359041
-2.359041
-2.367778
-2.150114
-1.908378
-2.565370
-2.565370
-2.565370
-2.433188
-2.264459
-2.060854
-2.041084
-2.604808
-2.604808
-2.604808
-2.604808
-2.618235
-2.635510
-2.620000
-2.635510
-2.661667
-2.680652
-1.776838
-2.040694
-2.019167
-2.000556
-1.922360
-1.905393
-1.886742
-1.851778
-1.759138
-1.768814
-1.768814
-1.768814
-1.768814
-1.650734
-1.631835
-1.564416
-1.680156
-1.674032
-1.768814
-1.768814
-1.768814
-1.768814
-1.759138
-1.461089
-1.426667
-1.375686
-1.380619
-1.353300
-1.300088
-1.270833
-1.255250
-1.254958
-1.286168
-1.266321
-1.248113
-1.207403
-1.136180
-1.117222
-1.091529
-1.122368
-0.999352
-0.976702
-1.148857
-1.107286
-1.077500
-1.132143
-0.834324
-0.949385
-2.618235
-2.604808
-2.604808
-0.914035
-1.166364
-1.174286
-2.604808
-2.604808
-2.041084
-0.599155
-0.597407
-0.583086
-0.729583
-0.709541
-0.580595
-0.587931
-0.575517
-0.732561
-0.590145
-0.609070
-0.592619
-0.678901
-0.655521
-0.825000
-0.815102
-0.800204
-0.766800
-0.681667
-0.749400
-0.626289
-0.703919
-0.708800
-0.621613
-0.624839
-0.724545
-0.720909
-0.701618
-0.655222
-0.614112
-0.613738
-0.609808
-0.596972
-0.595556
-0.574040
-0.592373
-1.515192
-1.515192
-0.542785
-1.063385
-1.046515
-1.046515
-1.046515
-1.353704
-0.634430
-0.659494
-0.738814
-0.728058
-1.153243
-1.502683
-0.601809
-0.623905
-1.488636
-1.776129
-1.667600
-0.514265
-0.585542
-0.621068
-0.597113
-0.781765
-0.525429
-0.592581
-0.514265
-1.667600
-1.776129
-1.488636
-0.886636
-0.861604
-1.502683
-1.595833
-0.704286
-0.725055
-0.741277
-1.353704
-1.046515
-1.046515
-1.046515
-1.063385
-1.515192
-1.515192
-1.515192
-1.515192
-1.515192
-1.515192
-1.410000
-1.515192
-1.515192
-1.515192
-1.445273
-1.126867
-1.515192
-1.515192
-1.515192
-1.424386
-1.119888
-1.083431
-1.048981
-1.083010
-1.515192
-1.515192
-1.515192
-1.111111
-1.224203
-1.191143
-1.515192
-1.515192
-1.515192
-1.197067
-1.515192
-1.515192
-1.515192
-1.515192
-1.515192
-1.515192
-1.063385
-1.046515
-1.046515
-1.046515
-1.046515
-1.046515
-0.882688
-0.865165
-0.816517
-1.046515
-1.046515
-1.046515
-1.046515
-1.046515
-1.063385
-0.886441
-0.920648
-1.030000
-0.998696
-0.811667
-0.811667
-0.811667
-0.800727
-0.688906
-0.638987
-0.624750
-0.811667
-0.811667
-0.811667
-0.998696
-1.030000
-0.832857
-1.046515
-1.046515
-0.802037
-1.046515
-1.046515
-0.816517
-0.865165
-0.882688
-1.776129
-1.488636
-0.623905
-0.601809
-0.768636
-1.172642
-1.188125
-0.646456
-0.992063
-0.988936
-1.712000
-1.625000
-0.698409
-0.519412
-0.383810
-0.797576
-0.710714
-0.730000
-0.705385
-0.448929
-0.750980
-0.800541
-0.752973
-0.601809
-0.623905
-0.450652
-0.241731
-1.712000
-0.742222
-0.572195
-0.576515
-0.431111
-0.393529
-0.426875
-0.556667
-0.466818
-0.356250
-0.430769
-0.772857
-0.743947
-0.243944
-0.243944
-0.267833
-0.181467
-0.181467
-0.181467
-0.181467
-0.181467
-0.181467
-0.181481
-0.199375
-0.199375
-0.199375
-0.199375
-0.199375
-0.281122
-0.199375
-0.199375
-0.253034
-0.199375
-0.199375
-0.259107
-0.255897
-0.240354
-0.238447
-0.209674
-0.202947
-0.219780
-0.199375
-0.199375
-0.196250
-0.199375
-0.199375
-0.199375
-0.199375
-0.199375
-0.199375
-0.199375
-0.249661
-0.181467
-0.181467
-0.181467
-0.181467
-0.181467
-0.181467
-0.243944
-0.243944
-0.743947
-0.772857
-0.755217
-0.576515
-0.572195
-0.742222
-0.704355
-1.655556
-0.926522
-0.973958
-0.805882
-0.814066
-0.885647
-0.880000
-0.880000
-0.880000
-0.880000
-0.880000
-0.880000
-0.900879
-0.939457
-0.866000
-0.866000
-0.866000
-0.833196
-0.874200
-0.848868
-0.857453
-0.866000
-0.866000
-0.866000
-0.964188
-0.970513
-0.880000
-0.880000
-0.880000
-0.880000
-0.880000
-0.880000
-0.885647
-1.023636
-2.288750
-2.288750
-2.317636
-2.630238
-2.630238
-2.630238
-2.630238
-2.630238
-2.630238
-1.249101
-1.274194
-1.279255
-1.279255
-1.279255
-1.081102
-1.279255
-1.279255
-1.279255
-1.279255
-1.279255
-1.140769
-1.199196
-1.205268
-1.203267
-1.248367
-1.257347
-1.279255
-1.279255
-1.279255
-1.279255
-1.279255
-1.289478
-1.279255
-1.279255
-1.279255
-1.274194
-1.249101
-1.854286
-1.858750
-1.858750
-1.858750
-1.858750
-1.699630
-1.853425
-1.711429
-1.711429
-1.711429
-1.711429
-1.762095
-1.739273
-1.590098
-1.581584
-1.610313
-1.572800
-1.711429
-1.711429
-1.711429
-1.711429
-1.858750
-1.858750
-1.858750
-1.858750
-1.854286
-2.845676
-2.745385
-2.695000
-2.630238
-2.630238
-2.630238
-2.630238
-2.630238
-2.630238
-2.317636
-2.288750
-2.288750
-2.288750
-2.288750
-2.288750
-1.975361
-2.288750
-1.935664
-2.098315
-2.118148
-2.080988
-2.027590
-2.226000
-2.168000
-2.168000
-2.168000
-2.168000
-2.168000
-2.168000
-2.168000
-2.168000
-1.728105
-1.622091
-1.552966
-1.541525
-1.567652
-1.561391
-1.555478
-1.642211
-1.623196
-1.600909
-1.600909
-1.600909
-1.600909
-1.600909
-1.504220
-1.476783
-1.530541
-1.546321
-1.600909
-1.600909
-1.600909
-1.600909
-1.600909
-1.623196
-1.642211
-2.040405
-2.168000
-2.168000
-2.168000
-2.168000
-2.168000
-2.168000
-2.168000
-2.168000
-2.288750
-2.052576
-2.288750
-2.288750
-2.288750
-2.288750
-2.288750
-2.317636
-2.436531
-2.630238
-2.630238
-2.630238
-2.630238
-2.630238
-2.630238
-2.695000
-2.745385
-2.845676
-1.854286
-1.300385
-1.288286
-1.234953
-1.129160
-1.493043
-1.858750
-1.858750
-1.858750
-1.711429
-1.711429
-1.711429
-1.711429
-1.572800
-1.610313
-0.618727
-0.645268
-2.397500
-2.303704
-2.160000
-2.009259
-1.858519
-1.703704
-0.642417
-0.605250
-0.572667
-0.541333
-0.512750
-0.488667
-0.465000
-0.449917
-0.455351
-0.439123
-0.422632
-1.703704
-1.858519
-2.009259
-2.160000
-2.303704
-2.397500
-0.422542
-0.450000
-0.480784
-0.393333
-0.309082
-0.320404
-0.257937
-0.223421
-0.223421
-0.223421
-0.223421
-0.223421
-0.223421
-0.223421
-0.223421
-0.254587
-0.240971
-0.229029
-0.251182
-0.238681
-0.246923
-0.238537
-0.237596
-0.223421
-0.223421
-0.223421
-0.223421
-0.223421
-0.223421
-0.223421
-0.223421
-0.257937
-0.270370
-0.237800
-0.210800
-0.187200
-0.102376
-1.623196
-1.600909
-1.600909
-1.600909
-1.600909
-0.162295
-0.193623
-0.353947
-0.393333
-0.480784
-0.450000
-0.422542
-0.261613
-0.123860
-0.091284
-0.422500
-0.445200
-0.127216
-0.114845
-0.112292
-0.114792
-0.952222
-0.952222
-0.952222
-0.147921
-0.127426
-0.612857
-0.496875
-0.415882
-0.415882
-0.415882
-0.415882
-0.415882
-0.415882
-0.139516
-0.127183
-0.244545
-0.244545
-0.137368
-0.244545
-0.244545
-0.244545
-0.244545
-0.188718
-0.244545
-0.244545
-0.244545
-0.162500
-0.162500
-0.162500
-0.162500
-0.162500
-0.162500
-0.167945
-0.144634
-0.143951
-0.143250
-0.162500
-0.162500
-0.162500
-0.162500
-0.174507
-0.144324
-0.143836
-0.150000
-0.162500
-0.162500
-0.162500
-0.162500
-0.244545
-0.152456
-0.208333
-0.208333
-0.208333
-0.208333
-0.205814
-0.206429
-0.206341
-0.207250
-0.208333
-0.208333
-0.208333
-0.208333
-0.244545
-0.162500
-0.192000
-0.165517
-0.135714
-0.223421
-0.237596
-0.097838
-0.170667
-0.185227
-0.195581
-0.205952
-0.212683
-0.216500
-0.216410
-0.215263
-0.210541
-0.207500
-0.202286
-0.189412
-0.244545
-0.244545
-0.244545
-0.244545
-0.244545
-0.244545
-0.244545
-0.199615
-0.244545
-0.244545
-0.230435
-0.415882
-0.415882
-0.415882
-0.415882
-0.415882
-0.415882
-0.496875
-0.612857
-0.612857
-0.653846
-0.701667
-0.952222
-0.952222
-0.952222
-1.030000
-1.060000
-1.063333
-1.070000
-1.077500
-1.086667
-1.105000
-1.110000
