# Supplementary material for: Identification of MYC intron 2 regions that modulate expression
Source: PLoS One. 2024 Jan 18;19(1):e0296889. doi: 10.1371/journal.pone.0296889 (PMC10795982; doi:10.1371/journal.pone.0296889)
Supplement: S1 File — (ZIP) [file pone.0296889.s005.zip › S1_File_ScanFold2 data for species/Suppl_File_3_ScanFold2 data for species/Gorilla/tmpj_ogjfua.ALL.bp]

color:	55	129	255	Less than -2 -4.95
color:	89	222	111	-1 to -2
color:	236	236	136	0 to -1
color:	199	199	199	0
color:	228	228	228	0 to 1
color:	243	243	243	1 to 2
color:	247	247	247	Greater than 2
GorillaMYCi2	1	1	1	1	2
GorillaMYCi2	2	2	2	2	2
GorillaMYCi2	3	3	3	3	2
GorillaMYCi2	4	4	16	16	2
GorillaMYCi2	5	5	15	15	2
GorillaMYCi2	6	6	14	14	2
GorillaMYCi2	7	7	13	13	2
GorillaMYCi2	8	8	8	8	2
GorillaMYCi2	9	9	9	9	2
GorillaMYCi2	10	10	10	10	1
GorillaMYCi2	11	11	11	11	1
GorillaMYCi2	12	12	12	12	1
GorillaMYCi2	13	13	13	13	1
GorillaMYCi2	14	14	129	129	0
GorillaMYCi2	15	15	128	128	0
GorillaMYCi2	16	16	127	127	0
GorillaMYCi2	17	17	17	17	1
GorillaMYCi2	18	18	18	18	1
GorillaMYCi2	19	19	82	82	1
GorillaMYCi2	20	20	81	81	1
GorillaMYCi2	21	21	80	80	1
GorillaMYCi2	22	22	79	79	1
GorillaMYCi2	23	23	78	78	1
GorillaMYCi2	24	24	77	77	1
GorillaMYCi2	25	25	76	76	1
GorillaMYCi2	26	26	26	26	2
GorillaMYCi2	27	27	27	27	2
GorillaMYCi2	28	28	28	28	2
GorillaMYCi2	29	29	74	74	1
GorillaMYCi2	30	30	73	73	1
GorillaMYCi2	31	31	72	72	1
GorillaMYCi2	32	32	71	71	1
GorillaMYCi2	33	33	70	70	1
GorillaMYCi2	34	34	69	69	1
GorillaMYCi2	35	35	68	68	1
GorillaMYCi2	36	36	67	67	1
GorillaMYCi2	37	37	37	37	2
GorillaMYCi2	38	38	65	65	1
GorillaMYCi2	39	39	64	64	1
GorillaMYCi2	40	40	63	63	1
GorillaMYCi2	41	41	52	52	1
GorillaMYCi2	42	42	51	51	1
GorillaMYCi2	43	43	50	50	1
GorillaMYCi2	44	44	44	44	2
GorillaMYCi2	45	45	45	45	2
GorillaMYCi2	46	46	46	46	2
GorillaMYCi2	47	47	47	47	1
GorillaMYCi2	48	48	48	48	2
GorillaMYCi2	49	49	49	49	2
GorillaMYCi2	50	50	43	43	1
GorillaMYCi2	51	51	42	42	1
GorillaMYCi2	52	52	41	41	1
GorillaMYCi2	53	53	53	53	2
GorillaMYCi2	54	54	54	54	2
GorillaMYCi2	55	55	55	55	4
GorillaMYCi2	56	56	56	56	4
GorillaMYCi2	57	57	57	57	4
GorillaMYCi2	58	58	58	58	4
GorillaMYCi2	59	59	59	59	4
GorillaMYCi2	60	60	60	60	4
GorillaMYCi2	61	61	61	61	4
GorillaMYCi2	62	62	62	62	4
GorillaMYCi2	63	63	40	40	1
GorillaMYCi2	64	64	39	39	1
GorillaMYCi2	65	65	38	38	1
GorillaMYCi2	66	66	66	66	2
GorillaMYCi2	67	67	36	36	1
GorillaMYCi2	68	68	35	35	1
GorillaMYCi2	69	69	34	34	1
GorillaMYCi2	70	70	33	33	1
GorillaMYCi2	71	71	32	32	1
GorillaMYCi2	72	72	31	31	1
GorillaMYCi2	73	73	30	30	1
GorillaMYCi2	74	74	29	29	1
GorillaMYCi2	75	75	75	75	2
GorillaMYCi2	76	76	25	25	1
GorillaMYCi2	77	77	24	24	1
GorillaMYCi2	78	78	23	23	1
GorillaMYCi2	79	79	22	22	1
GorillaMYCi2	80	80	21	21	1
GorillaMYCi2	81	81	20	20	1
GorillaMYCi2	82	82	19	19	1
GorillaMYCi2	83	83	83	83	2
GorillaMYCi2	84	84	102	102	1
GorillaMYCi2	85	85	101	101	1
GorillaMYCi2	86	86	100	100	1
GorillaMYCi2	87	87	99	99	1
GorillaMYCi2	88	88	98	98	1
GorillaMYCi2	89	89	89	89	2
GorillaMYCi2	90	90	90	90	2
GorillaMYCi2	91	91	91	91	2
GorillaMYCi2	92	92	92	92	2
GorillaMYCi2	93	93	93	93	2
GorillaMYCi2	94	94	94	94	2
GorillaMYCi2	95	95	175	175	2
GorillaMYCi2	96	96	96	96	2
GorillaMYCi2	97	97	97	97	2
GorillaMYCi2	98	98	88	88	1
GorillaMYCi2	99	99	87	87	1
GorillaMYCi2	100	100	86	86	1
GorillaMYCi2	101	101	85	85	1
GorillaMYCi2	102	102	84	84	1
GorillaMYCi2	103	103	111	111	2
GorillaMYCi2	104	104	110	110	2
GorillaMYCi2	105	105	105	105	2
GorillaMYCi2	106	106	106	106	2
GorillaMYCi2	107	107	107	107	2
GorillaMYCi2	108	108	108	108	2
GorillaMYCi2	109	109	109	109	2
GorillaMYCi2	110	110	104	104	2
GorillaMYCi2	111	111	103	103	2
GorillaMYCi2	112	112	102	102	2
GorillaMYCi2	113	113	223	223	2
GorillaMYCi2	114	114	167	167	2
GorillaMYCi2	115	115	166	166	2
GorillaMYCi2	116	116	116	116	2
GorillaMYCi2	117	117	164	164	2
GorillaMYCi2	118	118	162	162	2
GorillaMYCi2	119	119	161	161	2
GorillaMYCi2	120	120	160	160	2
GorillaMYCi2	121	121	159	159	2
GorillaMYCi2	122	122	122	122	2
GorillaMYCi2	123	123	123	123	2
GorillaMYCi2	124	124	210	210	2
GorillaMYCi2	125	125	125	125	2
GorillaMYCi2	126	126	17	17	0
GorillaMYCi2	127	127	16	16	0
GorillaMYCi2	128	128	15	15	0
GorillaMYCi2	129	129	14	14	0
GorillaMYCi2	130	130	130	130	2
GorillaMYCi2	131	131	131	131	2
GorillaMYCi2	132	132	215	215	2
GorillaMYCi2	133	133	98	98	1
GorillaMYCi2	134	134	97	97	1
GorillaMYCi2	135	135	246	246	4
GorillaMYCi2	136	136	94	94	2
GorillaMYCi2	137	137	200	200	2
GorillaMYCi2	138	138	199	199	2
GorillaMYCi2	139	139	200	200	2
GorillaMYCi2	140	140	199	199	2
GorillaMYCi2	141	141	197	197	2
GorillaMYCi2	142	142	196	196	2
GorillaMYCi2	143	143	195	195	2
GorillaMYCi2	144	144	194	194	2
GorillaMYCi2	145	145	193	193	2
GorillaMYCi2	146	146	244	244	2
GorillaMYCi2	147	147	243	243	2
GorillaMYCi2	148	148	132	132	4
GorillaMYCi2	149	149	190	190	2
GorillaMYCi2	150	150	189	189	2
GorillaMYCi2	151	151	188	188	2
GorillaMYCi2	152	152	187	187	2
GorillaMYCi2	153	153	153	153	2
GorillaMYCi2	154	154	154	154	2
GorillaMYCi2	155	155	155	155	2
GorillaMYCi2	156	156	156	156	2
GorillaMYCi2	157	157	157	157	2
GorillaMYCi2	158	158	158	158	2
GorillaMYCi2	159	159	121	121	2
GorillaMYCi2	160	160	120	120	2
GorillaMYCi2	161	161	161	161	2
GorillaMYCi2	162	162	162	162	2
GorillaMYCi2	163	163	163	163	2
GorillaMYCi2	164	164	164	164	2
GorillaMYCi2	165	165	165	165	2
GorillaMYCi2	166	166	115	115	2
GorillaMYCi2	167	167	167	167	2
GorillaMYCi2	168	168	168	168	2
GorillaMYCi2	169	169	169	169	2
GorillaMYCi2	170	170	170	170	2
GorillaMYCi2	171	171	171	171	2
GorillaMYCi2	172	172	172	172	2
GorillaMYCi2	173	173	173	173	2
GorillaMYCi2	174	174	174	174	2
GorillaMYCi2	175	175	175	175	2
GorillaMYCi2	176	176	176	176	2
GorillaMYCi2	177	177	177	177	2
GorillaMYCi2	178	178	178	178	2
GorillaMYCi2	179	179	179	179	2
GorillaMYCi2	180	180	180	180	2
GorillaMYCi2	181	181	181	181	2
GorillaMYCi2	182	182	182	182	2
GorillaMYCi2	183	183	183	183	2
GorillaMYCi2	184	184	184	184	2
GorillaMYCi2	185	185	185	185	2
GorillaMYCi2	186	186	186	186	2
GorillaMYCi2	187	187	187	187	2
GorillaMYCi2	188	188	188	188	2
GorillaMYCi2	189	189	189	189	2
GorillaMYCi2	190	190	190	190	2
GorillaMYCi2	191	191	273	273	2
GorillaMYCi2	192	192	272	272	2
GorillaMYCi2	193	193	271	271	2
GorillaMYCi2	194	194	270	270	2
GorillaMYCi2	195	195	195	195	2
GorillaMYCi2	196	196	196	196	2
GorillaMYCi2	197	197	197	197	2
GorillaMYCi2	198	198	198	198	2
GorillaMYCi2	199	199	263	263	2
GorillaMYCi2	200	200	262	262	2
GorillaMYCi2	201	201	261	261	2
GorillaMYCi2	202	202	260	260	2
GorillaMYCi2	203	203	203	203	2
GorillaMYCi2	204	204	204	204	2
GorillaMYCi2	205	205	205	205	2
GorillaMYCi2	206	206	206	206	2
GorillaMYCi2	207	207	207	207	2
GorillaMYCi2	208	208	208	208	2
GorillaMYCi2	209	209	209	209	2
GorillaMYCi2	210	210	210	210	2
GorillaMYCi2	211	211	211	211	2
GorillaMYCi2	212	212	212	212	2
GorillaMYCi2	213	213	213	213	2
GorillaMYCi2	214	214	214	214	2
GorillaMYCi2	215	215	215	215	2
GorillaMYCi2	216	216	216	216	2
GorillaMYCi2	217	217	217	217	2
GorillaMYCi2	218	218	218	218	2
GorillaMYCi2	219	219	219	219	2
GorillaMYCi2	220	220	220	220	2
GorillaMYCi2	221	221	232	232	2
GorillaMYCi2	222	222	231	231	2
GorillaMYCi2	223	223	223	223	2
GorillaMYCi2	224	224	224	224	2
GorillaMYCi2	225	225	225	225	2
GorillaMYCi2	226	226	226	226	2
GorillaMYCi2	227	227	227	227	2
GorillaMYCi2	228	228	228	228	2
GorillaMYCi2	229	229	229	229	2
GorillaMYCi2	230	230	230	230	2
GorillaMYCi2	231	231	222	222	2
GorillaMYCi2	232	232	221	221	2
GorillaMYCi2	233	233	233	233	2
GorillaMYCi2	234	234	234	234	2
GorillaMYCi2	235	235	235	235	2
GorillaMYCi2	236	236	236	236	2
GorillaMYCi2	237	237	237	237	2
GorillaMYCi2	238	238	238	238	2
GorillaMYCi2	239	239	239	239	2
GorillaMYCi2	240	240	240	240	2
GorillaMYCi2	241	241	241	241	2
GorillaMYCi2	242	242	242	242	2
GorillaMYCi2	243	243	256	256	2
GorillaMYCi2	244	244	255	255	2
GorillaMYCi2	245	245	254	254	2
GorillaMYCi2	246	246	253	253	2
GorillaMYCi2	247	247	252	252	2
GorillaMYCi2	248	248	248	248	2
GorillaMYCi2	249	249	249	249	2
GorillaMYCi2	250	250	250	250	2
GorillaMYCi2	251	251	251	251	2
GorillaMYCi2	252	252	247	247	2
GorillaMYCi2	253	253	246	246	2
GorillaMYCi2	254	254	245	245	2
GorillaMYCi2	255	255	244	244	2
GorillaMYCi2	256	256	243	243	2
GorillaMYCi2	257	257	257	257	2
GorillaMYCi2	258	258	258	258	2
GorillaMYCi2	259	259	259	259	2
GorillaMYCi2	260	260	260	260	1
GorillaMYCi2	261	261	201	201	2
GorillaMYCi2	262	262	200	200	2
GorillaMYCi2	263	263	199	199	2
GorillaMYCi2	264	264	264	264	2
GorillaMYCi2	265	265	265	265	2
GorillaMYCi2	266	266	266	266	2
GorillaMYCi2	267	267	267	267	2
GorillaMYCi2	268	268	268	268	2
GorillaMYCi2	269	269	269	269	2
GorillaMYCi2	270	270	270	270	2
GorillaMYCi2	271	271	271	271	2
GorillaMYCi2	272	272	272	272	2
GorillaMYCi2	273	273	273	273	2
GorillaMYCi2	274	274	274	274	2
GorillaMYCi2	275	275	275	275	2
GorillaMYCi2	276	276	276	276	2
GorillaMYCi2	277	277	277	277	2
GorillaMYCi2	278	278	278	278	2
GorillaMYCi2	279	279	279	279	2
GorillaMYCi2	280	280	280	280	2
GorillaMYCi2	281	281	359	359	1
GorillaMYCi2	282	282	282	282	1
GorillaMYCi2	283	283	283	283	1
GorillaMYCi2	284	284	284	284	1
GorillaMYCi2	285	285	358	358	1
GorillaMYCi2	286	286	357	357	1
GorillaMYCi2	287	287	356	356	1
GorillaMYCi2	288	288	288	288	1
GorillaMYCi2	289	289	289	289	2
GorillaMYCi2	290	290	290	290	2
GorillaMYCi2	291	291	353	353	1
GorillaMYCi2	292	292	352	352	1
GorillaMYCi2	293	293	350	350	1
GorillaMYCi2	294	294	349	349	1
GorillaMYCi2	295	295	348	348	1
GorillaMYCi2	296	296	347	347	1
GorillaMYCi2	297	297	297	297	1
GorillaMYCi2	298	298	343	343	1
GorillaMYCi2	299	299	299	299	2
GorillaMYCi2	300	300	300	300	2
GorillaMYCi2	301	301	301	301	2
GorillaMYCi2	302	302	302	302	2
GorillaMYCi2	303	303	303	303	2
GorillaMYCi2	304	304	339	339	1
GorillaMYCi2	305	305	338	338	1
GorillaMYCi2	306	306	306	306	2
GorillaMYCi2	307	307	307	307	2
GorillaMYCi2	308	308	335	335	1
GorillaMYCi2	309	309	334	334	1
GorillaMYCi2	310	310	310	310	2
GorillaMYCi2	311	311	311	311	2
GorillaMYCi2	312	312	330	330	1
GorillaMYCi2	313	313	329	329	1
GorillaMYCi2	314	314	328	328	2
GorillaMYCi2	315	315	327	327	2
GorillaMYCi2	316	316	326	326	2
GorillaMYCi2	317	317	325	325	2
GorillaMYCi2	318	318	324	324	2
GorillaMYCi2	319	319	323	323	2
GorillaMYCi2	320	320	320	320	2
GorillaMYCi2	321	321	321	321	2
GorillaMYCi2	322	322	322	322	2
GorillaMYCi2	323	323	319	319	2
GorillaMYCi2	324	324	318	318	2
GorillaMYCi2	325	325	317	317	2
GorillaMYCi2	326	326	316	316	2
GorillaMYCi2	327	327	315	315	2
GorillaMYCi2	328	328	314	314	2
GorillaMYCi2	329	329	313	313	1
GorillaMYCi2	330	330	312	312	1
GorillaMYCi2	331	331	331	331	2
GorillaMYCi2	332	332	332	332	2
GorillaMYCi2	333	333	333	333	1
GorillaMYCi2	334	334	309	309	1
GorillaMYCi2	335	335	308	308	1
GorillaMYCi2	336	336	307	307	1
GorillaMYCi2	337	337	306	306	1
GorillaMYCi2	338	338	305	305	1
GorillaMYCi2	339	339	304	304	1
GorillaMYCi2	340	340	303	303	1
GorillaMYCi2	341	341	300	300	1
GorillaMYCi2	342	342	299	299	1
GorillaMYCi2	343	343	298	298	1
GorillaMYCi2	344	344	344	344	2
GorillaMYCi2	345	345	345	345	2
GorillaMYCi2	346	346	346	346	2
GorillaMYCi2	347	347	296	296	1
GorillaMYCi2	348	348	295	295	1
GorillaMYCi2	349	349	294	294	1
GorillaMYCi2	350	350	293	293	1
GorillaMYCi2	351	351	351	351	2
GorillaMYCi2	352	352	292	292	1
GorillaMYCi2	353	353	291	291	1
GorillaMYCi2	354	354	290	290	1
GorillaMYCi2	355	355	289	289	1
GorillaMYCi2	356	356	287	287	1
GorillaMYCi2	357	357	286	286	1
GorillaMYCi2	358	358	285	285	1
GorillaMYCi2	359	359	281	281	1
GorillaMYCi2	360	360	280	280	1
GorillaMYCi2	361	361	279	279	1
GorillaMYCi2	362	362	278	278	1
GorillaMYCi2	363	363	277	277	1
GorillaMYCi2	364	364	276	276	1
GorillaMYCi2	365	365	275	275	1
GorillaMYCi2	366	366	366	366	1
GorillaMYCi2	367	367	367	367	1
GorillaMYCi2	368	368	368	368	1
GorillaMYCi2	369	369	369	369	1
GorillaMYCi2	370	370	370	370	2
GorillaMYCi2	371	371	269	269	1
GorillaMYCi2	372	372	268	268	1
GorillaMYCi2	373	373	267	267	1
GorillaMYCi2	374	374	266	266	1
GorillaMYCi2	375	375	367	367	2
GorillaMYCi2	376	376	366	366	2
GorillaMYCi2	377	377	377	377	2
GorillaMYCi2	378	378	378	378	2
GorillaMYCi2	379	379	379	379	2
GorillaMYCi2	380	380	380	380	2
GorillaMYCi2	381	381	381	381	2
GorillaMYCi2	382	382	382	382	2
GorillaMYCi2	383	383	383	383	2
GorillaMYCi2	384	384	384	384	2
GorillaMYCi2	385	385	385	385	2
GorillaMYCi2	386	386	386	386	2
GorillaMYCi2	387	387	387	387	2
GorillaMYCi2	388	388	388	388	2
GorillaMYCi2	389	389	389	389	2
GorillaMYCi2	390	390	381	381	2
GorillaMYCi2	391	391	380	380	2
GorillaMYCi2	392	392	379	379	2
GorillaMYCi2	393	393	393	393	2
GorillaMYCi2	394	394	377	377	2
GorillaMYCi2	395	395	376	376	2
GorillaMYCi2	396	396	375	375	2
GorillaMYCi2	397	397	374	374	2
GorillaMYCi2	398	398	373	373	2
GorillaMYCi2	399	399	399	399	2
GorillaMYCi2	400	400	412	412	2
GorillaMYCi2	401	401	411	411	2
GorillaMYCi2	402	402	410	410	2
GorillaMYCi2	403	403	409	409	2
GorillaMYCi2	404	404	408	408	2
GorillaMYCi2	405	405	405	405	2
GorillaMYCi2	406	406	406	406	2
GorillaMYCi2	407	407	407	407	2
GorillaMYCi2	408	408	404	404	2
GorillaMYCi2	409	409	403	403	2
GorillaMYCi2	410	410	402	402	2
GorillaMYCi2	411	411	401	401	2
GorillaMYCi2	412	412	400	400	2
GorillaMYCi2	413	413	433	433	2
GorillaMYCi2	414	414	432	432	2
GorillaMYCi2	415	415	431	431	2
GorillaMYCi2	416	416	430	430	2
GorillaMYCi2	417	417	429	429	2
GorillaMYCi2	418	418	418	418	2
GorillaMYCi2	419	419	419	419	2
GorillaMYCi2	420	420	420	420	2
GorillaMYCi2	421	421	421	421	2
GorillaMYCi2	422	422	422	422	2
GorillaMYCi2	423	423	423	423	2
GorillaMYCi2	424	424	424	424	2
GorillaMYCi2	425	425	425	425	2
GorillaMYCi2	426	426	426	426	2
GorillaMYCi2	427	427	427	427	2
GorillaMYCi2	428	428	428	428	2
GorillaMYCi2	429	429	516	516	1
GorillaMYCi2	430	430	515	515	1
GorillaMYCi2	431	431	514	514	1
GorillaMYCi2	432	432	513	513	1
GorillaMYCi2	433	433	512	512	1
GorillaMYCi2	434	434	511	511	1
GorillaMYCi2	435	435	510	510	1
GorillaMYCi2	436	436	509	509	1
GorillaMYCi2	437	437	437	437	2
GorillaMYCi2	438	438	438	438	2
GorillaMYCi2	439	439	439	439	2
GorillaMYCi2	440	440	440	440	2
GorillaMYCi2	441	441	441	441	2
GorillaMYCi2	442	442	442	442	2
GorillaMYCi2	443	443	477	477	1
GorillaMYCi2	444	444	444	444	1
GorillaMYCi2	445	445	445	445	1
GorillaMYCi2	446	446	474	474	1
GorillaMYCi2	447	447	473	473	1
GorillaMYCi2	448	448	472	472	1
GorillaMYCi2	449	449	471	471	1
GorillaMYCi2	450	450	470	470	1
GorillaMYCi2	451	451	451	451	1
GorillaMYCi2	452	452	468	468	1
GorillaMYCi2	453	453	467	467	1
GorillaMYCi2	454	454	466	466	1
GorillaMYCi2	455	455	465	465	1
GorillaMYCi2	456	456	464	464	1
GorillaMYCi2	457	457	463	463	1
GorillaMYCi2	458	458	462	462	1
GorillaMYCi2	459	459	459	459	1
GorillaMYCi2	460	460	460	460	1
GorillaMYCi2	461	461	461	461	1
GorillaMYCi2	462	462	458	458	1
GorillaMYCi2	463	463	457	457	1
GorillaMYCi2	464	464	456	456	1
GorillaMYCi2	465	465	455	455	1
GorillaMYCi2	466	466	454	454	1
GorillaMYCi2	467	467	453	453	1
GorillaMYCi2	468	468	452	452	1
GorillaMYCi2	469	469	469	469	1
GorillaMYCi2	470	470	450	450	1
GorillaMYCi2	471	471	449	449	1
GorillaMYCi2	472	472	448	448	1
GorillaMYCi2	473	473	447	447	1
GorillaMYCi2	474	474	446	446	1
GorillaMYCi2	475	475	475	475	1
GorillaMYCi2	476	476	476	476	1
GorillaMYCi2	477	477	443	443	1
GorillaMYCi2	478	478	505	505	1
GorillaMYCi2	479	479	504	504	1
GorillaMYCi2	480	480	503	503	1
GorillaMYCi2	481	481	502	502	1
GorillaMYCi2	482	482	482	482	1
GorillaMYCi2	483	483	501	501	1
GorillaMYCi2	484	484	500	500	1
GorillaMYCi2	485	485	499	499	1
GorillaMYCi2	486	486	498	498	1
GorillaMYCi2	487	487	487	487	1
GorillaMYCi2	488	488	488	488	1
GorillaMYCi2	489	489	489	489	1
GorillaMYCi2	490	490	490	490	1
GorillaMYCi2	491	491	491	491	1
GorillaMYCi2	492	492	492	492	1
GorillaMYCi2	493	493	493	493	1
GorillaMYCi2	494	494	494	494	1
GorillaMYCi2	495	495	495	495	1
GorillaMYCi2	496	496	496	496	1
GorillaMYCi2	497	497	497	497	1
GorillaMYCi2	498	498	486	486	1
GorillaMYCi2	499	499	485	485	1
GorillaMYCi2	500	500	484	484	1
GorillaMYCi2	501	501	483	483	1
GorillaMYCi2	502	502	481	481	1
GorillaMYCi2	503	503	480	480	1
GorillaMYCi2	504	504	479	479	1
GorillaMYCi2	505	505	478	478	1
GorillaMYCi2	506	506	506	506	1
GorillaMYCi2	507	507	507	507	1
GorillaMYCi2	508	508	508	508	1
GorillaMYCi2	509	509	554	554	1
GorillaMYCi2	510	510	553	553	1
GorillaMYCi2	511	511	552	552	1
GorillaMYCi2	512	512	546	546	1
GorillaMYCi2	513	513	545	545	1
GorillaMYCi2	514	514	544	544	1
GorillaMYCi2	515	515	543	543	1
GorillaMYCi2	516	516	542	542	1
GorillaMYCi2	517	517	541	541	1
GorillaMYCi2	518	518	540	540	1
GorillaMYCi2	519	519	539	539	1
GorillaMYCi2	520	520	538	538	1
GorillaMYCi2	521	521	537	537	1
GorillaMYCi2	522	522	536	536	1
GorillaMYCi2	523	523	535	535	1
GorillaMYCi2	524	524	534	534	1
GorillaMYCi2	525	525	533	533	1
GorillaMYCi2	526	526	526	526	1
GorillaMYCi2	527	527	527	527	1
GorillaMYCi2	528	528	528	528	1
GorillaMYCi2	529	529	529	529	1
GorillaMYCi2	530	530	530	530	1
GorillaMYCi2	531	531	531	531	1
GorillaMYCi2	532	532	532	532	1
GorillaMYCi2	533	533	525	525	1
GorillaMYCi2	534	534	524	524	1
GorillaMYCi2	535	535	523	523	1
GorillaMYCi2	536	536	522	522	1
GorillaMYCi2	537	537	521	521	1
GorillaMYCi2	538	538	520	520	1
GorillaMYCi2	539	539	519	519	1
GorillaMYCi2	540	540	518	518	1
GorillaMYCi2	541	541	517	517	1
GorillaMYCi2	542	542	516	516	1
GorillaMYCi2	543	543	515	515	1
GorillaMYCi2	544	544	514	514	1
GorillaMYCi2	545	545	513	513	1
GorillaMYCi2	546	546	546	546	0
GorillaMYCi2	547	547	547	547	1
GorillaMYCi2	548	548	548	548	1
GorillaMYCi2	549	549	549	549	1
GorillaMYCi2	550	550	550	550	1
GorillaMYCi2	551	551	551	551	1
GorillaMYCi2	552	552	552	552	0
GorillaMYCi2	553	553	553	553	1
GorillaMYCi2	554	554	554	554	0
GorillaMYCi2	555	555	555	555	0
GorillaMYCi2	556	556	556	556	1
GorillaMYCi2	557	557	557	557	1
GorillaMYCi2	558	558	558	558	1
GorillaMYCi2	559	559	590	590	0
GorillaMYCi2	560	560	589	589	0
GorillaMYCi2	561	561	588	588	0
GorillaMYCi2	562	562	562	562	1
GorillaMYCi2	563	563	586	586	0
GorillaMYCi2	564	564	585	585	0
GorillaMYCi2	565	565	584	584	0
GorillaMYCi2	566	566	582	582	0
GorillaMYCi2	567	567	581	581	0
GorillaMYCi2	568	568	580	580	0
GorillaMYCi2	569	569	569	569	0
GorillaMYCi2	570	570	570	570	1
GorillaMYCi2	571	571	628	628	1
GorillaMYCi2	572	572	627	627	1
GorillaMYCi2	573	573	626	626	1
GorillaMYCi2	574	574	574	574	1
GorillaMYCi2	575	575	575	575	1
GorillaMYCi2	576	576	576	576	1
GorillaMYCi2	577	577	621	621	1
GorillaMYCi2	578	578	620	620	1
GorillaMYCi2	579	579	579	579	1
GorillaMYCi2	580	580	580	580	1
GorillaMYCi2	581	581	617	617	1
GorillaMYCi2	582	582	616	616	1
GorillaMYCi2	583	583	583	583	1
GorillaMYCi2	584	584	584	584	1
GorillaMYCi2	585	585	585	585	1
GorillaMYCi2	586	586	586	586	1
GorillaMYCi2	587	587	587	587	1
GorillaMYCi2	588	588	588	588	1
GorillaMYCi2	589	589	589	589	1
GorillaMYCi2	590	590	590	590	1
GorillaMYCi2	591	591	591	591	1
GorillaMYCi2	592	592	592	592	1
GorillaMYCi2	593	593	593	593	1
GorillaMYCi2	594	594	594	594	1
GorillaMYCi2	595	595	595	595	1
GorillaMYCi2	596	596	596	596	1
GorillaMYCi2	597	597	597	597	1
GorillaMYCi2	598	598	598	598	1
GorillaMYCi2	599	599	599	599	1
GorillaMYCi2	600	600	600	600	1
GorillaMYCi2	601	601	601	601	1
GorillaMYCi2	602	602	602	602	1
GorillaMYCi2	603	603	603	603	2
GorillaMYCi2	604	604	604	604	2
GorillaMYCi2	605	605	605	605	1
GorillaMYCi2	606	606	606	606	1
GorillaMYCi2	607	607	607	607	1
GorillaMYCi2	608	608	608	608	1
GorillaMYCi2	609	609	609	609	2
GorillaMYCi2	610	610	610	610	1
GorillaMYCi2	611	611	611	611	1
GorillaMYCi2	612	612	612	612	2
GorillaMYCi2	613	613	613	613	2
GorillaMYCi2	614	614	614	614	1
GorillaMYCi2	615	615	615	615	2
GorillaMYCi2	616	616	582	582	1
GorillaMYCi2	617	617	581	581	1
GorillaMYCi2	618	618	618	618	1
GorillaMYCi2	619	619	579	579	1
GorillaMYCi2	620	620	578	578	1
GorillaMYCi2	621	621	577	577	1
GorillaMYCi2	622	622	622	622	1
GorillaMYCi2	623	623	576	576	1
GorillaMYCi2	624	624	575	575	1
GorillaMYCi2	625	625	574	574	1
GorillaMYCi2	626	626	573	573	1
GorillaMYCi2	627	627	572	572	1
GorillaMYCi2	628	628	571	571	1
GorillaMYCi2	629	629	570	570	1
GorillaMYCi2	630	630	569	569	1
GorillaMYCi2	631	631	631	631	2
GorillaMYCi2	632	632	632	632	1
GorillaMYCi2	633	633	633	633	1
GorillaMYCi2	634	634	634	634	1
GorillaMYCi2	635	635	568	568	0
GorillaMYCi2	636	636	636	636	1
GorillaMYCi2	637	637	567	567	0
GorillaMYCi2	638	638	566	566	0
GorillaMYCi2	639	639	565	565	0
GorillaMYCi2	640	640	564	564	0
GorillaMYCi2	641	641	563	563	0
GorillaMYCi2	642	642	642	642	2
GorillaMYCi2	643	643	561	561	0
GorillaMYCi2	644	644	560	560	0
GorillaMYCi2	645	645	559	559	0
GorillaMYCi2	646	646	558	558	0
GorillaMYCi2	647	647	557	557	0
GorillaMYCi2	648	648	556	556	0
GorillaMYCi2	649	649	649	649	2
GorillaMYCi2	650	650	650	650	2
GorillaMYCi2	651	651	651	651	2
GorillaMYCi2	652	652	652	652	2
GorillaMYCi2	653	653	653	653	2
GorillaMYCi2	654	654	549	549	0
GorillaMYCi2	655	655	548	548	0
GorillaMYCi2	656	656	656	656	2
GorillaMYCi2	657	657	657	657	2
GorillaMYCi2	658	658	658	658	2
GorillaMYCi2	659	659	659	659	2
GorillaMYCi2	660	660	660	660	2
GorillaMYCi2	661	661	661	661	2
GorillaMYCi2	662	662	662	662	2
GorillaMYCi2	663	663	663	663	2
GorillaMYCi2	664	664	664	664	2
GorillaMYCi2	665	665	665	665	2
GorillaMYCi2	666	666	666	666	2
GorillaMYCi2	667	667	667	667	2
GorillaMYCi2	668	668	668	668	2
GorillaMYCi2	669	669	669	669	2
GorillaMYCi2	670	670	701	701	2
GorillaMYCi2	671	671	671	671	2
GorillaMYCi2	672	672	699	699	2
GorillaMYCi2	673	673	698	698	2
GorillaMYCi2	674	674	697	697	2
GorillaMYCi2	675	675	696	696	2
GorillaMYCi2	676	676	695	695	2
GorillaMYCi2	677	677	694	694	2
GorillaMYCi2	678	678	678	678	2
GorillaMYCi2	679	679	679	679	2
GorillaMYCi2	680	680	680	680	2
GorillaMYCi2	681	681	681	681	2
GorillaMYCi2	682	682	682	682	2
GorillaMYCi2	683	683	683	683	2
GorillaMYCi2	684	684	684	684	2
GorillaMYCi2	685	685	685	685	2
GorillaMYCi2	686	686	686	686	2
GorillaMYCi2	687	687	687	687	2
GorillaMYCi2	688	688	688	688	2
GorillaMYCi2	689	689	689	689	2
GorillaMYCi2	690	690	690	690	2
GorillaMYCi2	691	691	691	691	2
GorillaMYCi2	692	692	679	679	2
GorillaMYCi2	693	693	678	678	2
GorillaMYCi2	694	694	677	677	2
GorillaMYCi2	695	695	676	676	2
GorillaMYCi2	696	696	696	696	2
GorillaMYCi2	697	697	697	697	2
GorillaMYCi2	698	698	698	698	2
GorillaMYCi2	699	699	715	715	2
GorillaMYCi2	700	700	714	714	2
GorillaMYCi2	701	701	713	713	2
GorillaMYCi2	702	702	712	712	2
GorillaMYCi2	703	703	711	711	2
GorillaMYCi2	704	704	704	704	2
GorillaMYCi2	705	705	705	705	2
GorillaMYCi2	706	706	706	706	2
GorillaMYCi2	707	707	707	707	2
GorillaMYCi2	708	708	708	708	2
GorillaMYCi2	709	709	709	709	2
GorillaMYCi2	710	710	710	710	2
GorillaMYCi2	711	711	703	703	2
GorillaMYCi2	712	712	702	702	2
GorillaMYCi2	713	713	701	701	2
GorillaMYCi2	714	714	700	700	2
GorillaMYCi2	715	715	699	699	2
GorillaMYCi2	716	716	728	728	2
GorillaMYCi2	717	717	727	727	2
GorillaMYCi2	718	718	726	726	2
GorillaMYCi2	719	719	725	725	2
GorillaMYCi2	720	720	720	720	2
GorillaMYCi2	721	721	721	721	2
GorillaMYCi2	722	722	722	722	2
GorillaMYCi2	723	723	723	723	2
GorillaMYCi2	724	724	724	724	2
GorillaMYCi2	725	725	719	719	2
GorillaMYCi2	726	726	718	718	2
GorillaMYCi2	727	727	717	717	2
GorillaMYCi2	728	728	716	716	2
GorillaMYCi2	729	729	729	729	2
GorillaMYCi2	730	730	739	739	1
GorillaMYCi2	731	731	738	738	1
GorillaMYCi2	732	732	737	737	1
GorillaMYCi2	733	733	733	733	2
GorillaMYCi2	734	734	734	734	2
GorillaMYCi2	735	735	735	735	2
GorillaMYCi2	736	736	736	736	2
GorillaMYCi2	737	737	762	762	2
GorillaMYCi2	738	738	761	761	2
GorillaMYCi2	739	739	760	760	2
GorillaMYCi2	740	740	759	759	2
GorillaMYCi2	741	741	741	741	2
GorillaMYCi2	742	742	757	757	2
GorillaMYCi2	743	743	756	756	2
GorillaMYCi2	744	744	755	755	2
GorillaMYCi2	745	745	754	754	2
GorillaMYCi2	746	746	746	746	2
GorillaMYCi2	747	747	747	747	2
GorillaMYCi2	748	748	748	748	2
GorillaMYCi2	749	749	749	749	2
GorillaMYCi2	750	750	750	750	2
GorillaMYCi2	751	751	751	751	2
GorillaMYCi2	752	752	752	752	2
GorillaMYCi2	753	753	753	753	2
GorillaMYCi2	754	754	745	745	2
GorillaMYCi2	755	755	744	744	2
GorillaMYCi2	756	756	743	743	2
GorillaMYCi2	757	757	742	742	2
GorillaMYCi2	758	758	758	758	2
GorillaMYCi2	759	759	740	740	2
GorillaMYCi2	760	760	739	739	2
GorillaMYCi2	761	761	738	738	2
GorillaMYCi2	762	762	737	737	2
GorillaMYCi2	763	763	690	690	1
GorillaMYCi2	764	764	689	689	1
GorillaMYCi2	765	765	765	765	2
GorillaMYCi2	766	766	766	766	1
GorillaMYCi2	767	767	767	767	2
GorillaMYCi2	768	768	768	768	2
GorillaMYCi2	769	769	769	769	2
GorillaMYCi2	770	770	770	770	2
GorillaMYCi2	771	771	771	771	2
GorillaMYCi2	772	772	772	772	2
GorillaMYCi2	773	773	773	773	2
GorillaMYCi2	774	774	774	774	2
GorillaMYCi2	775	775	775	775	2
GorillaMYCi2	776	776	795	795	2
GorillaMYCi2	777	777	794	794	2
GorillaMYCi2	778	778	793	793	2
GorillaMYCi2	779	779	792	792	2
GorillaMYCi2	780	780	791	791	2
GorillaMYCi2	781	781	790	790	2
GorillaMYCi2	782	782	789	789	2
GorillaMYCi2	783	783	783	783	2
GorillaMYCi2	784	784	784	784	2
GorillaMYCi2	785	785	785	785	2
GorillaMYCi2	786	786	786	786	2
GorillaMYCi2	787	787	787	787	2
GorillaMYCi2	788	788	788	788	2
GorillaMYCi2	789	789	782	782	2
GorillaMYCi2	790	790	781	781	2
GorillaMYCi2	791	791	780	780	2
GorillaMYCi2	792	792	779	779	2
GorillaMYCi2	793	793	778	778	2
GorillaMYCi2	794	794	777	777	2
GorillaMYCi2	795	795	776	776	2
GorillaMYCi2	796	796	796	796	2
GorillaMYCi2	797	797	797	797	2
GorillaMYCi2	798	798	798	798	2
GorillaMYCi2	799	799	799	799	2
GorillaMYCi2	800	800	800	800	2
GorillaMYCi2	801	801	801	801	2
GorillaMYCi2	802	802	802	802	2
GorillaMYCi2	803	803	803	803	2
GorillaMYCi2	804	804	804	804	2
GorillaMYCi2	805	805	805	805	1
GorillaMYCi2	806	806	806	806	1
GorillaMYCi2	807	807	807	807	1
GorillaMYCi2	808	808	808	808	1
GorillaMYCi2	809	809	882	882	1
GorillaMYCi2	810	810	881	881	1
GorillaMYCi2	811	811	880	880	1
GorillaMYCi2	812	812	812	812	1
GorillaMYCi2	813	813	813	813	1
GorillaMYCi2	814	814	877	877	1
GorillaMYCi2	815	815	876	876	1
GorillaMYCi2	816	816	816	816	1
GorillaMYCi2	817	817	817	817	1
GorillaMYCi2	818	818	818	818	1
GorillaMYCi2	819	819	819	819	1
GorillaMYCi2	820	820	831	831	1
GorillaMYCi2	821	821	830	830	1
GorillaMYCi2	822	822	829	829	1
GorillaMYCi2	823	823	828	828	1
GorillaMYCi2	824	824	824	824	1
GorillaMYCi2	825	825	825	825	1
GorillaMYCi2	826	826	826	826	1
GorillaMYCi2	827	827	827	827	1
GorillaMYCi2	828	828	823	823	1
GorillaMYCi2	829	829	822	822	1
GorillaMYCi2	830	830	821	821	1
GorillaMYCi2	831	831	820	820	1
GorillaMYCi2	832	832	832	832	1
GorillaMYCi2	833	833	833	833	1
GorillaMYCi2	834	834	834	834	1
GorillaMYCi2	835	835	835	835	1
GorillaMYCi2	836	836	836	836	1
GorillaMYCi2	837	837	875	875	1
GorillaMYCi2	838	838	874	874	1
GorillaMYCi2	839	839	873	873	1
GorillaMYCi2	840	840	872	872	1
GorillaMYCi2	841	841	871	871	1
GorillaMYCi2	842	842	842	842	1
GorillaMYCi2	843	843	843	843	1
GorillaMYCi2	844	844	868	868	1
GorillaMYCi2	845	845	867	867	1
GorillaMYCi2	846	846	866	866	1
GorillaMYCi2	847	847	865	865	1
GorillaMYCi2	848	848	864	864	1
GorillaMYCi2	849	849	863	863	1
GorillaMYCi2	850	850	850	850	1
GorillaMYCi2	851	851	851	851	1
GorillaMYCi2	852	852	852	852	1
GorillaMYCi2	853	853	853	853	0
GorillaMYCi2	854	854	854	854	0
GorillaMYCi2	855	855	855	855	0
GorillaMYCi2	856	856	856	856	0
GorillaMYCi2	857	857	857	857	0
GorillaMYCi2	858	858	858	858	0
GorillaMYCi2	859	859	859	859	1
GorillaMYCi2	860	860	860	860	0
GorillaMYCi2	861	861	861	861	0
GorillaMYCi2	862	862	862	862	1
GorillaMYCi2	863	863	849	849	1
GorillaMYCi2	864	864	848	848	1
GorillaMYCi2	865	865	847	847	1
GorillaMYCi2	866	866	846	846	1
GorillaMYCi2	867	867	845	845	1
GorillaMYCi2	868	868	844	844	1
GorillaMYCi2	869	869	869	869	0
GorillaMYCi2	870	870	870	870	0
GorillaMYCi2	871	871	841	841	1
GorillaMYCi2	872	872	840	840	1
GorillaMYCi2	873	873	839	839	1
GorillaMYCi2	874	874	838	838	1
GorillaMYCi2	875	875	837	837	1
GorillaMYCi2	876	876	936	936	0
GorillaMYCi2	877	877	935	935	0
GorillaMYCi2	878	878	878	878	1
GorillaMYCi2	879	879	879	879	0
GorillaMYCi2	880	880	880	880	0
GorillaMYCi2	881	881	881	881	0
GorillaMYCi2	882	882	882	882	0
GorillaMYCi2	883	883	883	883	0
GorillaMYCi2	884	884	884	884	0
GorillaMYCi2	885	885	925	925	0
GorillaMYCi2	886	886	924	924	0
GorillaMYCi2	887	887	923	923	0
GorillaMYCi2	888	888	922	922	0
GorillaMYCi2	889	889	921	921	0
GorillaMYCi2	890	890	920	920	0
GorillaMYCi2	891	891	919	919	0
GorillaMYCi2	892	892	892	892	0
GorillaMYCi2	893	893	893	893	0
GorillaMYCi2	894	894	894	894	0
GorillaMYCi2	895	895	895	895	0
GorillaMYCi2	896	896	916	916	0
GorillaMYCi2	897	897	915	915	0
GorillaMYCi2	898	898	914	914	0
GorillaMYCi2	899	899	913	913	0
GorillaMYCi2	900	900	912	912	0
GorillaMYCi2	901	901	911	911	0
GorillaMYCi2	902	902	910	910	0
GorillaMYCi2	903	903	909	909	0
GorillaMYCi2	904	904	904	904	0
GorillaMYCi2	905	905	905	905	0
GorillaMYCi2	906	906	906	906	0
GorillaMYCi2	907	907	907	907	0
GorillaMYCi2	908	908	908	908	0
GorillaMYCi2	909	909	903	903	0
GorillaMYCi2	910	910	902	902	0
GorillaMYCi2	911	911	901	901	0
GorillaMYCi2	912	912	900	900	0
GorillaMYCi2	913	913	899	899	0
GorillaMYCi2	914	914	898	898	0
GorillaMYCi2	915	915	897	897	0
GorillaMYCi2	916	916	896	896	0
GorillaMYCi2	917	917	917	917	0
GorillaMYCi2	918	918	918	918	0
GorillaMYCi2	919	919	891	891	0
GorillaMYCi2	920	920	890	890	0
GorillaMYCi2	921	921	889	889	0
GorillaMYCi2	922	922	888	888	0
GorillaMYCi2	923	923	887	887	0
GorillaMYCi2	924	924	886	886	0
GorillaMYCi2	925	925	885	885	0
GorillaMYCi2	926	926	926	926	0
GorillaMYCi2	927	927	884	884	0
GorillaMYCi2	928	928	883	883	0
GorillaMYCi2	929	929	929	929	1
GorillaMYCi2	930	930	930	930	1
GorillaMYCi2	931	931	881	881	0
GorillaMYCi2	932	932	880	880	0
GorillaMYCi2	933	933	933	933	1
GorillaMYCi2	934	934	934	934	1
GorillaMYCi2	935	935	935	935	0
GorillaMYCi2	936	936	876	876	0
GorillaMYCi2	937	937	937	937	1
GorillaMYCi2	938	938	938	938	1
GorillaMYCi2	939	939	939	939	1
GorillaMYCi2	940	940	940	940	1
GorillaMYCi2	941	941	941	941	1
GorillaMYCi2	942	942	942	942	1
GorillaMYCi2	943	943	943	943	0
GorillaMYCi2	944	944	944	944	0
GorillaMYCi2	945	945	945	945	0
GorillaMYCi2	946	946	946	946	0
GorillaMYCi2	947	947	947	947	1
GorillaMYCi2	948	948	948	948	1
GorillaMYCi2	949	949	949	949	1
GorillaMYCi2	950	950	950	950	1
GorillaMYCi2	951	951	951	951	1
GorillaMYCi2	952	952	952	952	1
GorillaMYCi2	953	953	953	953	1
GorillaMYCi2	954	954	954	954	1
GorillaMYCi2	955	955	955	955	1
GorillaMYCi2	956	956	956	956	1
GorillaMYCi2	957	957	957	957	1
GorillaMYCi2	958	958	958	958	1
GorillaMYCi2	959	959	959	959	1
GorillaMYCi2	960	960	960	960	1
GorillaMYCi2	961	961	961	961	1
GorillaMYCi2	962	962	962	962	1
GorillaMYCi2	963	963	963	963	1
GorillaMYCi2	964	964	964	964	1
GorillaMYCi2	965	965	965	965	1
GorillaMYCi2	966	966	966	966	1
GorillaMYCi2	967	967	967	967	1
GorillaMYCi2	968	968	968	968	1
GorillaMYCi2	969	969	969	969	1
GorillaMYCi2	970	970	970	970	1
GorillaMYCi2	971	971	971	971	1
GorillaMYCi2	972	972	972	972	1
GorillaMYCi2	973	973	973	973	1
GorillaMYCi2	974	974	974	974	1
GorillaMYCi2	975	975	975	975	1
GorillaMYCi2	976	976	976	976	1
GorillaMYCi2	977	977	977	977	1
GorillaMYCi2	978	978	996	996	1
GorillaMYCi2	979	979	995	995	1
GorillaMYCi2	980	980	994	994	1
GorillaMYCi2	981	981	993	993	1
GorillaMYCi2	982	982	992	992	1
GorillaMYCi2	983	983	991	991	1
GorillaMYCi2	984	984	990	990	1
GorillaMYCi2	985	985	989	989	1
GorillaMYCi2	986	986	986	986	1
GorillaMYCi2	987	987	987	987	1
GorillaMYCi2	988	988	988	988	1
GorillaMYCi2	989	989	985	985	1
GorillaMYCi2	990	990	984	984	1
GorillaMYCi2	991	991	983	983	1
GorillaMYCi2	992	992	982	982	1
GorillaMYCi2	993	993	981	981	1
GorillaMYCi2	994	994	980	980	1
GorillaMYCi2	995	995	979	979	1
GorillaMYCi2	996	996	978	978	1
GorillaMYCi2	997	997	997	997	1
GorillaMYCi2	998	998	998	998	1
GorillaMYCi2	999	999	999	999	1
GorillaMYCi2	1000	1000	1066	1066	0
GorillaMYCi2	1001	1001	1065	1065	0
GorillaMYCi2	1002	1002	1064	1064	0
GorillaMYCi2	1003	1003	1063	1063	0
GorillaMYCi2	1004	1004	1062	1062	0
GorillaMYCi2	1005	1005	1061	1061	0
GorillaMYCi2	1006	1006	1006	1006	1
GorillaMYCi2	1007	1007	1060	1060	1
GorillaMYCi2	1008	1008	1059	1059	1
GorillaMYCi2	1009	1009	1009	1009	1
GorillaMYCi2	1010	1010	1058	1058	1
GorillaMYCi2	1011	1011	1057	1057	1
GorillaMYCi2	1012	1012	1056	1056	1
GorillaMYCi2	1013	1013	1055	1055	1
GorillaMYCi2	1014	1014	1014	1014	1
GorillaMYCi2	1015	1015	1053	1053	1
GorillaMYCi2	1016	1016	1052	1052	1
GorillaMYCi2	1017	1017	1017	1017	1
GorillaMYCi2	1018	1018	1018	1018	1
GorillaMYCi2	1019	1019	1019	1019	1
GorillaMYCi2	1020	1020	1051	1051	1
GorillaMYCi2	1021	1021	1050	1050	1
GorillaMYCi2	1022	1022	1049	1049	1
GorillaMYCi2	1023	1023	1048	1048	1
GorillaMYCi2	1024	1024	1024	1024	1
GorillaMYCi2	1025	1025	1025	1025	1
GorillaMYCi2	1026	1026	1026	1026	1
GorillaMYCi2	1027	1027	1046	1046	1
GorillaMYCi2	1028	1028	1045	1045	1
GorillaMYCi2	1029	1029	1029	1029	1
GorillaMYCi2	1030	1030	1030	1030	1
GorillaMYCi2	1031	1031	1042	1042	1
GorillaMYCi2	1032	1032	1041	1041	1
GorillaMYCi2	1033	1033	1040	1040	1
GorillaMYCi2	1034	1034	1039	1039	1
GorillaMYCi2	1035	1035	1035	1035	1
GorillaMYCi2	1036	1036	1036	1036	1
GorillaMYCi2	1037	1037	1037	1037	1
GorillaMYCi2	1038	1038	1038	1038	1
GorillaMYCi2	1039	1039	1034	1034	1
GorillaMYCi2	1040	1040	1033	1033	1
GorillaMYCi2	1041	1041	1032	1032	1
GorillaMYCi2	1042	1042	1031	1031	1
GorillaMYCi2	1043	1043	1043	1043	1
GorillaMYCi2	1044	1044	1044	1044	1
GorillaMYCi2	1045	1045	1028	1028	1
GorillaMYCi2	1046	1046	1027	1027	1
GorillaMYCi2	1047	1047	1047	1047	1
GorillaMYCi2	1048	1048	1023	1023	1
GorillaMYCi2	1049	1049	1022	1022	1
GorillaMYCi2	1050	1050	1021	1021	1
GorillaMYCi2	1051	1051	1020	1020	1
GorillaMYCi2	1052	1052	1016	1016	1
GorillaMYCi2	1053	1053	1015	1015	1
GorillaMYCi2	1054	1054	1054	1054	1
GorillaMYCi2	1055	1055	1013	1013	1
GorillaMYCi2	1056	1056	1012	1012	1
GorillaMYCi2	1057	1057	1011	1011	1
GorillaMYCi2	1058	1058	1010	1010	1
GorillaMYCi2	1059	1059	1008	1008	1
GorillaMYCi2	1060	1060	1007	1007	1
GorillaMYCi2	1061	1061	1005	1005	0
GorillaMYCi2	1062	1062	1004	1004	0
GorillaMYCi2	1063	1063	1003	1003	0
GorillaMYCi2	1064	1064	1002	1002	0
GorillaMYCi2	1065	1065	1001	1001	0
GorillaMYCi2	1066	1066	1000	1000	0
GorillaMYCi2	1067	1067	1067	1067	0
GorillaMYCi2	1068	1068	1068	1068	1
GorillaMYCi2	1069	1069	1069	1069	2
GorillaMYCi2	1070	1070	1070	1070	2
GorillaMYCi2	1071	1071	1071	1071	2
GorillaMYCi2	1072	1072	1072	1072	2
GorillaMYCi2	1073	1073	1073	1073	2
GorillaMYCi2	1074	1074	1074	1074	2
GorillaMYCi2	1075	1075	1075	1075	2
GorillaMYCi2	1076	1076	1076	1076	2
GorillaMYCi2	1077	1077	1070	1070	2
GorillaMYCi2	1078	1078	1069	1069	2
GorillaMYCi2	1079	1079	1068	1068	2
GorillaMYCi2	1080	1080	1067	1067	2
GorillaMYCi2	1081	1081	1081	1081	2
GorillaMYCi2	1082	1082	1082	1082	2
GorillaMYCi2	1083	1083	1083	1083	2
GorillaMYCi2	1084	1084	1084	1084	2
GorillaMYCi2	1085	1085	1085	1085	2
GorillaMYCi2	1086	1086	1086	1086	2
GorillaMYCi2	1087	1087	1144	1144	2
GorillaMYCi2	1088	1088	1143	1143	2
GorillaMYCi2	1089	1089	1142	1142	2
GorillaMYCi2	1090	1090	1141	1141	2
GorillaMYCi2	1091	1091	1091	1091	2
GorillaMYCi2	1092	1092	1092	1092	2
GorillaMYCi2	1093	1093	1093	1093	2
GorillaMYCi2	1094	1094	1094	1094	2
GorillaMYCi2	1095	1095	1137	1137	2
GorillaMYCi2	1096	1096	1136	1136	2
GorillaMYCi2	1097	1097	1097	1097	2
GorillaMYCi2	1098	1098	1135	1135	2
GorillaMYCi2	1099	1099	1134	1134	2
GorillaMYCi2	1100	1100	1133	1133	2
GorillaMYCi2	1101	1101	1132	1132	2
GorillaMYCi2	1102	1102	1102	1102	2
GorillaMYCi2	1103	1103	1103	1103	2
GorillaMYCi2	1104	1104	1129	1129	2
GorillaMYCi2	1105	1105	1105	1105	2
GorillaMYCi2	1106	1106	1106	1106	2
GorillaMYCi2	1107	1107	1127	1127	2
GorillaMYCi2	1108	1108	1126	1126	2
GorillaMYCi2	1109	1109	1125	1125	2
GorillaMYCi2	1110	1110	1124	1124	2
GorillaMYCi2	1111	1111	1123	1123	2
GorillaMYCi2	1112	1112	1112	1112	2
GorillaMYCi2	1113	1113	1113	1113	2
GorillaMYCi2	1114	1114	1114	1114	2
GorillaMYCi2	1115	1115	1115	1115	2
GorillaMYCi2	1116	1116	1116	1116	2
GorillaMYCi2	1117	1117	1117	1117	2
GorillaMYCi2	1118	1118	1118	1118	2
GorillaMYCi2	1119	1119	1119	1119	2
GorillaMYCi2	1120	1120	1120	1120	2
GorillaMYCi2	1121	1121	1121	1121	2
GorillaMYCi2	1122	1122	1122	1122	2
GorillaMYCi2	1123	1123	1111	1111	2
GorillaMYCi2	1124	1124	1110	1110	2
GorillaMYCi2	1125	1125	1109	1109	2
GorillaMYCi2	1126	1126	1108	1108	2
GorillaMYCi2	1127	1127	1107	1107	2
GorillaMYCi2	1128	1128	1128	1128	2
GorillaMYCi2	1129	1129	1104	1104	2
GorillaMYCi2	1130	1130	1130	1130	2
GorillaMYCi2	1131	1131	1131	1131	2
GorillaMYCi2	1132	1132	1132	1132	2
GorillaMYCi2	1133	1133	1100	1100	2
GorillaMYCi2	1134	1134	1099	1099	2
GorillaMYCi2	1135	1135	1098	1098	2
GorillaMYCi2	1136	1136	1096	1096	2
GorillaMYCi2	1137	1137	1095	1095	2
GorillaMYCi2	1138	1138	1138	1138	2
GorillaMYCi2	1139	1139	1139	1139	2
GorillaMYCi2	1140	1140	1140	1140	2
GorillaMYCi2	1141	1141	1141	1141	2
GorillaMYCi2	1142	1142	1142	1142	2
GorillaMYCi2	1143	1143	1088	1088	2
GorillaMYCi2	1144	1144	1087	1087	2
GorillaMYCi2	1145	1145	1176	1176	2
GorillaMYCi2	1146	1146	1175	1175	2
GorillaMYCi2	1147	1147	1174	1174	2
GorillaMYCi2	1148	1148	1148	1148	2
GorillaMYCi2	1149	1149	1149	1149	2
GorillaMYCi2	1150	1150	1172	1172	2
GorillaMYCi2	1151	1151	1171	1171	2
GorillaMYCi2	1152	1152	1152	1152	2
GorillaMYCi2	1153	1153	1153	1153	2
GorillaMYCi2	1154	1154	1154	1154	2
GorillaMYCi2	1155	1155	1167	1167	2
GorillaMYCi2	1156	1156	1166	1166	2
GorillaMYCi2	1157	1157	1165	1165	2
GorillaMYCi2	1158	1158	1158	1158	2
GorillaMYCi2	1159	1159	1159	1159	2
GorillaMYCi2	1160	1160	1171	1171	2
GorillaMYCi2	1161	1161	1170	1170	2
GorillaMYCi2	1162	1162	1162	1162	2
GorillaMYCi2	1163	1163	1163	1163	2
GorillaMYCi2	1164	1164	1164	1164	2
GorillaMYCi2	1165	1165	1165	1165	2
GorillaMYCi2	1166	1166	1166	1166	2
GorillaMYCi2	1167	1167	1167	1167	2
GorillaMYCi2	1168	1168	1168	1168	1
GorillaMYCi2	1169	1169	1162	1162	2
GorillaMYCi2	1170	1170	1170	1170	2
GorillaMYCi2	1171	1171	1171	1171	1
GorillaMYCi2	1172	1172	1172	1172	1
GorillaMYCi2	1173	1173	1173	1173	2
GorillaMYCi2	1174	1174	1174	1174	1
GorillaMYCi2	1175	1175	1175	1175	1
GorillaMYCi2	1176	1176	1176	1176	1
GorillaMYCi2	1177	1177	1177	1177	1
GorillaMYCi2	1178	1178	1178	1178	1
GorillaMYCi2	1179	1179	1179	1179	2
GorillaMYCi2	1180	1180	1180	1180	1
GorillaMYCi2	1181	1181	1181	1181	1
GorillaMYCi2	1182	1182	1182	1182	1
GorillaMYCi2	1183	1183	1183	1183	1
GorillaMYCi2	1184	1184	1184	1184	1
GorillaMYCi2	1185	1185	1219	1219	0
GorillaMYCi2	1186	1186	1218	1218	0
GorillaMYCi2	1187	1187	1217	1217	0
GorillaMYCi2	1188	1188	1216	1216	0
GorillaMYCi2	1189	1189	1215	1215	0
GorillaMYCi2	1190	1190	1190	1190	1
GorillaMYCi2	1191	1191	1214	1214	0
GorillaMYCi2	1192	1192	1192	1192	0
GorillaMYCi2	1193	1193	1193	1193	1
GorillaMYCi2	1194	1194	1194	1194	1
GorillaMYCi2	1195	1195	1210	1210	1
GorillaMYCi2	1196	1196	1209	1209	1
GorillaMYCi2	1197	1197	1208	1208	1
GorillaMYCi2	1198	1198	1207	1207	1
GorillaMYCi2	1199	1199	1206	1206	1
GorillaMYCi2	1200	1200	1200	1200	1
GorillaMYCi2	1201	1201	1201	1201	1
GorillaMYCi2	1202	1202	1202	1202	1
GorillaMYCi2	1203	1203	1203	1203	1
GorillaMYCi2	1204	1204	1204	1204	1
GorillaMYCi2	1205	1205	1205	1205	1
GorillaMYCi2	1206	1206	1199	1199	1
GorillaMYCi2	1207	1207	1198	1198	1
GorillaMYCi2	1208	1208	1197	1197	1
GorillaMYCi2	1209	1209	1196	1196	1
GorillaMYCi2	1210	1210	1195	1195	1
GorillaMYCi2	1211	1211	1211	1211	1
GorillaMYCi2	1212	1212	1212	1212	1
GorillaMYCi2	1213	1213	1213	1213	0
GorillaMYCi2	1214	1214	1191	1191	0
GorillaMYCi2	1215	1215	1189	1189	0
GorillaMYCi2	1216	1216	1188	1188	0
GorillaMYCi2	1217	1217	1187	1187	0
GorillaMYCi2	1218	1218	1186	1186	0
GorillaMYCi2	1219	1219	1185	1185	0
GorillaMYCi2	1220	1220	1240	1240	1
GorillaMYCi2	1221	1221	1239	1239	1
GorillaMYCi2	1222	1222	1238	1238	0
GorillaMYCi2	1223	1223	1237	1237	0
GorillaMYCi2	1224	1224	1236	1236	0
GorillaMYCi2	1225	1225	1235	1235	0
GorillaMYCi2	1226	1226	1226	1226	0
GorillaMYCi2	1227	1227	1233	1233	0
GorillaMYCi2	1228	1228	1232	1232	0
GorillaMYCi2	1229	1229	1229	1229	0
GorillaMYCi2	1230	1230	1230	1230	0
GorillaMYCi2	1231	1231	1231	1231	0
GorillaMYCi2	1232	1232	1228	1228	0
GorillaMYCi2	1233	1233	1227	1227	0
GorillaMYCi2	1234	1234	1234	1234	0
GorillaMYCi2	1235	1235	1225	1225	0
GorillaMYCi2	1236	1236	1224	1224	0
GorillaMYCi2	1237	1237	1223	1223	0
GorillaMYCi2	1238	1238	1222	1222	0
GorillaMYCi2	1239	1239	1284	1284	0
GorillaMYCi2	1240	1240	1283	1283	0
GorillaMYCi2	1241	1241	1282	1282	0
GorillaMYCi2	1242	1242	1281	1281	0
GorillaMYCi2	1243	1243	1243	1243	0
GorillaMYCi2	1244	1244	1244	1244	0
GorillaMYCi2	1245	1245	1245	1245	0
GorillaMYCi2	1246	1246	1279	1279	0
GorillaMYCi2	1247	1247	1278	1278	0
GorillaMYCi2	1248	1248	1277	1277	0
GorillaMYCi2	1249	1249	1276	1276	0
GorillaMYCi2	1250	1250	1275	1275	0
GorillaMYCi2	1251	1251	1274	1274	0
GorillaMYCi2	1252	1252	1273	1273	0
GorillaMYCi2	1253	1253	1272	1272	0
GorillaMYCi2	1254	1254	1271	1271	0
GorillaMYCi2	1255	1255	1270	1270	0
GorillaMYCi2	1256	1256	1269	1269	0
GorillaMYCi2	1257	1257	1257	1257	0
GorillaMYCi2	1258	1258	1267	1267	0
GorillaMYCi2	1259	1259	1266	1266	0
GorillaMYCi2	1260	1260	1265	1265	0
GorillaMYCi2	1261	1261	1261	1261	0
GorillaMYCi2	1262	1262	1262	1262	0
GorillaMYCi2	1263	1263	1263	1263	0
GorillaMYCi2	1264	1264	1264	1264	0
GorillaMYCi2	1265	1265	1260	1260	0
GorillaMYCi2	1266	1266	1259	1259	0
GorillaMYCi2	1267	1267	1258	1258	0
GorillaMYCi2	1268	1268	1268	1268	0
GorillaMYCi2	1269	1269	1256	1256	0
GorillaMYCi2	1270	1270	1255	1255	0
GorillaMYCi2	1271	1271	1254	1254	0
GorillaMYCi2	1272	1272	1253	1253	0
GorillaMYCi2	1273	1273	1252	1252	0
GorillaMYCi2	1274	1274	1251	1251	0
GorillaMYCi2	1275	1275	1250	1250	0
GorillaMYCi2	1276	1276	1249	1249	0
GorillaMYCi2	1277	1277	1248	1248	0
GorillaMYCi2	1278	1278	1247	1247	0
GorillaMYCi2	1279	1279	1246	1246	0
GorillaMYCi2	1280	1280	1280	1280	0
GorillaMYCi2	1281	1281	1281	1281	0
GorillaMYCi2	1282	1282	1282	1282	0
GorillaMYCi2	1283	1283	1283	1283	0
GorillaMYCi2	1284	1284	1284	1284	0
GorillaMYCi2	1285	1285	1285	1285	0
GorillaMYCi2	1286	1286	1286	1286	0
GorillaMYCi2	1287	1287	1287	1287	0
GorillaMYCi2	1288	1288	1288	1288	0
GorillaMYCi2	1289	1289	1318	1318	0
GorillaMYCi2	1290	1290	1317	1317	0
GorillaMYCi2	1291	1291	1316	1316	0
GorillaMYCi2	1292	1292	1315	1315	0
GorillaMYCi2	1293	1293	1314	1314	0
GorillaMYCi2	1294	1294	1313	1313	0
GorillaMYCi2	1295	1295	1312	1312	0
GorillaMYCi2	1296	1296	1311	1311	0
GorillaMYCi2	1297	1297	1297	1297	0
GorillaMYCi2	1298	1298	1298	1298	0
GorillaMYCi2	1299	1299	1310	1310	0
GorillaMYCi2	1300	1300	1309	1309	0
GorillaMYCi2	1301	1301	1308	1308	0
GorillaMYCi2	1302	1302	1307	1307	0
GorillaMYCi2	1303	1303	1303	1303	0
GorillaMYCi2	1304	1304	1304	1304	0
GorillaMYCi2	1305	1305	1305	1305	0
GorillaMYCi2	1306	1306	1306	1306	0
GorillaMYCi2	1307	1307	1302	1302	0
GorillaMYCi2	1308	1308	1301	1301	0
GorillaMYCi2	1309	1309	1300	1300	0
GorillaMYCi2	1310	1310	1299	1299	0
GorillaMYCi2	1311	1311	1296	1296	0
GorillaMYCi2	1312	1312	1295	1295	0
GorillaMYCi2	1313	1313	1294	1294	0
GorillaMYCi2	1314	1314	1293	1293	0
GorillaMYCi2	1315	1315	1292	1292	0
GorillaMYCi2	1316	1316	1291	1291	0
GorillaMYCi2	1317	1317	1290	1290	0
GorillaMYCi2	1318	1318	1289	1289	0
GorillaMYCi2	1319	1319	1319	1319	0
GorillaMYCi2	1320	1320	1287	1287	0
GorillaMYCi2	1321	1321	1286	1286	0
GorillaMYCi2	1322	1322	1322	1322	0
GorillaMYCi2	1323	1323	1323	1323	0
GorillaMYCi2	1324	1324	1324	1324	0
GorillaMYCi2	1325	1325	1325	1325	0
GorillaMYCi2	1326	1326	1326	1326	0
GorillaMYCi2	1327	1327	1327	1327	0
GorillaMYCi2	1328	1328	1336	1336	0
GorillaMYCi2	1329	1329	1335	1335	0
GorillaMYCi2	1330	1330	1330	1330	0
GorillaMYCi2	1331	1331	1331	1331	0
GorillaMYCi2	1332	1332	1332	1332	0
GorillaMYCi2	1333	1333	1333	1333	0
GorillaMYCi2	1334	1334	1334	1334	0
GorillaMYCi2	1335	1335	1329	1329	0
GorillaMYCi2	1336	1336	1328	1328	0
GorillaMYCi2	1337	1337	1327	1327	0
GorillaMYCi2	1338	1338	1326	1326	0
GorillaMYCi2	1339	1339	1325	1325	0
GorillaMYCi2	1340	1340	1340	1340	0
GorillaMYCi2	1341	1341	1341	1341	0
GorillaMYCi2	1342	1342	1342	1342	0
GorillaMYCi2	1343	1343	1343	1343	0
GorillaMYCi2	1344	1344	1344	1344	1
GorillaMYCi2	1345	1345	1345	1345	1
GorillaMYCi2	1346	1346	1346	1346	0
GorillaMYCi2	1347	1347	1347	1347	0
GorillaMYCi2	1348	1348	1348	1348	0
GorillaMYCi2	1349	1349	1340	1340	1
GorillaMYCi2	1350	1350	1350	1350	1
GorillaMYCi2	1351	1351	1351	1351	0
GorillaMYCi2	1352	1352	1352	1352	1
GorillaMYCi2	1353	1353	1353	1353	1
GorillaMYCi2	1354	1354	1336	1336	1
GorillaMYCi2	1355	1355	1335	1335	1
GorillaMYCi2	1356	1356	1334	1334	1
GorillaMYCi2	1357	1357	1333	1333	1
GorillaMYCi2	1358	1358	1332	1332	1
GorillaMYCi2	1359	1359	1331	1331	1
GorillaMYCi2	1360	1360	1330	1330	1
GorillaMYCi2	1361	1361	1329	1329	1
GorillaMYCi2	1362	1362	1328	1328	1
GorillaMYCi2	1363	1363	1363	1363	1
GorillaMYCi2	1364	1364	1364	1364	2
GorillaMYCi2	1365	1365	1365	1365	2
GorillaMYCi2	1366	1366	1366	1366	2
GorillaMYCi2	1367	1367	1367	1367	2
GorillaMYCi2	1368	1368	1368	1368	2
GorillaMYCi2	1369	1369	1258	1258	2
GorillaMYCi2	1370	1370	1257	1257	2
GorillaMYCi2	1371	1371	1256	1256	2
GorillaMYCi2	1372	1372	1372	1372	2
GorillaMYCi2	1373	1373	1373	1373	2
GorillaMYCi2	1374	1374	1374	1374	2
GorillaMYCi2	1375	1375	1375	1375	2
GorillaMYCi2	1376	1376	1376	1376	2
GorillaMYCi2	1377	1377	1351	1351	4
GorillaMYCi2	1378	1378	1350	1350	4
GorillaMYCi2	1379	1379	1379	1379	4
GorillaMYCi2	1380	1380	1380	1380	4
GorillaMYCi2	1381	1381	1381	1381	4
