# Supplementary material for: Identification of MYC intron 2 regions that modulate expression
Source: PLoS One. 2024 Jan 18;19(1):e0296889. doi: 10.1371/journal.pone.0296889 (PMC10795982; doi:10.1371/journal.pone.0296889)
Supplement: S1 File — (ZIP) [file pone.0296889.s005.zip › S1_File_ScanFold2 data for species/Suppl_File_3_ScanFold2 data for species/Gorilla/tmpj_ogjfua.ed_avgs.wig]

fixedStep chrom=GorillaMYCi2 start=1 step=1 span=1
17.520000
17.020000
15.426667
14.480000
13.550000
9.632000
11.523333
14.230000
14.408889
14.016000
13.595455
12.745000
11.523333
9.632000
13.550000
14.480000
13.734167
12.459444
12.352632
12.259500
12.883810
13.690000
13.690000
13.690000
13.690000
15.664231
15.868889
16.140714
13.690000
13.690000
13.690000
13.690000
15.053043
15.757500
15.757500
15.757500
19.986216
15.757500
15.757500
15.757500
15.757500
15.757500
15.757500
18.182069
17.600690
18.483333
15.757500
16.412000
18.483333
15.757500
15.757500
15.757500
19.883182
21.055926
21.184182
21.304643
21.430000
21.592069
21.662203
21.732333
21.805574
21.876129
15.757500
15.757500
15.757500
22.152456
15.757500
15.757500
15.757500
15.053043
13.690000
13.690000
13.690000
13.690000
22.644462
13.690000
13.690000
13.690000
13.690000
12.883810
12.259500
12.352632
23.181622
12.332308
12.332308
12.332308
12.332308
12.332308
24.539775
24.219114
24.394125
24.499452
14.640400
15.196538
22.233827
22.912000
19.545417
12.332308
12.332308
12.332308
12.332308
12.332308
27.772593
27.772593
26.254421
22.650000
26.125000
29.080652
26.544375
27.772593
27.772593
12.332308
18.933200
22.640714
27.453600
19.954915
23.229286
22.839254
22.810149
27.453600
27.453600
27.758906
26.283556
20.007830
21.306000
13.734167
14.480000
13.550000
9.632000
25.899600
27.964314
18.516465
12.332308
19.545417
19.312130
15.196538
15.343393
15.342909
15.343393
15.342909
18.784074
18.742778
16.939661
24.389857
21.590000
19.312130
19.305094
18.516465
22.264028
22.452571
19.776939
19.656170
26.207667
26.351216
26.224267
24.152667
23.945000
25.862581
27.453600
27.453600
22.810149
22.839254
24.602121
23.229286
23.058714
27.453600
22.640714
24.244118
24.103585
25.056609
22.255395
22.159342
24.122333
21.958701
22.233827
22.066296
21.674125
24.356218
24.260420
24.163025
24.061597
21.426322
21.272069
21.005402
21.688750
23.340625
19.656170
19.776939
22.452571
22.264028
22.871205
21.562615
21.590000
24.389857
16.939661
18.742778
18.784074
20.003402
15.342909
15.343393
15.343393
25.611154
19.696000
20.344018
20.121696
19.806364
19.622626
19.435714
19.263061
20.007830
19.904068
19.039910
18.882857
18.770000
18.516465
18.404835
18.386632
19.156421
19.079588
19.111915
17.850400
17.850400
18.933200
19.020536
18.878990
18.971579
19.167745
18.527245
18.499231
18.185172
17.850400
17.850400
19.724000
20.220250
19.959224
19.932845
19.480541
19.390091
19.380455
20.150667
20.158750
20.174417
19.305094
19.312130
19.312130
19.312130
19.312130
20.144211
20.301842
20.249316
20.366410
19.312130
19.312130
19.312130
19.312130
19.305094
18.670870
18.605824
17.715753
25.611154
15.343393
15.343393
15.342909
18.863789
18.536000
19.366667
19.313678
19.251839
19.353750
24.389857
21.590000
21.562615
22.871205
19.792783
16.997714
17.007246
17.396522
20.978842
20.660000
21.325195
20.140400
19.102267
17.192346
17.522222
20.140400
20.140400
20.140400
17.196316
21.103735
20.135082
20.140400
20.140400
21.340741
21.340741
21.340741
21.340741
17.410952
21.340741
21.805075
22.425205
22.378200
23.280280
22.338382
25.647692
25.647692
25.627375
25.971250
25.647692
25.647692
25.467570
25.749346
25.647692
25.647692
30.426129
30.426129
30.426129
30.426129
30.426129
30.426129
30.036701
30.756308
30.751094
30.426129
30.426129
30.426129
30.426129
30.426129
30.426129
25.647692
25.647692
30.218148
29.727258
25.510952
25.647692
25.647692
25.971250
25.627375
25.647692
25.647692
22.338382
22.425205
21.805075
21.340741
30.571918
28.616835
30.010769
21.340741
21.340741
21.340741
21.340741
31.674796
20.140400
20.140400
20.135082
21.103735
20.140400
20.140400
20.140400
20.140400
21.325195
20.660000
20.978842
17.396522
17.007246
16.997714
27.894091
27.089048
26.588095
25.847619
29.390541
19.353750
19.251839
19.313678
19.366667
27.089048
27.894091
26.406000
29.742400
28.933651
29.044127
27.248966
29.785426
30.005052
31.166000
31.353505
31.334933
31.560130
32.742532
32.103582
27.248966
29.044127
28.933651
33.206512
26.406000
27.894091
27.089048
19.366667
19.313678
33.114400
32.129333
32.245658
32.245658
32.245658
32.245658
32.141287
32.985048
32.918889
32.245658
32.245658
32.245658
32.245658
32.129333
24.615000
24.916290
24.903538
24.799859
24.698904
32.171635
32.299626
32.693162
32.579145
32.467265
32.244583
32.081333
31.985750
31.913917
31.847083
31.780667
24.698904
24.799859
24.903538
24.916290
20.406618
19.167500
19.375211
19.218507
31.133250
31.070000
31.023000
30.993333
30.980083
30.805926
29.598136
30.178378
30.008333
29.742754
29.872674
29.785227
29.707528
29.707528
30.632895
29.707528
29.707528
29.707528
29.707528
29.707528
29.707528
29.707528
30.031759
29.832816
29.663196
29.707528
29.707528
29.707528
29.707528
29.707528
29.707528
29.707528
29.212871
29.707528
29.707528
29.785227
29.872674
29.742754
29.587586
28.839091
29.598136
27.976806
27.968256
27.968256
27.968256
27.991441
27.968256
27.968256
27.968256
27.968256
28.287556
28.672947
28.475761
27.496296
28.223333
28.376596
28.419894
28.058396
26.936944
27.384522
27.719279
27.968256
27.968256
27.968256
27.968256
27.968256
27.968256
27.968256
27.976806
27.553689
27.872211
30.163455
19.218507
19.375211
19.167500
20.406618
24.916290
24.903538
24.799859
24.698904
24.655263
24.664545
24.720769
24.720769
24.720769
24.720769
24.720769
24.720769
24.720769
24.878765
25.650659
25.558876
25.430476
25.171529
25.060000
23.766757
24.720769
24.720769
24.720769
24.720769
24.720769
24.720769
24.720769
24.664545
24.655263
24.698904
24.799859
24.903538
24.916290
20.406618
21.946238
23.255054
23.180860
22.949231
22.366082
19.167500
19.375211
19.218507
18.916571
24.331778
24.385532
23.981961
22.263797
22.612195
22.694756
19.257412
22.018608
21.823038
21.599747
19.234068
19.234068
20.520822
21.092667
21.319111
19.234068
19.234068
19.234068
21.755094
22.716557
22.784333
19.234068
19.234068
21.982830
20.520822
19.234068
19.234068
20.713028
21.599747
21.823038
22.018608
21.800862
22.694756
22.612195
22.263797
22.458734
22.793373
22.683038
21.997080
22.226195
22.782845
22.610885
22.869569
23.070085
23.422021
23.807053
23.906000
24.240202
24.286667
23.457759
23.753833
23.294719
23.393483
23.425730
22.868077
22.936154
23.601591
24.106237
24.288772
24.658286
19.234068
19.234068
22.387957
21.982830
19.234068
19.234068
22.245765
22.784333
22.716557
21.755094
19.234068
19.234068
19.234068
21.319111
21.092667
24.868205
22.627571
22.704638
18.972045
20.520822
21.537167
19.234068
19.234068
21.599747
21.823038
22.018608
23.070380
22.694756
22.612195
22.263797
23.981961
24.385532
24.331778
25.200943
25.277547
25.377664
27.874000
27.957900
23.180860
23.255054
27.014848
26.711348
25.727143
26.953226
27.379677
27.396782
27.694368
28.767347
28.099765
28.018101
28.294321
28.255309
28.486667
29.714302
28.291304
29.807742
28.128657
29.722338
29.704943
29.303563
30.786333
30.786333
30.037381
29.966610
29.463333
29.683676
29.765821
29.376875
30.571948
30.072800
30.258241
31.586667
30.634096
31.806406
32.027463
31.975970
29.966610
30.037381
30.786333
30.786333
29.303563
29.704943
29.722338
28.128657
28.291304
28.291304
28.291304
28.291304
28.622639
29.943611
30.367373
30.447983
28.795842
28.739802
28.394681
28.291304
28.291304
28.291304
28.291304
28.128657
26.969828
26.969828
26.969828
26.969828
27.442353
27.668378
29.966625
29.940000
29.922949
26.969828
26.969828
26.969828
26.969828
26.569815
28.163962
28.131923
28.192157
27.586667
28.034355
30.432346
30.227683
28.192157
28.131923
28.163962
28.163962
30.353617
27.825946
27.825946
27.825946
27.825946
27.056471
27.161275
29.164750
27.519314
28.207812
28.393229
28.564375
30.864423
27.825946
27.825946
27.825946
27.825946
28.315273
28.163962
28.163962
28.131923
28.192157
32.027463
31.806406
30.376429
29.776552
28.832286
27.581667
27.825098
29.659398
28.772326
27.241935
26.521711
27.984945
27.346237
25.614634
25.399518
25.231429
25.091765
25.017907
24.963908
24.963908
24.812386
24.576667
24.571099
24.569239
26.087586
26.622353
24.963908
24.963908
25.017907
25.091765
25.231429
25.399518
25.614634
26.337297
27.367111
29.353200
29.389200
29.426000
25.906930
28.253830
27.485795
27.475057
25.087200
24.106176
23.997206
24.279796
21.918409
22.385111
22.061087
24.151250
21.243684
22.900789
21.621250
21.064697
23.211270
25.001047
24.508941
17.824524
17.824524
17.824524
17.824524
23.383445
23.726235
23.598941
23.773291
17.824524
17.824524
17.824524
17.824524
20.088649
19.458596
19.075088
22.144375
22.002621
19.098082
19.098082
18.874474
18.874474
18.874474
19.049747
21.627583
19.121358
19.191220
19.278916
19.278916
19.278916
19.278916
19.536813
21.877500
21.993826
19.654725
19.649341
19.684239
19.868936
20.198119
20.192549
21.951417
19.954059
19.936238
21.817731
19.278916
19.278916
19.278916
19.278916
19.191220
19.121358
21.142917
21.062833
18.874474
18.874474
18.874474
19.098082
19.098082
21.621250
22.900789
18.587115
20.494474
22.061087
22.385111
21.918409
20.235844
20.117531
22.005897
22.020750
22.020750
22.020750
22.020750
21.971829
21.971829
22.540581
22.690341
22.730000
21.935804
22.777938
22.839900
22.832277
23.016505
23.134057
23.327130
23.334771
23.334771
23.597414
23.806724
24.008707
24.367094
24.172261
23.334771
23.334771
23.327130
23.134057
23.016505
22.832277
22.839900
22.777938
23.404950
22.944896
21.971829
21.971829
22.020750
22.020750
22.020750
22.020750
22.005897
21.295926
20.117531
20.235844
27.045890
29.995783
22.385111
22.061087
26.710667
28.735156
22.900789
21.621250
26.165455
23.713265
23.680682
27.192656
28.302574
26.494340
23.865802
23.865641
23.906026
24.107805
26.666509
26.668393
28.037500
27.974310
27.927241
27.888190
27.764000
27.742917
27.723583
27.705000
27.690917
27.717417
27.757167
27.694917
27.618583
27.381176
27.323277
27.269328
27.376333
25.840275
25.823271
25.359333
25.137476
26.782650
26.757094
26.501368
26.431538
26.550932
26.828167
24.546923
24.510769
23.883117
23.902308
23.902308
23.902308
23.902308
23.902308
23.902308
23.902308
24.540575
24.721928
27.038476
23.902308
23.902308
23.902308
23.902308
23.902308
23.902308
23.902308
23.883117
24.751628
25.273529
24.631579
16.398919
18.200698
18.200698
18.200698
18.200698
18.200698
23.069836
19.158913
19.158913
23.261905
19.158913
19.158913
19.158913
19.158913
26.314535
19.158913
19.158913
20.669592
22.689153
25.227703
19.158913
19.158913
19.158913
19.158913
26.965714
24.770682
22.725395
19.276170
19.276170
24.292000
24.657625
19.372245
19.372245
19.372245
19.372245
21.117069
20.580370
20.796607
20.758036
19.372245
19.372245
19.372245
19.372245
25.034000
24.879576
19.276170
19.276170
19.570408
19.158913
19.158913
19.158913
19.158913
19.158913
19.158913
23.638542
19.158913
19.158913
19.158913
19.158913
19.158913
19.158913
18.200698
18.200698
18.200698
18.200698
18.200698
16.398919
16.429600
23.812206
24.037059
24.246765
24.565913
23.473443
24.916636
25.239706
23.069242
23.690328
24.246765
24.037059
23.812206
16.429600
25.307568
25.819388
25.449310
26.651954
27.636316
25.200172
20.575185
20.575185
25.885714
26.197727
26.494571
30.796833
24.293656
29.171905
20.976140
20.976140
21.741571
21.039828
21.039828
21.039828
26.665246
25.955474
25.244419
21.039828
25.058211
24.647097
24.291163
24.291163
24.291163
24.291163
24.291163
26.276838
26.258667
26.025439
25.893661
25.636000
25.591717
25.438889
25.194141
24.862323
24.597172
24.440303
24.291163
24.291163
24.291163
24.291163
24.291163
22.221099
21.039828
23.717647
23.625595
26.665246
21.039828
21.039828
21.039828
20.976140
20.976140
24.891800
23.261913
26.372424
26.197727
25.885714
20.575185
20.575185
23.413265
24.368810
21.811071
23.752500
21.718295
20.487000
20.527619
23.124433
26.325714
26.485625
25.625417
26.655641
26.275854
22.267738
20.875373
20.527619
22.221944
22.617231
24.102700
24.051471
26.275854
26.655641
25.625417
23.175455
22.617231
22.221944
20.527619
20.487000
23.472800
21.811071
24.368810
23.413265
20.786471
21.307857
21.459620
21.456267
20.390215
21.765825
21.125205
18.045577
16.284286
16.284286
16.284286
16.284286
16.284286
19.476452
16.284286
17.223400
20.428732
21.091477
19.667857
19.260395
19.260395
19.260395
19.260395
22.061667
21.545421
21.356832
20.320345
19.913500
19.431169
19.260395
19.260395
19.260395
19.260395
19.667857
20.778989
17.933692
17.751077
16.284286
16.284286
16.284286
16.284286
16.284286
16.284286
20.421379
20.313793
18.324928
18.324928
18.324928
18.324928
20.263900
18.324928
18.324928
18.691948
18.508701
19.180526
18.324928
18.324928
19.071111
18.324928
18.324928
18.324928
18.324928
20.313793
20.421379
20.509492
20.605833
20.298846
19.249412
19.504909
19.399080
19.251685
19.220110
19.136522
19.059570
19.169787
19.380211
19.380211
19.380211
19.380211
19.380211
19.870909
19.380211
19.380211
19.380211
19.683402
18.784018
19.839722
19.774112
19.380211
19.380211
19.380211
19.370792
19.380211
19.380211
19.380211
19.380211
19.380211
19.169787
19.059570
19.136522
19.220110
19.251685
19.399080
20.158824
20.605833
20.509492
20.421379
20.313793
19.407955
18.753030
18.753030
19.560000
18.619245
19.417797
19.417797
19.417797
19.417797
19.417797
19.417797
19.417797
19.471967
19.545500
19.417797
19.417797
19.417797
19.417797
20.674795
20.844028
20.969437
20.805000
19.417797
19.417797
19.417797
19.417797
19.417797
19.417797
19.417797
19.417797
19.417797
19.417797
19.417797
18.619245
19.465106
18.753030
18.753030
18.919259
19.086333
19.022941
18.045789
18.045789
18.045789
18.045789
18.045789
17.002414
17.080357
17.195185
17.905000
18.400000
18.045789
18.045789
18.045789
18.045789
18.045789
19.066087
19.211364
19.807391
20.765862
20.597143
20.408148
19.936944
18.898889
18.614167
19.066087
20.081852
20.456333
20.360345
20.510690
18.045789
18.045789
18.400000
17.905000
17.195185
17.080357
17.002414
18.045789
18.045789
22.344737
23.136667
21.685385
22.694167
23.798182
26.278571
19.380211
19.870909
19.380211
27.151667
28.001250
27.688571
27.370000
26.030000
20.456333
20.081852
30.620000
31.590000
32.010000
