# Supplementary material for: Identification of MYC intron 2 regions that modulate expression
Source: PLoS One. 2024 Jan 18;19(1):e0296889. doi: 10.1371/journal.pone.0296889 (PMC10795982; doi:10.1371/journal.pone.0296889)
Supplement: S1 File — (ZIP) [file pone.0296889.s005.zip › S1_File_ScanFold2 data for species/Suppl_File_3_ScanFold2 data for species/Gorilla/tmpj_ogjfua.mfe_avgs.wig]

fixedStep chrom=GorillaMYCi2 start=1 step=1 span=1
-32.300000
-32.650000
-33.166667
-33.425000
-33.980000
-39.340000
-37.750000
-34.300000
-34.411111
-34.820000
-35.254545
-35.680000
-37.750000
-39.340000
-33.980000
-33.425000
-34.841667
-36.177778
-36.257895
-36.135000
-35.842857
-35.468182
-35.468182
-35.468182
-35.468182
-34.207692
-33.955556
-33.721429
-35.468182
-35.468182
-35.468182
-35.468182
-35.030435
-34.666667
-34.666667
-34.666667
-31.932432
-34.666667
-34.666667
-34.666667
-34.666667
-34.666667
-34.666667
-33.268966
-33.279310
-32.618182
-34.666667
-34.236000
-32.618182
-34.666667
-34.666667
-34.666667
-30.529545
-29.862963
-29.801818
-29.748214
-29.696491
-29.658621
-29.635593
-29.613333
-29.591803
-29.570968
-34.666667
-34.666667
-34.666667
-29.805263
-34.666667
-34.666667
-34.666667
-35.030435
-35.468182
-35.468182
-35.468182
-35.468182
-30.061538
-35.468182
-35.468182
-35.468182
-35.468182
-35.842857
-36.135000
-36.257895
-29.983784
-36.469231
-36.469231
-36.469231
-36.469231
-36.469231
-29.489888
-29.815190
-29.778750
-29.767123
-33.376000
-33.034615
-13.950864
-30.184000
-32.091667
-36.469231
-36.469231
-36.469231
-36.469231
-36.469231
-29.651852
-29.651852
-28.892211
-30.102329
-29.604375
-28.321957
-28.883750
-29.651852
-29.651852
-36.469231
-11.277200
-14.100286
-29.740000
-29.068305
-14.818857
-14.937612
-15.215224
-29.740000
-29.740000
-25.508594
-26.360000
-11.889717
-31.193333
-34.841667
-33.425000
-33.980000
-39.340000
-22.906600
-23.298824
-11.324848
-36.469231
-32.091667
-14.670278
-33.034615
-8.052143
-8.089455
-8.052143
-8.089455
-10.913210
-10.779722
-11.105424
-22.600000
-22.850769
-14.670278
-14.309340
-11.324848
-13.358611
-13.197429
-10.290204
-9.960000
-19.501667
-17.913784
-17.782933
-22.094444
-22.827632
-23.179570
-29.740000
-29.740000
-15.215224
-14.937612
-19.253737
-14.818857
-14.571714
-29.740000
-14.100286
-18.576667
-18.642642
-19.081913
-14.042368
-13.822632
-15.564667
-13.527532
-13.950864
-13.716296
-13.312750
-18.116134
-17.943866
-17.771597
-17.599328
-13.326667
-13.088736
-12.869195
-15.565577
-17.142143
-9.960000
-10.290204
-13.197429
-13.358611
-25.183133
-23.250769
-22.850769
-22.600000
-11.105424
-10.779722
-10.913210
-12.616392
-8.089455
-8.052143
-8.052143
-31.360385
-13.078800
-12.793393
-12.661250
-11.439899
-11.330808
-11.171939
-11.086224
-11.889717
-12.852966
-12.080721
-12.111250
-12.111250
-11.324848
-10.361538
-10.240211
-10.749684
-11.161649
-10.944787
-9.324667
-9.324667
-11.277200
-12.270804
-11.448485
-11.378211
-11.834510
-11.458878
-10.967692
-10.460805
-9.324667
-9.324667
-12.648957
-13.108583
-13.234483
-13.329569
-12.787027
-12.951091
-13.092273
-13.760917
-13.905333
-14.053917
-14.309340
-14.670278
-14.670278
-14.670278
-14.670278
-15.240965
-15.425702
-14.979744
-15.155470
-14.670278
-14.670278
-14.670278
-14.670278
-14.309340
-13.920652
-13.953077
-12.959726
-31.360385
-8.052143
-8.052143
-8.089455
-14.126211
-15.458200
-13.104023
-13.351494
-13.598966
-13.997045
-22.600000
-22.850769
-23.250769
-25.183133
-19.737391
-11.868571
-11.923188
-12.246377
-17.344211
-17.077778
-17.574026
-34.076000
-19.589333
-18.237037
-18.534568
-34.076000
-34.076000
-34.076000
-18.923684
-18.437349
-15.631148
-34.076000
-34.076000
-33.770370
-33.770370
-33.770370
-33.770370
-20.498413
-33.770370
-19.591045
-20.110959
-23.989000
-24.575701
-20.457353
-32.235897
-32.235897
-22.861250
-23.067500
-32.235897
-32.235897
-25.841121
-25.997196
-32.235897
-32.235897
-30.904839
-30.904839
-30.904839
-30.904839
-30.904839
-30.904839
-29.829897
-30.592308
-30.714063
-30.904839
-30.904839
-30.904839
-30.904839
-30.904839
-30.904839
-32.235897
-32.235897
-29.194444
-30.619355
-31.616667
-32.235897
-32.235897
-23.067500
-22.861250
-32.235897
-32.235897
-20.457353
-20.110959
-19.591045
-33.770370
-27.495890
-29.535443
-29.564615
-33.770370
-33.770370
-33.770370
-33.770370
-27.504082
-34.076000
-34.076000
-15.631148
-18.437349
-34.076000
-34.076000
-34.076000
-34.076000
-17.574026
-17.077778
-17.344211
-12.246377
-11.923188
-11.868571
-33.922727
-33.985714
-33.909524
-33.885714
-30.886486
-13.997045
-13.598966
-13.351494
-13.104023
-33.985714
-33.922727
-30.914286
-30.502667
-28.384127
-28.323810
-28.856897
-29.405319
-29.223711
-28.232174
-28.527835
-30.060000
-29.877922
-28.374684
-29.314925
-28.856897
-28.323810
-28.384127
-29.895349
-30.914286
-33.922727
-33.985714
-13.104023
-13.351494
-26.868000
-28.064000
-28.078947
-28.078947
-28.078947
-28.078947
-28.516832
-27.900000
-28.191667
-28.078947
-28.078947
-28.078947
-28.078947
-28.064000
-40.871739
-41.816129
-41.321538
-40.983099
-40.847945
-28.692308
-28.926168
-28.888034
-29.013675
-29.166667
-29.519167
-29.688333
-29.869167
-30.052500
-30.238333
-30.424167
-40.847945
-40.983099
-41.321538
-41.816129
-28.436765
-25.992647
-26.132394
-26.267164
-32.080833
-32.285833
-32.490833
-32.699167
-32.907500
-33.157407
-39.318644
-37.316216
-37.393056
-38.482609
-37.311628
-37.185227
-37.066292
-37.066292
-34.639474
-37.066292
-37.066292
-37.066292
-37.066292
-37.066292
-37.066292
-37.066292
-36.042593
-36.382524
-37.208247
-37.066292
-37.066292
-37.066292
-37.066292
-37.066292
-37.066292
-37.066292
-37.487129
-37.066292
-37.066292
-37.185227
-37.311628
-38.482609
-37.404598
-38.962121
-39.318644
-41.668056
-40.926744
-40.926744
-40.926744
-39.070339
-40.926744
-40.926744
-40.926744
-40.926744
-40.918889
-40.220000
-40.448913
-39.350000
-40.324731
-40.548936
-40.512766
-39.427358
-39.375000
-38.927826
-39.233333
-40.926744
-40.926744
-40.926744
-40.926744
-40.926744
-40.926744
-40.926744
-41.668056
-39.594175
-40.024211
-39.440000
-26.267164
-26.132394
-25.992647
-28.436765
-41.816129
-41.321538
-40.983099
-40.847945
-40.726316
-40.736364
-40.711538
-40.711538
-40.711538
-40.711538
-40.711538
-40.711538
-40.711538
-40.324691
-39.638462
-39.940449
-40.382143
-40.103529
-39.862353
-37.541441
-40.711538
-40.711538
-40.711538
-40.711538
-40.711538
-40.711538
-40.711538
-40.736364
-40.726316
-40.847945
-40.983099
-41.321538
-41.816129
-28.436765
-34.011881
-36.144086
-36.143011
-35.769231
-34.219588
-25.992647
-26.132394
-26.267164
-26.977143
-38.764444
-38.019149
-35.694118
-18.027848
-18.143902
-18.047561
-28.541176
-18.813924
-19.153165
-19.546835
-18.025424
-18.025424
-20.330137
-35.340000
-34.971111
-18.025424
-18.025424
-18.025424
-36.390566
-35.091803
-34.413333
-18.025424
-18.025424
-33.458491
-20.330137
-18.025424
-18.025424
-24.329358
-19.546835
-19.153165
-18.813924
-23.237931
-18.047561
-18.143902
-18.027848
-17.736709
-18.016867
-17.201266
-22.390265
-22.189381
-21.777586
-21.813274
-21.827586
-21.720513
-18.767021
-18.117895
-17.943158
-18.010101
-17.843434
-20.663793
-20.555000
-17.682022
-17.565169
-17.449438
-17.529487
-17.402564
-17.073864
-17.106452
-18.813158
-17.600000
-18.025424
-18.025424
-18.895699
-33.458491
-18.025424
-18.025424
-19.292941
-34.413333
-35.091803
-36.390566
-18.025424
-18.025424
-18.025424
-34.971111
-35.340000
-17.691453
-17.311429
-17.139130
-16.911364
-20.330137
-17.285000
-18.025424
-18.025424
-19.546835
-19.153165
-18.813924
-17.382278
-18.047561
-18.143902
-18.027848
-35.694118
-38.019149
-38.764444
-17.478302
-17.596226
-17.801869
-18.219000
-18.350000
-36.143011
-36.144086
-17.609091
-17.477528
-17.691071
-17.700000
-17.864516
-19.135632
-19.247126
-18.854082
-19.664706
-20.082278
-20.439506
-20.638272
-20.586905
-20.036047
-23.650725
-26.200000
-23.408955
-23.105195
-22.220690
-21.452874
-27.096667
-27.096667
-21.323810
-19.900000
-22.776812
-22.827941
-22.929851
-22.600000
-22.802597
-22.437333
-20.723148
-20.700000
-22.413253
-20.668750
-20.556716
-20.776119
-19.900000
-21.323810
-27.096667
-27.096667
-21.452874
-22.220690
-23.105195
-23.408955
-23.650725
-23.650725
-23.650725
-23.650725
-23.650000
-25.050926
-24.286441
-24.441176
-23.897030
-24.038614
-23.826596
-23.650725
-23.650725
-23.650725
-23.650725
-23.408955
-24.775862
-24.775862
-24.775862
-24.775862
-24.257353
-23.962162
-25.177500
-25.281013
-25.387179
-24.775862
-24.775862
-24.775862
-24.775862
-24.016667
-29.530189
-29.467308
-29.392157
-29.704348
-29.759677
-29.454321
-29.498780
-29.392157
-29.467308
-29.530189
-29.530189
-29.240426
-29.916216
-29.916216
-29.916216
-29.916216
-28.463725
-28.554902
-28.592500
-28.737255
-28.647917
-28.744792
-28.844792
-29.365385
-29.916216
-29.916216
-29.916216
-29.916216
-29.616364
-29.530189
-29.530189
-29.467308
-29.392157
-20.556716
-20.668750
-30.282143
-30.758621
-30.322857
-30.614286
-29.525490
-29.340964
-29.118605
-29.600000
-30.011842
-29.726374
-29.823656
-30.250000
-30.244578
-30.213095
-30.175294
-30.127907
-30.073563
-30.073563
-30.007955
-29.891111
-29.829670
-29.769565
-29.679310
-29.630252
-30.073563
-30.073563
-30.127907
-30.175294
-30.213095
-30.244578
-30.250000
-30.156757
-29.845556
-29.493333
-29.441333
-29.390667
-29.119298
-29.641489
-29.684091
-29.678161
-28.473333
-28.486765
-28.576471
-28.620408
-32.020455
-30.155556
-29.895652
-28.455556
-28.638596
-28.207895
-34.684375
-29.096970
-29.130159
-29.762791
-29.888235
-29.700000
-29.700000
-29.700000
-29.700000
-30.247059
-30.377647
-30.468235
-30.470886
-29.700000
-29.700000
-29.700000
-29.700000
-31.137838
-31.207018
-31.366667
-30.940179
-31.087379
-31.304110
-31.304110
-31.482895
-31.482895
-31.482895
-31.498734
-31.424167
-31.504938
-31.487805
-31.462651
-31.462651
-31.462651
-31.462651
-31.385714
-31.365000
-31.268696
-31.296703
-31.263736
-31.241304
-31.205319
-31.294059
-31.306863
-31.135000
-31.254455
-31.223762
-31.070588
-31.462651
-31.462651
-31.462651
-31.462651
-31.487805
-31.504938
-31.090833
-31.097500
-31.482895
-31.482895
-31.482895
-31.304110
-31.304110
-34.684375
-28.207895
-28.821154
-30.891228
-29.895652
-30.155556
-32.020455
-29.385714
-29.322222
-32.503846
-32.440000
-32.440000
-32.440000
-32.440000
-32.490244
-32.490244
-32.225581
-32.155682
-32.094444
-31.008036
-31.907216
-31.822000
-31.807921
-31.671845
-31.543396
-31.406481
-31.343119
-31.343119
-30.888793
-30.859483
-30.831897
-30.747009
-30.888696
-31.343119
-31.343119
-31.406481
-31.543396
-31.671845
-31.807921
-31.822000
-31.907216
-31.584158
-31.738542
-32.490244
-32.490244
-32.440000
-32.440000
-32.440000
-32.440000
-32.503846
-33.435185
-29.322222
-29.385714
-29.941096
-28.778313
-30.155556
-29.895652
-29.824444
-27.254688
-28.207895
-34.684375
-30.167273
-30.026531
-29.947727
-28.809375
-27.830693
-28.466038
-28.992593
-28.770513
-28.619231
-28.445122
-27.877358
-27.843750
-27.317241
-27.259483
-27.201724
-27.143966
-27.145000
-27.089167
-27.033333
-26.977500
-26.924167
-26.879167
-26.832500
-26.822500
-26.838333
-26.910084
-26.937815
-26.968067
-26.965833
-27.335780
-27.333645
-27.496190
-27.556311
-27.258974
-27.310256
-27.466667
-27.538462
-27.559322
-27.533333
-27.851648
-27.943956
-28.072727
-28.065385
-28.065385
-28.065385
-28.065385
-28.065385
-28.065385
-28.065385
-28.303448
-28.296386
-27.668571
-28.065385
-28.065385
-28.065385
-28.065385
-28.065385
-28.065385
-28.065385
-28.072727
-29.463953
-29.810588
-29.286842
-33.659459
-33.476744
-33.476744
-33.476744
-33.476744
-33.476744
-31.172131
-33.145652
-33.145652
-31.098413
-33.145652
-33.145652
-33.145652
-33.145652
-28.388372
-33.145652
-33.145652
-32.514286
-31.120339
-31.727027
-33.145652
-33.145652
-33.145652
-33.145652
-28.977679
-28.634091
-29.492105
-32.974468
-32.974468
-31.826667
-31.502500
-32.800000
-32.800000
-32.800000
-32.800000
-31.344828
-32.088889
-31.778571
-31.866071
-32.800000
-32.800000
-32.800000
-32.800000
-29.810833
-29.888136
-32.974468
-32.974468
-32.708163
-33.145652
-33.145652
-33.145652
-33.145652
-33.145652
-33.145652
-31.116667
-33.145652
-33.145652
-33.145652
-33.145652
-33.145652
-33.145652
-33.476744
-33.476744
-33.476744
-33.476744
-33.476744
-33.659459
-33.200000
-31.655882
-31.691176
-31.726471
-31.700870
-31.795082
-31.520561
-31.352941
-32.463636
-32.209836
-31.726471
-31.691176
-31.655882
-33.200000
-32.160811
-31.895918
-31.913793
-32.086207
-31.488158
-31.836207
-32.318519
-32.318519
-36.576190
-36.543939
-31.500952
-31.401667
-31.923656
-31.235714
-32.317544
-32.317544
-32.428571
-32.193103
-32.193103
-32.193103
-34.627869
-31.758947
-31.506977
-32.193103
-31.471579
-31.536559
-31.045349
-31.045349
-31.045349
-31.045349
-31.045349
-31.741026
-31.941667
-31.725439
-31.709821
-31.107000
-31.067677
-31.093939
-31.141414
-31.206061
-31.281818
-31.378788
-31.045349
-31.045349
-31.045349
-31.045349
-31.045349
-32.671429
-32.193103
-32.998824
-33.098810
-34.627869
-32.193103
-32.193103
-32.193103
-32.317544
-32.317544
-36.636000
-34.708696
-36.309091
-36.543939
-36.576190
-32.318519
-32.318519
-37.867347
-38.654762
-39.967857
-36.589286
-35.165909
-37.455000
-37.166667
-36.774227
-36.247619
-36.543750
-36.408333
-37.089744
-37.195122
-35.476190
-37.137313
-37.166667
-36.522222
-35.823077
-36.193000
-36.205882
-37.195122
-37.089744
-36.408333
-39.158182
-35.823077
-36.522222
-37.166667
-37.455000
-36.930000
-39.967857
-38.654762
-37.867347
-39.292647
-37.841429
-37.313924
-37.385333
-38.595699
-38.880583
-39.778082
-41.065385
-42.561905
-42.561905
-42.561905
-42.561905
-42.561905
-40.772581
-42.561905
-42.192000
-40.792958
-39.625000
-41.245714
-41.098684
-41.098684
-41.098684
-41.098684
-39.764167
-39.558879
-39.895050
-40.821839
-40.875000
-40.971429
-41.098684
-41.098684
-41.098684
-41.098684
-41.245714
-41.380899
-41.461538
-41.553846
-42.561905
-42.561905
-42.561905
-42.561905
-42.561905
-42.561905
-34.713793
-34.532759
-41.284058
-41.284058
-41.284058
-41.284058
-40.885000
-41.284058
-41.284058
-40.788312
-40.772727
-41.113158
-41.284058
-41.284058
-40.902469
-41.284058
-41.284058
-41.284058
-41.284058
-34.532759
-34.713793
-34.820339
-34.923333
-38.517308
-38.854412
-38.363636
-39.310345
-39.287640
-39.186813
-39.032609
-38.867742
-38.675532
-38.473684
-38.473684
-38.473684
-38.473684
-38.473684
-38.595960
-38.473684
-38.473684
-38.473684
-38.274227
-38.695536
-37.637037
-37.588785
-38.473684
-38.473684
-38.473684
-37.670297
-38.473684
-38.473684
-38.473684
-38.473684
-38.473684
-38.675532
-38.867742
-39.032609
-39.186813
-39.287640
-39.310345
-36.339216
-34.923333
-34.820339
-34.713793
-34.532759
-31.495455
-33.584848
-33.584848
-34.028169
-34.066038
-32.247458
-32.247458
-32.247458
-32.247458
-32.247458
-32.247458
-32.247458
-32.567213
-32.410000
-32.247458
-32.247458
-32.247458
-32.247458
-34.116438
-33.969444
-33.823944
-33.702857
-32.247458
-32.247458
-32.247458
-32.247458
-32.247458
-32.247458
-32.247458
-32.247458
-32.247458
-32.247458
-32.247458
-34.066038
-33.927660
-33.584848
-33.584848
-31.866667
-29.526667
-31.645098
-34.236842
-34.236842
-34.236842
-34.236842
-34.236842
-35.817241
-35.671429
-35.522222
-35.442857
-34.564286
-34.236842
-34.236842
-34.236842
-34.236842
-34.236842
-31.200000
-30.913636
-31.117391
-26.703448
-26.346429
-25.977778
-27.600000
-29.733333
-27.558333
-31.200000
-25.970370
-26.753333
-26.496552
-25.837931
-34.236842
-34.236842
-34.564286
-35.442857
-35.522222
-35.671429
-35.817241
-34.236842
-34.236842
-22.463158
-21.900000
-21.384615
-20.483333
-19.463636
-19.157143
-38.473684
-38.595960
-38.473684
-17.050000
-18.062500
-17.585714
-16.771429
-16.400000
-26.753333
-25.970370
-15.033333
-15.000000
-15.000000
