# Supplementary material for: Identification of MYC intron 2 regions that modulate expression
Source: PLoS One. 2024 Jan 18;19(1):e0296889. doi: 10.1371/journal.pone.0296889 (PMC10795982; doi:10.1371/journal.pone.0296889)
Supplement: S1 File — (ZIP) [file pone.0296889.s005.zip › S1_File_ScanFold2 data for species/Suppl_File_3_ScanFold2 data for species/Gorilla/tmpj_ogjfua.NoFilter.ct]

1381	GorillaMYCi2
1 G 0 2 0 1
2 U 1 3 0 2
3 A 2 4 0 3
4 A 3 5 16 4
5 G 4 6 15 5
6 C 5 7 0 6
7 G 6 8 0 7
8 A 7 9 0 8
9 A 8 10 0 9
10 G 9 11 0 10
11 C 10 12 0 11
12 C 11 13 0 12
13 C 12 14 0 13
14 G 13 15 129 14
15 C 14 16 5 15
16 U 15 17 4 16
17 C 16 18 0 17
18 A 17 19 0 18
19 G 18 20 82 19
20 G 19 21 81 20
21 C 20 22 80 21
22 C 21 23 79 22
23 U 22 24 78 23
24 G 23 25 77 24
25 U 24 26 76 25
26 C 25 27 0 26
27 A 26 28 0 27
28 A 27 29 0 28
29 A 28 30 74 29
30 A 29 31 73 30
31 G 30 32 72 31
32 U 31 33 71 32
33 G 32 34 70 33
34 G 33 35 69 34
35 G 34 36 68 35
36 C 35 37 67 36
37 G 36 38 0 37
38 G 37 39 65 38
39 C 38 40 64 39
40 U 39 41 63 40
41 G 40 42 52 41
42 G 41 43 51 42
43 A 42 44 50 43
44 U 43 45 0 44
45 A 44 46 0 45
46 U 45 47 0 46
47 C 46 48 0 47
48 U 47 49 0 48
49 U 48 50 0 49
50 U 49 51 43 50
51 C 50 52 42 51
52 C 51 53 41 52
53 C 52 54 0 53
54 A 53 55 0 54
55 U 54 56 0 55
56 U 55 57 0 56
57 U 56 58 0 57
58 U 57 59 0 58
59 C 58 60 0 59
60 A 59 61 0 60
61 U 60 62 0 61
62 C 61 63 0 62
63 G 62 64 40 63
64 G 63 65 39 64
65 C 64 66 38 65
66 A 65 67 0 66
67 G 66 68 36 67
68 C 67 69 35 68
69 U 68 70 34 69
70 U 69 71 33 70
71 A 70 72 32 71
72 U 71 73 31 72
73 U 72 74 30 73
74 U 73 75 29 74
75 A 74 76 0 75
76 A 75 77 25 76
77 C 76 78 24 77
78 G 77 79 23 78
79 G 78 80 22 79
80 G 79 81 21 80
81 C 80 82 20 81
82 C 81 83 19 82
83 A 82 84 0 83
84 C 83 85 102 84
85 U 84 86 101 85
86 C 85 87 100 86
87 U 86 88 99 87
88 U 87 89 98 88
89 A 88 90 0 89
90 U 89 91 0 90
91 U 90 92 0 91
92 A 91 93 0 92
93 G 92 94 0 93
94 G 93 95 0 94
95 A 94 96 0 95
96 A 95 97 0 96
97 G 96 98 0 97
98 G 97 99 88 98
99 A 98 100 87 99
100 G 99 101 86 100
101 A 100 102 85 101
102 G 101 103 84 102
103 A 102 104 111 103
104 U 103 105 110 104
105 A 104 106 0 105
106 G 105 107 0 106
107 C 106 108 0 107
108 A 107 109 0 108
109 G 108 110 0 109
110 A 109 111 104 110
111 U 110 112 103 111
112 C 111 113 0 112
113 U 112 114 0 113
114 G 113 115 0 114
115 G 114 116 166 115
116 A 115 117 0 116
117 G 116 118 0 117
118 A 117 119 0 118
119 G 118 120 0 119
120 A 119 121 160 120
121 U 120 122 159 121
122 U 121 123 0 122
123 U 122 124 0 123
124 G 123 125 0 124
125 G 124 126 0 125
126 G 125 127 0 126
127 A 126 128 0 127
128 G 127 129 0 128
129 C 128 130 14 129
130 U 129 131 0 130
131 C 130 132 0 131
132 A 131 133 0 132
133 U 132 134 0 133
134 C 133 135 0 134
135 A 134 136 0 135
136 C 135 137 0 136
137 C 136 138 0 137
138 U 137 139 0 138
139 C 138 140 0 139
140 U 139 141 0 140
141 G 140 142 0 141
142 A 141 143 0 142
143 A 142 144 0 143
144 A 143 145 0 144
145 C 144 146 0 145
146 C 145 147 0 146
147 U 146 148 0 147
148 U 147 149 0 148
149 G 148 150 0 149
150 G 149 151 0 150
151 G 150 152 0 151
152 C 151 153 0 152
153 U 152 154 0 153
154 U 153 155 0 154
155 U 154 156 0 155
156 A 155 157 0 156
157 G 156 158 0 157
158 C 157 159 0 158
159 G 158 160 121 159
160 U 159 161 120 160
161 U 160 162 0 161
162 U 161 163 0 162
163 C 162 164 0 163
164 C 163 165 0 164
165 U 164 166 0 165
166 C 165 167 115 166
167 C 166 168 0 167
168 C 167 169 0 168
169 A 168 170 0 169
170 U 169 171 0 170
171 U 170 172 0 171
172 C 171 173 0 172
173 C 172 174 0 173
174 U 173 175 0 174
175 U 174 176 0 175
176 C 175 177 0 176
177 C 176 178 0 177
178 C 177 179 0 178
179 C 178 180 0 179
180 U 179 181 0 180
181 U 180 182 0 181
182 A 181 183 0 182
183 G 182 184 0 183
184 A 183 185 0 184
185 C 184 186 0 185
186 C 185 187 0 186
187 G 186 188 0 187
188 C 187 189 0 188
189 C 188 190 0 189
190 C 189 191 0 190
191 U 190 192 0 191
192 U 191 193 0 192
193 G 192 194 0 193
194 U 193 195 0 194
195 U 194 196 0 195
196 U 195 197 0 196
197 C 196 198 0 197
198 C 197 199 0 198
199 A 198 200 263 199
200 G 199 201 262 200
201 C 200 202 261 201
202 C 201 203 0 202
203 C 202 204 0 203
204 C 203 205 0 204
205 C 204 206 0 205
206 C 205 207 0 206
207 U 206 208 0 207
208 C 207 209 0 208
209 C 208 210 0 209
210 C 209 211 0 210
211 C 210 212 0 211
212 G 211 213 0 212
213 U 212 214 0 213
214 U 213 215 0 214
215 U 214 216 0 215
216 G 215 217 0 216
217 U 216 218 0 217
218 C 217 219 0 218
219 U 218 220 0 219
220 C 219 221 0 220
221 C 220 222 232 221
222 C 221 223 231 222
223 A 222 224 0 223
224 C 223 225 0 224
225 C 224 226 0 225
226 C 225 227 0 226
227 C 226 228 0 227
228 U 227 229 0 228
229 C 228 230 0 229
230 A 229 231 0 230
231 G 230 232 222 231
232 G 231 233 221 232
233 A 232 234 0 233
234 A 233 235 0 234
235 U 234 236 0 235
236 U 235 237 0 236
237 U 236 238 0 237
238 C 237 239 0 238
239 A 238 240 0 239
240 U 239 241 0 240
241 U 240 242 0 241
242 U 241 243 0 242
243 A 242 244 256 243
244 G 243 245 255 244
245 G 244 246 254 245
246 U 245 247 253 246
247 U 246 248 252 247
248 U 247 249 0 248
249 U 248 250 0 249
250 U 249 251 0 250
251 A 250 252 0 251
252 A 251 253 247 252
253 A 252 254 246 253
254 C 253 255 245 254
255 C 254 256 244 255
256 U 255 257 243 256
257 U 256 258 0 257
258 C 257 259 0 258
259 U 258 260 0 259
260 G 259 261 0 260
261 G 260 262 201 261
262 C 261 263 200 262
263 U 262 264 199 263
264 U 263 265 0 264
265 A 264 266 0 265
266 U 265 267 0 266
267 C 266 268 0 267
268 U 267 269 0 268
269 U 268 270 0 269
270 A 269 271 0 270
271 C 270 272 0 271
272 A 271 273 0 272
273 A 272 274 0 273
274 C 273 275 0 274
275 U 274 276 0 275
276 C 275 277 0 276
277 A 276 278 0 277
278 A 277 279 0 278
279 U 278 280 0 279
280 C 279 281 0 280
281 C 280 282 359 281
282 A 281 283 0 282
283 C 282 284 0 283
284 U 283 285 0 284
285 U 284 286 358 285
286 C 285 287 357 286
287 U 286 288 356 287
288 U 287 289 0 288
289 C 288 290 0 289
290 U 289 291 0 290
291 U 290 292 353 291
292 A 291 293 352 292
293 C 292 294 350 293
294 C 293 295 349 294
295 U 294 296 348 295
296 C 295 297 347 296
297 C 296 298 0 297
298 C 297 299 343 298
299 A 298 300 0 299
300 U 299 301 0 300
301 U 300 302 0 301
302 A 301 303 0 302
303 A 302 304 0 303
304 C 303 305 339 304
305 A 304 306 338 305
306 U 305 307 0 306
307 U 306 308 0 307
308 U 307 309 335 308
309 U 308 310 334 309
310 A 309 311 0 310
311 A 310 312 0 311
312 U 311 313 330 312
313 U 312 314 329 313
314 G 313 315 328 314
315 C 314 316 327 315
316 C 315 317 326 316
317 C 316 318 325 317
318 U 317 319 324 318
319 G 318 320 323 319
320 G 319 321 0 320
321 G 320 322 0 321
322 G 321 323 0 322
323 C 322 324 319 323
324 G 323 325 318 324
325 G 324 326 317 325
326 G 325 327 316 326
327 G 326 328 315 327
328 U 327 329 314 328
329 G 328 330 313 329
330 G 329 331 312 330
331 C 330 332 0 331
332 A 331 333 0 332
333 G 332 334 0 333
334 G 333 335 309 334
335 G 334 336 308 335
336 A 335 337 0 336
337 G 336 338 0 337
338 U 337 339 305 338
339 G 338 340 304 339
340 U 339 341 0 340
341 A 340 342 0 341
342 U 341 343 0 342
343 G 342 344 298 343
344 A 343 345 0 344
345 A 344 346 0 345
346 U 345 347 0 346
347 G 346 348 296 347
348 A 347 349 295 348
349 G 348 350 294 349
350 G 349 351 293 350
351 A 350 352 0 351
352 U 351 353 292 352
353 A 352 354 291 353
354 A 353 355 0 354
355 G 354 356 0 355
356 A 355 357 287 356
357 G 356 358 286 357
358 A 357 359 285 358
359 G 358 360 281 359
360 G 359 361 0 360
361 A 360 362 0 361
362 U 361 363 0 362
363 U 362 364 0 363
364 G 363 365 0 364
365 A 364 366 0 365
366 U 365 367 0 366
367 C 366 368 0 367
368 U 367 369 0 368
369 C 368 370 0 369
370 U 369 371 0 370
371 G 370 372 0 371
372 A 371 373 0 372
373 G 372 374 0 373
374 A 373 375 0 374
375 G 374 376 0 375
376 A 375 377 0 376
377 G 376 378 0 377
378 U 377 379 0 378
379 G 378 380 0 379
380 A 379 381 0 380
381 A 380 382 0 381
382 U 381 383 0 382
383 G 382 384 0 383
384 A 383 385 0 384
385 A 384 386 0 385
386 U 385 387 0 386
387 U 386 388 0 387
388 G 387 389 0 388
389 C 388 390 0 389
390 U 389 391 0 390
391 U 390 392 0 391
392 C 391 393 0 392
393 C 392 394 0 393
394 C 393 395 0 394
395 U 394 396 0 395
396 C 395 397 0 396
397 U 396 398 0 397
398 U 397 399 0 398
399 A 398 400 0 399
400 A 399 401 412 400
401 C 400 402 411 401
402 U 401 403 410 402
403 U 402 404 409 403
404 C 403 405 408 404
405 C 404 406 0 405
406 G 405 407 0 406
407 A 406 408 0 407
408 G 407 409 404 408
409 A 408 410 403 409
410 A 409 411 402 410
411 G 410 412 401 411
412 U 411 413 400 412
413 G 412 414 0 413
414 G 413 415 0 414
415 U 414 416 0 415
416 A 415 417 0 416
417 G 416 418 0 417
418 G 417 419 0 418
419 A 418 420 0 419
420 U 419 421 0 420
421 U 420 422 0 421
422 U 421 423 0 422
423 A 422 424 0 423
424 A 423 425 0 424
425 U 424 426 0 425
426 G 425 427 0 426
427 A 426 428 0 427
428 A 427 429 0 428
429 C 428 430 0 429
430 U 429 431 0 430
431 A 430 432 0 431
432 U 431 433 0 432
433 C 432 434 0 433
434 U 433 435 0 434
435 A 434 436 0 435
436 C 435 437 0 436
437 A 436 438 0 437
438 A 437 439 0 438
439 A 438 440 0 439
440 A 439 441 0 440
441 A 440 442 0 441
442 U 441 443 0 442
443 G 442 444 477 443
444 A 443 445 0 444
445 G 444 446 0 445
446 G 445 447 474 446
447 G 446 448 473 447
448 G 447 449 472 448
449 C 448 450 471 449
450 U 449 451 470 450
451 G 450 452 0 451
452 U 451 453 468 452
453 G 452 454 467 453
454 U 453 455 466 454
455 U 454 456 465 455
456 U 455 457 464 456
457 A 456 458 463 457
458 G 457 459 462 458
459 A 458 460 0 459
460 G 459 461 0 460
461 G 460 462 0 461
462 C 461 463 458 462
463 U 462 464 457 463
464 A 463 465 456 464
465 G 464 466 455 465
466 G 465 467 454 466
467 C 466 468 453 467
468 A 467 469 452 468
469 G 468 470 0 469
470 G 469 471 450 470
471 G 470 472 449 471
472 C 471 473 448 472
473 C 472 474 447 473
474 U 473 475 446 474
475 G 474 476 0 475
476 C 475 477 0 476
477 C 476 478 443 477
478 U 477 479 505 478
479 G 478 480 504 479
480 A 479 481 503 480
481 G 480 482 502 481
482 U 481 483 0 482
483 G 482 484 501 483
484 C 483 485 500 484
485 G 484 486 499 485
486 G 485 487 498 486
487 G 486 488 0 487
488 A 487 489 0 488
489 G 488 490 0 489
490 C 489 491 0 490
491 C 490 492 0 491
492 A 491 493 0 492
493 G 492 494 0 493
494 U 493 495 0 494
495 G 494 496 0 495
496 A 495 497 0 496
497 A 496 498 0 497
498 C 497 499 486 498
499 U 498 500 485 499
500 G 499 501 484 500
501 C 500 502 483 501
502 C 501 503 481 502
503 U 502 504 480 503
504 C 503 505 479 504
505 A 504 506 478 505
506 A 505 507 0 506
507 G 506 508 0 507
508 A 507 509 0 508
509 G 508 510 0 509
510 U 509 511 0 510
511 G 510 512 0 511
512 G 511 513 0 512
513 G 512 514 545 513
514 U 513 515 544 514
515 G 514 516 543 515
516 G 515 517 542 516
517 G 516 518 541 517
518 C 517 519 540 518
519 U 518 520 539 519
520 G 519 521 538 520
521 A 520 522 537 521
522 G 521 523 536 522
523 G 522 524 535 523
524 A 523 525 534 524
525 G 524 526 533 525
526 C 525 527 0 526
527 U 526 528 0 527
528 G 527 529 0 528
529 G 528 530 0 529
530 G 529 531 0 530
531 A 530 532 0 531
532 U 531 533 0 532
533 C 532 534 525 533
534 U 533 535 524 534
535 U 534 536 523 535
536 C 535 537 522 536
537 U 536 538 521 537
538 C 537 539 520 538
539 A 538 540 519 539
540 G 539 541 518 540
541 C 540 542 517 541
542 C 541 543 516 542
543 U 542 544 515 543
544 A 543 545 514 544
545 U 544 546 513 545
546 U 545 547 0 546
547 U 546 548 0 547
548 U 547 549 0 548
549 G 548 550 0 549
550 A 549 551 0 550
551 A 550 552 0 551
552 C 551 553 0 552
553 A 552 554 0 553
554 C 553 555 0 554
555 U 554 556 0 555
556 G 555 557 0 556
557 A 556 558 0 557
558 A 557 559 0 558
559 A 558 560 0 559
560 A 559 561 0 560
561 G 560 562 0 561
562 C 561 563 0 562
563 A 562 564 0 563
564 A 563 565 0 564
565 A 564 566 0 565
566 U 565 567 0 566
567 C 566 568 0 567
568 C 567 569 0 568
569 U 568 570 0 569
570 U 569 571 0 570
571 G 570 572 628 571
572 C 571 573 627 572
573 C 572 574 626 573
574 A 573 575 0 574
575 A 574 576 0 575
576 A 575 577 0 576
577 G 576 578 621 577
578 U 577 579 620 578
579 U 578 580 0 579
580 G 579 581 0 580
581 G 580 582 617 581
582 A 581 583 616 582
583 C 582 584 0 583
584 U 583 585 0 584
585 U 584 586 0 585
586 U 585 587 0 586
587 U 586 588 0 587
588 U 587 589 0 588
589 U 588 590 0 589
590 U 589 591 0 590
591 U 590 592 0 591
592 U 591 593 0 592
593 C 592 594 0 593
594 U 593 595 0 594
595 U 594 596 0 595
596 U 595 597 0 596
597 U 596 598 0 597
598 U 597 599 0 598
599 U 598 600 0 599
600 U 599 601 0 600
601 C 600 602 0 601
602 C 601 603 0 602
603 U 602 604 0 603
604 U 603 605 0 604
605 C 604 606 0 605
606 C 605 607 0 606
607 C 606 608 0 607
608 C 607 609 0 608
609 C 608 610 0 609
610 G 609 611 0 610
611 C 610 612 0 611
612 C 611 613 0 612
613 C 612 614 0 613
614 U 613 615 0 614
615 C 614 616 0 615
616 U 615 617 582 616
617 U 616 618 581 617
618 G 617 619 0 618
619 G 618 620 0 619
620 A 619 621 578 620
621 C 620 622 577 621
622 U 621 623 0 622
623 U 622 624 0 623
624 U 623 625 0 624
625 U 624 626 0 625
626 G 625 627 573 626
627 G 626 628 572 627
628 C 627 629 571 628
629 A 628 630 0 629
630 A 629 631 0 630
631 A 630 632 0 631
632 A 631 633 0 632
633 C 632 634 0 633
634 U 633 635 0 634
635 G 634 636 0 635
636 C 635 637 0 636
637 G 636 638 0 637
638 A 637 639 0 638
639 U 638 640 0 639
640 U 639 641 0 640
641 U 640 642 0 641
642 U 641 643 0 642
643 U 642 644 0 643
644 U 643 645 0 644
645 U 644 646 0 645
646 U 645 647 0 646
647 U 646 648 0 647
648 C 647 649 0 648
649 U 648 650 0 649
650 U 649 651 0 650
651 U 650 652 0 651
652 U 651 653 0 652
653 U 652 654 0 653
654 C 653 655 0 654
655 A 654 656 0 655
656 U 655 657 0 656
657 U 656 658 0 657
658 U 657 659 0 658
659 C 658 660 0 659
660 C 659 661 0 660
661 A 660 662 0 661
662 G 661 663 0 662
663 U 662 664 0 663
664 A 663 665 0 664
665 A 664 666 0 665
666 A 665 667 0 666
667 A 666 668 0 667
668 U 667 669 0 668
669 A 668 670 0 669
670 G 669 671 0 670
671 G 670 672 0 671
672 G 671 673 0 672
673 A 672 674 0 673
674 G 673 675 0 674
675 U 674 676 0 675
676 U 675 677 695 676
677 G 676 678 694 677
678 C 677 679 0 678
679 U 678 680 0 679
680 A 679 681 0 680
681 A 680 682 0 681
682 A 681 683 0 682
683 G 682 684 0 683
684 U 683 685 0 684
685 C 684 686 0 685
686 A 685 687 0 686
687 U 686 688 0 687
688 A 687 689 0 688
689 C 688 690 0 689
690 C 689 691 0 690
691 A 690 692 0 691
692 A 691 693 0 692
693 G 692 694 0 693
694 C 693 695 677 694
695 A 694 696 676 695
696 A 695 697 0 696
697 U 696 698 0 697
698 U 697 699 0 698
699 U 698 700 715 699
700 G 699 701 714 700
701 C 700 702 713 701
702 A 701 703 712 702
703 G 702 704 711 703
704 C 703 705 0 704
705 U 704 706 0 705
706 A 705 707 0 706
707 U 706 708 0 707
708 C 707 709 0 708
709 A 708 710 0 709
710 U 709 711 0 710
711 U 710 712 703 711
712 U 711 713 702 712
713 G 712 714 701 713
714 C 713 715 700 714
715 A 714 716 699 715
716 A 715 717 728 716
717 C 716 718 727 717
718 A 717 719 726 718
719 C 718 720 725 719
720 C 719 721 0 720
721 U 720 722 0 721
722 G 721 723 0 722
723 A 722 724 0 723
724 A 723 725 0 724
725 G 724 726 719 725
726 U 725 727 718 726
727 G 726 728 717 727
728 U 727 729 716 728
729 U 728 730 0 729
730 C 729 731 0 730
731 U 730 732 0 731
732 U 731 733 0 732
733 G 732 734 0 733
734 G 733 735 0 734
735 U 734 736 0 735
736 A 735 737 0 736
737 A 736 738 762 737
738 A 737 739 761 738
739 G 738 740 760 739
740 U 739 741 759 740
741 C 740 742 0 741
742 C 741 743 757 742
743 C 742 744 756 743
744 U 743 745 755 744
745 C 744 746 754 745
746 A 745 747 0 746
747 A 746 748 0 747
748 A 747 749 0 748
749 A 748 750 0 749
750 A 749 751 0 750
751 U 750 752 0 751
752 A 751 753 0 752
753 G 752 754 0 753
754 G 753 755 745 754
755 A 754 756 744 755
756 G 755 757 743 756
757 G 756 758 742 757
758 U 757 759 0 758
759 G 758 760 740 759
760 C 759 761 739 760
761 U 760 762 738 761
762 U 761 763 737 762
763 G 762 764 0 763
764 G 763 765 0 764
765 G 764 766 0 765
766 A 765 767 0 766
767 A 766 768 0 767
768 U 767 769 0 768
769 G 768 770 0 769
770 U 769 771 0 770
771 G 770 772 0 771
772 C 771 773 0 772
773 U 772 774 0 773
774 U 773 775 0 774
775 U 774 776 0 775
776 G 775 777 795 776
777 C 776 778 794 777
778 U 777 779 793 778
779 U 778 780 792 779
780 U 779 781 791 780
781 G 780 782 790 781
782 G 781 783 789 782
783 G 782 784 0 783
784 U 783 785 0 784
785 G 784 786 0 785
786 U 785 787 0 786
787 G 786 788 0 787
788 U 787 789 0 788
789 C 788 790 782 789
790 C 789 791 781 790
791 A 790 792 780 791
792 A 791 793 779 792
793 A 792 794 778 793
794 G 793 795 777 794
795 C 794 796 776 795
796 C 795 797 0 796
797 U 796 798 0 797
798 C 797 799 0 798
799 A 798 800 0 799
800 U 799 801 0 800
801 U 800 802 0 801
802 A 801 803 0 802
803 A 802 804 0 803
804 G 803 805 0 804
805 U 804 806 0 805
806 C 805 807 0 806
807 U 806 808 0 807
808 U 807 809 0 808
809 A 808 810 0 809
810 G 809 811 0 810
811 G 810 812 0 811
812 U 811 813 0 812
813 A 812 814 0 813
814 A 813 815 0 814
815 G 814 816 0 815
816 A 815 817 0 816
817 A 816 818 0 817
818 U 817 819 0 818
819 U 818 820 0 819
820 G 819 821 831 820
821 G 820 822 830 821
822 C 821 823 829 822
823 A 822 824 828 823
824 U 823 825 0 824
825 C 824 826 0 825
826 A 825 827 0 826
827 A 826 828 0 827
828 U 827 829 823 828
829 G 828 830 822 829
830 U 829 831 821 830
831 C 830 832 820 831
832 C 831 833 0 832
833 U 832 834 0 833
834 A 833 835 0 834
835 U 834 836 0 835
836 C 835 837 0 836
837 C 836 838 875 837
838 U 837 839 874 838
839 G 838 840 873 839
840 G 839 841 872 840
841 G 840 842 871 841
842 A 841 843 0 842
843 A 842 844 0 843
844 G 843 845 868 844
845 U 844 846 867 845
846 U 845 847 866 846
847 G 846 848 865 847
848 C 847 849 864 848
849 A 848 850 863 849
850 C 849 851 0 850
851 U 850 852 0 851
852 U 851 853 0 852
853 U 852 854 0 853
854 U 853 855 0 854
855 C 854 856 0 855
856 U 855 857 0 856
857 U 856 858 0 857
858 G 857 859 0 858
859 U 858 860 0 859
860 C 859 861 0 860
861 C 860 862 0 861
862 A 861 863 0 862
863 U 862 864 849 863
864 G 863 865 848 864
865 C 864 866 847 865
866 A 865 867 846 866
867 A 866 868 845 867
868 U 867 869 844 868
869 A 868 870 0 869
870 A 869 871 0 870
871 C 870 872 841 871
872 C 871 873 840 872
873 C 872 874 839 873
874 A 873 875 838 874
875 G 874 876 837 875
876 C 875 877 936 876
877 U 876 878 0 877
878 G 877 879 0 878
879 U 878 880 0 879
880 C 879 881 0 880
881 C 880 882 0 881
882 U 881 883 0 882
883 U 882 884 0 883
884 C 883 885 0 884
885 C 884 886 925 885
886 C 885 887 924 886
887 U 886 888 923 887
888 U 887 889 922 888
889 U 888 890 921 889
890 A 889 891 920 890
891 U 890 892 919 891
892 G 891 893 0 892
893 A 892 894 0 893
894 G 893 895 0 894
895 A 894 896 0 895
896 C 895 897 916 896
897 U 896 898 915 897
898 C 897 899 914 898
899 U 898 900 913 899
900 U 899 901 912 900
901 A 900 902 911 901
902 C 901 903 910 902
903 C 902 904 909 903
904 U 903 905 0 904
905 U 904 906 0 905
906 C 905 907 0 906
907 A 906 908 0 907
908 U 907 909 0 908
909 G 908 910 903 909
910 G 909 911 902 910
911 U 910 912 901 911
912 G 911 913 900 912
913 A 912 914 899 913
914 G 913 915 898 914
915 A 914 916 897 915
916 G 915 917 896 916
917 G 916 918 0 917
918 A 917 919 0 918
919 G 918 920 891 919
920 U 919 921 890 920
921 A 920 922 889 921
922 A 921 923 888 922
923 G 922 924 887 923
924 G 923 925 886 924
925 G 924 926 885 925
926 U 925 927 0 926
927 G 926 928 0 927
928 G 927 929 0 928
929 C 928 930 0 929
930 U 929 931 0 930
931 G 930 932 0 931
932 G 931 933 0 932
933 C 932 934 0 933
934 U 933 935 0 934
935 A 934 936 0 935
936 G 935 937 876 936
937 A 936 938 0 937
938 U 937 939 0 938
939 U 938 940 0 939
940 G 939 941 0 940
941 G 940 942 0 941
942 U 941 943 0 942
943 U 942 944 0 943
944 C 943 945 0 944
945 U 944 946 0 945
946 U 945 947 0 946
947 U 946 948 0 947
948 U 947 949 0 948
949 U 948 950 0 949
950 U 949 951 0 950
951 U 950 952 0 951
952 U 951 953 0 952
953 U 952 954 0 953
954 U 953 955 0 954
955 U 954 956 0 955
956 U 955 957 0 956
957 U 956 958 0 957
958 U 957 959 0 958
959 U 958 960 0 959
960 U 959 961 0 960
961 U 960 962 0 961
962 U 961 963 0 962
963 U 962 964 0 963
964 U 963 965 0 964
965 U 964 966 0 965
966 U 965 967 0 966
967 U 966 968 0 967
968 C 967 969 0 968
969 C 968 970 0 969
970 U 969 971 0 970
971 U 970 972 0 971
972 U 971 973 0 972
973 U 972 974 0 973
974 U 973 975 0 974
975 U 974 976 0 975
976 A 975 977 0 976
977 A 976 978 0 977
978 G 977 979 996 978
979 A 978 980 995 979
980 U 979 981 994 980
981 G 980 982 993 981
982 G 981 983 992 982
983 A 982 984 991 983
984 G 983 985 990 984
985 U 984 986 989 985
986 C 985 987 0 986
987 U 986 988 0 987
988 C 987 989 0 988
989 A 988 990 985 989
990 C 989 991 984 990
991 U 990 992 983 991
992 C 991 993 982 992
993 U 992 994 981 993
994 G 993 995 980 994
995 U 994 996 979 995
996 C 995 997 978 996
997 A 996 998 0 997
998 C 997 999 0 998
999 U 998 1000 0 999
1000 A 999 1001 1066 1000
1001 G 1000 1002 1065 1001
1002 G 1001 1003 1064 1002
1003 C 1002 1004 1063 1003
1004 U 1003 1005 1062 1004
1005 G 1004 1006 1061 1005
1006 G 1005 1007 0 1006
1007 A 1006 1008 1060 1007
1008 G 1007 1009 1059 1008
1009 U 1008 1010 0 1009
1010 G 1009 1011 1058 1010
1011 C 1010 1012 1057 1011
1012 A 1011 1013 1056 1012
1013 G 1012 1014 1055 1013
1014 U 1013 1015 0 1014
1015 G 1014 1016 1053 1015
1016 G 1015 1017 1052 1016
1017 U 1016 1018 0 1017
1018 G 1017 1019 0 1018
1019 C 1018 1020 0 1019
1020 A 1019 1021 1051 1020
1021 A 1020 1022 1050 1021
1022 U 1021 1023 1049 1022
1023 C 1022 1024 1048 1023
1024 A 1023 1025 0 1024
1025 A 1024 1026 0 1025
1026 C 1025 1027 0 1026
1027 C 1026 1028 1046 1027
1028 U 1027 1029 1045 1028
1029 C 1028 1030 0 1029
1030 C 1029 1031 0 1030
1031 A 1030 1032 1042 1031
1032 A 1031 1033 1041 1032
1033 C 1032 1034 1040 1033
1034 C 1033 1035 1039 1034
1035 C 1034 1036 0 1035
1036 U 1035 1037 0 1036
1037 C 1036 1038 0 1037
1038 U 1037 1039 0 1038
1039 G 1038 1040 1034 1039
1040 G 1039 1041 1033 1040
1041 U 1040 1042 1032 1041
1042 U 1041 1043 1031 1042
1043 C 1042 1044 0 1043
1044 A 1043 1045 0 1044
1045 A 1044 1046 1028 1045
1046 G 1045 1047 1027 1046
1047 A 1046 1048 0 1047
1048 G 1047 1049 1023 1048
1049 A 1048 1050 1022 1049
1050 U 1049 1051 1021 1050
1051 U 1050 1052 1020 1051
1052 C 1051 1053 1016 1052
1053 U 1052 1054 1015 1053
1054 U 1053 1055 0 1054
1055 C 1054 1056 1013 1055
1056 U 1055 1057 1012 1056
1057 G 1056 1058 1011 1057
1058 C 1057 1059 1010 1058
1059 C 1058 1060 1008 1059
1060 U 1059 1061 1007 1060
1061 C 1060 1062 1005 1061
1062 A 1061 1063 1004 1062
1063 G 1062 1064 1003 1063
1064 C 1063 1065 1002 1064
1065 C 1064 1066 1001 1065
1066 U 1065 1067 1000 1066
1067 C 1066 1068 0 1067
1068 C 1067 1069 0 1068
1069 C 1068 1070 0 1069
1070 A 1069 1071 0 1070
1071 A 1070 1072 0 1071
1072 G 1071 1073 0 1072
1073 U 1072 1074 0 1073
1074 A 1073 1075 0 1074
1075 G 1074 1076 0 1075
1076 C 1075 1077 0 1076
1077 U 1076 1078 0 1077
1078 G 1077 1079 0 1078
1079 G 1078 1080 0 1079
1080 G 1079 1081 0 1080
1081 A 1080 1082 0 1081
1082 C 1081 1083 0 1082
1083 U 1082 1084 0 1083
1084 A 1083 1085 0 1084
1085 C 1084 1086 0 1085
1086 A 1085 1087 0 1086
1087 G 1086 1088 1144 1087
1088 G 1087 1089 1143 1088
1089 U 1088 1090 0 1089
1090 G 1089 1091 0 1090
1091 C 1090 1092 0 1091
1092 A 1091 1093 0 1092
1093 C 1092 1094 0 1093
1094 A 1093 1095 0 1094
1095 C 1094 1096 1137 1095
1096 C 1095 1097 1136 1096
1097 A 1096 1098 0 1097
1098 C 1097 1099 1135 1098
1099 C 1098 1100 1134 1099
1100 A 1099 1101 1133 1100
1101 U 1100 1102 0 1101
1102 G 1101 1103 0 1102
1103 C 1102 1104 0 1103
1104 C 1103 1105 1129 1104
1105 A 1104 1106 0 1105
1106 G 1105 1107 0 1106
1107 G 1106 1108 1127 1107
1108 C 1107 1109 1126 1108
1109 U 1108 1110 1125 1109
1110 A 1109 1111 1124 1110
1111 A 1110 1112 1123 1111
1112 U 1111 1113 0 1112
1113 U 1112 1114 0 1113
1114 U 1113 1115 0 1114
1115 U 1114 1116 0 1115
1116 U 1115 1117 0 1116
1117 G 1116 1118 0 1117
1118 U 1117 1119 0 1118
1119 A 1118 1120 0 1119
1120 A 1119 1121 0 1120
1121 U 1120 1122 0 1121
1122 U 1121 1123 0 1122
1123 U 1122 1124 1111 1123
1124 U 1123 1125 1110 1124
1125 A 1124 1126 1109 1125
1126 G 1125 1127 1108 1126
1127 U 1126 1128 1107 1127
1128 A 1127 1129 0 1128
1129 G 1128 1130 1104 1129
1130 A 1129 1131 0 1130
1131 G 1130 1132 0 1131
1132 A 1131 1133 0 1132
1133 U 1132 1134 1100 1133
1134 G 1133 1135 1099 1134
1135 G 1134 1136 1098 1135
1136 G 1135 1137 1096 1136
1137 G 1136 1138 1095 1137
1138 U 1137 1139 0 1138
1139 U 1138 1140 0 1139
1140 U 1139 1141 0 1140
1141 C 1140 1142 0 1141
1142 A 1141 1143 0 1142
1143 C 1142 1144 1088 1143
1144 C 1143 1145 1087 1144
1145 G 1144 1146 0 1145
1146 U 1145 1147 0 1146
1147 G 1146 1148 0 1147
1148 U 1147 1149 0 1148
1149 U 1148 1150 0 1149
1150 G 1149 1151 0 1150
1151 G 1150 1152 0 1151
1152 C 1151 1153 0 1152
1153 C 1152 1154 0 1153
1154 A 1153 1155 0 1154
1155 G 1154 1156 0 1155
1156 G 1155 1157 0 1156
1157 A 1156 1158 0 1157
1158 U 1157 1159 0 1158
1159 G 1158 1160 0 1159
1160 G 1159 1161 0 1160
1161 U 1160 1162 0 1161
1162 C 1161 1163 0 1162
1163 U 1162 1164 0 1163
1164 C 1163 1165 0 1164
1165 U 1164 1166 0 1165
1166 C 1165 1167 0 1166
1167 C 1166 1168 0 1167
1168 U 1167 1169 0 1168
1169 G 1168 1170 0 1169
1170 A 1169 1171 0 1170
1171 C 1170 1172 0 1171
1172 C 1171 1173 0 1172
1173 U 1172 1174 0 1173
1174 C 1173 1175 0 1174
1175 A 1174 1176 0 1175
1176 C 1175 1177 0 1176
1177 G 1176 1178 0 1177
1178 A 1177 1179 0 1178
1179 U 1178 1180 0 1179
1180 C 1179 1181 0 1180
1181 C 1180 1182 0 1181
1182 A 1181 1183 0 1182
1183 C 1182 1184 0 1183
1184 C 1183 1185 0 1184
1185 C 1184 1186 1219 1185
1186 A 1185 1187 1218 1186
1187 C 1186 1188 1217 1187
1188 C 1187 1189 1216 1188
1189 U 1188 1190 1215 1189
1190 C 1189 1191 0 1190
1191 G 1190 1192 1214 1191
1192 G 1191 1193 0 1192
1193 C 1192 1194 0 1193
1194 C 1193 1195 0 1194
1195 U 1194 1196 1210 1195
1196 C 1195 1197 1209 1196
1197 C 1196 1198 1208 1197
1198 C 1197 1199 1207 1198
1199 A 1198 1200 1206 1199
1200 A 1199 1201 0 1200
1201 A 1200 1202 0 1201
1202 G 1201 1203 0 1202
1203 U 1202 1204 0 1203
1204 G 1203 1205 0 1204
1205 C 1204 1206 0 1205
1206 U 1205 1207 1199 1206
1207 G 1206 1208 1198 1207
1208 G 1207 1209 1197 1208
1209 G 1208 1210 1196 1209
1210 A 1209 1211 1195 1210
1211 U 1210 1212 0 1211
1212 U 1211 1213 0 1212
1213 A 1212 1214 0 1213
1214 C 1213 1215 1191 1214
1215 A 1214 1216 1189 1215
1216 G 1215 1217 1188 1216
1217 G 1216 1218 1187 1217
1218 U 1217 1219 1186 1218
1219 G 1218 1220 1185 1219
1220 U 1219 1221 0 1220
1221 G 1220 1222 0 1221
1222 A 1221 1223 1238 1222
1223 G 1222 1224 1237 1223
1224 C 1223 1225 1236 1224
1225 C 1224 1226 1235 1225
1226 A 1225 1227 0 1226
1227 G 1226 1228 1233 1227
1228 G 1227 1229 1232 1228
1229 G 1228 1230 0 1229
1230 C 1229 1231 0 1230
1231 A 1230 1232 0 1231
1232 C 1231 1233 1228 1232
1233 C 1232 1234 1227 1233
1234 A 1233 1235 0 1234
1235 G 1234 1236 1225 1235
1236 G 1235 1237 1224 1236
1237 C 1236 1238 1223 1237
1238 U 1237 1239 1222 1238
1239 U 1238 1240 0 1239
1240 A 1239 1241 0 1240
1241 G 1240 1242 0 1241
1242 A 1241 1243 0 1242
1243 U 1242 1244 0 1243
1244 G 1243 1245 0 1244
1245 U 1244 1246 0 1245
1246 A 1245 1247 1279 1246
1247 G 1246 1248 1278 1247
1248 G 1247 1249 1277 1248
1249 U 1248 1250 1276 1249
1250 C 1249 1251 1275 1250
1251 U 1250 1252 1274 1251
1252 U 1251 1253 1273 1252
1253 U 1252 1254 1272 1253
1254 G 1253 1255 1271 1254
1255 G 1254 1256 1270 1255
1256 G 1255 1257 1269 1256
1257 G 1256 1258 0 1257
1258 A 1257 1259 1267 1258
1259 G 1258 1260 1266 1259
1260 A 1259 1261 1265 1260
1261 U 1260 1262 0 1261
1262 A 1261 1263 0 1262
1263 A 1262 1264 0 1263
1264 U 1263 1265 0 1264
1265 U 1264 1266 1260 1265
1266 U 1265 1267 1259 1266
1267 U 1266 1268 1258 1267
1268 G 1267 1269 0 1268
1269 U 1268 1270 1256 1269
1270 C 1269 1271 1255 1270
1271 C 1270 1272 1254 1271
1272 A 1271 1273 1253 1272
1273 G 1272 1274 1252 1273
1274 A 1273 1275 1251 1274
1275 G 1274 1276 1250 1275
1276 A 1275 1277 1249 1276
1277 C 1276 1278 1248 1277
1278 C 1277 1279 1247 1278
1279 U 1278 1280 1246 1279
1280 U 1279 1281 0 1280
1281 U 1280 1282 0 1281
1282 C 1281 1283 0 1282
1283 U 1282 1284 0 1283
1284 A 1283 1285 0 1284
1285 A 1284 1286 0 1285
1286 C 1285 1287 1321 1286
1287 A 1286 1288 1320 1287
1288 U 1287 1289 0 1288
1289 A 1288 1290 1318 1289
1290 U 1289 1291 1317 1290
1291 U 1290 1292 1316 1291
1292 A 1291 1293 1315 1292
1293 A 1292 1294 1314 1293
1294 U 1293 1295 1313 1294
1295 G 1294 1296 1312 1295
1296 C 1295 1297 1311 1296
1297 C 1296 1298 0 1297
1298 U 1297 1299 0 1298
1299 U 1298 1300 1310 1299
1300 G 1299 1301 1309 1300
1301 U 1300 1302 1308 1301
1302 A 1301 1303 1307 1302
1303 U 1302 1304 0 1303
1304 U 1303 1305 0 1304
1305 U 1304 1306 0 1305
1306 G 1305 1307 0 1306
1307 U 1306 1308 1302 1307
1308 A 1307 1309 1301 1308
1309 C 1308 1310 1300 1309
1310 A 1309 1311 1299 1310
1311 G 1310 1312 1296 1311
1312 C 1311 1313 1295 1312
1313 A 1312 1314 1294 1313
1314 U 1313 1315 1293 1314
1315 U 1314 1316 1292 1315
1316 A 1315 1317 1291 1316
1317 A 1316 1318 1290 1317
1318 U 1317 1319 1289 1318
1319 C 1318 1320 0 1319
1320 U 1319 1321 1287 1320
1321 G 1320 1322 1286 1321
1322 G 1321 1323 0 1322
1323 U 1322 1324 0 1323
1324 A 1323 1325 0 1324
1325 A 1324 1326 1339 1325
1326 U 1325 1327 1338 1326
1327 U 1326 1328 1337 1327
1328 G 1327 1329 1336 1328
1329 A 1328 1330 1335 1329
1330 U 1329 1331 0 1330
1331 U 1330 1332 0 1331
1332 A 1331 1333 0 1332
1333 U 1332 1334 0 1333
1334 U 1333 1335 0 1334
1335 U 1334 1336 1329 1335
1336 U 1335 1337 1328 1336
1337 A 1336 1338 1327 1337
1338 A 1337 1339 1326 1338
1339 U 1338 1340 1325 1339
1340 G 1339 1341 0 1340
1341 U 1340 1342 0 1341
1342 A 1341 1343 0 1342
1343 A 1342 1344 0 1343
1344 C 1343 1345 0 1344
1345 C 1344 1346 0 1345
1346 U 1345 1347 0 1346
1347 U 1346 1348 0 1347
1348 G 1347 1349 0 1348
1349 C 1348 1350 0 1349
1350 U 1349 1351 0 1350
1351 A 1350 1352 0 1351
1352 A 1351 1353 0 1352
1353 C 1352 1354 0 1353
1354 G 1353 1355 0 1354
1355 G 1354 1356 0 1355
1356 A 1355 1357 0 1356
1357 G 1356 1358 0 1357
1358 U 1357 1359 0 1358
1359 G 1358 1360 0 1359
1360 A 1359 1361 0 1360
1361 U 1360 1362 0 1361
1362 U 1361 1363 0 1362
1363 U 1362 1364 0 1363
1364 C 1363 1365 0 1364
1365 U 1364 1366 0 1365
1366 A 1365 1367 0 1366
1367 U 1366 1368 0 1367
1368 U 1367 1369 0 1368
1369 U 1368 1370 0 1369
1370 C 1369 1371 0 1370
1371 C 1370 1372 0 1371
1372 U 1371 1373 0 1372
1373 U 1372 1374 0 1373
1374 U 1373 1375 0 1374
1375 C 1374 1376 0 1375
1376 U 1375 1377 0 1376
1377 U 1376 1378 0 1377
1378 A 1377 1379 0 1378
1379 A 1378 1380 0 1379
1380 A 1379 1381 0 1380
1381 G 1380 1382 0 1381
