# Supplementary material for: Identification of MYC intron 2 regions that modulate expression
Source: PLoS One. 2024 Jan 18;19(1):e0296889. doi: 10.1371/journal.pone.0296889 (PMC10795982; doi:10.1371/journal.pone.0296889)
Supplement: S1 File — (ZIP) [file pone.0296889.s005.zip › S1_File_ScanFold2 data for species/Suppl_File_3_ScanFold2 data for species/Gorilla/tmpj_ogjfua.ScanFold.FinalPartners.txt]

i	bp(i)	bp(j)	avgMFE	avgZ	avgED	*Indicates most favorable bp has competition; bp(j) has more favorable partner or is more likely to be unpaired
nt-1:	1	1	-32.3	-0.39	17.52
nt-2:	2	2	-32.65	-0.54	17.02
nt-3:	3	3	-33.17	-0.7	15.43
nt-4:	4	16	-33.42	-0.76	14.48
nt-5:	5	15	-33.98	-0.89	13.55
nt-6*:	6	14	-33.98	-0.89	13.55
nt-7*:	7	13	-33.98	-0.89	13.55
nt-8:	8	8	-34.3	-0.92	14.23
nt-9:	9	9	-34.41	-0.93	14.41
nt-10:	10	10	-34.82	-1.01	14.02
nt-11:	11	11	-35.25	-1.11	13.6
nt-12:	12	12	-35.68	-1.23	12.74
nt-13:	13	13	-37.75	-1.69	11.52
nt-14:	14	129	-39.34	-2.15	9.63
nt-15:	5	15	-39.34	-2.15	9.63
nt-16:	4	16	-39.34	-2.15	9.63
nt-17:	17	17	-34.84	-1.11	13.73
nt-18:	18	18	-36.18	-1.43	12.46
nt-19:	19	82	-36.26	-1.45	12.35
nt-20:	20	81	-36.14	-1.43	12.26
nt-21:	21	80	-35.84	-1.36	12.88
nt-22:	22	79	-35.47	-1.26	13.69
nt-23:	23	78	-35.47	-1.26	13.69
nt-24:	24	77	-35.47	-1.26	13.69
nt-25:	25	76	-35.47	-1.26	13.69
nt-26:	26	26	-34.21	-0.99	15.66
nt-27:	27	27	-33.96	-0.94	15.87
nt-28:	28	28	-33.72	-0.89	16.14
nt-29:	29	74	-35.47	-1.26	13.69
nt-30:	30	73	-35.47	-1.26	13.69
nt-31:	31	72	-35.47	-1.26	13.69
nt-32:	32	71	-35.47	-1.26	13.69
nt-33:	33	70	-35.03	-1.13	15.05
nt-34:	34	69	-34.67	-1.03	15.76
nt-35:	35	68	-34.67	-1.03	15.76
nt-36:	36	67	-34.67	-1.03	15.76
nt-37:	37	37	-31.93	-0.39	19.99
nt-38:	38	65	-34.67	-1.03	15.76
nt-39:	39	64	-34.67	-1.03	15.76
nt-40:	40	63	-34.67	-1.03	15.76
nt-41:	41	52	-34.67	-1.03	15.76
nt-42:	42	51	-34.67	-1.03	15.76
nt-43:	43	50	-34.67	-1.03	15.76
nt-44:	44	44	-33.27	-0.69	18.18
nt-45:	45	45	-33.28	-0.73	17.6
nt-46:	46	46	-32.62	-0.57	18.48
nt-47:	47	47	-34.67	-1.03	15.76
nt-48:	48	48	-34.24	-0.94	16.41
nt-49:	49	49	-32.62	-0.57	18.48
nt-50:	43	50	-34.67	-1.03	15.76
nt-51:	42	51	-34.67	-1.03	15.76
nt-52:	41	52	-34.67	-1.03	15.76
nt-53:	53	53	-30.53	-0.17	19.88
nt-54:	54	54	-29.86	-0.01	21.06
nt-55:	55	55	-29.8	0.0	21.18
nt-56:	56	56	-29.75	0.01	21.3
nt-57:	57	57	-29.7	0.02	21.43
nt-58:	58	58	-29.66	0.03	21.59
nt-59:	59	59	-29.64	0.03	21.66
nt-60:	60	60	-29.61	0.04	21.73
nt-61:	61	61	-29.59	0.04	21.81
nt-62:	62	62	-29.57	0.05	21.88
nt-63:	40	63	-34.67	-1.03	15.76
nt-64:	39	64	-34.67	-1.03	15.76
nt-65:	38	65	-34.67	-1.03	15.76
nt-66:	66	66	-29.81	-0.04	22.15
nt-67:	36	67	-34.67	-1.03	15.76
nt-68:	35	68	-34.67	-1.03	15.76
nt-69:	34	69	-34.67	-1.03	15.76
nt-70:	33	70	-35.03	-1.13	15.05
nt-71:	32	71	-35.47	-1.26	13.69
nt-72:	31	72	-35.47	-1.26	13.69
nt-73:	30	73	-35.47	-1.26	13.69
nt-74:	29	74	-35.47	-1.26	13.69
nt-75:	75	75	-30.06	-0.15	22.64
nt-76:	25	76	-35.47	-1.26	13.69
nt-77:	24	77	-35.47	-1.26	13.69
nt-78:	23	78	-35.47	-1.26	13.69
nt-79:	22	79	-35.47	-1.26	13.69
nt-80:	21	80	-35.84	-1.36	12.88
nt-81:	20	81	-36.14	-1.43	12.26
nt-82:	19	82	-36.26	-1.45	12.35
nt-83:	83	83	-29.98	-0.18	23.18
nt-84:	84	102	-36.47	-1.44	12.33
nt-85:	85	101	-36.47	-1.44	12.33
nt-86:	86	100	-36.47	-1.44	12.33
nt-87:	87	99	-36.47	-1.44	12.33
nt-88:	88	98	-36.47	-1.44	12.33
nt-89:	89	89	-29.49	-0.08	24.54
nt-90:	90	90	-29.82	-0.21	24.22
nt-91:	91	91	-29.78	-0.2	24.39
nt-92:	92	92	-29.77	-0.21	24.5
nt-93:	93	93	-33.38	-0.84	14.64
nt-94:	94	94	-33.03	-0.78	15.2
nt-95*:	95	175	-29.74	-0.36	27.45
nt-96:	96	96	-30.18	-0.22	22.91
nt-97:	97	97	-32.09	-0.4	19.55
nt-98:	88	98	-36.47	-1.44	12.33
nt-99:	87	99	-36.47	-1.44	12.33
nt-100:	86	100	-36.47	-1.44	12.33
nt-101:	85	101	-36.47	-1.44	12.33
nt-102:	84	102	-36.47	-1.44	12.33
nt-103:	103	111	-29.65	-0.28	27.77
nt-104:	104	110	-29.65	-0.28	27.77
nt-105:	105	105	-28.89	-0.1	26.25
nt-106:	106	106	-30.1	-0.22	22.65
nt-107:	107	107	-29.6	-0.36	26.12
nt-108:	108	108	-28.32	-0.17	29.08
nt-109:	109	109	-28.88	-0.37	26.54
nt-110:	104	110	-29.65	-0.28	27.77
nt-111:	103	111	-29.65	-0.28	27.77
nt-112*:	112	102	-29.65	-0.28	27.77
nt-113*:	113	223	-22.65	-0.97	19.77
nt-114*:	114	167	-29.74	-0.36	27.45
nt-115:	115	166	-29.74	-0.36	27.45
nt-116:	116	116	-29.07	-0.23	19.95
nt-117*:	117	164	-29.74	-0.36	27.45
nt-118*:	118	162	-29.74	-0.36	27.45
nt-119*:	119	161	-29.74	-0.36	27.45
nt-120:	120	160	-29.74	-0.36	27.45
nt-121:	121	159	-29.74	-0.36	27.45
nt-122:	122	122	-25.51	-0.22	27.76
nt-123:	123	123	-26.36	-0.39	26.28
nt-124*:	124	210	-21.81	-0.73	20.43
nt-125:	125	125	-31.19	-0.27	21.31
nt-126*:	126	17	-39.34	-2.15	9.63
nt-127*:	127	16	-39.34	-2.15	9.63
nt-128*:	128	15	-39.34	-2.15	9.63
nt-129:	14	129	-39.34	-2.15	9.63
nt-130:	130	130	-22.91	-0.13	25.9
nt-131:	131	131	-23.3	-0.08	27.96
nt-132*:	132	215	-15.76	-0.07	19.94
nt-133*:	133	98	-34.04	-1.04	15.81
nt-134*:	134	97	-34.04	-1.04	15.81
nt-135*:	135	246	-11.46	0.15	27.9
nt-136*:	136	94	-32.28	-0.52	19.23
nt-137*:	137	200	-21.02	-0.61	20.6
nt-138*:	138	199	-21.02	-0.61	20.6
nt-139*:	139	200	-14.99	-0.19	20.12
nt-140*:	140	199	-14.99	-0.19	20.12
nt-141*:	141	197	-20.07	-0.31	24.39
nt-142*:	142	196	-18.72	-0.28	23.26
nt-143*:	143	195	-18.72	-0.28	23.26
nt-144*:	144	194	-18.72	-0.28	23.26
nt-145*:	145	193	-18.72	-0.28	23.26
nt-146*:	146	244	-11.84	-0.34	28.86
nt-147*:	147	243	-11.84	-0.34	28.86
nt-148*:	148	132	-28.41	0.02	25.17
nt-149*:	149	190	-17.68	-0.21	23.04
nt-150*:	150	189	-17.68	-0.21	23.04
nt-151*:	151	188	-17.68	-0.21	23.04
nt-152*:	152	187	-17.68	-0.21	23.04
nt-153:	153	153	-19.5	-0.03	26.21
nt-154:	154	154	-17.91	-0.02	26.35
nt-155:	155	155	-17.78	-0.02	26.22
nt-156:	156	156	-22.09	-0.05	24.15
nt-157:	157	157	-22.83	-0.13	23.95
nt-158:	158	158	-23.18	-0.04	25.86
nt-159:	121	159	-29.74	-0.36	27.45
nt-160:	120	160	-29.74	-0.36	27.45
nt-161:	161	161	-15.22	-0.16	22.81
nt-162:	162	162	-14.94	-0.17	22.84
nt-163:	163	163	-19.25	-0.17	24.6
nt-164:	164	164	-14.82	-0.15	23.23
nt-165:	165	165	-14.57	-0.17	23.06
nt-166:	115	166	-29.74	-0.36	27.45
nt-167:	167	167	-14.1	-0.22	22.64
nt-168:	168	168	-18.58	-0.21	24.24
nt-169:	169	169	-18.64	-0.18	24.1
nt-170:	170	170	-19.08	-0.17	25.06
nt-171:	171	171	-14.04	-0.21	22.26
nt-172:	172	172	-13.82	-0.24	22.16
nt-173:	173	173	-15.56	-0.18	24.12
nt-174:	174	174	-13.53	-0.27	21.96
nt-175:	175	175	-13.95	-0.24	22.23
nt-176:	176	176	-13.72	-0.26	22.07
nt-177:	177	177	-13.31	-0.28	21.67
nt-178:	178	178	-18.12	-0.24	24.36
nt-179:	179	179	-17.94	-0.25	24.26
nt-180:	180	180	-17.77	-0.25	24.16
nt-181:	181	181	-17.6	-0.26	24.06
nt-182:	182	182	-13.33	-0.28	21.43
nt-183:	183	183	-13.09	-0.29	21.27
nt-184:	184	184	-12.87	-0.31	21.01
nt-185:	185	185	-15.57	-0.37	21.69
nt-186:	186	186	-17.14	-0.32	23.34
nt-187:	187	187	-9.96	-0.43	19.66
nt-188:	188	188	-10.29	-0.45	19.78
nt-189:	189	189	-13.2	-0.29	22.45
nt-190:	190	190	-13.36	-0.31	22.26
nt-191*:	191	273	-7.81	-0.73	14.51
nt-192*:	192	272	-7.81	-0.71	14.61
nt-193*:	193	271	-7.81	-0.71	14.61
nt-194*:	194	270	-7.81	-0.71	14.61
nt-195:	195	195	-11.11	-0.56	16.94
nt-196:	196	196	-10.78	-0.45	18.74
nt-197:	197	197	-10.91	-0.42	18.78
nt-198:	198	198	-12.62	-0.4	20.0
nt-199:	199	263	-8.09	-0.58	15.34
nt-200:	200	262	-8.05	-0.57	15.34
nt-201:	201	261	-8.05	-0.57	15.34
nt-202*:	202	260	-8.05	-0.57	15.34
nt-203:	203	203	-13.08	-0.39	19.7
nt-204:	204	204	-12.79	-0.36	20.34
nt-205:	205	205	-12.66	-0.36	20.12
nt-206:	206	206	-11.44	-0.34	19.81
nt-207:	207	207	-11.33	-0.34	19.62
nt-208:	208	208	-11.17	-0.35	19.44
nt-209:	209	209	-11.09	-0.35	19.26
nt-210:	210	210	-11.89	-0.33	20.01
nt-211:	211	211	-12.85	-0.38	19.9
nt-212:	212	212	-12.08	-0.41	19.04
nt-213:	213	213	-12.11	-0.43	18.88
nt-214:	214	214	-12.11	-0.45	18.77
nt-215:	215	215	-11.32	-0.49	18.52
nt-216:	216	216	-10.36	-0.45	18.4
nt-217:	217	217	-10.24	-0.42	18.39
nt-218:	218	218	-10.75	-0.42	19.16
nt-219:	219	219	-11.16	-0.47	19.08
nt-220:	220	220	-10.94	-0.43	19.11
nt-221:	221	232	-9.32	-0.48	17.85
nt-222:	222	231	-9.32	-0.48	17.85
nt-223:	223	223	-11.28	-0.43	18.93
nt-224:	224	224	-12.27	-0.44	19.02
nt-225:	225	225	-11.45	-0.43	18.88
nt-226:	226	226	-11.38	-0.41	18.97
nt-227:	227	227	-11.83	-0.38	19.17
nt-228:	228	228	-11.46	-0.47	18.53
nt-229:	229	229	-10.97	-0.44	18.5
nt-230:	230	230	-10.46	-0.44	18.19
nt-231:	222	231	-9.32	-0.48	17.85
nt-232:	221	232	-9.32	-0.48	17.85
nt-233:	233	233	-12.65	-0.41	19.72
nt-234:	234	234	-13.11	-0.38	20.22
nt-235:	235	235	-13.23	-0.4	19.96
nt-236:	236	236	-13.33	-0.41	19.93
nt-237:	237	237	-12.79	-0.41	19.48
nt-238:	238	238	-12.95	-0.44	19.39
nt-239:	239	239	-13.09	-0.46	19.38
nt-240:	240	240	-13.76	-0.44	20.15
nt-241:	241	241	-13.91	-0.45	20.16
nt-242:	242	242	-14.05	-0.47	20.17
nt-243:	243	256	-14.31	-0.53	19.31
nt-244:	244	255	-14.67	-0.55	19.31
nt-245:	245	254	-14.67	-0.55	19.31
nt-246:	246	253	-14.67	-0.55	19.31
nt-247:	247	252	-14.67	-0.55	19.31
nt-248:	248	248	-15.24	-0.58	20.14
nt-249:	249	249	-15.43	-0.59	20.3
nt-250:	250	250	-14.98	-0.57	20.25
nt-251:	251	251	-15.16	-0.57	20.37
nt-252:	247	252	-14.67	-0.55	19.31
nt-253:	246	253	-14.67	-0.55	19.31
nt-254:	245	254	-14.67	-0.55	19.31
nt-255:	244	255	-14.67	-0.55	19.31
nt-256:	243	256	-14.31	-0.53	19.31
nt-257:	257	257	-13.92	-0.68	18.67
nt-258:	258	258	-13.95	-0.68	18.61
nt-259:	259	259	-12.96	-0.69	17.72
nt-260:	260	260	-31.36	-1.24	25.61
nt-261:	201	261	-8.05	-0.57	15.34
nt-262:	200	262	-8.05	-0.57	15.34
nt-263:	199	263	-8.09	-0.58	15.34
nt-264:	264	264	-14.13	-0.55	18.86
nt-265:	265	265	-15.46	-0.64	18.54
nt-266:	266	266	-13.1	-0.55	19.37
nt-267:	267	267	-13.35	-0.58	19.31
nt-268:	268	268	-13.6	-0.6	19.25
nt-269:	269	269	-14.0	-0.61	19.35
nt-270:	270	270	-22.6	-0.75	24.39
nt-271:	271	271	-22.85	-0.83	21.59
nt-272:	272	272	-23.25	-0.85	21.56
nt-273:	273	273	-25.18	-0.96	22.87
nt-274:	274	274	-19.74	-0.92	19.79
nt-275:	275	275	-11.87	-0.62	17.0
nt-276:	276	276	-11.92	-0.63	17.01
nt-277:	277	277	-12.25	-0.63	17.4
nt-278:	278	278	-17.34	-0.71	20.98
nt-279:	279	279	-17.08	-0.73	20.66
nt-280:	280	280	-17.57	-0.73	21.33
nt-281:	281	359	-34.08	-1.65	20.14
nt-282:	282	282	-19.59	-1.02	19.1
nt-283:	283	283	-18.24	-1.0	17.19
nt-284:	284	284	-18.53	-1.01	17.52
nt-285:	285	358	-34.08	-1.65	20.14
nt-286:	286	357	-34.08	-1.65	20.14
nt-287:	287	356	-34.08	-1.65	20.14
nt-288:	288	288	-18.92	-1.03	17.2
nt-289:	289	289	-18.44	-0.72	21.1
nt-290:	290	290	-15.63	-0.7	20.14
nt-291:	291	353	-34.08	-1.65	20.14
nt-292:	292	352	-34.08	-1.65	20.14
nt-293:	293	350	-33.77	-1.54	21.34
nt-294:	294	349	-33.77	-1.54	21.34
nt-295:	295	348	-33.77	-1.54	21.34
nt-296:	296	347	-33.77	-1.54	21.34
nt-297:	297	297	-20.5	-1.11	17.41
nt-298:	298	343	-33.77	-1.54	21.34
nt-299:	299	299	-19.59	-0.76	21.81
nt-300:	300	300	-20.11	-0.72	22.43
nt-301:	301	301	-23.99	-0.94	22.38
nt-302:	302	302	-24.58	-0.9	23.28
nt-303:	303	303	-20.46	-0.75	22.34
nt-304:	304	339	-32.24	-1.13	25.65
nt-305:	305	338	-32.24	-1.13	25.65
nt-306:	306	306	-22.86	-0.67	25.63
nt-307:	307	307	-23.07	-0.65	25.97
nt-308:	308	335	-32.24	-1.13	25.65
nt-309:	309	334	-32.24	-1.13	25.65
nt-310:	310	310	-25.84	-0.77	25.47
nt-311:	311	311	-26.0	-0.75	25.75
nt-312:	312	330	-32.24	-1.13	25.65
nt-313:	313	329	-32.24	-1.13	25.65
nt-314:	314	328	-30.9	-0.72	30.43
nt-315:	315	327	-30.9	-0.72	30.43
nt-316:	316	326	-30.9	-0.72	30.43
nt-317:	317	325	-30.9	-0.72	30.43
nt-318:	318	324	-30.9	-0.72	30.43
nt-319:	319	323	-30.9	-0.72	30.43
nt-320:	320	320	-29.83	-0.68	30.04
nt-321:	321	321	-30.59	-0.66	30.76
nt-322:	322	322	-30.71	-0.67	30.75
nt-323:	319	323	-30.9	-0.72	30.43
nt-324:	318	324	-30.9	-0.72	30.43
nt-325:	317	325	-30.9	-0.72	30.43
nt-326:	316	326	-30.9	-0.72	30.43
nt-327:	315	327	-30.9	-0.72	30.43
nt-328:	314	328	-30.9	-0.72	30.43
nt-329:	313	329	-32.24	-1.13	25.65
nt-330:	312	330	-32.24	-1.13	25.65
nt-331:	331	331	-29.19	-0.62	30.22
nt-332:	332	332	-30.62	-0.79	29.73
nt-333:	333	333	-31.62	-1.1	25.51
nt-334:	309	334	-32.24	-1.13	25.65
nt-335:	308	335	-32.24	-1.13	25.65
nt-336*:	336	307	-32.24	-1.13	25.65
nt-337*:	337	306	-32.24	-1.13	25.65
nt-338:	305	338	-32.24	-1.13	25.65
nt-339:	304	339	-32.24	-1.13	25.65
nt-340*:	340	303	-32.24	-1.13	25.65
nt-341*:	341	300	-33.77	-1.54	21.34
nt-342*:	342	299	-33.77	-1.54	21.34
nt-343:	298	343	-33.77	-1.54	21.34
nt-344:	344	344	-27.5	-0.37	30.57
nt-345:	345	345	-29.54	-0.78	28.62
nt-346:	346	346	-29.56	-0.67	30.01
nt-347:	296	347	-33.77	-1.54	21.34
nt-348:	295	348	-33.77	-1.54	21.34
nt-349:	294	349	-33.77	-1.54	21.34
nt-350:	293	350	-33.77	-1.54	21.34
nt-351:	351	351	-27.5	-0.37	31.67
nt-352:	292	352	-34.08	-1.65	20.14
nt-353:	291	353	-34.08	-1.65	20.14
nt-354*:	354	290	-34.08	-1.65	20.14
nt-355*:	355	289	-34.08	-1.65	20.14
nt-356:	287	356	-34.08	-1.65	20.14
nt-357:	286	357	-34.08	-1.65	20.14
nt-358:	285	358	-34.08	-1.65	20.14
nt-359:	281	359	-34.08	-1.65	20.14
nt-360*:	360	280	-34.08	-1.65	20.14
nt-361*:	361	279	-34.08	-1.65	20.14
nt-362*:	362	278	-34.08	-1.65	20.14
nt-363*:	363	277	-34.08	-1.65	20.14
nt-364*:	364	276	-34.08	-1.65	20.14
nt-365*:	365	275	-34.18	-1.69	20.13
nt-366:	366	366	-33.92	-1.58	27.89
nt-367:	367	367	-33.99	-1.58	27.09
nt-368:	368	368	-33.91	-1.51	26.59
nt-369:	369	369	-33.89	-1.47	25.85
nt-370:	370	370	-30.89	-0.68	29.39
nt-371*:	371	269	-35.24	-1.91	15.02
nt-372*:	372	268	-35.24	-1.91	15.02
nt-373*:	373	267	-35.24	-1.91	15.02
nt-374*:	374	266	-35.24	-1.91	15.02
nt-375*:	375	367	-30.65	-0.65	27.14
nt-376*:	376	366	-30.65	-0.65	27.14
nt-377:	377	377	-30.91	-0.7	26.41
nt-378:	378	378	-30.5	-0.66	29.74
nt-379:	379	379	-28.38	-0.43	28.93
nt-380:	380	380	-28.32	-0.41	29.04
nt-381:	381	381	-28.86	-0.57	27.25
nt-382:	382	382	-29.41	-0.54	29.79
nt-383:	383	383	-29.22	-0.48	30.01
nt-384:	384	384	-28.23	-0.34	31.17
nt-385:	385	385	-28.53	-0.38	31.35
nt-386:	386	386	-30.06	-0.49	31.33
nt-387:	387	387	-29.88	-0.5	31.56
nt-388:	388	388	-28.37	-0.33	32.74
nt-389:	389	389	-29.31	-0.45	32.1
nt-390*:	390	381	-29.48	-0.47	33.66
nt-391*:	391	380	-29.48	-0.47	33.66
nt-392*:	392	379	-29.48	-0.47	33.66
nt-393:	393	393	-29.9	-0.48	33.21
nt-394*:	394	377	-29.01	-0.42	33.64
nt-395*:	395	376	-29.01	-0.42	33.64
nt-396*:	396	375	-29.01	-0.42	33.64
nt-397*:	397	374	-29.01	-0.42	33.64
nt-398*:	398	373	-29.01	-0.42	33.64
nt-399:	399	399	-26.87	-0.25	33.11
nt-400:	400	412	-28.06	-0.27	32.13
nt-401:	401	411	-28.08	-0.26	32.25
nt-402:	402	410	-28.08	-0.26	32.25
nt-403:	403	409	-28.08	-0.26	32.25
nt-404:	404	408	-28.08	-0.26	32.25
nt-405:	405	405	-28.52	-0.29	32.14
nt-406:	406	406	-27.9	-0.22	32.99
nt-407:	407	407	-28.19	-0.26	32.92
nt-408:	404	408	-28.08	-0.26	32.25
nt-409:	403	409	-28.08	-0.26	32.25
nt-410:	402	410	-28.08	-0.26	32.25
nt-411:	401	411	-28.08	-0.26	32.25
nt-412:	400	412	-28.06	-0.27	32.13
nt-413*:	413	433	-27.45	-0.24	31.42
nt-414*:	414	432	-27.41	-0.22	31.6
nt-415*:	415	431	-27.91	-0.32	31.15
nt-416*:	416	430	-27.91	-0.32	31.15
nt-417*:	417	429	-27.91	-0.32	31.15
nt-418:	418	418	-28.69	-0.38	32.17
nt-419:	419	419	-28.93	-0.39	32.3
nt-420:	420	420	-28.89	-0.34	32.69
nt-421:	421	421	-29.01	-0.36	32.58
nt-422:	422	422	-29.17	-0.38	32.47
nt-423:	423	423	-29.52	-0.42	32.24
nt-424:	424	424	-29.69	-0.44	32.08
nt-425:	425	425	-29.87	-0.47	31.99
nt-426:	426	426	-30.05	-0.49	31.91
nt-427:	427	427	-30.24	-0.52	31.85
nt-428:	428	428	-30.42	-0.55	31.78
nt-429*:	429	516	-36.83	-1.22	32.67
nt-430*:	430	515	-37.02	-1.22	32.69
nt-431*:	431	514	-37.2	-1.22	32.71
nt-432*:	432	513	-37.2	-1.22	32.71
nt-433*:	433	512	-39.27	-1.5	32.1
nt-434*:	434	511	-39.27	-1.5	32.1
nt-435*:	435	510	-39.27	-1.5	32.1
nt-436*:	436	509	-39.27	-1.5	32.1
nt-437:	437	437	-32.08	-0.8	31.13
nt-438:	438	438	-32.29	-0.83	31.07
nt-439:	439	439	-32.49	-0.85	31.02
nt-440:	440	440	-32.7	-0.88	30.99
nt-441:	441	441	-32.91	-0.9	30.98
nt-442:	442	442	-33.16	-0.95	30.81
nt-443:	443	477	-39.32	-1.53	29.6
nt-444:	444	444	-37.32	-1.35	30.18
nt-445:	445	445	-37.39	-1.36	30.01
nt-446:	446	474	-38.48	-1.46	29.74
nt-447:	447	473	-37.31	-1.33	29.87
nt-448:	448	472	-37.19	-1.32	29.79
nt-449:	449	471	-37.07	-1.31	29.71
nt-450:	450	470	-37.07	-1.31	29.71
nt-451:	451	451	-34.64	-1.06	30.63
nt-452:	452	468	-37.07	-1.31	29.71
nt-453:	453	467	-37.07	-1.31	29.71
nt-454:	454	466	-37.07	-1.31	29.71
nt-455:	455	465	-37.07	-1.31	29.71
nt-456:	456	464	-37.07	-1.31	29.71
nt-457:	457	463	-37.07	-1.31	29.71
nt-458:	458	462	-37.07	-1.31	29.71
nt-459:	459	459	-36.04	-1.22	30.03
nt-460:	460	460	-36.38	-1.24	29.83
nt-461:	461	461	-37.21	-1.32	29.66
nt-462:	458	462	-37.07	-1.31	29.71
nt-463:	457	463	-37.07	-1.31	29.71
nt-464:	456	464	-37.07	-1.31	29.71
nt-465:	455	465	-37.07	-1.31	29.71
nt-466:	454	466	-37.07	-1.31	29.71
nt-467:	453	467	-37.07	-1.31	29.71
nt-468:	452	468	-37.07	-1.31	29.71
nt-469:	469	469	-37.49	-1.35	29.21
nt-470:	450	470	-37.07	-1.31	29.71
nt-471:	449	471	-37.07	-1.31	29.71
nt-472:	448	472	-37.19	-1.32	29.79
nt-473:	447	473	-37.31	-1.33	29.87
nt-474:	446	474	-38.48	-1.46	29.74
nt-475:	475	475	-37.4	-1.32	29.59
nt-476:	476	476	-38.96	-1.5	28.84
nt-477:	443	477	-39.32	-1.53	29.6
nt-478:	478	505	-41.67	-1.81	27.98
nt-479:	479	504	-40.93	-1.69	27.97
nt-480:	480	503	-40.93	-1.69	27.97
nt-481:	481	502	-40.93	-1.69	27.97
nt-482:	482	482	-39.07	-1.46	27.99
nt-483:	483	501	-40.93	-1.69	27.97
nt-484:	484	500	-40.93	-1.69	27.97
nt-485:	485	499	-40.93	-1.69	27.97
nt-486:	486	498	-40.93	-1.69	27.97
nt-487:	487	487	-40.92	-1.69	28.29
nt-488:	488	488	-40.22	-1.59	28.67
nt-489:	489	489	-40.45	-1.61	28.48
nt-490:	490	490	-39.35	-1.53	27.5
nt-491:	491	491	-40.32	-1.63	28.22
nt-492:	492	492	-40.55	-1.66	28.38
nt-493:	493	493	-40.51	-1.66	28.42
nt-494:	494	494	-39.43	-1.54	28.06
nt-495:	495	495	-39.38	-1.57	26.94
nt-496:	496	496	-38.93	-1.53	27.38
nt-497:	497	497	-39.23	-1.53	27.72
nt-498:	486	498	-40.93	-1.69	27.97
nt-499:	485	499	-40.93	-1.69	27.97
nt-500:	484	500	-40.93	-1.69	27.97
nt-501:	483	501	-40.93	-1.69	27.97
nt-502:	481	502	-40.93	-1.69	27.97
nt-503:	480	503	-40.93	-1.69	27.97
nt-504:	479	504	-40.93	-1.69	27.97
nt-505:	478	505	-41.67	-1.81	27.98
nt-506:	506	506	-39.59	-1.75	27.55
nt-507:	507	507	-40.02	-1.75	27.87
nt-508:	508	508	-39.44	-1.53	30.16
nt-509*:	509	554	-41.5	-1.89	24.25
nt-510*:	510	553	-41.5	-1.89	24.25
nt-511*:	511	552	-41.5	-1.89	24.25
nt-512*:	512	546	-40.87	-1.85	24.62
nt-513:	513	545	-41.82	-1.98	24.92
nt-514:	514	544	-41.32	-1.94	24.9
nt-515:	515	543	-40.98	-1.87	24.8
nt-516:	516	542	-40.85	-1.87	24.7
nt-517:	517	541	-40.73	-1.87	24.66
nt-518:	518	540	-40.74	-1.87	24.66
nt-519:	519	539	-40.71	-1.86	24.72
nt-520:	520	538	-40.71	-1.86	24.72
nt-521:	521	537	-40.71	-1.86	24.72
nt-522:	522	536	-40.71	-1.86	24.72
nt-523:	523	535	-40.71	-1.86	24.72
nt-524:	524	534	-40.71	-1.86	24.72
nt-525:	525	533	-40.71	-1.86	24.72
nt-526:	526	526	-40.32	-1.82	24.88
nt-527:	527	527	-39.64	-1.73	25.65
nt-528:	528	528	-39.94	-1.75	25.56
nt-529:	529	529	-40.38	-1.8	25.43
nt-530:	530	530	-40.1	-1.8	25.17
nt-531:	531	531	-39.86	-1.81	25.06
nt-532:	532	532	-37.54	-1.93	23.77
nt-533:	525	533	-40.71	-1.86	24.72
nt-534:	524	534	-40.71	-1.86	24.72
nt-535:	523	535	-40.71	-1.86	24.72
nt-536:	522	536	-40.71	-1.86	24.72
nt-537:	521	537	-40.71	-1.86	24.72
nt-538:	520	538	-40.71	-1.86	24.72
nt-539:	519	539	-40.71	-1.86	24.72
nt-540:	518	540	-40.74	-1.87	24.66
nt-541:	517	541	-40.73	-1.87	24.66
nt-542:	516	542	-40.85	-1.87	24.7
nt-543:	515	543	-40.98	-1.87	24.8
nt-544:	514	544	-41.32	-1.94	24.9
nt-545:	513	545	-41.82	-1.98	24.92
nt-546:	546	546	-28.44	-2.01	20.41
nt-547:	547	547	-34.01	-1.99	21.95
nt-548:	548	548	-36.14	-1.87	23.26
nt-549:	549	549	-36.14	-1.85	23.18
nt-550:	550	550	-35.77	-1.87	22.95
nt-551:	551	551	-34.22	-1.87	22.37
nt-552:	552	552	-25.99	-2.03	19.17
nt-553:	553	553	-26.13	-1.96	19.38
nt-554:	554	554	-26.27	-2.01	19.22
nt-555:	555	555	-26.98	-2.07	18.92
nt-556:	556	556	-38.76	-1.81	24.33
nt-557:	557	557	-38.02	-1.71	24.39
nt-558:	558	558	-35.69	-1.59	23.98
nt-559*:	559	590	-35.08	-2.25	19.88
nt-560*:	560	589	-35.08	-2.25	19.88
nt-561*:	561	588	-35.08	-2.25	19.88
nt-562:	562	562	-28.54	-2.0	19.26
nt-563*:	563	586	-35.08	-2.25	19.88
nt-564*:	564	585	-35.08	-2.25	19.88
nt-565*:	565	584	-35.08	-2.25	19.88
nt-566*:	566	582	-35.25	-2.12	20.3
nt-567*:	567	581	-35.25	-2.12	20.3
nt-568*:	568	580	-35.25	-2.12	20.3
nt-569:	569	569	-35.34	-2.01	21.09
nt-570:	570	570	-34.97	-1.97	21.32
nt-571:	571	628	-18.03	-1.49	19.23
nt-572:	572	627	-18.03	-1.49	19.23
nt-573:	573	626	-18.03	-1.49	19.23
nt-574:	574	574	-36.39	-1.95	21.76
nt-575:	575	575	-35.09	-1.74	22.72
nt-576:	576	576	-34.41	-1.7	22.78
nt-577:	577	621	-18.03	-1.49	19.23
nt-578:	578	620	-18.03	-1.49	19.23
nt-579:	579	579	-33.46	-1.75	21.98
nt-580:	580	580	-20.33	-1.36	20.52
nt-581:	581	617	-18.03	-1.49	19.23
nt-582:	582	616	-18.03	-1.49	19.23
nt-583:	583	583	-24.33	-1.58	20.71
nt-584:	584	584	-19.55	-1.23	21.6
nt-585:	585	585	-19.15	-1.21	21.82
nt-586:	586	586	-18.81	-1.19	22.02
nt-587:	587	587	-23.24	-1.46	21.8
nt-588:	588	588	-18.05	-1.13	22.69
nt-589:	589	589	-18.14	-1.13	22.61
nt-590:	590	590	-18.03	-1.18	22.26
nt-591:	591	591	-17.74	-1.16	22.46
nt-592:	592	592	-18.02	-1.13	22.79
nt-593:	593	593	-17.2	-1.14	22.68
nt-594:	594	594	-22.39	-1.46	22.0
nt-595:	595	595	-22.19	-1.44	22.23
nt-596:	596	596	-21.78	-1.38	22.78
nt-597:	597	597	-21.81	-1.41	22.61
nt-598:	598	598	-21.83	-1.38	22.87
nt-599:	599	599	-21.72	-1.36	23.07
nt-600:	600	600	-18.77	-1.08	23.42
nt-601:	601	601	-18.12	-1.03	23.81
nt-602:	602	602	-17.94	-1.01	23.91
nt-603:	603	603	-18.01	-0.98	24.24
nt-604:	604	604	-17.84	-0.97	24.29
nt-605:	605	605	-20.66	-1.29	23.46
nt-606:	606	606	-20.56	-1.24	23.75
nt-607:	607	607	-17.68	-1.02	23.29
nt-608:	608	608	-17.57	-1.0	23.39
nt-609:	609	609	-17.45	-0.99	23.43
nt-610:	610	610	-17.53	-1.13	22.87
nt-611:	611	611	-17.4	-1.12	22.94
nt-612:	612	612	-17.07	-0.99	23.6
nt-613:	613	613	-17.11	-0.94	24.11
nt-614:	614	614	-18.81	-1.02	24.29
nt-615:	615	615	-17.6	-0.9	24.66
nt-616:	582	616	-18.03	-1.49	19.23
nt-617:	581	617	-18.03	-1.49	19.23
nt-618:	618	618	-18.9	-1.15	22.39
nt-619*:	619	579	-18.03	-1.49	19.23
nt-620:	578	620	-18.03	-1.49	19.23
nt-621:	577	621	-18.03	-1.49	19.23
nt-622:	622	622	-19.29	-1.35	22.25
nt-623*:	623	576	-18.03	-1.49	19.23
nt-624*:	624	575	-18.03	-1.49	19.23
nt-625*:	625	574	-18.03	-1.49	19.23
nt-626:	573	626	-18.03	-1.49	19.23
nt-627:	572	627	-18.03	-1.49	19.23
nt-628:	571	628	-18.03	-1.49	19.23
nt-629*:	629	570	-18.09	-1.52	18.91
nt-630*:	630	569	-18.14	-1.56	18.77
nt-631:	631	631	-17.69	-0.78	24.87
nt-632:	632	632	-17.31	-1.18	22.63
nt-633:	633	633	-17.14	-1.17	22.7
nt-634:	634	634	-16.91	-1.62	18.97
nt-635*:	635	568	-16.62	-2.16	15.04
nt-636:	636	636	-17.29	-1.19	21.54
nt-637*:	637	567	-16.62	-2.16	15.04
nt-638*:	638	566	-16.62	-2.16	15.04
nt-639*:	639	565	-16.62	-2.16	15.04
nt-640*:	640	564	-16.62	-2.16	15.04
nt-641*:	641	563	-16.62	-2.16	15.04
nt-642:	642	642	-17.38	-0.99	23.07
nt-643*:	643	561	-16.62	-2.16	15.04
nt-644*:	644	560	-16.62	-2.16	15.04
nt-645*:	645	559	-16.62	-2.16	15.04
nt-646*:	646	558	-16.62	-2.16	15.04
nt-647*:	647	557	-16.62	-2.16	15.04
nt-648*:	648	556	-16.62	-2.16	15.04
nt-649:	649	649	-17.48	-0.74	25.2
nt-650:	650	650	-17.6	-0.74	25.28
nt-651:	651	651	-17.8	-0.74	25.38
nt-652:	652	652	-18.22	-0.47	27.87
nt-653:	653	653	-18.35	-0.46	27.96
nt-654*:	654	549	-17.09	-2.63	13.52
nt-655*:	655	548	-17.14	-2.67	13.44
nt-656:	656	656	-17.61	-0.62	27.01
nt-657:	657	657	-17.48	-0.6	26.71
nt-658:	658	658	-17.69	-0.76	25.73
nt-659:	659	659	-17.7	-0.7	26.95
nt-660:	660	660	-17.86	-0.66	27.38
nt-661:	661	661	-19.14	-0.71	27.4
nt-662:	662	662	-19.25	-0.68	27.69
nt-663:	663	663	-18.85	-0.58	28.77
nt-664:	664	664	-19.66	-0.74	28.1
nt-665:	665	665	-20.08	-0.74	28.02
nt-666:	666	666	-20.44	-0.72	28.29
nt-667:	667	667	-20.64	-0.71	28.26
nt-668:	668	668	-20.59	-0.67	28.49
nt-669:	669	669	-20.04	-0.48	29.71
nt-670*:	670	701	-26.76	-0.79	30.58
nt-671:	671	671	-26.2	-0.82	29.81
nt-672*:	672	699	-27.1	-0.82	30.79
nt-673*:	673	698	-27.1	-0.82	30.79
nt-674*:	674	697	-27.1	-0.82	30.79
nt-675*:	675	696	-27.1	-0.82	30.79
nt-676:	676	695	-27.1	-0.82	30.79
nt-677:	677	694	-27.1	-0.82	30.79
nt-678:	678	678	-21.32	-0.64	30.04
nt-679:	679	679	-19.9	-0.61	29.97
nt-680:	680	680	-22.78	-0.67	29.46
nt-681:	681	681	-22.83	-0.65	29.68
nt-682:	682	682	-22.93	-0.64	29.77
nt-683:	683	683	-22.6	-0.59	29.38
nt-684:	684	684	-22.8	-0.6	30.57
nt-685:	685	685	-22.44	-0.54	30.07
nt-686:	686	686	-20.72	-0.41	30.26
nt-687:	687	687	-20.7	-0.37	31.59
nt-688:	688	688	-22.41	-0.55	30.63
nt-689:	689	689	-20.67	-0.39	31.81
nt-690:	690	690	-20.56	-0.37	32.03
nt-691:	691	691	-20.78	-0.37	31.98
nt-692*:	692	679	-27.1	-0.82	30.79
nt-693*:	693	678	-27.1	-0.82	30.79
nt-694:	677	694	-27.1	-0.82	30.79
nt-695:	676	695	-27.1	-0.82	30.79
nt-696:	696	696	-21.45	-0.47	29.3
nt-697:	697	697	-22.22	-0.51	29.7
nt-698:	698	698	-23.11	-0.58	29.72
nt-699:	699	715	-23.41	-0.58	28.13
nt-700:	700	714	-23.65	-0.59	28.29
nt-701:	701	713	-23.65	-0.59	28.29
nt-702:	702	712	-23.65	-0.59	28.29
nt-703:	703	711	-23.65	-0.59	28.29
nt-704:	704	704	-23.65	-0.58	28.62
nt-705:	705	705	-25.05	-0.66	29.94
nt-706:	706	706	-24.29	-0.6	30.37
nt-707:	707	707	-24.44	-0.6	30.45
nt-708:	708	708	-23.9	-0.59	28.8
nt-709:	709	709	-24.04	-0.59	28.74
nt-710:	710	710	-23.83	-0.61	28.39
nt-711:	703	711	-23.65	-0.59	28.29
nt-712:	702	712	-23.65	-0.59	28.29
nt-713:	701	713	-23.65	-0.59	28.29
nt-714:	700	714	-23.65	-0.59	28.29
nt-715:	699	715	-23.41	-0.58	28.13
nt-716:	716	728	-24.78	-0.78	26.97
nt-717:	717	727	-24.78	-0.78	26.97
nt-718:	718	726	-24.78	-0.78	26.97
nt-719:	719	725	-24.78	-0.78	26.97
nt-720:	720	720	-24.26	-0.65	27.44
nt-721:	721	721	-23.96	-0.58	27.67
nt-722:	722	722	-25.18	-0.71	29.97
nt-723:	723	723	-25.28	-0.72	29.94
nt-724:	724	724	-25.39	-0.73	29.92
nt-725:	719	725	-24.78	-0.78	26.97
nt-726:	718	726	-24.78	-0.78	26.97
nt-727:	717	727	-24.78	-0.78	26.97
nt-728:	716	728	-24.78	-0.78	26.97
nt-729:	729	729	-24.02	-0.67	26.57
nt-730*:	730	739	-30.98	-1.4	26.13
nt-731*:	731	738	-30.98	-1.4	26.13
nt-732*:	732	737	-30.98	-1.4	26.13
nt-733:	733	733	-29.7	-0.79	27.59
nt-734:	734	734	-29.76	-0.83	28.03
nt-735:	735	735	-29.45	-0.8	30.43
nt-736:	736	736	-29.5	-0.81	30.23
nt-737:	737	762	-29.39	-0.69	28.19
nt-738:	738	761	-29.47	-0.7	28.13
nt-739:	739	760	-29.53	-0.71	28.16
nt-740:	740	759	-29.53	-0.71	28.16
nt-741:	741	741	-29.24	-0.79	30.35
nt-742:	742	757	-29.92	-0.87	27.83
nt-743:	743	756	-29.92	-0.87	27.83
nt-744:	744	755	-29.92	-0.87	27.83
nt-745:	745	754	-29.92	-0.87	27.83
nt-746:	746	746	-28.46	-0.8	27.06
nt-747:	747	747	-28.55	-0.8	27.16
nt-748:	748	748	-28.59	-0.77	29.16
nt-749:	749	749	-28.74	-0.78	27.52
nt-750:	750	750	-28.65	-0.78	28.21
nt-751:	751	751	-28.74	-0.77	28.39
nt-752:	752	752	-28.84	-0.77	28.56
nt-753:	753	753	-29.37	-0.76	30.86
nt-754:	745	754	-29.92	-0.87	27.83
nt-755:	744	755	-29.92	-0.87	27.83
nt-756:	743	756	-29.92	-0.87	27.83
nt-757:	742	757	-29.92	-0.87	27.83
nt-758:	758	758	-29.62	-0.73	28.32
nt-759:	740	759	-29.53	-0.71	28.16
nt-760:	739	760	-29.53	-0.71	28.16
nt-761:	738	761	-29.47	-0.7	28.13
nt-762:	737	762	-29.39	-0.69	28.19
nt-763*:	763	690	-30.98	-1.4	26.13
nt-764*:	764	689	-30.98	-1.4	26.13
nt-765:	765	765	-30.28	-0.95	30.38
nt-766:	766	766	-30.76	-1.01	29.78
nt-767:	767	767	-30.32	-0.75	28.83
nt-768:	768	768	-30.61	-0.8	27.58
nt-769:	769	769	-29.53	-0.62	27.83
nt-770:	770	770	-29.34	-0.78	29.66
nt-771:	771	771	-29.12	-0.7	28.77
nt-772:	772	772	-29.6	-0.76	27.24
nt-773:	773	773	-30.01	-0.84	26.52
nt-774:	774	774	-29.73	-0.81	27.98
nt-775:	775	775	-29.82	-0.84	27.35
nt-776:	776	795	-30.25	-0.91	25.61
nt-777:	777	794	-30.24	-0.92	25.4
nt-778:	778	793	-30.21	-0.93	25.23
nt-779:	779	792	-30.18	-0.93	25.09
nt-780:	780	791	-30.13	-0.92	25.02
nt-781:	781	790	-30.07	-0.92	24.96
nt-782:	782	789	-30.07	-0.92	24.96
nt-783:	783	783	-30.01	-0.92	24.81
nt-784:	784	784	-29.89	-0.93	24.58
nt-785:	785	785	-29.83	-0.93	24.57
nt-786:	786	786	-29.77	-0.94	24.57
nt-787:	787	787	-29.68	-0.87	26.09
nt-788:	788	788	-29.63	-0.88	26.62
nt-789:	782	789	-30.07	-0.92	24.96
nt-790:	781	790	-30.07	-0.92	24.96
nt-791:	780	791	-30.13	-0.92	25.02
nt-792:	779	792	-30.18	-0.93	25.09
nt-793:	778	793	-30.21	-0.93	25.23
nt-794:	777	794	-30.24	-0.92	25.4
nt-795:	776	795	-30.25	-0.91	25.61
nt-796:	796	796	-30.16	-0.83	26.34
nt-797:	797	797	-29.85	-0.73	27.37
nt-798:	798	798	-29.49	-0.64	29.35
nt-799:	799	799	-29.44	-0.64	29.39
nt-800:	800	800	-29.39	-0.63	29.43
nt-801:	801	801	-29.12	-0.92	25.91
nt-802:	802	802	-29.64	-0.68	28.25
nt-803:	803	803	-29.68	-0.7	27.49
nt-804:	804	804	-29.68	-0.7	27.48
nt-805:	805	805	-28.47	-1.04	25.09
nt-806:	806	806	-28.49	-1.12	24.11
nt-807:	807	807	-28.58	-1.15	24.0
nt-808:	808	808	-28.62	-1.26	24.28
nt-809*:	809	882	-27.28	-1.79	16.59
nt-810*:	810	881	-27.28	-1.79	16.59
nt-811*:	811	880	-27.28	-1.79	16.59
nt-812:	812	812	-28.46	-1.17	24.15
nt-813:	813	813	-28.64	-1.32	21.24
nt-814*:	814	877	-27.28	-1.79	16.59
nt-815*:	815	876	-27.28	-1.79	16.59
nt-816:	816	816	-29.1	-1.37	21.06
nt-817:	817	817	-29.13	-1.23	23.21
nt-818:	818	818	-29.76	-1.15	25.0
nt-819:	819	819	-29.89	-1.18	24.51
nt-820:	820	831	-29.7	-1.79	17.82
nt-821:	821	830	-29.7	-1.79	17.82
nt-822:	822	829	-29.7	-1.79	17.82
nt-823:	823	828	-29.7	-1.79	17.82
nt-824:	824	824	-30.25	-1.18	23.38
nt-825:	825	825	-30.38	-1.28	23.73
nt-826:	826	826	-30.47	-1.3	23.6
nt-827:	827	827	-30.47	-1.36	23.77
nt-828:	823	828	-29.7	-1.79	17.82
nt-829:	822	829	-29.7	-1.79	17.82
nt-830:	821	830	-29.7	-1.79	17.82
nt-831:	820	831	-29.7	-1.79	17.82
nt-832:	832	832	-31.14	-1.56	20.09
nt-833:	833	833	-31.21	-1.81	19.46
nt-834:	834	834	-31.37	-1.86	19.08
nt-835:	835	835	-30.94	-1.4	22.14
nt-836:	836	836	-31.09	-1.49	22.0
nt-837:	837	875	-31.3	-1.84	19.1
nt-838:	838	874	-31.3	-1.84	19.1
nt-839:	839	873	-31.48	-1.87	18.87
nt-840:	840	872	-31.48	-1.87	18.87
nt-841:	841	871	-31.48	-1.87	18.87
nt-842:	842	842	-31.5	-1.89	19.05
nt-843:	843	843	-31.42	-1.55	21.63
nt-844:	844	868	-31.5	-1.92	19.12
nt-845:	845	867	-31.49	-1.93	19.19
nt-846:	846	866	-31.46	-1.94	19.28
nt-847:	847	865	-31.46	-1.94	19.28
nt-848:	848	864	-31.46	-1.94	19.28
nt-849:	849	863	-31.46	-1.94	19.28
nt-850:	850	850	-31.39	-1.95	19.54
nt-851:	851	851	-31.36	-1.72	21.88
nt-852:	852	852	-31.27	-1.76	21.99
nt-853:	853	853	-31.3	-2.03	19.65
nt-854:	854	854	-31.26	-2.06	19.65
nt-855:	855	855	-31.24	-2.07	19.68
nt-856:	856	856	-31.21	-2.07	19.87
nt-857:	857	857	-31.29	-2.03	20.2
nt-858:	858	858	-31.31	-2.05	20.19
nt-859:	859	859	-31.14	-1.86	21.95
nt-860:	860	860	-31.25	-2.1	19.95
nt-861:	861	861	-31.22	-2.12	19.94
nt-862:	862	862	-31.07	-1.91	21.82
nt-863:	849	863	-31.46	-1.94	19.28
nt-864:	848	864	-31.46	-1.94	19.28
nt-865:	847	865	-31.46	-1.94	19.28
nt-866:	846	866	-31.46	-1.94	19.28
nt-867:	845	867	-31.49	-1.93	19.19
nt-868:	844	868	-31.5	-1.92	19.12
nt-869:	869	869	-31.09	-2.04	21.14
nt-870:	870	870	-31.1	-2.06	21.06
nt-871:	841	871	-31.48	-1.87	18.87
nt-872:	840	872	-31.48	-1.87	18.87
nt-873:	839	873	-31.48	-1.87	18.87
nt-874:	838	874	-31.3	-1.84	19.1
nt-875:	837	875	-31.3	-1.84	19.1
nt-876:	876	936	-34.68	-2.44	21.62
nt-877*:	877	935	-34.68	-2.44	21.62
nt-878:	878	878	-28.82	-1.62	18.59
nt-879:	879	879	-30.89	-2.21	20.49
nt-880:	880	880	-29.9	-2.25	22.06
nt-881:	881	881	-30.16	-2.38	22.39
nt-882:	882	882	-32.02	-2.42	21.92
nt-883:	883	883	-29.39	-2.19	20.24
nt-884:	884	884	-29.32	-2.17	20.12
nt-885:	885	925	-32.5	-2.63	22.01
nt-886:	886	924	-32.44	-2.61	22.02
nt-887:	887	923	-32.44	-2.61	22.02
nt-888:	888	922	-32.44	-2.61	22.02
nt-889:	889	921	-32.44	-2.61	22.02
nt-890:	890	920	-32.49	-2.59	21.97
nt-891:	891	919	-32.49	-2.59	21.97
nt-892:	892	892	-32.23	-2.5	22.54
nt-893:	893	893	-32.16	-2.48	22.69
nt-894:	894	894	-32.09	-2.46	22.73
nt-895:	895	895	-31.01	-2.3	21.94
nt-896:	896	916	-31.91	-2.39	22.78
nt-897:	897	915	-31.82	-2.36	22.84
nt-898:	898	914	-31.81	-2.37	22.83
nt-899:	899	913	-31.67	-2.33	23.02
nt-900:	900	912	-31.54	-2.29	23.13
nt-901:	901	911	-31.41	-2.26	23.33
nt-902:	902	910	-31.34	-2.25	23.33
nt-903:	903	909	-31.34	-2.25	23.33
nt-904:	904	904	-30.89	-2.19	23.6
nt-905:	905	905	-30.86	-2.17	23.81
nt-906:	906	906	-30.83	-2.14	24.01
nt-907:	907	907	-30.75	-2.09	24.37
nt-908:	908	908	-30.89	-2.12	24.17
nt-909:	903	909	-31.34	-2.25	23.33
nt-910:	902	910	-31.34	-2.25	23.33
nt-911:	901	911	-31.41	-2.26	23.33
nt-912:	900	912	-31.54	-2.29	23.13
nt-913:	899	913	-31.67	-2.33	23.02
nt-914:	898	914	-31.81	-2.37	22.83
nt-915:	897	915	-31.82	-2.36	22.84
nt-916:	896	916	-31.91	-2.39	22.78
nt-917:	917	917	-31.58	-2.27	23.4
nt-918:	918	918	-31.74	-2.33	22.94
nt-919:	891	919	-32.49	-2.59	21.97
nt-920:	890	920	-32.49	-2.59	21.97
nt-921:	889	921	-32.44	-2.61	22.02
nt-922:	888	922	-32.44	-2.61	22.02
nt-923:	887	923	-32.44	-2.61	22.02
nt-924:	886	924	-32.44	-2.61	22.02
nt-925:	885	925	-32.5	-2.63	22.01
nt-926:	926	926	-33.44	-2.38	21.3
nt-927*:	927	884	-34.15	-2.49	21.56
nt-928*:	928	883	-34.15	-2.49	21.56
nt-929:	929	929	-29.94	-1.5	27.05
nt-930:	930	930	-28.78	-1.08	30.0
nt-931*:	931	881	-34.35	-2.47	21.75
nt-932*:	932	880	-34.35	-2.47	21.75
nt-933:	933	933	-29.82	-1.85	26.71
nt-934:	934	934	-27.25	-1.62	28.74
nt-935:	935	935	-28.21	-2.3	22.9
nt-936:	876	936	-34.68	-2.44	21.62
nt-937:	937	937	-30.17	-1.67	26.17
nt-938:	938	938	-30.03	-1.86	23.71
nt-939:	939	939	-29.95	-1.82	23.68
nt-940:	940	940	-28.81	-1.53	27.19
nt-941:	941	941	-27.83	-1.48	28.3
nt-942:	942	942	-28.47	-1.85	26.49
nt-943:	943	943	-28.99	-2.2	23.87
nt-944:	944	944	-28.77	-2.17	23.87
nt-945:	945	945	-28.62	-2.18	23.91
nt-946:	946	946	-28.45	-2.15	24.11
nt-947:	947	947	-27.88	-1.83	26.67
nt-948:	948	948	-27.84	-1.86	26.67
nt-949:	949	949	-27.32	-1.63	28.04
nt-950:	950	950	-27.26	-1.64	27.97
nt-951:	951	951	-27.2	-1.65	27.93
nt-952:	952	952	-27.14	-1.66	27.89
nt-953:	953	953	-27.14	-1.69	27.76
nt-954:	954	954	-27.09	-1.69	27.74
nt-955:	955	955	-27.03	-1.69	27.72
nt-956:	956	956	-26.98	-1.69	27.7
nt-957:	957	957	-26.92	-1.69	27.69
nt-958:	958	958	-26.88	-1.69	27.72
nt-959:	959	959	-26.83	-1.68	27.76
nt-960:	960	960	-26.82	-1.68	27.69
nt-961:	961	961	-26.84	-1.67	27.62
nt-962:	962	962	-26.91	-1.7	27.38
nt-963:	963	963	-26.94	-1.69	27.32
nt-964:	964	964	-26.97	-1.68	27.27
nt-965:	965	965	-26.97	-1.65	27.38
nt-966:	966	966	-27.34	-1.84	25.84
nt-967:	967	967	-27.33	-1.82	25.82
nt-968:	968	968	-27.5	-1.87	25.36
nt-969:	969	969	-27.56	-1.88	25.14
nt-970:	970	970	-27.26	-1.65	26.78
nt-971:	971	971	-27.31	-1.63	26.76
nt-972:	972	972	-27.47	-1.64	26.5
nt-973:	973	973	-27.54	-1.63	26.43
nt-974:	974	974	-27.56	-1.59	26.55
nt-975:	975	975	-27.53	-1.53	26.83
nt-976:	976	976	-27.85	-1.68	24.55
nt-977:	977	977	-27.94	-1.66	24.51
nt-978:	978	996	-28.07	-1.6	23.88
nt-979:	979	995	-28.07	-1.61	23.9
nt-980:	980	994	-28.07	-1.61	23.9
nt-981:	981	993	-28.07	-1.61	23.9
nt-982:	982	992	-28.07	-1.61	23.9
nt-983:	983	991	-28.07	-1.61	23.9
nt-984:	984	990	-28.07	-1.61	23.9
nt-985:	985	989	-28.07	-1.61	23.9
nt-986:	986	986	-28.3	-1.65	24.54
nt-987:	987	987	-28.3	-1.58	24.72
nt-988:	988	988	-27.67	-1.35	27.04
nt-989:	985	989	-28.07	-1.61	23.9
nt-990:	984	990	-28.07	-1.61	23.9
nt-991:	983	991	-28.07	-1.61	23.9
nt-992:	982	992	-28.07	-1.61	23.9
nt-993:	981	993	-28.07	-1.61	23.9
nt-994:	980	994	-28.07	-1.61	23.9
nt-995:	979	995	-28.07	-1.61	23.9
nt-996:	978	996	-28.07	-1.6	23.88
nt-997:	997	997	-29.46	-1.57	24.75
nt-998:	998	998	-29.81	-1.46	25.27
nt-999:	999	999	-29.29	-1.47	24.63
nt-1000:	1000	1066	-33.66	-2.27	16.4
nt-1001:	1001	1065	-33.48	-2.09	18.2
nt-1002:	1002	1064	-33.48	-2.09	18.2
nt-1003:	1003	1063	-33.48	-2.09	18.2
nt-1004:	1004	1062	-33.48	-2.09	18.2
nt-1005:	1005	1061	-33.48	-2.09	18.2
nt-1006:	1006	1006	-31.17	-1.59	23.07
nt-1007:	1007	1060	-33.15	-1.98	19.16
nt-1008:	1008	1059	-33.15	-1.98	19.16
nt-1009:	1009	1009	-31.1	-1.53	23.26
nt-1010:	1010	1058	-33.15	-1.98	19.16
nt-1011:	1011	1057	-33.15	-1.98	19.16
nt-1012:	1012	1056	-33.15	-1.98	19.16
nt-1013:	1013	1055	-33.15	-1.98	19.16
nt-1014:	1014	1014	-28.39	-1.22	26.31
nt-1015:	1015	1053	-33.15	-1.98	19.16
nt-1016:	1016	1052	-33.15	-1.98	19.16
nt-1017:	1017	1017	-32.51	-1.8	20.67
nt-1018:	1018	1018	-31.12	-1.5	22.69
nt-1019:	1019	1019	-31.73	-1.34	25.23
nt-1020:	1020	1051	-33.15	-1.98	19.16
nt-1021:	1021	1050	-33.15	-1.98	19.16
nt-1022:	1022	1049	-33.15	-1.98	19.16
nt-1023:	1023	1048	-33.15	-1.98	19.16
nt-1024:	1024	1024	-28.98	-1.15	26.97
nt-1025:	1025	1025	-28.63	-1.34	24.77
nt-1026:	1026	1026	-29.49	-1.61	22.73
nt-1027:	1027	1046	-32.97	-1.93	19.28
nt-1028:	1028	1045	-32.97	-1.93	19.28
nt-1029:	1029	1029	-31.83	-1.36	24.29
nt-1030:	1030	1030	-31.5	-1.27	24.66
nt-1031:	1031	1042	-32.8	-1.87	19.37
nt-1032:	1032	1041	-32.8	-1.87	19.37
nt-1033:	1033	1040	-32.8	-1.87	19.37
nt-1034:	1034	1039	-32.8	-1.87	19.37
nt-1035:	1035	1035	-31.34	-1.63	21.12
nt-1036:	1036	1036	-32.09	-1.69	20.58
nt-1037:	1037	1037	-31.78	-1.7	20.8
nt-1038:	1038	1038	-31.87	-1.68	20.76
nt-1039:	1034	1039	-32.8	-1.87	19.37
nt-1040:	1033	1040	-32.8	-1.87	19.37
nt-1041:	1032	1041	-32.8	-1.87	19.37
nt-1042:	1031	1042	-32.8	-1.87	19.37
nt-1043:	1043	1043	-29.81	-1.14	25.03
nt-1044:	1044	1044	-29.89	-1.17	24.88
nt-1045:	1028	1045	-32.97	-1.93	19.28
nt-1046:	1027	1046	-32.97	-1.93	19.28
nt-1047:	1047	1047	-32.71	-1.89	19.57
nt-1048:	1023	1048	-33.15	-1.98	19.16
nt-1049:	1022	1049	-33.15	-1.98	19.16
nt-1050:	1021	1050	-33.15	-1.98	19.16
nt-1051:	1020	1051	-33.15	-1.98	19.16
nt-1052:	1016	1052	-33.15	-1.98	19.16
nt-1053:	1015	1053	-33.15	-1.98	19.16
nt-1054:	1054	1054	-31.12	-1.36	23.64
nt-1055:	1013	1055	-33.15	-1.98	19.16
nt-1056:	1012	1056	-33.15	-1.98	19.16
nt-1057:	1011	1057	-33.15	-1.98	19.16
nt-1058:	1010	1058	-33.15	-1.98	19.16
nt-1059:	1008	1059	-33.15	-1.98	19.16
nt-1060:	1007	1060	-33.15	-1.98	19.16
nt-1061:	1005	1061	-33.48	-2.09	18.2
nt-1062:	1004	1062	-33.48	-2.09	18.2
nt-1063:	1003	1063	-33.48	-2.09	18.2
nt-1064:	1002	1064	-33.48	-2.09	18.2
nt-1065:	1001	1065	-33.48	-2.09	18.2
nt-1066:	1000	1066	-33.66	-2.27	16.4
nt-1067:	1067	1067	-33.2	-2.3	16.43
nt-1068:	1068	1068	-31.66	-1.01	23.81
nt-1069:	1069	1069	-31.69	-0.96	24.04
nt-1070:	1070	1070	-31.73	-0.9	24.25
nt-1071:	1071	1071	-31.7	-0.75	24.57
nt-1072:	1072	1072	-31.8	-0.89	23.47
nt-1073:	1073	1073	-31.52	-0.69	24.92
nt-1074:	1074	1074	-31.35	-0.63	25.24
nt-1075:	1075	1075	-32.46	-0.85	23.07
nt-1076:	1076	1076	-32.21	-0.81	23.69
nt-1077*:	1077	1070	-32.0	-0.67	24.23
nt-1078*:	1078	1069	-32.0	-0.67	24.23
nt-1079*:	1079	1068	-32.0	-0.67	24.23
nt-1080*:	1080	1067	-32.03	-0.65	24.36
nt-1081:	1081	1081	-32.16	-0.71	25.31
nt-1082:	1082	1082	-31.9	-0.61	25.82
nt-1083:	1083	1083	-31.91	-0.54	25.45
nt-1084:	1084	1084	-32.09	-0.67	26.65
nt-1085:	1085	1085	-31.49	-0.57	27.64
nt-1086:	1086	1086	-31.84	-0.52	25.2
nt-1087:	1087	1144	-32.32	-0.36	20.58
nt-1088:	1088	1143	-32.32	-0.36	20.58
nt-1089*:	1089	1142	-32.32	-0.36	20.58
nt-1090*:	1090	1141	-32.32	-0.36	20.58
nt-1091:	1091	1091	-31.5	-0.41	26.49
nt-1092:	1092	1092	-31.4	-0.57	30.8
nt-1093:	1093	1093	-31.92	-0.43	24.29
nt-1094:	1094	1094	-31.24	-0.51	29.17
nt-1095:	1095	1137	-32.32	-0.36	20.98
nt-1096:	1096	1136	-32.32	-0.36	20.98
nt-1097:	1097	1097	-32.43	-0.43	21.74
nt-1098:	1098	1135	-32.19	-0.35	21.04
nt-1099:	1099	1134	-32.19	-0.35	21.04
nt-1100:	1100	1133	-32.19	-0.35	21.04
nt-1101*:	1101	1132	-32.19	-0.35	21.04
nt-1102:	1102	1102	-31.76	-0.42	25.96
nt-1103:	1103	1103	-31.51	-0.33	25.24
nt-1104:	1104	1129	-32.19	-0.35	21.04
nt-1105:	1105	1105	-31.47	-0.34	25.06
nt-1106:	1106	1106	-31.54	-0.35	24.65
nt-1107:	1107	1127	-31.05	-0.29	24.29
nt-1108:	1108	1126	-31.05	-0.29	24.29
nt-1109:	1109	1125	-31.05	-0.29	24.29
nt-1110:	1110	1124	-31.05	-0.29	24.29
nt-1111:	1111	1123	-31.05	-0.29	24.29
nt-1112:	1112	1112	-31.74	-0.4	26.28
nt-1113:	1113	1113	-31.94	-0.43	26.26
nt-1114:	1114	1114	-31.73	-0.4	26.03
nt-1115:	1115	1115	-31.71	-0.39	25.89
nt-1116:	1116	1116	-31.11	-0.33	25.64
nt-1117:	1117	1117	-31.07	-0.32	25.59
nt-1118:	1118	1118	-31.09	-0.31	25.44
nt-1119:	1119	1119	-31.14	-0.3	25.19
nt-1120:	1120	1120	-31.21	-0.3	24.86
nt-1121:	1121	1121	-31.28	-0.3	24.6
nt-1122:	1122	1122	-31.38	-0.29	24.44
nt-1123:	1111	1123	-31.05	-0.29	24.29
nt-1124:	1110	1124	-31.05	-0.29	24.29
nt-1125:	1109	1125	-31.05	-0.29	24.29
nt-1126:	1108	1126	-31.05	-0.29	24.29
nt-1127:	1107	1127	-31.05	-0.29	24.29
nt-1128:	1128	1128	-32.67	-0.34	22.22
nt-1129:	1104	1129	-32.19	-0.35	21.04
nt-1130:	1130	1130	-33.0	-0.43	23.72
nt-1131:	1131	1131	-33.1	-0.44	23.63
nt-1132:	1132	1132	-34.63	-0.47	26.67
nt-1133:	1100	1133	-32.19	-0.35	21.04
nt-1134:	1099	1134	-32.19	-0.35	21.04
nt-1135:	1098	1135	-32.19	-0.35	21.04
nt-1136:	1096	1136	-32.32	-0.36	20.98
nt-1137:	1095	1137	-32.32	-0.36	20.98
nt-1138:	1138	1138	-36.64	-0.63	24.89
nt-1139:	1139	1139	-34.71	-0.45	23.26
nt-1140:	1140	1140	-36.31	-0.51	26.37
nt-1141:	1141	1141	-36.54	-0.51	26.2
nt-1142:	1142	1142	-36.58	-0.53	25.89
nt-1143:	1088	1143	-32.32	-0.36	20.58
nt-1144:	1087	1144	-32.32	-0.36	20.58
nt-1145*:	1145	1176	-36.45	-0.43	22.76
nt-1146*:	1146	1175	-36.45	-0.43	22.76
nt-1147*:	1147	1174	-36.45	-0.43	22.76
nt-1148:	1148	1148	-36.59	-0.57	23.75
nt-1149:	1149	1149	-35.17	-0.4	21.72
nt-1150*:	1150	1172	-36.45	-0.43	22.76
nt-1151*:	1151	1171	-36.45	-0.43	22.76
nt-1152:	1152	1152	-36.77	-0.59	23.12
nt-1153:	1153	1153	-36.25	-0.6	26.33
nt-1154:	1154	1154	-36.54	-0.72	26.49
nt-1155*:	1155	1167	-36.18	-0.4	22.69
nt-1156*:	1156	1166	-36.18	-0.4	22.69
nt-1157*:	1157	1165	-36.18	-0.4	22.69
nt-1158:	1158	1158	-35.48	-0.44	22.27
nt-1159:	1159	1159	-37.14	-0.57	20.88
nt-1160*:	1160	1171	-37.09	-0.88	27.25
nt-1161*:	1161	1170	-37.09	-0.88	27.25
nt-1162:	1162	1162	-35.82	-0.47	22.62
nt-1163:	1163	1163	-36.19	-0.61	24.1
nt-1164:	1164	1164	-36.21	-0.62	24.05
nt-1165:	1165	1165	-37.2	-0.96	26.28
nt-1166:	1166	1166	-37.09	-0.92	26.66
nt-1167:	1167	1167	-36.41	-0.9	25.63
nt-1168:	1168	1168	-39.16	-1.14	23.18
