# Supplementary material for: Identification of MYC intron 2 regions that modulate expression
Source: PLoS One. 2024 Jan 18;19(1):e0296889. doi: 10.1371/journal.pone.0296889 (PMC10795982; doi:10.1371/journal.pone.0296889)
Supplement: S1 File — (ZIP) [file pone.0296889.s005.zip › S1_File_ScanFold2 data for species/Suppl_File_3_ScanFold2 data for species/Gorilla/tmpj_ogjfua.ScanFold.log]

i-nuc	BP(j)	Nuc	#BP_Win	avgMFE	avgZ	avgED	SumZ	SumZ/#TotalWindows	BPs= 0
nt-1	-	G	1	-	-	-	-	-
1	NoBP	G	1	-32.3	-0.39	17.52	-0.39	-0.39

i-nuc	BP(j)	Nuc	#BP_Win	avgMFE	avgZ	avgED	SumZ	SumZ/#TotalWindows	BPs= 0
nt-2	-	U	2	-	-	-	-	-
2	NoBP	U	2	-32.65	-0.54	17.02	-1.07	-0.54

i-nuc	BP(j)	Nuc	#BP_Win	avgMFE	avgZ	avgED	SumZ	SumZ/#TotalWindows	BPs= 0
nt-3	-	A	3	-	-	-	-	-
3	NoBP	A	3	-33.17	-0.7	15.43	-2.1	-0.7

i-nuc	BP(j)	Nuc	#BP_Win	avgMFE	avgZ	avgED	SumZ	SumZ/#TotalWindows	BPs= 1
nt-4	-	A	4	-	-	-	-	-
4	16	U	4	-33.42	-0.76	14.48	-3.04	-0.76

i-nuc	BP(j)	Nuc	#BP_Win	avgMFE	avgZ	avgED	SumZ	SumZ/#TotalWindows	BPs= 1
nt-5	-	G	5	-	-	-	-	-
5	15	C	5	-33.98	-0.89	13.55	-4.46	-0.89

i-nuc	BP(j)	Nuc	#BP_Win	avgMFE	avgZ	avgED	SumZ	SumZ/#TotalWindows	BPs= 1
nt-6	-	C	6	-	-	-	-	-
6	14	G	5	-33.98	-0.89	13.55	-4.46	-0.74
6	NoBP	C	1	-34.6	-0.93	14.54	-0.93	-0.15

i-nuc	BP(j)	Nuc	#BP_Win	avgMFE	avgZ	avgED	SumZ	SumZ/#TotalWindows	BPs= 1
nt-7	-	G	7	-	-	-	-	-
7	13	C	5	-33.98	-0.89	13.55	-4.46	-0.64
7	NoBP	G	2	-34.6	-0.9	15.24	-1.8	-0.26

i-nuc	BP(j)	Nuc	#BP_Win	avgMFE	avgZ	avgED	SumZ	SumZ/#TotalWindows	BPs= 0
nt-8	-	A	8	-	-	-	-	-
8	NoBP	A	8	-34.3	-0.92	14.23	-7.37	-0.92

i-nuc	BP(j)	Nuc	#BP_Win	avgMFE	avgZ	avgED	SumZ	SumZ/#TotalWindows	BPs= 0
nt-9	-	A	9	-	-	-	-	-
9	NoBP	A	9	-34.41	-0.93	14.41	-8.34	-0.93

i-nuc	BP(j)	Nuc	#BP_Win	avgMFE	avgZ	avgED	SumZ	SumZ/#TotalWindows	BPs= 0
nt-10	-	G	10	-	-	-	-	-
10	NoBP	G	10	-34.82	-1.01	14.02	-10.07	-1.01

i-nuc	BP(j)	Nuc	#BP_Win	avgMFE	avgZ	avgED	SumZ	SumZ/#TotalWindows	BPs= 0
nt-11	-	C	11	-	-	-	-	-
11	NoBP	C	11	-35.25	-1.11	13.6	-12.16	-1.11

i-nuc	BP(j)	Nuc	#BP_Win	avgMFE	avgZ	avgED	SumZ	SumZ/#TotalWindows	BPs= 1
nt-12	-	C	12	-	-	-	-	-
12	NoBP	C	10	-35.68	-1.23	12.74	-12.26	-1.02
12	126	G	2	-35.3	-1.04	15.73	-2.08	-0.17

i-nuc	BP(j)	Nuc	#BP_Win	avgMFE	avgZ	avgED	SumZ	SumZ/#TotalWindows	BPs= 2
nt-13	-	C	13	-	-	-	-	-
13	7	G	5	-33.98	-0.89	13.55	-4.46	-0.34
13	NoBP	C	6	-37.75	-1.69	11.52	-10.15	-0.78
13	125	G	2	-35.3	-1.04	15.73	-2.08	-0.16

i-nuc	BP(j)	Nuc	#BP_Win	avgMFE	avgZ	avgED	SumZ	SumZ/#TotalWindows	BPs= 2
nt-14	-	G	14	-	-	-	-	-
14	6	C	5	-33.98	-0.89	13.55	-4.46	-0.32
14	NoBP	G	4	-34.95	-0.97	15.48	-3.88	-0.28
14	129	C	5	-39.34	-2.15	9.63	-10.77	-0.77

i-nuc	BP(j)	Nuc	#BP_Win	avgMFE	avgZ	avgED	SumZ	SumZ/#TotalWindows	BPs= 2
nt-15	-	C	15	-	-	-	-	-
15	5	G	5	-33.98	-0.89	13.55	-4.46	-0.3
15	NoBP	C	5	-35.08	-1.06	14.92	-5.28	-0.35
15	128	G	5	-39.34	-2.15	9.63	-10.77	-0.72

i-nuc	BP(j)	Nuc	#BP_Win	avgMFE	avgZ	avgED	SumZ	SumZ/#TotalWindows	BPs= 2
nt-16	-	U	16	-	-	-	-	-
16	4	A	4	-33.42	-0.76	14.48	-3.04	-0.19
16	NoBP	U	7	-35.43	-1.2	13.67	-8.43	-0.53
16	127	A	5	-39.34	-2.15	9.63	-10.77	-0.67

i-nuc	BP(j)	Nuc	#BP_Win	avgMFE	avgZ	avgED	SumZ	SumZ/#TotalWindows	BPs= 1
nt-17	-	C	17	-	-	-	-	-
17	NoBP	C	12	-34.84	-1.11	13.73	-13.26	-0.78
17	126	G	5	-39.34	-2.15	9.63	-10.77	-0.63

i-nuc	BP(j)	Nuc	#BP_Win	avgMFE	avgZ	avgED	SumZ	SumZ/#TotalWindows	BPs= 0
nt-18	-	A	18	-	-	-	-	-
18	NoBP	A	18	-36.18	-1.43	12.46	-25.7	-1.43

i-nuc	BP(j)	Nuc	#BP_Win	avgMFE	avgZ	avgED	SumZ	SumZ/#TotalWindows	BPs= 1
nt-19	-	G	19	-	-	-	-	-
19	82	C	19	-36.26	-1.45	12.35	-27.63	-1.45

i-nuc	BP(j)	Nuc	#BP_Win	avgMFE	avgZ	avgED	SumZ	SumZ/#TotalWindows	BPs= 1
nt-20	-	G	20	-	-	-	-	-
20	81	C	20	-36.14	-1.43	12.26	-28.58	-1.43

i-nuc	BP(j)	Nuc	#BP_Win	avgMFE	avgZ	avgED	SumZ	SumZ/#TotalWindows	BPs= 1
nt-21	-	C	21	-	-	-	-	-
21	80	G	21	-35.84	-1.36	12.88	-28.51	-1.36

i-nuc	BP(j)	Nuc	#BP_Win	avgMFE	avgZ	avgED	SumZ	SumZ/#TotalWindows	BPs= 1
nt-22	-	C	22	-	-	-	-	-
22	79	G	22	-35.47	-1.26	13.69	-27.77	-1.26

i-nuc	BP(j)	Nuc	#BP_Win	avgMFE	avgZ	avgED	SumZ	SumZ/#TotalWindows	BPs= 1
nt-23	-	U	23	-	-	-	-	-
23	78	G	22	-35.47	-1.26	13.69	-27.77	-1.21
23	NoBP	U	1	-26.9	0.86	30.49	0.86	0.04

i-nuc	BP(j)	Nuc	#BP_Win	avgMFE	avgZ	avgED	SumZ	SumZ/#TotalWindows	BPs= 1
nt-24	-	G	24	-	-	-	-	-
24	77	C	22	-35.47	-1.26	13.69	-27.77	-1.16
24	NoBP	G	2	-27.15	0.7	29.87	1.39	0.06

i-nuc	BP(j)	Nuc	#BP_Win	avgMFE	avgZ	avgED	SumZ	SumZ/#TotalWindows	BPs= 1
nt-25	-	U	25	-	-	-	-	-
25	76	A	22	-35.47	-1.26	13.69	-27.77	-1.11
25	NoBP	U	3	-27.23	0.58	28.28	1.74	0.07

i-nuc	BP(j)	Nuc	#BP_Win	avgMFE	avgZ	avgED	SumZ	SumZ/#TotalWindows	BPs= 0
nt-26	-	C	26	-	-	-	-	-
26	NoBP	C	26	-34.21	-0.99	15.66	-25.76	-0.99

i-nuc	BP(j)	Nuc	#BP_Win	avgMFE	avgZ	avgED	SumZ	SumZ/#TotalWindows	BPs= 0
nt-27	-	A	27	-	-	-	-	-
27	NoBP	A	27	-33.96	-0.94	15.87	-25.38	-0.94

i-nuc	BP(j)	Nuc	#BP_Win	avgMFE	avgZ	avgED	SumZ	SumZ/#TotalWindows	BPs= 0
nt-28	-	A	28	-	-	-	-	-
28	NoBP	A	28	-33.72	-0.89	16.14	-24.82	-0.89

i-nuc	BP(j)	Nuc	#BP_Win	avgMFE	avgZ	avgED	SumZ	SumZ/#TotalWindows	BPs= 1
nt-29	-	A	29	-	-	-	-	-
29	74	U	22	-35.47	-1.26	13.69	-27.77	-0.96
29	NoBP	A	7	-27.33	0.51	24.83	3.6	0.12

i-nuc	BP(j)	Nuc	#BP_Win	avgMFE	avgZ	avgED	SumZ	SumZ/#TotalWindows	BPs= 2
nt-30	-	A	30	-	-	-	-	-
30	73	U	22	-35.47	-1.26	13.69	-27.77	-0.93
30	85	U	8	-27.26	0.58	24.96	4.61	0.15

i-nuc	BP(j)	Nuc	#BP_Win	avgMFE	avgZ	avgED	SumZ	SumZ/#TotalWindows	BPs= 2
nt-31	-	G	31	-	-	-	-	-
31	72	U	22	-35.47	-1.26	13.69	-27.77	-0.9
31	84	C	9	-27.16	0.66	25.75	5.93	0.19

i-nuc	BP(j)	Nuc	#BP_Win	avgMFE	avgZ	avgED	SumZ	SumZ/#TotalWindows	BPs= 3
nt-32	-	U	32	-	-	-	-	-
32	71	A	22	-35.47	-1.26	13.69	-27.77	-0.87
32	83	A	9	-27.16	0.66	25.75	5.93	0.19
32	132	A	1	-24.8	1.85	46.0	1.85	0.06

i-nuc	BP(j)	Nuc	#BP_Win	avgMFE	avgZ	avgED	SumZ	SumZ/#TotalWindows	BPs= 3
nt-33	-	G	33	-	-	-	-	-
33	70	U	23	-35.03	-1.13	15.05	-26.05	-0.79
33	82	C	9	-27.16	0.66	25.75	5.93	0.18
33	131	C	1	-24.8	1.85	46.0	1.85	0.06

i-nuc	BP(j)	Nuc	#BP_Win	avgMFE	avgZ	avgED	SumZ	SumZ/#TotalWindows	BPs= 3
nt-34	-	G	34	-	-	-	-	-
34	69	U	24	-34.67	-1.03	15.76	-24.69	-0.73
34	81	C	9	-27.16	0.66	25.75	5.93	0.17
34	130	U	1	-24.8	1.85	46.0	1.85	0.05

i-nuc	BP(j)	Nuc	#BP_Win	avgMFE	avgZ	avgED	SumZ	SumZ/#TotalWindows	BPs= 2
nt-35	-	G	35	-	-	-	-	-
35	68	C	24	-34.67	-1.03	15.76	-24.69	-0.71
35	NoBP	G	10	-27.06	0.71	26.75	7.11	0.2
35	129	C	1	-24.8	1.85	46.0	1.85	0.05

i-nuc	BP(j)	Nuc	#BP_Win	avgMFE	avgZ	avgED	SumZ	SumZ/#TotalWindows	BPs= 3
nt-36	-	C	36	-	-	-	-	-
36	67	G	24	-34.67	-1.03	15.76	-24.69	-0.69
36	79	G	9	-27.16	0.66	25.75	5.93	0.16
36	128	G	1	-24.8	1.85	46.0	1.85	0.05
36	NoBP	C	2	-26.45	1.01	30.76	2.03	0.06

i-nuc	BP(j)	Nuc	#BP_Win	avgMFE	avgZ	avgED	SumZ	SumZ/#TotalWindows	BPs= 0
nt-37	-	G	37	-	-	-	-	-
37	NoBP	G	37	-31.93	-0.39	19.99	-14.38	-0.39

i-nuc	BP(j)	Nuc	#BP_Win	avgMFE	avgZ	avgED	SumZ	SumZ/#TotalWindows	BPs= 3
nt-38	-	G	38	-	-	-	-	-
38	65	C	24	-34.67	-1.03	15.76	-24.69	-0.65
38	77	C	9	-27.16	0.66	25.75	5.93	0.16
38	NoBP	G	1	-24.8	1.85	46.0	1.85	0.05
38	107	C	4	-27.0	0.7	25.78	2.78	0.07

i-nuc	BP(j)	Nuc	#BP_Win	avgMFE	avgZ	avgED	SumZ	SumZ/#TotalWindows	BPs= 3
nt-39	-	C	39	-	-	-	-	-
39	64	G	24	-34.67	-1.03	15.76	-24.69	-0.63
39	NoBP	C	10	-27.08	0.65	25.05	6.5	0.17
39	126	G	1	-24.8	1.85	46.0	1.85	0.05
39	106	G	4	-27.0	0.7	25.78	2.78	0.07

i-nuc	BP(j)	Nuc	#BP_Win	avgMFE	avgZ	avgED	SumZ	SumZ/#TotalWindows	BPs= 4
nt-40	-	U	40	-	-	-	-	-
40	63	G	24	-34.67	-1.03	15.76	-24.69	-0.62
40	75	A	9	-27.16	0.66	25.75	5.93	0.15
40	125	G	1	-24.8	1.85	46.0	1.85	0.05
40	105	A	4	-27.0	0.7	25.78	2.78	0.07
40	NoBP	U	2	-26.4	0.62	17.07	1.24	0.03

i-nuc	BP(j)	Nuc	#BP_Win	avgMFE	avgZ	avgED	SumZ	SumZ/#TotalWindows	BPs= 3
nt-41	-	G	41	-	-	-	-	-
41	52	C	24	-34.67	-1.03	15.76	-24.69	-0.6
41	74	U	9	-27.16	0.66	25.75	5.93	0.14
41	NoBP	G	4	-26.0	0.94	23.87	3.74	0.09
41	104	U	4	-27.0	0.7	25.78	2.78	0.07

i-nuc	BP(j)	Nuc	#BP_Win	avgMFE	avgZ	avgED	SumZ	SumZ/#TotalWindows	BPs= 3
nt-42	-	G	42	-	-	-	-	-
42	51	C	24	-34.67	-1.03	15.76	-24.69	-0.59
42	73	U	9	-27.16	0.66	25.75	5.93	0.14
42	123	U	1	-24.8	1.85	46.0	1.85	0.04
42	NoBP	G	8	-26.7	0.63	20.96	5.05	0.12

i-nuc	BP(j)	Nuc	#BP_Win	avgMFE	avgZ	avgED	SumZ	SumZ/#TotalWindows	BPs= 3
nt-43	-	A	43	-	-	-	-	-
43	50	U	24	-34.67	-1.03	15.76	-24.69	-0.57
43	72	U	9	-27.16	0.66	25.75	5.93	0.14
43	122	U	1	-24.8	1.85	46.0	1.85	0.04
43	NoBP	A	9	-26.67	0.59	20.29	5.33	0.12

i-nuc	BP(j)	Nuc	#BP_Win	avgMFE	avgZ	avgED	SumZ	SumZ/#TotalWindows	BPs= 2
nt-44	-	U	44	-	-	-	-	-
44	NoBP	U	29	-33.27	-0.69	18.18	-20.06	-0.46
44	71	A	9	-27.16	0.66	25.75	5.93	0.13
44	105	A	6	-26.4	0.48	15.96	2.91	0.07

i-nuc	BP(j)	Nuc	#BP_Win	avgMFE	avgZ	avgED	SumZ	SumZ/#TotalWindows	BPs= 3
nt-45	-	A	45	-	-	-	-	-
45	NoBP	A	29	-33.28	-0.73	17.6	-21.11	-0.47
45	70	U	9	-27.16	0.66	25.75	5.93	0.13
45	121	U	1	-24.8	1.85	46.0	1.85	0.04
45	104	U	6	-26.4	0.48	15.96	2.91	0.06

i-nuc	BP(j)	Nuc	#BP_Win	avgMFE	avgZ	avgED	SumZ	SumZ/#TotalWindows	BPs= 3
nt-46	-	U	46	-	-	-	-	-
46	NoBP	U	33	-32.62	-0.57	18.48	-18.76	-0.41
46	120	A	1	-24.8	1.85	46.0	1.85	0.04
46	99	A	6	-26.37	0.75	26.91	4.5	0.1
46	103	A	6	-26.4	0.48	15.96	2.91	0.06

i-nuc	BP(j)	Nuc	#BP_Win	avgMFE	avgZ	avgED	SumZ	SumZ/#TotalWindows	BPs= 4
nt-47	-	C	47	-	-	-	-	-
47	NoBP	C	24	-34.67	-1.03	15.76	-24.69	-0.53
47	67	G	9	-27.16	0.66	25.75	5.93	0.13
47	119	G	1	-24.8	1.85	46.0	1.85	0.04
47	98	G	7	-25.96	0.83	27.97	5.84	0.12
47	102	G	6	-26.4	0.48	15.96	2.91	0.06

i-nuc	BP(j)	Nuc	#BP_Win	avgMFE	avgZ	avgED	SumZ	SumZ/#TotalWindows	BPs= 4
nt-48	-	U	48	-	-	-	-	-
48	NoBP	U	25	-34.24	-0.94	16.41	-23.44	-0.49
48	66	A	9	-27.16	0.66	25.75	5.93	0.12
48	118	A	1	-24.8	1.85	46.0	1.85	0.04
48	97	G	7	-25.96	0.83	27.97	5.84	0.12
48	101	A	6	-26.4	0.48	15.96	2.91	0.06

i-nuc	BP(j)	Nuc	#BP_Win	avgMFE	avgZ	avgED	SumZ	SumZ/#TotalWindows	BPs= 3
nt-49	-	U	49	-	-	-	-	-
49	NoBP	U	33	-32.62	-0.57	18.48	-18.76	-0.38
49	117	G	1	-24.8	1.85	46.0	1.85	0.04
49	96	A	9	-25.57	0.92	28.71	8.25	0.17
49	100	G	6	-26.4	0.48	15.96	2.91	0.06

i-nuc	BP(j)	Nuc	#BP_Win	avgMFE	avgZ	avgED	SumZ	SumZ/#TotalWindows	BPs= 4
nt-50	-	U	50	-	-	-	-	-
50	43	A	24	-34.67	-1.03	15.76	-24.69	-0.49
50	NoBP	U	10	-26.89	0.71	26.06	7.11	0.14
50	116	A	1	-24.8	1.85	46.0	1.85	0.04
50	95	A	9	-25.57	0.92	28.71	8.25	0.17
50	99	A	6	-26.4	0.48	15.96	2.91	0.06

i-nuc	BP(j)	Nuc	#BP_Win	avgMFE	avgZ	avgED	SumZ	SumZ/#TotalWindows	BPs= 4
nt-51	-	C	51	-	-	-	-	-
51	42	G	24	-34.67	-1.03	15.76	-24.69	-0.48
51	NoBP	C	11	-26.67	0.75	25.86	8.22	0.16
51	115	G	1	-24.8	1.85	46.0	1.85	0.04
51	94	G	9	-25.57	0.92	28.71	8.25	0.16
51	98	G	6	-26.4	0.48	15.96	2.91	0.06

i-nuc	BP(j)	Nuc	#BP_Win	avgMFE	avgZ	avgED	SumZ	SumZ/#TotalWindows	BPs= 5
nt-52	-	C	52	-	-	-	-	-
52	41	G	24	-34.67	-1.03	15.76	-24.69	-0.47
52	64	G	9	-27.16	0.66	25.75	5.93	0.11
52	114	G	1	-24.8	1.85	46.0	1.85	0.04
52	93	G	9	-25.57	0.92	28.71	8.25	0.16
52	97	G	6	-26.4	0.48	15.96	2.91	0.06
52	NoBP	C	3	-24.5	1.11	24.8	3.33	0.06

i-nuc	BP(j)	Nuc	#BP_Win	avgMFE	avgZ	avgED	SumZ	SumZ/#TotalWindows	BPs= 1
nt-53	-	C	53	-	-	-	-	-
53	NoBP	C	44	-30.53	-0.17	19.88	-7.36	-0.14
53	63	G	9	-27.16	0.66	25.75	5.93	0.11

i-nuc	BP(j)	Nuc	#BP_Win	avgMFE	avgZ	avgED	SumZ	SumZ/#TotalWindows	BPs= 0
nt-54	-	A	54	-	-	-	-	-
54	NoBP	A	54	-29.86	-0.01	21.06	-0.5	-0.01

i-nuc	BP(j)	Nuc	#BP_Win	avgMFE	avgZ	avgED	SumZ	SumZ/#TotalWindows	BPs= 0
nt-55	-	U	55	-	-	-	-	-
55	NoBP	U	55	-29.8	0.0	21.18	0.09	0.0

i-nuc	BP(j)	Nuc	#BP_Win	avgMFE	avgZ	avgED	SumZ	SumZ/#TotalWindows	BPs= 0
nt-56	-	U	56	-	-	-	-	-
56	NoBP	U	56	-29.75	0.01	21.3	0.6	0.01

i-nuc	BP(j)	Nuc	#BP_Win	avgMFE	avgZ	avgED	SumZ	SumZ/#TotalWindows	BPs= 0
nt-57	-	U	57	-	-	-	-	-
57	NoBP	U	57	-29.7	0.02	21.43	1.14	0.02

i-nuc	BP(j)	Nuc	#BP_Win	avgMFE	avgZ	avgED	SumZ	SumZ/#TotalWindows	BPs= 0
nt-58	-	U	58	-	-	-	-	-
58	NoBP	U	58	-29.66	0.03	21.59	1.6	0.03

i-nuc	BP(j)	Nuc	#BP_Win	avgMFE	avgZ	avgED	SumZ	SumZ/#TotalWindows	BPs= 0
nt-59	-	C	59	-	-	-	-	-
59	NoBP	C	59	-29.64	0.03	21.66	1.86	0.03

i-nuc	BP(j)	Nuc	#BP_Win	avgMFE	avgZ	avgED	SumZ	SumZ/#TotalWindows	BPs= 0
nt-60	-	A	60	-	-	-	-	-
60	NoBP	A	60	-29.61	0.04	21.73	2.18	0.04

i-nuc	BP(j)	Nuc	#BP_Win	avgMFE	avgZ	avgED	SumZ	SumZ/#TotalWindows	BPs= 0
nt-61	-	U	61	-	-	-	-	-
61	NoBP	U	61	-29.59	0.04	21.81	2.62	0.04

i-nuc	BP(j)	Nuc	#BP_Win	avgMFE	avgZ	avgED	SumZ	SumZ/#TotalWindows	BPs= 0
nt-62	-	C	62	-	-	-	-	-
62	NoBP	C	62	-29.57	0.05	21.88	2.99	0.05

i-nuc	BP(j)	Nuc	#BP_Win	avgMFE	avgZ	avgED	SumZ	SumZ/#TotalWindows	BPs= 4
nt-63	-	G	63	-	-	-	-	-
63	40	U	24	-34.67	-1.03	15.76	-24.69	-0.39
63	53	C	9	-27.16	0.66	25.75	5.93	0.09
63	82	C	24	-26.13	0.79	28.17	19.0	0.3
63	85	U	6	-26.4	0.48	15.96	2.91	0.05

i-nuc	BP(j)	Nuc	#BP_Win	avgMFE	avgZ	avgED	SumZ	SumZ/#TotalWindows	BPs= 4
nt-64	-	G	64	-	-	-	-	-
64	39	C	24	-34.67	-1.03	15.76	-24.69	-0.39
64	52	C	9	-27.16	0.66	25.75	5.93	0.09
64	81	C	24	-26.13	0.79	28.17	19.0	0.3
64	84	C	6	-26.4	0.48	15.96	2.91	0.05
64	NoBP	G	1	-26.9	0.41	34.45	0.41	0.01

i-nuc	BP(j)	Nuc	#BP_Win	avgMFE	avgZ	avgED	SumZ	SumZ/#TotalWindows	BPs= 2
nt-65	-	C	65	-	-	-	-	-
65	38	G	24	-34.67	-1.03	15.76	-24.69	-0.38
65	NoBP	C	17	-26.86	0.56	23.61	9.44	0.15
65	80	G	24	-26.13	0.79	28.17	19.0	0.29

i-nuc	BP(j)	Nuc	#BP_Win	avgMFE	avgZ	avgED	SumZ	SumZ/#TotalWindows	BPs= 1
nt-66	-	A	66	-	-	-	-	-
66	NoBP	A	57	-29.81	-0.04	22.15	-2.15	-0.03
66	48	U	9	-27.16	0.66	25.75	5.93	0.09

i-nuc	BP(j)	Nuc	#BP_Win	avgMFE	avgZ	avgED	SumZ	SumZ/#TotalWindows	BPs= 3
nt-67	-	G	67	-	-	-	-	-
67	36	C	24	-34.67	-1.03	15.76	-24.69	-0.37
67	47	C	9	-27.16	0.66	25.75	5.93	0.09
67	NoBP	G	25	-26.16	0.77	28.62	19.19	0.29
67	81	C	9	-26.68	0.38	23.23	3.45	0.05

i-nuc	BP(j)	Nuc	#BP_Win	avgMFE	avgZ	avgED	SumZ	SumZ/#TotalWindows	BPs= 2
nt-68	-	C	68	-	-	-	-	-
68	35	G	24	-34.67	-1.03	15.76	-24.69	-0.36
68	NoBP	C	35	-26.46	0.72	28.18	25.07	0.37
68	80	G	9	-26.68	0.38	23.23	3.45	0.05

i-nuc	BP(j)	Nuc	#BP_Win	avgMFE	avgZ	avgED	SumZ	SumZ/#TotalWindows	BPs= 2
nt-69	-	U	69	-	-	-	-	-
69	34	G	24	-34.67	-1.03	15.76	-24.69	-0.36
69	NoBP	U	36	-26.51	0.69	28.39	24.94	0.36
69	79	G	9	-26.68	0.38	23.23	3.45	0.05

i-nuc	BP(j)	Nuc	#BP_Win	avgMFE	avgZ	avgED	SumZ	SumZ/#TotalWindows	BPs= 3
nt-70	-	U	70	-	-	-	-	-
70	33	G	23	-35.03	-1.13	15.05	-26.05	-0.37
70	45	A	9	-27.16	0.66	25.75	5.93	0.08
70	NoBP	U	29	-26.41	0.69	29.26	20.0	0.29
70	78	G	9	-26.68	0.38	23.23	3.45	0.05

i-nuc	BP(j)	Nuc	#BP_Win	avgMFE	avgZ	avgED	SumZ	SumZ/#TotalWindows	BPs= 2
nt-71	-	A	71	-	-	-	-	-
71	32	U	22	-35.47	-1.26	13.69	-27.77	-0.39
71	44	U	9	-27.16	0.66	25.75	5.93	0.08
71	NoBP	A	40	-26.61	0.6	28.1	23.8	0.34

i-nuc	BP(j)	Nuc	#BP_Win	avgMFE	avgZ	avgED	SumZ	SumZ/#TotalWindows	BPs= 3
nt-72	-	U	72	-	-	-	-	-
72	31	G	22	-35.47	-1.26	13.69	-27.77	-0.39
72	43	A	9	-27.16	0.66	25.75	5.93	0.08
72	NoBP	U	40	-26.79	0.55	27.65	22.03	0.31
72	184	A	1	-27.0	0.19	39.36	0.19	0.0

i-nuc	BP(j)	Nuc	#BP_Win	avgMFE	avgZ	avgED	SumZ	SumZ/#TotalWindows	BPs= 3
nt-73	-	U	73	-	-	-	-	-
73	30	A	22	-35.47	-1.26	13.69	-27.77	-0.38
73	42	G	9	-27.16	0.66	25.75	5.93	0.08
73	NoBP	U	41	-26.96	0.5	27.5	20.45	0.28
73	183	G	1	-27.0	0.19	39.36	0.19	0.0

i-nuc	BP(j)	Nuc	#BP_Win	avgMFE	avgZ	avgED	SumZ	SumZ/#TotalWindows	BPs= 3
nt-74	-	U	74	-	-	-	-	-
74	29	A	22	-35.47	-1.26	13.69	-27.77	-0.38
74	41	G	9	-27.16	0.66	25.75	5.93	0.08
74	NoBP	U	42	-27.13	0.46	27.36	19.11	0.26
74	182	A	1	-27.0	0.19	39.36	0.19	0.0

i-nuc	BP(j)	Nuc	#BP_Win	avgMFE	avgZ	avgED	SumZ	SumZ/#TotalWindows	BPs= 2
nt-75	-	A	75	-	-	-	-	-
75	NoBP	A	65	-30.06	-0.15	22.64	-9.9	-0.13
75	40	U	9	-27.16	0.66	25.75	5.93	0.08
75	181	U	1	-27.0	0.19	39.36	0.19	0.0

i-nuc	BP(j)	Nuc	#BP_Win	avgMFE	avgZ	avgED	SumZ	SumZ/#TotalWindows	BPs= 2
nt-76	-	A	76	-	-	-	-	-
76	25	U	22	-35.47	-1.26	13.69	-27.77	-0.37
76	NoBP	A	53	-27.4	0.43	26.87	22.59	0.3
76	180	U	1	-27.0	0.19	39.36	0.19	0.0

i-nuc	BP(j)	Nuc	#BP_Win	avgMFE	avgZ	avgED	SumZ	SumZ/#TotalWindows	BPs= 3
nt-77	-	C	77	-	-	-	-	-
77	24	G	22	-35.47	-1.26	13.69	-27.77	-0.36
77	38	G	9	-27.16	0.66	25.75	5.93	0.08
77	NoBP	C	44	-27.57	0.36	26.77	15.78	0.2
77	187	G	2	-28.0	-0.09	37.39	-0.18	-0.0

i-nuc	BP(j)	Nuc	#BP_Win	avgMFE	avgZ	avgED	SumZ	SumZ/#TotalWindows	BPs= 5
nt-78	-	G	78	-	-	-	-	-
78	23	U	22	-35.47	-1.26	13.69	-27.77	-0.36
78	NoBP	G	36	-26.46	0.77	28.09	27.64	0.35
78	70	U	9	-26.68	0.38	23.23	3.45	0.04
78	179	C	1	-27.0	0.19	39.36	0.19	0.0
78	186	C	2	-28.0	-0.09	37.39	-0.18	-0.0
78	190	C	8	-33.94	-1.36	21.41	-10.88	-0.14

i-nuc	BP(j)	Nuc	#BP_Win	avgMFE	avgZ	avgED	SumZ	SumZ/#TotalWindows	BPs= 7
nt-79	-	G	79	-	-	-	-	-
79	22	C	22	-35.47	-1.26	13.69	-27.77	-0.35
79	36	C	9	-27.16	0.66	25.75	5.93	0.08
79	NoBP	G	25	-26.1	0.83	28.84	20.72	0.26
79	153	U	1	-26.3	1.36	31.96	1.36	0.02
79	69	U	9	-26.68	0.38	23.23	3.45	0.04
79	178	C	1	-27.0	0.19	39.36	0.19	0.0
79	185	C	2	-28.0	-0.09	37.39	-0.18	-0.0
79	189	C	10	-33.11	-1.19	21.95	-11.9	-0.15

i-nuc	BP(j)	Nuc	#BP_Win	avgMFE	avgZ	avgED	SumZ	SumZ/#TotalWindows	BPs= 6
nt-80	-	G	80	-	-	-	-	-
80	21	C	21	-35.84	-1.36	12.88	-28.51	-0.36
80	NoBP	G	12	-27.33	0.54	28.1	6.49	0.08
80	65	C	24	-26.13	0.79	28.17	19.0	0.24
80	152	C	2	-25.85	1.54	38.5	3.08	0.04
80	68	C	9	-26.68	0.38	23.23	3.45	0.04
80	177	C	1	-27.0	0.19	39.36	0.19	0.0
80	188	C	11	-32.55	-1.09	22.28	-11.95	-0.15

i-nuc	BP(j)	Nuc	#BP_Win	avgMFE	avgZ	avgED	SumZ	SumZ/#TotalWindows	BPs= 6
nt-81	-	C	81	-	-	-	-	-
81	20	G	20	-36.14	-1.43	12.26	-28.58	-0.35
81	NoBP	C	6	-27.8	0.16	33.18	0.94	0.01
81	34	G	9	-27.16	0.66	25.75	5.93	0.07
81	64	G	24	-26.13	0.79	28.17	19.0	0.23
81	151	G	2	-25.85	1.54	38.5	3.08	0.04
81	67	G	9	-26.68	0.38	23.23	3.45	0.04
81	187	G	11	-32.55	-1.09	22.28	-11.95	-0.15

i-nuc	BP(j)	Nuc	#BP_Win	avgMFE	avgZ	avgED	SumZ	SumZ/#TotalWindows	BPs= 4
nt-82	-	C	82	-	-	-	-	-
82	19	G	19	-36.26	-1.45	12.35	-27.63	-0.34
82	NoBP	C	28	-29.46	-0.3	24.73	-8.3	-0.1
82	33	G	9	-27.16	0.66	25.75	5.93	0.07
82	63	G	24	-26.13	0.79	28.17	19.0	0.23
82	150	G	2	-25.85	1.54	38.5	3.08	0.04

i-nuc	BP(j)	Nuc	#BP_Win	avgMFE	avgZ	avgED	SumZ	SumZ/#TotalWindows	BPs= 1
nt-83	-	A	83	-	-	-	-	-
83	NoBP	A	74	-29.98	-0.18	23.18	-13.64	-0.16
83	32	U	9	-27.16	0.66	25.75	5.93	0.07

i-nuc	BP(j)	Nuc	#BP_Win	avgMFE	avgZ	avgED	SumZ	SumZ/#TotalWindows	BPs= 4
nt-84	-	C	84	-	-	-	-	-
84	100	G	2	-28.55	0.73	31.76	1.46	0.02
84	102	G	13	-36.47	-1.44	12.33	-18.72	-0.22
84	NoBP	C	54	-28.82	0.01	26.62	0.72	0.01
84	31	G	9	-27.16	0.66	25.75	5.93	0.07
84	64	G	6	-26.4	0.48	15.96	2.91	0.03

i-nuc	BP(j)	Nuc	#BP_Win	avgMFE	avgZ	avgED	SumZ	SumZ/#TotalWindows	BPs= 6
nt-85	-	U	85	-	-	-	-	-
85	99	A	2	-28.55	0.73	31.76	1.46	0.02
85	101	A	13	-36.47	-1.44	12.33	-18.72	-0.22
85	98	G	1	-35.6	-1.4	12.68	-1.4	-0.02
85	NoBP	U	37	-27.74	0.4	27.21	14.92	0.18
85	30	A	8	-27.26	0.58	24.96	4.61	0.05
85	63	G	6	-26.4	0.48	15.96	2.91	0.03
85	184	A	18	-30.41	-0.64	27.32	-11.46	-0.13

i-nuc	BP(j)	Nuc	#BP_Win	avgMFE	avgZ	avgED	SumZ	SumZ/#TotalWindows	BPs= 4
nt-86	-	C	86	-	-	-	-	-
86	98	G	2	-28.55	0.73	31.76	1.46	0.02
86	100	G	13	-36.47	-1.44	12.33	-18.72	-0.22
86	97	G	1	-35.6	-1.4	12.68	-1.4	-0.02
86	NoBP	C	52	-27.49	0.43	25.8	22.46	0.26
86	183	G	18	-30.41	-0.64	27.32	-11.46	-0.13

i-nuc	BP(j)	Nuc	#BP_Win	avgMFE	avgZ	avgED	SumZ	SumZ/#TotalWindows	BPs= 4
nt-87	-	U	87	-	-	-	-	-
87	97	G	2	-28.55	0.73	31.76	1.46	0.02
87	99	A	13	-36.47	-1.44	12.33	-18.72	-0.22
87	96	A	1	-35.6	-1.4	12.68	-1.4	-0.02
87	NoBP	U	53	-27.48	0.42	26.04	22.5	0.26
87	182	A	18	-30.41	-0.64	27.32	-11.46	-0.13

i-nuc	BP(j)	Nuc	#BP_Win	avgMFE	avgZ	avgED	SumZ	SumZ/#TotalWindows	BPs= 3
nt-88	-	U	88	-	-	-	-	-
88	96	A	2	-28.55	0.73	31.76	1.46	0.02
88	98	G	13	-36.47	-1.44	12.33	-18.72	-0.21
88	95	A	1	-35.6	-1.4	12.68	-1.4	-0.02
88	NoBP	U	72	-28.21	0.15	26.52	11.15	0.13

i-nuc	BP(j)	Nuc	#BP_Win	avgMFE	avgZ	avgED	SumZ	SumZ/#TotalWindows	BPs= 0
nt-89	-	A	89	-	-	-	-	-
89	NoBP	A	89	-29.49	-0.08	24.54	-7.41	-0.08

i-nuc	BP(j)	Nuc	#BP_Win	avgMFE	avgZ	avgED	SumZ	SumZ/#TotalWindows	BPs= 1
nt-90	-	U	90	-	-	-	-	-
90	NoBP	U	79	-29.82	-0.21	24.22	-16.26	-0.18
90	142	A	11	-26.92	0.82	28.07	9.01	0.1

i-nuc	BP(j)	Nuc	#BP_Win	avgMFE	avgZ	avgED	SumZ	SumZ/#TotalWindows	BPs= 1
nt-91	-	U	91	-	-	-	-	-
91	NoBP	U	80	-29.78	-0.2	24.39	-16.03	-0.18
91	141	G	11	-26.92	0.82	28.07	9.01	0.1

i-nuc	BP(j)	Nuc	#BP_Win	avgMFE	avgZ	avgED	SumZ	SumZ/#TotalWindows	BPs= 3
nt-92	-	A	92	-	-	-	-	-
92	NoBP	A	73	-29.77	-0.21	24.5	-15.52	-0.17
92	138	U	4	-32.28	-0.52	19.23	-2.07	-0.02
92	140	U	11	-26.92	0.82	28.07	9.01	0.1
92	174	U	4	-26.78	0.46	30.96	1.83	0.02

i-nuc	BP(j)	Nuc	#BP_Win	avgMFE	avgZ	avgED	SumZ	SumZ/#TotalWindows	BPs= 7
nt-93	-	G	93	-	-	-	-	-
93	NoBP	G	25	-33.38	-0.84	14.64	-20.94	-0.23
93	137	C	4	-32.28	-0.52	19.23	-2.07	-0.02
93	139	C	11	-26.92	0.82	28.07	9.01	0.1
93	52	C	9	-25.57	0.92	28.71	8.25	0.09
93	168	C	4	-24.5	1.08	24.14	4.32	0.05
93	173	C	5	-26.4	0.55	30.85	2.76	0.03
93	177	C	25	-29.74	-0.36	27.45	-9.04	-0.1
93	202	C	10	-26.88	0.15	38.83	1.46	0.02

i-nuc	BP(j)	Nuc	#BP_Win	avgMFE	avgZ	avgED	SumZ	SumZ/#TotalWindows	BPs= 7
nt-94	-	G	94	-	-	-	-	-
94	NoBP	G	26	-33.03	-0.78	15.2	-20.2	-0.21
94	136	C	4	-32.28	-0.52	19.23	-2.07	-0.02
94	138	U	11	-26.92	0.82	28.07	9.01	0.1
94	51	C	9	-25.57	0.92	28.71	8.25	0.09
94	167	C	4	-24.5	1.08	24.14	4.32	0.05
94	172	C	5	-26.4	0.55	30.85	2.76	0.03
94	176	C	25	-29.74	-0.36	27.45	-9.04	-0.1
94	201	C	10	-26.88	0.15	38.83	1.46	0.02

i-nuc	BP(j)	Nuc	#BP_Win	avgMFE	avgZ	avgED	SumZ	SumZ/#TotalWindows	BPs= 4
nt-95	-	A	95	-	-	-	-	-
95	NoBP	A	55	-29.81	-0.1	23.26	-5.63	-0.06
95	88	U	1	-35.6	-1.4	12.68	-1.4	-0.01
95	50	U	9	-25.57	0.92	28.71	8.25	0.09
95	171	U	5	-26.4	0.55	30.85	2.76	0.03
95	175	U	25	-29.74	-0.36	27.45	-9.04	-0.1

i-nuc	BP(j)	Nuc	#BP_Win	avgMFE	avgZ	avgED	SumZ	SumZ/#TotalWindows	BPs= 6
nt-96	-	A	96	-	-	-	-	-
96	88	U	2	-28.55	0.73	31.76	1.46	0.02
96	NoBP	A	50	-30.18	-0.22	22.91	-10.96	-0.11
96	87	U	1	-35.6	-1.4	12.68	-1.4	-0.01
96	49	U	9	-25.57	0.92	28.71	8.25	0.09
96	165	U	4	-24.5	1.08	24.14	4.32	0.05
96	170	U	5	-26.4	0.55	30.85	2.76	0.03
96	174	U	25	-29.74	-0.36	27.45	-9.04	-0.09

i-nuc	BP(j)	Nuc	#BP_Win	avgMFE	avgZ	avgED	SumZ	SumZ/#TotalWindows	BPs= 9
nt-97	-	G	97	-	-	-	-	-
97	87	U	2	-28.55	0.73	31.76	1.46	0.02
97	NoBP	G	24	-32.09	-0.4	19.55	-9.71	-0.1
97	86	C	1	-35.6	-1.4	12.68	-1.4	-0.01
97	134	C	7	-34.04	-1.04	15.81	-7.26	-0.07
97	48	U	7	-25.96	0.83	27.97	5.84	0.06
97	52	C	6	-26.4	0.48	15.96	2.91	0.03
97	167	C	7	-25.77	0.74	30.98	5.17	0.05
97	164	C	4	-24.5	1.08	24.14	4.32	0.04
97	173	C	25	-29.74	-0.36	27.45	-9.04	-0.09
97	198	C	14	-26.21	0.26	35.33	3.65	0.04

i-nuc	BP(j)	Nuc	#BP_Win	avgMFE	avgZ	avgED	SumZ	SumZ/#TotalWindows	BPs= 11
nt-98	-	G	98	-	-	-	-	-
98	86	C	2	-28.55	0.73	31.76	1.46	0.01
98	88	U	13	-36.47	-1.44	12.33	-18.72	-0.19
98	85	U	1	-35.6	-1.4	12.68	-1.4	-0.01
98	133	U	7	-34.04	-1.04	15.81	-7.26	-0.07
98	134	C	11	-26.92	0.82	28.07	9.01	0.09
98	47	C	7	-25.96	0.83	27.97	5.84	0.06
98	51	C	6	-26.4	0.48	15.96	2.91	0.03
98	166	C	7	-25.77	0.74	30.98	5.17	0.05
98	163	C	4	-24.5	1.08	24.14	4.32	0.04
98	172	C	25	-29.74	-0.36	27.45	-9.04	-0.09
98	197	C	14	-26.21	0.26	35.33	3.65	0.04
98	NoBP	G	1	-22.27	0.84	38.51	0.84	0.01

i-nuc	BP(j)	Nuc	#BP_Win	avgMFE	avgZ	avgED	SumZ	SumZ/#TotalWindows	BPs= 9
nt-99	-	A	99	-	-	-	-	-
99	85	U	2	-28.55	0.73	31.76	1.46	0.01
99	87	U	13	-36.47	-1.44	12.33	-18.72	-0.19
99	NoBP	A	11	-31.12	-0.55	20.56	-6.05	-0.06
99	133	U	11	-26.92	0.82	28.07	9.01	0.09
99	46	U	6	-26.37	0.75	26.91	4.5	0.05
99	50	U	6	-26.4	0.48	15.96	2.91	0.03
99	165	U	7	-25.77	0.74	30.98	5.17	0.05
99	162	U	4	-24.5	1.08	24.14	4.32	0.04
99	171	U	25	-29.74	-0.36	27.45	-9.04	-0.09
99	196	U	14	-26.21	0.26	35.33	3.65	0.04

i-nuc	BP(j)	Nuc	#BP_Win	avgMFE	avgZ	avgED	SumZ	SumZ/#TotalWindows	BPs= 7
nt-100	-	G	100	-	-	-	-	-
100	84	C	2	-28.55	0.73	31.76	1.46	0.01
100	86	C	13	-36.47	-1.44	12.33	-18.72	-0.19
100	131	C	22	-29.26	0.16	23.85	3.41	0.03
100	NoBP	G	32	-28.72	-0.15	27.77	-4.65	-0.05
100	49	U	6	-26.4	0.48	15.96	2.91	0.03
100	164	C	7	-25.77	0.74	30.98	5.17	0.05
100	161	U	4	-24.5	1.08	24.14	4.32	0.04
100	195	U	14	-26.21	0.26	35.33	3.65	0.04

i-nuc	BP(j)	Nuc	#BP_Win	avgMFE	avgZ	avgED	SumZ	SumZ/#TotalWindows	BPs= 6
nt-101	-	A	101	-	-	-	-	-
101	113	U	27	-29.65	-0.28	27.77	-7.58	-0.08
101	85	U	13	-36.47	-1.44	12.33	-18.72	-0.19
101	130	U	22	-29.26	0.16	23.85	3.41	0.03
101	NoBP	A	15	-25.25	0.64	29.81	9.59	0.09
101	48	U	6	-26.4	0.48	15.96	2.91	0.03
101	160	U	4	-24.5	1.08	24.14	4.32	0.04
101	194	U	14	-26.21	0.26	35.33	3.65	0.04

i-nuc	BP(j)	Nuc	#BP_Win	avgMFE	avgZ	avgED	SumZ	SumZ/#TotalWindows	BPs= 5
nt-102	-	G	102	-	-	-	-	-
102	112	C	27	-29.65	-0.28	27.77	-7.58	-0.07
102	84	C	13	-36.47	-1.44	12.33	-18.72	-0.18
102	129	C	22	-29.26	0.16	23.85	3.41	0.03
102	NoBP	G	27	-25.41	0.45	31.56	12.28	0.12
102	47	C	6	-26.4	0.48	15.96	2.91	0.03
102	162	U	7	-25.77	0.74	30.98	5.17	0.05

i-nuc	BP(j)	Nuc	#BP_Win	avgMFE	avgZ	avgED	SumZ	SumZ/#TotalWindows	BPs= 4
nt-103	-	A	103	-	-	-	-	-
103	111	U	27	-29.65	-0.28	27.77	-7.58	-0.07
103	NoBP	A	49	-29.78	-0.14	21.91	-7.09	-0.07
103	46	U	6	-26.4	0.48	15.96	2.91	0.03
103	161	U	7	-25.77	0.74	30.98	5.17	0.05
103	192	U	14	-26.21	0.26	35.33	3.65	0.04

i-nuc	BP(j)	Nuc	#BP_Win	avgMFE	avgZ	avgED	SumZ	SumZ/#TotalWindows	BPs= 3
nt-104	-	U	104	-	-	-	-	-
104	110	A	27	-29.65	-0.28	27.77	-7.58	-0.07
104	NoBP	U	67	-28.68	-0.02	25.58	-1.42	-0.01
104	41	G	4	-27.0	0.7	25.78	2.78	0.03
104	45	A	6	-26.4	0.48	15.96	2.91	0.03

i-nuc	BP(j)	Nuc	#BP_Win	avgMFE	avgZ	avgED	SumZ	SumZ/#TotalWindows	BPs= 2
nt-105	-	A	105	-	-	-	-	-
105	NoBP	A	95	-28.89	-0.1	26.25	-9.35	-0.09
105	40	U	4	-27.0	0.7	25.78	2.78	0.03
105	44	U	6	-26.4	0.48	15.96	2.91	0.03

i-nuc	BP(j)	Nuc	#BP_Win	avgMFE	avgZ	avgED	SumZ	SumZ/#TotalWindows	BPs= 4
nt-106	-	G	106	-	-	-	-	-
106	NoBP	G	73	-30.1	-0.22	22.65	-16.17	-0.15
106	39	C	4	-27.0	0.7	25.78	2.78	0.03
106	158	C	7	-25.77	0.74	30.98	5.17	0.05
106	188	C	14	-26.21	0.26	35.33	3.65	0.03
106	217	U	8	-22.62	0.05	31.4	0.4	0.0

i-nuc	BP(j)	Nuc	#BP_Win	avgMFE	avgZ	avgED	SumZ	SumZ/#TotalWindows	BPs= 5
nt-107	-	C	107	-	-	-	-	-
107	NoBP	C	32	-29.6	-0.36	26.12	-11.62	-0.11
107	124	G	42	-30.3	-0.13	19.93	-5.43	-0.05
107	38	G	4	-27.0	0.7	25.78	2.78	0.03
107	157	G	7	-25.77	0.74	30.98	5.17	0.05
107	187	G	14	-26.21	0.26	35.33	3.65	0.03
107	216	G	8	-22.62	0.05	31.4	0.4	0.0

i-nuc	BP(j)	Nuc	#BP_Win	avgMFE	avgZ	avgED	SumZ	SumZ/#TotalWindows	BPs= 3
nt-108	-	A	108	-	-	-	-	-
108	NoBP	A	46	-28.32	-0.17	29.08	-7.97	-0.07
108	123	U	47	-30.11	-0.08	20.25	-3.59	-0.03
108	155	U	7	-25.77	0.74	30.98	5.17	0.05
108	215	U	8	-22.62	0.05	31.4	0.4	0.0

i-nuc	BP(j)	Nuc	#BP_Win	avgMFE	avgZ	avgED	SumZ	SumZ/#TotalWindows	BPs= 4
nt-109	-	G	109	-	-	-	-	-
109	NoBP	G	32	-28.88	-0.37	26.54	-11.69	-0.11
109	122	U	48	-30.19	-0.1	20.08	-4.62	-0.04
109	154	U	7	-25.77	0.74	30.98	5.17	0.05
109	185	C	14	-26.21	0.26	35.33	3.65	0.03
109	214	U	8	-22.62	0.05	31.4	0.4	0.0

i-nuc	BP(j)	Nuc	#BP_Win	avgMFE	avgZ	avgED	SumZ	SumZ/#TotalWindows	BPs= 4
nt-110	-	A	110	-	-	-	-	-
110	104	U	27	-29.65	-0.28	27.77	-7.58	-0.07
110	121	U	49	-30.25	-0.11	20.01	-5.3	-0.05
110	153	U	7	-25.77	0.74	30.98	5.17	0.05
110	NoBP	A	19	-25.28	-0.07	31.37	-1.27	-0.01
110	213	U	8	-22.62	0.05	31.4	0.4	0.0

i-nuc	BP(j)	Nuc	#BP_Win	avgMFE	avgZ	avgED	SumZ	SumZ/#TotalWindows	BPs= 4
nt-111	-	U	111	-	-	-	-	-
111	103	A	27	-29.65	-0.28	27.77	-7.58	-0.07
111	120	A	49	-30.25	-0.11	20.01	-5.3	-0.05
111	NoBP	U	13	-24.34	-0.09	25.9	-1.22	-0.01
111	184	A	14	-26.21	0.26	35.33	3.65	0.03
111	212	G	8	-22.62	0.05	31.4	0.4	0.0

i-nuc	BP(j)	Nuc	#BP_Win	avgMFE	avgZ	avgED	SumZ	SumZ/#TotalWindows	BPs= 4
nt-112	-	C	112	-	-	-	-	-
112	102	G	27	-29.65	-0.28	27.77	-7.58	-0.07
112	119	G	49	-30.25	-0.11	20.01	-5.3	-0.05
112	151	G	7	-25.77	0.74	30.98	5.17	0.05
112	183	G	14	-26.21	0.26	35.33	3.65	0.03
112	NoBP	C	15	-22.64	-0.47	25.96	-7.05	-0.06

i-nuc	BP(j)	Nuc	#BP_Win	avgMFE	avgZ	avgED	SumZ	SumZ/#TotalWindows	BPs= 5
nt-113	-	U	113	-	-	-	-	-
113	101	A	27	-29.65	-0.28	27.77	-7.58	-0.07
113	118	A	49	-30.25	-0.11	20.01	-5.3	-0.05
113	150	G	7	-25.77	0.74	30.98	5.17	0.05
113	182	A	14	-26.21	0.26	35.33	3.65	0.03
113	NoBP	U	8	-22.62	0.05	31.4	0.4	0.0
113	223	A	8	-22.65	-0.97	19.77	-7.78	-0.07

i-nuc	BP(j)	Nuc	#BP_Win	avgMFE	avgZ	avgED	SumZ	SumZ/#TotalWindows	BPs= 6
nt-114	-	G	114	-	-	-	-	-
114	NoBP	G	57	-29.74	-0.01	21.31	-0.52	-0.0
114	52	C	1	-24.8	1.85	46.0	1.85	0.02
114	167	C	25	-29.74	-0.36	27.45	-9.04	-0.08
114	177	C	14	-26.21	0.26	35.33	3.65	0.03
114	209	C	8	-22.62	0.05	31.4	0.4	0.0
114	222	C	8	-22.65	-0.97	19.77	-7.78	-0.07
114	221	C	1	-22.37	-0.3	20.09	-0.3	-0.0

i-nuc	BP(j)	Nuc	#BP_Win	avgMFE	avgZ	avgED	SumZ	SumZ/#TotalWindows	BPs= 7
nt-115	-	G	115	-	-	-	-	-
115	NoBP	G	50	-30.29	-0.11	19.96	-5.69	-0.05
115	51	C	1	-24.8	1.85	46.0	1.85	0.02
115	148	U	7	-25.77	0.74	30.98	5.17	0.04
115	166	C	25	-29.74	-0.36	27.45	-9.04	-0.08
115	176	C	14	-26.21	0.26	35.33	3.65	0.03
115	208	C	8	-22.62	0.05	31.4	0.4	0.0
115	221	C	8	-22.65	-0.97	19.77	-7.78	-0.07
115	220	C	2	-21.02	-0.16	21.54	-0.32	-0.0

i-nuc	BP(j)	Nuc	#BP_Win	avgMFE	avgZ	avgED	SumZ	SumZ/#TotalWindows	BPs= 6
nt-116	-	A	116	-	-	-	-	-
116	NoBP	A	59	-29.07	-0.23	19.95	-13.74	-0.12
116	50	U	1	-24.8	1.85	46.0	1.85	0.02
116	147	U	7	-25.77	0.74	30.98	5.17	0.04
116	165	U	25	-29.74	-0.36	27.45	-9.04	-0.08
116	175	U	14	-26.21	0.26	35.33	3.65	0.03
116	207	U	8	-22.62	0.05	31.4	0.4	0.0
116	219	U	2	-21.02	-0.16	21.54	-0.32	-0.0

i-nuc	BP(j)	Nuc	#BP_Win	avgMFE	avgZ	avgED	SumZ	SumZ/#TotalWindows	BPs= 7
nt-117	-	G	117	-	-	-	-	-
117	NoBP	G	50	-30.29	-0.11	19.96	-5.69	-0.05
117	49	U	1	-24.8	1.85	46.0	1.85	0.02
117	146	C	7	-25.77	0.74	30.98	5.17	0.04
117	164	C	25	-29.74	-0.36	27.45	-9.04	-0.08
117	174	U	14	-26.21	0.26	35.33	3.65	0.03
117	206	C	8	-22.62	0.05	31.4	0.4	0.0
117	220	C	10	-21.97	-0.84	20.21	-8.45	-0.07
117	218	C	2	-21.02	-0.16	21.54	-0.32	-0.0

i-nuc	BP(j)	Nuc	#BP_Win	avgMFE	avgZ	avgED	SumZ	SumZ/#TotalWindows	BPs= 5
nt-118	-	A	118	-	-	-	-	-
118	NoBP	A	31	-25.05	0.3	32.35	9.21	0.08
118	113	U	49	-30.25	-0.11	20.01	-5.3	-0.04
118	48	U	1	-24.8	1.85	46.0	1.85	0.02
118	162	U	25	-29.74	-0.36	27.45	-9.04	-0.08
118	219	U	10	-21.97	-0.84	20.21	-8.45	-0.07
118	217	U	2	-21.02	-0.16	21.54	-0.32	-0.0

i-nuc	BP(j)	Nuc	#BP_Win	avgMFE	avgZ	avgED	SumZ	SumZ/#TotalWindows	BPs= 7
nt-119	-	G	119	-	-	-	-	-
119	NoBP	G	5	-21.22	-0.03	20.79	-0.16	-0.0
119	112	C	49	-30.25	-0.11	20.01	-5.3	-0.04
119	47	C	1	-24.8	1.85	46.0	1.85	0.02
119	145	C	7	-25.77	0.74	30.98	5.17	0.04
119	161	U	25	-29.74	-0.36	27.45	-9.04	-0.08
119	172	C	14	-26.21	0.26	35.33	3.65	0.03
119	205	C	8	-22.62	0.05	31.4	0.4	0.0
119	218	C	10	-21.97	-0.84	20.21	-8.45	-0.07

i-nuc	BP(j)	Nuc	#BP_Win	avgMFE	avgZ	avgED	SumZ	SumZ/#TotalWindows	BPs= 6
nt-120	-	A	120	-	-	-	-	-
120	NoBP	A	19	-23.22	0.29	28.82	5.51	0.05
120	111	U	49	-30.25	-0.11	20.01	-5.3	-0.04
120	46	U	1	-24.8	1.85	46.0	1.85	0.02
120	160	U	25	-29.74	-0.36	27.45	-9.04	-0.08
120	171	U	14	-26.21	0.26	35.33	3.65	0.03
120	217	U	10	-21.97	-0.84	20.21	-8.45	-0.07
120	215	U	2	-21.02	-0.16	21.54	-0.32	-0.0

i-nuc	BP(j)	Nuc	#BP_Win	avgMFE	avgZ	avgED	SumZ	SumZ/#TotalWindows	BPs= 5
nt-121	-	U	120	-	-	-	-	-
121	110	A	49	-30.25	-0.11	20.01	-5.3	-0.04
121	45	A	1	-24.8	1.85	46.0	1.85	0.02
121	144	A	7	-25.77	0.74	30.98	5.17	0.04
121	159	G	25	-29.74	-0.36	27.45	-9.04	-0.08
121	NoBP	U	28	-23.34	0.14	31.05	3.81	0.03
121	216	G	10	-21.97	-0.84	20.21	-8.45	-0.07

i-nuc	BP(j)	Nuc	#BP_Win	avgMFE	avgZ	avgED	SumZ	SumZ/#TotalWindows	BPs= 3
nt-122	-	U	120	-	-	-	-	-
122	109	G	48	-30.19	-0.1	20.08	-4.62	-0.04
122	43	A	1	-24.8	1.85	46.0	1.85	0.02
122	143	A	7	-25.77	0.74	30.98	5.17	0.04
122	NoBP	U	64	-25.51	-0.22	27.76	-13.93	-0.12

i-nuc	BP(j)	Nuc	#BP_Win	avgMFE	avgZ	avgED	SumZ	SumZ/#TotalWindows	BPs= 5
nt-123	-	U	120	-	-	-	-	-
123	108	A	47	-30.11	-0.08	20.25	-3.59	-0.03
123	42	G	1	-24.8	1.85	46.0	1.85	0.02
123	142	A	7	-25.77	0.74	30.98	5.17	0.04
123	NoBP	U	45	-26.36	-0.39	26.28	-17.41	-0.15
123	169	A	14	-26.21	0.26	35.33	3.65	0.03
123	223	A	6	-15.84	-0.06	19.73	-0.35	-0.0

i-nuc	BP(j)	Nuc	#BP_Win	avgMFE	avgZ	avgED	SumZ	SumZ/#TotalWindows	BPs= 5
nt-124	-	G	120	-	-	-	-	-
124	107	C	42	-30.3	-0.13	19.93	-5.43	-0.05
124	NoBP	G	37	-28.56	0.02	28.44	0.76	0.01
124	168	C	14	-26.21	0.26	35.33	3.65	0.03
124	204	C	8	-22.62	0.05	31.4	0.4	0.0
124	210	C	12	-21.81	-0.73	20.43	-8.77	-0.07
124	222	C	7	-15.76	-0.07	19.94	-0.51	-0.0

i-nuc	BP(j)	Nuc	#BP_Win	avgMFE	avgZ	avgED	SumZ	SumZ/#TotalWindows	BPs= 8
nt-125	-	G	120	-	-	-	-	-
125	NoBP	G	30	-31.19	-0.27	21.31	-7.98	-0.07
125	13	C	2	-35.3	-1.04	15.73	-2.08	-0.02
125	40	U	1	-24.8	1.85	46.0	1.85	0.02
125	155	U	38	-28.47	-0.01	24.89	-0.21	-0.0
125	140	U	7	-25.77	0.74	30.98	5.17	0.04
125	167	C	14	-26.21	0.26	35.33	3.65	0.03
125	203	C	8	-22.62	0.05	31.4	0.4	0.0
125	209	C	13	-21.02	-0.61	20.6	-7.88	-0.07
125	221	C	7	-15.76	-0.07	19.94	-0.51	-0.0

i-nuc	BP(j)	Nuc	#BP_Win	avgMFE	avgZ	avgED	SumZ	SumZ/#TotalWindows	BPs= 9
nt-126	-	G	120	-	-	-	-	-
126	NoBP	G	23	-29.49	0.11	23.51	2.54	0.02
126	12	C	2	-35.3	-1.04	15.73	-2.08	-0.02
126	17	C	5	-39.34	-2.15	9.63	-10.77	-0.09
126	39	C	1	-24.8	1.85	46.0	1.85	0.02
126	154	U	39	-28.41	0.02	25.17	0.97	0.01
126	139	C	8	-23.83	0.82	30.47	6.56	0.05
126	166	C	14	-26.21	0.26	35.33	3.65	0.03
126	202	C	8	-22.62	0.05	31.4	0.4	0.0
126	208	C	13	-21.02	-0.61	20.6	-7.88	-0.07
126	220	C	7	-15.76	-0.07	19.94	-0.51	-0.0

i-nuc	BP(j)	Nuc	#BP_Win	avgMFE	avgZ	avgED	SumZ	SumZ/#TotalWindows	BPs= 6
nt-127	-	A	120	-	-	-	-	-
127	NoBP	A	34	-27.39	0.13	25.92	4.27	0.04
127	16	U	5	-39.34	-2.15	9.63	-10.77	-0.09
127	153	U	39	-28.41	0.02	25.17	0.97	0.01
127	138	U	8	-23.83	0.82	30.47	6.56	0.05
127	165	U	14	-26.21	0.26	35.33	3.65	0.03
127	207	U	13	-21.02	-0.61	20.6	-7.88	-0.07
127	219	U	7	-15.76	-0.07	19.94	-0.51	-0.0

i-nuc	BP(j)	Nuc	#BP_Win	avgMFE	avgZ	avgED	SumZ	SumZ/#TotalWindows	BPs= 8
nt-128	-	G	120	-	-	-	-	-
128	NoBP	G	25	-28.07	0.14	23.82	3.42	0.03
128	15	C	5	-39.34	-2.15	9.63	-10.77	-0.09
128	36	C	1	-24.8	1.85	46.0	1.85	0.02
128	152	C	39	-28.41	0.02	25.17	0.97	0.01
128	137	C	8	-23.83	0.82	30.47	6.56	0.05
128	164	C	14	-26.21	0.26	35.33	3.65	0.03
128	201	C	8	-22.62	0.05	31.4	0.4	0.0
128	206	C	13	-21.02	-0.61	20.6	-7.88	-0.07
128	218	C	7	-15.76	-0.07	19.94	-0.51	-0.0

i-nuc	BP(j)	Nuc	#BP_Win	avgMFE	avgZ	avgED	SumZ	SumZ/#TotalWindows	BPs= 5
nt-129	-	C	120	-	-	-	-	-
129	14	G	5	-39.34	-2.15	9.63	-10.77	-0.09
129	102	G	22	-29.26	0.16	23.85	3.41	0.03
129	35	G	1	-24.8	1.85	46.0	1.85	0.02
129	151	G	39	-28.41	0.02	25.17	0.97	0.01
129	NoBP	C	45	-21.68	0.06	27.3	2.65	0.02
129	200	G	8	-22.62	0.05	31.4	0.4	0.0

i-nuc	BP(j)	Nuc	#BP_Win	avgMFE	avgZ	avgED	SumZ	SumZ/#TotalWindows	BPs= 4
nt-130	-	U	120	-	-	-	-	-
130	NoBP	U	50	-22.91	-0.13	25.9	-6.61	-0.06
130	101	A	22	-29.26	0.16	23.85	3.41	0.03
130	34	G	1	-24.8	1.85	46.0	1.85	0.02
130	150	G	39	-28.41	0.02	25.17	0.97	0.01
130	199	A	8	-22.62	0.05	31.4	0.4	0.0

i-nuc	BP(j)	Nuc	#BP_Win	avgMFE	avgZ	avgED	SumZ	SumZ/#TotalWindows	BPs= 4
nt-131	-	C	120	-	-	-	-	-
131	NoBP	C	51	-23.3	-0.08	27.96	-3.95	-0.03
131	100	G	22	-29.26	0.16	23.85	3.41	0.03
131	33	G	1	-24.8	1.85	46.0	1.85	0.02
131	149	G	39	-28.41	0.02	25.17	0.97	0.01
131	216	G	7	-15.76	-0.07	19.94	-0.51	-0.0

i-nuc	BP(j)	Nuc	#BP_Win	avgMFE	avgZ	avgED	SumZ	SumZ/#TotalWindows	BPs= 3
nt-132	-	A	120	-	-	-	-	-
132	NoBP	A	73	-24.71	0.02	26.99	1.26	0.01
132	32	U	1	-24.8	1.85	46.0	1.85	0.02
132	148	U	39	-28.41	0.02	25.17	0.97	0.01
132	215	U	7	-15.76	-0.07	19.94	-0.51	-0.0

i-nuc	BP(j)	Nuc	#BP_Win	avgMFE	avgZ	avgED	SumZ	SumZ/#TotalWindows	BPs= 2
nt-133	-	U	120	-	-	-	-	-
133	NoBP	U	102	-24.36	0.04	26.84	3.79	0.03
133	98	G	7	-34.04	-1.04	15.81	-7.26	-0.06
133	99	A	11	-26.92	0.82	28.07	9.01	0.08

i-nuc	BP(j)	Nuc	#BP_Win	avgMFE	avgZ	avgED	SumZ	SumZ/#TotalWindows	BPs= 2
nt-134	-	C	120	-	-	-	-	-
134	NoBP	C	102	-24.09	0.06	27.03	5.95	0.05
134	97	G	7	-34.04	-1.04	15.81	-7.26	-0.06
134	98	G	11	-26.92	0.82	28.07	9.01	0.08

i-nuc	BP(j)	Nuc	#BP_Win	avgMFE	avgZ	avgED	SumZ	SumZ/#TotalWindows	BPs= 1
nt-135	-	A	120	-	-	-	-	-
135	NoBP	A	116	-25.19	0.07	26.56	8.23	0.07
135	246	U	4	-11.46	0.15	27.9	0.61	0.01

i-nuc	BP(j)	Nuc	#BP_Win	avgMFE	avgZ	avgED	SumZ	SumZ/#TotalWindows	BPs= 3
nt-136	-	C	120	-	-	-	-	-
136	NoBP	C	111	-24.72	0.09	26.81	9.78	0.08
136	94	G	4	-32.28	-0.52	19.23	-2.07	-0.02
136	151	G	1	-24.8	1.85	46.0	1.85	0.02
136	245	G	4	-11.46	0.15	27.9	0.61	0.01

i-nuc	BP(j)	Nuc	#BP_Win	avgMFE	avgZ	avgED	SumZ	SumZ/#TotalWindows	BPs= 5
nt-137	-	C	120	-	-	-	-	-
137	NoBP	C	90	-25.06	0.14	27.49	12.38	0.1
137	93	G	4	-32.28	-0.52	19.23	-2.07	-0.02
137	150	G	1	-24.8	1.85	46.0	1.85	0.02
137	128	G	8	-23.83	0.82	30.47	6.56	0.05
137	200	G	13	-21.02	-0.61	20.6	-7.88	-0.07
137	244	G	4	-11.46	0.15	27.9	0.61	0.01

i-nuc	BP(j)	Nuc	#BP_Win	avgMFE	avgZ	avgED	SumZ	SumZ/#TotalWindows	BPs= 6
nt-138	-	U	120	-	-	-	-	-
138	92	A	4	-32.28	-0.52	19.23	-2.07	-0.02
138	94	G	11	-26.92	0.82	28.07	9.01	0.08
138	149	G	1	-24.8	1.85	46.0	1.85	0.02
138	NoBP	U	79	-24.5	0.05	27.52	4.34	0.04
138	127	A	8	-23.83	0.82	30.47	6.56	0.05
138	199	A	13	-21.02	-0.61	20.6	-7.88	-0.07
138	243	A	4	-11.46	0.15	27.9	0.61	0.01

i-nuc	BP(j)	Nuc	#BP_Win	avgMFE	avgZ	avgED	SumZ	SumZ/#TotalWindows	BPs= 3
nt-139	-	C	120	-	-	-	-	-
139	NoBP	C	92	-24.44	-0.0	27.23	-0.12	-0.0
139	93	G	11	-26.92	0.82	28.07	9.01	0.08
139	126	G	8	-23.83	0.82	30.47	6.56	0.05
139	200	G	9	-14.99	-0.19	20.12	-1.72	-0.01

i-nuc	BP(j)	Nuc	#BP_Win	avgMFE	avgZ	avgED	SumZ	SumZ/#TotalWindows	BPs= 4
nt-140	-	U	120	-	-	-	-	-
140	NoBP	U	89	-24.62	0.01	27.34	0.95	0.01
140	92	A	11	-26.92	0.82	28.07	9.01	0.08
140	125	G	7	-25.77	0.74	30.98	5.17	0.04
140	199	A	9	-14.99	-0.19	20.12	-1.72	-0.01
140	239	A	4	-11.46	0.15	27.9	0.61	0.01

i-nuc	BP(j)	Nuc	#BP_Win	avgMFE	avgZ	avgED	SumZ	SumZ/#TotalWindows	BPs= 7
nt-141	-	G	120	-	-	-	-	-
141	NoBP	G	47	-28.0	0.15	26.15	6.88	0.06
141	91	U	11	-26.92	0.82	28.07	9.01	0.08
141	146	C	1	-24.8	1.85	46.0	1.85	0.02
141	163	C	17	-25.92	0.39	34.55	6.71	0.06
141	197	C	25	-20.07	-0.31	24.39	-7.75	-0.06
141	198	C	9	-14.99	-0.19	20.12	-1.72	-0.01
141	238	C	4	-11.46	0.15	27.9	0.61	0.01
141	249	U	6	-11.84	-0.34	28.86	-2.02	-0.02

i-nuc	BP(j)	Nuc	#BP_Win	avgMFE	avgZ	avgED	SumZ	SumZ/#TotalWindows	BPs= 6
nt-142	-	A	120	-	-	-	-	-
142	90	U	11	-26.92	0.82	28.07	9.01	0.08
142	NoBP	A	41	-27.9	0.08	25.69	3.2	0.03
142	162	U	17	-25.92	0.39	34.55	6.71	0.06
142	123	U	7	-25.77	0.74	30.98	5.17	0.04
142	196	U	34	-18.72	-0.28	23.26	-9.47	-0.08
142	237	U	4	-11.46	0.15	27.9	0.61	0.01
142	248	U	6	-11.84	-0.34	28.86	-2.02	-0.02

i-nuc	BP(j)	Nuc	#BP_Win	avgMFE	avgZ	avgED	SumZ	SumZ/#TotalWindows	BPs= 5
nt-143	-	A	120	-	-	-	-	-
143	NoBP	A	52	-27.4	0.23	26.07	11.76	0.1
143	161	U	17	-25.92	0.39	34.55	6.71	0.06
143	122	U	7	-25.77	0.74	30.98	5.17	0.04
143	195	U	34	-18.72	-0.28	23.26	-9.47	-0.08
143	236	U	4	-11.46	0.15	27.9	0.61	0.01
143	247	U	6	-11.84	-0.34	28.86	-2.02	-0.02

i-nuc	BP(j)	Nuc	#BP_Win	avgMFE	avgZ	avgED	SumZ	SumZ/#TotalWindows	BPs= 5
nt-144	-	A	120	-	-	-	-	-
144	NoBP	A	52	-27.1	0.22	25.92	11.5	0.1
144	160	U	17	-25.92	0.39	34.55	6.71	0.06
144	121	U	7	-25.77	0.74	30.98	5.17	0.04
144	194	U	34	-18.72	-0.28	23.26	-9.47	-0.08
144	235	U	4	-11.46	0.15	27.9	0.61	0.01
144	246	U	6	-11.84	-0.34	28.86	-2.02	-0.02

i-nuc	BP(j)	Nuc	#BP_Win	avgMFE	avgZ	avgED	SumZ	SumZ/#TotalWindows	BPs= 4
nt-145	-	C	120	-	-	-	-	-
145	NoBP	C	56	-25.7	0.21	25.97	11.76	0.1
145	159	G	17	-25.92	0.39	34.55	6.71	0.06
145	119	G	7	-25.77	0.74	30.98	5.17	0.04
145	193	G	34	-18.72	-0.28	23.26	-9.47	-0.08
145	245	G	6	-11.84	-0.34	28.86	-2.02	-0.02

i-nuc	BP(j)	Nuc	#BP_Win	avgMFE	avgZ	avgED	SumZ	SumZ/#TotalWindows	BPs= 5
nt-146	-	C	120	-	-	-	-	-
146	NoBP	C	87	-23.13	0.0	24.8	0.09	0.0
146	141	G	1	-24.8	1.85	46.0	1.85	0.02
146	157	G	17	-25.92	0.39	34.55	6.71	0.06
146	117	G	7	-25.77	0.74	30.98	5.17	0.04
146	244	G	6	-11.84	-0.34	28.86	-2.02	-0.02
146	193	G	2	-11.82	0.14	20.82	0.27	0.0

i-nuc	BP(j)	Nuc	#BP_Win	avgMFE	avgZ	avgED	SumZ	SumZ/#TotalWindows	BPs= 3
nt-147	-	U	120	-	-	-	-	-
147	NoBP	U	90	-22.72	0.02	24.96	2.04	0.02
147	156	A	17	-25.92	0.39	34.55	6.71	0.06
147	116	A	7	-25.77	0.74	30.98	5.17	0.04
147	243	A	6	-11.84	-0.34	28.86	-2.02	-0.02

i-nuc	BP(j)	Nuc	#BP_Win	avgMFE	avgZ	avgED	SumZ	SumZ/#TotalWindows	BPs= 2
nt-148	-	U	120	-	-	-	-	-
148	NoBP	U	74	-19.37	0.07	27.36	5.44	0.05
148	132	A	39	-28.41	0.02	25.17	0.97	0.01
148	115	G	7	-25.77	0.74	30.98	5.17	0.04

i-nuc	BP(j)	Nuc	#BP_Win	avgMFE	avgZ	avgED	SumZ	SumZ/#TotalWindows	BPs= 4
nt-149	-	G	120	-	-	-	-	-
149	NoBP	G	28	-25.93	0.62	33.54	17.29	0.14
149	138	U	1	-24.8	1.85	46.0	1.85	0.02
149	131	C	39	-28.41	0.02	25.17	0.97	0.01
149	190	C	40	-17.68	-0.21	23.04	-8.51	-0.07
149	203	C	12	-11.65	-0.05	27.85	-0.62	-0.01

i-nuc	BP(j)	Nuc	#BP_Win	avgMFE	avgZ	avgED	SumZ	SumZ/#TotalWindows	BPs= 6
nt-150	-	G	120	-	-	-	-	-
150	NoBP	G	18	-25.94	0.45	34.41	8.03	0.07
150	137	C	1	-24.8	1.85	46.0	1.85	0.02
150	82	C	2	-25.85	1.54	38.5	3.08	0.03
150	130	U	39	-28.41	0.02	25.17	0.97	0.01
150	113	U	7	-25.77	0.74	30.98	5.17	0.04
150	189	C	40	-17.68	-0.21	23.04	-8.51	-0.07
150	202	C	13	-11.39	0.0	27.63	-0.0	-0.0

i-nuc	BP(j)	Nuc	#BP_Win	avgMFE	avgZ	avgED	SumZ	SumZ/#TotalWindows	BPs= 7
nt-151	-	G	120	-	-	-	-	-
151	136	C	1	-24.8	1.85	46.0	1.85	0.02
151	81	C	2	-25.85	1.54	38.5	3.08	0.03
151	129	C	39	-28.41	0.02	25.17	0.97	0.01
151	NoBP	G	17	-25.92	0.39	34.55	6.71	0.06
151	112	C	7	-25.77	0.74	30.98	5.17	0.04
151	188	C	40	-17.68	-0.21	23.04	-8.51	-0.07
151	201	C	13	-11.39	0.0	27.63	-0.0	-0.0
151	158	C	1	-7.5	0.17	22.99	0.17	0.0

i-nuc	BP(j)	Nuc	#BP_Win	avgMFE	avgZ	avgED	SumZ	SumZ/#TotalWindows	BPs= 5
nt-152	-	C	120	-	-	-	-	-
152	80	G	2	-25.85	1.54	38.5	3.08	0.03
152	128	G	39	-28.41	0.02	25.17	0.97	0.01
152	NoBP	C	25	-25.14	0.47	32.98	11.83	0.1
152	187	G	40	-17.68	-0.21	23.04	-8.51	-0.07
152	200	G	13	-11.39	0.0	27.63	-0.0	-0.0
152	157	G	1	-7.5	0.17	22.99	0.17	0.0

i-nuc	BP(j)	Nuc	#BP_Win	avgMFE	avgZ	avgED	SumZ	SumZ/#TotalWindows	BPs= 4
nt-153	-	U	120	-	-	-	-	-
153	79	G	1	-26.3	1.36	31.96	1.36	0.01
153	127	A	39	-28.41	0.02	25.17	0.97	0.01
153	NoBP	U	60	-19.5	-0.03	26.21	-1.67	-0.01
153	110	A	7	-25.77	0.74	30.98	5.17	0.04
153	199	A	13	-11.39	0.0	27.63	-0.0	-0.0

i-nuc	BP(j)	Nuc	#BP_Win	avgMFE	avgZ	avgED	SumZ	SumZ/#TotalWindows	BPs= 2
nt-154	-	U	120	-	-	-	-	-
154	126	G	39	-28.41	0.02	25.17	0.97	0.01
154	NoBP	U	74	-17.91	-0.02	26.35	-1.63	-0.01
154	109	G	7	-25.77	0.74	30.98	5.17	0.04

i-nuc	BP(j)	Nuc	#BP_Win	avgMFE	avgZ	avgED	SumZ	SumZ/#TotalWindows	BPs= 2
nt-155	-	U	120	-	-	-	-	-
155	125	G	38	-28.47	-0.01	24.89	-0.21	-0.0
155	NoBP	U	75	-17.78	-0.02	26.22	-1.68	-0.01
155	108	A	7	-25.77	0.74	30.98	5.17	0.04

i-nuc	BP(j)	Nuc	#BP_Win	avgMFE	avgZ	avgED	SumZ	SumZ/#TotalWindows	BPs= 2
nt-156	-	A	120	-	-	-	-	-
156	NoBP	A	90	-22.09	-0.05	24.15	-4.35	-0.04
156	147	U	17	-25.92	0.39	34.55	6.71	0.06
156	195	U	13	-11.39	0.0	27.63	-0.0	-0.0

i-nuc	BP(j)	Nuc	#BP_Win	avgMFE	avgZ	avgED	SumZ	SumZ/#TotalWindows	BPs= 5
nt-157	-	G	120	-	-	-	-	-
157	NoBP	G	76	-22.83	-0.13	23.95	-10.07	-0.08
157	146	C	17	-25.92	0.39	34.55	6.71	0.06
157	107	C	7	-25.77	0.74	30.98	5.17	0.04
157	194	U	13	-11.39	0.0	27.63	-0.0	-0.0
157	152	C	1	-7.5	0.17	22.99	0.17	0.0
157	188	C	6	-7.7	-0.06	18.07	-0.34	-0.0

i-nuc	BP(j)	Nuc	#BP_Win	avgMFE	avgZ	avgED	SumZ	SumZ/#TotalWindows	BPs= 4
nt-158	-	C	120	-	-	-	-	-
158	NoBP	C	93	-23.18	-0.04	25.86	-4.12	-0.03
158	106	G	7	-25.77	0.74	30.98	5.17	0.04
158	193	G	13	-11.39	0.0	27.63	-0.0	-0.0
158	151	G	1	-7.5	0.17	22.99	0.17	0.0
158	187	G	6	-7.7	-0.06	18.07	-0.34	-0.0

i-nuc	BP(j)	Nuc	#BP_Win	avgMFE	avgZ	avgED	SumZ	SumZ/#TotalWindows	BPs= 4
nt-159	-	G	120	-	-	-	-	-
159	NoBP	G	59	-19.34	0.04	23.23	2.38	0.02
159	145	C	17	-25.92	0.39	34.55	6.71	0.06
159	121	U	25	-29.74	-0.36	27.45	-9.04	-0.08
159	192	U	13	-11.39	0.0	27.63	-0.0	-0.0
159	186	C	6	-7.7	-0.06	18.07	-0.34	-0.0

i-nuc	BP(j)	Nuc	#BP_Win	avgMFE	avgZ	avgED	SumZ	SumZ/#TotalWindows	BPs= 3
nt-160	-	U	120	-	-	-	-	-
160	NoBP	U	74	-16.47	-0.05	23.56	-3.84	-0.03
160	144	A	17	-25.92	0.39	34.55	6.71	0.06
160	101	A	4	-24.5	1.08	24.14	4.32	0.04
160	120	A	25	-29.74	-0.36	27.45	-9.04	-0.08

i-nuc	BP(j)	Nuc	#BP_Win	avgMFE	avgZ	avgED	SumZ	SumZ/#TotalWindows	BPs= 4
nt-161	-	U	120	-	-	-	-	-
161	NoBP	U	67	-15.22	-0.16	22.81	-10.5	-0.09
161	143	A	17	-25.92	0.39	34.55	6.71	0.06
161	103	A	7	-25.77	0.74	30.98	5.17	0.04
161	100	G	4	-24.5	1.08	24.14	4.32	0.04
161	119	G	25	-29.74	-0.36	27.45	-9.04	-0.08

i-nuc	BP(j)	Nuc	#BP_Win	avgMFE	avgZ	avgED	SumZ	SumZ/#TotalWindows	BPs= 4
nt-162	-	U	120	-	-	-	-	-
162	NoBP	U	67	-14.94	-0.17	22.84	-11.68	-0.1
162	142	A	17	-25.92	0.39	34.55	6.71	0.06
162	102	G	7	-25.77	0.74	30.98	5.17	0.04
162	99	A	4	-24.5	1.08	24.14	4.32	0.04
162	118	A	25	-29.74	-0.36	27.45	-9.04	-0.08

i-nuc	BP(j)	Nuc	#BP_Win	avgMFE	avgZ	avgED	SumZ	SumZ/#TotalWindows	BPs= 2
nt-163	-	C	120	-	-	-	-	-
163	NoBP	C	99	-19.25	-0.17	24.6	-16.49	-0.14
163	141	G	17	-25.92	0.39	34.55	6.71	0.06
163	98	G	4	-24.5	1.08	24.14	4.32	0.04

i-nuc	BP(j)	Nuc	#BP_Win	avgMFE	avgZ	avgED	SumZ	SumZ/#TotalWindows	BPs= 4
nt-164	-	C	120	-	-	-	-	-
164	NoBP	C	70	-14.82	-0.15	23.23	-10.46	-0.09
164	100	G	7	-25.77	0.74	30.98	5.17	0.04
164	97	G	4	-24.5	1.08	24.14	4.32	0.04
164	117	G	25	-29.74	-0.36	27.45	-9.04	-0.08
164	128	G	14	-26.21	0.26	35.33	3.65	0.03

i-nuc	BP(j)	Nuc	#BP_Win	avgMFE	avgZ	avgED	SumZ	SumZ/#TotalWindows	BPs= 4
nt-165	-	U	120	-	-	-	-	-
165	NoBP	U	70	-14.57	-0.17	23.06	-11.85	-0.1
165	99	A	7	-25.77	0.74	30.98	5.17	0.04
165	96	A	4	-24.5	1.08	24.14	4.32	0.04
165	116	A	25	-29.74	-0.36	27.45	-9.04	-0.08
165	127	A	14	-26.21	0.26	35.33	3.65	0.03

i-nuc	BP(j)	Nuc	#BP_Win	avgMFE	avgZ	avgED	SumZ	SumZ/#TotalWindows	BPs= 3
nt-166	-	C	120	-	-	-	-	-
166	NoBP	C	74	-14.87	-0.12	22.95	-9.03	-0.08
166	98	G	7	-25.77	0.74	30.98	5.17	0.04
166	115	G	25	-29.74	-0.36	27.45	-9.04	-0.08
166	126	G	14	-26.21	0.26	35.33	3.65	0.03

i-nuc	BP(j)	Nuc	#BP_Win	avgMFE	avgZ	avgED	SumZ	SumZ/#TotalWindows	BPs= 4
nt-167	-	C	120	-	-	-	-	-
167	97	G	7	-25.77	0.74	30.98	5.17	0.04
167	94	G	4	-24.5	1.08	24.14	4.32	0.04
167	114	G	25	-29.74	-0.36	27.45	-9.04	-0.08
167	125	G	14	-26.21	0.26	35.33	3.65	0.03
167	NoBP	C	70	-14.1	-0.22	22.64	-15.27	-0.13

i-nuc	BP(j)	Nuc	#BP_Win	avgMFE	avgZ	avgED	SumZ	SumZ/#TotalWindows	BPs= 2
nt-168	-	C	120	-	-	-	-	-
168	NoBP	C	102	-18.58	-0.21	24.24	-20.99	-0.17
168	93	G	4	-24.5	1.08	24.14	4.32	0.04
168	124	G	14	-26.21	0.26	35.33	3.65	0.03

i-nuc	BP(j)	Nuc	#BP_Win	avgMFE	avgZ	avgED	SumZ	SumZ/#TotalWindows	BPs= 1
nt-169	-	A	120	-	-	-	-	-
169	NoBP	A	106	-18.64	-0.18	24.1	-18.59	-0.15
169	123	U	14	-26.21	0.26	35.33	3.65	0.03

i-nuc	BP(j)	Nuc	#BP_Win	avgMFE	avgZ	avgED	SumZ	SumZ/#TotalWindows	BPs= 1
nt-170	-	U	120	-	-	-	-	-
170	NoBP	U	115	-19.08	-0.17	25.06	-19.72	-0.16
170	96	A	5	-26.4	0.55	30.85	2.76	0.02

i-nuc	BP(j)	Nuc	#BP_Win	avgMFE	avgZ	avgED	SumZ	SumZ/#TotalWindows	BPs= 3
nt-171	-	U	120	-	-	-	-	-
171	NoBP	U	76	-14.04	-0.21	22.26	-16.24	-0.14
171	95	A	5	-26.4	0.55	30.85	2.76	0.02
171	99	A	25	-29.74	-0.36	27.45	-9.04	-0.08
171	120	A	14	-26.21	0.26	35.33	3.65	0.03

i-nuc	BP(j)	Nuc	#BP_Win	avgMFE	avgZ	avgED	SumZ	SumZ/#TotalWindows	BPs= 3
nt-172	-	C	120	-	-	-	-	-
172	NoBP	C	76	-13.82	-0.24	22.16	-18.08	-0.15
172	94	G	5	-26.4	0.55	30.85	2.76	0.02
172	98	G	25	-29.74	-0.36	27.45	-9.04	-0.08
172	119	G	14	-26.21	0.26	35.33	3.65	0.03

i-nuc	BP(j)	Nuc	#BP_Win	avgMFE	avgZ	avgED	SumZ	SumZ/#TotalWindows	BPs= 2
nt-173	-	C	120	-	-	-	-	-
173	93	G	5	-26.4	0.55	30.85	2.76	0.02
173	97	G	25	-29.74	-0.36	27.45	-9.04	-0.08
173	NoBP	C	90	-15.56	-0.18	24.12	-16.17	-0.13

i-nuc	BP(j)	Nuc	#BP_Win	avgMFE	avgZ	avgED	SumZ	SumZ/#TotalWindows	BPs= 3
nt-174	-	U	120	-	-	-	-	-
174	92	A	4	-26.78	0.46	30.96	1.83	0.02
174	96	A	25	-29.74	-0.36	27.45	-9.04	-0.08
174	117	G	14	-26.21	0.26	35.33	3.65	0.03
174	NoBP	U	77	-13.53	-0.27	21.96	-20.47	-0.17

i-nuc	BP(j)	Nuc	#BP_Win	avgMFE	avgZ	avgED	SumZ	SumZ/#TotalWindows	BPs= 2
nt-175	-	U	120	-	-	-	-	-
175	NoBP	U	81	-13.95	-0.24	22.23	-19.83	-0.17
175	95	A	25	-29.74	-0.36	27.45	-9.04	-0.08
175	116	A	14	-26.21	0.26	35.33	3.65	0.03

i-nuc	BP(j)	Nuc	#BP_Win	avgMFE	avgZ	avgED	SumZ	SumZ/#TotalWindows	BPs= 2
nt-176	-	C	120	-	-	-	-	-
176	NoBP	C	81	-13.72	-0.26	22.07	-20.91	-0.17
176	94	G	25	-29.74	-0.36	27.45	-9.04	-0.08
176	115	G	14	-26.21	0.26	35.33	3.65	0.03

i-nuc	BP(j)	Nuc	#BP_Win	avgMFE	avgZ	avgED	SumZ	SumZ/#TotalWindows	BPs= 3
nt-177	-	C	120	-	-	-	-	-
177	93	G	25	-29.74	-0.36	27.45	-9.04	-0.08
177	80	G	1	-27.0	0.19	39.36	0.19	0.0
177	114	G	14	-26.21	0.26	35.33	3.65	0.03
177	NoBP	C	80	-13.31	-0.28	21.67	-22.22	-0.19

i-nuc	BP(j)	Nuc	#BP_Win	avgMFE	avgZ	avgED	SumZ	SumZ/#TotalWindows	BPs= 1
nt-178	-	C	120	-	-	-	-	-
178	NoBP	C	119	-18.12	-0.24	24.36	-28.65	-0.24
178	79	G	1	-27.0	0.19	39.36	0.19	0.0

i-nuc	BP(j)	Nuc	#BP_Win	avgMFE	avgZ	avgED	SumZ	SumZ/#TotalWindows	BPs= 1
nt-179	-	C	120	-	-	-	-	-
179	NoBP	C	119	-17.94	-0.25	24.26	-29.49	-0.25
179	78	G	1	-27.0	0.19	39.36	0.19	0.0

i-nuc	BP(j)	Nuc	#BP_Win	avgMFE	avgZ	avgED	SumZ	SumZ/#TotalWindows	BPs= 1
nt-180	-	U	120	-	-	-	-	-
180	NoBP	U	119	-17.77	-0.25	24.16	-30.32	-0.25
180	76	A	1	-27.0	0.19	39.36	0.19	0.0

i-nuc	BP(j)	Nuc	#BP_Win	avgMFE	avgZ	avgED	SumZ	SumZ/#TotalWindows	BPs= 1
nt-181	-	U	120	-	-	-	-	-
181	NoBP	U	119	-17.6	-0.26	24.06	-31.19	-0.26
181	75	A	1	-27.0	0.19	39.36	0.19	0.0

i-nuc	BP(j)	Nuc	#BP_Win	avgMFE	avgZ	avgED	SumZ	SumZ/#TotalWindows	BPs= 3
nt-182	-	A	120	-	-	-	-	-
182	NoBP	A	87	-13.33	-0.28	21.43	-24.24	-0.2
182	74	U	1	-27.0	0.19	39.36	0.19	0.0
182	87	U	18	-30.41	-0.64	27.32	-11.46	-0.1
182	113	U	14	-26.21	0.26	35.33	3.65	0.03

i-nuc	BP(j)	Nuc	#BP_Win	avgMFE	avgZ	avgED	SumZ	SumZ/#TotalWindows	BPs= 3
nt-183	-	G	120	-	-	-	-	-
183	NoBP	G	87	-13.09	-0.29	21.27	-25.09	-0.21
183	73	U	1	-27.0	0.19	39.36	0.19	0.0
183	86	C	18	-30.41	-0.64	27.32	-11.46	-0.1
183	112	C	14	-26.21	0.26	35.33	3.65	0.03

i-nuc	BP(j)	Nuc	#BP_Win	avgMFE	avgZ	avgED	SumZ	SumZ/#TotalWindows	BPs= 3
nt-184	-	A	120	-	-	-	-	-
184	72	U	1	-27.0	0.19	39.36	0.19	0.0
184	85	U	18	-30.41	-0.64	27.32	-11.46	-0.1
184	111	U	14	-26.21	0.26	35.33	3.65	0.03
184	NoBP	A	87	-12.87	-0.31	21.01	-26.61	-0.22

i-nuc	BP(j)	Nuc	#BP_Win	avgMFE	avgZ	avgED	SumZ	SumZ/#TotalWindows	BPs= 2
nt-185	-	C	120	-	-	-	-	-
185	NoBP	C	104	-15.57	-0.37	21.69	-38.99	-0.32
185	79	G	2	-28.0	-0.09	37.39	-0.18	-0.0
185	109	G	14	-26.21	0.26	35.33	3.65	0.03

i-nuc	BP(j)	Nuc	#BP_Win	avgMFE	avgZ	avgED	SumZ	SumZ/#TotalWindows	BPs= 2
nt-186	-	C	120	-	-	-	-	-
186	NoBP	C	112	-17.14	-0.32	23.34	-36.01	-0.3
186	78	G	2	-28.0	-0.09	37.39	-0.18	-0.0
186	159	G	6	-7.7	-0.06	18.07	-0.34	-0.0

i-nuc	BP(j)	Nuc	#BP_Win	avgMFE	avgZ	avgED	SumZ	SumZ/#TotalWindows	BPs= 5
nt-187	-	G	120	-	-	-	-	-
187	77	C	2	-28.0	-0.09	37.39	-0.18	-0.0
187	81	C	11	-32.55	-1.09	22.28	-11.95	-0.1
187	NoBP	G	47	-9.96	-0.43	19.66	-20.33	-0.17
187	107	C	14	-26.21	0.26	35.33	3.65	0.03
187	152	C	40	-17.68	-0.21	23.04	-8.51	-0.07
187	158	C	6	-7.7	-0.06	18.07	-0.34	-0.0

i-nuc	BP(j)	Nuc	#BP_Win	avgMFE	avgZ	avgED	SumZ	SumZ/#TotalWindows	BPs= 4
nt-188	-	C	120	-	-	-	-	-
188	NoBP	C	49	-10.29	-0.45	19.78	-21.91	-0.18
188	80	G	11	-32.55	-1.09	22.28	-11.95	-0.1
188	106	G	14	-26.21	0.26	35.33	3.65	0.03
188	151	G	40	-17.68	-0.21	23.04	-8.51	-0.07
188	157	G	6	-7.7	-0.06	18.07	-0.34	-0.0

i-nuc	BP(j)	Nuc	#BP_Win	avgMFE	avgZ	avgED	SumZ	SumZ/#TotalWindows	BPs= 2
nt-189	-	C	120	-	-	-	-	-
189	79	G	10	-33.11	-1.19	21.95	-11.9	-0.1
189	NoBP	C	70	-13.2	-0.29	22.45	-19.97	-0.17
189	150	G	40	-17.68	-0.21	23.04	-8.51	-0.07

i-nuc	BP(j)	Nuc	#BP_Win	avgMFE	avgZ	avgED	SumZ	SumZ/#TotalWindows	BPs= 2
nt-190	-	C	120	-	-	-	-	-
190	78	G	8	-33.94	-1.36	21.41	-10.88	-0.09
190	NoBP	C	72	-13.36	-0.31	22.26	-22.04	-0.18
190	149	G	40	-17.68	-0.21	23.04	-8.51	-0.07

i-nuc	BP(j)	Nuc	#BP_Win	avgMFE	avgZ	avgED	SumZ	SumZ/#TotalWindows	BPs= 1
nt-191	-	U	120	-	-	-	-	-
191	NoBP	U	83	-19.59	-0.17	25.87	-14.36	-0.12
191	273	A	37	-7.81	-0.73	14.51	-26.9	-0.22

i-nuc	BP(j)	Nuc	#BP_Win	avgMFE	avgZ	avgED	SumZ	SumZ/#TotalWindows	BPs= 3
nt-192	-	U	120	-	-	-	-	-
192	NoBP	U	55	-19.57	-0.31	23.0	-17.23	-0.14
192	103	A	14	-26.21	0.26	35.33	3.65	0.03
192	159	G	13	-11.39	0.0	27.63	-0.0	-0.0
192	272	A	38	-7.81	-0.71	14.61	-26.86	-0.22

i-nuc	BP(j)	Nuc	#BP_Win	avgMFE	avgZ	avgED	SumZ	SumZ/#TotalWindows	BPs= 4
nt-193	-	G	120	-	-	-	-	-
193	NoBP	G	33	-22.91	-0.11	27.8	-3.61	-0.03
193	145	C	34	-18.72	-0.28	23.26	-9.47	-0.08
193	158	C	13	-11.39	0.0	27.63	-0.0	-0.0
193	146	C	2	-11.82	0.14	20.82	0.27	0.0
193	271	C	38	-7.81	-0.71	14.61	-26.86	-0.22

i-nuc	BP(j)	Nuc	#BP_Win	avgMFE	avgZ	avgED	SumZ	SumZ/#TotalWindows	BPs= 4
nt-194	-	U	120	-	-	-	-	-
194	NoBP	U	21	-18.37	-0.33	21.61	-6.87	-0.06
194	101	A	14	-26.21	0.26	35.33	3.65	0.03
194	144	A	34	-18.72	-0.28	23.26	-9.47	-0.08
194	157	G	13	-11.39	0.0	27.63	-0.0	-0.0
194	270	A	38	-7.81	-0.71	14.61	-26.86	-0.22

i-nuc	BP(j)	Nuc	#BP_Win	avgMFE	avgZ	avgED	SumZ	SumZ/#TotalWindows	BPs= 3
nt-195	-	U	120	-	-	-	-	-
195	NoBP	U	59	-11.11	-0.56	16.94	-33.28	-0.28
195	100	G	14	-26.21	0.26	35.33	3.65	0.03
195	143	A	34	-18.72	-0.28	23.26	-9.47	-0.08
195	156	A	13	-11.39	0.0	27.63	-0.0	-0.0

i-nuc	BP(j)	Nuc	#BP_Win	avgMFE	avgZ	avgED	SumZ	SumZ/#TotalWindows	BPs= 2
nt-196	-	U	120	-	-	-	-	-
196	NoBP	U	72	-10.78	-0.45	18.74	-32.73	-0.27
196	99	A	14	-26.21	0.26	35.33	3.65	0.03
196	142	A	34	-18.72	-0.28	23.26	-9.47	-0.08

i-nuc	BP(j)	Nuc	#BP_Win	avgMFE	avgZ	avgED	SumZ	SumZ/#TotalWindows	BPs= 2
nt-197	-	C	120	-	-	-	-	-
197	NoBP	C	81	-10.91	-0.42	18.78	-33.87	-0.28
197	98	G	14	-26.21	0.26	35.33	3.65	0.03
197	141	G	25	-20.07	-0.31	24.39	-7.75	-0.06

i-nuc	BP(j)	Nuc	#BP_Win	avgMFE	avgZ	avgED	SumZ	SumZ/#TotalWindows	BPs= 2
nt-198	-	C	120	-	-	-	-	-
198	NoBP	C	97	-12.62	-0.4	20.0	-39.26	-0.33
198	97	G	14	-26.21	0.26	35.33	3.65	0.03
198	141	G	9	-14.99	-0.19	20.12	-1.72	-0.01

i-nuc	BP(j)	Nuc	#BP_Win	avgMFE	avgZ	avgED	SumZ	SumZ/#TotalWindows	BPs= 5
nt-199	-	A	120	-	-	-	-	-
199	NoBP	A	22	-23.63	0.18	31.99	3.87	0.03
199	130	U	8	-22.62	0.05	31.4	0.4	0.0
199	138	U	13	-21.02	-0.61	20.6	-7.88	-0.07
199	140	U	9	-14.99	-0.19	20.12	-1.72	-0.01
199	153	U	13	-11.39	0.0	27.63	-0.0	-0.0
199	263	U	55	-8.09	-0.58	15.34	-31.87	-0.27

i-nuc	BP(j)	Nuc	#BP_Win	avgMFE	avgZ	avgED	SumZ	SumZ/#TotalWindows	BPs= 5
nt-200	-	G	120	-	-	-	-	-
200	NoBP	G	21	-23.48	0.19	32.3	3.92	0.03
200	129	C	8	-22.62	0.05	31.4	0.4	0.0
200	137	C	13	-21.02	-0.61	20.6	-7.88	-0.07
200	139	C	9	-14.99	-0.19	20.12	-1.72	-0.01
200	152	C	13	-11.39	0.0	27.63	-0.0	-0.0
200	262	C	56	-8.05	-0.57	15.34	-32.0	-0.27

i-nuc	BP(j)	Nuc	#BP_Win	avgMFE	avgZ	avgED	SumZ	SumZ/#TotalWindows	BPs= 4
nt-201	-	C	120	-	-	-	-	-
201	NoBP	C	33	-18.55	-0.22	21.98	-7.11	-0.06
201	94	G	10	-26.88	0.15	38.83	1.46	0.01
201	128	G	8	-22.62	0.05	31.4	0.4	0.0
201	151	G	13	-11.39	0.0	27.63	-0.0	-0.0
201	261	G	56	-8.05	-0.57	15.34	-32.0	-0.27

i-nuc	BP(j)	Nuc	#BP_Win	avgMFE	avgZ	avgED	SumZ	SumZ/#TotalWindows	BPs= 4
nt-202	-	C	120	-	-	-	-	-
202	NoBP	C	33	-18.01	-0.23	21.69	-7.55	-0.06
202	93	G	10	-26.88	0.15	38.83	1.46	0.01
202	126	G	8	-22.62	0.05	31.4	0.4	0.0
202	150	G	13	-11.39	0.0	27.63	-0.0	-0.0
202	260	G	56	-8.05	-0.57	15.34	-32.0	-0.27

i-nuc	BP(j)	Nuc	#BP_Win	avgMFE	avgZ	avgED	SumZ	SumZ/#TotalWindows	BPs= 2
nt-203	-	C	120	-	-	-	-	-
203	NoBP	C	100	-13.08	-0.39	19.7	-38.54	-0.32
203	125	G	8	-22.62	0.05	31.4	0.4	0.0
203	149	G	12	-11.65	-0.05	27.85	-0.62	-0.01

i-nuc	BP(j)	Nuc	#BP_Win	avgMFE	avgZ	avgED	SumZ	SumZ/#TotalWindows	BPs= 1
nt-204	-	C	120	-	-	-	-	-
204	NoBP	C	112	-12.79	-0.36	20.34	-39.99	-0.33
204	124	G	8	-22.62	0.05	31.4	0.4	0.0

i-nuc	BP(j)	Nuc	#BP_Win	avgMFE	avgZ	avgED	SumZ	SumZ/#TotalWindows	BPs= 1
nt-205	-	C	120	-	-	-	-	-
205	NoBP	C	112	-12.66	-0.36	20.12	-40.4	-0.34
205	119	G	8	-22.62	0.05	31.4	0.4	0.0

i-nuc	BP(j)	Nuc	#BP_Win	avgMFE	avgZ	avgED	SumZ	SumZ/#TotalWindows	BPs= 2
nt-206	-	C	120	-	-	-	-	-
206	NoBP	C	99	-11.44	-0.34	19.81	-33.23	-0.28
206	117	G	8	-22.62	0.05	31.4	0.4	0.0
206	128	G	13	-21.02	-0.61	20.6	-7.88	-0.07

i-nuc	BP(j)	Nuc	#BP_Win	avgMFE	avgZ	avgED	SumZ	SumZ/#TotalWindows	BPs= 2
nt-207	-	U	120	-	-	-	-	-
207	NoBP	U	99	-11.33	-0.34	19.62	-33.76	-0.28
207	116	A	8	-22.62	0.05	31.4	0.4	0.0
207	127	A	13	-21.02	-0.61	20.6	-7.88	-0.07

i-nuc	BP(j)	Nuc	#BP_Win	avgMFE	avgZ	avgED	SumZ	SumZ/#TotalWindows	BPs= 3
nt-208	-	C	120	-	-	-	-	-
208	NoBP	C	98	-11.17	-0.35	19.44	-33.87	-0.28
208	115	G	8	-22.62	0.05	31.4	0.4	0.0
208	126	G	13	-21.02	-0.61	20.6	-7.88	-0.07
208	327	G	1	-18.5	-0.73	22.34	-0.73	-0.01

i-nuc	BP(j)	Nuc	#BP_Win	avgMFE	avgZ	avgED	SumZ	SumZ/#TotalWindows	BPs= 3
nt-209	-	C	120	-	-	-	-	-
209	NoBP	C	98	-11.09	-0.35	19.26	-34.59	-0.29
209	114	G	8	-22.62	0.05	31.4	0.4	0.0
209	125	G	13	-21.02	-0.61	20.6	-7.88	-0.07
209	326	G	1	-18.5	-0.73	22.34	-0.73	-0.01

i-nuc	BP(j)	Nuc	#BP_Win	avgMFE	avgZ	avgED	SumZ	SumZ/#TotalWindows	BPs= 3
nt-210	-	C	120	-	-	-	-	-
210	NoBP	C	106	-11.89	-0.33	20.01	-35.19	-0.29
210	124	G	12	-21.81	-0.73	20.43	-8.77	-0.07
210	245	G	1	-10.27	1.39	26.92	1.39	0.01
210	325	G	1	-18.5	-0.73	22.34	-0.73	-0.01

i-nuc	BP(j)	Nuc	#BP_Win	avgMFE	avgZ	avgED	SumZ	SumZ/#TotalWindows	BPs= 2
nt-211	-	C	120	-	-	-	-	-
211	NoBP	C	118	-12.85	-0.38	19.9	-45.06	-0.38
211	244	G	1	-10.27	1.39	26.92	1.39	0.01
211	324	G	1	-18.5	-0.73	22.34	-0.73	-0.01

i-nuc	BP(j)	Nuc	#BP_Win	avgMFE	avgZ	avgED	SumZ	SumZ/#TotalWindows	BPs= 2
nt-212	-	G	120	-	-	-	-	-
212	NoBP	G	111	-12.08	-0.41	19.04	-45.31	-0.38
212	111	U	8	-22.62	0.05	31.4	0.4	0.0
212	323	C	1	-18.5	-0.73	22.34	-0.73	-0.01

i-nuc	BP(j)	Nuc	#BP_Win	avgMFE	avgZ	avgED	SumZ	SumZ/#TotalWindows	BPs= 1
nt-213	-	U	120	-	-	-	-	-
213	NoBP	U	112	-12.11	-0.43	18.88	-48.33	-0.4
213	110	A	8	-22.62	0.05	31.4	0.4	0.0

i-nuc	BP(j)	Nuc	#BP_Win	avgMFE	avgZ	avgED	SumZ	SumZ/#TotalWindows	BPs= 1
nt-214	-	U	120	-	-	-	-	-
214	NoBP	U	112	-12.11	-0.45	18.77	-50.73	-0.42
214	109	G	8	-22.62	0.05	31.4	0.4	0.0

i-nuc	BP(j)	Nuc	#BP_Win	avgMFE	avgZ	avgED	SumZ	SumZ/#TotalWindows	BPs= 5
nt-215	-	U	120	-	-	-	-	-
215	NoBP	U	99	-11.32	-0.49	18.52	-48.29	-0.4
215	108	A	8	-22.62	0.05	31.4	0.4	0.0
215	120	A	2	-21.02	-0.16	21.54	-0.32	-0.0
215	132	A	7	-15.76	-0.07	19.94	-0.51	-0.0
215	239	A	1	-10.27	1.39	26.92	1.39	0.01
215	332	A	3	-24.17	-1.47	19.68	-4.42	-0.04

i-nuc	BP(j)	Nuc	#BP_Win	avgMFE	avgZ	avgED	SumZ	SumZ/#TotalWindows	BPs= 5
nt-216	-	G	120	-	-	-	-	-
216	NoBP	G	91	-10.36	-0.45	18.4	-40.99	-0.34
216	107	C	8	-22.62	0.05	31.4	0.4	0.0
216	121	U	10	-21.97	-0.84	20.21	-8.45	-0.07
216	131	C	7	-15.76	-0.07	19.94	-0.51	-0.0
216	238	C	1	-10.27	1.39	26.92	1.39	0.01
216	331	C	3	-24.17	-1.47	19.68	-4.42	-0.04

i-nuc	BP(j)	Nuc	#BP_Win	avgMFE	avgZ	avgED	SumZ	SumZ/#TotalWindows	BPs= 5
nt-217	-	U	120	-	-	-	-	-
217	106	G	8	-22.62	0.05	31.4	0.4	0.0
217	120	A	10	-21.97	-0.84	20.21	-8.45	-0.07
217	118	A	2	-21.02	-0.16	21.54	-0.32	-0.0
217	NoBP	U	95	-10.24	-0.42	18.39	-39.96	-0.33
217	330	G	3	-24.17	-1.47	19.68	-4.42	-0.04
217	334	G	2	-23.9	-0.43	24.5	-0.86	-0.01

i-nuc	BP(j)	Nuc	#BP_Win	avgMFE	avgZ	avgED	SumZ	SumZ/#TotalWindows	BPs= 5
nt-218	-	C	120	-	-	-	-	-
218	NoBP	C	95	-10.75	-0.42	19.16	-39.89	-0.33
218	119	G	10	-21.97	-0.84	20.21	-8.45	-0.07
218	117	G	2	-21.02	-0.16	21.54	-0.32	-0.0
218	128	G	7	-15.76	-0.07	19.94	-0.51	-0.0
218	329	G	3	-24.17	-1.47	19.68	-4.42	-0.04
218	333	G	3	-23.73	-0.29	24.75	-0.88	-0.01

i-nuc	BP(j)	Nuc	#BP_Win	avgMFE	avgZ	avgED	SumZ	SumZ/#TotalWindows	BPs= 5
nt-219	-	U	120	-	-	-	-	-
219	NoBP	U	97	-11.16	-0.47	19.08	-45.58	-0.38
219	118	A	10	-21.97	-0.84	20.21	-8.45	-0.07
219	116	A	2	-21.02	-0.16	21.54	-0.32	-0.0
219	127	A	7	-15.76	-0.07	19.94	-0.51	-0.0
219	233	A	1	-10.27	1.39	26.92	1.39	0.01
219	332	A	3	-23.73	-0.29	24.75	-0.88	-0.01

i-nuc	BP(j)	Nuc	#BP_Win	avgMFE	avgZ	avgED	SumZ	SumZ/#TotalWindows	BPs= 6
nt-220	-	C	120	-	-	-	-	-
220	NoBP	C	94	-10.94	-0.43	19.11	-40.59	-0.34
220	117	G	10	-21.97	-0.84	20.21	-8.45	-0.07
220	115	G	2	-21.02	-0.16	21.54	-0.32	-0.0
220	126	G	7	-15.76	-0.07	19.94	-0.51	-0.0
220	232	G	1	-10.27	1.39	26.92	1.39	0.01
220	326	G	1	-16.1	-0.49	20.2	-0.49	-0.0
220	327	G	5	-21.9	-1.08	20.84	-5.38	-0.04

i-nuc	BP(j)	Nuc	#BP_Win	avgMFE	avgZ	avgED	SumZ	SumZ/#TotalWindows	BPs= 8
nt-221	-	C	120	-	-	-	-	-
221	NoBP	C	16	-15.78	-0.18	23.17	-2.9	-0.02
221	115	G	8	-22.65	-0.97	19.77	-7.78	-0.06
221	114	G	1	-22.37	-0.3	20.09	-0.3	-0.0
221	232	G	75	-9.32	-0.48	17.85	-36.08	-0.3
221	125	G	7	-15.76	-0.07	19.94	-0.51	-0.0
221	231	G	1	-10.27	1.39	26.92	1.39	0.01
221	325	G	1	-16.1	-0.49	20.2	-0.49	-0.0
221	326	G	5	-21.9	-1.08	20.84	-5.38	-0.04
221	330	G	6	-22.75	-0.36	25.1	-2.17	-0.02

i-nuc	BP(j)	Nuc	#BP_Win	avgMFE	avgZ	avgED	SumZ	SumZ/#TotalWindows	BPs= 6
nt-222	-	C	120	-	-	-	-	-
222	NoBP	C	18	-15.9	-0.09	22.94	-1.58	-0.01
222	114	G	8	-22.65	-0.97	19.77	-7.78	-0.06
222	231	G	75	-9.32	-0.48	17.85	-36.08	-0.3
222	124	G	7	-15.76	-0.07	19.94	-0.51	-0.0
222	324	G	1	-16.1	-0.49	20.2	-0.49	-0.0
222	325	G	5	-21.9	-1.08	20.84	-5.38	-0.04
222	329	G	6	-22.75	-0.36	25.1	-2.17	-0.02

i-nuc	BP(j)	Nuc	#BP_Win	avgMFE	avgZ	avgED	SumZ	SumZ/#TotalWindows	BPs= 3
nt-223	-	A	120	-	-	-	-	-
223	NoBP	A	100	-11.28	-0.43	18.93	-43.2	-0.36
223	113	U	8	-22.65	-0.97	19.77	-7.78	-0.06
223	123	U	6	-15.84	-0.06	19.73	-0.35	-0.0
223	328	U	6	-22.75	-0.36	25.1	-2.17	-0.02

i-nuc	BP(j)	Nuc	#BP_Win	avgMFE	avgZ	avgED	SumZ	SumZ/#TotalWindows	BPs= 3
nt-224	-	C	120	-	-	-	-	-
224	NoBP	C	112	-12.27	-0.44	19.02	-49.55	-0.41
224	325	G	1	-14.7	-0.69	14.49	-0.69	-0.01
224	322	G	1	-16.1	-0.49	20.2	-0.49	-0.0
224	327	G	6	-22.75	-0.36	25.1	-2.17	-0.02

i-nuc	BP(j)	Nuc	#BP_Win	avgMFE	avgZ	avgED	SumZ	SumZ/#TotalWindows	BPs= 5
nt-225	-	C	120	-	-	-	-	-
225	NoBP	C	99	-11.45	-0.43	18.88	-42.71	-0.36
225	232	G	8	-16.58	-0.1	19.96	-0.81	-0.01
225	324	G	1	-14.7	-0.69	14.49	-0.69	-0.01
225	321	G	1	-16.1	-0.49	20.2	-0.49	-0.0
225	322	G	5	-21.9	-1.08	20.84	-5.38	-0.04
225	326	G	6	-22.75	-0.36	25.1	-2.17	-0.02

i-nuc	BP(j)	Nuc	#BP_Win	avgMFE	avgZ	avgED	SumZ	SumZ/#TotalWindows	BPs= 5
nt-226	-	C	120	-	-	-	-	-
226	NoBP	C	95	-11.38	-0.41	18.97	-39.35	-0.33
226	231	G	8	-16.58	-0.1	19.96	-0.81	-0.01
226	322	G	5	-13.82	-0.7	17.32	-3.49	-0.03
226	320	G	1	-16.1	-0.49	20.2	-0.49	-0.0
226	321	G	5	-21.9	-1.08	20.84	-5.38	-0.04
226	325	G	6	-22.75	-0.36	25.1	-2.17	-0.02

i-nuc	BP(j)	Nuc	#BP_Win	avgMFE	avgZ	avgED	SumZ	SumZ/#TotalWindows	BPs= 4
nt-227	-	C	120	-	-	-	-	-
227	NoBP	C	102	-11.83	-0.38	19.17	-39.01	-0.33
227	321	G	6	-12.92	-0.62	17.6	-3.72	-0.03
227	319	G	1	-16.1	-0.49	20.2	-0.49	-0.0
227	320	G	5	-21.9	-1.08	20.84	-5.38	-0.04
227	324	G	6	-22.75	-0.36	25.1	-2.17	-0.02

i-nuc	BP(j)	Nuc	#BP_Win	avgMFE	avgZ	avgED	SumZ	SumZ/#TotalWindows	BPs= 2
nt-228	-	U	120	-	-	-	-	-
228	NoBP	U	98	-11.46	-0.47	18.53	-46.09	-0.38
228	261	G	16	-21.76	0.01	26.69	0.18	0.0
228	320	G	6	-12.92	-0.62	17.6	-3.72	-0.03

i-nuc	BP(j)	Nuc	#BP_Win	avgMFE	avgZ	avgED	SumZ	SumZ/#TotalWindows	BPs= 2
nt-229	-	C	120	-	-	-	-	-
229	NoBP	C	91	-10.97	-0.44	18.5	-39.89	-0.33
229	260	G	17	-21.15	0.03	26.62	0.56	0.0
229	319	G	12	-16.08	-0.75	18.78	-8.95	-0.07

i-nuc	BP(j)	Nuc	#BP_Win	avgMFE	avgZ	avgED	SumZ	SumZ/#TotalWindows	BPs= 3
nt-230	-	A	120	-	-	-	-	-
230	NoBP	A	87	-10.46	-0.44	18.19	-38.36	-0.32
230	259	U	17	-21.15	0.03	26.62	0.56	0.0
230	318	U	13	-16.08	-0.73	18.89	-9.44	-0.08
230	269	U	3	-25.47	0.02	28.56	0.05	0.0

i-nuc	BP(j)	Nuc	#BP_Win	avgMFE	avgZ	avgED	SumZ	SumZ/#TotalWindows	BPs= 6
nt-231	-	G	120	-	-	-	-	-
231	NoBP	G	2	-22.57	-0.7	19.17	-1.39	-0.01
231	226	C	8	-16.58	-0.1	19.96	-0.81	-0.01
231	222	C	75	-9.32	-0.48	17.85	-36.08	-0.3
231	221	C	1	-10.27	1.39	26.92	1.39	0.01
231	258	C	17	-21.15	0.03	26.62	0.56	0.0
231	317	C	13	-16.08	-0.73	18.89	-9.44	-0.08
231	268	U	4	-25.88	-0.02	29.66	-0.09	-0.0

i-nuc	BP(j)	Nuc	#BP_Win	avgMFE	avgZ	avgED	SumZ	SumZ/#TotalWindows	BPs= 6
nt-232	-	G	120	-	-	-	-	-
232	NoBP	G	2	-24.74	-0.34	27.4	-0.68	-0.01
232	225	C	8	-16.58	-0.1	19.96	-0.81	-0.01
232	221	C	75	-9.32	-0.48	17.85	-36.08	-0.3
232	220	C	1	-10.27	1.39	26.92	1.39	0.01
232	257	U	17	-21.15	0.03	26.62	0.56	0.0
232	316	C	13	-16.08	-0.73	18.89	-9.44	-0.08
232	267	C	4	-25.88	-0.02	29.66	-0.09	-0.0

i-nuc	BP(j)	Nuc	#BP_Win	avgMFE	avgZ	avgED	SumZ	SumZ/#TotalWindows	BPs= 2
nt-233	-	A	120	-	-	-	-	-
233	NoBP	A	115	-12.65	-0.41	19.72	-46.61	-0.39
233	219	U	1	-10.27	1.39	26.92	1.39	0.01
233	266	U	4	-25.88	-0.02	29.66	-0.09	-0.0

i-nuc	BP(j)	Nuc	#BP_Win	avgMFE	avgZ	avgED	SumZ	SumZ/#TotalWindows	BPs= 0
nt-234	-	A	120	-	-	-	-	-
234	NoBP	A	120	-13.11	-0.38	20.22	-45.49	-0.38

i-nuc	BP(j)	Nuc	#BP_Win	avgMFE	avgZ	avgED	SumZ	SumZ/#TotalWindows	BPs= 1
nt-235	-	U	120	-	-	-	-	-
235	NoBP	U	116	-13.23	-0.4	19.96	-46.78	-0.39
235	144	A	4	-11.46	0.15	27.9	0.61	0.01

i-nuc	BP(j)	Nuc	#BP_Win	avgMFE	avgZ	avgED	SumZ	SumZ/#TotalWindows	BPs= 1
nt-236	-	U	120	-	-	-	-	-
236	NoBP	U	116	-13.33	-0.41	19.93	-47.85	-0.4
236	143	A	4	-11.46	0.15	27.9	0.61	0.01

i-nuc	BP(j)	Nuc	#BP_Win	avgMFE	avgZ	avgED	SumZ	SumZ/#TotalWindows	BPs= 2
nt-237	-	U	120	-	-	-	-	-
237	NoBP	U	111	-12.79	-0.41	19.48	-45.66	-0.38
237	142	A	4	-11.46	0.15	27.9	0.61	0.01
237	261	G	5	-27.82	-0.67	29.22	-3.36	-0.03

i-nuc	BP(j)	Nuc	#BP_Win	avgMFE	avgZ	avgED	SumZ	SumZ/#TotalWindows	BPs= 3
nt-238	-	C	120	-	-	-	-	-
238	NoBP	C	110	-12.95	-0.44	19.39	-48.91	-0.41
238	216	G	1	-10.27	1.39	26.92	1.39	0.01
238	141	G	4	-11.46	0.15	27.9	0.61	0.01
238	260	G	5	-27.82	-0.67	29.22	-3.36	-0.03

i-nuc	BP(j)	Nuc	#BP_Win	avgMFE	avgZ	avgED	SumZ	SumZ/#TotalWindows	BPs= 3
nt-239	-	A	120	-	-	-	-	-
239	NoBP	A	110	-13.09	-0.46	19.38	-50.54	-0.42
239	215	U	1	-10.27	1.39	26.92	1.39	0.01
239	140	U	4	-11.46	0.15	27.9	0.61	0.01
239	259	U	5	-27.82	-0.67	29.22	-3.36	-0.03

i-nuc	BP(j)	Nuc	#BP_Win	avgMFE	avgZ	avgED	SumZ	SumZ/#TotalWindows	BPs= 0
nt-240	-	U	120	-	-	-	-	-
240	NoBP	U	120	-13.76	-0.44	20.15	-53.11	-0.44

i-nuc	BP(j)	Nuc	#BP_Win	avgMFE	avgZ	avgED	SumZ	SumZ/#TotalWindows	BPs= 0
nt-241	-	U	120	-	-	-	-	-
241	NoBP	U	120	-13.91	-0.45	20.16	-54.41	-0.45

i-nuc	BP(j)	Nuc	#BP_Win	avgMFE	avgZ	avgED	SumZ	SumZ/#TotalWindows	BPs= 0
nt-242	-	U	120	-	-	-	-	-
242	NoBP	U	120	-14.05	-0.47	20.17	-55.82	-0.47

i-nuc	BP(j)	Nuc	#BP_Win	avgMFE	avgZ	avgED	SumZ	SumZ/#TotalWindows	BPs= 3
nt-243	-	A	120	-	-	-	-	-
243	NoBP	A	4	-17.7	0.12	22.74	0.46	0.0
243	138	U	4	-11.46	0.15	27.9	0.61	0.01
243	147	U	6	-11.84	-0.34	28.86	-2.02	-0.02
243	256	U	106	-14.31	-0.53	19.31	-56.35	-0.47

i-nuc	BP(j)	Nuc	#BP_Win	avgMFE	avgZ	avgED	SumZ	SumZ/#TotalWindows	BPs= 4
nt-244	-	G	120	-	-	-	-	-
244	NoBP	G	1	-11.57	0.89	22.53	0.89	0.01
244	211	C	1	-10.27	1.39	26.92	1.39	0.01
244	137	C	4	-11.46	0.15	27.9	0.61	0.01
244	146	C	6	-11.84	-0.34	28.86	-2.02	-0.02
244	255	C	108	-14.67	-0.55	19.31	-59.78	-0.5

i-nuc	BP(j)	Nuc	#BP_Win	avgMFE	avgZ	avgED	SumZ	SumZ/#TotalWindows	BPs= 4
nt-245	-	G	120	-	-	-	-	-
245	210	C	1	-10.27	1.39	26.92	1.39	0.01
245	136	C	4	-11.46	0.15	27.9	0.61	0.01
245	145	C	6	-11.84	-0.34	28.86	-2.02	-0.02
245	254	C	108	-14.67	-0.55	19.31	-59.78	-0.5
245	NoBP	G	1	-32.4	-1.47	24.79	-1.47	-0.01

i-nuc	BP(j)	Nuc	#BP_Win	avgMFE	avgZ	avgED	SumZ	SumZ/#TotalWindows	BPs= 3
nt-246	-	U	120	-	-	-	-	-
246	135	A	4	-11.46	0.15	27.9	0.61	0.01
246	144	A	6	-11.84	-0.34	28.86	-2.02	-0.02
246	253	A	108	-14.67	-0.55	19.31	-59.78	-0.5
246	NoBP	U	2	-32.4	-1.52	32.22	-3.03	-0.03

i-nuc	BP(j)	Nuc	#BP_Win	avgMFE	avgZ	avgED	SumZ	SumZ/#TotalWindows	BPs= 2
nt-247	-	U	120	-	-	-	-	-
247	NoBP	U	6	-22.0	-0.79	32.2	-4.72	-0.04
247	143	A	6	-11.84	-0.34	28.86	-2.02	-0.02
247	252	A	108	-14.67	-0.55	19.31	-59.78	-0.5

i-nuc	BP(j)	Nuc	#BP_Win	avgMFE	avgZ	avgED	SumZ	SumZ/#TotalWindows	BPs= 1
nt-248	-	U	120	-	-	-	-	-
248	NoBP	U	114	-15.24	-0.58	20.14	-66.37	-0.55
248	142	A	6	-11.84	-0.34	28.86	-2.02	-0.02

i-nuc	BP(j)	Nuc	#BP_Win	avgMFE	avgZ	avgED	SumZ	SumZ/#TotalWindows	BPs= 1
nt-249	-	U	120	-	-	-	-	-
249	NoBP	U	114	-15.43	-0.59	20.3	-67.71	-0.56
249	141	G	6	-11.84	-0.34	28.86	-2.02	-0.02

i-nuc	BP(j)	Nuc	#BP_Win	avgMFE	avgZ	avgED	SumZ	SumZ/#TotalWindows	BPs= 1
nt-250	-	U	120	-	-	-	-	-
250	NoBP	U	117	-14.98	-0.57	20.25	-66.23	-0.55
250	265	A	3	-32.6	-1.56	45.11	-4.68	-0.04

i-nuc	BP(j)	Nuc	#BP_Win	avgMFE	avgZ	avgED	SumZ	SumZ/#TotalWindows	BPs= 1
nt-251	-	A	120	-	-	-	-	-
251	NoBP	A	117	-15.16	-0.57	20.37	-67.22	-0.56
251	264	U	3	-32.6	-1.56	45.11	-4.68	-0.04

i-nuc	BP(j)	Nuc	#BP_Win	avgMFE	avgZ	avgED	SumZ	SumZ/#TotalWindows	BPs= 2
nt-252	-	A	120	-	-	-	-	-
252	NoBP	A	9	-23.26	-0.91	34.19	-8.18	-0.07
252	247	U	108	-14.67	-0.55	19.31	-59.78	-0.5
252	263	U	3	-32.6	-1.56	45.11	-4.68	-0.04

i-nuc	BP(j)	Nuc	#BP_Win	avgMFE	avgZ	avgED	SumZ	SumZ/#TotalWindows	BPs= 1
nt-253	-	A	120	-	-	-	-	-
253	NoBP	A	12	-27.31	-1.13	37.87	-13.51	-0.11
253	246	U	108	-14.67	-0.55	19.31	-59.78	-0.5

i-nuc	BP(j)	Nuc	#BP_Win	avgMFE	avgZ	avgED	SumZ	SumZ/#TotalWindows	BPs= 2
nt-254	-	C	120	-	-	-	-	-
254	NoBP	C	9	-27.83	-1.05	37.39	-9.48	-0.08
254	245	G	108	-14.67	-0.55	19.31	-59.78	-0.5
254	261	G	3	-32.6	-1.56	45.11	-4.68	-0.04

i-nuc	BP(j)	Nuc	#BP_Win	avgMFE	avgZ	avgED	SumZ	SumZ/#TotalWindows	BPs= 3
nt-255	-	C	120	-	-	-	-	-
255	NoBP	C	2	-22.97	-0.92	24.06	-1.85	-0.02
255	244	G	108	-14.67	-0.55	19.31	-59.78	-0.5
255	360	G	7	-32.4	-1.26	39.9	-8.82	-0.07
255	260	G	3	-32.6	-1.56	45.11	-4.68	-0.04

i-nuc	BP(j)	Nuc	#BP_Win	avgMFE	avgZ	avgED	SumZ	SumZ/#TotalWindows	BPs= 3
nt-256	-	U	120	-	-	-	-	-
256	243	A	106	-14.31	-0.53	19.31	-56.35	-0.47
256	361	A	2	-33.8	-1.72	19.68	-3.43	-0.03
256	359	G	7	-32.4	-1.26	39.9	-8.82	-0.07
256	NoBP	U	5	-33.3	-1.53	33.86	-7.67	-0.06

i-nuc	BP(j)	Nuc	#BP_Win	avgMFE	avgZ	avgED	SumZ	SumZ/#TotalWindows	BPs= 3
nt-257	-	U	120	-	-	-	-	-
257	NoBP	U	92	-13.92	-0.68	18.67	-62.5	-0.52
257	232	G	17	-21.15	0.03	26.62	0.56	0.0
257	358	A	8	-32.33	-1.28	37.44	-10.25	-0.09
257	360	G	3	-33.77	-1.7	19.96	-5.09	-0.04

i-nuc	BP(j)	Nuc	#BP_Win	avgMFE	avgZ	avgED	SumZ	SumZ/#TotalWindows	BPs= 3
nt-258	-	C	120	-	-	-	-	-
258	NoBP	C	91	-13.95	-0.68	18.61	-61.79	-0.51
258	231	G	17	-21.15	0.03	26.62	0.56	0.0
258	357	G	8	-32.33	-1.28	37.44	-10.25	-0.09
258	359	G	4	-33.62	-1.66	19.88	-6.64	-0.06

i-nuc	BP(j)	Nuc	#BP_Win	avgMFE	avgZ	avgED	SumZ	SumZ/#TotalWindows	BPs= 5
nt-259	-	U	120	-	-	-	-	-
259	NoBP	U	73	-12.96	-0.69	17.72	-50.52	-0.42
259	230	A	17	-21.15	0.03	26.62	0.56	0.0
259	282	A	13	-16.08	-0.73	18.89	-9.44	-0.08
259	239	A	5	-27.82	-0.67	29.22	-3.36	-0.03
259	356	A	8	-32.33	-1.28	37.44	-10.25	-0.09
259	358	A	4	-33.62	-1.66	19.88	-6.64	-0.06

i-nuc	BP(j)	Nuc	#BP_Win	avgMFE	avgZ	avgED	SumZ	SumZ/#TotalWindows	BPs= 5
nt-260	-	G	120	-	-	-	-	-
260	NoBP	G	26	-31.36	-1.24	25.61	-32.34	-0.27
260	229	C	17	-21.15	0.03	26.62	0.56	0.0
260	202	C	56	-8.05	-0.57	15.34	-32.0	-0.27
260	281	C	13	-16.08	-0.73	18.89	-9.44	-0.08
260	238	C	5	-27.82	-0.67	29.22	-3.36	-0.03
260	255	C	3	-32.6	-1.56	45.11	-4.68	-0.04

i-nuc	BP(j)	Nuc	#BP_Win	avgMFE	avgZ	avgED	SumZ	SumZ/#TotalWindows	BPs= 6
nt-261	-	G	120	-	-	-	-	-
261	NoBP	G	24	-30.84	-1.13	26.98	-27.16	-0.23
261	228	U	16	-21.76	0.01	26.69	0.18	0.0
261	201	C	56	-8.05	-0.57	15.34	-32.0	-0.27
261	280	C	13	-16.08	-0.73	18.89	-9.44	-0.08
261	237	U	5	-27.82	-0.67	29.22	-3.36	-0.03
261	254	C	3	-32.6	-1.56	45.11	-4.68	-0.04
261	378	U	3	-37.13	-2.29	11.77	-6.87	-0.06

i-nuc	BP(j)	Nuc	#BP_Win	avgMFE	avgZ	avgED	SumZ	SumZ/#TotalWindows	BPs= 3
nt-262	-	C	120	-	-	-	-	-
262	NoBP	C	43	-22.57	-0.48	25.7	-20.56	-0.17
262	200	G	56	-8.05	-0.57	15.34	-32.0	-0.27
262	355	G	16	-32.36	-1.42	28.49	-22.74	-0.19
262	377	G	5	-36.24	-2.1	13.14	-10.51	-0.09

i-nuc	BP(j)	Nuc	#BP_Win	avgMFE	avgZ	avgED	SumZ	SumZ/#TotalWindows	BPs= 4
nt-263	-	U	120	-	-	-	-	-
263	199	A	55	-8.09	-0.58	15.34	-31.87	-0.27
263	NoBP	U	41	-22.0	-0.45	23.84	-18.47	-0.15
263	354	A	16	-32.36	-1.42	28.49	-22.74	-0.19
263	252	A	3	-32.6	-1.56	45.11	-4.68	-0.04
263	376	A	5	-36.24	-2.1	13.14	-10.51	-0.09

i-nuc	BP(j)	Nuc	#BP_Win	avgMFE	avgZ	avgED	SumZ	SumZ/#TotalWindows	BPs= 3
nt-264	-	U	120	-	-	-	-	-
264	NoBP	U	95	-14.13	-0.55	18.86	-51.85	-0.43
264	353	A	17	-32.08	-1.38	28.2	-23.44	-0.2
264	251	A	3	-32.6	-1.56	45.11	-4.68	-0.04
264	375	G	5	-36.24	-2.1	13.14	-10.51	-0.09

i-nuc	BP(j)	Nuc	#BP_Win	avgMFE	avgZ	avgED	SumZ	SumZ/#TotalWindows	BPs= 2
nt-265	-	A	120	-	-	-	-	-
265	NoBP	A	100	-15.46	-0.64	18.54	-64.3	-0.54
265	352	U	17	-32.08	-1.38	28.2	-23.44	-0.2
265	250	U	3	-32.6	-1.56	45.11	-4.68	-0.04

i-nuc	BP(j)	Nuc	#BP_Win	avgMFE	avgZ	avgED	SumZ	SumZ/#TotalWindows	BPs= 3
nt-266	-	U	120	-	-	-	-	-
266	NoBP	U	87	-13.1	-0.55	19.37	-48.13	-0.4
266	233	A	4	-25.88	-0.02	29.66	-0.09	-0.0
266	351	A	17	-32.08	-1.38	28.2	-23.44	-0.2
266	374	A	12	-35.24	-1.91	15.02	-22.91	-0.19

i-nuc	BP(j)	Nuc	#BP_Win	avgMFE	avgZ	avgED	SumZ	SumZ/#TotalWindows	BPs= 3
nt-267	-	C	120	-	-	-	-	-
267	NoBP	C	87	-13.35	-0.58	19.31	-50.03	-0.42
267	232	G	4	-25.88	-0.02	29.66	-0.09	-0.0
267	350	G	17	-32.08	-1.38	28.2	-23.44	-0.2
267	373	G	12	-35.24	-1.91	15.02	-22.91	-0.19

i-nuc	BP(j)	Nuc	#BP_Win	avgMFE	avgZ	avgED	SumZ	SumZ/#TotalWindows	BPs= 3
nt-268	-	U	120	-	-	-	-	-
268	NoBP	U	87	-13.6	-0.6	19.25	-52.07	-0.43
268	231	G	4	-25.88	-0.02	29.66	-0.09	-0.0
268	349	G	17	-32.08	-1.38	28.2	-23.44	-0.2
268	372	A	12	-35.24	-1.91	15.02	-22.91	-0.19

i-nuc	BP(j)	Nuc	#BP_Win	avgMFE	avgZ	avgED	SumZ	SumZ/#TotalWindows	BPs= 3
nt-269	-	U	120	-	-	-	-	-
269	NoBP	U	88	-14.0	-0.61	19.35	-53.97	-0.45
269	230	A	3	-25.47	0.02	28.56	0.05	0.0
269	348	A	17	-32.08	-1.38	28.2	-23.44	-0.2
269	371	G	12	-35.24	-1.91	15.02	-22.91	-0.19

i-nuc	BP(j)	Nuc	#BP_Win	avgMFE	avgZ	avgED	SumZ	SumZ/#TotalWindows	BPs= 2
nt-270	-	A	120	-	-	-	-	-
270	NoBP	A	70	-22.6	-0.75	24.39	-52.66	-0.44
270	194	U	38	-7.81	-0.71	14.61	-26.86	-0.22
270	370	U	12	-35.24	-1.91	15.02	-22.91	-0.19

i-nuc	BP(j)	Nuc	#BP_Win	avgMFE	avgZ	avgED	SumZ	SumZ/#TotalWindows	BPs= 2
nt-271	-	C	120	-	-	-	-	-
271	NoBP	C	65	-22.85	-0.83	21.59	-53.7	-0.45
271	193	G	38	-7.81	-0.71	14.61	-26.86	-0.22
271	347	G	17	-32.08	-1.38	28.2	-23.44	-0.2

i-nuc	BP(j)	Nuc	#BP_Win	avgMFE	avgZ	avgED	SumZ	SumZ/#TotalWindows	BPs= 2
nt-272	-	A	120	-	-	-	-	-
272	NoBP	A	65	-23.25	-0.85	21.56	-55.09	-0.46
272	192	U	38	-7.81	-0.71	14.61	-26.86	-0.22
272	346	U	17	-32.08	-1.38	28.2	-23.44	-0.2

i-nuc	BP(j)	Nuc	#BP_Win	avgMFE	avgZ	avgED	SumZ	SumZ/#TotalWindows	BPs= 1
nt-273	-	A	120	-	-	-	-	-
273	NoBP	A	83	-25.18	-0.96	22.87	-79.77	-0.66
273	191	U	37	-7.81	-0.73	14.51	-26.9	-0.22

i-nuc	BP(j)	Nuc	#BP_Win	avgMFE	avgZ	avgED	SumZ	SumZ/#TotalWindows	BPs= 1
nt-274	-	C	120	-	-	-	-	-
274	NoBP	C	115	-19.74	-0.92	19.79	-105.96	-0.88
274	349	G	5	-27.06	-0.37	32.08	-1.86	-0.02

i-nuc	BP(j)	Nuc	#BP_Win	avgMFE	avgZ	avgED	SumZ	SumZ/#TotalWindows	BPs= 3
nt-275	-	U	120	-	-	-	-	-
275	NoBP	U	70	-11.87	-0.62	17.0	-43.46	-0.36
275	344	A	21	-30.66	-1.09	28.83	-22.9	-0.19
275	348	A	5	-27.06	-0.37	32.08	-1.86	-0.02
275	365	A	24	-34.18	-1.69	20.13	-40.56	-0.34

i-nuc	BP(j)	Nuc	#BP_Win	avgMFE	avgZ	avgED	SumZ	SumZ/#TotalWindows	BPs= 3
nt-276	-	C	120	-	-	-	-	-
276	NoBP	C	69	-11.92	-0.63	17.01	-43.39	-0.36
276	343	G	21	-30.66	-1.09	28.83	-22.9	-0.19
276	347	G	5	-27.06	-0.37	32.08	-1.86	-0.02
276	364	G	25	-34.08	-1.65	20.14	-41.15	-0.34

i-nuc	BP(j)	Nuc	#BP_Win	avgMFE	avgZ	avgED	SumZ	SumZ/#TotalWindows	BPs= 3
nt-277	-	A	120	-	-	-	-	-
277	NoBP	A	69	-12.25	-0.63	17.4	-43.32	-0.36
277	342	U	21	-30.66	-1.09	28.83	-22.9	-0.19
277	346	U	5	-27.06	-0.37	32.08	-1.86	-0.02
277	363	U	25	-34.08	-1.65	20.14	-41.15	-0.34

i-nuc	BP(j)	Nuc	#BP_Win	avgMFE	avgZ	avgED	SumZ	SumZ/#TotalWindows	BPs= 1
nt-278	-	A	120	-	-	-	-	-
278	NoBP	A	95	-17.34	-0.71	20.98	-67.9	-0.57
278	362	U	25	-34.08	-1.65	20.14	-41.15	-0.34

i-nuc	BP(j)	Nuc	#BP_Win	avgMFE	avgZ	avgED	SumZ	SumZ/#TotalWindows	BPs= 2
nt-279	-	U	120	-	-	-	-	-
279	NoBP	U	90	-17.08	-0.73	20.66	-66.01	-0.55
279	344	A	5	-27.06	-0.37	32.08	-1.86	-0.02
279	361	A	25	-34.08	-1.65	20.14	-41.15	-0.34

i-nuc	BP(j)	Nuc	#BP_Win	avgMFE	avgZ	avgED	SumZ	SumZ/#TotalWindows	BPs= 3
nt-280	-	C	120	-	-	-	-	-
280	NoBP	C	77	-17.57	-0.73	21.33	-56.56	-0.47
280	261	G	13	-16.08	-0.73	18.89	-9.44	-0.08
280	343	G	5	-27.06	-0.37	32.08	-1.86	-0.02
280	360	G	25	-34.08	-1.65	20.14	-41.15	-0.34

i-nuc	BP(j)	Nuc	#BP_Win	avgMFE	avgZ	avgED	SumZ	SumZ/#TotalWindows	BPs= 3
nt-281	-	C	120	-	-	-	-	-
281	NoBP	C	50	-11.84	-0.7	18.02	-35.12	-0.29
281	260	G	13	-16.08	-0.73	18.89	-9.44	-0.08
281	339	G	32	-28.81	-0.74	29.06	-23.53	-0.2
281	359	G	25	-34.08	-1.65	20.14	-41.15	-0.34

i-nuc	BP(j)	Nuc	#BP_Win	avgMFE	avgZ	avgED	SumZ	SumZ/#TotalWindows	BPs= 2
nt-282	-	A	120	-	-	-	-	-
282	NoBP	A	75	-19.59	-1.02	19.1	-76.56	-0.64
282	259	U	13	-16.08	-0.73	18.89	-9.44	-0.08
282	338	U	32	-28.81	-0.74	29.06	-23.53	-0.2

i-nuc	BP(j)	Nuc	#BP_Win	avgMFE	avgZ	avgED	SumZ	SumZ/#TotalWindows	BPs= 2
nt-283	-	C	120	-	-	-	-	-
283	NoBP	C	81	-18.24	-1.0	17.19	-81.25	-0.68
283	337	G	32	-28.81	-0.74	29.06	-23.53	-0.2
283	350	G	7	-32.34	-0.72	44.79	-5.07	-0.04

i-nuc	BP(j)	Nuc	#BP_Win	avgMFE	avgZ	avgED	SumZ	SumZ/#TotalWindows	BPs= 2
nt-284	-	U	120	-	-	-	-	-
284	NoBP	U	81	-18.53	-1.01	17.52	-81.44	-0.68
284	336	A	32	-28.81	-0.74	29.06	-23.53	-0.2
284	349	G	7	-32.34	-0.72	44.79	-5.07	-0.04

i-nuc	BP(j)	Nuc	#BP_Win	avgMFE	avgZ	avgED	SumZ	SumZ/#TotalWindows	BPs= 4
nt-285	-	U	120	-	-	-	-	-
285	NoBP	U	54	-11.29	-0.72	15.83	-38.97	-0.32
285	335	G	32	-28.81	-0.74	29.06	-23.53	-0.2
285	358	A	25	-34.08	-1.65	20.14	-41.15	-0.34
285	348	A	7	-32.34	-0.72	44.79	-5.07	-0.04
285	361	A	2	-31.8	-0.67	41.6	-1.34	-0.01

i-nuc	BP(j)	Nuc	#BP_Win	avgMFE	avgZ	avgED	SumZ	SumZ/#TotalWindows	BPs= 4
nt-286	-	C	120	-	-	-	-	-
286	NoBP	C	54	-11.75	-0.73	15.96	-39.17	-0.33
286	334	G	32	-28.81	-0.74	29.06	-23.53	-0.2
286	357	G	25	-34.08	-1.65	20.14	-41.15	-0.34
286	347	G	7	-32.34	-0.72	44.79	-5.07	-0.04
286	360	G	2	-31.8	-0.67	41.6	-1.34	-0.01

i-nuc	BP(j)	Nuc	#BP_Win	avgMFE	avgZ	avgED	SumZ	SumZ/#TotalWindows	BPs= 4
nt-287	-	U	120	-	-	-	-	-
287	NoBP	U	52	-11.42	-0.73	15.78	-37.81	-0.32
287	333	G	32	-28.81	-0.74	29.06	-23.53	-0.2
287	356	A	25	-34.08	-1.65	20.14	-41.15	-0.34
287	345	A	9	-32.36	-0.72	40.32	-6.52	-0.05
287	359	G	2	-31.8	-0.67	41.6	-1.34	-0.01

i-nuc	BP(j)	Nuc	#BP_Win	avgMFE	avgZ	avgED	SumZ	SumZ/#TotalWindows	BPs= 3
nt-288	-	U	120	-	-	-	-	-
288	NoBP	U	76	-18.92	-1.03	17.2	-78.36	-0.65
288	332	A	32	-28.81	-0.74	29.06	-23.53	-0.2
288	344	A	10	-32.28	-0.7	39.17	-7.0	-0.06
288	358	A	2	-31.8	-0.67	41.6	-1.34	-0.01

i-nuc	BP(j)	Nuc	#BP_Win	avgMFE	avgZ	avgED	SumZ	SumZ/#TotalWindows	BPs= 3
nt-289	-	C	120	-	-	-	-	-
289	NoBP	C	83	-18.44	-0.72	21.1	-60.03	-0.5
289	355	G	25	-34.08	-1.65	20.14	-41.15	-0.34
289	343	G	10	-32.28	-0.7	39.17	-7.0	-0.06
289	357	G	2	-31.8	-0.67	41.6	-1.34	-0.01

i-nuc	BP(j)	Nuc	#BP_Win	avgMFE	avgZ	avgED	SumZ	SumZ/#TotalWindows	BPs= 3
nt-290	-	U	120	-	-	-	-	-
290	NoBP	U	61	-15.63	-0.7	20.14	-42.81	-0.36
290	330	G	32	-28.81	-0.74	29.06	-23.53	-0.2
290	354	A	25	-34.08	-1.65	20.14	-41.15	-0.34
290	356	A	2	-31.8	-0.67	41.6	-1.34	-0.01

i-nuc	BP(j)	Nuc	#BP_Win	avgMFE	avgZ	avgED	SumZ	SumZ/#TotalWindows	BPs= 4
nt-291	-	U	120	-	-	-	-	-
291	NoBP	U	48	-11.73	-0.73	15.79	-34.81	-0.29
291	329	G	32	-28.81	-0.74	29.06	-23.53	-0.2
291	353	A	25	-34.08	-1.65	20.14	-41.15	-0.34
291	341	A	13	-31.74	-0.57	37.48	-7.39	-0.06
291	355	G	2	-31.8	-0.67	41.6	-1.34	-0.01

i-nuc	BP(j)	Nuc	#BP_Win	avgMFE	avgZ	avgED	SumZ	SumZ/#TotalWindows	BPs= 3
nt-292	-	A	120	-	-	-	-	-
292	NoBP	A	50	-12.96	-0.71	17.35	-35.35	-0.29
292	328	U	32	-28.81	-0.74	29.06	-23.53	-0.2
292	352	U	25	-34.08	-1.65	20.14	-41.15	-0.34
292	340	U	13	-31.74	-0.57	37.48	-7.39	-0.06

i-nuc	BP(j)	Nuc	#BP_Win	avgMFE	avgZ	avgED	SumZ	SumZ/#TotalWindows	BPs= 3
nt-293	-	C	120	-	-	-	-	-
293	NoBP	C	48	-12.73	-0.72	16.92	-34.6	-0.29
293	327	G	32	-28.81	-0.74	29.06	-23.53	-0.2
293	350	G	27	-33.77	-1.54	21.34	-41.47	-0.35
293	339	G	13	-31.74	-0.57	37.48	-7.39	-0.06

i-nuc	BP(j)	Nuc	#BP_Win	avgMFE	avgZ	avgED	SumZ	SumZ/#TotalWindows	BPs= 3
nt-294	-	C	120	-	-	-	-	-
294	NoBP	C	48	-13.22	-0.72	17.14	-34.6	-0.29
294	326	G	32	-28.81	-0.74	29.06	-23.53	-0.2
294	349	G	27	-33.77	-1.54	21.34	-41.47	-0.35
294	337	G	13	-31.74	-0.57	37.48	-7.39	-0.06

i-nuc	BP(j)	Nuc	#BP_Win	avgMFE	avgZ	avgED	SumZ	SumZ/#TotalWindows	BPs= 5
nt-295	-	U	120	-	-	-	-	-
295	NoBP	U	38	-10.4	-0.79	14.46	-29.84	-0.25
295	322	G	6	-22.75	-0.36	25.1	-2.17	-0.02
295	325	G	32	-28.81	-0.74	29.06	-23.53	-0.2
295	348	A	27	-33.77	-1.54	21.34	-41.47	-0.35
295	336	A	13	-31.74	-0.57	37.48	-7.39	-0.06
295	351	A	4	-31.55	-0.66	33.36	-2.63	-0.02

i-nuc	BP(j)	Nuc	#BP_Win	avgMFE	avgZ	avgED	SumZ	SumZ/#TotalWindows	BPs= 5
nt-296	-	C	120	-	-	-	-	-
296	NoBP	C	37	-10.47	-0.79	14.46	-29.27	-0.24
296	321	G	6	-22.75	-0.36	25.1	-2.17	-0.02
296	324	G	32	-28.81	-0.74	29.06	-23.53	-0.2
296	347	G	27	-33.77	-1.54	21.34	-41.47	-0.35
296	335	G	13	-31.74	-0.57	37.48	-7.39	-0.06
296	350	G	5	-31.2	-0.58	33.24	-2.88	-0.02

i-nuc	BP(j)	Nuc	#BP_Win	avgMFE	avgZ	avgED	SumZ	SumZ/#TotalWindows	BPs= 5
nt-297	-	C	120	-	-	-	-	-
297	NoBP	C	63	-20.5	-1.11	17.41	-70.16	-0.58
297	320	G	6	-22.75	-0.36	25.1	-2.17	-0.02
297	322	G	32	-28.81	-0.74	29.06	-23.53	-0.2
297	334	G	13	-31.74	-0.57	37.48	-7.39	-0.06
297	349	G	5	-31.2	-0.58	33.24	-2.88	-0.02
297	414	G	1	-28.7	-0.24	26.19	-0.24	-0.0

i-nuc	BP(j)	Nuc	#BP_Win	avgMFE	avgZ	avgED	SumZ	SumZ/#TotalWindows	BPs= 6
nt-298	-	C	120	-	-	-	-	-
298	NoBP	C	35	-10.62	-0.8	14.47	-28.11	-0.23
298	319	G	6	-22.75	-0.36	25.1	-2.17	-0.02
298	321	G	32	-28.81	-0.74	29.06	-23.53	-0.2
298	343	G	27	-33.77	-1.54	21.34	-41.47	-0.35
298	333	G	13	-31.74	-0.57	37.48	-7.39	-0.06
298	347	G	6	-30.5	-0.48	33.69	-2.88	-0.02
298	413	G	1	-28.7	-0.24	26.19	-0.24	-0.0

i-nuc	BP(j)	Nuc	#BP_Win	avgMFE	avgZ	avgED	SumZ	SumZ/#TotalWindows	BPs= 5
nt-299	-	A	120	-	-	-	-	-
299	NoBP	A	67	-19.59	-0.76	21.81	-51.03	-0.43
299	318	U	6	-22.75	-0.36	25.1	-2.17	-0.02
299	342	U	27	-33.77	-1.54	21.34	-41.47	-0.35
299	312	U	13	-31.74	-0.57	37.48	-7.39	-0.06
299	346	U	6	-30.5	-0.48	33.69	-2.88	-0.02
299	412	U	1	-28.7	-0.24	26.19	-0.24	-0.0

i-nuc	BP(j)	Nuc	#BP_Win	avgMFE	avgZ	avgED	SumZ	SumZ/#TotalWindows	BPs= 4
nt-300	-	U	120	-	-	-	-	-
300	NoBP	U	73	-20.11	-0.72	22.43	-52.64	-0.44
300	341	A	27	-33.77	-1.54	21.34	-41.47	-0.35
300	311	A	13	-31.74	-0.57	37.48	-7.39	-0.06
300	345	A	6	-30.5	-0.48	33.69	-2.88	-0.02
300	411	G	1	-28.7	-0.24	26.19	-0.24	-0.0

i-nuc	BP(j)	Nuc	#BP_Win	avgMFE	avgZ	avgED	SumZ	SumZ/#TotalWindows	BPs= 3
nt-301	-	U	120	-	-	-	-	-
301	NoBP	U	100	-23.99	-0.94	22.38	-93.65	-0.78
301	310	A	13	-31.74	-0.57	37.48	-7.39	-0.06
301	344	A	6	-30.5	-0.48	33.69	-2.88	-0.02
301	410	A	1	-28.7	-0.24	26.19	-0.24	-0.0

i-nuc	BP(j)	Nuc	#BP_Win	avgMFE	avgZ	avgED	SumZ	SumZ/#TotalWindows	BPs= 1
nt-302	-	A	120	-	-	-	-	-
302	NoBP	A	107	-24.58	-0.9	23.28	-96.23	-0.8
302	309	U	13	-31.74	-0.57	37.48	-7.39	-0.06

i-nuc	BP(j)	Nuc	#BP_Win	avgMFE	avgZ	avgED	SumZ	SumZ/#TotalWindows	BPs= 2
nt-303	-	A	120	-	-	-	-	-
303	NoBP	A	68	-20.46	-0.75	22.34	-51.11	-0.43
303	340	U	39	-32.24	-1.13	25.65	-44.17	-0.37
303	308	U	13	-31.74	-0.57	37.48	-7.39	-0.06

i-nuc	BP(j)	Nuc	#BP_Win	avgMFE	avgZ	avgED	SumZ	SumZ/#TotalWindows	BPs= 3
nt-304	-	C	120	-	-	-	-	-
304	NoBP	C	42	-17.56	-0.75	21.77	-31.69	-0.26
304	314	G	38	-27.85	-0.68	28.44	-25.7	-0.21
304	339	G	39	-32.24	-1.13	25.65	-44.17	-0.37
304	413	G	1	-25.5	0.53	46.48	0.53	0.0

i-nuc	BP(j)	Nuc	#BP_Win	avgMFE	avgZ	avgED	SumZ	SumZ/#TotalWindows	BPs= 3
nt-305	-	A	120	-	-	-	-	-
305	NoBP	A	42	-17.95	-0.71	22.44	-29.89	-0.25
305	313	U	38	-27.85	-0.68	28.44	-25.7	-0.21
305	338	U	39	-32.24	-1.13	25.65	-44.17	-0.37
305	412	U	1	-25.5	0.53	46.48	0.53	0.0

i-nuc	BP(j)	Nuc	#BP_Win	avgMFE	avgZ	avgED	SumZ	SumZ/#TotalWindows	BPs= 2
nt-306	-	U	120	-	-	-	-	-
306	NoBP	U	80	-22.86	-0.67	25.63	-53.85	-0.45
306	337	G	39	-32.24	-1.13	25.65	-44.17	-0.37
306	411	G	1	-25.5	0.53	46.48	0.53	0.0

i-nuc	BP(j)	Nuc	#BP_Win	avgMFE	avgZ	avgED	SumZ	SumZ/#TotalWindows	BPs= 2
nt-307	-	U	120	-	-	-	-	-
307	NoBP	U	80	-23.07	-0.65	25.97	-52.03	-0.43
307	336	A	39	-32.24	-1.13	25.65	-44.17	-0.37
307	410	A	1	-25.5	0.53	46.48	0.53	0.0

i-nuc	BP(j)	Nuc	#BP_Win	avgMFE	avgZ	avgED	SumZ	SumZ/#TotalWindows	BPs= 3
nt-308	-	U	120	-	-	-	-	-
308	NoBP	U	67	-21.63	-0.63	24.17	-42.48	-0.35
308	335	G	39	-32.24	-1.13	25.65	-44.17	-0.37
308	303	A	13	-31.74	-0.57	37.48	-7.39	-0.06
308	409	A	1	-25.5	0.53	46.48	0.53	0.0

i-nuc	BP(j)	Nuc	#BP_Win	avgMFE	avgZ	avgED	SumZ	SumZ/#TotalWindows	BPs= 3
nt-309	-	U	120	-	-	-	-	-
309	NoBP	U	67	-21.88	-0.6	24.61	-40.44	-0.34
309	334	G	39	-32.24	-1.13	25.65	-44.17	-0.37
309	302	A	13	-31.74	-0.57	37.48	-7.39	-0.06
309	408	G	1	-25.5	0.53	46.48	0.53	0.0

i-nuc	BP(j)	Nuc	#BP_Win	avgMFE	avgZ	avgED	SumZ	SumZ/#TotalWindows	BPs= 1
nt-310	-	A	120	-	-	-	-	-
310	NoBP	A	107	-25.84	-0.77	25.47	-81.97	-0.68
310	301	U	13	-31.74	-0.57	37.48	-7.39	-0.06

i-nuc	BP(j)	Nuc	#BP_Win	avgMFE	avgZ	avgED	SumZ	SumZ/#TotalWindows	BPs= 1
nt-311	-	A	120	-	-	-	-	-
311	NoBP	A	107	-26.0	-0.75	25.75	-79.81	-0.67
311	300	U	13	-31.74	-0.57	37.48	-7.39	-0.06

i-nuc	BP(j)	Nuc	#BP_Win	avgMFE	avgZ	avgED	SumZ	SumZ/#TotalWindows	BPs= 3
nt-312	-	U	120	-	-	-	-	-
312	NoBP	U	67	-22.65	-0.52	26.03	-34.88	-0.29
312	330	G	39	-32.24	-1.13	25.65	-44.17	-0.37
312	299	A	13	-31.74	-0.57	37.48	-7.39	-0.06
312	417	G	1	-24.4	0.94	41.03	0.94	0.01

i-nuc	BP(j)	Nuc	#BP_Win	avgMFE	avgZ	avgED	SumZ	SumZ/#TotalWindows	BPs= 3
nt-313	-	U	120	-	-	-	-	-
313	NoBP	U	42	-21.18	-0.36	28.15	-14.91	-0.12
313	305	A	38	-27.85	-0.68	28.44	-25.7	-0.21
313	329	G	39	-32.24	-1.13	25.65	-44.17	-0.37
313	416	A	1	-24.4	0.94	41.03	0.94	0.01

i-nuc	BP(j)	Nuc	#BP_Win	avgMFE	avgZ	avgED	SumZ	SumZ/#TotalWindows	BPs= 3
nt-314	-	G	120	-	-	-	-	-
314	NoBP	G	19	-13.14	-0.68	16.91	-12.88	-0.11
314	304	C	38	-27.85	-0.68	28.44	-25.7	-0.21
314	328	U	62	-30.9	-0.72	30.43	-44.51	-0.37
314	415	U	1	-24.4	0.94	41.03	0.94	0.01

i-nuc	BP(j)	Nuc	#BP_Win	avgMFE	avgZ	avgED	SumZ	SumZ/#TotalWindows	BPs= 3
nt-315	-	C	120	-	-	-	-	-
315	NoBP	C	56	-23.23	-0.67	24.82	-37.79	-0.31
315	327	G	62	-30.9	-0.72	30.43	-44.51	-0.37
315	414	G	1	-24.4	0.94	41.03	0.94	0.01
315	335	G	1	-25.2	0.78	40.62	0.78	0.01

i-nuc	BP(j)	Nuc	#BP_Win	avgMFE	avgZ	avgED	SumZ	SumZ/#TotalWindows	BPs= 4
nt-316	-	C	120	-	-	-	-	-
316	NoBP	C	43	-25.78	-0.62	27.11	-26.81	-0.22
316	232	G	13	-16.08	-0.73	18.89	-9.44	-0.08
316	326	G	62	-30.9	-0.72	30.43	-44.51	-0.37
316	413	G	1	-24.4	0.94	41.03	0.94	0.01
316	334	G	1	-25.2	0.78	40.62	0.78	0.01

i-nuc	BP(j)	Nuc	#BP_Win	avgMFE	avgZ	avgED	SumZ	SumZ/#TotalWindows	BPs= 5
nt-317	-	C	120	-	-	-	-	-
317	NoBP	C	41	-26.29	-0.66	27.32	-27.02	-0.23
317	231	G	13	-16.08	-0.73	18.89	-9.44	-0.08
317	325	G	62	-30.9	-0.72	30.43	-44.51	-0.37
317	411	G	1	-24.4	0.94	41.03	0.94	0.01
317	333	G	1	-25.2	0.78	40.62	0.78	0.01
317	408	G	2	-23.5	0.83	32.78	1.66	0.01

i-nuc	BP(j)	Nuc	#BP_Win	avgMFE	avgZ	avgED	SumZ	SumZ/#TotalWindows	BPs= 6
nt-318	-	U	120	-	-	-	-	-
318	NoBP	U	35	-27.36	-0.68	28.43	-23.63	-0.2
318	230	A	13	-16.08	-0.73	18.89	-9.44	-0.08
318	299	A	6	-22.75	-0.36	25.1	-2.17	-0.02
318	324	G	62	-30.9	-0.72	30.43	-44.51	-0.37
318	410	A	1	-24.4	0.94	41.03	0.94	0.01
318	332	A	1	-25.2	0.78	40.62	0.78	0.01
318	407	A	2	-23.5	0.83	32.78	1.66	0.01

i-nuc	BP(j)	Nuc	#BP_Win	avgMFE	avgZ	avgED	SumZ	SumZ/#TotalWindows	BPs= 5
nt-319	-	G	120	-	-	-	-	-
319	NoBP	G	38	-27.52	-0.53	29.58	-20.18	-0.17
319	229	C	12	-16.08	-0.75	18.78	-8.95	-0.07
319	227	C	1	-16.1	-0.49	20.2	-0.49	-0.0
319	298	C	6	-22.75	-0.36	25.1	-2.17	-0.02
319	323	C	62	-30.9	-0.72	30.43	-44.51	-0.37
319	331	C	1	-25.2	0.78	40.62	0.78	0.01

i-nuc	BP(j)	Nuc	#BP_Win	avgMFE	avgZ	avgED	SumZ	SumZ/#TotalWindows	BPs= 6
nt-320	-	G	120	-	-	-	-	-
320	NoBP	G	97	-29.83	-0.68	30.04	-66.17	-0.55
320	228	U	6	-12.92	-0.62	17.6	-3.72	-0.03
320	226	C	1	-16.1	-0.49	20.2	-0.49	-0.0
320	227	C	5	-21.9	-1.08	20.84	-5.38	-0.04
320	297	C	6	-22.75	-0.36	25.1	-2.17	-0.02
320	405	C	2	-23.5	0.83	32.78	1.66	0.01
320	398	U	3	-23.07	0.39	35.07	1.18	0.01

i-nuc	BP(j)	Nuc	#BP_Win	avgMFE	avgZ	avgED	SumZ	SumZ/#TotalWindows	BPs= 7
nt-321	-	G	120	-	-	-	-	-
321	227	C	6	-12.92	-0.62	17.6	-3.72	-0.03
321	225	C	1	-16.1	-0.49	20.2	-0.49	-0.0
321	226	C	5	-21.9	-1.08	20.84	-5.38	-0.04
321	296	C	6	-22.75	-0.36	25.1	-2.17	-0.02
321	298	C	32	-28.81	-0.74	29.06	-23.53	-0.2
321	NoBP	G	65	-30.59	-0.66	30.76	-42.67	-0.36
321	404	C	2	-23.5	0.83	32.78	1.66	0.01
321	397	U	3	-23.07	0.39	35.07	1.18	0.01

i-nuc	BP(j)	Nuc	#BP_Win	avgMFE	avgZ	avgED	SumZ	SumZ/#TotalWindows	BPs= 8
nt-322	-	G	120	-	-	-	-	-
322	226	C	5	-13.82	-0.7	17.32	-3.49	-0.03
322	224	C	1	-16.1	-0.49	20.2	-0.49	-0.0
322	225	C	5	-21.9	-1.08	20.84	-5.38	-0.04
322	295	U	6	-22.75	-0.36	25.1	-2.17	-0.02
322	297	C	32	-28.81	-0.74	29.06	-23.53	-0.2
322	NoBP	G	64	-30.71	-0.67	30.75	-42.79	-0.36
322	403	U	2	-23.5	0.83	32.78	1.66	0.01
322	396	C	3	-23.07	0.39	35.07	1.18	0.01
322	331	C	2	-22.95	-0.02	31.67	-0.04	-0.0

i-nuc	BP(j)	Nuc	#BP_Win	avgMFE	avgZ	avgED	SumZ	SumZ/#TotalWindows	BPs= 4
nt-323	-	C	120	-	-	-	-	-
323	NoBP	C	54	-25.68	-0.55	27.57	-29.92	-0.25
323	212	G	1	-18.5	-0.73	22.34	-0.73	-0.01
323	319	G	62	-30.9	-0.72	30.43	-44.51	-0.37
323	406	G	1	-24.4	0.94	41.03	0.94	0.01
323	330	G	2	-22.95	-0.02	31.67	-0.04	-0.0

i-nuc	BP(j)	Nuc	#BP_Win	avgMFE	avgZ	avgED	SumZ	SumZ/#TotalWindows	BPs= 9
nt-324	-	G	120	-	-	-	-	-
324	NoBP	G	9	-21.41	-0.56	25.0	-5.03	-0.04
324	225	C	1	-14.7	-0.69	14.49	-0.69	-0.01
324	222	C	1	-16.1	-0.49	20.2	-0.49	-0.0
324	211	C	1	-18.5	-0.73	22.34	-0.73	-0.01
324	227	C	6	-22.75	-0.36	25.1	-2.17	-0.02
324	296	C	32	-28.81	-0.74	29.06	-23.53	-0.2
324	318	U	62	-30.9	-0.72	30.43	-44.51	-0.37
324	405	C	1	-24.4	0.94	41.03	0.94	0.01
324	402	U	2	-23.5	0.83	32.78	1.66	0.01
324	395	U	5	-22.7	0.22	33.38	1.1	0.01

i-nuc	BP(j)	Nuc	#BP_Win	avgMFE	avgZ	avgED	SumZ	SumZ/#TotalWindows	BPs= 10
nt-325	-	G	120	-	-	-	-	-
325	224	C	1	-14.7	-0.69	14.49	-0.69	-0.01
325	221	C	1	-16.1	-0.49	20.2	-0.49	-0.0
325	210	C	1	-18.5	-0.73	22.34	-0.73	-0.01
325	222	C	5	-21.9	-1.08	20.84	-5.38	-0.04
325	226	C	6	-22.75	-0.36	25.1	-2.17	-0.02
325	295	U	32	-28.81	-0.74	29.06	-23.53	-0.2
325	317	C	62	-30.9	-0.72	30.43	-44.51	-0.37
325	404	C	1	-24.4	0.94	41.03	0.94	0.01
325	NoBP	G	3	-23.7	0.25	34.66	0.74	0.01
325	401	C	2	-23.5	0.83	32.78	1.66	0.01
325	394	C	6	-22.48	0.19	34.31	1.13	0.01

i-nuc	BP(j)	Nuc	#BP_Win	avgMFE	avgZ	avgED	SumZ	SumZ/#TotalWindows	BPs= 8
nt-326	-	G	120	-	-	-	-	-
326	220	C	1	-16.1	-0.49	20.2	-0.49	-0.0
326	209	C	1	-18.5	-0.73	22.34	-0.73	-0.01
326	221	C	5	-21.9	-1.08	20.84	-5.38	-0.04
326	225	C	6	-22.75	-0.36	25.1	-2.17	-0.02
326	294	C	32	-28.81	-0.74	29.06	-23.53	-0.2
326	316	C	62	-30.9	-0.72	30.43	-44.51	-0.37
326	403	U	1	-24.4	0.94	41.03	0.94	0.01
326	NoBP	G	6	-23.18	0.41	33.69	2.47	0.02
326	393	C	6	-22.48	0.19	34.31	1.13	0.01

i-nuc	BP(j)	Nuc	#BP_Win	avgMFE	avgZ	avgED	SumZ	SumZ/#TotalWindows	BPs= 7
nt-327	-	G	120	-	-	-	-	-
327	208	C	1	-18.5	-0.73	22.34	-0.73	-0.01
327	220	C	5	-21.9	-1.08	20.84	-5.38	-0.04
327	224	C	6	-22.75	-0.36	25.1	-2.17	-0.02
327	293	C	32	-28.81	-0.74	29.06	-23.53	-0.2
327	315	C	62	-30.9	-0.72	30.43	-44.51	-0.37
327	401	C	1	-24.4	0.94	41.03	0.94	0.01
327	NoBP	G	7	-22.87	0.36	33.58	2.54	0.02
327	392	C	6	-22.48	0.19	34.31	1.13	0.01

i-nuc	BP(j)	Nuc	#BP_Win	avgMFE	avgZ	avgED	SumZ	SumZ/#TotalWindows	BPs= 4
nt-328	-	U	120	-	-	-	-	-
328	NoBP	U	19	-22.39	-0.09	30.58	-1.64	-0.01
328	223	A	6	-22.75	-0.36	25.1	-2.17	-0.02
328	292	A	32	-28.81	-0.74	29.06	-23.53	-0.2
328	314	G	62	-30.9	-0.72	30.43	-44.51	-0.37
328	400	A	1	-24.4	0.94	41.03	0.94	0.01

i-nuc	BP(j)	Nuc	#BP_Win	avgMFE	avgZ	avgED	SumZ	SumZ/#TotalWindows	BPs= 7
nt-329	-	G	120	-	-	-	-	-
329	NoBP	G	24	-27.64	-0.22	36.67	-5.18	-0.04
329	222	C	6	-22.75	-0.36	25.1	-2.17	-0.02
329	218	C	3	-24.17	-1.47	19.68	-4.42	-0.04
329	291	U	32	-28.81	-0.74	29.06	-23.53	-0.2
329	313	U	39	-32.24	-1.13	25.65	-44.17	-0.37
329	394	C	7	-24.3	0.74	38.99	5.2	0.04
329	397	U	3	-23.8	0.87	35.53	2.6	0.02
329	390	U	6	-22.48	0.19	34.31	1.13	0.01

i-nuc	BP(j)	Nuc	#BP_Win	avgMFE	avgZ	avgED	SumZ	SumZ/#TotalWindows	BPs= 8
nt-330	-	G	120	-	-	-	-	-
330	221	C	6	-22.75	-0.36	25.1	-2.17	-0.02
330	217	U	3	-24.17	-1.47	19.68	-4.42	-0.04
330	290	U	32	-28.81	-0.74	29.06	-23.53	-0.2
330	312	U	39	-32.24	-1.13	25.65	-44.17	-0.37
330	NoBP	G	22	-28.22	-0.22	37.68	-4.95	-0.04
330	393	C	7	-24.3	0.74	38.99	5.2	0.04
330	396	C	3	-23.8	0.87	35.53	2.6	0.02
330	389	C	6	-22.48	0.19	34.31	1.13	0.01
330	323	C	2	-22.95	-0.02	31.67	-0.04	-0.0

i-nuc	BP(j)	Nuc	#BP_Win	avgMFE	avgZ	avgED	SumZ	SumZ/#TotalWindows	BPs= 4
nt-331	-	C	120	-	-	-	-	-
331	NoBP	C	108	-29.19	-0.62	30.22	-67.03	-0.56
331	216	G	3	-24.17	-1.47	19.68	-4.42	-0.04
331	319	G	1	-25.2	0.78	40.62	0.78	0.01
331	388	G	6	-22.48	0.19	34.31	1.13	0.01
331	322	G	2	-22.95	-0.02	31.67	-0.04	-0.0

i-nuc	BP(j)	Nuc	#BP_Win	avgMFE	avgZ	avgED	SumZ	SumZ/#TotalWindows	BPs= 7
nt-332	-	A	120	-	-	-	-	-
332	215	U	3	-24.17	-1.47	19.68	-4.42	-0.04
332	219	U	3	-23.73	-0.29	24.75	-0.88	-0.01
332	NoBP	A	62	-30.62	-0.79	29.73	-48.99	-0.41
332	288	U	32	-28.81	-0.74	29.06	-23.53	-0.2
332	391	U	10	-23.58	0.47	38.22	4.7	0.04
332	395	U	3	-23.8	0.87	35.53	2.6	0.02
332	318	U	1	-25.2	0.78	40.62	0.78	0.01
332	387	U	6	-22.48	0.19	34.31	1.13	0.01

i-nuc	BP(j)	Nuc	#BP_Win	avgMFE	avgZ	avgED	SumZ	SumZ/#TotalWindows	BPs= 8
nt-333	-	G	120	-	-	-	-	-
333	NoBP	G	42	-31.62	-1.1	25.51	-46.25	-0.39
333	218	C	3	-23.73	-0.29	24.75	-0.88	-0.01
333	287	U	32	-28.81	-0.74	29.06	-23.53	-0.2
333	298	C	13	-31.74	-0.57	37.48	-7.39	-0.06
333	405	C	9	-22.93	0.25	36.24	2.24	0.02
333	390	U	11	-23.4	0.43	38.01	4.7	0.04
333	394	C	3	-23.8	0.87	35.53	2.6	0.02
333	317	C	1	-25.2	0.78	40.62	0.78	0.01
333	386	U	6	-22.48	0.19	34.31	1.13	0.01

i-nuc	BP(j)	Nuc	#BP_Win	avgMFE	avgZ	avgED	SumZ	SumZ/#TotalWindows	BPs= 8
nt-334	-	G	120	-	-	-	-	-
334	NoBP	G	9	-22.72	0.08	31.76	0.69	0.01
334	217	U	2	-23.9	-0.43	24.5	-0.86	-0.01
334	286	C	32	-28.81	-0.74	29.06	-23.53	-0.2
334	309	U	39	-32.24	-1.13	25.65	-44.17	-0.37
334	297	C	13	-31.74	-0.57	37.48	-7.39	-0.06
334	404	C	9	-22.93	0.25	36.24	2.24	0.02
334	389	C	12	-23.16	0.43	37.85	5.17	0.04
334	393	C	3	-23.8	0.87	35.53	2.6	0.02
334	316	C	1	-25.2	0.78	40.62	0.78	0.01

i-nuc	BP(j)	Nuc	#BP_Win	avgMFE	avgZ	avgED	SumZ	SumZ/#TotalWindows	BPs= 6
nt-335	-	G	120	-	-	-	-	-
335	NoBP	G	23	-22.86	0.29	34.69	6.64	0.06
335	285	U	32	-28.81	-0.74	29.06	-23.53	-0.2
335	308	U	39	-32.24	-1.13	25.65	-44.17	-0.37
335	296	C	13	-31.74	-0.57	37.48	-7.39	-0.06
335	403	U	9	-22.93	0.25	36.24	2.24	0.02
335	392	C	3	-23.8	0.87	35.53	2.6	0.02
335	315	C	1	-25.2	0.78	40.62	0.78	0.01

i-nuc	BP(j)	Nuc	#BP_Win	avgMFE	avgZ	avgED	SumZ	SumZ/#TotalWindows	BPs= 6
nt-336	-	A	120	-	-	-	-	-
336	NoBP	A	12	-22.42	0.28	32.6	3.36	0.03
336	284	U	32	-28.81	-0.74	29.06	-23.53	-0.2
336	307	U	39	-32.24	-1.13	25.65	-44.17	-0.37
336	295	U	13	-31.74	-0.57	37.48	-7.39	-0.06
336	402	U	9	-22.93	0.25	36.24	2.24	0.02
336	387	U	12	-23.16	0.43	37.85	5.17	0.04
336	391	U	3	-23.8	0.87	35.53	2.6	0.02

i-nuc	BP(j)	Nuc	#BP_Win	avgMFE	avgZ	avgED	SumZ	SumZ/#TotalWindows	BPs= 6
nt-337	-	G	120	-	-	-	-	-
337	NoBP	G	12	-22.09	0.38	33.49	4.62	0.04
337	283	C	32	-28.81	-0.74	29.06	-23.53	-0.2
337	306	U	39	-32.24	-1.13	25.65	-44.17	-0.37
337	294	C	13	-31.74	-0.57	37.48	-7.39	-0.06
337	401	C	9	-22.93	0.25	36.24	2.24	0.02
337	386	U	12	-23.16	0.43	37.85	5.17	0.04
337	390	U	3	-23.8	0.87	35.53	2.6	0.02

i-nuc	BP(j)	Nuc	#BP_Win	avgMFE	avgZ	avgED	SumZ	SumZ/#TotalWindows	BPs= 4
nt-338	-	U	120	-	-	-	-	-
338	NoBP	U	28	-26.65	0.01	35.75	0.3	0.0
338	282	A	32	-28.81	-0.74	29.06	-23.53	-0.2
338	305	A	39	-32.24	-1.13	25.65	-44.17	-0.37
338	400	A	9	-22.93	0.25	36.24	2.24	0.02
338	385	A	12	-23.16	0.43	37.85	5.17	0.04

i-nuc	BP(j)	Nuc	#BP_Win	avgMFE	avgZ	avgED	SumZ	SumZ/#TotalWindows	BPs= 4
nt-339	-	G	120	-	-	-	-	-
339	281	C	32	-28.81	-0.74	29.06	-23.53	-0.2
339	304	C	39	-32.24	-1.13	25.65	-44.17	-0.37
339	293	C	13	-31.74	-0.57	37.48	-7.39	-0.06
339	NoBP	G	33	-22.6	0.37	36.0	12.12	0.1
339	389	C	3	-23.8	0.87	35.53	2.6	0.02

i-nuc	BP(j)	Nuc	#BP_Win	avgMFE	avgZ	avgED	SumZ	SumZ/#TotalWindows	BPs= 4
nt-340	-	U	120	-	-	-	-	-
340	NoBP	U	47	-26.65	-0.38	31.1	-17.99	-0.15
340	303	A	39	-32.24	-1.13	25.65	-44.17	-0.37
340	292	A	13	-31.74	-0.57	37.48	-7.39	-0.06
340	383	G	18	-22.93	0.35	36.67	6.3	0.05
340	388	G	3	-23.8	0.87	35.53	2.6	0.02

i-nuc	BP(j)	Nuc	#BP_Win	avgMFE	avgZ	avgED	SumZ	SumZ/#TotalWindows	BPs= 4
nt-341	-	A	120	-	-	-	-	-
341	NoBP	A	59	-27.04	-0.35	32.05	-20.81	-0.17
341	300	U	27	-33.77	-1.54	21.34	-41.47	-0.35
341	291	U	13	-31.74	-0.57	37.48	-7.39	-0.06
341	382	U	18	-22.93	0.35	36.67	6.3	0.05
341	387	U	3	-23.8	0.87	35.53	2.6	0.02

i-nuc	BP(j)	Nuc	#BP_Win	avgMFE	avgZ	avgED	SumZ	SumZ/#TotalWindows	BPs= 4
nt-342	-	U	120	-	-	-	-	-
342	NoBP	U	49	-27.1	-0.07	35.38	-3.54	-0.03
342	277	A	21	-30.66	-1.09	28.83	-22.9	-0.19
342	299	A	27	-33.77	-1.54	21.34	-41.47	-0.35
342	381	A	18	-22.93	0.35	36.67	6.3	0.05
342	457	A	5	-21.0	0.18	30.53	0.9	0.01

i-nuc	BP(j)	Nuc	#BP_Win	avgMFE	avgZ	avgED	SumZ	SumZ/#TotalWindows	BPs= 5
nt-343	-	G	120	-	-	-	-	-
343	NoBP	G	52	-24.61	0.23	35.58	11.87	0.1
343	276	C	21	-30.66	-1.09	28.83	-22.9	-0.19
343	280	C	5	-27.06	-0.37	32.08	-1.86	-0.02
343	298	C	27	-33.77	-1.54	21.34	-41.47	-0.35
343	289	C	10	-32.28	-0.7	39.17	-7.0	-0.06
343	456	U	5	-21.0	0.18	30.53	0.9	0.01

i-nuc	BP(j)	Nuc	#BP_Win	avgMFE	avgZ	avgED	SumZ	SumZ/#TotalWindows	BPs= 5
nt-344	-	A	120	-	-	-	-	-
344	NoBP	A	73	-27.5	-0.37	30.57	-27.0	-0.23
344	275	U	21	-30.66	-1.09	28.83	-22.9	-0.19
344	279	U	5	-27.06	-0.37	32.08	-1.86	-0.02
344	288	U	10	-32.28	-0.7	39.17	-7.0	-0.06
344	301	U	6	-30.5	-0.48	33.69	-2.88	-0.02
344	455	U	5	-21.0	0.18	30.53	0.9	0.01

i-nuc	BP(j)	Nuc	#BP_Win	avgMFE	avgZ	avgED	SumZ	SumZ/#TotalWindows	BPs= 5
nt-345	-	A	120	-	-	-	-	-
345	NoBP	A	79	-29.54	-0.78	28.62	-61.67	-0.51
345	287	U	9	-32.36	-0.72	40.32	-6.52	-0.05
345	300	U	6	-30.5	-0.48	33.69	-2.88	-0.02
345	378	U	18	-22.93	0.35	36.67	6.3	0.05
345	382	U	3	-23.8	0.87	35.53	2.6	0.02
345	454	U	5	-21.0	0.18	30.53	0.9	0.01

i-nuc	BP(j)	Nuc	#BP_Win	avgMFE	avgZ	avgED	SumZ	SumZ/#TotalWindows	BPs= 7
nt-346	-	U	120	-	-	-	-	-
346	NoBP	U	65	-29.56	-0.67	30.01	-43.45	-0.36
346	277	A	5	-27.06	-0.37	32.08	-1.86	-0.02
346	272	A	17	-32.08	-1.38	28.2	-23.44	-0.2
346	299	A	6	-30.5	-0.48	33.69	-2.88	-0.02
346	377	G	18	-22.93	0.35	36.67	6.3	0.05
346	381	A	3	-23.8	0.87	35.53	2.6	0.02
346	453	G	5	-21.0	0.18	30.53	0.9	0.01
346	457	A	1	-21.0	0.33	35.73	0.33	0.0

i-nuc	BP(j)	Nuc	#BP_Win	avgMFE	avgZ	avgED	SumZ	SumZ/#TotalWindows	BPs= 7
nt-347	-	G	120	-	-	-	-	-
347	NoBP	G	44	-22.68	0.32	35.14	14.0	0.12
347	276	C	5	-27.06	-0.37	32.08	-1.86	-0.02
347	271	C	17	-32.08	-1.38	28.2	-23.44	-0.2
347	296	C	27	-33.77	-1.54	21.34	-41.47	-0.35
347	286	C	7	-32.34	-0.72	44.79	-5.07	-0.04
347	298	C	6	-30.5	-0.48	33.69	-2.88	-0.02
347	404	C	13	-28.75	-0.1	33.56	-1.36	-0.01
347	456	U	1	-21.0	0.33	35.73	0.33	0.0

i-nuc	BP(j)	Nuc	#BP_Win	avgMFE	avgZ	avgED	SumZ	SumZ/#TotalWindows	BPs= 6
nt-348	-	A	120	-	-	-	-	-
348	NoBP	A	50	-23.59	0.22	34.89	10.98	0.09
348	275	U	5	-27.06	-0.37	32.08	-1.86	-0.02
348	269	U	17	-32.08	-1.38	28.2	-23.44	-0.2
348	295	U	27	-33.77	-1.54	21.34	-41.47	-0.35
348	285	U	7	-32.34	-0.72	44.79	-5.07	-0.04
348	403	U	13	-28.75	-0.1	33.56	-1.36	-0.01
348	455	U	1	-21.0	0.33	35.73	0.33	0.0

i-nuc	BP(j)	Nuc	#BP_Win	avgMFE	avgZ	avgED	SumZ	SumZ/#TotalWindows	BPs= 9
nt-349	-	G	120	-	-	-	-	-
349	274	C	5	-27.06	-0.37	32.08	-1.86	-0.02
349	268	U	17	-32.08	-1.38	28.2	-23.44	-0.2
349	294	C	27	-33.77	-1.54	21.34	-41.47	-0.35
349	284	U	7	-32.34	-0.72	44.79	-5.07	-0.04
349	297	C	5	-31.2	-0.58	33.24	-2.88	-0.02
349	402	U	13	-28.75	-0.1	33.56	-1.36	-0.01
349	NoBP	G	37	-22.9	0.27	35.62	9.87	0.08
349	378	U	3	-23.8	0.87	35.53	2.6	0.02
349	450	U	5	-21.0	0.18	30.53	0.9	0.01
349	454	U	1	-21.0	0.33	35.73	0.33	0.0

i-nuc	BP(j)	Nuc	#BP_Win	avgMFE	avgZ	avgED	SumZ	SumZ/#TotalWindows	BPs= 6
nt-350	-	G	120	-	-	-	-	-
350	NoBP	G	46	-23.31	0.24	35.41	10.99	0.09
350	267	C	17	-32.08	-1.38	28.2	-23.44	-0.2
350	293	C	27	-33.77	-1.54	21.34	-41.47	-0.35
350	283	C	7	-32.34	-0.72	44.79	-5.07	-0.04
350	296	C	5	-31.2	-0.58	33.24	-2.88	-0.02
350	401	C	13	-28.75	-0.1	33.56	-1.36	-0.01
350	449	C	5	-21.0	0.18	30.53	0.9	0.01

i-nuc	BP(j)	Nuc	#BP_Win	avgMFE	avgZ	avgED	SumZ	SumZ/#TotalWindows	BPs= 3
nt-351	-	A	120	-	-	-	-	-
351	NoBP	A	98	-27.5	-0.37	31.67	-36.67	-0.31
351	266	U	17	-32.08	-1.38	28.2	-23.44	-0.2
351	295	U	4	-31.55	-0.66	33.36	-2.63	-0.02
351	452	U	1	-21.0	0.33	35.73	0.33	0.0

i-nuc	BP(j)	Nuc	#BP_Win	avgMFE	avgZ	avgED	SumZ	SumZ/#TotalWindows	BPs= 4
nt-352	-	U	120	-	-	-	-	-
352	NoBP	U	64	-24.93	0.04	35.71	2.83	0.02
352	265	A	17	-32.08	-1.38	28.2	-23.44	-0.2
352	292	A	25	-34.08	-1.65	20.14	-41.15	-0.34
352	399	A	13	-28.75	-0.1	33.56	-1.36	-0.01
352	451	G	1	-21.0	0.33	35.73	0.33	0.0

i-nuc	BP(j)	Nuc	#BP_Win	avgMFE	avgZ	avgED	SumZ	SumZ/#TotalWindows	BPs= 4
nt-353	-	A	120	-	-	-	-	-
353	NoBP	A	64	-24.97	0.03	35.39	1.83	0.02
353	264	U	17	-32.08	-1.38	28.2	-23.44	-0.2
353	291	U	25	-34.08	-1.65	20.14	-41.15	-0.34
353	398	U	13	-28.75	-0.1	33.56	-1.36	-0.01
353	450	U	1	-21.0	0.33	35.73	0.33	0.0

i-nuc	BP(j)	Nuc	#BP_Win	avgMFE	avgZ	avgED	SumZ	SumZ/#TotalWindows	BPs= 4
nt-354	-	A	120	-	-	-	-	-
354	NoBP	A	3	-30.43	-0.68	35.55	-2.04	-0.02
354	263	U	16	-32.36	-1.42	28.49	-22.74	-0.19
354	290	U	25	-34.08	-1.65	20.14	-41.15	-0.34
354	370	U	63	-24.75	0.04	35.13	2.67	0.02
354	397	U	13	-28.75	-0.1	33.56	-1.36	-0.01

i-nuc	BP(j)	Nuc	#BP_Win	avgMFE	avgZ	avgED	SumZ	SumZ/#TotalWindows	BPs= 5
nt-355	-	G	120	-	-	-	-	-
355	262	C	16	-32.36	-1.42	28.49	-22.74	-0.19
355	289	C	25	-34.08	-1.65	20.14	-41.15	-0.34
355	369	C	64	-24.85	0.02	35.06	1.34	0.01
355	291	U	2	-31.8	-0.67	41.6	-1.34	-0.01
355	396	C	13	-28.75	-0.1	33.56	-1.36	-0.01

i-nuc	BP(j)	Nuc	#BP_Win	avgMFE	avgZ	avgED	SumZ	SumZ/#TotalWindows	BPs= 6
nt-356	-	A	120	-	-	-	-	-
356	NoBP	A	7	-32.67	-1.59	19.76	-11.15	-0.09
356	259	U	8	-32.33	-1.28	37.44	-10.25	-0.09
356	287	U	25	-34.08	-1.65	20.14	-41.15	-0.34
356	368	U	64	-24.85	0.02	35.06	1.34	0.01
356	290	U	2	-31.8	-0.67	41.6	-1.34	-0.01
356	395	U	13	-28.75	-0.1	33.56	-1.36	-0.01
356	370	U	1	-30.1	-0.91	29.71	-0.91	-0.01

i-nuc	BP(j)	Nuc	#BP_Win	avgMFE	avgZ	avgED	SumZ	SumZ/#TotalWindows	BPs= 6
nt-357	-	G	120	-	-	-	-	-
357	NoBP	G	7	-32.47	-1.46	21.21	-10.25	-0.09
357	258	C	8	-32.33	-1.28	37.44	-10.25	-0.09
357	286	C	25	-34.08	-1.65	20.14	-41.15	-0.34
357	367	C	64	-24.85	0.02	35.06	1.34	0.01
357	289	C	2	-31.8	-0.67	41.6	-1.34	-0.01
357	394	C	13	-28.75	-0.1	33.56	-1.36	-0.01
357	369	C	1	-30.1	-0.91	29.71	-0.91	-0.01

i-nuc	BP(j)	Nuc	#BP_Win	avgMFE	avgZ	avgED	SumZ	SumZ/#TotalWindows	BPs= 6
nt-358	-	A	120	-	-	-	-	-
358	NoBP	A	16	-29.08	-0.25	31.88	-3.95	-0.03
358	257	U	8	-32.33	-1.28	37.44	-10.25	-0.09
358	259	U	4	-33.62	-1.66	19.88	-6.64	-0.06
358	285	U	25	-34.08	-1.65	20.14	-41.15	-0.34
358	366	U	64	-24.85	0.02	35.06	1.34	0.01
358	288	U	2	-31.8	-0.67	41.6	-1.34	-0.01
358	368	U	1	-30.1	-0.91	29.71	-0.91	-0.01

i-nuc	BP(j)	Nuc	#BP_Win	avgMFE	avgZ	avgED	SumZ	SumZ/#TotalWindows	BPs= 6
nt-359	-	G	120	-	-	-	-	-
359	NoBP	G	68	-25.19	-0.02	34.46	-1.67	-0.01
359	258	C	4	-33.62	-1.66	19.88	-6.64	-0.06
359	256	U	7	-32.4	-1.26	39.9	-8.82	-0.07
359	281	C	25	-34.08	-1.65	20.14	-41.15	-0.34
359	287	U	2	-31.8	-0.67	41.6	-1.34	-0.01
359	393	C	13	-28.75	-0.1	33.56	-1.36	-0.01
359	367	C	1	-30.1	-0.91	29.71	-0.91	-0.01

i-nuc	BP(j)	Nuc	#BP_Win	avgMFE	avgZ	avgED	SumZ	SumZ/#TotalWindows	BPs= 6
nt-360	-	G	120	-	-	-	-	-
360	NoBP	G	69	-25.29	-0.04	34.35	-2.45	-0.02
360	257	U	3	-33.77	-1.7	19.96	-5.09	-0.04
360	255	C	7	-32.4	-1.26	39.9	-8.82	-0.07
360	280	C	25	-34.08	-1.65	20.14	-41.15	-0.34
360	286	C	2	-31.8	-0.67	41.6	-1.34	-0.01
360	392	C	13	-28.75	-0.1	33.56	-1.36	-0.01
360	366	U	1	-30.1	-0.91	29.71	-0.91	-0.01

i-nuc	BP(j)	Nuc	#BP_Win	avgMFE	avgZ	avgED	SumZ	SumZ/#TotalWindows	BPs= 4
nt-361	-	A	120	-	-	-	-	-
361	NoBP	A	78	-26.07	-0.17	34.72	-12.99	-0.11
361	256	U	2	-33.8	-1.72	19.68	-3.43	-0.03
361	279	U	25	-34.08	-1.65	20.14	-41.15	-0.34
361	285	U	2	-31.8	-0.67	41.6	-1.34	-0.01
361	391	U	13	-28.75	-0.1	33.56	-1.36	-0.01

i-nuc	BP(j)	Nuc	#BP_Win	avgMFE	avgZ	avgED	SumZ	SumZ/#TotalWindows	BPs= 1
nt-362	-	U	120	-	-	-	-	-
362	NoBP	U	95	-26.69	-0.19	34.46	-18.15	-0.15
362	278	A	25	-34.08	-1.65	20.14	-41.15	-0.34

i-nuc	BP(j)	Nuc	#BP_Win	avgMFE	avgZ	avgED	SumZ	SumZ/#TotalWindows	BPs= 1
nt-363	-	U	120	-	-	-	-	-
363	NoBP	U	95	-26.67	-0.18	34.58	-17.1	-0.14
363	277	A	25	-34.08	-1.65	20.14	-41.15	-0.34

i-nuc	BP(j)	Nuc	#BP_Win	avgMFE	avgZ	avgED	SumZ	SumZ/#TotalWindows	BPs= 1
nt-364	-	G	120	-	-	-	-	-
364	NoBP	G	95	-26.64	-0.17	34.73	-15.96	-0.13
364	276	C	25	-34.08	-1.65	20.14	-41.15	-0.34

i-nuc	BP(j)	Nuc	#BP_Win	avgMFE	avgZ	avgED	SumZ	SumZ/#TotalWindows	BPs= 1
nt-365	-	A	120	-	-	-	-	-
365	NoBP	A	96	-26.68	-0.16	34.66	-15.59	-0.13
365	275	U	24	-34.18	-1.69	20.13	-40.56	-0.34

i-nuc	BP(j)	Nuc	#BP_Win	avgMFE	avgZ	avgED	SumZ	SumZ/#TotalWindows	BPs= 4
nt-366	-	U	120	-	-	-	-	-
366	NoBP	U	22	-33.92	-1.58	27.89	-34.72	-0.29
366	376	A	23	-30.65	-0.65	27.14	-14.92	-0.12
366	358	A	64	-24.85	0.02	35.06	1.34	0.01
366	360	G	1	-30.1	-0.91	29.71	-0.91	-0.01
366	409	A	10	-30.82	-0.57	29.42	-5.73	-0.05

i-nuc	BP(j)	Nuc	#BP_Win	avgMFE	avgZ	avgED	SumZ	SumZ/#TotalWindows	BPs= 5
nt-367	-	C	120	-	-	-	-	-
367	NoBP	C	21	-33.99	-1.58	27.09	-33.11	-0.28
367	375	G	23	-30.65	-0.65	27.14	-14.92	-0.12
367	357	G	64	-24.85	0.02	35.06	1.34	0.01
367	359	G	1	-30.1	-0.91	29.71	-0.91	-0.01
367	408	G	10	-30.82	-0.57	29.42	-5.73	-0.05
367	481	G	1	-30.7	-0.16	38.23	-0.16	-0.0

i-nuc	BP(j)	Nuc	#BP_Win	avgMFE	avgZ	avgED	SumZ	SumZ/#TotalWindows	BPs= 5
nt-368	-	U	120	-	-	-	-	-
368	NoBP	U	21	-33.91	-1.51	26.59	-31.77	-0.26
368	374	A	23	-30.65	-0.65	27.14	-14.92	-0.12
368	356	A	64	-24.85	0.02	35.06	1.34	0.01
368	358	A	1	-30.1	-0.91	29.71	-0.91	-0.01
368	407	A	10	-30.82	-0.57	29.42	-5.73	-0.05
368	480	A	1	-30.7	-0.16	38.23	-0.16	-0.0

i-nuc	BP(j)	Nuc	#BP_Win	avgMFE	avgZ	avgED	SumZ	SumZ/#TotalWindows	BPs= 5
nt-369	-	C	120	-	-	-	-	-
369	NoBP	C	21	-33.89	-1.47	25.85	-30.97	-0.26
369	373	G	23	-30.65	-0.65	27.14	-14.92	-0.12
369	355	G	64	-24.85	0.02	35.06	1.34	0.01
369	357	G	1	-30.1	-0.91	29.71	-0.91	-0.01
369	406	G	10	-30.82	-0.57	29.42	-5.73	-0.05
369	479	G	1	-30.7	-0.16	38.23	-0.16	-0.0

i-nuc	BP(j)	Nuc	#BP_Win	avgMFE	avgZ	avgED	SumZ	SumZ/#TotalWindows	BPs= 4
nt-370	-	U	120	-	-	-	-	-
370	NoBP	U	37	-30.89	-0.68	29.39	-25.04	-0.21
370	270	A	12	-35.24	-1.91	15.02	-22.91	-0.19
370	354	A	63	-24.75	0.04	35.13	2.67	0.02
370	399	A	7	-31.71	-0.71	33.73	-4.98	-0.04
370	356	A	1	-30.1	-0.91	29.71	-0.91	-0.01

i-nuc	BP(j)	Nuc	#BP_Win	avgMFE	avgZ	avgED	SumZ	SumZ/#TotalWindows	BPs= 4
nt-371	-	G	120	-	-	-	-	-
371	NoBP	G	89	-26.56	-0.19	32.89	-16.93	-0.14
371	269	U	12	-35.24	-1.91	15.02	-22.91	-0.19
371	396	C	2	-30.8	-0.24	43.85	-0.48	-0.0
371	398	U	7	-31.71	-0.71	33.73	-4.98	-0.04
371	404	C	10	-30.82	-0.57	29.42	-5.73	-0.05

i-nuc	BP(j)	Nuc	#BP_Win	avgMFE	avgZ	avgED	SumZ	SumZ/#TotalWindows	BPs= 4
nt-372	-	A	120	-	-	-	-	-
372	NoBP	A	89	-26.57	-0.19	32.74	-16.77	-0.14
372	268	U	12	-35.24	-1.91	15.02	-22.91	-0.19
372	395	U	2	-30.8	-0.24	43.85	-0.48	-0.0
372	397	U	7	-31.71	-0.71	33.73	-4.98	-0.04
372	403	U	10	-30.82	-0.57	29.42	-5.73	-0.05

i-nuc	BP(j)	Nuc	#BP_Win	avgMFE	avgZ	avgED	SumZ	SumZ/#TotalWindows	BPs= 5
nt-373	-	G	120	-	-	-	-	-
373	NoBP	G	42	-23.39	0.16	34.16	6.86	0.06
373	267	C	12	-35.24	-1.91	15.02	-22.91	-0.19
373	369	C	23	-30.65	-0.65	27.14	-14.92	-0.12
373	394	C	2	-30.8	-0.24	43.85	-0.48	-0.0
373	398	U	34	-29.01	-0.42	33.64	-14.31	-0.12
373	396	C	7	-31.71	-0.71	33.73	-4.98	-0.04

i-nuc	BP(j)	Nuc	#BP_Win	avgMFE	avgZ	avgED	SumZ	SumZ/#TotalWindows	BPs= 4
nt-374	-	A	120	-	-	-	-	-
374	266	U	12	-35.24	-1.91	15.02	-22.91	-0.19
374	368	U	23	-30.65	-0.65	27.14	-14.92	-0.12
374	NoBP	A	44	-23.75	0.15	34.14	6.41	0.05
374	397	U	34	-29.01	-0.42	33.64	-14.31	-0.12
374	395	U	7	-31.71	-0.71	33.73	-4.98	-0.04

i-nuc	BP(j)	Nuc	#BP_Win	avgMFE	avgZ	avgED	SumZ	SumZ/#TotalWindows	BPs= 6
nt-375	-	G	120	-	-	-	-	-
375	NoBP	G	35	-25.97	-0.15	31.91	-5.23	-0.04
375	264	U	5	-36.24	-2.1	13.14	-10.51	-0.09
375	367	C	23	-30.65	-0.65	27.14	-14.92	-0.12
375	392	C	2	-30.8	-0.24	43.85	-0.48	-0.0
375	396	C	34	-29.01	-0.42	33.64	-14.31	-0.12
375	394	C	7	-31.71	-0.71	33.73	-4.98	-0.04
375	391	U	14	-22.54	0.03	30.18	0.38	0.0

i-nuc	BP(j)	Nuc	#BP_Win	avgMFE	avgZ	avgED	SumZ	SumZ/#TotalWindows	BPs= 6
nt-376	-	A	120	-	-	-	-	-
376	NoBP	A	37	-27.38	-0.24	32.28	-8.83	-0.07
376	263	U	5	-36.24	-2.1	13.14	-10.51	-0.09
376	366	U	23	-30.65	-0.65	27.14	-14.92	-0.12
376	391	U	2	-30.8	-0.24	43.85	-0.48	-0.0
376	395	U	34	-29.01	-0.42	33.64	-14.31	-0.12
376	390	U	14	-22.54	0.03	30.18	0.38	0.0
376	463	U	5	-23.36	-0.12	32.82	-0.61	-0.01

i-nuc	BP(j)	Nuc	#BP_Win	avgMFE	avgZ	avgED	SumZ	SumZ/#TotalWindows	BPs= 6
nt-377	-	G	120	-	-	-	-	-
377	262	C	5	-36.24	-2.1	13.14	-10.51	-0.09
377	NoBP	G	35	-30.91	-0.7	26.41	-24.33	-0.2
377	389	C	16	-23.58	-0.01	31.89	-0.1	-0.0
377	394	C	34	-29.01	-0.42	33.64	-14.31	-0.12
377	393	C	7	-31.71	-0.71	33.73	-4.98	-0.04
377	346	U	18	-22.93	0.35	36.67	6.3	0.05
377	462	C	5	-23.36	-0.12	32.82	-0.61	-0.01

i-nuc	BP(j)	Nuc	#BP_Win	avgMFE	avgZ	avgED	SumZ	SumZ/#TotalWindows	BPs= 5
nt-378	-	U	120	-	-	-	-	-
378	261	G	3	-37.13	-2.29	11.77	-6.87	-0.06
378	NoBP	U	75	-30.5	-0.66	29.74	-49.25	-0.41
378	388	G	16	-23.58	-0.01	31.89	-0.1	-0.0
378	345	A	18	-22.93	0.35	36.67	6.3	0.05
378	349	G	3	-23.8	0.87	35.53	2.6	0.02
378	461	G	5	-23.36	-0.12	32.82	-0.61	-0.01

i-nuc	BP(j)	Nuc	#BP_Win	avgMFE	avgZ	avgED	SumZ	SumZ/#TotalWindows	BPs= 2
nt-379	-	G	120	-	-	-	-	-
379	NoBP	G	63	-28.38	-0.43	28.93	-27.37	-0.23
379	387	U	16	-23.58	-0.01	31.89	-0.1	-0.0
379	392	C	41	-29.48	-0.47	33.66	-19.29	-0.16

i-nuc	BP(j)	Nuc	#BP_Win	avgMFE	avgZ	avgED	SumZ	SumZ/#TotalWindows	BPs= 2
nt-380	-	A	120	-	-	-	-	-
380	NoBP	A	63	-28.32	-0.41	29.04	-25.98	-0.22
380	386	U	16	-23.58	-0.01	31.89	-0.1	-0.0
380	391	U	41	-29.48	-0.47	33.66	-19.29	-0.16

i-nuc	BP(j)	Nuc	#BP_Win	avgMFE	avgZ	avgED	SumZ	SumZ/#TotalWindows	BPs= 3
nt-381	-	A	120	-	-	-	-	-
381	NoBP	A	58	-28.86	-0.57	27.25	-33.26	-0.28
381	390	U	41	-29.48	-0.47	33.66	-19.29	-0.16
381	342	U	18	-22.93	0.35	36.67	6.3	0.05
381	346	U	3	-23.8	0.87	35.53	2.6	0.02

i-nuc	BP(j)	Nuc	#BP_Win	avgMFE	avgZ	avgED	SumZ	SumZ/#TotalWindows	BPs= 3
nt-382	-	U	120	-	-	-	-	-
382	NoBP	U	94	-29.41	-0.54	29.79	-50.44	-0.42
382	341	A	18	-22.93	0.35	36.67	6.3	0.05
382	345	A	3	-23.8	0.87	35.53	2.6	0.02
382	457	A	5	-23.36	-0.12	32.82	-0.61	-0.01

i-nuc	BP(j)	Nuc	#BP_Win	avgMFE	avgZ	avgED	SumZ	SumZ/#TotalWindows	BPs= 2
nt-383	-	G	120	-	-	-	-	-
383	NoBP	G	97	-29.22	-0.48	30.01	-46.32	-0.39
383	340	U	18	-22.93	0.35	36.67	6.3	0.05
383	456	U	5	-23.36	-0.12	32.82	-0.61	-0.01

i-nuc	BP(j)	Nuc	#BP_Win	avgMFE	avgZ	avgED	SumZ	SumZ/#TotalWindows	BPs= 1
nt-384	-	A	120	-	-	-	-	-
384	NoBP	A	115	-28.23	-0.34	31.17	-38.56	-0.32
384	455	U	5	-23.36	-0.12	32.82	-0.61	-0.01

i-nuc	BP(j)	Nuc	#BP_Win	avgMFE	avgZ	avgED	SumZ	SumZ/#TotalWindows	BPs= 3
nt-385	-	A	120	-	-	-	-	-
385	NoBP	A	97	-28.53	-0.38	31.35	-37.09	-0.31
385	338	U	12	-23.16	0.43	37.85	5.17	0.04
385	454	U	5	-23.36	-0.12	32.82	-0.61	-0.01
385	494	U	6	-33.5	-0.85	18.58	-5.07	-0.04

i-nuc	BP(j)	Nuc	#BP_Win	avgMFE	avgZ	avgED	SumZ	SumZ/#TotalWindows	BPs= 5
nt-386	-	U	120	-	-	-	-	-
386	NoBP	U	75	-30.06	-0.49	31.33	-36.43	-0.3
386	380	A	16	-23.58	-0.01	31.89	-0.1	-0.0
386	337	G	12	-23.16	0.43	37.85	5.17	0.04
386	333	G	6	-22.48	0.19	34.31	1.13	0.01
386	453	G	5	-23.36	-0.12	32.82	-0.61	-0.01
386	493	G	6	-33.5	-0.85	18.58	-5.07	-0.04

i-nuc	BP(j)	Nuc	#BP_Win	avgMFE	avgZ	avgED	SumZ	SumZ/#TotalWindows	BPs= 5
nt-387	-	U	120	-	-	-	-	-
387	NoBP	U	77	-29.88	-0.5	31.56	-38.29	-0.32
387	379	G	16	-23.58	-0.01	31.89	-0.1	-0.0
387	336	A	12	-23.16	0.43	37.85	5.17	0.04
387	341	A	3	-23.8	0.87	35.53	2.6	0.02
387	332	A	6	-22.48	0.19	34.31	1.13	0.01
387	492	A	6	-33.5	-0.85	18.58	-5.07	-0.04

i-nuc	BP(j)	Nuc	#BP_Win	avgMFE	avgZ	avgED	SumZ	SumZ/#TotalWindows	BPs= 6
nt-388	-	G	120	-	-	-	-	-
388	NoBP	G	79	-28.37	-0.33	32.74	-26.16	-0.22
388	378	U	16	-23.58	-0.01	31.89	-0.1	-0.0
388	340	U	3	-23.8	0.87	35.53	2.6	0.02
388	331	C	6	-22.48	0.19	34.31	1.13	0.01
388	490	C	6	-33.6	-0.7	26.61	-4.18	-0.03
388	491	C	6	-33.5	-0.85	18.58	-5.07	-0.04
388	462	C	4	-34.0	-0.34	40.35	-1.37	-0.01

i-nuc	BP(j)	Nuc	#BP_Win	avgMFE	avgZ	avgED	SumZ	SumZ/#TotalWindows	BPs= 6
nt-389	-	C	120	-	-	-	-	-
389	NoBP	C	67	-29.31	-0.45	32.1	-30.12	-0.25
389	377	G	16	-23.58	-0.01	31.89	-0.1	-0.0
389	334	G	12	-23.16	0.43	37.85	5.17	0.04
389	339	G	3	-23.8	0.87	35.53	2.6	0.02
389	330	G	6	-22.48	0.19	34.31	1.13	0.01
389	489	G	12	-33.55	-0.77	22.6	-9.25	-0.08
389	461	G	4	-34.0	-0.34	40.35	-1.37	-0.01

i-nuc	BP(j)	Nuc	#BP_Win	avgMFE	avgZ	avgED	SumZ	SumZ/#TotalWindows	BPs= 7
nt-390	-	U	120	-	-	-	-	-
390	NoBP	U	29	-28.92	-0.34	31.51	-10.0	-0.08
390	381	A	41	-29.48	-0.47	33.66	-19.29	-0.16
390	333	G	11	-23.4	0.43	38.01	4.7	0.04
390	337	G	3	-23.8	0.87	35.53	2.6	0.02
390	329	G	6	-22.48	0.19	34.31	1.13	0.01
390	376	A	14	-22.54	0.03	30.18	0.38	0.0
390	488	A	12	-33.55	-0.77	22.6	-9.25	-0.08
390	460	G	4	-34.0	-0.34	40.35	-1.37	-0.01

i-nuc	BP(j)	Nuc	#BP_Win	avgMFE	avgZ	avgED	SumZ	SumZ/#TotalWindows	BPs= 9
nt-391	-	U	120	-	-	-	-	-
391	NoBP	U	14	-28.76	-0.45	29.5	-6.3	-0.05
391	376	A	2	-30.8	-0.24	43.85	-0.48	-0.0
391	380	A	41	-29.48	-0.47	33.66	-19.29	-0.16
391	361	A	13	-28.75	-0.1	33.56	-1.36	-0.01
391	332	A	10	-23.58	0.47	38.22	4.7	0.04
391	336	A	3	-23.8	0.87	35.53	2.6	0.02
391	448	G	7	-22.7	-0.02	33.72	-0.14	-0.0
391	375	G	14	-22.54	0.03	30.18	0.38	0.0
391	487	G	12	-33.55	-0.77	22.6	-9.25	-0.08
391	459	A	4	-34.0	-0.34	40.35	-1.37	-0.01

i-nuc	BP(j)	Nuc	#BP_Win	avgMFE	avgZ	avgED	SumZ	SumZ/#TotalWindows	BPs= 8
nt-392	-	C	120	-	-	-	-	-
392	NoBP	C	14	-28.99	-0.08	32.73	-1.11	-0.01
392	375	G	2	-30.8	-0.24	43.85	-0.48	-0.0
392	379	G	41	-29.48	-0.47	33.66	-19.29	-0.16
392	360	G	13	-28.75	-0.1	33.56	-1.36	-0.01
392	335	G	3	-23.8	0.87	35.53	2.6	0.02
392	327	G	6	-22.48	0.19	34.31	1.13	0.01
392	447	G	25	-22.96	-0.03	32.16	-0.76	-0.01
392	486	G	12	-33.55	-0.77	22.6	-9.25	-0.08
392	458	G	4	-34.0	-0.34	40.35	-1.37	-0.01

i-nuc	BP(j)	Nuc	#BP_Win	avgMFE	avgZ	avgED	SumZ	SumZ/#TotalWindows	BPs= 8
nt-393	-	C	120	-	-	-	-	-
393	NoBP	C	43	-29.9	-0.48	33.21	-20.67	-0.17
393	377	G	7	-31.71	-0.71	33.73	-4.98	-0.04
393	359	G	13	-28.75	-0.1	33.56	-1.36	-0.01
393	330	G	7	-24.3	0.74	38.99	5.2	0.04
393	334	G	3	-23.8	0.87	35.53	2.6	0.02
393	326	G	6	-22.48	0.19	34.31	1.13	0.01
393	446	G	25	-22.96	-0.03	32.16	-0.76	-0.01
393	485	G	12	-33.55	-0.77	22.6	-9.25	-0.08
393	448	G	4	-34.0	-0.34	40.35	-1.37	-0.01

i-nuc	BP(j)	Nuc	#BP_Win	avgMFE	avgZ	avgED	SumZ	SumZ/#TotalWindows	BPs= 11
nt-394	-	C	120	-	-	-	-	-
394	NoBP	C	2	-32.4	-0.8	19.72	-1.6	-0.01
394	373	G	2	-30.8	-0.24	43.85	-0.48	-0.0
394	377	G	34	-29.01	-0.42	33.64	-14.31	-0.12
394	375	G	7	-31.71	-0.71	33.73	-4.98	-0.04
394	357	G	13	-28.75	-0.1	33.56	-1.36	-0.01
394	329	G	7	-24.3	0.74	38.99	5.2	0.04
394	333	G	3	-23.8	0.87	35.53	2.6	0.02
394	325	G	6	-22.48	0.19	34.31	1.13	0.01
394	445	G	25	-22.96	-0.03	32.16	-0.76	-0.01
394	483	G	12	-33.55	-0.77	22.6	-9.25	-0.08
394	447	G	4	-34.0	-0.34	40.35	-1.37	-0.01
394	509	G	5	-34.78	-0.8	33.57	-4.0	-0.03

i-nuc	BP(j)	Nuc	#BP_Win	avgMFE	avgZ	avgED	SumZ	SumZ/#TotalWindows	BPs= 10
nt-395	-	U	120	-	-	-	-	-
395	NoBP	U	14	-32.55	-0.7	23.61	-9.81	-0.08
395	372	A	2	-30.8	-0.24	43.85	-0.48	-0.0
395	376	A	34	-29.01	-0.42	33.64	-14.31	-0.12
395	374	A	7	-31.71	-0.71	33.73	-4.98	-0.04
395	356	A	13	-28.75	-0.1	33.56	-1.36	-0.01
395	419	A	8	-25.4	0.59	38.88	4.74	0.04
395	332	A	3	-23.8	0.87	35.53	2.6	0.02
395	324	G	5	-22.7	0.22	33.38	1.1	0.01
395	444	A	25	-22.96	-0.03	32.16	-0.76	-0.01
395	446	G	4	-34.0	-0.34	40.35	-1.37	-0.01
395	508	A	5	-34.78	-0.8	33.57	-4.0	-0.03

i-nuc	BP(j)	Nuc	#BP_Win	avgMFE	avgZ	avgED	SumZ	SumZ/#TotalWindows	BPs= 11
nt-396	-	C	120	-	-	-	-	-
396	371	G	2	-30.8	-0.24	43.85	-0.48	-0.0
396	375	G	34	-29.01	-0.42	33.64	-14.31	-0.12
396	373	G	7	-31.71	-0.71	33.73	-4.98	-0.04
396	355	G	13	-28.75	-0.1	33.56	-1.36	-0.01
396	418	G	9	-26.2	0.48	38.9	4.35	0.04
396	330	G	3	-23.8	0.87	35.53	2.6	0.02
396	322	G	3	-23.07	0.39	35.07	1.18	0.01
396	NoBP	C	3	-21.9	-0.02	33.54	-0.05	-0.0
396	443	G	25	-22.96	-0.03	32.16	-0.76	-0.01
396	481	G	12	-33.55	-0.77	22.6	-9.25	-0.08
396	445	G	4	-34.0	-0.34	40.35	-1.37	-0.01
396	507	G	5	-34.78	-0.8	33.57	-4.0	-0.03

i-nuc	BP(j)	Nuc	#BP_Win	avgMFE	avgZ	avgED	SumZ	SumZ/#TotalWindows	BPs= 9
nt-397	-	U	120	-	-	-	-	-
397	NoBP	U	30	-23.53	-0.08	32.78	-2.37	-0.02
397	374	A	34	-29.01	-0.42	33.64	-14.31	-0.12
397	372	A	7	-31.71	-0.71	33.73	-4.98	-0.04
397	354	A	13	-28.75	-0.1	33.56	-1.36	-0.01
397	417	G	9	-26.2	0.48	38.9	4.35	0.04
397	329	G	3	-23.8	0.87	35.53	2.6	0.02
397	321	G	3	-23.07	0.39	35.07	1.18	0.01
397	480	A	12	-33.55	-0.77	22.6	-9.25	-0.08
397	444	A	4	-34.0	-0.34	40.35	-1.37	-0.01
397	506	A	5	-34.78	-0.8	33.57	-4.0	-0.03

i-nuc	BP(j)	Nuc	#BP_Win	avgMFE	avgZ	avgED	SumZ	SumZ/#TotalWindows	BPs= 8
nt-398	-	U	120	-	-	-	-	-
398	373	G	34	-29.01	-0.42	33.64	-14.31	-0.12
398	371	G	7	-31.71	-0.71	33.73	-4.98	-0.04
398	353	A	13	-28.75	-0.1	33.56	-1.36	-0.01
398	416	A	9	-26.2	0.48	38.9	4.35	0.04
398	NoBP	U	33	-23.69	-0.03	32.67	-0.99	-0.01
398	320	G	3	-23.07	0.39	35.07	1.18	0.01
398	479	G	12	-33.55	-0.77	22.6	-9.25	-0.08
398	443	G	4	-34.0	-0.34	40.35	-1.37	-0.01
398	505	A	5	-34.78	-0.8	33.57	-4.0	-0.03

i-nuc	BP(j)	Nuc	#BP_Win	avgMFE	avgZ	avgED	SumZ	SumZ/#TotalWindows	BPs= 5
nt-399	-	A	120	-	-	-	-	-
399	NoBP	A	75	-26.87	-0.25	33.11	-18.88	-0.16
399	370	U	7	-31.71	-0.71	33.73	-4.98	-0.04
399	352	U	13	-28.75	-0.1	33.56	-1.36	-0.01
399	415	U	9	-26.2	0.48	38.9	4.35	0.04
399	478	U	12	-33.55	-0.77	22.6	-9.25	-0.08
399	442	U	4	-34.0	-0.34	40.35	-1.37	-0.01

i-nuc	BP(j)	Nuc	#BP_Win	avgMFE	avgZ	avgED	SumZ	SumZ/#TotalWindows	BPs= 3
nt-400	-	A	120	-	-	-	-	-
400	NoBP	A	35	-30.06	-0.42	32.91	-14.59	-0.12
400	412	U	75	-28.06	-0.27	32.13	-20.13	-0.17
400	338	U	9	-22.93	0.25	36.24	2.24	0.02
400	328	U	1	-24.4	0.94	41.03	0.94	0.01

i-nuc	BP(j)	Nuc	#BP_Win	avgMFE	avgZ	avgED	SumZ	SumZ/#TotalWindows	BPs= 8
nt-401	-	C	120	-	-	-	-	-
401	NoBP	C	14	-31.29	-0.65	33.4	-9.14	-0.08
401	350	G	13	-28.75	-0.1	33.56	-1.36	-0.01
401	411	G	76	-28.08	-0.26	32.25	-20.13	-0.17
401	337	G	9	-22.93	0.25	36.24	2.24	0.02
401	327	G	1	-24.4	0.94	41.03	0.94	0.01
401	325	G	2	-23.5	0.83	32.78	1.66	0.01
401	446	G	1	-30.5	-1.31	28.43	-1.31	-0.01
401	489	G	3	-33.53	-1.12	22.37	-3.37	-0.03
401	418	G	1	-34.9	-0.64	39.62	-0.64	-0.01

i-nuc	BP(j)	Nuc	#BP_Win	avgMFE	avgZ	avgED	SumZ	SumZ/#TotalWindows	BPs= 7
nt-402	-	U	120	-	-	-	-	-
402	NoBP	U	15	-30.95	-0.53	33.29	-7.99	-0.07
402	349	G	13	-28.75	-0.1	33.56	-1.36	-0.01
402	410	A	76	-28.08	-0.26	32.25	-20.13	-0.17
402	336	A	9	-22.93	0.25	36.24	2.24	0.02
402	324	G	2	-23.5	0.83	32.78	1.66	0.01
402	445	G	1	-30.5	-1.31	28.43	-1.31	-0.01
402	488	A	3	-33.53	-1.12	22.37	-3.37	-0.03
402	417	G	1	-34.9	-0.64	39.62	-0.64	-0.01

i-nuc	BP(j)	Nuc	#BP_Win	avgMFE	avgZ	avgED	SumZ	SumZ/#TotalWindows	BPs= 10
nt-403	-	U	120	-	-	-	-	-
403	NoBP	U	2	-31.8	-0.67	41.6	-1.34	-0.01
403	348	A	13	-28.75	-0.1	33.56	-1.36	-0.01
403	409	A	76	-28.08	-0.26	32.25	-20.13	-0.17
403	335	G	9	-22.93	0.25	36.24	2.24	0.02
403	326	G	1	-24.4	0.94	41.03	0.94	0.01
403	322	G	2	-23.5	0.83	32.78	1.66	0.01
403	444	A	1	-30.5	-1.31	28.43	-1.31	-0.01
403	372	A	10	-30.82	-0.57	29.42	-5.73	-0.05
403	487	G	3	-33.53	-1.12	22.37	-3.37	-0.03
403	416	A	1	-34.9	-0.64	39.62	-0.64	-0.01
403	419	A	2	-34.8	-0.86	34.34	-1.71	-0.01

i-nuc	BP(j)	Nuc	#BP_Win	avgMFE	avgZ	avgED	SumZ	SumZ/#TotalWindows	BPs= 10
nt-404	-	C	120	-	-	-	-	-
404	NoBP	C	1	-31.7	-0.61	39.27	-0.61	-0.01
404	347	G	13	-28.75	-0.1	33.56	-1.36	-0.01
404	408	G	76	-28.08	-0.26	32.25	-20.13	-0.17
404	334	G	9	-22.93	0.25	36.24	2.24	0.02
404	325	G	1	-24.4	0.94	41.03	0.94	0.01
404	321	G	2	-23.5	0.83	32.78	1.66	0.01
404	443	G	1	-30.5	-1.31	28.43	-1.31	-0.01
404	371	G	10	-30.82	-0.57	29.42	-5.73	-0.05
404	486	G	3	-33.53	-1.12	22.37	-3.37	-0.03
404	414	G	1	-34.9	-0.64	39.62	-0.64	-0.01
404	418	G	3	-34.3	-0.72	35.74	-2.17	-0.02

i-nuc	BP(j)	Nuc	#BP_Win	avgMFE	avgZ	avgED	SumZ	SumZ/#TotalWindows	BPs= 6
nt-405	-	C	120	-	-	-	-	-
405	NoBP	C	101	-28.52	-0.29	32.14	-29.55	-0.25
405	333	G	9	-22.93	0.25	36.24	2.24	0.02
405	324	G	1	-24.4	0.94	41.03	0.94	0.01
405	320	G	2	-23.5	0.83	32.78	1.66	0.01
405	485	G	3	-33.53	-1.12	22.37	-3.37	-0.03
405	413	G	1	-34.9	-0.64	39.62	-0.64	-0.01
405	417	G	3	-34.3	-0.72	35.74	-2.17	-0.02

i-nuc	BP(j)	Nuc	#BP_Win	avgMFE	avgZ	avgED	SumZ	SumZ/#TotalWindows	BPs= 4
nt-406	-	G	120	-	-	-	-	-
406	NoBP	G	105	-27.9	-0.22	32.99	-22.62	-0.19
406	323	C	1	-24.4	0.94	41.03	0.94	0.01
406	369	C	10	-30.82	-0.57	29.42	-5.73	-0.05
406	484	C	3	-33.53	-1.12	22.37	-3.37	-0.03
406	412	U	1	-34.9	-0.64	39.62	-0.64	-0.01

i-nuc	BP(j)	Nuc	#BP_Win	avgMFE	avgZ	avgED	SumZ	SumZ/#TotalWindows	BPs= 2
nt-407	-	A	120	-	-	-	-	-
407	NoBP	A	108	-28.19	-0.26	32.92	-27.93	-0.23
407	318	U	2	-23.5	0.83	32.78	1.66	0.01
407	368	U	10	-30.82	-0.57	29.42	-5.73	-0.05

i-nuc	BP(j)	Nuc	#BP_Win	avgMFE	avgZ	avgED	SumZ	SumZ/#TotalWindows	BPs= 4
nt-408	-	G	120	-	-	-	-	-
408	NoBP	G	31	-28.68	-0.3	34.28	-9.15	-0.08
408	404	C	76	-28.08	-0.26	32.25	-20.13	-0.17
408	309	U	1	-25.5	0.53	46.48	0.53	0.0
408	317	C	2	-23.5	0.83	32.78	1.66	0.01
408	367	C	10	-30.82	-0.57	29.42	-5.73	-0.05

i-nuc	BP(j)	Nuc	#BP_Win	avgMFE	avgZ	avgED	SumZ	SumZ/#TotalWindows	BPs= 3
nt-409	-	A	120	-	-	-	-	-
409	NoBP	A	33	-28.54	-0.26	34.23	-8.65	-0.07
409	403	U	76	-28.08	-0.26	32.25	-20.13	-0.17
409	308	U	1	-25.5	0.53	46.48	0.53	0.0
409	366	U	10	-30.82	-0.57	29.42	-5.73	-0.05

i-nuc	BP(j)	Nuc	#BP_Win	avgMFE	avgZ	avgED	SumZ	SumZ/#TotalWindows	BPs= 4
nt-410	-	A	120	-	-	-	-	-
410	NoBP	A	41	-29.33	-0.39	33.28	-15.95	-0.13
410	402	U	76	-28.08	-0.26	32.25	-20.13	-0.17
410	301	U	1	-28.7	-0.24	26.19	-0.24	-0.0
410	307	U	1	-25.5	0.53	46.48	0.53	0.0
410	318	U	1	-24.4	0.94	41.03	0.94	0.01

i-nuc	BP(j)	Nuc	#BP_Win	avgMFE	avgZ	avgED	SumZ	SumZ/#TotalWindows	BPs= 5
nt-411	-	G	120	-	-	-	-	-
411	401	C	76	-28.08	-0.26	32.25	-20.13	-0.17
411	300	U	1	-28.7	-0.24	26.19	-0.24	-0.0
411	NoBP	G	18	-29.77	-0.19	37.22	-3.41	-0.03
411	306	U	1	-25.5	0.53	46.48	0.53	0.0
411	317	C	1	-24.4	0.94	41.03	0.94	0.01
411	436	C	23	-29.27	-0.59	29.93	-13.56	-0.11

i-nuc	BP(j)	Nuc	#BP_Win	avgMFE	avgZ	avgED	SumZ	SumZ/#TotalWindows	BPs= 5
nt-412	-	U	120	-	-	-	-	-
412	400	A	75	-28.06	-0.27	32.13	-20.13	-0.17
412	299	A	1	-28.7	-0.24	26.19	-0.24	-0.0
412	NoBP	U	19	-29.52	-0.15	37.28	-2.87	-0.02
412	305	A	1	-25.5	0.53	46.48	0.53	0.0
412	435	A	23	-29.27	-0.59	29.93	-13.56	-0.11
412	406	G	1	-34.9	-0.64	39.62	-0.64	-0.01

i-nuc	BP(j)	Nuc	#BP_Win	avgMFE	avgZ	avgED	SumZ	SumZ/#TotalWindows	BPs= 6
nt-413	-	G	120	-	-	-	-	-
413	NoBP	G	32	-30.36	-0.32	36.43	-10.1	-0.08
413	298	C	1	-28.7	-0.24	26.19	-0.24	-0.0
413	304	C	1	-25.5	0.53	46.48	0.53	0.0
413	316	C	1	-24.4	0.94	41.03	0.94	0.01
413	433	C	61	-27.45	-0.24	31.42	-14.67	-0.12
413	434	U	23	-29.27	-0.59	29.93	-13.56	-0.11
413	405	C	1	-34.9	-0.64	39.62	-0.64	-0.01

i-nuc	BP(j)	Nuc	#BP_Win	avgMFE	avgZ	avgED	SumZ	SumZ/#TotalWindows	BPs= 5
nt-414	-	G	120	-	-	-	-	-
414	NoBP	G	32	-30.52	-0.34	36.82	-10.74	-0.09
414	297	C	1	-28.7	-0.24	26.19	-0.24	-0.0
414	315	C	1	-24.4	0.94	41.03	0.94	0.01
414	432	U	62	-27.41	-0.22	31.6	-13.82	-0.12
414	433	C	23	-29.27	-0.59	29.93	-13.56	-0.11
414	404	C	1	-34.9	-0.64	39.62	-0.64	-0.01

i-nuc	BP(j)	Nuc	#BP_Win	avgMFE	avgZ	avgED	SumZ	SumZ/#TotalWindows	BPs= 3
nt-415	-	U	120	-	-	-	-	-
415	NoBP	U	25	-32.4	-0.66	35.86	-16.51	-0.14
415	399	A	9	-26.2	0.48	38.9	4.35	0.04
415	314	G	1	-24.4	0.94	41.03	0.94	0.01
415	431	A	85	-27.91	-0.32	31.15	-27.38	-0.23

i-nuc	BP(j)	Nuc	#BP_Win	avgMFE	avgZ	avgED	SumZ	SumZ/#TotalWindows	BPs= 4
nt-416	-	A	120	-	-	-	-	-
416	NoBP	A	24	-32.6	-0.7	35.46	-16.91	-0.14
416	398	U	9	-26.2	0.48	38.9	4.35	0.04
416	313	U	1	-24.4	0.94	41.03	0.94	0.01
416	430	U	85	-27.91	-0.32	31.15	-27.38	-0.23
416	403	U	1	-34.9	-0.64	39.62	-0.64	-0.01

i-nuc	BP(j)	Nuc	#BP_Win	avgMFE	avgZ	avgED	SumZ	SumZ/#TotalWindows	BPs= 6
nt-417	-	G	120	-	-	-	-	-
417	NoBP	G	18	-32.05	-0.67	36.83	-12.03	-0.1
417	397	U	9	-26.2	0.48	38.9	4.35	0.04
417	312	U	1	-24.4	0.94	41.03	0.94	0.01
417	429	C	85	-27.91	-0.32	31.15	-27.38	-0.23
417	402	U	1	-34.9	-0.64	39.62	-0.64	-0.01
417	405	C	3	-34.3	-0.72	35.74	-2.17	-0.02
417	534	U	3	-36.87	-1.13	28.41	-3.38	-0.03

i-nuc	BP(j)	Nuc	#BP_Win	avgMFE	avgZ	avgED	SumZ	SumZ/#TotalWindows	BPs= 4
nt-418	-	G	120	-	-	-	-	-
418	NoBP	G	104	-28.69	-0.38	32.17	-39.47	-0.33
418	396	C	9	-26.2	0.48	38.9	4.35	0.04
418	401	C	1	-34.9	-0.64	39.62	-0.64	-0.01
418	404	C	3	-34.3	-0.72	35.74	-2.17	-0.02
418	533	C	3	-36.87	-1.13	28.41	-3.38	-0.03

i-nuc	BP(j)	Nuc	#BP_Win	avgMFE	avgZ	avgED	SumZ	SumZ/#TotalWindows	BPs= 3
nt-419	-	A	120	-	-	-	-	-
419	NoBP	A	107	-28.93	-0.39	32.3	-41.84	-0.35
419	395	U	8	-25.4	0.59	38.88	4.74	0.04
419	403	U	2	-34.8	-0.86	34.34	-1.71	-0.01
419	532	U	3	-36.87	-1.13	28.41	-3.38	-0.03

i-nuc	BP(j)	Nuc	#BP_Win	avgMFE	avgZ	avgED	SumZ	SumZ/#TotalWindows	BPs= 1
nt-420	-	U	120	-	-	-	-	-
420	NoBP	U	117	-28.89	-0.34	32.69	-40.07	-0.33
420	531	A	3	-36.87	-1.13	28.41	-3.38	-0.03

i-nuc	BP(j)	Nuc	#BP_Win	avgMFE	avgZ	avgED	SumZ	SumZ/#TotalWindows	BPs= 1
nt-421	-	U	120	-	-	-	-	-
421	NoBP	U	117	-29.01	-0.36	32.58	-42.06	-0.35
421	530	G	3	-36.87	-1.13	28.41	-3.38	-0.03

i-nuc	BP(j)	Nuc	#BP_Win	avgMFE	avgZ	avgED	SumZ	SumZ/#TotalWindows	BPs= 1
nt-422	-	U	120	-	-	-	-	-
422	NoBP	U	117	-29.17	-0.38	32.47	-44.67	-0.37
422	529	G	3	-36.87	-1.13	28.41	-3.38	-0.03

i-nuc	BP(j)	Nuc	#BP_Win	avgMFE	avgZ	avgED	SumZ	SumZ/#TotalWindows	BPs= 0
nt-423	-	A	120	-	-	-	-	-
423	NoBP	A	120	-29.52	-0.42	32.24	-50.73	-0.42

i-nuc	BP(j)	Nuc	#BP_Win	avgMFE	avgZ	avgED	SumZ	SumZ/#TotalWindows	BPs= 0
nt-424	-	A	120	-	-	-	-	-
424	NoBP	A	120	-29.69	-0.44	32.08	-53.32	-0.44

i-nuc	BP(j)	Nuc	#BP_Win	avgMFE	avgZ	avgED	SumZ	SumZ/#TotalWindows	BPs= 0
nt-425	-	U	120	-	-	-	-	-
425	NoBP	U	120	-29.87	-0.47	31.99	-56.14	-0.47

i-nuc	BP(j)	Nuc	#BP_Win	avgMFE	avgZ	avgED	SumZ	SumZ/#TotalWindows	BPs= 0
nt-426	-	G	120	-	-	-	-	-
426	NoBP	G	120	-30.05	-0.49	31.91	-59.26	-0.49

i-nuc	BP(j)	Nuc	#BP_Win	avgMFE	avgZ	avgED	SumZ	SumZ/#TotalWindows	BPs= 0
nt-427	-	A	120	-	-	-	-	-
427	NoBP	A	120	-30.24	-0.52	31.85	-62.57	-0.52

i-nuc	BP(j)	Nuc	#BP_Win	avgMFE	avgZ	avgED	SumZ	SumZ/#TotalWindows	BPs= 0
nt-428	-	A	120	-	-	-	-	-
428	NoBP	A	120	-30.42	-0.55	31.78	-65.68	-0.55

i-nuc	BP(j)	Nuc	#BP_Win	avgMFE	avgZ	avgED	SumZ	SumZ/#TotalWindows	BPs= 2
nt-429	-	C	120	-	-	-	-	-
429	NoBP	C	11	-37.87	-1.1	33.98	-12.14	-0.1
429	417	G	85	-27.91	-0.32	31.15	-27.38	-0.23
429	516	G	24	-36.83	-1.22	32.67	-29.17	-0.24

i-nuc	BP(j)	Nuc	#BP_Win	avgMFE	avgZ	avgED	SumZ	SumZ/#TotalWindows	BPs= 2
nt-430	-	U	120	-	-	-	-	-
430	NoBP	U	9	-40.06	-1.43	33.21	-12.89	-0.11
430	416	A	85	-27.91	-0.32	31.15	-27.38	-0.23
430	515	G	26	-37.02	-1.22	32.69	-31.62	-0.26

i-nuc	BP(j)	Nuc	#BP_Win	avgMFE	avgZ	avgED	SumZ	SumZ/#TotalWindows	BPs= 2
nt-431	-	A	120	-	-	-	-	-
431	NoBP	A	7	-43.39	-1.97	31.79	-13.8	-0.11
431	415	U	85	-27.91	-0.32	31.15	-27.38	-0.23
431	514	U	28	-37.2	-1.22	32.71	-34.2	-0.29

i-nuc	BP(j)	Nuc	#BP_Win	avgMFE	avgZ	avgED	SumZ	SumZ/#TotalWindows	BPs= 2
nt-432	-	U	120	-	-	-	-	-
432	414	G	62	-27.41	-0.22	31.6	-13.82	-0.12
432	NoBP	U	30	-33.31	-1.03	29.96	-30.86	-0.26
432	513	G	28	-37.2	-1.22	32.71	-34.2	-0.29

i-nuc	BP(j)	Nuc	#BP_Win	avgMFE	avgZ	avgED	SumZ	SumZ/#TotalWindows	BPs= 3
nt-433	-	C	120	-	-	-	-	-
433	413	G	61	-27.45	-0.24	31.42	-14.67	-0.12
433	414	G	23	-29.27	-0.59	29.93	-13.56	-0.11
433	512	G	36	-39.27	-1.5	32.1	-54.08	-0.45

i-nuc	BP(j)	Nuc	#BP_Win	avgMFE	avgZ	avgED	SumZ	SumZ/#TotalWindows	BPs= 2
nt-434	-	U	120	-	-	-	-	-
434	NoBP	U	61	-27.78	-0.29	31.29	-17.73	-0.15
434	413	G	23	-29.27	-0.59	29.93	-13.56	-0.11
434	511	G	36	-39.27	-1.5	32.1	-54.08	-0.45

i-nuc	BP(j)	Nuc	#BP_Win	avgMFE	avgZ	avgED	SumZ	SumZ/#TotalWindows	BPs= 2
nt-435	-	A	120	-	-	-	-	-
435	NoBP	A	61	-28.11	-0.34	31.11	-21.0	-0.17
435	412	U	23	-29.27	-0.59	29.93	-13.56	-0.11
435	510	U	36	-39.27	-1.5	32.1	-54.08	-0.45

i-nuc	BP(j)	Nuc	#BP_Win	avgMFE	avgZ	avgED	SumZ	SumZ/#TotalWindows	BPs= 2
nt-436	-	C	120	-	-	-	-	-
436	NoBP	C	61	-28.49	-0.4	31.07	-24.49	-0.2
436	411	G	23	-29.27	-0.59	29.93	-13.56	-0.11
436	509	G	36	-39.27	-1.5	32.1	-54.08	-0.45

i-nuc	BP(j)	Nuc	#BP_Win	avgMFE	avgZ	avgED	SumZ	SumZ/#TotalWindows	BPs= 0
nt-437	-	A	120	-	-	-	-	-
437	NoBP	A	120	-32.08	-0.8	31.13	-95.78	-0.8

i-nuc	BP(j)	Nuc	#BP_Win	avgMFE	avgZ	avgED	SumZ	SumZ/#TotalWindows	BPs= 0
nt-438	-	A	120	-	-	-	-	-
438	NoBP	A	120	-32.29	-0.83	31.07	-99.07	-0.83

i-nuc	BP(j)	Nuc	#BP_Win	avgMFE	avgZ	avgED	SumZ	SumZ/#TotalWindows	BPs= 0
nt-439	-	A	120	-	-	-	-	-
439	NoBP	A	120	-32.49	-0.85	31.02	-102.14	-0.85

i-nuc	BP(j)	Nuc	#BP_Win	avgMFE	avgZ	avgED	SumZ	SumZ/#TotalWindows	BPs= 0
nt-440	-	A	120	-	-	-	-	-
440	NoBP	A	120	-32.7	-0.88	30.99	-105.18	-0.88

i-nuc	BP(j)	Nuc	#BP_Win	avgMFE	avgZ	avgED	SumZ	SumZ/#TotalWindows	BPs= 0
nt-441	-	A	120	-	-	-	-	-
441	NoBP	A	120	-32.91	-0.9	30.98	-108.04	-0.9

i-nuc	BP(j)	Nuc	#BP_Win	avgMFE	avgZ	avgED	SumZ	SumZ/#TotalWindows	BPs= 2
nt-442	-	U	120	-	-	-	-	-
442	NoBP	U	108	-33.16	-0.95	30.81	-102.95	-0.86
442	480	A	8	-32.08	-0.77	28.32	-6.16	-0.05
442	399	A	4	-34.0	-0.34	40.35	-1.37	-0.01

i-nuc	BP(j)	Nuc	#BP_Win	avgMFE	avgZ	avgED	SumZ	SumZ/#TotalWindows	BPs= 4
nt-443	-	G	120	-	-	-	-	-
443	NoBP	G	31	-30.28	-0.62	31.57	-19.07	-0.16
443	396	C	25	-22.96	-0.03	32.16	-0.76	-0.01
443	404	C	1	-30.5	-1.31	28.43	-1.31	-0.01
443	477	C	59	-39.32	-1.53	29.6	-90.37	-0.75
443	398	U	4	-34.0	-0.34	40.35	-1.37	-0.01

i-nuc	BP(j)	Nuc	#BP_Win	avgMFE	avgZ	avgED	SumZ	SumZ/#TotalWindows	BPs= 4
nt-444	-	A	120	-	-	-	-	-
444	NoBP	A	74	-37.32	-1.35	30.18	-100.19	-0.83
444	395	U	25	-22.96	-0.03	32.16	-0.76	-0.01
444	403	U	1	-30.5	-1.31	28.43	-1.31	-0.01
444	478	U	16	-32.69	-0.73	30.52	-11.68	-0.1
444	397	U	4	-34.0	-0.34	40.35	-1.37	-0.01

i-nuc	BP(j)	Nuc	#BP_Win	avgMFE	avgZ	avgED	SumZ	SumZ/#TotalWindows	BPs= 5
nt-445	-	G	120	-	-	-	-	-
445	NoBP	G	72	-37.39	-1.36	30.01	-97.78	-0.81
445	394	C	25	-22.96	-0.03	32.16	-0.76	-0.01
445	402	U	1	-30.5	-1.31	28.43	-1.31	-0.01
445	477	C	16	-32.69	-0.73	30.52	-11.68	-0.1
445	396	C	4	-34.0	-0.34	40.35	-1.37	-0.01
445	504	C	2	-47.8	-2.53	33.68	-5.06	-0.04

i-nuc	BP(j)	Nuc	#BP_Win	avgMFE	avgZ	avgED	SumZ	SumZ/#TotalWindows	BPs= 6
nt-446	-	G	120	-	-	-	-	-
446	NoBP	G	3	-21.1	0.12	34.75	0.36	0.0
446	393	C	25	-22.96	-0.03	32.16	-0.76	-0.01
446	401	C	1	-30.5	-1.31	28.43	-1.31	-0.01
446	474	U	69	-38.48	-1.46	29.74	-101.0	-0.84
446	476	C	16	-32.69	-0.73	30.52	-11.68	-0.1
446	395	U	4	-34.0	-0.34	40.35	-1.37	-0.01
446	503	U	2	-47.8	-2.53	33.68	-5.06	-0.04

i-nuc	BP(j)	Nuc	#BP_Win	avgMFE	avgZ	avgED	SumZ	SumZ/#TotalWindows	BPs= 4
nt-447	-	G	120	-	-	-	-	-
447	NoBP	G	3	-29.8	-0.87	32.72	-2.6	-0.02
447	392	C	25	-22.96	-0.03	32.16	-0.76	-0.01
447	473	C	86	-37.31	-1.33	29.87	-113.99	-0.95
447	394	C	4	-34.0	-0.34	40.35	-1.37	-0.01
447	502	C	2	-47.8	-2.53	33.68	-5.06	-0.04

i-nuc	BP(j)	Nuc	#BP_Win	avgMFE	avgZ	avgED	SumZ	SumZ/#TotalWindows	BPs= 6
nt-448	-	G	120	-	-	-	-	-
448	NoBP	G	14	-21.38	0.17	32.66	2.4	0.02
448	391	U	7	-22.7	-0.02	33.72	-0.14	-0.0
448	467	C	3	-24.5	-0.27	31.33	-0.81	-0.01
448	472	C	88	-37.19	-1.32	29.79	-115.98	-0.97
448	393	C	4	-34.0	-0.34	40.35	-1.37	-0.01
448	501	C	2	-47.8	-2.53	33.68	-5.06	-0.04
448	562	C	2	-47.25	-2.92	22.75	-5.85	-0.05

i-nuc	BP(j)	Nuc	#BP_Win	avgMFE	avgZ	avgED	SumZ	SumZ/#TotalWindows	BPs= 5
nt-449	-	C	120	-	-	-	-	-
449	NoBP	C	19	-25.61	-0.07	34.78	-1.42	-0.01
449	350	G	5	-21.0	0.18	30.53	0.9	0.01
449	466	G	3	-24.5	-0.27	31.33	-0.81	-0.01
449	471	G	89	-37.07	-1.31	29.71	-116.71	-0.97
449	500	G	2	-47.8	-2.53	33.68	-5.06	-0.04
449	561	G	2	-47.25	-2.92	22.75	-5.85	-0.05

i-nuc	BP(j)	Nuc	#BP_Win	avgMFE	avgZ	avgED	SumZ	SumZ/#TotalWindows	BPs= 5
nt-450	-	U	120	-	-	-	-	-
450	NoBP	U	20	-29.26	-0.45	33.73	-9.04	-0.08
450	349	G	5	-21.0	0.18	30.53	0.9	0.01
450	353	A	1	-21.0	0.33	35.73	0.33	0.0
450	465	G	3	-24.5	-0.27	31.33	-0.81	-0.01
450	470	G	89	-37.07	-1.31	29.71	-116.71	-0.97
450	560	A	2	-47.25	-2.92	22.75	-5.85	-0.05

i-nuc	BP(j)	Nuc	#BP_Win	avgMFE	avgZ	avgED	SumZ	SumZ/#TotalWindows	BPs= 2
nt-451	-	G	120	-	-	-	-	-
451	NoBP	G	114	-34.64	-1.06	30.63	-120.79	-1.01
451	352	U	1	-21.0	0.33	35.73	0.33	0.0
451	554	C	5	-46.44	-2.63	20.28	-13.14	-0.11

i-nuc	BP(j)	Nuc	#BP_Win	avgMFE	avgZ	avgED	SumZ	SumZ/#TotalWindows	BPs= 4
nt-452	-	U	120	-	-	-	-	-
452	NoBP	U	24	-26.18	-0.17	33.84	-4.08	-0.03
452	351	A	1	-21.0	0.33	35.73	0.33	0.0
452	468	A	89	-37.07	-1.31	29.71	-116.71	-0.97
452	553	A	5	-46.44	-2.63	20.28	-13.14	-0.11
452	563	A	1	-43.1	-1.71	30.64	-1.71	-0.01

i-nuc	BP(j)	Nuc	#BP_Win	avgMFE	avgZ	avgED	SumZ	SumZ/#TotalWindows	BPs= 7
nt-453	-	G	120	-	-	-	-	-
453	NoBP	G	9	-26.36	0.18	37.17	1.61	0.01
453	346	U	5	-21.0	0.18	30.53	0.9	0.01
453	386	U	5	-23.36	-0.12	32.82	-0.61	-0.01
453	462	C	3	-24.5	-0.27	31.33	-0.81	-0.01
453	467	C	89	-37.07	-1.31	29.71	-116.71	-0.97
453	498	C	2	-47.8	-2.53	33.68	-5.06	-0.04
453	552	C	6	-45.97	-2.48	21.76	-14.88	-0.12
453	562	C	1	-43.1	-1.71	30.64	-1.71	-0.01

i-nuc	BP(j)	Nuc	#BP_Win	avgMFE	avgZ	avgED	SumZ	SumZ/#TotalWindows	BPs= 8
nt-454	-	U	120	-	-	-	-	-
454	NoBP	U	8	-29.99	-0.11	36.27	-0.86	-0.01
454	345	A	5	-21.0	0.18	30.53	0.9	0.01
454	349	G	1	-21.0	0.33	35.73	0.33	0.0
454	385	A	5	-23.36	-0.12	32.82	-0.61	-0.01
454	461	G	3	-24.5	-0.27	31.33	-0.81	-0.01
454	466	G	89	-37.07	-1.31	29.71	-116.71	-0.97
454	497	A	2	-47.8	-2.53	33.68	-5.06	-0.04
454	551	A	6	-45.97	-2.48	21.76	-14.88	-0.12
454	561	G	1	-43.1	-1.71	30.64	-1.71	-0.01

i-nuc	BP(j)	Nuc	#BP_Win	avgMFE	avgZ	avgED	SumZ	SumZ/#TotalWindows	BPs= 8
nt-455	-	U	120	-	-	-	-	-
455	NoBP	U	8	-33.09	-0.41	35.82	-3.3	-0.03
455	344	A	5	-21.0	0.18	30.53	0.9	0.01
455	348	A	1	-21.0	0.33	35.73	0.33	0.0
455	384	A	5	-23.36	-0.12	32.82	-0.61	-0.01
455	460	G	3	-24.5	-0.27	31.33	-0.81	-0.01
455	465	G	89	-37.07	-1.31	29.71	-116.71	-0.97
455	496	A	2	-47.8	-2.53	33.68	-5.06	-0.04
455	550	A	6	-45.97	-2.48	21.76	-14.88	-0.12
455	560	A	1	-43.1	-1.71	30.64	-1.71	-0.01

i-nuc	BP(j)	Nuc	#BP_Win	avgMFE	avgZ	avgED	SumZ	SumZ/#TotalWindows	BPs= 7
nt-456	-	U	120	-	-	-	-	-
456	NoBP	U	11	-33.0	-0.61	34.3	-6.7	-0.06
456	343	G	5	-21.0	0.18	30.53	0.9	0.01
456	347	G	1	-21.0	0.33	35.73	0.33	0.0
456	383	G	5	-23.36	-0.12	32.82	-0.61	-0.01
456	464	A	89	-37.07	-1.31	29.71	-116.71	-0.97
456	495	G	2	-47.8	-2.53	33.68	-5.06	-0.04
456	549	G	6	-45.97	-2.48	21.76	-14.88	-0.12
456	559	A	1	-43.1	-1.71	30.64	-1.71	-0.01

i-nuc	BP(j)	Nuc	#BP_Win	avgMFE	avgZ	avgED	SumZ	SumZ/#TotalWindows	BPs= 6
nt-457	-	A	120	-	-	-	-	-
457	342	U	5	-21.0	0.18	30.53	0.9	0.01
457	346	U	1	-21.0	0.33	35.73	0.33	0.0
457	382	U	5	-23.36	-0.12	32.82	-0.61	-0.01
457	NoBP	A	12	-35.91	-0.93	33.83	-11.17	-0.09
457	463	U	89	-37.07	-1.31	29.71	-116.71	-0.97
457	494	U	2	-47.8	-2.53	33.68	-5.06	-0.04
457	548	U	6	-45.97	-2.48	21.76	-14.88	-0.12

i-nuc	BP(j)	Nuc	#BP_Win	avgMFE	avgZ	avgED	SumZ	SumZ/#TotalWindows	BPs= 3
nt-458	-	G	120	-	-	-	-	-
458	NoBP	G	21	-31.3	-0.79	31.67	-16.63	-0.14
458	462	C	89	-37.07	-1.31	29.71	-116.71	-0.97
458	392	C	4	-34.0	-0.34	40.35	-1.37	-0.01
458	547	U	6	-45.97	-2.48	21.76	-14.88	-0.12

i-nuc	BP(j)	Nuc	#BP_Win	avgMFE	avgZ	avgED	SumZ	SumZ/#TotalWindows	BPs= 3
nt-459	-	A	120	-	-	-	-	-
459	NoBP	A	108	-36.04	-1.22	30.03	-132.0	-1.1
459	391	U	4	-34.0	-0.34	40.35	-1.37	-0.01
459	546	U	6	-45.97	-2.48	21.76	-14.88	-0.12
459	478	U	2	-43.65	-1.69	29.02	-3.38	-0.03

i-nuc	BP(j)	Nuc	#BP_Win	avgMFE	avgZ	avgED	SumZ	SumZ/#TotalWindows	BPs= 4
nt-460	-	G	120	-	-	-	-	-
460	NoBP	G	103	-36.38	-1.24	29.83	-128.17	-1.07
460	455	U	3	-24.5	-0.27	31.33	-0.81	-0.01
460	390	U	4	-34.0	-0.34	40.35	-1.37	-0.01
460	491	C	2	-47.8	-2.53	33.68	-5.06	-0.04
460	477	C	8	-45.39	-2.28	23.58	-18.26	-0.15

i-nuc	BP(j)	Nuc	#BP_Win	avgMFE	avgZ	avgED	SumZ	SumZ/#TotalWindows	BPs= 6
nt-461	-	G	120	-	-	-	-	-
461	NoBP	G	97	-37.21	-1.32	29.66	-127.61	-1.06
461	378	U	5	-23.36	-0.12	32.82	-0.61	-0.01
461	454	U	3	-24.5	-0.27	31.33	-0.81	-0.01
461	389	C	4	-34.0	-0.34	40.35	-1.37	-0.01
461	490	C	2	-47.8	-2.53	33.68	-5.06	-0.04
461	476	C	8	-45.39	-2.28	23.58	-18.26	-0.15
461	578	U	1	-45.0	-1.98	20.75	-1.98	-0.02

i-nuc	BP(j)	Nuc	#BP_Win	avgMFE	avgZ	avgED	SumZ	SumZ/#TotalWindows	BPs= 7
nt-462	-	C	120	-	-	-	-	-
462	NoBP	C	8	-41.74	-1.64	27.45	-13.09	-0.11
462	377	G	5	-23.36	-0.12	32.82	-0.61	-0.01
462	453	G	3	-24.5	-0.27	31.33	-0.81	-0.01
462	458	G	89	-37.07	-1.31	29.71	-116.71	-0.97
462	388	G	4	-34.0	-0.34	40.35	-1.37	-0.01
462	489	G	2	-47.8	-2.53	33.68	-5.06	-0.04
462	475	G	8	-45.39	-2.28	23.58	-18.26	-0.15
462	577	G	1	-45.0	-1.98	20.75	-1.98	-0.02

i-nuc	BP(j)	Nuc	#BP_Win	avgMFE	avgZ	avgED	SumZ	SumZ/#TotalWindows	BPs= 4
nt-463	-	U	120	-	-	-	-	-
463	376	A	5	-23.36	-0.12	32.82	-0.61	-0.01
463	NoBP	U	23	-40.44	-1.57	28.12	-36.02	-0.3
463	457	A	89	-37.07	-1.31	29.71	-116.71	-0.97
463	488	A	2	-47.8	-2.53	33.68	-5.06	-0.04
463	576	A	1	-45.0	-1.98	20.75	-1.98	-0.02

i-nuc	BP(j)	Nuc	#BP_Win	avgMFE	avgZ	avgED	SumZ	SumZ/#TotalWindows	BPs= 4
nt-464	-	A	120	-	-	-	-	-
464	NoBP	A	17	-36.16	-1.24	27.37	-21.03	-0.18
464	456	U	89	-37.07	-1.31	29.71	-116.71	-0.97
464	503	U	4	-34.0	-0.34	40.35	-1.37	-0.01
464	478	U	2	-47.8	-2.53	33.68	-5.06	-0.04
464	474	U	8	-45.39	-2.28	23.58	-18.26	-0.15

i-nuc	BP(j)	Nuc	#BP_Win	avgMFE	avgZ	avgED	SumZ	SumZ/#TotalWindows	BPs= 6
nt-465	-	G	120	-	-	-	-	-
465	NoBP	G	3	-23.5	-0.11	31.86	-0.33	-0.0
465	450	U	3	-24.5	-0.27	31.33	-0.81	-0.01
465	455	U	89	-37.07	-1.31	29.71	-116.71	-0.97
465	502	C	4	-34.0	-0.34	40.35	-1.37	-0.01
465	477	C	2	-47.8	-2.53	33.68	-5.06	-0.04
465	473	C	8	-45.39	-2.28	23.58	-18.26	-0.15
465	573	C	11	-44.75	-1.97	23.61	-21.65	-0.18

i-nuc	BP(j)	Nuc	#BP_Win	avgMFE	avgZ	avgED	SumZ	SumZ/#TotalWindows	BPs= 6
nt-466	-	G	120	-	-	-	-	-
466	NoBP	G	2	-23.5	-0.08	30.7	-0.15	-0.0
466	449	C	3	-24.5	-0.27	31.33	-0.81	-0.01
466	454	U	89	-37.07	-1.31	29.71	-116.71	-0.97
466	501	C	4	-34.0	-0.34	40.35	-1.37	-0.01
466	476	C	2	-47.8	-2.53	33.68	-5.06	-0.04
466	472	C	8	-45.39	-2.28	23.58	-18.26	-0.15
466	572	C	12	-44.41	-1.89	23.38	-22.71	-0.19

i-nuc	BP(j)	Nuc	#BP_Win	avgMFE	avgZ	avgED	SumZ	SumZ/#TotalWindows	BPs= 6
nt-467	-	C	120	-	-	-	-	-
467	NoBP	C	1	-23.5	0.06	27.36	0.06	0.0
467	448	G	3	-24.5	-0.27	31.33	-0.81	-0.01
467	453	G	89	-37.07	-1.31	29.71	-116.71	-0.97
467	500	G	4	-34.0	-0.34	40.35	-1.37	-0.01
467	475	G	2	-47.8	-2.53	33.68	-5.06	-0.04
467	471	G	8	-45.39	-2.28	23.58	-18.26	-0.15
467	571	G	13	-43.95	-1.8	23.81	-23.42	-0.2

i-nuc	BP(j)	Nuc	#BP_Win	avgMFE	avgZ	avgED	SumZ	SumZ/#TotalWindows	BPs= 4
nt-468	-	A	120	-	-	-	-	-
468	NoBP	A	12	-39.52	-1.64	25.81	-19.63	-0.16
468	452	U	89	-37.07	-1.31	29.71	-116.71	-0.97
468	499	U	4	-34.0	-0.34	40.35	-1.37	-0.01
468	474	U	2	-47.8	-2.53	33.68	-5.06	-0.04
468	570	U	13	-43.95	-1.8	23.81	-23.42	-0.2

i-nuc	BP(j)	Nuc	#BP_Win	avgMFE	avgZ	avgED	SumZ	SumZ/#TotalWindows	BPs= 3
nt-469	-	G	120	-	-	-	-	-
469	NoBP	G	101	-37.49	-1.35	29.21	-136.73	-1.14
469	498	C	4	-34.0	-0.34	40.35	-1.37	-0.01
469	473	C	2	-47.8	-2.53	33.68	-5.06	-0.04
469	569	U	13	-43.95	-1.8	23.81	-23.42	-0.2

i-nuc	BP(j)	Nuc	#BP_Win	avgMFE	avgZ	avgED	SumZ	SumZ/#TotalWindows	BPs= 2
nt-470	-	G	120	-	-	-	-	-
470	NoBP	G	18	-40.67	-1.5	29.27	-27.05	-0.23
470	450	U	89	-37.07	-1.31	29.71	-116.71	-0.97
470	568	C	13	-43.95	-1.8	23.81	-23.42	-0.2

i-nuc	BP(j)	Nuc	#BP_Win	avgMFE	avgZ	avgED	SumZ	SumZ/#TotalWindows	BPs= 4
nt-471	-	G	120	-	-	-	-	-
471	449	C	89	-37.07	-1.31	29.71	-116.71	-0.97
471	NoBP	G	6	-38.6	-1.07	38.13	-6.43	-0.05
471	467	C	8	-45.39	-2.28	23.58	-18.26	-0.15
471	567	C	13	-43.95	-1.8	23.81	-23.42	-0.2
471	514	U	4	-37.62	-0.84	24.23	-3.35	-0.03

i-nuc	BP(j)	Nuc	#BP_Win	avgMFE	avgZ	avgED	SumZ	SumZ/#TotalWindows	BPs= 4
nt-472	-	C	120	-	-	-	-	-
472	448	G	88	-37.19	-1.32	29.79	-115.98	-0.97
472	495	G	4	-34.0	-0.34	40.35	-1.37	-0.01
472	NoBP	C	15	-44.47	-1.9	25.13	-28.48	-0.24
472	466	G	8	-45.39	-2.28	23.58	-18.26	-0.15
472	513	G	5	-37.36	-0.88	24.91	-4.4	-0.04

i-nuc	BP(j)	Nuc	#BP_Win	avgMFE	avgZ	avgED	SumZ	SumZ/#TotalWindows	BPs= 5
nt-473	-	C	120	-	-	-	-	-
473	447	G	86	-37.31	-1.33	29.87	-113.99	-0.95
473	493	G	4	-34.0	-0.34	40.35	-1.37	-0.01
473	NoBP	C	14	-43.22	-1.71	24.69	-23.92	-0.2
473	469	G	2	-47.8	-2.53	33.68	-5.06	-0.04
473	465	G	8	-45.39	-2.28	23.58	-18.26	-0.15
473	512	G	6	-37.0	-0.89	24.91	-5.35	-0.04

i-nuc	BP(j)	Nuc	#BP_Win	avgMFE	avgZ	avgED	SumZ	SumZ/#TotalWindows	BPs= 6
nt-474	-	U	120	-	-	-	-	-
474	446	G	69	-38.48	-1.46	29.74	-101.0	-0.84
474	NoBP	U	18	-32.93	-0.75	30.11	-13.42	-0.11
474	492	A	4	-34.0	-0.34	40.35	-1.37	-0.01
474	468	A	2	-47.8	-2.53	33.68	-5.06	-0.04
474	464	A	8	-45.39	-2.28	23.58	-18.26	-0.15
474	563	A	13	-43.95	-1.8	23.81	-23.42	-0.2
474	511	G	6	-37.0	-0.89	24.91	-5.35	-0.04

i-nuc	BP(j)	Nuc	#BP_Win	avgMFE	avgZ	avgED	SumZ	SumZ/#TotalWindows	BPs= 5
nt-475	-	G	120	-	-	-	-	-
475	NoBP	G	87	-37.4	-1.32	29.59	-114.65	-0.96
475	491	C	4	-34.0	-0.34	40.35	-1.37	-0.01
475	467	C	2	-47.8	-2.53	33.68	-5.06	-0.04
475	462	C	8	-45.39	-2.28	23.58	-18.26	-0.15
475	562	C	13	-43.95	-1.8	23.81	-23.42	-0.2
475	510	U	6	-37.0	-0.89	24.91	-5.35	-0.04

i-nuc	BP(j)	Nuc	#BP_Win	avgMFE	avgZ	avgED	SumZ	SumZ/#TotalWindows	BPs= 7
nt-476	-	C	120	-	-	-	-	-
476	NoBP	C	66	-38.96	-1.5	28.84	-99.32	-0.83
476	446	G	16	-32.69	-0.73	30.52	-11.68	-0.1
476	487	G	7	-33.64	-0.5	35.86	-3.51	-0.03
476	523	G	2	-33.7	-1.16	36.62	-2.33	-0.02
476	466	G	2	-47.8	-2.53	33.68	-5.06	-0.04
476	461	G	8	-45.39	-2.28	23.58	-18.26	-0.15
476	561	G	13	-43.95	-1.8	23.81	-23.42	-0.2
476	509	G	6	-37.0	-0.89	24.91	-5.35	-0.04

i-nuc	BP(j)	Nuc	#BP_Win	avgMFE	avgZ	avgED	SumZ	SumZ/#TotalWindows	BPs= 7
nt-477	-	C	120	-	-	-	-	-
477	NoBP	C	20	-41.52	-1.68	22.38	-33.56	-0.28
477	443	G	59	-39.32	-1.53	29.6	-90.37	-0.75
477	445	G	16	-32.69	-0.73	30.52	-11.68	-0.1
477	486	G	7	-33.64	-0.5	35.86	-3.51	-0.03
477	522	G	2	-33.7	-1.16	36.62	-2.33	-0.02
477	465	G	2	-47.8	-2.53	33.68	-5.06	-0.04
477	460	G	8	-45.39	-2.28	23.58	-18.26	-0.15
477	507	G	6	-37.0	-0.89	24.91	-5.35	-0.04

i-nuc	BP(j)	Nuc	#BP_Win	avgMFE	avgZ	avgED	SumZ	SumZ/#TotalWindows	BPs= 8
nt-478	-	U	120	-	-	-	-	-
478	NoBP	U	1	-30.4	-0.45	25.1	-0.45	-0.0
478	444	A	16	-32.69	-0.73	30.52	-11.68	-0.1
478	485	G	7	-33.64	-0.5	35.86	-3.51	-0.03
478	399	A	12	-33.55	-0.77	22.6	-9.25	-0.08
478	505	A	72	-41.67	-1.81	27.98	-130.53	-1.09
478	521	A	2	-33.7	-1.16	36.62	-2.33	-0.02
478	464	A	2	-47.8	-2.53	33.68	-5.06	-0.04
478	459	A	2	-43.65	-1.69	29.02	-3.38	-0.03
478	506	A	6	-37.0	-0.89	24.91	-5.35	-0.04

i-nuc	BP(j)	Nuc	#BP_Win	avgMFE	avgZ	avgED	SumZ	SumZ/#TotalWindows	BPs= 4
nt-479	-	G	120	-	-	-	-	-
479	NoBP	G	14	-34.39	-1.06	30.21	-14.91	-0.12
479	369	C	1	-30.7	-0.16	38.23	-0.16	-0.0
479	484	C	7	-33.64	-0.5	35.86	-3.51	-0.03
479	398	U	12	-33.55	-0.77	22.6	-9.25	-0.08
479	504	C	86	-40.93	-1.69	27.97	-145.02	-1.21

i-nuc	BP(j)	Nuc	#BP_Win	avgMFE	avgZ	avgED	SumZ	SumZ/#TotalWindows	BPs= 5
nt-480	-	A	120	-	-	-	-	-
480	NoBP	A	11	-35.96	-0.94	33.77	-10.31	-0.09
480	442	U	8	-32.08	-0.77	28.32	-6.16	-0.05
480	368	U	1	-30.7	-0.16	38.23	-0.16	-0.0
480	397	U	12	-33.55	-0.77	22.6	-9.25	-0.08
480	503	U	86	-40.93	-1.69	27.97	-145.02	-1.21
480	519	U	2	-33.7	-1.16	36.62	-2.33	-0.02

i-nuc	BP(j)	Nuc	#BP_Win	avgMFE	avgZ	avgED	SumZ	SumZ/#TotalWindows	BPs= 4
nt-481	-	G	120	-	-	-	-	-
481	NoBP	G	19	-34.47	-0.89	31.24	-16.87	-0.14
481	367	C	1	-30.7	-0.16	38.23	-0.16	-0.0
481	396	C	12	-33.55	-0.77	22.6	-9.25	-0.08
481	502	C	86	-40.93	-1.69	27.97	-145.02	-1.21
481	518	C	2	-33.7	-1.16	36.62	-2.33	-0.02

i-nuc	BP(j)	Nuc	#BP_Win	avgMFE	avgZ	avgED	SumZ	SumZ/#TotalWindows	BPs= 1
nt-482	-	U	120	-	-	-	-	-
482	NoBP	U	118	-39.07	-1.46	27.99	-171.77	-1.43
482	517	G	2	-33.7	-1.16	36.62	-2.33	-0.02

i-nuc	BP(j)	Nuc	#BP_Win	avgMFE	avgZ	avgED	SumZ	SumZ/#TotalWindows	BPs= 2
nt-483	-	G	120	-	-	-	-	-
483	NoBP	G	22	-34.45	-0.93	31.38	-20.37	-0.17
483	394	C	12	-33.55	-0.77	22.6	-9.25	-0.08
483	501	C	86	-40.93	-1.69	27.97	-145.02	-1.21

i-nuc	BP(j)	Nuc	#BP_Win	avgMFE	avgZ	avgED	SumZ	SumZ/#TotalWindows	BPs= 5
nt-484	-	C	120	-	-	-	-	-
484	NoBP	C	18	-34.71	-0.92	26.16	-16.57	-0.14
484	479	G	7	-33.64	-0.5	35.86	-3.51	-0.03
484	406	G	3	-33.53	-1.12	22.37	-3.37	-0.03
484	500	G	86	-40.93	-1.69	27.97	-145.02	-1.21
484	515	G	2	-33.7	-1.16	36.62	-2.33	-0.02
484	507	G	4	-33.6	-1.11	23.2	-4.45	-0.04

i-nuc	BP(j)	Nuc	#BP_Win	avgMFE	avgZ	avgED	SumZ	SumZ/#TotalWindows	BPs= 6
nt-485	-	G	120	-	-	-	-	-
485	NoBP	G	8	-36.49	-1.25	29.14	-10.02	-0.08
485	478	U	7	-33.64	-0.5	35.86	-3.51	-0.03
485	405	C	3	-33.53	-1.12	22.37	-3.37	-0.03
485	393	C	12	-33.55	-0.77	22.6	-9.25	-0.08
485	499	U	86	-40.93	-1.69	27.97	-145.02	-1.21
485	514	U	2	-33.7	-1.16	36.62	-2.33	-0.02
485	602	C	2	-33.4	-1.27	27.52	-2.54	-0.02

i-nuc	BP(j)	Nuc	#BP_Win	avgMFE	avgZ	avgED	SumZ	SumZ/#TotalWindows	BPs= 5
nt-486	-	G	120	-	-	-	-	-
486	NoBP	G	10	-36.11	-1.35	29.61	-13.49	-0.11
486	477	C	7	-33.64	-0.5	35.86	-3.51	-0.03
486	404	C	3	-33.53	-1.12	22.37	-3.37	-0.03
486	392	C	12	-33.55	-0.77	22.6	-9.25	-0.08
486	498	C	86	-40.93	-1.69	27.97	-145.02	-1.21
486	601	C	2	-33.4	-1.27	27.52	-2.54	-0.02

i-nuc	BP(j)	Nuc	#BP_Win	avgMFE	avgZ	avgED	SumZ	SumZ/#TotalWindows	BPs= 4
nt-487	-	G	120	-	-	-	-	-
487	476	C	7	-33.64	-0.5	35.86	-3.51	-0.03
487	403	U	3	-33.53	-1.12	22.37	-3.37	-0.03
487	391	U	12	-33.55	-0.77	22.6	-9.25	-0.08
487	NoBP	G	90	-40.92	-1.69	28.29	-152.41	-1.27
487	504	C	8	-33.44	-1.29	23.86	-10.32	-0.09

i-nuc	BP(j)	Nuc	#BP_Win	avgMFE	avgZ	avgED	SumZ	SumZ/#TotalWindows	BPs= 4
nt-488	-	A	120	-	-	-	-	-
488	NoBP	A	95	-40.22	-1.59	28.67	-151.42	-1.26
488	402	U	3	-33.53	-1.12	22.37	-3.37	-0.03
488	390	U	12	-33.55	-0.77	22.6	-9.25	-0.08
488	463	U	2	-47.8	-2.53	33.68	-5.06	-0.04
488	503	U	8	-33.44	-1.29	23.86	-10.32	-0.09

i-nuc	BP(j)	Nuc	#BP_Win	avgMFE	avgZ	avgED	SumZ	SumZ/#TotalWindows	BPs= 6
nt-489	-	G	120	-	-	-	-	-
489	401	C	3	-33.53	-1.12	22.37	-3.37	-0.03
489	389	C	12	-33.55	-0.77	22.6	-9.25	-0.08
489	NoBP	G	92	-40.45	-1.61	28.48	-148.41	-1.24
489	510	U	2	-33.7	-1.16	36.62	-2.33	-0.02
489	462	C	2	-47.8	-2.53	33.68	-5.06	-0.04
489	502	C	8	-33.44	-1.29	23.86	-10.32	-0.09
489	572	C	1	-29.3	-0.8	28.72	-0.8	-0.01

i-nuc	BP(j)	Nuc	#BP_Win	avgMFE	avgZ	avgED	SumZ	SumZ/#TotalWindows	BPs= 5
nt-490	-	C	120	-	-	-	-	-
490	NoBP	C	108	-39.35	-1.53	27.5	-165.74	-1.38
490	388	G	6	-33.6	-0.7	26.61	-4.18	-0.03
490	509	G	2	-33.7	-1.16	36.62	-2.33	-0.02
490	529	G	1	-36.4	-1.21	25.14	-1.21	-0.01
490	461	G	2	-47.8	-2.53	33.68	-5.06	-0.04
490	571	G	1	-29.3	-0.8	28.72	-0.8	-0.01

i-nuc	BP(j)	Nuc	#BP_Win	avgMFE	avgZ	avgED	SumZ	SumZ/#TotalWindows	BPs= 6
nt-491	-	C	120	-	-	-	-	-
491	NoBP	C	93	-40.32	-1.63	28.22	-151.68	-1.26
491	388	G	6	-33.5	-0.85	18.58	-5.07	-0.04
491	500	G	11	-33.54	-1.08	23.58	-11.93	-0.1
491	475	G	4	-34.0	-0.34	40.35	-1.37	-0.01
491	528	G	1	-36.4	-1.21	25.14	-1.21	-0.01
491	460	G	2	-47.8	-2.53	33.68	-5.06	-0.04
491	556	G	3	-29.07	-0.84	26.59	-2.53	-0.02

i-nuc	BP(j)	Nuc	#BP_Win	avgMFE	avgZ	avgED	SumZ	SumZ/#TotalWindows	BPs= 6
nt-492	-	A	120	-	-	-	-	-
492	NoBP	A	94	-40.55	-1.66	28.38	-155.58	-1.3
492	387	U	6	-33.5	-0.85	18.58	-5.07	-0.04
492	499	U	11	-33.54	-1.08	23.58	-11.93	-0.1
492	474	U	4	-34.0	-0.34	40.35	-1.37	-0.01
492	527	U	1	-36.4	-1.21	25.14	-1.21	-0.01
492	569	U	1	-29.3	-0.8	28.72	-0.8	-0.01
492	555	U	3	-29.07	-0.84	26.59	-2.53	-0.02

i-nuc	BP(j)	Nuc	#BP_Win	avgMFE	avgZ	avgED	SumZ	SumZ/#TotalWindows	BPs= 6
nt-493	-	G	120	-	-	-	-	-
493	NoBP	G	94	-40.51	-1.66	28.42	-155.73	-1.3
493	386	U	6	-33.5	-0.85	18.58	-5.07	-0.04
493	498	C	11	-33.54	-1.08	23.58	-11.93	-0.1
493	473	C	4	-34.0	-0.34	40.35	-1.37	-0.01
493	526	C	1	-36.4	-1.21	25.14	-1.21	-0.01
493	568	C	1	-29.3	-0.8	28.72	-0.8	-0.01
493	554	C	3	-29.07	-0.84	26.59	-2.53	-0.02

i-nuc	BP(j)	Nuc	#BP_Win	avgMFE	avgZ	avgED	SumZ	SumZ/#TotalWindows	BPs= 5
nt-494	-	U	120	-	-	-	-	-
494	NoBP	U	106	-39.43	-1.54	28.06	-163.73	-1.36
494	385	A	6	-33.5	-0.85	18.58	-5.07	-0.04
494	505	A	2	-33.7	-1.16	36.62	-2.33	-0.02
494	525	G	1	-36.4	-1.21	25.14	-1.21	-0.01
494	457	A	2	-47.8	-2.53	33.68	-5.06	-0.04
494	553	A	3	-29.07	-0.84	26.59	-2.53	-0.02

i-nuc	BP(j)	Nuc	#BP_Win	avgMFE	avgZ	avgED	SumZ	SumZ/#TotalWindows	BPs= 5
nt-495	-	G	120	-	-	-	-	-
495	NoBP	G	108	-39.38	-1.57	26.94	-169.64	-1.41
495	472	C	4	-34.0	-0.34	40.35	-1.37	-0.01
495	504	C	2	-33.7	-1.16	36.62	-2.33	-0.02
495	456	U	2	-47.8	-2.53	33.68	-5.06	-0.04
495	567	C	1	-29.3	-0.8	28.72	-0.8	-0.01
495	552	C	3	-29.07	-0.84	26.59	-2.53	-0.02

i-nuc	BP(j)	Nuc	#BP_Win	avgMFE	avgZ	avgED	SumZ	SumZ/#TotalWindows	BPs= 3
nt-496	-	A	120	-	-	-	-	-
496	NoBP	A	115	-38.93	-1.53	27.38	-175.62	-1.46
496	503	U	2	-33.7	-1.16	36.62	-2.33	-0.02
496	455	U	2	-47.8	-2.53	33.68	-5.06	-0.04
496	566	U	1	-29.3	-0.8	28.72	-0.8	-0.01

i-nuc	BP(j)	Nuc	#BP_Win	avgMFE	avgZ	avgED	SumZ	SumZ/#TotalWindows	BPs= 2
nt-497	-	A	120	-	-	-	-	-
497	NoBP	A	111	-39.23	-1.53	27.72	-169.6	-1.41
497	454	U	2	-47.8	-2.53	33.68	-5.06	-0.04
497	510	U	7	-31.36	-1.6	25.15	-11.19	-0.09

i-nuc	BP(j)	Nuc	#BP_Win	avgMFE	avgZ	avgED	SumZ	SumZ/#TotalWindows	BPs= 6
nt-498	-	C	120	-	-	-	-	-
498	NoBP	C	9	-32.9	-1.38	25.23	-12.45	-0.1
498	493	G	11	-33.54	-1.08	23.58	-11.93	-0.1
498	469	G	4	-34.0	-0.34	40.35	-1.37	-0.01
498	486	G	86	-40.93	-1.69	27.97	-145.02	-1.21
498	522	G	1	-36.4	-1.21	25.14	-1.21	-0.01
498	453	G	2	-47.8	-2.53	33.68	-5.06	-0.04
498	509	G	7	-31.36	-1.6	25.15	-11.19	-0.09

i-nuc	BP(j)	Nuc	#BP_Win	avgMFE	avgZ	avgED	SumZ	SumZ/#TotalWindows	BPs= 6
nt-499	-	U	120	-	-	-	-	-
499	NoBP	U	10	-36.56	-1.91	26.81	-19.13	-0.16
499	492	A	11	-33.54	-1.08	23.58	-11.93	-0.1
499	468	A	4	-34.0	-0.34	40.35	-1.37	-0.01
499	485	G	86	-40.93	-1.69	27.97	-145.02	-1.21
499	521	A	1	-36.4	-1.21	25.14	-1.21	-0.01
499	563	A	1	-29.3	-0.8	28.72	-0.8	-0.01
499	508	A	7	-31.36	-1.6	25.15	-11.19	-0.09

i-nuc	BP(j)	Nuc	#BP_Win	avgMFE	avgZ	avgED	SumZ	SumZ/#TotalWindows	BPs= 6
nt-500	-	G	120	-	-	-	-	-
500	NoBP	G	15	-32.94	-1.85	25.16	-27.81	-0.23
500	491	C	11	-33.54	-1.08	23.58	-11.93	-0.1
500	467	C	4	-34.0	-0.34	40.35	-1.37	-0.01
500	484	C	86	-40.93	-1.69	27.97	-145.02	-1.21
500	518	C	1	-36.4	-1.21	25.14	-1.21	-0.01
500	449	C	2	-47.8	-2.53	33.68	-5.06	-0.04
500	562	C	1	-29.3	-0.8	28.72	-0.8	-0.01

i-nuc	BP(j)	Nuc	#BP_Win	avgMFE	avgZ	avgED	SumZ	SumZ/#TotalWindows	BPs= 5
nt-501	-	C	120	-	-	-	-	-
501	NoBP	C	26	-33.39	-1.64	24.52	-42.74	-0.36
501	466	G	4	-34.0	-0.34	40.35	-1.37	-0.01
501	483	G	86	-40.93	-1.69	27.97	-145.02	-1.21
501	517	G	1	-36.4	-1.21	25.14	-1.21	-0.01
501	448	G	2	-47.8	-2.53	33.68	-5.06	-0.04
501	561	G	1	-29.3	-0.8	28.72	-0.8	-0.01

i-nuc	BP(j)	Nuc	#BP_Win	avgMFE	avgZ	avgED	SumZ	SumZ/#TotalWindows	BPs= 5
nt-502	-	C	120	-	-	-	-	-
502	NoBP	C	19	-33.41	-1.91	25.05	-36.35	-0.3
502	465	G	4	-34.0	-0.34	40.35	-1.37	-0.01
502	481	G	86	-40.93	-1.69	27.97	-145.02	-1.21
502	516	G	1	-36.4	-1.21	25.14	-1.21	-0.01
502	447	G	2	-47.8	-2.53	33.68	-5.06	-0.04
502	489	G	8	-33.44	-1.29	23.86	-10.32	-0.09

i-nuc	BP(j)	Nuc	#BP_Win	avgMFE	avgZ	avgED	SumZ	SumZ/#TotalWindows	BPs= 6
nt-503	-	U	120	-	-	-	-	-
503	NoBP	U	15	-32.85	-1.82	24.57	-27.24	-0.23
503	464	A	4	-34.0	-0.34	40.35	-1.37	-0.01
503	480	A	86	-40.93	-1.69	27.97	-145.02	-1.21
503	496	A	2	-33.7	-1.16	36.62	-2.33	-0.02
503	446	G	2	-47.8	-2.53	33.68	-5.06	-0.04
503	488	A	8	-33.44	-1.29	23.86	-10.32	-0.09
503	619	G	3	-38.53	-3.69	19.43	-11.08	-0.09

i-nuc	BP(j)	Nuc	#BP_Win	avgMFE	avgZ	avgED	SumZ	SumZ/#TotalWindows	BPs= 6
nt-504	-	C	120	-	-	-	-	-
504	NoBP	C	15	-32.25	-1.34	29.06	-20.09	-0.17
504	479	G	86	-40.93	-1.69	27.97	-145.02	-1.21
504	495	G	2	-33.7	-1.16	36.62	-2.33	-0.02
504	515	G	1	-36.4	-1.21	25.14	-1.21	-0.01
504	445	G	2	-47.8	-2.53	33.68	-5.06	-0.04
504	487	G	8	-33.44	-1.29	23.86	-10.32	-0.09
504	618	G	6	-38.05	-3.57	19.46	-21.44	-0.18

i-nuc	BP(j)	Nuc	#BP_Win	avgMFE	avgZ	avgED	SumZ	SumZ/#TotalWindows	BPs= 5
nt-505	-	A	120	-	-	-	-	-
505	NoBP	A	34	-35.13	-1.43	26.41	-48.6	-0.41
505	478	U	72	-41.67	-1.81	27.98	-130.53	-1.09
505	398	U	5	-34.78	-0.8	33.57	-4.0	-0.03
505	494	U	2	-33.7	-1.16	36.62	-2.33	-0.02
505	514	U	1	-36.4	-1.21	25.14	-1.21	-0.01
505	617	U	6	-38.05	-3.57	19.46	-21.44	-0.18

i-nuc	BP(j)	Nuc	#BP_Win	avgMFE	avgZ	avgED	SumZ	SumZ/#TotalWindows	BPs= 3
nt-506	-	A	120	-	-	-	-	-
506	NoBP	A	103	-39.59	-1.75	27.55	-180.12	-1.5
506	397	U	5	-34.78	-0.8	33.57	-4.0	-0.03
506	478	U	6	-37.0	-0.89	24.91	-5.35	-0.04
506	616	U	6	-38.05	-3.57	19.46	-21.44	-0.18

i-nuc	BP(j)	Nuc	#BP_Win	avgMFE	avgZ	avgED	SumZ	SumZ/#TotalWindows	BPs= 5
nt-507	-	G	120	-	-	-	-	-
507	NoBP	G	95	-40.02	-1.75	27.87	-165.94	-1.38
507	396	C	5	-34.78	-0.8	33.57	-4.0	-0.03
507	477	C	6	-37.0	-0.89	24.91	-5.35	-0.04
507	484	C	4	-33.6	-1.11	23.2	-4.45	-0.04
507	617	U	4	-35.9	-3.12	18.43	-12.47	-0.1
507	615	C	6	-38.05	-3.57	19.46	-21.44	-0.18

i-nuc	BP(j)	Nuc	#BP_Win	avgMFE	avgZ	avgED	SumZ	SumZ/#TotalWindows	BPs= 5
nt-508	-	A	120	-	-	-	-	-
508	NoBP	A	55	-39.44	-1.53	30.16	-84.03	-0.7
508	395	U	5	-34.78	-0.8	33.57	-4.0	-0.03
508	555	U	41	-41.5	-1.89	24.25	-77.31	-0.64
508	499	U	7	-31.36	-1.6	25.15	-11.19	-0.09
508	616	U	6	-35.38	-2.93	18.68	-17.59	-0.15
508	614	U	6	-38.05	-3.57	19.46	-21.44	-0.18

i-nuc	BP(j)	Nuc	#BP_Win	avgMFE	avgZ	avgED	SumZ	SumZ/#TotalWindows	BPs= 8
nt-509	-	G	120	-	-	-	-	-
509	394	C	5	-34.78	-0.8	33.57	-4.0	-0.03
509	436	C	36	-39.27	-1.5	32.1	-54.08	-0.45
509	490	C	2	-33.7	-1.16	36.62	-2.33	-0.02
509	NoBP	G	15	-42.13	-2.84	22.06	-42.61	-0.36
509	554	C	41	-41.5	-1.89	24.25	-77.31	-0.64
509	476	C	6	-37.0	-0.89	24.91	-5.35	-0.04
509	498	C	7	-31.36	-1.6	25.15	-11.19	-0.09
509	611	C	1	-28.7	-0.6	30.35	-0.6	-0.01
509	615	C	7	-35.14	-2.82	18.6	-19.75	-0.16

i-nuc	BP(j)	Nuc	#BP_Win	avgMFE	avgZ	avgED	SumZ	SumZ/#TotalWindows	BPs= 6
nt-510	-	U	120	-	-	-	-	-
510	NoBP	U	27	-38.93	-2.51	22.52	-67.89	-0.57
510	435	A	36	-39.27	-1.5	32.1	-54.08	-0.45
510	489	G	2	-33.7	-1.16	36.62	-2.33	-0.02
510	553	A	41	-41.5	-1.89	24.25	-77.31	-0.64
510	475	G	6	-37.0	-0.89	24.91	-5.35	-0.04
510	497	A	7	-31.36	-1.6	25.15	-11.19	-0.09
510	610	G	1	-28.7	-0.6	30.35	-0.6	-0.01

i-nuc	BP(j)	Nuc	#BP_Win	avgMFE	avgZ	avgED	SumZ	SumZ/#TotalWindows	BPs= 6
nt-511	-	G	120	-	-	-	-	-
511	NoBP	G	13	-39.55	-1.69	27.83	-21.96	-0.18
511	434	U	36	-39.27	-1.5	32.1	-54.08	-0.45
511	547	U	5	-35.72	-1.52	27.64	-7.61	-0.06
511	552	C	41	-41.5	-1.89	24.25	-77.31	-0.64
511	474	U	6	-37.0	-0.89	24.91	-5.35	-0.04
511	609	C	1	-28.7	-0.6	30.35	-0.6	-0.01
511	613	C	18	-35.77	-2.96	18.94	-53.36	-0.44

i-nuc	BP(j)	Nuc	#BP_Win	avgMFE	avgZ	avgED	SumZ	SumZ/#TotalWindows	BPs= 5
nt-512	-	G	120	-	-	-	-	-
512	NoBP	G	11	-40.84	-1.83	26.35	-20.09	-0.17
512	433	C	36	-39.27	-1.5	32.1	-54.08	-0.45
512	546	U	46	-40.87	-1.85	24.62	-84.92	-0.71
512	473	C	6	-37.0	-0.89	24.91	-5.35	-0.04
512	608	C	1	-28.7	-0.6	30.35	-0.6	-0.01
512	612	C	20	-35.19	-2.8	20.5	-56.03	-0.47

i-nuc	BP(j)	Nuc	#BP_Win	avgMFE	avgZ	avgED	SumZ	SumZ/#TotalWindows	BPs= 5
nt-513	-	G	120	-	-	-	-	-
513	NoBP	G	4	-34.6	-1.09	32.24	-4.37	-0.04
513	432	U	28	-37.2	-1.22	32.71	-34.2	-0.29
513	545	U	62	-41.82	-1.98	24.92	-122.46	-1.02
513	472	C	5	-37.36	-0.88	24.91	-4.4	-0.04
513	607	C	1	-28.7	-0.6	30.35	-0.6	-0.01
513	611	C	20	-35.19	-2.8	20.5	-56.03	-0.47

i-nuc	BP(j)	Nuc	#BP_Win	avgMFE	avgZ	avgED	SumZ	SumZ/#TotalWindows	BPs= 6
nt-514	-	U	120	-	-	-	-	-
514	431	A	28	-37.2	-1.22	32.71	-34.2	-0.29
514	485	G	2	-33.7	-1.16	36.62	-2.33	-0.02
514	505	A	1	-36.4	-1.21	25.14	-1.21	-0.01
514	544	A	65	-41.32	-1.94	24.9	-125.79	-1.05
514	471	G	4	-37.62	-0.84	24.23	-3.35	-0.03
514	610	G	20	-35.19	-2.8	20.5	-56.03	-0.47

i-nuc	BP(j)	Nuc	#BP_Win	avgMFE	avgZ	avgED	SumZ	SumZ/#TotalWindows	BPs= 5
nt-515	-	G	120	-	-	-	-	-
515	430	U	26	-37.02	-1.22	32.69	-31.62	-0.26
515	484	C	2	-33.7	-1.16	36.62	-2.33	-0.02
515	504	C	1	-36.4	-1.21	25.14	-1.21	-0.01
515	543	U	71	-40.98	-1.87	24.8	-132.73	-1.11
515	609	C	20	-35.19	-2.8	20.5	-56.03	-0.47

i-nuc	BP(j)	Nuc	#BP_Win	avgMFE	avgZ	avgED	SumZ	SumZ/#TotalWindows	BPs= 4
nt-516	-	G	120	-	-	-	-	-
516	429	C	24	-36.83	-1.22	32.67	-29.17	-0.24
516	NoBP	G	2	-33.7	-1.16	36.62	-2.33	-0.02
516	502	C	1	-36.4	-1.21	25.14	-1.21	-0.01
516	542	C	73	-40.85	-1.87	24.7	-136.18	-1.13
516	608	C	20	-35.19	-2.8	20.5	-56.03	-0.47

i-nuc	BP(j)	Nuc	#BP_Win	avgMFE	avgZ	avgED	SumZ	SumZ/#TotalWindows	BPs= 5
nt-517	-	G	120	-	-	-	-	-
517	NoBP	G	11	-36.35	-1.06	33.12	-11.64	-0.1
517	482	U	2	-33.7	-1.16	36.62	-2.33	-0.02
517	526	C	10	-35.88	-1.13	33.48	-11.32	-0.09
517	501	C	1	-36.4	-1.21	25.14	-1.21	-0.01
517	541	C	76	-40.73	-1.87	24.66	-141.8	-1.18
517	607	C	20	-35.19	-2.8	20.5	-56.03	-0.47

i-nuc	BP(j)	Nuc	#BP_Win	avgMFE	avgZ	avgED	SumZ	SumZ/#TotalWindows	BPs= 4
nt-518	-	C	120	-	-	-	-	-
518	NoBP	C	30	-34.92	-2.15	24.82	-64.42	-0.54
518	481	G	2	-33.7	-1.16	36.62	-2.33	-0.02
518	525	G	10	-35.88	-1.13	33.48	-11.32	-0.09
518	500	G	1	-36.4	-1.21	25.14	-1.21	-0.01
518	540	G	77	-40.74	-1.87	24.66	-143.76	-1.2

i-nuc	BP(j)	Nuc	#BP_Win	avgMFE	avgZ	avgED	SumZ	SumZ/#TotalWindows	BPs= 3
nt-519	-	U	120	-	-	-	-	-
519	NoBP	U	30	-34.36	-2.11	24.58	-63.23	-0.53
519	480	A	2	-33.7	-1.16	36.62	-2.33	-0.02
519	524	A	10	-35.88	-1.13	33.48	-11.32	-0.09
519	539	A	78	-40.71	-1.86	24.72	-144.97	-1.21

i-nuc	BP(j)	Nuc	#BP_Win	avgMFE	avgZ	avgED	SumZ	SumZ/#TotalWindows	BPs= 3
nt-520	-	G	120	-	-	-	-	-
520	NoBP	G	20	-33.26	-0.92	33.49	-18.31	-0.15
520	536	C	2	-37.1	-0.92	31.0	-1.85	-0.02
520	538	C	78	-40.71	-1.86	24.72	-144.97	-1.21
520	604	U	20	-35.19	-2.8	20.5	-56.03	-0.47

i-nuc	BP(j)	Nuc	#BP_Win	avgMFE	avgZ	avgED	SumZ	SumZ/#TotalWindows	BPs= 5
nt-521	-	A	120	-	-	-	-	-
521	NoBP	A	17	-32.24	-0.86	32.37	-14.67	-0.12
521	478	U	2	-33.7	-1.16	36.62	-2.33	-0.02
521	499	U	1	-36.4	-1.21	25.14	-1.21	-0.01
521	535	U	2	-37.1	-0.92	31.0	-1.85	-0.02
521	537	U	78	-40.71	-1.86	24.72	-144.97	-1.21
521	603	U	20	-35.19	-2.8	20.5	-56.03	-0.47

i-nuc	BP(j)	Nuc	#BP_Win	avgMFE	avgZ	avgED	SumZ	SumZ/#TotalWindows	BPs= 6
nt-522	-	G	120	-	-	-	-	-
522	NoBP	G	12	-35.57	-1.05	33.85	-12.61	-0.11
522	477	C	2	-33.7	-1.16	36.62	-2.33	-0.02
522	498	C	1	-36.4	-1.21	25.14	-1.21	-0.01
522	534	U	2	-37.1	-0.92	31.0	-1.85	-0.02
522	536	C	78	-40.71	-1.86	24.72	-144.97	-1.21
522	602	C	20	-35.19	-2.8	20.5	-56.03	-0.47
522	543	U	5	-21.54	-0.36	25.37	-1.81	-0.02

i-nuc	BP(j)	Nuc	#BP_Win	avgMFE	avgZ	avgED	SumZ	SumZ/#TotalWindows	BPs= 5
nt-523	-	G	120	-	-	-	-	-
523	NoBP	G	13	-34.54	-1.07	32.04	-13.89	-0.12
523	476	C	2	-33.7	-1.16	36.62	-2.33	-0.02
523	533	C	2	-37.1	-0.92	31.0	-1.85	-0.02
523	535	U	78	-40.71	-1.86	24.72	-144.97	-1.21
523	601	C	20	-35.19	-2.8	20.5	-56.03	-0.47
523	542	C	5	-21.54	-0.36	25.37	-1.81	-0.02

i-nuc	BP(j)	Nuc	#BP_Win	avgMFE	avgZ	avgED	SumZ	SumZ/#TotalWindows	BPs= 4
nt-524	-	A	120	-	-	-	-	-
524	NoBP	A	10	-25.25	-0.75	26.12	-7.52	-0.06
524	519	U	10	-35.88	-1.13	33.48	-11.32	-0.09
524	532	U	2	-37.1	-0.92	31.0	-1.85	-0.02
524	534	U	78	-40.71	-1.86	24.72	-144.97	-1.21
524	600	U	20	-35.19	-2.8	20.5	-56.03	-0.47

i-nuc	BP(j)	Nuc	#BP_Win	avgMFE	avgZ	avgED	SumZ	SumZ/#TotalWindows	BPs= 4
nt-525	-	G	120	-	-	-	-	-
525	NoBP	G	3	-35.97	-1.05	32.87	-3.16	-0.03
525	518	C	10	-35.88	-1.13	33.48	-11.32	-0.09
525	494	U	1	-36.4	-1.21	25.14	-1.21	-0.01
525	533	C	78	-40.71	-1.86	24.72	-144.97	-1.21
525	541	C	28	-31.17	-2.19	21.12	-61.44	-0.51

i-nuc	BP(j)	Nuc	#BP_Win	avgMFE	avgZ	avgED	SumZ	SumZ/#TotalWindows	BPs= 3
nt-526	-	C	120	-	-	-	-	-
526	517	G	10	-35.88	-1.13	33.48	-11.32	-0.09
526	493	G	1	-36.4	-1.21	25.14	-1.21	-0.01
526	NoBP	C	81	-40.32	-1.82	24.88	-147.3	-1.23
526	540	G	28	-31.17	-2.19	21.12	-61.44	-0.51

i-nuc	BP(j)	Nuc	#BP_Win	avgMFE	avgZ	avgED	SumZ	SumZ/#TotalWindows	BPs= 2
nt-527	-	U	120	-	-	-	-	-
527	NoBP	U	91	-39.64	-1.73	25.65	-157.87	-1.32
527	492	A	1	-36.4	-1.21	25.14	-1.21	-0.01
527	539	A	28	-31.17	-2.19	21.12	-61.44	-0.51

i-nuc	BP(j)	Nuc	#BP_Win	avgMFE	avgZ	avgED	SumZ	SumZ/#TotalWindows	BPs= 3
nt-528	-	G	120	-	-	-	-	-
528	NoBP	G	89	-39.94	-1.75	25.56	-156.15	-1.3
528	491	C	1	-36.4	-1.21	25.14	-1.21	-0.01
528	538	C	28	-31.17	-2.19	21.12	-61.44	-0.51
528	569	U	2	-16.6	-0.49	22.0	-0.98	-0.01

i-nuc	BP(j)	Nuc	#BP_Win	avgMFE	avgZ	avgED	SumZ	SumZ/#TotalWindows	BPs= 4
nt-529	-	G	120	-	-	-	-	-
529	NoBP	G	84	-40.38	-1.8	25.43	-151.0	-1.26
529	490	C	1	-36.4	-1.21	25.14	-1.21	-0.01
529	422	U	3	-36.87	-1.13	28.41	-3.38	-0.03
529	537	U	28	-31.17	-2.19	21.12	-61.44	-0.51
529	568	C	4	-16.55	-0.69	19.73	-2.76	-0.02

i-nuc	BP(j)	Nuc	#BP_Win	avgMFE	avgZ	avgED	SumZ	SumZ/#TotalWindows	BPs= 3
nt-530	-	G	120	-	-	-	-	-
530	NoBP	G	85	-40.1	-1.8	25.17	-152.74	-1.27
530	421	U	3	-36.87	-1.13	28.41	-3.38	-0.03
530	536	C	28	-31.17	-2.19	21.12	-61.44	-0.51
530	567	C	4	-16.55	-0.69	19.73	-2.76	-0.02

i-nuc	BP(j)	Nuc	#BP_Win	avgMFE	avgZ	avgED	SumZ	SumZ/#TotalWindows	BPs= 3
nt-531	-	A	120	-	-	-	-	-
531	NoBP	A	85	-39.86	-1.81	25.06	-153.55	-1.28
531	420	U	3	-36.87	-1.13	28.41	-3.38	-0.03
531	535	U	28	-31.17	-2.19	21.12	-61.44	-0.51
531	566	U	4	-16.55	-0.69	19.73	-2.76	-0.02

i-nuc	BP(j)	Nuc	#BP_Win	avgMFE	avgZ	avgED	SumZ	SumZ/#TotalWindows	BPs= 3
nt-532	-	U	120	-	-	-	-	-
532	NoBP	U	111	-37.54	-1.93	23.77	-214.24	-1.79
532	419	A	3	-36.87	-1.13	28.41	-3.38	-0.03
532	524	A	2	-37.1	-0.92	31.0	-1.85	-0.02
532	565	A	4	-16.55	-0.69	19.73	-2.76	-0.02

i-nuc	BP(j)	Nuc	#BP_Win	avgMFE	avgZ	avgED	SumZ	SumZ/#TotalWindows	BPs= 4
nt-533	-	C	120	-	-	-	-	-
533	NoBP	C	33	-29.45	-2.13	20.86	-70.26	-0.59
533	418	G	3	-36.87	-1.13	28.41	-3.38	-0.03
533	523	G	2	-37.1	-0.92	31.0	-1.85	-0.02
533	525	G	78	-40.71	-1.86	24.72	-144.97	-1.21
533	561	G	4	-16.55	-0.69	19.73	-2.76	-0.02

i-nuc	BP(j)	Nuc	#BP_Win	avgMFE	avgZ	avgED	SumZ	SumZ/#TotalWindows	BPs= 4
nt-534	-	U	120	-	-	-	-	-
534	417	G	3	-36.87	-1.13	28.41	-3.38	-0.03
534	522	G	2	-37.1	-0.92	31.0	-1.85	-0.02
534	524	A	78	-40.71	-1.86	24.72	-144.97	-1.21
534	NoBP	U	33	-28.85	-2.17	20.29	-71.47	-0.6
534	560	A	4	-16.55	-0.69	19.73	-2.76	-0.02

i-nuc	BP(j)	Nuc	#BP_Win	avgMFE	avgZ	avgED	SumZ	SumZ/#TotalWindows	BPs= 4
nt-535	-	U	120	-	-	-	-	-
535	NoBP	U	8	-21.15	-1.8	18.95	-14.41	-0.12
535	521	A	2	-37.1	-0.92	31.0	-1.85	-0.02
535	523	G	78	-40.71	-1.86	24.72	-144.97	-1.21
535	531	A	28	-31.17	-2.19	21.12	-61.44	-0.51
535	559	A	4	-16.55	-0.69	19.73	-2.76	-0.02

i-nuc	BP(j)	Nuc	#BP_Win	avgMFE	avgZ	avgED	SumZ	SumZ/#TotalWindows	BPs= 3
nt-536	-	C	120	-	-	-	-	-
536	NoBP	C	12	-17.9	-1.52	18.22	-18.18	-0.15
536	520	G	2	-37.1	-0.92	31.0	-1.85	-0.02
536	522	G	78	-40.71	-1.86	24.72	-144.97	-1.21
536	530	G	28	-31.17	-2.19	21.12	-61.44	-0.51

i-nuc	BP(j)	Nuc	#BP_Win	avgMFE	avgZ	avgED	SumZ	SumZ/#TotalWindows	BPs= 4
nt-537	-	U	120	-	-	-	-	-
537	NoBP	U	4	-27.0	-1.66	22.85	-6.63	-0.06
537	521	A	78	-40.71	-1.86	24.72	-144.97	-1.21
537	529	G	28	-31.17	-2.19	21.12	-61.44	-0.51
537	557	A	4	-16.55	-0.69	19.73	-2.76	-0.02
537	550	A	6	-15.9	-2.04	15.66	-12.21	-0.1

i-nuc	BP(j)	Nuc	#BP_Win	avgMFE	avgZ	avgED	SumZ	SumZ/#TotalWindows	BPs= 4
nt-538	-	C	120	-	-	-	-	-
538	NoBP	C	4	-22.02	-2.03	18.61	-8.12	-0.07
538	520	G	78	-40.71	-1.86	24.72	-144.97	-1.21
538	528	G	28	-31.17	-2.19	21.12	-61.44	-0.51
538	556	G	4	-16.55	-0.69	19.73	-2.76	-0.02
538	549	G	6	-15.9	-2.04	15.66	-12.21	-0.1

i-nuc	BP(j)	Nuc	#BP_Win	avgMFE	avgZ	avgED	SumZ	SumZ/#TotalWindows	BPs= 4
nt-539	-	A	120	-	-	-	-	-
539	519	U	78	-40.71	-1.86	24.72	-144.97	-1.21
539	527	U	28	-31.17	-2.19	21.12	-61.44	-0.51
539	555	U	4	-16.55	-0.69	19.73	-2.76	-0.02
539	548	U	6	-15.9	-2.04	15.66	-12.21	-0.1
539	NoBP	A	4	-17.05	-2.46	13.88	-9.86	-0.08

i-nuc	BP(j)	Nuc	#BP_Win	avgMFE	avgZ	avgED	SumZ	SumZ/#TotalWindows	BPs= 4
nt-540	-	G	120	-	-	-	-	-
540	518	C	77	-40.74	-1.87	24.66	-143.76	-1.2
540	526	C	28	-31.17	-2.19	21.12	-61.44	-0.51
540	554	C	4	-16.55	-0.69	19.73	-2.76	-0.02
540	547	U	6	-15.9	-2.04	15.66	-12.21	-0.1
540	NoBP	G	5	-17.08	-2.55	13.71	-12.77	-0.11

i-nuc	BP(j)	Nuc	#BP_Win	avgMFE	avgZ	avgED	SumZ	SumZ/#TotalWindows	BPs= 2
nt-541	-	C	120	-	-	-	-	-
541	517	G	76	-40.73	-1.87	24.66	-141.8	-1.18
541	525	G	28	-31.17	-2.19	21.12	-61.44	-0.51
541	NoBP	C	16	-16.51	-1.94	15.91	-31.1	-0.26

i-nuc	BP(j)	Nuc	#BP_Win	avgMFE	avgZ	avgED	SumZ	SumZ/#TotalWindows	BPs= 2
nt-542	-	C	120	-	-	-	-	-
542	NoBP	C	42	-26.55	-2.31	18.52	-97.0	-0.81
542	516	G	73	-40.85	-1.87	24.7	-136.18	-1.13
542	523	G	5	-21.54	-0.36	25.37	-1.81	-0.02

i-nuc	BP(j)	Nuc	#BP_Win	avgMFE	avgZ	avgED	SumZ	SumZ/#TotalWindows	BPs= 2
nt-543	-	U	120	-	-	-	-	-
543	NoBP	U	44	-26.33	-2.29	18.35	-100.74	-0.84
543	515	G	71	-40.98	-1.87	24.8	-132.73	-1.11
543	522	G	5	-21.54	-0.36	25.37	-1.81	-0.02

i-nuc	BP(j)	Nuc	#BP_Win	avgMFE	avgZ	avgED	SumZ	SumZ/#TotalWindows	BPs= 1
nt-544	-	A	120	-	-	-	-	-
544	NoBP	A	55	-26.57	-2.0	19.32	-110.09	-0.92
544	514	U	65	-41.32	-1.94	24.9	-125.79	-1.05

i-nuc	BP(j)	Nuc	#BP_Win	avgMFE	avgZ	avgED	SumZ	SumZ/#TotalWindows	BPs= 1
nt-545	-	U	120	-	-	-	-	-
545	513	G	62	-41.82	-1.98	24.92	-122.46	-1.02
545	NoBP	U	58	-26.31	-1.97	19.35	-113.97	-0.95

i-nuc	BP(j)	Nuc	#BP_Win	avgMFE	avgZ	avgED	SumZ	SumZ/#TotalWindows	BPs= 2
nt-546	-	U	120	-	-	-	-	-
546	NoBP	U	68	-28.44	-2.01	20.41	-136.82	-1.14
546	512	G	46	-40.87	-1.85	24.62	-84.92	-0.71
546	459	A	6	-45.97	-2.48	21.76	-14.88	-0.12

i-nuc	BP(j)	Nuc	#BP_Win	avgMFE	avgZ	avgED	SumZ	SumZ/#TotalWindows	BPs= 4
nt-547	-	U	120	-	-	-	-	-
547	NoBP	U	101	-34.01	-1.99	21.95	-200.66	-1.67
547	511	G	5	-35.72	-1.52	27.64	-7.61	-0.06
547	458	G	6	-45.97	-2.48	21.76	-14.88	-0.12
547	582	A	2	-37.6	-0.6	27.09	-1.19	-0.01
547	540	G	6	-15.9	-2.04	15.66	-12.21	-0.1

i-nuc	BP(j)	Nuc	#BP_Win	avgMFE	avgZ	avgED	SumZ	SumZ/#TotalWindows	BPs= 4
nt-548	-	U	120	-	-	-	-	-
548	NoBP	U	93	-36.14	-1.87	23.26	-173.49	-1.45
548	457	A	6	-45.97	-2.48	21.76	-14.88	-0.12
548	581	G	2	-37.6	-0.6	27.09	-1.19	-0.01
548	539	A	6	-15.9	-2.04	15.66	-12.21	-0.1
548	655	A	13	-17.14	-2.67	13.44	-34.65	-0.29

i-nuc	BP(j)	Nuc	#BP_Win	avgMFE	avgZ	avgED	SumZ	SumZ/#TotalWindows	BPs= 4
nt-549	-	G	120	-	-	-	-	-
549	NoBP	G	93	-36.14	-1.85	23.18	-171.66	-1.43
549	456	U	6	-45.97	-2.48	21.76	-14.88	-0.12
549	605	C	1	-28.7	-0.6	30.35	-0.6	-0.01
549	538	C	6	-15.9	-2.04	15.66	-12.21	-0.1
549	654	C	14	-17.09	-2.63	13.52	-36.82	-0.31

i-nuc	BP(j)	Nuc	#BP_Win	avgMFE	avgZ	avgED	SumZ	SumZ/#TotalWindows	BPs= 5
nt-550	-	A	120	-	-	-	-	-
550	NoBP	A	91	-35.77	-1.87	22.95	-170.14	-1.42
550	455	U	6	-45.97	-2.48	21.76	-14.88	-0.12
550	579	U	2	-37.6	-0.6	27.09	-1.19	-0.01
550	604	U	1	-28.7	-0.6	30.35	-0.6	-0.01
550	537	U	6	-15.9	-2.04	15.66	-12.21	-0.1
550	653	U	14	-17.09	-2.63	13.52	-36.82	-0.31

i-nuc	BP(j)	Nuc	#BP_Win	avgMFE	avgZ	avgED	SumZ	SumZ/#TotalWindows	BPs= 4
nt-551	-	A	120	-	-	-	-	-
551	NoBP	A	97	-34.22	-1.87	22.37	-181.61	-1.51
551	454	U	6	-45.97	-2.48	21.76	-14.88	-0.12
551	578	U	2	-37.6	-0.6	27.09	-1.19	-0.01
551	603	U	1	-28.7	-0.6	30.35	-0.6	-0.01
551	652	U	14	-17.09	-2.63	13.52	-36.82	-0.31

i-nuc	BP(j)	Nuc	#BP_Win	avgMFE	avgZ	avgED	SumZ	SumZ/#TotalWindows	BPs= 4
nt-552	-	C	120	-	-	-	-	-
552	NoBP	C	68	-25.99	-2.03	19.17	-137.91	-1.15
552	511	G	41	-41.5	-1.89	24.25	-77.31	-0.64
552	453	G	6	-45.97	-2.48	21.76	-14.88	-0.12
552	577	G	2	-37.6	-0.6	27.09	-1.19	-0.01
552	495	G	3	-29.07	-0.84	26.59	-2.53	-0.02

i-nuc	BP(j)	Nuc	#BP_Win	avgMFE	avgZ	avgED	SumZ	SumZ/#TotalWindows	BPs= 3
nt-553	-	A	120	-	-	-	-	-
553	NoBP	A	71	-26.13	-1.96	19.38	-139.03	-1.16
553	510	U	41	-41.5	-1.89	24.25	-77.31	-0.64
553	452	U	5	-46.44	-2.63	20.28	-13.14	-0.11
553	494	U	3	-29.07	-0.84	26.59	-2.53	-0.02

i-nuc	BP(j)	Nuc	#BP_Win	avgMFE	avgZ	avgED	SumZ	SumZ/#TotalWindows	BPs= 4
nt-554	-	C	120	-	-	-	-	-
554	NoBP	C	67	-26.27	-2.01	19.22	-134.67	-1.12
554	509	G	41	-41.5	-1.89	24.25	-77.31	-0.64
554	451	G	5	-46.44	-2.63	20.28	-13.14	-0.11
554	493	G	3	-29.07	-0.84	26.59	-2.53	-0.02
554	540	G	4	-16.55	-0.69	19.73	-2.76	-0.02

i-nuc	BP(j)	Nuc	#BP_Win	avgMFE	avgZ	avgED	SumZ	SumZ/#TotalWindows	BPs= 4
nt-555	-	U	120	-	-	-	-	-
555	508	A	41	-41.5	-1.89	24.25	-77.31	-0.64
555	NoBP	U	70	-26.98	-2.07	18.92	-145.02	-1.21
555	574	A	2	-37.6	-0.6	27.09	-1.19	-0.01
555	492	A	3	-29.07	-0.84	26.59	-2.53	-0.02
555	539	A	4	-16.55	-0.69	19.73	-2.76	-0.02

i-nuc	BP(j)	Nuc	#BP_Win	avgMFE	avgZ	avgED	SumZ	SumZ/#TotalWindows	BPs= 7
nt-556	-	G	120	-	-	-	-	-
556	NoBP	G	45	-38.76	-1.81	24.33	-81.65	-0.68
556	573	C	2	-37.6	-0.6	27.09	-1.19	-0.01
556	588	U	4	-36.7	-1.04	23.82	-4.16	-0.03
556	593	C	34	-35.08	-2.25	19.88	-76.38	-0.64
556	491	C	3	-29.07	-0.84	26.59	-2.53	-0.02
556	598	U	1	-28.7	-0.6	30.35	-0.6	-0.01
556	538	C	4	-16.55	-0.69	19.73	-2.76	-0.02
556	648	C	27	-16.62	-2.16	15.04	-58.32	-0.49

i-nuc	BP(j)	Nuc	#BP_Win	avgMFE	avgZ	avgED	SumZ	SumZ/#TotalWindows	BPs= 5
nt-557	-	A	120	-	-	-	-	-
557	NoBP	A	47	-38.02	-1.71	24.39	-80.55	-0.67
557	587	U	4	-36.7	-1.04	23.82	-4.16	-0.03
557	592	U	34	-35.08	-2.25	19.88	-76.38	-0.64
557	597	U	4	-28.98	-0.78	27.53	-3.13	-0.03
557	537	U	4	-16.55	-0.69	19.73	-2.76	-0.02
557	647	U	27	-16.62	-2.16	15.04	-58.32	-0.49

i-nuc	BP(j)	Nuc	#BP_Win	avgMFE	avgZ	avgED	SumZ	SumZ/#TotalWindows	BPs= 4
nt-558	-	A	120	-	-	-	-	-
558	NoBP	A	51	-35.69	-1.59	23.98	-80.96	-0.67
558	586	U	4	-36.7	-1.04	23.82	-4.16	-0.03
558	591	U	34	-35.08	-2.25	19.88	-76.38	-0.64
558	596	U	4	-28.98	-0.78	27.53	-3.13	-0.03
558	646	U	27	-16.62	-2.16	15.04	-58.32	-0.49

i-nuc	BP(j)	Nuc	#BP_Win	avgMFE	avgZ	avgED	SumZ	SumZ/#TotalWindows	BPs= 6
nt-559	-	A	120	-	-	-	-	-
559	NoBP	A	46	-36.56	-1.64	23.88	-75.25	-0.63
559	456	U	1	-43.1	-1.71	30.64	-1.71	-0.01
559	585	U	4	-36.7	-1.04	23.82	-4.16	-0.03
559	590	U	34	-35.08	-2.25	19.88	-76.38	-0.64
559	595	U	4	-28.98	-0.78	27.53	-3.13	-0.03
559	535	U	4	-16.55	-0.69	19.73	-2.76	-0.02
559	645	U	27	-16.62	-2.16	15.04	-58.32	-0.49

i-nuc	BP(j)	Nuc	#BP_Win	avgMFE	avgZ	avgED	SumZ	SumZ/#TotalWindows	BPs= 8
nt-560	-	A	120	-	-	-	-	-
560	NoBP	A	43	-35.8	-1.55	23.81	-66.66	-0.56
560	450	U	2	-47.25	-2.92	22.75	-5.85	-0.05
560	455	U	1	-43.1	-1.71	30.64	-1.71	-0.01
560	584	U	4	-36.7	-1.04	23.82	-4.16	-0.03
560	589	U	34	-35.08	-2.25	19.88	-76.38	-0.64
560	594	U	4	-28.98	-0.78	27.53	-3.13	-0.03
560	534	U	4	-16.55	-0.69	19.73	-2.76	-0.02
560	644	U	27	-16.62	-2.16	15.04	-58.32	-0.49
560	679	U	1	-19.7	-2.09	14.6	-2.09	-0.02

i-nuc	BP(j)	Nuc	#BP_Win	avgMFE	avgZ	avgED	SumZ	SumZ/#TotalWindows	BPs= 12
nt-561	-	G	120	-	-	-	-	-
561	NoBP	G	12	-40.62	-2.22	22.98	-26.58	-0.22
561	449	C	2	-47.25	-2.92	22.75	-5.85	-0.05
561	454	U	1	-43.1	-1.71	30.64	-1.71	-0.01
561	572	C	4	-40.75	-1.15	27.69	-4.6	-0.04
561	476	C	13	-43.95	-1.8	23.81	-23.42	-0.2
561	583	C	4	-36.7	-1.04	23.82	-4.16	-0.03
561	588	U	34	-35.08	-2.25	19.88	-76.38	-0.64
561	501	C	1	-29.3	-0.8	28.72	-0.8	-0.01
561	593	C	4	-28.98	-0.78	27.53	-3.13	-0.03
561	636	C	11	-20.19	-0.64	23.15	-7.02	-0.06
561	533	C	4	-16.55	-0.69	19.73	-2.76	-0.02
561	643	U	27	-16.62	-2.16	15.04	-58.32	-0.49
561	678	C	3	-19.1	-1.9	14.58	-5.71	-0.05

i-nuc	BP(j)	Nuc	#BP_Win	avgMFE	avgZ	avgED	SumZ	SumZ/#TotalWindows	BPs= 7
nt-562	-	C	120	-	-	-	-	-
562	NoBP	C	85	-28.54	-2.0	19.26	-169.87	-1.42
562	448	G	2	-47.25	-2.92	22.75	-5.85	-0.05
562	453	G	1	-43.1	-1.71	30.64	-1.71	-0.01
562	571	G	4	-40.75	-1.15	27.69	-4.6	-0.04
562	475	G	13	-43.95	-1.8	23.81	-23.42	-0.2
562	500	G	1	-29.3	-0.8	28.72	-0.8	-0.01
562	635	G	11	-20.19	-0.64	23.15	-7.02	-0.06
562	677	G	3	-19.1	-1.9	14.58	-5.71	-0.05

i-nuc	BP(j)	Nuc	#BP_Win	avgMFE	avgZ	avgED	SumZ	SumZ/#TotalWindows	BPs= 9
nt-563	-	A	120	-	-	-	-	-
563	NoBP	A	22	-33.24	-1.66	21.94	-36.56	-0.3
563	452	U	1	-43.1	-1.71	30.64	-1.71	-0.01
563	570	U	4	-40.75	-1.15	27.69	-4.6	-0.04
563	474	U	13	-43.95	-1.8	23.81	-23.42	-0.2
563	586	U	34	-35.08	-2.25	19.88	-76.38	-0.64
563	499	U	1	-29.3	-0.8	28.72	-0.8	-0.01
563	591	U	4	-28.98	-0.78	27.53	-3.13	-0.03
563	634	U	11	-20.19	-0.64	23.15	-7.02	-0.06
563	641	U	27	-16.62	-2.16	15.04	-58.32	-0.49
563	676	U	3	-19.1	-1.9	14.58	-5.71	-0.05

i-nuc	BP(j)	Nuc	#BP_Win	avgMFE	avgZ	avgED	SumZ	SumZ/#TotalWindows	BPs= 5
nt-564	-	A	120	-	-	-	-	-
564	NoBP	A	48	-32.61	-1.42	22.86	-67.92	-0.57
564	569	U	4	-40.75	-1.15	27.69	-4.6	-0.04
564	585	U	34	-35.08	-2.25	19.88	-76.38	-0.64
564	590	U	4	-28.98	-0.78	27.53	-3.13	-0.03
564	640	U	27	-16.62	-2.16	15.04	-58.32	-0.49
564	675	U	3	-19.1	-1.9	14.58	-5.71	-0.05

i-nuc	BP(j)	Nuc	#BP_Win	avgMFE	avgZ	avgED	SumZ	SumZ/#TotalWindows	BPs= 4
nt-565	-	A	120	-	-	-	-	-
565	NoBP	A	51	-33.09	-1.45	22.85	-73.73	-0.61
565	584	U	34	-35.08	-2.25	19.88	-76.38	-0.64
565	589	U	4	-28.98	-0.78	27.53	-3.13	-0.03
565	532	U	4	-16.55	-0.69	19.73	-2.76	-0.02
565	639	U	27	-16.62	-2.16	15.04	-58.32	-0.49

i-nuc	BP(j)	Nuc	#BP_Win	avgMFE	avgZ	avgED	SumZ	SumZ/#TotalWindows	BPs= 5
nt-566	-	U	120	-	-	-	-	-
566	NoBP	U	47	-32.74	-1.37	23.53	-64.41	-0.54
566	582	A	38	-35.25	-2.12	20.3	-80.54	-0.67
566	496	A	1	-29.3	-0.8	28.72	-0.8	-0.01
566	531	A	4	-16.55	-0.69	19.73	-2.76	-0.02
566	638	A	27	-16.62	-2.16	15.04	-58.32	-0.49
566	673	A	3	-19.1	-1.9	14.58	-5.71	-0.05

i-nuc	BP(j)	Nuc	#BP_Win	avgMFE	avgZ	avgED	SumZ	SumZ/#TotalWindows	BPs= 6
nt-567	-	C	120	-	-	-	-	-
567	NoBP	C	34	-27.55	-1.15	23.52	-39.02	-0.33
567	471	G	13	-43.95	-1.8	23.81	-23.42	-0.2
567	581	G	38	-35.25	-2.12	20.3	-80.54	-0.67
567	495	G	1	-29.3	-0.8	28.72	-0.8	-0.01
567	530	G	4	-16.55	-0.69	19.73	-2.76	-0.02
567	637	G	27	-16.62	-2.16	15.04	-58.32	-0.49
567	672	G	3	-19.1	-1.9	14.58	-5.71	-0.05

i-nuc	BP(j)	Nuc	#BP_Win	avgMFE	avgZ	avgED	SumZ	SumZ/#TotalWindows	BPs= 6
nt-568	-	C	120	-	-	-	-	-
568	NoBP	C	34	-26.63	-1.09	23.86	-36.92	-0.31
568	470	G	13	-43.95	-1.8	23.81	-23.42	-0.2
568	580	G	38	-35.25	-2.12	20.3	-80.54	-0.67
568	493	G	1	-29.3	-0.8	28.72	-0.8	-0.01
568	529	G	4	-16.55	-0.69	19.73	-2.76	-0.02
568	635	G	27	-16.62	-2.16	15.04	-58.32	-0.49
568	671	G	3	-19.1	-1.9	14.58	-5.71	-0.05

i-nuc	BP(j)	Nuc	#BP_Win	avgMFE	avgZ	avgED	SumZ	SumZ/#TotalWindows	BPs= 6
nt-569	-	U	120	-	-	-	-	-
569	NoBP	U	45	-35.34	-2.01	21.09	-90.28	-0.75
569	564	A	4	-40.75	-1.15	27.69	-4.6	-0.04
569	469	G	13	-43.95	-1.8	23.81	-23.42	-0.2
569	492	A	1	-29.3	-0.8	28.72	-0.8	-0.01
569	630	A	52	-18.14	-1.56	18.77	-80.99	-0.67
569	528	G	2	-16.6	-0.49	22.0	-0.98	-0.01
569	670	G	3	-19.1	-1.9	14.58	-5.71	-0.05

i-nuc	BP(j)	Nuc	#BP_Win	avgMFE	avgZ	avgED	SumZ	SumZ/#TotalWindows	BPs= 3
nt-570	-	U	120	-	-	-	-	-
570	NoBP	U	45	-34.97	-1.97	21.32	-88.7	-0.74
570	563	A	4	-40.75	-1.15	27.69	-4.6	-0.04
570	468	A	13	-43.95	-1.8	23.81	-23.42	-0.2
570	629	A	58	-18.09	-1.52	18.91	-87.93	-0.73

i-nuc	BP(j)	Nuc	#BP_Win	avgMFE	avgZ	avgED	SumZ	SumZ/#TotalWindows	BPs= 6
nt-571	-	G	120	-	-	-	-	-
571	NoBP	G	1	-43.1	-1.71	30.64	-1.71	-0.01
571	562	C	4	-40.75	-1.15	27.69	-4.6	-0.04
571	467	C	13	-43.95	-1.8	23.81	-23.42	-0.2
571	578	U	38	-35.25	-2.12	20.3	-80.54	-0.67
571	490	C	1	-29.3	-0.8	28.72	-0.8	-0.01
571	583	C	4	-28.98	-0.78	27.53	-3.13	-0.03
571	628	C	59	-18.03	-1.49	19.23	-88.02	-0.73

i-nuc	BP(j)	Nuc	#BP_Win	avgMFE	avgZ	avgED	SumZ	SumZ/#TotalWindows	BPs= 6
nt-572	-	C	120	-	-	-	-	-
572	561	G	4	-40.75	-1.15	27.69	-4.6	-0.04
572	466	G	12	-44.41	-1.89	23.38	-22.71	-0.19
572	581	G	6	-27.98	-0.63	29.11	-3.8	-0.03
572	577	G	38	-35.25	-2.12	20.3	-80.54	-0.67
572	489	G	1	-29.3	-0.8	28.72	-0.8	-0.01
572	627	G	59	-18.03	-1.49	19.23	-88.02	-0.73

i-nuc	BP(j)	Nuc	#BP_Win	avgMFE	avgZ	avgED	SumZ	SumZ/#TotalWindows	BPs= 4
nt-573	-	C	120	-	-	-	-	-
573	NoBP	C	42	-34.93	-2.0	21.05	-83.94	-0.7
573	465	G	11	-44.75	-1.97	23.61	-21.65	-0.18
573	580	G	6	-27.98	-0.63	29.11	-3.8	-0.03
573	556	G	2	-37.6	-0.6	27.09	-1.19	-0.01
573	626	G	59	-18.03	-1.49	19.23	-88.02	-0.73

i-nuc	BP(j)	Nuc	#BP_Win	avgMFE	avgZ	avgED	SumZ	SumZ/#TotalWindows	BPs= 3
nt-574	-	A	120	-	-	-	-	-
574	NoBP	A	53	-36.39	-1.95	21.76	-103.51	-0.86
574	579	U	6	-27.98	-0.63	29.11	-3.8	-0.03
574	555	U	2	-37.6	-0.6	27.09	-1.19	-0.01
574	625	U	59	-18.03	-1.49	19.23	-88.02	-0.73

i-nuc	BP(j)	Nuc	#BP_Win	avgMFE	avgZ	avgED	SumZ	SumZ/#TotalWindows	BPs= 1
nt-575	-	A	120	-	-	-	-	-
575	NoBP	A	61	-35.09	-1.74	22.72	-106.28	-0.89
575	624	U	59	-18.03	-1.49	19.23	-88.02	-0.73

i-nuc	BP(j)	Nuc	#BP_Win	avgMFE	avgZ	avgED	SumZ	SumZ/#TotalWindows	BPs= 2
nt-576	-	A	120	-	-	-	-	-
576	NoBP	A	60	-34.41	-1.7	22.78	-102.09	-0.85
576	463	U	1	-45.0	-1.98	20.75	-1.98	-0.02
576	623	U	59	-18.03	-1.49	19.23	-88.02	-0.73

i-nuc	BP(j)	Nuc	#BP_Win	avgMFE	avgZ	avgED	SumZ	SumZ/#TotalWindows	BPs= 6
nt-577	-	G	120	-	-	-	-	-
577	NoBP	G	14	-37.26	-1.35	24.42	-18.92	-0.16
577	462	C	1	-45.0	-1.98	20.75	-1.98	-0.02
577	552	C	2	-37.6	-0.6	27.09	-1.19	-0.01
577	572	C	38	-35.25	-2.12	20.3	-80.54	-0.67
577	605	C	3	-18.97	-0.05	31.34	-0.16	-0.0
577	621	C	59	-18.03	-1.49	19.23	-88.02	-0.73
577	689	C	3	-13.5	0.33	35.81	0.99	0.01

i-nuc	BP(j)	Nuc	#BP_Win	avgMFE	avgZ	avgED	SumZ	SumZ/#TotalWindows	BPs= 5
nt-578	-	U	120	-	-	-	-	-
578	NoBP	U	17	-32.2	-1.0	25.45	-16.95	-0.14
578	461	G	1	-45.0	-1.98	20.75	-1.98	-0.02
578	551	A	2	-37.6	-0.6	27.09	-1.19	-0.01
578	571	G	38	-35.25	-2.12	20.3	-80.54	-0.67
578	620	A	59	-18.03	-1.49	19.23	-88.02	-0.73
578	688	A	3	-13.5	0.33	35.81	0.99	0.01

i-nuc	BP(j)	Nuc	#BP_Win	avgMFE	avgZ	avgED	SumZ	SumZ/#TotalWindows	BPs= 3
nt-579	-	U	120	-	-	-	-	-
579	NoBP	U	53	-33.46	-1.75	21.98	-92.62	-0.77
579	574	A	6	-27.98	-0.63	29.11	-3.8	-0.03
579	550	A	2	-37.6	-0.6	27.09	-1.19	-0.01
579	619	G	59	-18.03	-1.49	19.23	-88.02	-0.73

i-nuc	BP(j)	Nuc	#BP_Win	avgMFE	avgZ	avgED	SumZ	SumZ/#TotalWindows	BPs= 3
nt-580	-	G	120	-	-	-	-	-
580	NoBP	G	73	-20.33	-1.36	20.52	-99.09	-0.83
580	573	C	6	-27.98	-0.63	29.11	-3.8	-0.03
580	568	C	38	-35.25	-2.12	20.3	-80.54	-0.67
580	602	C	3	-18.97	-0.05	31.34	-0.16	-0.0

i-nuc	BP(j)	Nuc	#BP_Win	avgMFE	avgZ	avgED	SumZ	SumZ/#TotalWindows	BPs= 6
nt-581	-	G	120	-	-	-	-	-
581	NoBP	G	9	-30.41	-1.01	23.68	-9.09	-0.08
581	572	C	6	-27.98	-0.63	29.11	-3.8	-0.03
581	548	U	2	-37.6	-0.6	27.09	-1.19	-0.01
581	567	C	38	-35.25	-2.12	20.3	-80.54	-0.67
581	601	C	3	-18.97	-0.05	31.34	-0.16	-0.0
581	617	U	59	-18.03	-1.49	19.23	-88.02	-0.73
581	685	C	3	-13.5	0.33	35.81	0.99	0.01

i-nuc	BP(j)	Nuc	#BP_Win	avgMFE	avgZ	avgED	SumZ	SumZ/#TotalWindows	BPs= 5
nt-582	-	A	120	-	-	-	-	-
582	NoBP	A	15	-27.36	-0.76	26.49	-11.36	-0.09
582	547	U	2	-37.6	-0.6	27.09	-1.19	-0.01
582	566	U	38	-35.25	-2.12	20.3	-80.54	-0.67
582	600	U	3	-18.97	-0.05	31.34	-0.16	-0.0
582	616	U	59	-18.03	-1.49	19.23	-88.02	-0.73
582	684	U	3	-13.5	0.33	35.81	0.99	0.01

i-nuc	BP(j)	Nuc	#BP_Win	avgMFE	avgZ	avgED	SumZ	SumZ/#TotalWindows	BPs= 3
nt-583	-	C	120	-	-	-	-	-
583	NoBP	C	109	-24.33	-1.58	20.71	-172.42	-1.44
583	561	G	4	-36.7	-1.04	23.82	-4.16	-0.03
583	571	G	4	-28.98	-0.78	27.53	-3.13	-0.03
583	683	G	3	-13.5	0.33	35.81	0.99	0.01

i-nuc	BP(j)	Nuc	#BP_Win	avgMFE	avgZ	avgED	SumZ	SumZ/#TotalWindows	BPs= 3
nt-584	-	U	120	-	-	-	-	-
584	NoBP	U	79	-19.55	-1.23	21.6	-97.28	-0.81
584	560	A	4	-36.7	-1.04	23.82	-4.16	-0.03
584	565	A	34	-35.08	-2.25	19.88	-76.38	-0.64
584	682	A	3	-13.5	0.33	35.81	0.99	0.01

i-nuc	BP(j)	Nuc	#BP_Win	avgMFE	avgZ	avgED	SumZ	SumZ/#TotalWindows	BPs= 3
nt-585	-	U	120	-	-	-	-	-
585	NoBP	U	79	-19.15	-1.21	21.82	-95.34	-0.79
585	559	A	4	-36.7	-1.04	23.82	-4.16	-0.03
585	564	A	34	-35.08	-2.25	19.88	-76.38	-0.64
585	681	A	3	-13.5	0.33	35.81	0.99	0.01

i-nuc	BP(j)	Nuc	#BP_Win	avgMFE	avgZ	avgED	SumZ	SumZ/#TotalWindows	BPs= 3
nt-586	-	U	120	-	-	-	-	-
586	NoBP	U	79	-18.81	-1.19	22.02	-94.33	-0.79
586	558	A	4	-36.7	-1.04	23.82	-4.16	-0.03
586	563	A	34	-35.08	-2.25	19.88	-76.38	-0.64
586	680	A	3	-13.5	0.33	35.81	0.99	0.01

i-nuc	BP(j)	Nuc	#BP_Win	avgMFE	avgZ	avgED	SumZ	SumZ/#TotalWindows	BPs= 1
nt-587	-	U	120	-	-	-	-	-
587	NoBP	U	116	-23.24	-1.46	21.8	-169.23	-1.41
587	557	A	4	-36.7	-1.04	23.82	-4.16	-0.03

i-nuc	BP(j)	Nuc	#BP_Win	avgMFE	avgZ	avgED	SumZ	SumZ/#TotalWindows	BPs= 2
nt-588	-	U	120	-	-	-	-	-
588	NoBP	U	82	-18.05	-1.13	22.69	-92.44	-0.77
588	556	G	4	-36.7	-1.04	23.82	-4.16	-0.03
588	561	G	34	-35.08	-2.25	19.88	-76.38	-0.64

i-nuc	BP(j)	Nuc	#BP_Win	avgMFE	avgZ	avgED	SumZ	SumZ/#TotalWindows	BPs= 2
nt-589	-	U	120	-	-	-	-	-
589	NoBP	U	82	-18.14	-1.13	22.61	-93.0	-0.77
589	560	A	34	-35.08	-2.25	19.88	-76.38	-0.64
589	565	A	4	-28.98	-0.78	27.53	-3.13	-0.03

i-nuc	BP(j)	Nuc	#BP_Win	avgMFE	avgZ	avgED	SumZ	SumZ/#TotalWindows	BPs= 3
nt-590	-	U	120	-	-	-	-	-
590	NoBP	U	79	-18.03	-1.18	22.26	-93.08	-0.78
590	559	A	34	-35.08	-2.25	19.88	-76.38	-0.64
590	564	A	4	-28.98	-0.78	27.53	-3.13	-0.03
590	674	G	3	-13.5	0.33	35.81	0.99	0.01

i-nuc	BP(j)	Nuc	#BP_Win	avgMFE	avgZ	avgED	SumZ	SumZ/#TotalWindows	BPs= 3
nt-591	-	U	120	-	-	-	-	-
591	NoBP	U	79	-17.74	-1.16	22.46	-91.84	-0.77
591	558	A	34	-35.08	-2.25	19.88	-76.38	-0.64
591	563	A	4	-28.98	-0.78	27.53	-3.13	-0.03
591	673	A	3	-13.5	0.33	35.81	0.99	0.01

i-nuc	BP(j)	Nuc	#BP_Win	avgMFE	avgZ	avgED	SumZ	SumZ/#TotalWindows	BPs= 2
nt-592	-	U	120	-	-	-	-	-
592	NoBP	U	83	-18.02	-1.13	22.79	-93.89	-0.78
592	557	A	34	-35.08	-2.25	19.88	-76.38	-0.64
592	672	G	3	-13.5	0.33	35.81	0.99	0.01

i-nuc	BP(j)	Nuc	#BP_Win	avgMFE	avgZ	avgED	SumZ	SumZ/#TotalWindows	BPs= 3
nt-593	-	C	120	-	-	-	-	-
593	556	G	34	-35.08	-2.25	19.88	-76.38	-0.64
593	NoBP	C	79	-17.2	-1.14	22.68	-89.79	-0.75
593	561	G	4	-28.98	-0.78	27.53	-3.13	-0.03
593	671	G	3	-13.5	0.33	35.81	0.99	0.01

i-nuc	BP(j)	Nuc	#BP_Win	avgMFE	avgZ	avgED	SumZ	SumZ/#TotalWindows	BPs= 2
nt-594	-	U	120	-	-	-	-	-
594	NoBP	U	113	-22.39	-1.46	22.0	-164.63	-1.37
594	560	A	4	-28.98	-0.78	27.53	-3.13	-0.03
594	670	G	3	-13.5	0.33	35.81	0.99	0.01

i-nuc	BP(j)	Nuc	#BP_Win	avgMFE	avgZ	avgED	SumZ	SumZ/#TotalWindows	BPs= 2
nt-595	-	U	120	-	-	-	-	-
595	NoBP	U	113	-22.19	-1.44	22.23	-162.64	-1.36
595	559	A	4	-28.98	-0.78	27.53	-3.13	-0.03
595	669	A	3	-13.5	0.33	35.81	0.99	0.01

i-nuc	BP(j)	Nuc	#BP_Win	avgMFE	avgZ	avgED	SumZ	SumZ/#TotalWindows	BPs= 1
nt-596	-	U	120	-	-	-	-	-
596	NoBP	U	116	-21.78	-1.38	22.78	-159.75	-1.33
596	558	A	4	-28.98	-0.78	27.53	-3.13	-0.03

i-nuc	BP(j)	Nuc	#BP_Win	avgMFE	avgZ	avgED	SumZ	SumZ/#TotalWindows	BPs= 2
nt-597	-	U	120	-	-	-	-	-
597	NoBP	U	113	-21.81	-1.41	22.61	-158.99	-1.32
597	557	A	4	-28.98	-0.78	27.53	-3.13	-0.03
597	667	A	3	-13.5	0.33	35.81	0.99	0.01

i-nuc	BP(j)	Nuc	#BP_Win	avgMFE	avgZ	avgED	SumZ	SumZ/#TotalWindows	BPs= 2
nt-598	-	U	120	-	-	-	-	-
598	NoBP	U	116	-21.83	-1.38	22.87	-159.88	-1.33
598	556	G	1	-28.7	-0.6	30.35	-0.6	-0.01
598	666	A	3	-13.5	0.33	35.81	0.99	0.01

i-nuc	BP(j)	Nuc	#BP_Win	avgMFE	avgZ	avgED	SumZ	SumZ/#TotalWindows	BPs= 1
nt-599	-	U	120	-	-	-	-	-
599	NoBP	U	117	-21.72	-1.36	23.07	-158.9	-1.32
599	665	A	3	-13.5	0.33	35.81	0.99	0.01

i-nuc	BP(j)	Nuc	#BP_Win	avgMFE	avgZ	avgED	SumZ	SumZ/#TotalWindows	BPs= 3
nt-600	-	U	120	-	-	-	-	-
600	NoBP	U	94	-18.77	-1.08	23.42	-101.84	-0.85
600	582	A	3	-18.97	-0.05	31.34	-0.16	-0.0
600	524	A	20	-35.19	-2.8	20.5	-56.03	-0.47
600	664	A	3	-13.5	0.33	35.81	0.99	0.01

i-nuc	BP(j)	Nuc	#BP_Win	avgMFE	avgZ	avgED	SumZ	SumZ/#TotalWindows	BPs= 3
nt-601	-	C	120	-	-	-	-	-
601	NoBP	C	95	-18.12	-1.03	23.81	-97.42	-0.81
601	486	G	2	-33.4	-1.27	27.52	-2.54	-0.02
601	581	G	3	-18.97	-0.05	31.34	-0.16	-0.0
601	523	G	20	-35.19	-2.8	20.5	-56.03	-0.47

i-nuc	BP(j)	Nuc	#BP_Win	avgMFE	avgZ	avgED	SumZ	SumZ/#TotalWindows	BPs= 3
nt-602	-	C	120	-	-	-	-	-
602	NoBP	C	95	-17.94	-1.01	23.91	-96.42	-0.8
602	485	G	2	-33.4	-1.27	27.52	-2.54	-0.02
602	580	G	3	-18.97	-0.05	31.34	-0.16	-0.0
602	522	G	20	-35.19	-2.8	20.5	-56.03	-0.47

i-nuc	BP(j)	Nuc	#BP_Win	avgMFE	avgZ	avgED	SumZ	SumZ/#TotalWindows	BPs= 2
nt-603	-	U	120	-	-	-	-	-
603	NoBP	U	99	-18.01	-0.98	24.24	-97.24	-0.81
603	551	A	1	-28.7	-0.6	30.35	-0.6	-0.01
603	521	A	20	-35.19	-2.8	20.5	-56.03	-0.47

i-nuc	BP(j)	Nuc	#BP_Win	avgMFE	avgZ	avgED	SumZ	SumZ/#TotalWindows	BPs= 2
nt-604	-	U	120	-	-	-	-	-
604	NoBP	U	99	-17.84	-0.97	24.29	-95.77	-0.8
604	550	A	1	-28.7	-0.6	30.35	-0.6	-0.01
604	520	G	20	-35.19	-2.8	20.5	-56.03	-0.47

i-nuc	BP(j)	Nuc	#BP_Win	avgMFE	avgZ	avgED	SumZ	SumZ/#TotalWindows	BPs= 2
nt-605	-	C	120	-	-	-	-	-
605	NoBP	C	116	-20.66	-1.29	23.46	-150.14	-1.25
605	577	G	3	-18.97	-0.05	31.34	-0.16	-0.0
605	549	G	1	-28.7	-0.6	30.35	-0.6	-0.01

i-nuc	BP(j)	Nuc	#BP_Win	avgMFE	avgZ	avgED	SumZ	SumZ/#TotalWindows	BPs= 0
nt-606	-	C	120	-	-	-	-	-
606	NoBP	C	120	-20.56	-1.24	23.75	-148.94	-1.24

i-nuc	BP(j)	Nuc	#BP_Win	avgMFE	avgZ	avgED	SumZ	SumZ/#TotalWindows	BPs= 3
nt-607	-	C	120	-	-	-	-	-
607	NoBP	C	89	-17.68	-1.02	23.29	-90.42	-0.75
607	513	G	1	-28.7	-0.6	30.35	-0.6	-0.01
607	517	G	20	-35.19	-2.8	20.5	-56.03	-0.47
607	672	G	10	-14.53	0.02	35.41	0.19	0.0

i-nuc	BP(j)	Nuc	#BP_Win	avgMFE	avgZ	avgED	SumZ	SumZ/#TotalWindows	BPs= 3
nt-608	-	C	120	-	-	-	-	-
608	NoBP	C	89	-17.57	-1.0	23.39	-89.4	-0.74
608	512	G	1	-28.7	-0.6	30.35	-0.6	-0.01
608	516	G	20	-35.19	-2.8	20.5	-56.03	-0.47
608	671	G	10	-14.53	0.02	35.41	0.19	0.0

i-nuc	BP(j)	Nuc	#BP_Win	avgMFE	avgZ	avgED	SumZ	SumZ/#TotalWindows	BPs= 3
nt-609	-	C	120	-	-	-	-	-
609	NoBP	C	89	-17.45	-0.99	23.43	-88.26	-0.74
609	511	G	1	-28.7	-0.6	30.35	-0.6	-0.01
609	515	G	20	-35.19	-2.8	20.5	-56.03	-0.47
609	670	G	10	-14.53	0.02	35.41	0.19	0.0

i-nuc	BP(j)	Nuc	#BP_Win	avgMFE	avgZ	avgED	SumZ	SumZ/#TotalWindows	BPs= 4
nt-610	-	G	120	-	-	-	-	-
610	NoBP	G	78	-17.53	-1.13	22.87	-88.3	-0.74
610	510	U	1	-28.7	-0.6	30.35	-0.6	-0.01
610	514	U	20	-35.19	-2.8	20.5	-56.03	-0.47
610	628	C	3	-13.5	0.33	35.81	0.99	0.01
610	694	C	18	-15.57	0.03	30.7	0.52	0.0

i-nuc	BP(j)	Nuc	#BP_Win	avgMFE	avgZ	avgED	SumZ	SumZ/#TotalWindows	BPs= 4
nt-611	-	C	120	-	-	-	-	-
611	509	G	1	-28.7	-0.6	30.35	-0.6	-0.01
611	513	G	20	-35.19	-2.8	20.5	-56.03	-0.47
611	NoBP	C	78	-17.4	-1.12	22.94	-87.54	-0.73
611	627	G	3	-13.5	0.33	35.81	0.99	0.01
611	693	G	18	-15.57	0.03	30.7	0.52	0.0

i-nuc	BP(j)	Nuc	#BP_Win	avgMFE	avgZ	avgED	SumZ	SumZ/#TotalWindows	BPs= 3
nt-612	-	C	120	-	-	-	-	-
612	512	G	20	-35.19	-2.8	20.5	-56.03	-0.47
612	NoBP	C	88	-17.07	-0.99	23.6	-87.27	-0.73
612	626	G	3	-13.5	0.33	35.81	0.99	0.01
612	619	G	9	-17.07	0.05	32.72	0.47	0.0

i-nuc	BP(j)	Nuc	#BP_Win	avgMFE	avgZ	avgED	SumZ	SumZ/#TotalWindows	BPs= 2
nt-613	-	C	120	-	-	-	-	-
613	511	G	18	-35.77	-2.96	18.94	-53.36	-0.44
613	NoBP	C	93	-17.11	-0.94	24.11	-87.51	-0.73
613	618	G	9	-17.07	0.05	32.72	0.47	0.0

i-nuc	BP(j)	Nuc	#BP_Win	avgMFE	avgZ	avgED	SumZ	SumZ/#TotalWindows	BPs= 1
nt-614	-	U	120	-	-	-	-	-
614	NoBP	U	114	-18.81	-1.02	24.29	-116.2	-0.97
614	508	A	6	-38.05	-3.57	19.46	-21.44	-0.18

i-nuc	BP(j)	Nuc	#BP_Win	avgMFE	avgZ	avgED	SumZ	SumZ/#TotalWindows	BPs= 3
nt-615	-	C	120	-	-	-	-	-
615	NoBP	C	105	-17.6	-0.9	24.66	-94.53	-0.79
615	509	G	7	-35.14	-2.82	18.6	-19.75	-0.16
615	507	G	6	-38.05	-3.57	19.46	-21.44	-0.18
615	693	G	2	-18.0	0.49	27.89	0.98	0.01

i-nuc	BP(j)	Nuc	#BP_Win	avgMFE	avgZ	avgED	SumZ	SumZ/#TotalWindows	BPs= 5
nt-616	-	U	120	-	-	-	-	-
616	508	A	6	-35.38	-2.93	18.68	-17.59	-0.15
616	506	A	6	-38.05	-3.57	19.46	-21.44	-0.18
616	NoBP	U	37	-17.83	-0.16	30.35	-6.08	-0.05
616	582	A	59	-18.03	-1.49	19.23	-88.02	-0.73
616	662	G	10	-14.53	0.02	35.41	0.19	0.0
616	692	A	2	-18.0	0.49	27.89	0.98	0.01

i-nuc	BP(j)	Nuc	#BP_Win	avgMFE	avgZ	avgED	SumZ	SumZ/#TotalWindows	BPs= 5
nt-617	-	U	120	-	-	-	-	-
617	507	G	4	-35.9	-3.12	18.43	-12.47	-0.1
617	505	A	6	-38.05	-3.57	19.46	-21.44	-0.18
617	NoBP	U	39	-18.37	-0.23	29.86	-8.89	-0.07
617	581	G	59	-18.03	-1.49	19.23	-88.02	-0.73
617	661	A	10	-14.53	0.02	35.41	0.19	0.0
617	691	A	2	-18.0	0.49	27.89	0.98	0.01

i-nuc	BP(j)	Nuc	#BP_Win	avgMFE	avgZ	avgED	SumZ	SumZ/#TotalWindows	BPs= 4
nt-618	-	G	120	-	-	-	-	-
618	504	C	6	-38.05	-3.57	19.46	-21.44	-0.18
618	NoBP	G	93	-18.9	-1.15	22.39	-107.33	-0.89
618	613	C	9	-17.07	0.05	32.72	0.47	0.0
618	660	C	10	-14.53	0.02	35.41	0.19	0.0
618	690	C	2	-18.0	0.49	27.89	0.98	0.01

i-nuc	BP(j)	Nuc	#BP_Win	avgMFE	avgZ	avgED	SumZ	SumZ/#TotalWindows	BPs= 6
nt-619	-	G	120	-	-	-	-	-
619	NoBP	G	13	-29.95	-1.98	23.32	-25.77	-0.21
619	503	U	3	-38.53	-3.69	19.43	-11.08	-0.09
619	579	U	59	-18.03	-1.49	19.23	-88.02	-0.73
619	685	C	24	-16.82	-0.07	29.38	-1.73	-0.01
619	612	C	9	-17.07	0.05	32.72	0.47	0.0
619	659	C	10	-14.53	0.02	35.41	0.19	0.0
619	689	C	2	-18.0	0.49	27.89	0.98	0.01

i-nuc	BP(j)	Nuc	#BP_Win	avgMFE	avgZ	avgED	SumZ	SumZ/#TotalWindows	BPs= 4
nt-620	-	A	120	-	-	-	-	-
620	NoBP	A	19	-27.79	-1.8	24.71	-34.29	-0.29
620	578	U	59	-18.03	-1.49	19.23	-88.02	-0.73
620	684	U	26	-16.92	-0.03	29.26	-0.75	-0.01
620	658	U	10	-14.53	0.02	35.41	0.19	0.0
620	726	U	6	-18.7	0.22	32.63	1.33	0.01

i-nuc	BP(j)	Nuc	#BP_Win	avgMFE	avgZ	avgED	SumZ	SumZ/#TotalWindows	BPs= 3
nt-621	-	C	120	-	-	-	-	-
621	NoBP	C	29	-22.57	-1.05	28.75	-30.31	-0.25
621	577	G	59	-18.03	-1.49	19.23	-88.02	-0.73
621	683	G	26	-16.92	-0.03	29.26	-0.75	-0.01
621	725	G	6	-18.7	0.22	32.63	1.33	0.01

i-nuc	BP(j)	Nuc	#BP_Win	avgMFE	avgZ	avgED	SumZ	SumZ/#TotalWindows	BPs= 3
nt-622	-	U	120	-	-	-	-	-
622	NoBP	U	85	-19.29	-1.35	22.25	-114.65	-0.96
622	682	A	26	-16.92	-0.03	29.26	-0.75	-0.01
622	724	A	6	-18.7	0.22	32.63	1.33	0.01
622	683	G	3	-19.63	0.06	29.7	0.17	0.0

i-nuc	BP(j)	Nuc	#BP_Win	avgMFE	avgZ	avgED	SumZ	SumZ/#TotalWindows	BPs= 4
nt-623	-	U	120	-	-	-	-	-
623	NoBP	U	25	-21.52	-0.92	29.47	-23.01	-0.19
623	576	A	59	-18.03	-1.49	19.23	-88.02	-0.73
623	681	A	26	-16.92	-0.03	29.26	-0.75	-0.01
623	723	A	6	-18.7	0.22	32.63	1.33	0.01
623	682	A	4	-19.5	0.1	31.03	0.42	0.0

i-nuc	BP(j)	Nuc	#BP_Win	avgMFE	avgZ	avgED	SumZ	SumZ/#TotalWindows	BPs= 4
nt-624	-	U	120	-	-	-	-	-
624	NoBP	U	25	-20.76	-0.77	30.32	-19.16	-0.16
624	575	A	59	-18.03	-1.49	19.23	-88.02	-0.73
624	680	A	26	-16.92	-0.03	29.26	-0.75	-0.01
624	722	G	6	-18.7	0.22	32.63	1.33	0.01
624	681	A	4	-19.5	0.1	31.03	0.42	0.0

i-nuc	BP(j)	Nuc	#BP_Win	avgMFE	avgZ	avgED	SumZ	SumZ/#TotalWindows	BPs= 2
nt-625	-	U	120	-	-	-	-	-
625	NoBP	U	57	-18.51	-0.27	30.27	-15.57	-0.13
625	574	A	59	-18.03	-1.49	19.23	-88.02	-0.73
625	680	A	4	-19.5	0.1	31.03	0.42	0.0

i-nuc	BP(j)	Nuc	#BP_Win	avgMFE	avgZ	avgED	SumZ	SumZ/#TotalWindows	BPs= 4
nt-626	-	G	120	-	-	-	-	-
626	NoBP	G	22	-20.32	-0.65	30.49	-14.29	-0.12
626	573	C	59	-18.03	-1.49	19.23	-88.02	-0.73
626	679	U	30	-17.26	-0.01	29.5	-0.33	-0.0
626	612	C	3	-13.5	0.33	35.81	0.99	0.01
626	720	C	6	-18.7	0.22	32.63	1.33	0.01

i-nuc	BP(j)	Nuc	#BP_Win	avgMFE	avgZ	avgED	SumZ	SumZ/#TotalWindows	BPs= 6
nt-627	-	G	120	-	-	-	-	-
627	NoBP	G	8	-28.2	-1.43	23.49	-11.44	-0.1
627	572	C	59	-18.03	-1.49	19.23	-88.02	-0.73
627	678	C	30	-17.26	-0.01	29.5	-0.33	-0.0
627	611	C	3	-13.5	0.33	35.81	0.99	0.01
627	701	C	3	-13.8	-0.29	32.91	-0.86	-0.01
627	636	C	11	-14.93	0.05	35.83	0.51	0.0
627	719	C	6	-18.7	0.22	32.63	1.33	0.01

i-nuc	BP(j)	Nuc	#BP_Win	avgMFE	avgZ	avgED	SumZ	SumZ/#TotalWindows	BPs= 5
nt-628	-	C	120	-	-	-	-	-
628	NoBP	C	14	-23.14	-0.62	27.5	-8.63	-0.07
628	571	G	59	-18.03	-1.49	19.23	-88.02	-0.73
628	677	G	30	-17.26	-0.01	29.5	-0.33	-0.0
628	610	G	3	-13.5	0.33	35.81	0.99	0.01
628	700	G	3	-13.8	-0.29	32.91	-0.86	-0.01
628	635	G	11	-14.93	0.05	35.83	0.51	0.0

i-nuc	BP(j)	Nuc	#BP_Win	avgMFE	avgZ	avgED	SumZ	SumZ/#TotalWindows	BPs= 4
nt-629	-	A	120	-	-	-	-	-
629	NoBP	A	18	-20.3	-0.36	29.54	-6.39	-0.05
629	570	U	58	-18.09	-1.52	18.91	-87.93	-0.73
629	676	U	30	-17.26	-0.01	29.5	-0.33	-0.0
629	699	U	3	-13.8	-0.29	32.91	-0.86	-0.01
629	634	U	11	-14.93	0.05	35.83	0.51	0.0

i-nuc	BP(j)	Nuc	#BP_Win	avgMFE	avgZ	avgED	SumZ	SumZ/#TotalWindows	BPs= 2
nt-630	-	A	120	-	-	-	-	-
630	NoBP	A	65	-17.53	-0.18	29.74	-11.74	-0.1
630	569	U	52	-18.14	-1.56	18.77	-80.99	-0.67
630	698	U	3	-13.8	-0.29	32.91	-0.86	-0.01

i-nuc	BP(j)	Nuc	#BP_Win	avgMFE	avgZ	avgED	SumZ	SumZ/#TotalWindows	BPs= 1
nt-631	-	A	120	-	-	-	-	-
631	NoBP	A	117	-17.69	-0.78	24.87	-91.22	-0.76
631	697	U	3	-13.8	-0.29	32.91	-0.86	-0.01

i-nuc	BP(j)	Nuc	#BP_Win	avgMFE	avgZ	avgED	SumZ	SumZ/#TotalWindows	BPs= 2
nt-632	-	A	120	-	-	-	-	-
632	NoBP	A	70	-17.31	-1.18	22.63	-82.66	-0.69
632	663	U	20	-18.59	-0.41	26.47	-8.16	-0.07
632	675	U	30	-17.26	-0.01	29.5	-0.33	-0.0

i-nuc	BP(j)	Nuc	#BP_Win	avgMFE	avgZ	avgED	SumZ	SumZ/#TotalWindows	BPs= 2
nt-633	-	C	120	-	-	-	-	-
633	NoBP	C	69	-17.14	-1.17	22.7	-80.83	-0.67
633	662	G	21	-18.57	-0.39	26.52	-8.26	-0.07
633	674	G	30	-17.26	-0.01	29.5	-0.33	-0.0

i-nuc	BP(j)	Nuc	#BP_Win	avgMFE	avgZ	avgED	SumZ	SumZ/#TotalWindows	BPs= 5
nt-634	-	U	120	-	-	-	-	-
634	NoBP	U	44	-16.91	-1.62	18.97	-71.44	-0.6
634	563	A	11	-20.19	-0.64	23.15	-7.02	-0.06
634	661	A	21	-18.57	-0.39	26.52	-8.26	-0.07
634	673	A	30	-17.26	-0.01	29.5	-0.33	-0.0
634	695	A	3	-13.8	-0.29	32.91	-0.86	-0.01
634	629	A	11	-14.93	0.05	35.83	0.51	0.0

i-nuc	BP(j)	Nuc	#BP_Win	avgMFE	avgZ	avgED	SumZ	SumZ/#TotalWindows	BPs= 6
nt-635	-	G	120	-	-	-	-	-
635	NoBP	G	42	-17.22	-0.15	28.71	-6.39	-0.05
635	562	C	11	-20.19	-0.64	23.15	-7.02	-0.06
635	568	C	27	-16.62	-2.16	15.04	-58.32	-0.49
635	660	C	21	-18.57	-0.39	26.52	-8.26	-0.07
635	678	C	5	-16.0	-1.0	24.57	-5.02	-0.04
635	694	C	3	-13.8	-0.29	32.91	-0.86	-0.01
635	628	C	11	-14.93	0.05	35.83	0.51	0.0

i-nuc	BP(j)	Nuc	#BP_Win	avgMFE	avgZ	avgED	SumZ	SumZ/#TotalWindows	BPs= 5
nt-636	-	C	120	-	-	-	-	-
636	561	G	11	-20.19	-0.64	23.15	-7.02	-0.06
636	NoBP	C	60	-17.29	-1.19	21.54	-71.37	-0.59
636	677	G	5	-16.0	-1.0	24.57	-5.02	-0.04
636	671	G	30	-17.26	-0.01	29.5	-0.33	-0.0
636	693	G	3	-13.8	-0.29	32.91	-0.86	-0.01
636	627	G	11	-14.93	0.05	35.83	0.51	0.0

i-nuc	BP(j)	Nuc	#BP_Win	avgMFE	avgZ	avgED	SumZ	SumZ/#TotalWindows	BPs= 5
nt-637	-	G	120	-	-	-	-	-
637	NoBP	G	51	-17.62	-0.19	27.57	-9.82	-0.08
637	567	C	27	-16.62	-2.16	15.04	-58.32	-0.49
637	659	C	21	-18.57	-0.39	26.52	-8.26	-0.07
637	676	U	5	-16.0	-1.0	24.57	-5.02	-0.04
637	685	C	6	-16.13	-0.42	33.75	-2.5	-0.02
637	648	C	10	-14.53	0.02	35.41	0.19	0.0

i-nuc	BP(j)	Nuc	#BP_Win	avgMFE	avgZ	avgED	SumZ	SumZ/#TotalWindows	BPs= 6
nt-638	-	A	120	-	-	-	-	-
638	NoBP	A	21	-18.1	-0.45	24.74	-9.52	-0.08
638	566	U	27	-16.62	-2.16	15.04	-58.32	-0.49
638	658	U	21	-18.57	-0.39	26.52	-8.26	-0.07
638	675	U	5	-16.0	-1.0	24.57	-5.02	-0.04
638	684	U	6	-16.13	-0.42	33.75	-2.5	-0.02
638	668	U	30	-17.26	-0.01	29.5	-0.33	-0.0
638	647	U	10	-14.53	0.02	35.41	0.19	0.0

i-nuc	BP(j)	Nuc	#BP_Win	avgMFE	avgZ	avgED	SumZ	SumZ/#TotalWindows	BPs= 4
nt-639	-	U	120	-	-	-	-	-
639	NoBP	U	52	-17.61	-0.35	27.41	-18.02	-0.15
639	565	A	27	-16.62	-2.16	15.04	-58.32	-0.49
639	674	G	5	-16.0	-1.0	24.57	-5.02	-0.04
639	683	G	6	-16.13	-0.42	33.75	-2.5	-0.02
639	667	A	30	-17.26	-0.01	29.5	-0.33	-0.0

i-nuc	BP(j)	Nuc	#BP_Win	avgMFE	avgZ	avgED	SumZ	SumZ/#TotalWindows	BPs= 4
nt-640	-	U	120	-	-	-	-	-
640	NoBP	U	52	-17.66	-0.36	27.16	-18.96	-0.16
640	564	A	27	-16.62	-2.16	15.04	-58.32	-0.49
640	673	A	5	-16.0	-1.0	24.57	-5.02	-0.04
640	682	A	6	-16.13	-0.42	33.75	-2.5	-0.02
640	666	A	30	-17.26	-0.01	29.5	-0.33	-0.0

i-nuc	BP(j)	Nuc	#BP_Win	avgMFE	avgZ	avgED	SumZ	SumZ/#TotalWindows	BPs= 4
nt-641	-	U	120	-	-	-	-	-
641	NoBP	U	52	-17.71	-0.38	27.16	-19.66	-0.16
641	563	A	27	-16.62	-2.16	15.04	-58.32	-0.49
641	672	G	5	-16.0	-1.0	24.57	-5.02	-0.04
641	681	A	6	-16.13	-0.42	33.75	-2.5	-0.02
641	665	A	30	-17.26	-0.01	29.5	-0.33	-0.0

i-nuc	BP(j)	Nuc	#BP_Win	avgMFE	avgZ	avgED	SumZ	SumZ/#TotalWindows	BPs= 3
nt-642	-	U	120	-	-	-	-	-
642	NoBP	U	79	-17.38	-0.99	23.07	-78.54	-0.65
642	671	G	5	-16.0	-1.0	24.57	-5.02	-0.04
642	680	A	6	-16.13	-0.42	33.75	-2.5	-0.02
642	664	A	30	-17.26	-0.01	29.5	-0.33	-0.0

i-nuc	BP(j)	Nuc	#BP_Win	avgMFE	avgZ	avgED	SumZ	SumZ/#TotalWindows	BPs= 2
nt-643	-	U	120	-	-	-	-	-
643	NoBP	U	88	-17.54	-0.27	28.62	-23.34	-0.19
643	561	G	27	-16.62	-2.16	15.04	-58.32	-0.49
643	670	G	5	-16.0	-1.0	24.57	-5.02	-0.04

i-nuc	BP(j)	Nuc	#BP_Win	avgMFE	avgZ	avgED	SumZ	SumZ/#TotalWindows	BPs= 2
nt-644	-	U	120	-	-	-	-	-
644	NoBP	U	88	-17.59	-0.26	28.82	-23.26	-0.19
644	560	A	27	-16.62	-2.16	15.04	-58.32	-0.49
644	669	A	5	-16.0	-1.0	24.57	-5.02	-0.04

i-nuc	BP(j)	Nuc	#BP_Win	avgMFE	avgZ	avgED	SumZ	SumZ/#TotalWindows	BPs= 1
nt-645	-	U	120	-	-	-	-	-
645	NoBP	U	93	-17.56	-0.3	28.82	-27.73	-0.23
645	559	A	27	-16.62	-2.16	15.04	-58.32	-0.49

i-nuc	BP(j)	Nuc	#BP_Win	avgMFE	avgZ	avgED	SumZ	SumZ/#TotalWindows	BPs= 1
nt-646	-	U	120	-	-	-	-	-
646	NoBP	U	93	-17.65	-0.3	28.97	-28.04	-0.23
646	558	A	27	-16.62	-2.16	15.04	-58.32	-0.49

i-nuc	BP(j)	Nuc	#BP_Win	avgMFE	avgZ	avgED	SumZ	SumZ/#TotalWindows	BPs= 3
nt-647	-	U	120	-	-	-	-	-
647	NoBP	U	82	-18.05	-0.34	28.31	-27.73	-0.23
647	557	A	27	-16.62	-2.16	15.04	-58.32	-0.49
647	638	A	10	-14.53	0.02	35.41	0.19	0.0
647	766	A	1	-26.5	-0.99	27.79	-0.99	-0.01

i-nuc	BP(j)	Nuc	#BP_Win	avgMFE	avgZ	avgED	SumZ	SumZ/#TotalWindows	BPs= 5
nt-648	-	C	120	-	-	-	-	-
648	NoBP	C	69	-18.1	-0.3	27.36	-20.95	-0.17
648	556	G	27	-16.62	-2.16	15.04	-58.32	-0.49
648	674	G	6	-16.13	-0.42	33.75	-2.5	-0.02
648	683	G	7	-20.47	-0.66	36.13	-4.59	-0.04
648	637	G	10	-14.53	0.02	35.41	0.19	0.0
648	765	G	1	-26.5	-0.99	27.79	-0.99	-0.01

i-nuc	BP(j)	Nuc	#BP_Win	avgMFE	avgZ	avgED	SumZ	SumZ/#TotalWindows	BPs= 3
nt-649	-	U	120	-	-	-	-	-
649	NoBP	U	106	-17.48	-0.74	25.2	-78.87	-0.66
649	673	A	6	-16.13	-0.42	33.75	-2.5	-0.02
649	682	A	7	-20.47	-0.66	36.13	-4.59	-0.04
649	764	G	1	-26.5	-0.99	27.79	-0.99	-0.01

i-nuc	BP(j)	Nuc	#BP_Win	avgMFE	avgZ	avgED	SumZ	SumZ/#TotalWindows	BPs= 3
nt-650	-	U	120	-	-	-	-	-
650	NoBP	U	106	-17.6	-0.74	25.28	-78.94	-0.66
650	672	G	6	-16.13	-0.42	33.75	-2.5	-0.02
650	681	A	7	-20.47	-0.66	36.13	-4.59	-0.04
650	763	G	1	-26.5	-0.99	27.79	-0.99	-0.01

i-nuc	BP(j)	Nuc	#BP_Win	avgMFE	avgZ	avgED	SumZ	SumZ/#TotalWindows	BPs= 2
nt-651	-	U	120	-	-	-	-	-
651	NoBP	U	107	-17.8	-0.74	25.38	-79.62	-0.66
651	671	G	6	-16.13	-0.42	33.75	-2.5	-0.02
651	680	A	7	-20.47	-0.66	36.13	-4.59	-0.04

i-nuc	BP(j)	Nuc	#BP_Win	avgMFE	avgZ	avgED	SumZ	SumZ/#TotalWindows	BPs= 2
nt-652	-	U	120	-	-	-	-	-
652	NoBP	U	100	-18.22	-0.47	27.87	-46.82	-0.39
652	551	A	14	-17.09	-2.63	13.52	-36.82	-0.31
652	670	G	6	-16.13	-0.42	33.75	-2.5	-0.02

i-nuc	BP(j)	Nuc	#BP_Win	avgMFE	avgZ	avgED	SumZ	SumZ/#TotalWindows	BPs= 2
nt-653	-	U	120	-	-	-	-	-
653	NoBP	U	100	-18.35	-0.46	27.96	-46.13	-0.38
653	550	A	14	-17.09	-2.63	13.52	-36.82	-0.31
653	669	A	6	-16.13	-0.42	33.75	-2.5	-0.02

i-nuc	BP(j)	Nuc	#BP_Win	avgMFE	avgZ	avgED	SumZ	SumZ/#TotalWindows	BPs= 4
nt-654	-	C	120	-	-	-	-	-
654	NoBP	C	89	-17.22	-0.33	28.25	-29.72	-0.25
654	549	G	14	-17.09	-2.63	13.52	-36.82	-0.31
654	677	G	7	-20.47	-0.66	36.13	-4.59	-0.04
654	759	G	5	-24.9	-1.16	23.95	-5.79	-0.05
654	769	G	5	-28.86	-1.55	24.21	-7.75	-0.06

i-nuc	BP(j)	Nuc	#BP_Win	avgMFE	avgZ	avgED	SumZ	SumZ/#TotalWindows	BPs= 6
nt-655	-	A	120	-	-	-	-	-
655	548	U	13	-17.14	-2.67	13.44	-34.65	-0.29
655	NoBP	A	79	-17.3	-0.3	28.1	-24.08	-0.2
655	675	U	3	-16.23	-0.79	22.97	-2.36	-0.02
655	668	U	6	-16.13	-0.42	33.75	-2.5	-0.02
655	676	U	7	-20.47	-0.66	36.13	-4.59	-0.04
655	758	U	6	-24.38	-1.06	24.08	-6.36	-0.05
655	768	U	6	-28.38	-1.46	26.95	-8.76	-0.07

i-nuc	BP(j)	Nuc	#BP_Win	avgMFE	avgZ	avgED	SumZ	SumZ/#TotalWindows	BPs= 4
nt-656	-	U	120	-	-	-	-	-
656	NoBP	U	99	-17.61	-0.62	27.01	-61.77	-0.51
656	674	G	3	-16.23	-0.79	22.97	-2.36	-0.02
656	667	A	6	-16.13	-0.42	33.75	-2.5	-0.02
656	757	G	6	-24.38	-1.06	24.08	-6.36	-0.05
656	767	A	6	-28.38	-1.46	26.95	-8.76	-0.07

i-nuc	BP(j)	Nuc	#BP_Win	avgMFE	avgZ	avgED	SumZ	SumZ/#TotalWindows	BPs= 5
nt-657	-	U	120	-	-	-	-	-
657	NoBP	U	89	-17.48	-0.6	26.71	-53.16	-0.44
657	673	A	5	-16.46	-0.85	21.51	-4.24	-0.04
657	666	A	6	-16.13	-0.42	33.75	-2.5	-0.02
657	674	G	7	-20.47	-0.66	36.13	-4.59	-0.04
657	756	G	7	-23.84	-0.95	24.44	-6.65	-0.06
657	766	A	6	-28.38	-1.46	26.95	-8.76	-0.07

i-nuc	BP(j)	Nuc	#BP_Win	avgMFE	avgZ	avgED	SumZ	SumZ/#TotalWindows	BPs= 7
nt-658	-	U	120	-	-	-	-	-
658	NoBP	U	56	-17.69	-0.76	25.73	-42.71	-0.36
658	672	G	5	-16.46	-0.85	21.51	-4.24	-0.04
658	638	A	21	-18.57	-0.39	26.52	-8.26	-0.07
658	665	A	6	-16.13	-0.42	33.75	-2.5	-0.02
658	673	A	7	-20.47	-0.66	36.13	-4.59	-0.04
658	620	A	10	-14.53	0.02	35.41	0.19	0.0
658	755	A	9	-22.9	-0.78	23.98	-7.05	-0.06
658	765	G	6	-28.38	-1.46	26.95	-8.76	-0.07

i-nuc	BP(j)	Nuc	#BP_Win	avgMFE	avgZ	avgED	SumZ	SumZ/#TotalWindows	BPs= 6
nt-659	-	C	120	-	-	-	-	-
659	NoBP	C	62	-17.7	-0.7	26.95	-43.17	-0.36
659	671	G	5	-16.46	-0.85	21.51	-4.24	-0.04
659	637	G	21	-18.57	-0.39	26.52	-8.26	-0.07
659	672	G	7	-20.47	-0.66	36.13	-4.59	-0.04
659	619	G	10	-14.53	0.02	35.41	0.19	0.0
659	754	G	9	-22.9	-0.78	23.98	-7.05	-0.06
659	764	G	6	-28.38	-1.46	26.95	-8.76	-0.07

i-nuc	BP(j)	Nuc	#BP_Win	avgMFE	avgZ	avgED	SumZ	SumZ/#TotalWindows	BPs= 6
nt-660	-	C	120	-	-	-	-	-
660	NoBP	C	62	-17.86	-0.66	27.38	-41.01	-0.34
660	670	G	5	-16.46	-0.85	21.51	-4.24	-0.04
660	635	G	21	-18.57	-0.39	26.52	-8.26	-0.07
660	671	G	7	-20.47	-0.66	36.13	-4.59	-0.04
660	618	G	10	-14.53	0.02	35.41	0.19	0.0
660	753	G	9	-22.9	-0.78	23.98	-7.05	-0.06
660	763	G	6	-28.38	-1.46	26.95	-8.76	-0.07

i-nuc	BP(j)	Nuc	#BP_Win	avgMFE	avgZ	avgED	SumZ	SumZ/#TotalWindows	BPs= 3
nt-661	-	A	120	-	-	-	-	-
661	NoBP	A	87	-19.14	-0.71	27.4	-61.61	-0.51
661	634	U	21	-18.57	-0.39	26.52	-8.26	-0.07
661	617	U	10	-14.53	0.02	35.41	0.19	0.0
661	778	U	2	-27.25	-0.65	40.18	-1.3	-0.01

i-nuc	BP(j)	Nuc	#BP_Win	avgMFE	avgZ	avgED	SumZ	SumZ/#TotalWindows	BPs= 3
nt-662	-	G	120	-	-	-	-	-
662	NoBP	G	87	-19.25	-0.68	27.69	-58.92	-0.49
662	633	C	21	-18.57	-0.39	26.52	-8.26	-0.07
662	616	U	10	-14.53	0.02	35.41	0.19	0.0
662	777	C	2	-27.25	-0.65	40.18	-1.3	-0.01

i-nuc	BP(j)	Nuc	#BP_Win	avgMFE	avgZ	avgED	SumZ	SumZ/#TotalWindows	BPs= 2
nt-663	-	U	120	-	-	-	-	-
663	NoBP	U	98	-18.85	-0.58	28.77	-56.53	-0.47
663	632	A	20	-18.59	-0.41	26.47	-8.16	-0.07
663	776	G	2	-27.25	-0.65	40.18	-1.3	-0.01

i-nuc	BP(j)	Nuc	#BP_Win	avgMFE	avgZ	avgED	SumZ	SumZ/#TotalWindows	BPs= 3
nt-664	-	A	120	-	-	-	-	-
664	NoBP	A	85	-19.66	-0.74	28.1	-63.07	-0.53
664	642	U	30	-17.26	-0.01	29.5	-0.33	-0.0
664	600	U	3	-13.5	0.33	35.81	0.99	0.01
664	775	U	2	-27.25	-0.65	40.18	-1.3	-0.01

i-nuc	BP(j)	Nuc	#BP_Win	avgMFE	avgZ	avgED	SumZ	SumZ/#TotalWindows	BPs= 4
nt-665	-	A	120	-	-	-	-	-
665	NoBP	A	79	-20.08	-0.74	28.02	-58.56	-0.49
665	658	U	6	-16.13	-0.42	33.75	-2.5	-0.02
665	641	U	30	-17.26	-0.01	29.5	-0.33	-0.0
665	599	U	3	-13.5	0.33	35.81	0.99	0.01
665	774	U	2	-27.25	-0.65	40.18	-1.3	-0.01

i-nuc	BP(j)	Nuc	#BP_Win	avgMFE	avgZ	avgED	SumZ	SumZ/#TotalWindows	BPs= 3
nt-666	-	A	120	-	-	-	-	-
666	NoBP	A	81	-20.44	-0.72	28.29	-58.64	-0.49
666	657	U	6	-16.13	-0.42	33.75	-2.5	-0.02
666	640	U	30	-17.26	-0.01	29.5	-0.33	-0.0
666	598	U	3	-13.5	0.33	35.81	0.99	0.01

i-nuc	BP(j)	Nuc	#BP_Win	avgMFE	avgZ	avgED	SumZ	SumZ/#TotalWindows	BPs= 3
nt-667	-	A	120	-	-	-	-	-
667	NoBP	A	81	-20.64	-0.71	28.26	-57.83	-0.48
667	656	U	6	-16.13	-0.42	33.75	-2.5	-0.02
667	639	U	30	-17.26	-0.01	29.5	-0.33	-0.0
667	597	U	3	-13.5	0.33	35.81	0.99	0.01

i-nuc	BP(j)	Nuc	#BP_Win	avgMFE	avgZ	avgED	SumZ	SumZ/#TotalWindows	BPs= 2
nt-668	-	U	120	-	-	-	-	-
668	NoBP	U	84	-20.59	-0.67	28.49	-56.32	-0.47
668	655	A	6	-16.13	-0.42	33.75	-2.5	-0.02
668	638	A	30	-17.26	-0.01	29.5	-0.33	-0.0

i-nuc	BP(j)	Nuc	#BP_Win	avgMFE	avgZ	avgED	SumZ	SumZ/#TotalWindows	BPs= 4
nt-669	-	A	120	-	-	-	-	-
669	NoBP	A	86	-20.04	-0.48	29.71	-41.13	-0.34
669	644	U	5	-16.0	-1.0	24.57	-5.02	-0.04
669	653	U	6	-16.13	-0.42	33.75	-2.5	-0.02
669	595	U	3	-13.5	0.33	35.81	0.99	0.01
669	744	U	20	-21.06	-0.55	24.5	-11.01	-0.09

i-nuc	BP(j)	Nuc	#BP_Win	avgMFE	avgZ	avgED	SumZ	SumZ/#TotalWindows	BPs= 8
nt-670	-	G	120	-	-	-	-	-
670	NoBP	G	40	-17.69	-0.22	29.75	-8.76	-0.07
670	660	C	5	-16.46	-0.85	21.51	-4.24	-0.04
670	569	U	3	-19.1	-1.9	14.58	-5.71	-0.05
670	643	U	5	-16.0	-1.0	24.57	-5.02	-0.04
670	652	U	6	-16.13	-0.42	33.75	-2.5	-0.02
670	594	U	3	-13.5	0.33	35.81	0.99	0.01
670	609	C	10	-14.53	0.02	35.41	0.19	0.0
670	701	C	28	-26.76	-0.79	30.58	-22.16	-0.18
670	743	C	20	-21.06	-0.55	24.5	-11.01	-0.09

i-nuc	BP(j)	Nuc	#BP_Win	avgMFE	avgZ	avgED	SumZ	SumZ/#TotalWindows	BPs= 9
nt-671	-	G	120	-	-	-	-	-
671	NoBP	G	31	-26.2	-0.82	29.81	-25.27	-0.21
671	659	C	5	-16.46	-0.85	21.51	-4.24	-0.04
671	568	C	3	-19.1	-1.9	14.58	-5.71	-0.05
671	642	U	5	-16.0	-1.0	24.57	-5.02	-0.04
671	651	U	6	-16.13	-0.42	33.75	-2.5	-0.02
671	636	C	30	-17.26	-0.01	29.5	-0.33	-0.0
671	593	C	3	-13.5	0.33	35.81	0.99	0.01
671	660	C	7	-20.47	-0.66	36.13	-4.59	-0.04
671	608	C	10	-14.53	0.02	35.41	0.19	0.0
671	742	C	20	-21.06	-0.55	24.5	-11.01	-0.09

i-nuc	BP(j)	Nuc	#BP_Win	avgMFE	avgZ	avgED	SumZ	SumZ/#TotalWindows	BPs= 9
nt-672	-	G	120	-	-	-	-	-
672	NoBP	G	31	-17.2	-0.04	29.13	-1.1	-0.01
672	658	U	5	-16.46	-0.85	21.51	-4.24	-0.04
672	567	C	3	-19.1	-1.9	14.58	-5.71	-0.05
672	641	U	5	-16.0	-1.0	24.57	-5.02	-0.04
672	650	U	6	-16.13	-0.42	33.75	-2.5	-0.02
672	592	U	3	-13.5	0.33	35.81	0.99	0.01
672	659	C	7	-20.47	-0.66	36.13	-4.59	-0.04
672	607	C	10	-14.53	0.02	35.41	0.19	0.0
672	699	U	30	-27.1	-0.82	30.79	-24.47	-0.2
672	741	C	20	-21.06	-0.55	24.5	-11.01	-0.09

i-nuc	BP(j)	Nuc	#BP_Win	avgMFE	avgZ	avgED	SumZ	SumZ/#TotalWindows	BPs= 10
nt-673	-	A	120	-	-	-	-	-
673	657	U	5	-16.46	-0.85	21.51	-4.24	-0.04
673	566	U	3	-19.1	-1.9	14.58	-5.71	-0.05
673	640	U	5	-16.0	-1.0	24.57	-5.02	-0.04
673	649	U	6	-16.13	-0.42	33.75	-2.5	-0.02
673	634	U	30	-17.26	-0.01	29.5	-0.33	-0.0
673	591	U	3	-13.5	0.33	35.81	0.99	0.01
673	658	U	7	-20.47	-0.66	36.13	-4.59	-0.04
673	705	U	10	-14.53	0.02	35.41	0.19	0.0
673	698	U	30	-27.1	-0.82	30.79	-24.47	-0.2
673	740	U	20	-21.06	-0.55	24.5	-11.01	-0.09
673	NoBP	A	1	-31.0	-1.19	45.3	-1.19	-0.01

i-nuc	BP(j)	Nuc	#BP_Win	avgMFE	avgZ	avgED	SumZ	SumZ/#TotalWindows	BPs= 8
nt-674	-	G	120	-	-	-	-	-
674	NoBP	G	26	-21.45	-0.77	24.84	-20.1	-0.17
674	656	U	3	-16.23	-0.79	22.97	-2.36	-0.02
674	639	U	5	-16.0	-1.0	24.57	-5.02	-0.04
674	648	C	6	-16.13	-0.42	33.75	-2.5	-0.02
674	633	C	30	-17.26	-0.01	29.5	-0.33	-0.0
674	590	U	3	-13.5	0.33	35.81	0.99	0.01
674	657	U	7	-20.47	-0.66	36.13	-4.59	-0.04
674	704	C	10	-14.53	0.02	35.41	0.19	0.0
674	697	U	30	-27.1	-0.82	30.79	-24.47	-0.2

i-nuc	BP(j)	Nuc	#BP_Win	avgMFE	avgZ	avgED	SumZ	SumZ/#TotalWindows	BPs= 7
nt-675	-	U	120	-	-	-	-	-
675	655	A	3	-16.23	-0.79	22.97	-2.36	-0.02
675	564	A	3	-19.1	-1.9	14.58	-5.71	-0.05
675	638	A	5	-16.0	-1.0	24.57	-5.02	-0.04
675	NoBP	U	19	-19.66	-0.52	36.36	-9.87	-0.08
675	632	A	30	-17.26	-0.01	29.5	-0.33	-0.0
675	703	G	10	-14.53	0.02	35.41	0.19	0.0
675	696	A	30	-27.1	-0.82	30.79	-24.47	-0.2
675	738	A	20	-21.06	-0.55	24.5	-11.01	-0.09

i-nuc	BP(j)	Nuc	#BP_Win	avgMFE	avgZ	avgED	SumZ	SumZ/#TotalWindows	BPs= 7
nt-676	-	U	120	-	-	-	-	-
676	NoBP	U	15	-19.57	-0.53	34.93	-8.01	-0.07
676	563	A	3	-19.1	-1.9	14.58	-5.71	-0.05
676	637	G	5	-16.0	-1.0	24.57	-5.02	-0.04
676	629	A	30	-17.26	-0.01	29.5	-0.33	-0.0
676	655	A	7	-20.47	-0.66	36.13	-4.59	-0.04
676	702	A	10	-14.53	0.02	35.41	0.19	0.0
676	695	A	30	-27.1	-0.82	30.79	-24.47	-0.2
676	737	A	20	-21.06	-0.55	24.5	-11.01	-0.09

i-nuc	BP(j)	Nuc	#BP_Win	avgMFE	avgZ	avgED	SumZ	SumZ/#TotalWindows	BPs= 6
nt-677	-	G	120	-	-	-	-	-
677	NoBP	G	35	-20.96	-0.58	29.17	-20.46	-0.17
677	562	C	3	-19.1	-1.9	14.58	-5.71	-0.05
677	636	C	5	-16.0	-1.0	24.57	-5.02	-0.04
677	628	C	30	-17.26	-0.01	29.5	-0.33	-0.0
677	654	C	7	-20.47	-0.66	36.13	-4.59	-0.04
677	701	C	10	-14.53	0.02	35.41	0.19	0.0
677	694	C	30	-27.1	-0.82	30.79	-24.47	-0.2

i-nuc	BP(j)	Nuc	#BP_Win	avgMFE	avgZ	avgED	SumZ	SumZ/#TotalWindows	BPs= 5
nt-678	-	C	120	-	-	-	-	-
678	561	G	3	-19.1	-1.9	14.58	-5.71	-0.05
678	635	G	5	-16.0	-1.0	24.57	-5.02	-0.04
678	NoBP	C	42	-21.32	-0.64	30.04	-26.81	-0.22
678	627	G	30	-17.26	-0.01	29.5	-0.33	-0.0
678	700	G	10	-14.53	0.02	35.41	0.19	0.0
678	693	G	30	-27.1	-0.82	30.79	-24.47	-0.2

i-nuc	BP(j)	Nuc	#BP_Win	avgMFE	avgZ	avgED	SumZ	SumZ/#TotalWindows	BPs= 3
nt-679	-	U	120	-	-	-	-	-
679	560	A	1	-19.7	-2.09	14.6	-2.09	-0.02
679	NoBP	U	59	-19.9	-0.61	29.97	-35.93	-0.3
679	626	G	30	-17.26	-0.01	29.5	-0.33	-0.0
679	692	A	30	-27.1	-0.82	30.79	-24.47	-0.2

i-nuc	BP(j)	Nuc	#BP_Win	avgMFE	avgZ	avgED	SumZ	SumZ/#TotalWindows	BPs= 6
nt-680	-	A	120	-	-	-	-	-
680	NoBP	A	69	-22.78	-0.67	29.46	-46.2	-0.38
680	642	U	6	-16.13	-0.42	33.75	-2.5	-0.02
680	624	U	26	-16.92	-0.03	29.26	-0.75	-0.01
680	586	U	3	-13.5	0.33	35.81	0.99	0.01
680	651	U	7	-20.47	-0.66	36.13	-4.59	-0.04
680	625	U	4	-19.5	0.1	31.03	0.42	0.0
680	775	U	5	-33.72	-2.04	22.18	-10.22	-0.09

i-nuc	BP(j)	Nuc	#BP_Win	avgMFE	avgZ	avgED	SumZ	SumZ/#TotalWindows	BPs= 6
nt-681	-	A	120	-	-	-	-	-
681	NoBP	A	68	-22.83	-0.65	29.68	-44.08	-0.37
681	641	U	6	-16.13	-0.42	33.75	-2.5	-0.02
681	623	U	26	-16.92	-0.03	29.26	-0.75	-0.01
681	585	U	3	-13.5	0.33	35.81	0.99	0.01
681	650	U	7	-20.47	-0.66	36.13	-4.59	-0.04
681	624	U	4	-19.5	0.1	31.03	0.42	0.0
681	774	U	6	-33.48	-1.97	21.55	-11.84	-0.1

i-nuc	BP(j)	Nuc	#BP_Win	avgMFE	avgZ	avgED	SumZ	SumZ/#TotalWindows	BPs= 6
nt-682	-	A	120	-	-	-	-	-
682	NoBP	A	67	-22.93	-0.64	29.77	-42.94	-0.36
682	640	U	6	-16.13	-0.42	33.75	-2.5	-0.02
682	622	U	26	-16.92	-0.03	29.26	-0.75	-0.01
682	584	U	3	-13.5	0.33	35.81	0.99	0.01
682	649	U	7	-20.47	-0.66	36.13	-4.59	-0.04
682	623	U	4	-19.5	0.1	31.03	0.42	0.0
682	773	U	7	-33.19	-1.88	22.44	-13.17	-0.11

i-nuc	BP(j)	Nuc	#BP_Win	avgMFE	avgZ	avgED	SumZ	SumZ/#TotalWindows	BPs= 7
nt-683	-	G	120	-	-	-	-	-
683	NoBP	G	64	-22.6	-0.59	29.38	-37.78	-0.31
683	639	U	6	-16.13	-0.42	33.75	-2.5	-0.02
683	621	C	26	-16.92	-0.03	29.26	-0.75	-0.01
683	583	C	3	-13.5	0.33	35.81	0.99	0.01
683	648	C	7	-20.47	-0.66	36.13	-4.59	-0.04
683	622	U	3	-19.63	0.06	29.7	0.17	0.0
683	789	C	3	-31.0	-1.26	42.67	-3.77	-0.03
683	772	C	8	-32.9	-1.81	23.72	-14.44	-0.12

i-nuc	BP(j)	Nuc	#BP_Win	avgMFE	avgZ	avgED	SumZ	SumZ/#TotalWindows	BPs= 4
nt-684	-	U	120	-	-	-	-	-
684	NoBP	U	77	-22.8	-0.6	30.57	-46.32	-0.39
684	638	A	6	-16.13	-0.42	33.75	-2.5	-0.02
684	620	A	26	-16.92	-0.03	29.26	-0.75	-0.01
684	582	A	3	-13.5	0.33	35.81	0.99	0.01
684	771	G	8	-32.9	-1.81	23.72	-14.44	-0.12

i-nuc	BP(j)	Nuc	#BP_Win	avgMFE	avgZ	avgED	SumZ	SumZ/#TotalWindows	BPs= 5
nt-685	-	C	120	-	-	-	-	-
685	NoBP	C	75	-22.44	-0.54	30.07	-40.62	-0.34
685	637	G	6	-16.13	-0.42	33.75	-2.5	-0.02
685	619	G	24	-16.82	-0.07	29.38	-1.73	-0.01
685	581	G	3	-13.5	0.33	35.81	0.99	0.01
685	787	G	3	-31.0	-1.26	42.67	-3.77	-0.03
685	769	G	9	-32.6	-1.74	24.24	-15.64	-0.13

i-nuc	BP(j)	Nuc	#BP_Win	avgMFE	avgZ	avgED	SumZ	SumZ/#TotalWindows	BPs= 2
nt-686	-	A	120	-	-	-	-	-
686	NoBP	A	108	-20.72	-0.41	30.26	-43.92	-0.37
686	786	U	3	-31.0	-1.26	42.67	-3.77	-0.03
686	768	U	9	-32.6	-1.74	24.24	-15.64	-0.13

i-nuc	BP(j)	Nuc	#BP_Win	avgMFE	avgZ	avgED	SumZ	SumZ/#TotalWindows	BPs= 3
nt-687	-	U	120	-	-	-	-	-
687	NoBP	U	78	-20.7	-0.37	31.59	-29.16	-0.24
687	736	A	30	-21.25	-0.5	26.61	-14.87	-0.12
687	785	G	3	-31.0	-1.26	42.67	-3.77	-0.03
687	767	A	9	-32.6	-1.74	24.24	-15.64	-0.13

i-nuc	BP(j)	Nuc	#BP_Win	avgMFE	avgZ	avgED	SumZ	SumZ/#TotalWindows	BPs= 3
nt-688	-	A	120	-	-	-	-	-
688	NoBP	A	83	-22.41	-0.55	30.63	-45.84	-0.38
688	578	U	3	-13.5	0.33	35.81	0.99	0.01
688	735	U	31	-21.25	-0.48	26.51	-14.94	-0.12
688	784	U	3	-31.0	-1.26	42.67	-3.77	-0.03

i-nuc	BP(j)	Nuc	#BP_Win	avgMFE	avgZ	avgED	SumZ	SumZ/#TotalWindows	BPs= 5
nt-689	-	C	120	-	-	-	-	-
689	NoBP	C	64	-20.67	-0.39	31.81	-24.92	-0.21
689	577	G	3	-13.5	0.33	35.81	0.99	0.01
689	619	G	2	-18.0	0.49	27.89	0.98	0.01
689	734	G	32	-21.2	-0.46	26.45	-14.63	-0.12
689	764	G	16	-30.98	-1.4	26.13	-22.45	-0.19
689	783	G	3	-31.0	-1.26	42.67	-3.77	-0.03

i-nuc	BP(j)	Nuc	#BP_Win	avgMFE	avgZ	avgED	SumZ	SumZ/#TotalWindows	BPs= 4
nt-690	-	C	120	-	-	-	-	-
690	NoBP	C	67	-20.56	-0.37	32.03	-24.46	-0.2
690	618	G	2	-18.0	0.49	27.89	0.98	0.01
690	733	G	32	-21.2	-0.46	26.45	-14.63	-0.12
690	763	G	16	-30.98	-1.4	26.13	-22.45	-0.19
690	782	G	3	-31.0	-1.26	42.67	-3.77	-0.03

i-nuc	BP(j)	Nuc	#BP_Win	avgMFE	avgZ	avgED	SumZ	SumZ/#TotalWindows	BPs= 4
nt-691	-	A	120	-	-	-	-	-
691	NoBP	A	67	-20.78	-0.37	31.98	-25.05	-0.21
691	617	U	2	-18.0	0.49	27.89	0.98	0.01
691	732	U	32	-21.2	-0.46	26.45	-14.63	-0.12
691	762	U	16	-30.98	-1.4	26.13	-22.45	-0.19
691	779	U	3	-31.0	-1.26	42.67	-3.77	-0.03

i-nuc	BP(j)	Nuc	#BP_Win	avgMFE	avgZ	avgED	SumZ	SumZ/#TotalWindows	BPs= 5
nt-692	-	A	120	-	-	-	-	-
692	NoBP	A	37	-16.07	-0.03	33.0	-1.01	-0.01
692	679	U	30	-27.1	-0.82	30.79	-24.47	-0.2
692	616	U	2	-18.0	0.49	27.89	0.98	0.01
692	731	U	32	-21.2	-0.46	26.45	-14.63	-0.12
692	761	U	16	-30.98	-1.4	26.13	-22.45	-0.19
692	778	U	3	-31.0	-1.26	42.67	-3.77	-0.03

i-nuc	BP(j)	Nuc	#BP_Win	avgMFE	avgZ	avgED	SumZ	SumZ/#TotalWindows	BPs= 8
nt-693	-	G	120	-	-	-	-	-
693	NoBP	G	12	-14.36	0.09	35.47	1.05	0.01
693	611	C	18	-15.57	0.03	30.7	0.52	0.0
693	636	C	3	-13.8	-0.29	32.91	-0.86	-0.01
693	678	C	30	-27.1	-0.82	30.79	-24.47	-0.2
693	615	C	2	-18.0	0.49	27.89	0.98	0.01
693	730	C	32	-21.2	-0.46	26.45	-14.63	-0.12
693	760	C	16	-30.98	-1.4	26.13	-22.45	-0.19
693	777	C	3	-31.0	-1.26	42.67	-3.77	-0.03
693	701	C	4	-29.15	-0.58	37.78	-2.31	-0.02

i-nuc	BP(j)	Nuc	#BP_Win	avgMFE	avgZ	avgED	SumZ	SumZ/#TotalWindows	BPs= 6
nt-694	-	C	120	-	-	-	-	-
694	NoBP	C	46	-19.61	-0.29	28.81	-13.55	-0.11
694	610	G	18	-15.57	0.03	30.7	0.52	0.0
694	635	G	3	-13.8	-0.29	32.91	-0.86	-0.01
694	677	G	30	-27.1	-0.82	30.79	-24.47	-0.2
694	759	G	16	-30.98	-1.4	26.13	-22.45	-0.19
694	776	G	3	-31.0	-1.26	42.67	-3.77	-0.03
694	700	G	4	-29.15	-0.58	37.78	-2.31	-0.02

i-nuc	BP(j)	Nuc	#BP_Win	avgMFE	avgZ	avgED	SumZ	SumZ/#TotalWindows	BPs= 5
nt-695	-	A	120	-	-	-	-	-
695	NoBP	A	64	-18.72	-0.22	29.34	-14.09	-0.12
695	634	U	3	-13.8	-0.29	32.91	-0.86	-0.01
695	676	U	30	-27.1	-0.82	30.79	-24.47	-0.2
695	758	U	16	-30.98	-1.4	26.13	-22.45	-0.19
695	775	U	3	-31.0	-1.26	42.67	-3.77	-0.03
695	699	U	4	-29.15	-0.58	37.78	-2.31	-0.02

i-nuc	BP(j)	Nuc	#BP_Win	avgMFE	avgZ	avgED	SumZ	SumZ/#TotalWindows	BPs= 2
nt-696	-	A	120	-	-	-	-	-
696	NoBP	A	87	-21.45	-0.47	29.3	-40.52	-0.34
696	675	U	30	-27.1	-0.82	30.79	-24.47	-0.2
696	774	U	3	-31.0	-1.26	42.67	-3.77	-0.03

i-nuc	BP(j)	Nuc	#BP_Win	avgMFE	avgZ	avgED	SumZ	SumZ/#TotalWindows	BPs= 2
nt-697	-	U	120	-	-	-	-	-
697	NoBP	U	87	-22.22	-0.51	29.7	-44.1	-0.37
697	631	A	3	-13.8	-0.29	32.91	-0.86	-0.01
697	674	G	30	-27.1	-0.82	30.79	-24.47	-0.2

i-nuc	BP(j)	Nuc	#BP_Win	avgMFE	avgZ	avgED	SumZ	SumZ/#TotalWindows	BPs= 3
nt-698	-	U	120	-	-	-	-	-
698	NoBP	U	77	-23.11	-0.58	29.72	-44.64	-0.37
698	630	A	3	-13.8	-0.29	32.91	-0.86	-0.01
698	716	A	10	-16.95	-0.0	30.65	-0.04	-0.0
698	673	A	30	-27.1	-0.82	30.79	-24.47	-0.2

i-nuc	BP(j)	Nuc	#BP_Win	avgMFE	avgZ	avgED	SumZ	SumZ/#TotalWindows	BPs= 4
nt-699	-	U	120	-	-	-	-	-
699	NoBP	U	16	-17.42	-0.26	35.72	-4.21	-0.04
699	629	A	3	-13.8	-0.29	32.91	-0.86	-0.01
699	715	A	67	-23.41	-0.58	28.13	-38.65	-0.32
699	672	G	30	-27.1	-0.82	30.79	-24.47	-0.2
699	695	A	4	-29.15	-0.58	37.78	-2.31	-0.02

i-nuc	BP(j)	Nuc	#BP_Win	avgMFE	avgZ	avgED	SumZ	SumZ/#TotalWindows	BPs= 4
nt-700	-	G	120	-	-	-	-	-
700	NoBP	G	34	-26.41	-0.79	31.89	-26.94	-0.22
700	628	C	3	-13.8	-0.29	32.91	-0.86	-0.01
700	678	C	10	-14.53	0.02	35.41	0.19	0.0
700	714	C	69	-23.65	-0.59	28.29	-40.96	-0.34
700	694	C	4	-29.15	-0.58	37.78	-2.31	-0.02

i-nuc	BP(j)	Nuc	#BP_Win	avgMFE	avgZ	avgED	SumZ	SumZ/#TotalWindows	BPs= 5
nt-701	-	C	120	-	-	-	-	-
701	NoBP	C	6	-27.22	-0.83	38.88	-4.96	-0.04
701	627	G	3	-13.8	-0.29	32.91	-0.86	-0.01
701	677	G	10	-14.53	0.02	35.41	0.19	0.0
701	713	G	69	-23.65	-0.59	28.29	-40.96	-0.34
701	670	G	28	-26.76	-0.79	30.58	-22.16	-0.18
701	693	G	4	-29.15	-0.58	37.78	-2.31	-0.02

i-nuc	BP(j)	Nuc	#BP_Win	avgMFE	avgZ	avgED	SumZ	SumZ/#TotalWindows	BPs= 3
nt-702	-	A	120	-	-	-	-	-
702	NoBP	A	23	-25.05	-0.77	27.76	-17.63	-0.15
702	676	U	10	-14.53	0.02	35.41	0.19	0.0
702	712	U	69	-23.65	-0.59	28.29	-40.96	-0.34
702	773	U	18	-28.29	-0.69	39.51	-12.34	-0.1

i-nuc	BP(j)	Nuc	#BP_Win	avgMFE	avgZ	avgED	SumZ	SumZ/#TotalWindows	BPs= 5
nt-703	-	G	120	-	-	-	-	-
703	NoBP	G	3	-18.6	-0.14	35.69	-0.42	-0.0
703	675	U	10	-14.53	0.02	35.41	0.19	0.0
703	711	U	69	-23.65	-0.59	28.29	-40.96	-0.34
703	714	C	19	-26.66	-0.87	26.37	-16.61	-0.14
703	772	C	18	-28.29	-0.69	39.51	-12.34	-0.1
703	822	C	1	-28.4	-0.13	43.45	-0.13	-0.0

i-nuc	BP(j)	Nuc	#BP_Win	avgMFE	avgZ	avgED	SumZ	SumZ/#TotalWindows	BPs= 4
nt-704	-	C	120	-	-	-	-	-
704	NoBP	C	72	-23.65	-0.58	28.62	-41.58	-0.35
704	674	G	10	-14.53	0.02	35.41	0.19	0.0
704	713	G	19	-26.66	-0.87	26.37	-16.61	-0.14
704	771	G	18	-28.29	-0.69	39.51	-12.34	-0.1
704	821	G	1	-28.4	-0.13	43.45	-0.13	-0.0

i-nuc	BP(j)	Nuc	#BP_Win	avgMFE	avgZ	avgED	SumZ	SumZ/#TotalWindows	BPs= 3
nt-705	-	U	120	-	-	-	-	-
705	673	A	10	-14.53	0.02	35.41	0.19	0.0
705	NoBP	U	108	-25.05	-0.66	29.94	-70.79	-0.59
705	736	A	1	-28.2	-0.16	38.7	-0.16	-0.0
705	820	G	1	-28.4	-0.13	43.45	-0.13	-0.0

i-nuc	BP(j)	Nuc	#BP_Win	avgMFE	avgZ	avgED	SumZ	SumZ/#TotalWindows	BPs= 2
nt-706	-	A	120	-	-	-	-	-
706	NoBP	A	118	-24.29	-0.6	30.37	-70.99	-0.59
706	735	U	1	-28.2	-0.16	38.7	-0.16	-0.0
706	819	U	1	-28.4	-0.13	43.45	-0.13	-0.0

i-nuc	BP(j)	Nuc	#BP_Win	avgMFE	avgZ	avgED	SumZ	SumZ/#TotalWindows	BPs= 1
nt-707	-	U	120	-	-	-	-	-
707	NoBP	U	119	-24.44	-0.6	30.45	-71.28	-0.59
707	734	G	1	-28.2	-0.16	38.7	-0.16	-0.0

i-nuc	BP(j)	Nuc	#BP_Win	avgMFE	avgZ	avgED	SumZ	SumZ/#TotalWindows	BPs= 2
nt-708	-	C	120	-	-	-	-	-
708	NoBP	C	101	-23.9	-0.59	28.8	-59.26	-0.49
708	769	G	18	-28.29	-0.69	39.51	-12.34	-0.1
708	733	G	1	-28.2	-0.16	38.7	-0.16	-0.0

i-nuc	BP(j)	Nuc	#BP_Win	avgMFE	avgZ	avgED	SumZ	SumZ/#TotalWindows	BPs= 2
nt-709	-	A	120	-	-	-	-	-
709	NoBP	A	101	-24.04	-0.59	28.74	-59.61	-0.5
709	768	U	18	-28.29	-0.69	39.51	-12.34	-0.1
709	732	U	1	-28.2	-0.16	38.7	-0.16	-0.0

i-nuc	BP(j)	Nuc	#BP_Win	avgMFE	avgZ	avgED	SumZ	SumZ/#TotalWindows	BPs= 3
nt-710	-	U	120	-	-	-	-	-
710	NoBP	U	94	-23.83	-0.61	28.39	-56.92	-0.47
710	767	A	18	-28.29	-0.69	39.51	-12.34	-0.1
710	738	A	1	-28.4	-0.13	43.45	-0.13	-0.0
710	793	A	7	-28.9	-0.44	32.09	-3.07	-0.03

i-nuc	BP(j)	Nuc	#BP_Win	avgMFE	avgZ	avgED	SumZ	SumZ/#TotalWindows	BPs= 4
nt-711	-	U	120	-	-	-	-	-
711	NoBP	U	24	-24.72	-0.67	28.41	-15.99	-0.13
711	703	G	69	-23.65	-0.59	28.29	-40.96	-0.34
711	766	A	18	-28.29	-0.69	39.51	-12.34	-0.1
711	737	A	1	-28.4	-0.13	43.45	-0.13	-0.0
711	792	A	8	-28.79	-0.39	32.48	-3.12	-0.03

i-nuc	BP(j)	Nuc	#BP_Win	avgMFE	avgZ	avgED	SumZ	SumZ/#TotalWindows	BPs= 4
nt-712	-	U	120	-	-	-	-	-
712	NoBP	U	24	-25.26	-0.66	28.48	-15.92	-0.13
712	702	A	69	-23.65	-0.59	28.29	-40.96	-0.34
712	765	G	18	-28.29	-0.69	39.51	-12.34	-0.1
712	736	A	1	-28.4	-0.13	43.45	-0.13	-0.0
712	791	A	8	-28.79	-0.39	32.48	-3.12	-0.03

i-nuc	BP(j)	Nuc	#BP_Win	avgMFE	avgZ	avgED	SumZ	SumZ/#TotalWindows	BPs= 6
nt-713	-	G	120	-	-	-	-	-
713	NoBP	G	21	-26.95	-0.54	39.08	-11.42	-0.1
713	701	C	69	-23.65	-0.59	28.29	-40.96	-0.34
713	704	C	19	-26.66	-0.87	26.37	-16.61	-0.14
713	730	C	1	-28.2	-0.16	38.7	-0.16	-0.0
713	735	U	1	-28.4	-0.13	43.45	-0.13	-0.0
713	790	C	8	-28.79	-0.39	32.48	-3.12	-0.03
713	788	U	1	-27.7	0.1	36.86	0.1	0.0

i-nuc	BP(j)	Nuc	#BP_Win	avgMFE	avgZ	avgED	SumZ	SumZ/#TotalWindows	BPs= 5
nt-714	-	C	120	-	-	-	-	-
714	NoBP	C	12	-27.34	-0.21	34.32	-2.57	-0.02
714	700	G	69	-23.65	-0.59	28.29	-40.96	-0.34
714	703	G	19	-26.66	-0.87	26.37	-16.61	-0.14
714	763	G	18	-28.29	-0.69	39.51	-12.34	-0.1
714	734	G	1	-28.4	-0.13	43.45	-0.13	-0.0
714	787	G	1	-27.7	0.1	36.86	0.1	0.0

i-nuc	BP(j)	Nuc	#BP_Win	avgMFE	avgZ	avgED	SumZ	SumZ/#TotalWindows	BPs= 4
nt-715	-	A	120	-	-	-	-	-
715	699	U	67	-23.41	-0.58	28.13	-38.65	-0.32
715	NoBP	A	26	-27.41	-0.5	30.09	-12.98	-0.11
715	729	U	8	-28.36	-1.13	30.48	-9.05	-0.08
715	762	U	18	-28.29	-0.69	39.51	-12.34	-0.1
715	786	U	1	-27.7	0.1	36.86	0.1	0.0

i-nuc	BP(j)	Nuc	#BP_Win	avgMFE	avgZ	avgED	SumZ	SumZ/#TotalWindows	BPs= 4
nt-716	-	A	120	-	-	-	-	-
716	698	U	10	-16.95	-0.0	30.65	-0.04	-0.0
716	NoBP	A	10	-22.82	-0.09	33.04	-0.94	-0.01
716	728	U	58	-24.78	-0.78	26.97	-45.15	-0.38
716	761	U	18	-28.29	-0.69	39.51	-12.34	-0.1
716	786	U	24	-29.71	-0.61	31.32	-14.62	-0.12

i-nuc	BP(j)	Nuc	#BP_Win	avgMFE	avgZ	avgED	SumZ	SumZ/#TotalWindows	BPs= 3
nt-717	-	C	120	-	-	-	-	-
717	NoBP	C	18	-19.41	0.02	32.92	0.38	0.0
717	727	G	58	-24.78	-0.78	26.97	-45.15	-0.38
717	759	G	18	-28.29	-0.69	39.51	-12.34	-0.1
717	785	G	26	-29.71	-0.61	30.76	-15.85	-0.13

i-nuc	BP(j)	Nuc	#BP_Win	avgMFE	avgZ	avgED	SumZ	SumZ/#TotalWindows	BPs= 3
nt-718	-	A	120	-	-	-	-	-
718	NoBP	A	17	-19.46	0.08	32.64	1.34	0.01
718	726	U	58	-24.78	-0.78	26.97	-45.15	-0.38
718	758	U	18	-28.29	-0.69	39.51	-12.34	-0.1
718	784	U	27	-29.69	-0.61	31.14	-16.51	-0.14

i-nuc	BP(j)	Nuc	#BP_Win	avgMFE	avgZ	avgED	SumZ	SumZ/#TotalWindows	BPs= 4
nt-719	-	C	120	-	-	-	-	-
719	NoBP	C	10	-20.18	0.06	31.09	0.65	0.01
719	627	G	6	-18.7	0.22	32.63	1.33	0.01
719	725	G	58	-24.78	-0.78	26.97	-45.15	-0.38
719	757	G	18	-28.29	-0.69	39.51	-12.34	-0.1
719	783	G	28	-29.61	-0.6	31.65	-16.89	-0.14

i-nuc	BP(j)	Nuc	#BP_Win	avgMFE	avgZ	avgED	SumZ	SumZ/#TotalWindows	BPs= 3
nt-720	-	C	120	-	-	-	-	-
720	NoBP	C	68	-24.26	-0.65	27.44	-44.28	-0.37
720	626	G	6	-18.7	0.22	32.63	1.33	0.01
720	756	G	18	-28.29	-0.69	39.51	-12.34	-0.1
720	782	G	28	-29.61	-0.6	31.65	-16.89	-0.14

i-nuc	BP(j)	Nuc	#BP_Win	avgMFE	avgZ	avgED	SumZ	SumZ/#TotalWindows	BPs= 2
nt-721	-	U	120	-	-	-	-	-
721	NoBP	U	74	-23.96	-0.58	27.67	-42.78	-0.36
721	755	A	18	-28.29	-0.69	39.51	-12.34	-0.1
721	781	G	28	-29.61	-0.6	31.65	-16.89	-0.14

i-nuc	BP(j)	Nuc	#BP_Win	avgMFE	avgZ	avgED	SumZ	SumZ/#TotalWindows	BPs= 3
nt-722	-	G	120	-	-	-	-	-
722	NoBP	G	80	-25.18	-0.71	29.97	-56.46	-0.47
722	624	U	6	-18.7	0.22	32.63	1.33	0.01
722	780	U	28	-29.61	-0.6	31.65	-16.89	-0.14
722	775	U	6	-28.27	-0.07	24.29	-0.4	-0.0

i-nuc	BP(j)	Nuc	#BP_Win	avgMFE	avgZ	avgED	SumZ	SumZ/#TotalWindows	BPs= 3
nt-723	-	A	120	-	-	-	-	-
723	NoBP	A	79	-25.28	-0.72	29.94	-56.59	-0.47
723	623	U	6	-18.7	0.22	32.63	1.33	0.01
723	779	U	28	-29.61	-0.6	31.65	-16.89	-0.14
723	774	U	7	-28.61	-0.15	22.81	-1.02	-0.01

i-nuc	BP(j)	Nuc	#BP_Win	avgMFE	avgZ	avgED	SumZ	SumZ/#TotalWindows	BPs= 3
nt-724	-	A	120	-	-	-	-	-
724	NoBP	A	78	-25.39	-0.73	29.92	-56.82	-0.47
724	622	U	6	-18.7	0.22	32.63	1.33	0.01
724	778	U	28	-29.61	-0.6	31.65	-16.89	-0.14
724	773	U	8	-28.84	-0.19	22.09	-1.55	-0.01

i-nuc	BP(j)	Nuc	#BP_Win	avgMFE	avgZ	avgED	SumZ	SumZ/#TotalWindows	BPs= 4
nt-725	-	G	120	-	-	-	-	-
725	NoBP	G	20	-27.82	-0.62	37.98	-12.35	-0.1
725	621	C	6	-18.7	0.22	32.63	1.33	0.01
725	719	C	58	-24.78	-0.78	26.97	-45.15	-0.38
725	777	C	28	-29.61	-0.6	31.65	-16.89	-0.14
725	772	C	8	-28.84	-0.19	22.09	-1.55	-0.01

i-nuc	BP(j)	Nuc	#BP_Win	avgMFE	avgZ	avgED	SumZ	SumZ/#TotalWindows	BPs= 5
nt-726	-	U	120	-	-	-	-	-
726	620	A	6	-18.7	0.22	32.63	1.33	0.01
726	718	A	58	-24.78	-0.78	26.97	-45.15	-0.38
726	752	A	18	-28.29	-0.69	39.51	-12.34	-0.1
726	776	G	28	-29.61	-0.6	31.65	-16.89	-0.14
726	771	G	8	-28.84	-0.19	22.09	-1.55	-0.01
726	NoBP	U	2	-30.3	-0.48	19.35	-0.96	-0.01

i-nuc	BP(j)	Nuc	#BP_Win	avgMFE	avgZ	avgED	SumZ	SumZ/#TotalWindows	BPs= 3
nt-727	-	G	120	-	-	-	-	-
727	NoBP	G	5	-18.82	0.22	32.01	1.09	0.01
727	717	C	58	-24.78	-0.78	26.97	-45.15	-0.38
727	751	U	18	-28.29	-0.69	39.51	-12.34	-0.1
727	768	U	39	-29.5	-0.51	28.81	-19.92	-0.17

i-nuc	BP(j)	Nuc	#BP_Win	avgMFE	avgZ	avgED	SumZ	SumZ/#TotalWindows	BPs= 3
nt-728	-	U	120	-	-	-	-	-
728	NoBP	U	4	-18.8	0.22	30.64	0.87	0.01
728	716	A	58	-24.78	-0.78	26.97	-45.15	-0.38
728	750	A	18	-28.29	-0.69	39.51	-12.34	-0.1
728	767	A	40	-29.48	-0.5	28.96	-19.98	-0.17

i-nuc	BP(j)	Nuc	#BP_Win	avgMFE	avgZ	avgED	SumZ	SumZ/#TotalWindows	BPs= 3
nt-729	-	U	120	-	-	-	-	-
729	NoBP	U	54	-24.02	-0.67	26.57	-35.99	-0.3
729	715	A	8	-28.36	-1.13	30.48	-9.05	-0.08
729	749	A	18	-28.29	-0.69	39.51	-12.34	-0.1
729	766	A	40	-29.48	-0.5	28.96	-19.98	-0.17

i-nuc	BP(j)	Nuc	#BP_Win	avgMFE	avgZ	avgED	SumZ	SumZ/#TotalWindows	BPs= 4
nt-730	-	C	120	-	-	-	-	-
730	NoBP	C	31	-27.22	-0.69	34.5	-21.26	-0.18
730	693	G	32	-21.2	-0.46	26.45	-14.63	-0.12
730	739	G	16	-30.98	-1.4	26.13	-22.45	-0.19
730	765	G	40	-29.48	-0.5	28.96	-19.98	-0.17
730	713	G	1	-28.2	-0.16	38.7	-0.16	-0.0

i-nuc	BP(j)	Nuc	#BP_Win	avgMFE	avgZ	avgED	SumZ	SumZ/#TotalWindows	BPs= 4
nt-731	-	U	120	-	-	-	-	-
731	NoBP	U	14	-26.84	-0.71	27.11	-9.96	-0.08
731	692	A	32	-21.2	-0.46	26.45	-14.63	-0.12
731	738	A	16	-30.98	-1.4	26.13	-22.45	-0.19
731	747	A	18	-28.29	-0.69	39.51	-12.34	-0.1
731	764	G	40	-29.48	-0.5	28.96	-19.98	-0.17

i-nuc	BP(j)	Nuc	#BP_Win	avgMFE	avgZ	avgED	SumZ	SumZ/#TotalWindows	BPs= 5
nt-732	-	U	120	-	-	-	-	-
732	NoBP	U	13	-27.76	-0.83	25.59	-10.77	-0.09
732	691	A	32	-21.2	-0.46	26.45	-14.63	-0.12
732	737	A	16	-30.98	-1.4	26.13	-22.45	-0.19
732	746	A	18	-28.29	-0.69	39.51	-12.34	-0.1
732	763	G	40	-29.48	-0.5	28.96	-19.98	-0.17
732	709	A	1	-28.2	-0.16	38.7	-0.16	-0.0

i-nuc	BP(j)	Nuc	#BP_Win	avgMFE	avgZ	avgED	SumZ	SumZ/#TotalWindows	BPs= 3
nt-733	-	G	120	-	-	-	-	-
733	NoBP	G	69	-29.7	-0.79	27.59	-54.42	-0.45
733	690	C	32	-21.2	-0.46	26.45	-14.63	-0.12
733	745	C	18	-28.29	-0.69	39.51	-12.34	-0.1
733	708	C	1	-28.2	-0.16	38.7	-0.16	-0.0

i-nuc	BP(j)	Nuc	#BP_Win	avgMFE	avgZ	avgED	SumZ	SumZ/#TotalWindows	BPs= 5
nt-734	-	G	120	-	-	-	-	-
734	689	C	32	-21.2	-0.46	26.45	-14.63	-0.12
734	NoBP	G	62	-29.76	-0.83	28.03	-51.19	-0.43
734	744	U	18	-28.29	-0.69	39.51	-12.34	-0.1
734	707	U	1	-28.2	-0.16	38.7	-0.16	-0.0
734	714	C	1	-28.4	-0.13	43.45	-0.13	-0.0
734	848	C	6	-31.72	-0.8	19.51	-4.83	-0.04

i-nuc	BP(j)	Nuc	#BP_Win	avgMFE	avgZ	avgED	SumZ	SumZ/#TotalWindows	BPs= 4
nt-735	-	U	120	-	-	-	-	-
735	688	A	31	-21.25	-0.48	26.51	-14.94	-0.12
735	NoBP	U	81	-29.45	-0.8	30.43	-64.56	-0.54
735	706	A	1	-28.2	-0.16	38.7	-0.16	-0.0
735	713	G	1	-28.4	-0.13	43.45	-0.13	-0.0
735	847	G	6	-31.72	-0.8	19.51	-4.83	-0.04

i-nuc	BP(j)	Nuc	#BP_Win	avgMFE	avgZ	avgED	SumZ	SumZ/#TotalWindows	BPs= 4
nt-736	-	A	120	-	-	-	-	-
736	687	U	30	-21.25	-0.5	26.61	-14.87	-0.12
736	NoBP	A	82	-29.5	-0.81	30.23	-66.04	-0.55
736	705	U	1	-28.2	-0.16	38.7	-0.16	-0.0
736	712	U	1	-28.4	-0.13	43.45	-0.13	-0.0
736	846	U	6	-31.72	-0.8	19.51	-4.83	-0.04

i-nuc	BP(j)	Nuc	#BP_Win	avgMFE	avgZ	avgED	SumZ	SumZ/#TotalWindows	BPs= 5
nt-737	-	A	120	-	-	-	-	-
737	NoBP	A	26	-26.18	-0.53	36.92	-13.78	-0.11
737	676	U	20	-21.06	-0.55	24.5	-11.01	-0.09
737	762	U	51	-29.39	-0.69	28.19	-35.12	-0.29
737	732	U	16	-30.98	-1.4	26.13	-22.45	-0.19
737	711	U	1	-28.4	-0.13	43.45	-0.13	-0.0
737	845	U	6	-31.72	-0.8	19.51	-4.83	-0.04

i-nuc	BP(j)	Nuc	#BP_Win	avgMFE	avgZ	avgED	SumZ	SumZ/#TotalWindows	BPs= 4
nt-738	-	A	120	-	-	-	-	-
738	NoBP	A	31	-27.35	-0.57	34.0	-17.82	-0.15
738	675	U	20	-21.06	-0.55	24.5	-11.01	-0.09
738	761	U	52	-29.47	-0.7	28.13	-36.58	-0.3
738	731	U	16	-30.98	-1.4	26.13	-22.45	-0.19
738	710	U	1	-28.4	-0.13	43.45	-0.13	-0.0

i-nuc	BP(j)	Nuc	#BP_Win	avgMFE	avgZ	avgED	SumZ	SumZ/#TotalWindows	BPs= 2
nt-739	-	G	120	-	-	-	-	-
739	NoBP	G	51	-24.98	-0.54	30.68	-27.73	-0.23
739	760	C	53	-29.53	-0.71	28.16	-37.88	-0.32
739	730	C	16	-30.98	-1.4	26.13	-22.45	-0.19

i-nuc	BP(j)	Nuc	#BP_Win	avgMFE	avgZ	avgED	SumZ	SumZ/#TotalWindows	BPs= 3
nt-740	-	U	120	-	-	-	-	-
740	NoBP	U	41	-28.56	-0.87	33.36	-35.51	-0.3
740	673	A	20	-21.06	-0.55	24.5	-11.01	-0.09
740	759	G	53	-29.53	-0.71	28.16	-37.88	-0.32
740	842	A	6	-31.72	-0.8	19.51	-4.83	-0.04

i-nuc	BP(j)	Nuc	#BP_Win	avgMFE	avgZ	avgED	SumZ	SumZ/#TotalWindows	BPs= 2
nt-741	-	C	120	-	-	-	-	-
741	NoBP	C	94	-29.24	-0.79	30.35	-74.65	-0.62
741	672	G	20	-21.06	-0.55	24.5	-11.01	-0.09
741	841	G	6	-31.72	-0.8	19.51	-4.83	-0.04

i-nuc	BP(j)	Nuc	#BP_Win	avgMFE	avgZ	avgED	SumZ	SumZ/#TotalWindows	BPs= 3
nt-742	-	C	120	-	-	-	-	-
742	NoBP	C	20	-27.36	-0.59	39.31	-11.77	-0.1
742	671	G	20	-21.06	-0.55	24.5	-11.01	-0.09
742	757	G	74	-29.92	-0.87	27.83	-64.08	-0.53
742	840	G	6	-31.72	-0.8	19.51	-4.83	-0.04

i-nuc	BP(j)	Nuc	#BP_Win	avgMFE	avgZ	avgED	SumZ	SumZ/#TotalWindows	BPs= 3
nt-743	-	C	120	-	-	-	-	-
743	NoBP	C	20	-27.88	-0.62	39.42	-12.46	-0.1
743	670	G	20	-21.06	-0.55	24.5	-11.01	-0.09
743	756	G	74	-29.92	-0.87	27.83	-64.08	-0.53
743	839	G	6	-31.72	-0.8	19.51	-4.83	-0.04

i-nuc	BP(j)	Nuc	#BP_Win	avgMFE	avgZ	avgED	SumZ	SumZ/#TotalWindows	BPs= 3
nt-744	-	U	120	-	-	-	-	-
744	669	A	20	-21.06	-0.55	24.5	-11.01	-0.09
744	755	A	74	-29.92	-0.87	27.83	-64.08	-0.53
744	734	G	18	-28.29	-0.69	39.51	-12.34	-0.1
744	NoBP	U	8	-31.19	-0.72	24.02	-5.75	-0.05

i-nuc	BP(j)	Nuc	#BP_Win	avgMFE	avgZ	avgED	SumZ	SumZ/#TotalWindows	BPs= 2
nt-745	-	C	120	-	-	-	-	-
745	NoBP	C	28	-24.29	-0.61	24.64	-17.18	-0.14
745	754	G	74	-29.92	-0.87	27.83	-64.08	-0.53
745	733	G	18	-28.29	-0.69	39.51	-12.34	-0.1

i-nuc	BP(j)	Nuc	#BP_Win	avgMFE	avgZ	avgED	SumZ	SumZ/#TotalWindows	BPs= 1
nt-746	-	A	120	-	-	-	-	-
746	NoBP	A	102	-28.46	-0.8	27.06	-81.39	-0.68
746	732	U	18	-28.29	-0.69	39.51	-12.34	-0.1

i-nuc	BP(j)	Nuc	#BP_Win	avgMFE	avgZ	avgED	SumZ	SumZ/#TotalWindows	BPs= 1
nt-747	-	A	120	-	-	-	-	-
747	NoBP	A	102	-28.55	-0.8	27.16	-81.09	-0.68
747	731	U	18	-28.29	-0.69	39.51	-12.34	-0.1

i-nuc	BP(j)	Nuc	#BP_Win	avgMFE	avgZ	avgED	SumZ	SumZ/#TotalWindows	BPs= 0
nt-748	-	A	120	-	-	-	-	-
748	NoBP	A	120	-28.59	-0.77	29.16	-92.89	-0.77

i-nuc	BP(j)	Nuc	#BP_Win	avgMFE	avgZ	avgED	SumZ	SumZ/#TotalWindows	BPs= 1
nt-749	-	A	120	-	-	-	-	-
749	NoBP	A	102	-28.74	-0.78	27.52	-79.98	-0.67
749	729	U	18	-28.29	-0.69	39.51	-12.34	-0.1

i-nuc	BP(j)	Nuc	#BP_Win	avgMFE	avgZ	avgED	SumZ	SumZ/#TotalWindows	BPs= 2
nt-750	-	A	120	-	-	-	-	-
750	NoBP	A	96	-28.65	-0.78	28.21	-74.57	-0.62
750	728	U	18	-28.29	-0.69	39.51	-12.34	-0.1
750	835	U	6	-31.72	-0.8	19.51	-4.83	-0.04

i-nuc	BP(j)	Nuc	#BP_Win	avgMFE	avgZ	avgED	SumZ	SumZ/#TotalWindows	BPs= 2
nt-751	-	U	120	-	-	-	-	-
751	NoBP	U	96	-28.74	-0.77	28.39	-74.0	-0.62
751	727	G	18	-28.29	-0.69	39.51	-12.34	-0.1
751	834	A	6	-31.72	-0.8	19.51	-4.83	-0.04

i-nuc	BP(j)	Nuc	#BP_Win	avgMFE	avgZ	avgED	SumZ	SumZ/#TotalWindows	BPs= 2
nt-752	-	A	120	-	-	-	-	-
752	NoBP	A	96	-28.84	-0.77	28.56	-73.51	-0.61
752	726	U	18	-28.29	-0.69	39.51	-12.34	-0.1
752	833	U	6	-31.72	-0.8	19.51	-4.83	-0.04

i-nuc	BP(j)	Nuc	#BP_Win	avgMFE	avgZ	avgED	SumZ	SumZ/#TotalWindows	BPs= 3
nt-753	-	G	120	-	-	-	-	-
753	NoBP	G	104	-29.37	-0.76	30.86	-78.7	-0.66
753	660	C	9	-22.9	-0.78	23.98	-7.05	-0.06
753	832	C	6	-31.72	-0.8	19.51	-4.83	-0.04
753	872	C	1	-29.9	-0.26	34.33	-0.26	-0.0

i-nuc	BP(j)	Nuc	#BP_Win	avgMFE	avgZ	avgED	SumZ	SumZ/#TotalWindows	BPs= 5
nt-754	-	G	120	-	-	-	-	-
754	NoBP	G	19	-27.72	-0.62	39.14	-11.77	-0.1
754	659	C	9	-22.9	-0.78	23.98	-7.05	-0.06
754	745	C	74	-29.92	-0.87	27.83	-64.08	-0.53
754	831	C	6	-31.72	-0.8	19.51	-4.83	-0.04
754	775	U	11	-29.59	-0.32	37.34	-3.5	-0.03
754	871	C	1	-29.9	-0.26	34.33	-0.26	-0.0

i-nuc	BP(j)	Nuc	#BP_Win	avgMFE	avgZ	avgED	SumZ	SumZ/#TotalWindows	BPs= 5
nt-755	-	A	120	-	-	-	-	-
755	658	U	9	-22.9	-0.78	23.98	-7.05	-0.06
755	744	U	74	-29.92	-0.87	27.83	-64.08	-0.53
755	721	U	18	-28.29	-0.69	39.51	-12.34	-0.1
755	830	U	6	-31.72	-0.8	19.51	-4.83	-0.04
755	774	U	11	-29.59	-0.32	37.34	-3.5	-0.03
755	NoBP	A	2	-30.1	-0.45	36.62	-0.9	-0.01

i-nuc	BP(j)	Nuc	#BP_Win	avgMFE	avgZ	avgED	SumZ	SumZ/#TotalWindows	BPs= 4
nt-756	-	G	120	-	-	-	-	-
756	NoBP	G	10	-30.27	-0.71	23.15	-7.15	-0.06
756	657	U	7	-23.84	-0.95	24.44	-6.65	-0.06
756	743	C	74	-29.92	-0.87	27.83	-64.08	-0.53
756	720	C	18	-28.29	-0.69	39.51	-12.34	-0.1
756	773	U	11	-29.59	-0.32	37.34	-3.5	-0.03

i-nuc	BP(j)	Nuc	#BP_Win	avgMFE	avgZ	avgED	SumZ	SumZ/#TotalWindows	BPs= 5
nt-757	-	G	120	-	-	-	-	-
757	NoBP	G	5	-29.12	-0.75	29.93	-3.77	-0.03
757	656	U	6	-24.38	-1.06	24.08	-6.36	-0.05
757	742	C	74	-29.92	-0.87	27.83	-64.08	-0.53
757	719	C	18	-28.29	-0.69	39.51	-12.34	-0.1
757	828	U	6	-31.72	-0.8	19.51	-4.83	-0.04
757	772	C	11	-29.59	-0.32	37.34	-3.5	-0.03

i-nuc	BP(j)	Nuc	#BP_Win	avgMFE	avgZ	avgED	SumZ	SumZ/#TotalWindows	BPs= 7
nt-758	-	U	120	-	-	-	-	-
758	655	A	6	-24.38	-1.06	24.08	-6.36	-0.05
758	NoBP	U	55	-29.62	-0.73	28.32	-40.3	-0.34
758	695	A	16	-30.98	-1.4	26.13	-22.45	-0.19
758	718	A	18	-28.29	-0.69	39.51	-12.34	-0.1
758	813	A	7	-31.13	-0.9	28.31	-6.33	-0.05
758	827	A	6	-31.72	-0.8	19.51	-4.83	-0.04
758	771	G	11	-29.59	-0.32	37.34	-3.5	-0.03
758	866	A	1	-29.9	-0.26	34.33	-0.26	-0.0

i-nuc	BP(j)	Nuc	#BP_Win	avgMFE	avgZ	avgED	SumZ	SumZ/#TotalWindows	BPs= 8
nt-759	-	G	120	-	-	-	-	-
759	654	C	5	-24.9	-1.16	23.95	-5.79	-0.05
759	740	U	53	-29.53	-0.71	28.16	-37.88	-0.32
759	694	C	16	-30.98	-1.4	26.13	-22.45	-0.19
759	717	C	18	-28.29	-0.69	39.51	-12.34	-0.1
759	812	U	13	-31.4	-0.86	24.25	-11.16	-0.09
759	770	U	11	-29.59	-0.32	37.34	-3.5	-0.03
759	865	C	1	-29.9	-0.26	34.33	-0.26	-0.0
759	NoBP	G	1	-30.3	-0.64	38.91	-0.64	-0.01
759	876	C	2	-33.5	-1.75	20.1	-3.5	-0.03

i-nuc	BP(j)	Nuc	#BP_Win	avgMFE	avgZ	avgED	SumZ	SumZ/#TotalWindows	BPs= 6
nt-760	-	C	120	-	-	-	-	-
760	NoBP	C	24	-27.97	-0.79	36.33	-18.85	-0.16
760	739	G	53	-29.53	-0.71	28.16	-37.88	-0.32
760	693	G	16	-30.98	-1.4	26.13	-22.45	-0.19
760	811	G	13	-31.4	-0.86	24.25	-11.16	-0.09
760	769	G	11	-29.59	-0.32	37.34	-3.5	-0.03
760	864	G	1	-29.9	-0.26	34.33	-0.26	-0.0
760	875	G	2	-33.5	-1.75	20.1	-3.5	-0.03

i-nuc	BP(j)	Nuc	#BP_Win	avgMFE	avgZ	avgED	SumZ	SumZ/#TotalWindows	BPs= 6
nt-761	-	U	120	-	-	-	-	-
761	NoBP	U	17	-29.07	-0.53	35.09	-9.07	-0.08
761	738	A	52	-29.47	-0.7	28.13	-36.58	-0.3
761	692	A	16	-30.98	-1.4	26.13	-22.45	-0.19
761	716	A	18	-28.29	-0.69	39.51	-12.34	-0.1
761	810	G	13	-31.4	-0.86	24.25	-11.16	-0.09
761	874	A	2	-33.5	-1.75	20.1	-3.5	-0.03
761	875	G	2	-31.3	-1.25	19.9	-2.49	-0.02

i-nuc	BP(j)	Nuc	#BP_Win	avgMFE	avgZ	avgED	SumZ	SumZ/#TotalWindows	BPs= 6
nt-762	-	U	120	-	-	-	-	-
762	NoBP	U	17	-29.98	-0.7	33.29	-11.94	-0.1
762	737	A	51	-29.39	-0.69	28.19	-35.12	-0.29
762	691	A	16	-30.98	-1.4	26.13	-22.45	-0.19
762	715	A	18	-28.29	-0.69	39.51	-12.34	-0.1
762	809	A	13	-31.4	-0.86	24.25	-11.16	-0.09
762	862	A	1	-29.9	-0.26	34.33	-0.26	-0.0
762	874	A	4	-30.95	-1.04	25.81	-4.16	-0.03

i-nuc	BP(j)	Nuc	#BP_Win	avgMFE	avgZ	avgED	SumZ	SumZ/#TotalWindows	BPs= 9
nt-763	-	G	120	-	-	-	-	-
763	NoBP	G	15	-29.37	-0.54	34.36	-8.08	-0.07
763	690	C	16	-30.98	-1.4	26.13	-22.45	-0.19
763	650	U	1	-26.5	-0.99	27.79	-0.99	-0.01
763	660	C	6	-28.38	-1.46	26.95	-8.76	-0.07
763	714	C	18	-28.29	-0.69	39.51	-12.34	-0.1
763	732	U	40	-29.48	-0.5	28.96	-19.98	-0.17
763	808	U	13	-31.4	-0.86	24.25	-11.16	-0.09
763	856	U	3	-33.53	-1.52	22.67	-4.56	-0.04
763	861	C	1	-29.9	-0.26	34.33	-0.26	-0.0
763	873	C	7	-31.57	-1.22	24.87	-8.51	-0.07

i-nuc	BP(j)	Nuc	#BP_Win	avgMFE	avgZ	avgED	SumZ	SumZ/#TotalWindows	BPs= 9
nt-764	-	G	120	-	-	-	-	-
764	NoBP	G	31	-28.75	-0.57	37.96	-17.75	-0.15
764	689	C	16	-30.98	-1.4	26.13	-22.45	-0.19
764	649	U	1	-26.5	-0.99	27.79	-0.99	-0.01
764	659	C	6	-28.38	-1.46	26.95	-8.76	-0.07
764	731	U	40	-29.48	-0.5	28.96	-19.98	-0.17
764	807	U	13	-31.4	-0.86	24.25	-11.16	-0.09
764	855	C	4	-33.42	-1.51	20.42	-6.04	-0.05
764	860	C	1	-29.9	-0.26	34.33	-0.26	-0.0
764	872	C	7	-31.57	-1.22	24.87	-8.51	-0.07
764	881	C	1	-28.1	-0.66	27.23	-0.66	-0.01

i-nuc	BP(j)	Nuc	#BP_Win	avgMFE	avgZ	avgED	SumZ	SumZ/#TotalWindows	BPs= 9
nt-765	-	G	120	-	-	-	-	-
765	NoBP	G	28	-30.28	-0.95	30.38	-26.62	-0.22
765	648	C	1	-26.5	-0.99	27.79	-0.99	-0.01
765	658	U	6	-28.38	-1.46	26.95	-8.76	-0.07
765	712	U	18	-28.29	-0.69	39.51	-12.34	-0.1
765	730	C	40	-29.48	-0.5	28.96	-19.98	-0.17
765	806	C	13	-31.4	-0.86	24.25	-11.16	-0.09
765	854	U	5	-33.04	-1.41	19.47	-7.07	-0.06
765	855	C	1	-29.9	-0.26	34.33	-0.26	-0.0
765	871	C	7	-31.57	-1.22	24.87	-8.51	-0.07
765	880	C	1	-28.1	-0.66	27.23	-0.66	-0.01

i-nuc	BP(j)	Nuc	#BP_Win	avgMFE	avgZ	avgED	SumZ	SumZ/#TotalWindows	BPs= 9
nt-766	-	A	120	-	-	-	-	-
766	647	U	1	-26.5	-0.99	27.79	-0.99	-0.01
766	NoBP	A	29	-30.76	-1.01	29.78	-29.27	-0.24
766	657	U	6	-28.38	-1.46	26.95	-8.76	-0.07
766	711	U	18	-28.29	-0.69	39.51	-12.34	-0.1
766	729	U	40	-29.48	-0.5	28.96	-19.98	-0.17
766	801	U	6	-29.58	-0.97	23.8	-5.82	-0.05
766	805	U	13	-31.4	-0.86	24.25	-11.16	-0.09
766	853	U	5	-33.04	-1.41	19.47	-7.07	-0.06
766	854	U	1	-29.9	-0.26	34.33	-0.26	-0.0
766	879	U	1	-28.1	-0.66	27.23	-0.66	-0.01

i-nuc	BP(j)	Nuc	#BP_Win	avgMFE	avgZ	avgED	SumZ	SumZ/#TotalWindows	BPs= 7
nt-767	-	A	120	-	-	-	-	-
767	NoBP	A	35	-30.32	-0.75	28.83	-26.19	-0.22
767	656	U	6	-28.38	-1.46	26.95	-8.76	-0.07
767	710	U	18	-28.29	-0.69	39.51	-12.34	-0.1
767	728	U	40	-29.48	-0.5	28.96	-19.98	-0.17
767	687	U	9	-32.6	-1.74	24.24	-15.64	-0.13
767	800	U	6	-29.58	-0.97	23.8	-5.82	-0.05
767	852	U	5	-33.04	-1.41	19.47	-7.07	-0.06
767	853	U	1	-29.9	-0.26	34.33	-0.26	-0.0

i-nuc	BP(j)	Nuc	#BP_Win	avgMFE	avgZ	avgED	SumZ	SumZ/#TotalWindows	BPs= 5
nt-768	-	U	120	-	-	-	-	-
768	655	A	6	-28.38	-1.46	26.95	-8.76	-0.07
768	709	A	18	-28.29	-0.69	39.51	-12.34	-0.1
768	727	G	39	-29.5	-0.51	28.81	-19.92	-0.17
768	686	A	9	-32.6	-1.74	24.24	-15.64	-0.13
768	799	A	6	-29.58	-0.97	23.8	-5.82	-0.05
768	NoBP	U	42	-30.61	-0.8	27.58	-33.44	-0.28

i-nuc	BP(j)	Nuc	#BP_Win	avgMFE	avgZ	avgED	SumZ	SumZ/#TotalWindows	BPs= 8
nt-769	-	G	120	-	-	-	-	-
769	654	C	5	-28.86	-1.55	24.21	-7.75	-0.06
769	708	C	18	-28.29	-0.69	39.51	-12.34	-0.1
769	NoBP	G	51	-29.53	-0.62	27.83	-31.58	-0.26
769	685	C	9	-32.6	-1.74	24.24	-15.64	-0.13
769	798	C	6	-29.58	-0.97	23.8	-5.82	-0.05
769	800	U	13	-31.4	-0.86	24.25	-11.16	-0.09
769	850	C	6	-32.52	-1.22	21.95	-7.33	-0.06
769	760	C	11	-29.59	-0.32	37.34	-3.5	-0.03
769	876	C	1	-28.1	-0.66	27.23	-0.66	-0.01

i-nuc	BP(j)	Nuc	#BP_Win	avgMFE	avgZ	avgED	SumZ	SumZ/#TotalWindows	BPs= 4
nt-770	-	U	120	-	-	-	-	-
770	NoBP	U	83	-29.34	-0.78	29.66	-64.75	-0.54
770	799	A	13	-31.4	-0.86	24.25	-11.16	-0.09
770	849	A	6	-32.52	-1.22	21.95	-7.33	-0.06
770	759	G	11	-29.59	-0.32	37.34	-3.5	-0.03
770	866	A	7	-31.57	-1.22	24.87	-8.51	-0.07

i-nuc	BP(j)	Nuc	#BP_Win	avgMFE	avgZ	avgED	SumZ	SumZ/#TotalWindows	BPs= 8
nt-771	-	G	120	-	-	-	-	-
771	NoBP	G	43	-29.12	-0.7	28.77	-30.05	-0.25
771	704	C	18	-28.29	-0.69	39.51	-12.34	-0.1
771	684	U	8	-32.9	-1.81	23.72	-14.44	-0.12
771	796	C	6	-29.58	-0.97	23.8	-5.82	-0.05
771	798	C	13	-31.4	-0.86	24.25	-11.16	-0.09
771	726	U	8	-28.84	-0.19	22.09	-1.55	-0.01
771	848	C	6	-32.52	-1.22	21.95	-7.33	-0.06
771	758	U	11	-29.59	-0.32	37.34	-3.5	-0.03
771	865	C	7	-31.57	-1.22	24.87	-8.51	-0.07

i-nuc	BP(j)	Nuc	#BP_Win	avgMFE	avgZ	avgED	SumZ	SumZ/#TotalWindows	BPs= 6
nt-772	-	C	120	-	-	-	-	-
772	NoBP	C	62	-29.6	-0.76	27.24	-46.9	-0.39
772	703	G	18	-28.29	-0.69	39.51	-12.34	-0.1
772	683	G	8	-32.9	-1.81	23.72	-14.44	-0.12
772	725	G	8	-28.84	-0.19	22.09	-1.55	-0.01
772	847	G	6	-32.52	-1.22	21.95	-7.33	-0.06
772	757	G	11	-29.59	-0.32	37.34	-3.5	-0.03
772	864	G	7	-31.57	-1.22	24.87	-8.51	-0.07

i-nuc	BP(j)	Nuc	#BP_Win	avgMFE	avgZ	avgED	SumZ	SumZ/#TotalWindows	BPs= 4
nt-773	-	U	120	-	-	-	-	-
773	NoBP	U	76	-30.01	-0.84	26.52	-64.2	-0.53
773	702	A	18	-28.29	-0.69	39.51	-12.34	-0.1
773	682	A	7	-33.19	-1.88	22.44	-13.17	-0.11
773	724	A	8	-28.84	-0.19	22.09	-1.55	-0.01
773	756	G	11	-29.59	-0.32	37.34	-3.5	-0.03

i-nuc	BP(j)	Nuc	#BP_Win	avgMFE	avgZ	avgED	SumZ	SumZ/#TotalWindows	BPs= 5
nt-774	-	U	120	-	-	-	-	-
774	NoBP	U	91	-29.73	-0.81	27.98	-73.95	-0.62
774	665	A	2	-27.25	-0.65	40.18	-1.3	-0.01
774	696	A	3	-31.0	-1.26	42.67	-3.77	-0.03
774	681	A	6	-33.48	-1.97	21.55	-11.84	-0.1
774	723	A	7	-28.61	-0.15	22.81	-1.02	-0.01
774	755	A	11	-29.59	-0.32	37.34	-3.5	-0.03

i-nuc	BP(j)	Nuc	#BP_Win	avgMFE	avgZ	avgED	SumZ	SumZ/#TotalWindows	BPs= 5
nt-775	-	U	120	-	-	-	-	-
775	NoBP	U	93	-29.82	-0.84	27.35	-77.95	-0.65
775	664	A	2	-27.25	-0.65	40.18	-1.3	-0.01
775	695	A	3	-31.0	-1.26	42.67	-3.77	-0.03
775	680	A	5	-33.72	-2.04	22.18	-10.22	-0.09
775	722	G	6	-28.27	-0.07	24.29	-0.4	-0.0
775	754	G	11	-29.59	-0.32	37.34	-3.5	-0.03

i-nuc	BP(j)	Nuc	#BP_Win	avgMFE	avgZ	avgED	SumZ	SumZ/#TotalWindows	BPs= 4
nt-776	-	G	120	-	-	-	-	-
776	NoBP	G	5	-26.9	-0.54	37.81	-2.69	-0.02
776	663	U	2	-27.25	-0.65	40.18	-1.3	-0.01
776	726	U	28	-29.61	-0.6	31.65	-16.89	-0.14
776	694	C	3	-31.0	-1.26	42.67	-3.77	-0.03
776	795	C	82	-30.25	-0.91	25.61	-74.63	-0.62

i-nuc	BP(j)	Nuc	#BP_Win	avgMFE	avgZ	avgED	SumZ	SumZ/#TotalWindows	BPs= 4
nt-777	-	C	120	-	-	-	-	-
777	NoBP	C	4	-26.9	-0.52	38.48	-2.06	-0.02
777	662	G	2	-27.25	-0.65	40.18	-1.3	-0.01
777	725	G	28	-29.61	-0.6	31.65	-16.89	-0.14
777	693	G	3	-31.0	-1.26	42.67	-3.77	-0.03
777	794	G	83	-30.24	-0.92	25.4	-76.56	-0.64

i-nuc	BP(j)	Nuc	#BP_Win	avgMFE	avgZ	avgED	SumZ	SumZ/#TotalWindows	BPs= 4
nt-778	-	U	120	-	-	-	-	-
778	661	A	2	-27.25	-0.65	40.18	-1.3	-0.01
778	NoBP	U	3	-26.9	-0.52	40.54	-1.55	-0.01
778	724	A	28	-29.61	-0.6	31.65	-16.89	-0.14
778	692	A	3	-31.0	-1.26	42.67	-3.77	-0.03
778	793	A	84	-30.21	-0.93	25.23	-77.77	-0.65

i-nuc	BP(j)	Nuc	#BP_Win	avgMFE	avgZ	avgED	SumZ	SumZ/#TotalWindows	BPs= 3
nt-779	-	U	120	-	-	-	-	-
779	NoBP	U	4	-27.02	-0.58	40.27	-2.3	-0.02
779	723	A	28	-29.61	-0.6	31.65	-16.89	-0.14
779	691	A	3	-31.0	-1.26	42.67	-3.77	-0.03
779	792	A	85	-30.18	-0.93	25.09	-78.78	-0.66

i-nuc	BP(j)	Nuc	#BP_Win	avgMFE	avgZ	avgED	SumZ	SumZ/#TotalWindows	BPs= 2
nt-780	-	U	120	-	-	-	-	-
780	NoBP	U	6	-28.95	-0.89	41.6	-5.32	-0.04
780	722	G	28	-29.61	-0.6	31.65	-16.89	-0.14
780	791	A	86	-30.13	-0.92	25.02	-79.43	-0.66

i-nuc	BP(j)	Nuc	#BP_Win	avgMFE	avgZ	avgED	SumZ	SumZ/#TotalWindows	BPs= 2
nt-781	-	G	120	-	-	-	-	-
781	NoBP	G	5	-29.36	-0.94	41.64	-4.7	-0.04
781	721	U	28	-29.61	-0.6	31.65	-16.89	-0.14
781	790	C	87	-30.07	-0.92	24.96	-80.0	-0.67

i-nuc	BP(j)	Nuc	#BP_Win	avgMFE	avgZ	avgED	SumZ	SumZ/#TotalWindows	BPs= 4
nt-782	-	G	120	-	-	-	-	-
782	NoBP	G	1	-26.9	-0.41	41.19	-0.41	-0.0
782	720	C	28	-29.61	-0.6	31.65	-16.89	-0.14
782	690	C	3	-31.0	-1.26	42.67	-3.77	-0.03
782	789	C	87	-30.07	-0.92	24.96	-80.0	-0.67
782	790	C	1	-25.2	-0.94	15.01	-0.94	-0.01

i-nuc	BP(j)	Nuc	#BP_Win	avgMFE	avgZ	avgED	SumZ	SumZ/#TotalWindows	BPs= 3
nt-783	-	G	120	-	-	-	-	-
783	719	C	28	-29.61	-0.6	31.65	-16.89	-0.14
783	689	C	3	-31.0	-1.26	42.67	-3.77	-0.03
783	NoBP	G	88	-30.01	-0.92	24.81	-81.09	-0.68
783	789	C	1	-25.2	-0.94	15.01	-0.94	-0.01

i-nuc	BP(j)	Nuc	#BP_Win	avgMFE	avgZ	avgED	SumZ	SumZ/#TotalWindows	BPs= 2
nt-784	-	U	120	-	-	-	-	-
784	718	A	27	-29.69	-0.61	31.14	-16.51	-0.14
784	688	A	3	-31.0	-1.26	42.67	-3.77	-0.03
784	NoBP	U	90	-29.89	-0.93	24.58	-83.34	-0.69

i-nuc	BP(j)	Nuc	#BP_Win	avgMFE	avgZ	avgED	SumZ	SumZ/#TotalWindows	BPs= 2
nt-785	-	G	120	-	-	-	-	-
785	717	C	26	-29.71	-0.61	30.76	-15.85	-0.13
785	687	U	3	-31.0	-1.26	42.67	-3.77	-0.03
785	NoBP	G	91	-29.83	-0.93	24.57	-84.75	-0.71

i-nuc	BP(j)	Nuc	#BP_Win	avgMFE	avgZ	avgED	SumZ	SumZ/#TotalWindows	BPs= 3
nt-786	-	U	120	-	-	-	-	-
786	716	A	24	-29.71	-0.61	31.32	-14.62	-0.12
786	686	A	3	-31.0	-1.26	42.67	-3.77	-0.03
786	NoBP	U	92	-29.77	-0.94	24.57	-86.43	-0.72
786	715	A	1	-27.7	0.1	36.86	0.1	0.0

i-nuc	BP(j)	Nuc	#BP_Win	avgMFE	avgZ	avgED	SumZ	SumZ/#TotalWindows	BPs= 2
nt-787	-	G	120	-	-	-	-	-
787	NoBP	G	116	-29.68	-0.87	26.09	-101.23	-0.84
787	685	C	3	-31.0	-1.26	42.67	-3.77	-0.03
787	714	C	1	-27.7	0.1	36.86	0.1	0.0

i-nuc	BP(j)	Nuc	#BP_Win	avgMFE	avgZ	avgED	SumZ	SumZ/#TotalWindows	BPs= 1
nt-788	-	U	120	-	-	-	-	-
788	NoBP	U	119	-29.63	-0.88	26.62	-105.28	-0.88
788	713	G	1	-27.7	0.1	36.86	0.1	0.0

i-nuc	BP(j)	Nuc	#BP_Win	avgMFE	avgZ	avgED	SumZ	SumZ/#TotalWindows	BPs= 4
nt-789	-	C	120	-	-	-	-	-
789	NoBP	C	23	-27.66	-0.79	29.49	-18.12	-0.15
789	683	G	3	-31.0	-1.26	42.67	-3.77	-0.03
789	782	G	87	-30.07	-0.92	24.96	-80.0	-0.67
789	811	G	6	-28.87	-0.45	37.29	-2.68	-0.02
789	783	G	1	-25.2	-0.94	15.01	-0.94	-0.01

i-nuc	BP(j)	Nuc	#BP_Win	avgMFE	avgZ	avgED	SumZ	SumZ/#TotalWindows	BPs= 4
nt-790	-	C	120	-	-	-	-	-
790	NoBP	C	18	-27.16	-1.04	30.99	-18.77	-0.16
790	781	G	87	-30.07	-0.92	24.96	-80.0	-0.67
790	810	G	6	-28.87	-0.45	37.29	-2.68	-0.02
790	713	G	8	-28.79	-0.39	32.48	-3.12	-0.03
790	782	G	1	-25.2	-0.94	15.01	-0.94	-0.01

i-nuc	BP(j)	Nuc	#BP_Win	avgMFE	avgZ	avgED	SumZ	SumZ/#TotalWindows	BPs= 2
nt-791	-	A	120	-	-	-	-	-
791	NoBP	A	26	-27.13	-0.89	31.09	-23.2	-0.19
791	780	U	86	-30.13	-0.92	25.02	-79.43	-0.66
791	712	U	8	-28.79	-0.39	32.48	-3.12	-0.03

i-nuc	BP(j)	Nuc	#BP_Win	avgMFE	avgZ	avgED	SumZ	SumZ/#TotalWindows	BPs= 3
nt-792	-	A	120	-	-	-	-	-
792	NoBP	A	21	-26.3	-1.03	27.89	-21.58	-0.18
792	779	U	85	-30.18	-0.93	25.09	-78.78	-0.66
792	808	U	6	-28.87	-0.45	37.29	-2.68	-0.02
792	711	U	8	-28.79	-0.39	32.48	-3.12	-0.03

i-nuc	BP(j)	Nuc	#BP_Win	avgMFE	avgZ	avgED	SumZ	SumZ/#TotalWindows	BPs= 4
nt-793	-	A	120	-	-	-	-	-
793	NoBP	A	9	-28.28	-0.43	35.97	-3.87	-0.03
793	778	U	84	-30.21	-0.93	25.23	-77.77	-0.65
793	807	U	6	-28.87	-0.45	37.29	-2.68	-0.02
793	710	U	7	-28.9	-0.44	32.09	-3.07	-0.03
793	897	U	14	-24.89	-1.37	19.95	-19.22	-0.16

i-nuc	BP(j)	Nuc	#BP_Win	avgMFE	avgZ	avgED	SumZ	SumZ/#TotalWindows	BPs= 4
nt-794	-	G	120	-	-	-	-	-
794	NoBP	G	5	-28.14	-1.23	23.49	-6.15	-0.05
794	777	C	83	-30.24	-0.92	25.4	-76.56	-0.64
794	806	C	6	-28.87	-0.45	37.29	-2.68	-0.02
794	822	C	12	-28.38	-0.23	34.37	-2.72	-0.02
794	896	C	14	-24.89	-1.37	19.95	-19.22	-0.16

i-nuc	BP(j)	Nuc	#BP_Win	avgMFE	avgZ	avgED	SumZ	SumZ/#TotalWindows	BPs= 2
nt-795	-	C	120	-	-	-	-	-
795	776	G	82	-30.25	-0.91	25.61	-74.63	-0.62
795	NoBP	C	26	-26.6	-1.21	23.67	-31.56	-0.26
795	821	G	12	-28.38	-0.23	34.37	-2.72	-0.02

i-nuc	BP(j)	Nuc	#BP_Win	avgMFE	avgZ	avgED	SumZ	SumZ/#TotalWindows	BPs= 4
nt-796	-	C	120	-	-	-	-	-
796	NoBP	C	74	-30.16	-0.83	26.34	-61.59	-0.51
796	771	G	6	-29.58	-0.97	23.8	-5.82	-0.05
796	804	G	6	-28.87	-0.45	37.29	-2.68	-0.02
796	820	G	12	-28.38	-0.23	34.37	-2.72	-0.02
796	894	G	22	-26.75	-1.71	17.35	-37.55	-0.31

i-nuc	BP(j)	Nuc	#BP_Win	avgMFE	avgZ	avgED	SumZ	SumZ/#TotalWindows	BPs= 2
nt-797	-	U	120	-	-	-	-	-
797	NoBP	U	90	-29.85	-0.73	27.37	-66.09	-0.55
797	803	A	6	-28.87	-0.45	37.29	-2.68	-0.02
797	893	A	24	-27.09	-1.77	16.74	-42.53	-0.35

i-nuc	BP(j)	Nuc	#BP_Win	avgMFE	avgZ	avgED	SumZ	SumZ/#TotalWindows	BPs= 3
nt-798	-	C	120	-	-	-	-	-
798	NoBP	C	75	-29.49	-0.64	29.35	-48.0	-0.4
798	769	G	6	-29.58	-0.97	23.8	-5.82	-0.05
798	771	G	13	-31.4	-0.86	24.25	-11.16	-0.09
798	892	G	26	-27.28	-1.79	16.59	-46.55	-0.39

i-nuc	BP(j)	Nuc	#BP_Win	avgMFE	avgZ	avgED	SumZ	SumZ/#TotalWindows	BPs= 3
nt-799	-	A	120	-	-	-	-	-
799	NoBP	A	75	-29.44	-0.64	29.39	-47.68	-0.4
799	768	U	6	-29.58	-0.97	23.8	-5.82	-0.05
799	770	U	13	-31.4	-0.86	24.25	-11.16	-0.09
799	891	U	26	-27.28	-1.79	16.59	-46.55	-0.39

i-nuc	BP(j)	Nuc	#BP_Win	avgMFE	avgZ	avgED	SumZ	SumZ/#TotalWindows	BPs= 3
nt-800	-	U	120	-	-	-	-	-
800	NoBP	U	75	-29.39	-0.63	29.43	-47.19	-0.39
800	767	A	6	-29.58	-0.97	23.8	-5.82	-0.05
800	769	G	13	-31.4	-0.86	24.25	-11.16	-0.09
800	890	A	26	-27.28	-1.79	16.59	-46.55	-0.39

i-nuc	BP(j)	Nuc	#BP_Win	avgMFE	avgZ	avgED	SumZ	SumZ/#TotalWindows	BPs= 1
nt-801	-	U	120	-	-	-	-	-
801	NoBP	U	114	-29.12	-0.92	25.91	-104.8	-0.87
801	766	A	6	-29.58	-0.97	23.8	-5.82	-0.05

i-nuc	BP(j)	Nuc	#BP_Win	avgMFE	avgZ	avgED	SumZ	SumZ/#TotalWindows	BPs= 1
nt-802	-	A	120	-	-	-	-	-
802	NoBP	A	94	-29.64	-0.68	28.25	-64.28	-0.54
802	888	U	26	-27.28	-1.79	16.59	-46.55	-0.39

i-nuc	BP(j)	Nuc	#BP_Win	avgMFE	avgZ	avgED	SumZ	SumZ/#TotalWindows	BPs= 2
nt-803	-	A	120	-	-	-	-	-
803	NoBP	A	88	-29.68	-0.7	27.49	-61.87	-0.52
803	797	U	6	-28.87	-0.45	37.29	-2.68	-0.02
803	887	U	26	-27.28	-1.79	16.59	-46.55	-0.39

i-nuc	BP(j)	Nuc	#BP_Win	avgMFE	avgZ	avgED	SumZ	SumZ/#TotalWindows	BPs= 3
nt-804	-	G	120	-	-	-	-	-
804	NoBP	G	87	-29.68	-0.7	27.48	-60.67	-0.51
804	796	C	6	-28.87	-0.45	37.29	-2.68	-0.02
804	886	C	26	-27.28	-1.79	16.59	-46.55	-0.39
804	896	C	1	-30.1	-1.47	20.87	-1.47	-0.01

i-nuc	BP(j)	Nuc	#BP_Win	avgMFE	avgZ	avgED	SumZ	SumZ/#TotalWindows	BPs= 4
nt-805	-	U	120	-	-	-	-	-
805	NoBP	U	75	-28.47	-1.04	25.09	-77.99	-0.65
805	816	A	14	-28.38	-0.24	34.95	-3.43	-0.03
805	766	A	13	-31.4	-0.86	24.25	-11.16	-0.09
805	842	A	12	-31.31	-0.84	21.5	-10.02	-0.08
805	895	A	6	-30.02	-1.59	18.81	-9.55	-0.08

i-nuc	BP(j)	Nuc	#BP_Win	avgMFE	avgZ	avgED	SumZ	SumZ/#TotalWindows	BPs= 5
nt-806	-	C	120	-	-	-	-	-
806	NoBP	C	68	-28.49	-1.12	24.11	-76.22	-0.64
806	794	G	6	-28.87	-0.45	37.29	-2.68	-0.02
806	815	G	14	-28.38	-0.24	34.95	-3.43	-0.03
806	765	G	13	-31.4	-0.86	24.25	-11.16	-0.09
806	841	G	13	-31.25	-0.81	20.75	-10.59	-0.09
806	894	G	6	-30.02	-1.59	18.81	-9.55	-0.08

i-nuc	BP(j)	Nuc	#BP_Win	avgMFE	avgZ	avgED	SumZ	SumZ/#TotalWindows	BPs= 5
nt-807	-	U	120	-	-	-	-	-
807	NoBP	U	68	-28.58	-1.15	24.0	-77.87	-0.65
807	793	A	6	-28.87	-0.45	37.29	-2.68	-0.02
807	814	A	14	-28.38	-0.24	34.95	-3.43	-0.03
807	764	G	13	-31.4	-0.86	24.25	-11.16	-0.09
807	840	G	13	-31.25	-0.81	20.75	-10.59	-0.09
807	893	A	6	-30.02	-1.59	18.81	-9.55	-0.08

i-nuc	BP(j)	Nuc	#BP_Win	avgMFE	avgZ	avgED	SumZ	SumZ/#TotalWindows	BPs= 6
nt-808	-	U	120	-	-	-	-	-
808	NoBP	U	49	-28.62	-1.26	24.28	-61.81	-0.52
808	792	A	6	-28.87	-0.45	37.29	-2.68	-0.02
808	813	A	14	-28.38	-0.24	34.95	-3.43	-0.03
808	763	G	13	-31.4	-0.86	24.25	-11.16	-0.09
808	834	A	17	-28.85	-1.03	23.45	-17.54	-0.15
808	839	G	15	-30.83	-0.71	20.6	-10.58	-0.09
808	892	G	6	-30.02	-1.59	18.81	-9.55	-0.08

i-nuc	BP(j)	Nuc	#BP_Win	avgMFE	avgZ	avgED	SumZ	SumZ/#TotalWindows	BPs= 5
nt-809	-	A	120	-	-	-	-	-
809	NoBP	A	43	-29.52	-0.52	34.22	-22.5	-0.19
809	762	U	13	-31.4	-0.86	24.25	-11.16	-0.09
809	833	U	17	-28.85	-1.03	23.45	-17.54	-0.15
809	838	U	15	-30.83	-0.71	20.6	-10.58	-0.09
809	882	U	26	-27.28	-1.79	16.59	-46.55	-0.39
809	887	U	6	-30.02	-1.59	18.81	-9.55	-0.08

i-nuc	BP(j)	Nuc	#BP_Win	avgMFE	avgZ	avgED	SumZ	SumZ/#TotalWindows	BPs= 8
nt-810	-	G	120	-	-	-	-	-
810	NoBP	G	17	-28.52	-0.29	35.56	-4.96	-0.04
810	790	C	6	-28.87	-0.45	37.29	-2.68	-0.02
810	761	U	13	-31.4	-0.86	24.25	-11.16	-0.09
810	832	C	17	-28.85	-1.03	23.45	-17.54	-0.15
810	837	C	15	-30.83	-0.71	20.6	-10.58	-0.09
810	861	C	18	-30.36	-0.67	32.49	-12.01	-0.1
810	881	C	26	-27.28	-1.79	16.59	-46.55	-0.39
810	886	C	6	-30.02	-1.59	18.81	-9.55	-0.08
810	836	C	2	-36.0	-2.06	24.05	-4.13	-0.03

i-nuc	BP(j)	Nuc	#BP_Win	avgMFE	avgZ	avgED	SumZ	SumZ/#TotalWindows	BPs= 8
nt-811	-	G	120	-	-	-	-	-
811	NoBP	G	17	-28.84	-0.36	34.48	-6.15	-0.05
811	789	C	6	-28.87	-0.45	37.29	-2.68	-0.02
811	760	C	13	-31.4	-0.86	24.25	-11.16	-0.09
811	831	C	17	-28.85	-1.03	23.45	-17.54	-0.15
811	836	C	15	-30.83	-0.71	20.6	-10.58	-0.09
811	860	C	18	-30.36	-0.67	32.49	-12.01	-0.1
811	880	C	26	-27.28	-1.79	16.59	-46.55	-0.39
811	885	C	6	-30.02	-1.59	18.81	-9.55	-0.08
811	835	U	2	-36.0	-2.06	24.05	-4.13	-0.03

i-nuc	BP(j)	Nuc	#BP_Win	avgMFE	avgZ	avgED	SumZ	SumZ/#TotalWindows	BPs= 3
nt-812	-	U	120	-	-	-	-	-
812	NoBP	U	72	-28.46	-1.17	24.15	-83.93	-0.7
812	759	G	13	-31.4	-0.86	24.25	-11.16	-0.09
812	834	A	17	-31.44	-0.87	21.0	-14.71	-0.12
812	858	G	18	-30.36	-0.67	32.49	-12.01	-0.1

i-nuc	BP(j)	Nuc	#BP_Win	avgMFE	avgZ	avgED	SumZ	SumZ/#TotalWindows	BPs= 5
nt-813	-	A	120	-	-	-	-	-
813	NoBP	A	57	-28.64	-1.32	21.24	-75.32	-0.63
813	808	U	14	-28.38	-0.24	34.95	-3.43	-0.03
813	758	U	7	-31.13	-0.9	28.31	-6.33	-0.05
813	833	U	17	-31.44	-0.87	21.0	-14.71	-0.12
813	857	U	19	-30.69	-0.74	32.11	-14.15	-0.12
813	883	U	6	-30.02	-1.59	18.81	-9.55	-0.08

i-nuc	BP(j)	Nuc	#BP_Win	avgMFE	avgZ	avgED	SumZ	SumZ/#TotalWindows	BPs= 4
nt-814	-	A	120	-	-	-	-	-
814	NoBP	A	51	-30.39	-0.9	24.21	-45.81	-0.38
814	807	U	14	-28.38	-0.24	34.95	-3.43	-0.03
814	856	U	23	-31.1	-0.84	30.76	-19.25	-0.16
814	877	U	26	-27.28	-1.79	16.59	-46.55	-0.39
814	882	U	6	-30.02	-1.59	18.81	-9.55	-0.08

i-nuc	BP(j)	Nuc	#BP_Win	avgMFE	avgZ	avgED	SumZ	SumZ/#TotalWindows	BPs= 5
nt-815	-	G	120	-	-	-	-	-
815	NoBP	G	34	-30.09	-0.95	25.44	-32.4	-0.27
815	806	C	14	-28.38	-0.24	34.95	-3.43	-0.03
815	831	C	17	-31.44	-0.87	21.0	-14.71	-0.12
815	855	C	23	-31.1	-0.84	30.76	-19.25	-0.16
815	876	C	26	-27.28	-1.79	16.59	-46.55	-0.39
815	881	C	6	-30.02	-1.59	18.81	-9.55	-0.08

i-nuc	BP(j)	Nuc	#BP_Win	avgMFE	avgZ	avgED	SumZ	SumZ/#TotalWindows	BPs= 3
nt-816	-	A	120	-	-	-	-	-
816	NoBP	A	66	-29.1	-1.37	21.06	-90.21	-0.75
816	805	U	14	-28.38	-0.24	34.95	-3.43	-0.03
816	830	U	17	-31.44	-0.87	21.0	-14.71	-0.12
816	854	U	23	-31.1	-0.84	30.76	-19.25	-0.16

i-nuc	BP(j)	Nuc	#BP_Win	avgMFE	avgZ	avgED	SumZ	SumZ/#TotalWindows	BPs= 2
nt-817	-	A	120	-	-	-	-	-
817	NoBP	A	63	-29.13	-1.23	23.21	-77.72	-0.65
817	828	U	34	-30.15	-0.95	22.23	-32.25	-0.27
817	853	U	23	-31.1	-0.84	30.76	-19.25	-0.16

i-nuc	BP(j)	Nuc	#BP_Win	avgMFE	avgZ	avgED	SumZ	SumZ/#TotalWindows	BPs= 1
nt-818	-	U	120	-	-	-	-	-
818	NoBP	U	86	-29.76	-1.15	25.0	-98.79	-0.82
818	827	A	34	-30.15	-0.95	22.23	-32.25	-0.27

i-nuc	BP(j)	Nuc	#BP_Win	avgMFE	avgZ	avgED	SumZ	SumZ/#TotalWindows	BPs= 2
nt-819	-	U	120	-	-	-	-	-
819	NoBP	U	85	-29.89	-1.18	24.51	-100.53	-0.84
819	706	A	1	-28.4	-0.13	43.45	-0.13	-0.0
819	826	A	34	-30.15	-0.95	22.23	-32.25	-0.27

i-nuc	BP(j)	Nuc	#BP_Win	avgMFE	avgZ	avgED	SumZ	SumZ/#TotalWindows	BPs= 5
nt-820	-	G	120	-	-	-	-	-
820	NoBP	G	8	-30.86	-0.67	23.99	-5.38	-0.04
820	705	U	1	-28.4	-0.13	43.45	-0.13	-0.0
820	796	C	12	-28.38	-0.23	34.37	-2.72	-0.02
820	825	C	34	-30.15	-0.95	22.23	-32.25	-0.27
820	850	C	23	-31.1	-0.84	30.76	-19.25	-0.16
820	831	C	42	-29.7	-1.79	17.82	-75.17	-0.63

i-nuc	BP(j)	Nuc	#BP_Win	avgMFE	avgZ	avgED	SumZ	SumZ/#TotalWindows	BPs= 4
nt-821	-	G	120	-	-	-	-	-
821	NoBP	G	42	-30.48	-0.94	22.32	-39.35	-0.33
821	704	C	1	-28.4	-0.13	43.45	-0.13	-0.0
821	795	C	12	-28.38	-0.23	34.37	-2.72	-0.02
821	848	C	23	-31.1	-0.84	30.76	-19.25	-0.16
821	830	U	42	-29.7	-1.79	17.82	-75.17	-0.63

i-nuc	BP(j)	Nuc	#BP_Win	avgMFE	avgZ	avgED	SumZ	SumZ/#TotalWindows	BPs= 4
nt-822	-	C	120	-	-	-	-	-
822	703	G	1	-28.4	-0.13	43.45	-0.13	-0.0
822	794	G	12	-28.38	-0.23	34.37	-2.72	-0.02
822	NoBP	C	42	-30.68	-0.98	21.98	-41.18	-0.34
822	847	G	23	-31.1	-0.84	30.76	-19.25	-0.16
822	829	G	42	-29.7	-1.79	17.82	-75.17	-0.63

i-nuc	BP(j)	Nuc	#BP_Win	avgMFE	avgZ	avgED	SumZ	SumZ/#TotalWindows	BPs= 3
nt-823	-	A	120	-	-	-	-	-
823	NoBP	A	54	-30.17	-0.81	24.74	-43.9	-0.37
823	846	U	23	-31.1	-0.84	30.76	-19.25	-0.16
823	828	U	42	-29.7	-1.79	17.82	-75.17	-0.63
823	942	U	1	-37.2	-2.11	23.95	-2.11	-0.02

i-nuc	BP(j)	Nuc	#BP_Win	avgMFE	avgZ	avgED	SumZ	SumZ/#TotalWindows	BPs= 1
nt-824	-	U	120	-	-	-	-	-
824	NoBP	U	119	-30.25	-1.18	23.38	-139.86	-1.17
824	941	G	1	-37.2	-2.11	23.95	-2.11	-0.02

i-nuc	BP(j)	Nuc	#BP_Win	avgMFE	avgZ	avgED	SumZ	SumZ/#TotalWindows	BPs= 2
nt-825	-	C	120	-	-	-	-	-
825	NoBP	C	85	-30.38	-1.28	23.73	-109.13	-0.91
825	820	G	34	-30.15	-0.95	22.23	-32.25	-0.27
825	940	G	1	-37.2	-2.11	23.95	-2.11	-0.02

i-nuc	BP(j)	Nuc	#BP_Win	avgMFE	avgZ	avgED	SumZ	SumZ/#TotalWindows	BPs= 2
nt-826	-	A	120	-	-	-	-	-
826	NoBP	A	85	-30.47	-1.3	23.6	-110.67	-0.92
826	819	U	34	-30.15	-0.95	22.23	-32.25	-0.27
826	939	U	1	-37.2	-2.11	23.95	-2.11	-0.02

i-nuc	BP(j)	Nuc	#BP_Win	avgMFE	avgZ	avgED	SumZ	SumZ/#TotalWindows	BPs= 3
nt-827	-	A	120	-	-	-	-	-
827	NoBP	A	79	-30.47	-1.36	23.77	-107.46	-0.9
827	818	U	34	-30.15	-0.95	22.23	-32.25	-0.27
827	758	U	6	-31.72	-0.8	19.51	-4.83	-0.04
827	938	U	1	-37.2	-2.11	23.95	-2.11	-0.02

i-nuc	BP(j)	Nuc	#BP_Win	avgMFE	avgZ	avgED	SumZ	SumZ/#TotalWindows	BPs= 4
nt-828	-	U	120	-	-	-	-	-
828	NoBP	U	37	-31.55	-0.91	30.24	-33.85	-0.28
828	817	A	34	-30.15	-0.95	22.23	-32.25	-0.27
828	757	G	6	-31.72	-0.8	19.51	-4.83	-0.04
828	823	A	42	-29.7	-1.79	17.82	-75.17	-0.63
828	937	A	1	-37.2	-2.11	23.95	-2.11	-0.02

i-nuc	BP(j)	Nuc	#BP_Win	avgMFE	avgZ	avgED	SumZ	SumZ/#TotalWindows	BPs= 1
nt-829	-	G	120	-	-	-	-	-
829	NoBP	G	78	-31.12	-0.96	25.73	-74.71	-0.62
829	822	C	42	-29.7	-1.79	17.82	-75.17	-0.63

i-nuc	BP(j)	Nuc	#BP_Win	avgMFE	avgZ	avgED	SumZ	SumZ/#TotalWindows	BPs= 4
nt-830	-	U	120	-	-	-	-	-
830	NoBP	U	32	-31.1	-1.18	25.47	-37.9	-0.32
830	816	A	17	-31.44	-0.87	21.0	-14.71	-0.12
830	755	A	6	-31.72	-0.8	19.51	-4.83	-0.04
830	842	A	23	-31.1	-0.84	30.76	-19.25	-0.16
830	821	G	42	-29.7	-1.79	17.82	-75.17	-0.63

i-nuc	BP(j)	Nuc	#BP_Win	avgMFE	avgZ	avgED	SumZ	SumZ/#TotalWindows	BPs= 5
nt-831	-	C	120	-	-	-	-	-
831	NoBP	C	15	-34.23	-1.52	26.66	-22.75	-0.19
831	811	G	17	-28.85	-1.03	23.45	-17.54	-0.15
831	815	G	17	-31.44	-0.87	21.0	-14.71	-0.12
831	754	G	6	-31.72	-0.8	19.51	-4.83	-0.04
831	841	G	23	-31.1	-0.84	30.76	-19.25	-0.16
831	820	G	42	-29.7	-1.79	17.82	-75.17	-0.63

i-nuc	BP(j)	Nuc	#BP_Win	avgMFE	avgZ	avgED	SumZ	SumZ/#TotalWindows	BPs= 3
nt-832	-	C	120	-	-	-	-	-
832	NoBP	C	74	-31.14	-1.56	20.09	-115.3	-0.96
832	810	G	17	-28.85	-1.03	23.45	-17.54	-0.15
832	753	G	6	-31.72	-0.8	19.51	-4.83	-0.04
832	840	G	23	-31.1	-0.84	30.76	-19.25	-0.16

i-nuc	BP(j)	Nuc	#BP_Win	avgMFE	avgZ	avgED	SumZ	SumZ/#TotalWindows	BPs= 4
nt-833	-	U	120	-	-	-	-	-
833	NoBP	U	57	-31.21	-1.81	19.46	-103.41	-0.86
833	809	A	17	-28.85	-1.03	23.45	-17.54	-0.15
833	813	A	17	-31.44	-0.87	21.0	-14.71	-0.12
833	752	A	6	-31.72	-0.8	19.51	-4.83	-0.04
833	839	G	23	-31.1	-0.84	30.76	-19.25	-0.16

i-nuc	BP(j)	Nuc	#BP_Win	avgMFE	avgZ	avgED	SumZ	SumZ/#TotalWindows	BPs= 4
nt-834	-	A	120	-	-	-	-	-
834	NoBP	A	57	-31.37	-1.86	19.08	-106.2	-0.89
834	808	U	17	-28.85	-1.03	23.45	-17.54	-0.15
834	812	U	17	-31.44	-0.87	21.0	-14.71	-0.12
834	751	U	6	-31.72	-0.8	19.51	-4.83	-0.04
834	838	U	23	-31.1	-0.84	30.76	-19.25	-0.16

i-nuc	BP(j)	Nuc	#BP_Win	avgMFE	avgZ	avgED	SumZ	SumZ/#TotalWindows	BPs= 2
nt-835	-	U	120	-	-	-	-	-
835	NoBP	U	112	-30.94	-1.4	22.14	-156.34	-1.3
835	750	A	6	-31.72	-0.8	19.51	-4.83	-0.04
835	811	G	2	-36.0	-2.06	24.05	-4.13	-0.03

i-nuc	BP(j)	Nuc	#BP_Win	avgMFE	avgZ	avgED	SumZ	SumZ/#TotalWindows	BPs= 2
nt-836	-	C	120	-	-	-	-	-
836	NoBP	C	103	-31.09	-1.49	22.0	-153.4	-1.28
836	811	G	15	-30.83	-0.71	20.6	-10.58	-0.09
836	810	G	2	-36.0	-2.06	24.05	-4.13	-0.03

i-nuc	BP(j)	Nuc	#BP_Win	avgMFE	avgZ	avgED	SumZ	SumZ/#TotalWindows	BPs= 2
nt-837	-	C	120	-	-	-	-	-
837	NoBP	C	32	-31.17	-0.82	28.23	-26.11	-0.22
837	810	G	15	-30.83	-0.71	20.6	-10.58	-0.09
837	875	G	73	-31.3	-1.84	19.1	-134.28	-1.12

i-nuc	BP(j)	Nuc	#BP_Win	avgMFE	avgZ	avgED	SumZ	SumZ/#TotalWindows	BPs= 3
nt-838	-	U	120	-	-	-	-	-
838	NoBP	U	9	-32.21	-1.06	19.51	-9.52	-0.08
838	809	A	15	-30.83	-0.71	20.6	-10.58	-0.09
838	834	A	23	-31.1	-0.84	30.76	-19.25	-0.16
838	874	A	73	-31.3	-1.84	19.1	-134.28	-1.12

i-nuc	BP(j)	Nuc	#BP_Win	avgMFE	avgZ	avgED	SumZ	SumZ/#TotalWindows	BPs= 4
nt-839	-	G	120	-	-	-	-	-
839	808	U	15	-30.83	-0.71	20.6	-10.58	-0.09
839	743	C	6	-31.72	-0.8	19.51	-4.83	-0.04
839	833	U	23	-31.1	-0.84	30.76	-19.25	-0.16
839	873	C	76	-31.48	-1.87	18.87	-141.83	-1.18

i-nuc	BP(j)	Nuc	#BP_Win	avgMFE	avgZ	avgED	SumZ	SumZ/#TotalWindows	BPs= 4
nt-840	-	G	120	-	-	-	-	-
840	NoBP	G	2	-30.2	-1.08	20.98	-2.17	-0.02
840	807	U	13	-31.25	-0.81	20.75	-10.59	-0.09
840	742	C	6	-31.72	-0.8	19.51	-4.83	-0.04
840	832	C	23	-31.1	-0.84	30.76	-19.25	-0.16
840	872	C	76	-31.48	-1.87	18.87	-141.83	-1.18

i-nuc	BP(j)	Nuc	#BP_Win	avgMFE	avgZ	avgED	SumZ	SumZ/#TotalWindows	BPs= 4
nt-841	-	G	120	-	-	-	-	-
841	806	C	13	-31.25	-0.81	20.75	-10.59	-0.09
841	741	C	6	-31.72	-0.8	19.51	-4.83	-0.04
841	831	C	23	-31.1	-0.84	30.76	-19.25	-0.16
841	871	C	76	-31.48	-1.87	18.87	-141.83	-1.18
841	NoBP	G	2	-31.9	-2.36	24.27	-4.72	-0.04

i-nuc	BP(j)	Nuc	#BP_Win	avgMFE	avgZ	avgED	SumZ	SumZ/#TotalWindows	BPs= 3
nt-842	-	A	120	-	-	-	-	-
842	805	U	12	-31.31	-0.84	21.5	-10.02	-0.08
842	740	U	6	-31.72	-0.8	19.51	-4.83	-0.04
842	830	U	23	-31.1	-0.84	30.76	-19.25	-0.16
842	NoBP	A	79	-31.5	-1.89	19.05	-149.48	-1.25

i-nuc	BP(j)	Nuc	#BP_Win	avgMFE	avgZ	avgED	SumZ	SumZ/#TotalWindows	BPs= 0
nt-843	-	A	120	-	-	-	-	-
843	NoBP	A	120	-31.42	-1.55	21.63	-186.0	-1.55

i-nuc	BP(j)	Nuc	#BP_Win	avgMFE	avgZ	avgED	SumZ	SumZ/#TotalWindows	BPs= 1
nt-844	-	G	120	-	-	-	-	-
844	NoBP	G	39	-31.29	-0.84	26.96	-32.95	-0.27
844	868	U	81	-31.5	-1.92	19.12	-155.72	-1.3

i-nuc	BP(j)	Nuc	#BP_Win	avgMFE	avgZ	avgED	SumZ	SumZ/#TotalWindows	BPs= 2
nt-845	-	U	120	-	-	-	-	-
845	NoBP	U	32	-31.24	-0.86	28.61	-27.64	-0.23
845	737	A	6	-31.72	-0.8	19.51	-4.83	-0.04
845	867	A	82	-31.49	-1.93	19.19	-158.65	-1.32

i-nuc	BP(j)	Nuc	#BP_Win	avgMFE	avgZ	avgED	SumZ	SumZ/#TotalWindows	BPs= 3
nt-846	-	U	120	-	-	-	-	-
846	NoBP	U	8	-31.75	-0.99	23.54	-7.91	-0.07
846	736	A	6	-31.72	-0.8	19.51	-4.83	-0.04
846	823	A	23	-31.1	-0.84	30.76	-19.25	-0.16
846	866	A	83	-31.46	-1.94	19.28	-161.35	-1.34

i-nuc	BP(j)	Nuc	#BP_Win	avgMFE	avgZ	avgED	SumZ	SumZ/#TotalWindows	BPs= 4
nt-847	-	G	120	-	-	-	-	-
847	NoBP	G	2	-28.95	-1.42	30.22	-2.83	-0.02
847	735	U	6	-31.72	-0.8	19.51	-4.83	-0.04
847	772	C	6	-32.52	-1.22	21.95	-7.33	-0.06
847	822	C	23	-31.1	-0.84	30.76	-19.25	-0.16
847	865	C	83	-31.46	-1.94	19.28	-161.35	-1.34

i-nuc	BP(j)	Nuc	#BP_Win	avgMFE	avgZ	avgED	SumZ	SumZ/#TotalWindows	BPs= 4
nt-848	-	C	120	-	-	-	-	-
848	734	G	6	-31.72	-0.8	19.51	-4.83	-0.04
848	771	G	6	-32.52	-1.22	21.95	-7.33	-0.06
848	821	G	23	-31.1	-0.84	30.76	-19.25	-0.16
848	864	G	83	-31.46	-1.94	19.28	-161.35	-1.34
848	NoBP	C	2	-29.2	-2.94	24.72	-5.87	-0.05

i-nuc	BP(j)	Nuc	#BP_Win	avgMFE	avgZ	avgED	SumZ	SumZ/#TotalWindows	BPs= 2
nt-849	-	A	120	-	-	-	-	-
849	NoBP	A	31	-31.05	-1.06	28.21	-32.75	-0.27
849	770	U	6	-32.52	-1.22	21.95	-7.33	-0.06
849	863	U	83	-31.46	-1.94	19.28	-161.35	-1.34

i-nuc	BP(j)	Nuc	#BP_Win	avgMFE	avgZ	avgED	SumZ	SumZ/#TotalWindows	BPs= 2
nt-850	-	C	120	-	-	-	-	-
850	NoBP	C	91	-31.39	-1.95	19.54	-177.37	-1.48
850	769	G	6	-32.52	-1.22	21.95	-7.33	-0.06
850	820	G	23	-31.1	-0.84	30.76	-19.25	-0.16

i-nuc	BP(j)	Nuc	#BP_Win	avgMFE	avgZ	avgED	SumZ	SumZ/#TotalWindows	BPs= 0
nt-851	-	U	120	-	-	-	-	-
851	NoBP	U	120	-31.36	-1.72	21.88	-206.44	-1.72

i-nuc	BP(j)	Nuc	#BP_Win	avgMFE	avgZ	avgED	SumZ	SumZ/#TotalWindows	BPs= 1
nt-852	-	U	120	-	-	-	-	-
852	NoBP	U	115	-31.27	-1.76	21.99	-201.95	-1.68
852	767	A	5	-33.04	-1.41	19.47	-7.07	-0.06

i-nuc	BP(j)	Nuc	#BP_Win	avgMFE	avgZ	avgED	SumZ	SumZ/#TotalWindows	BPs= 3
nt-853	-	U	120	-	-	-	-	-
853	NoBP	U	91	-31.3	-2.03	19.65	-184.94	-1.54
853	766	A	5	-33.04	-1.41	19.47	-7.07	-0.06
853	817	A	23	-31.1	-0.84	30.76	-19.25	-0.16
853	767	A	1	-29.9	-0.26	34.33	-0.26	-0.0

i-nuc	BP(j)	Nuc	#BP_Win	avgMFE	avgZ	avgED	SumZ	SumZ/#TotalWindows	BPs= 3
nt-854	-	U	120	-	-	-	-	-
854	765	G	5	-33.04	-1.41	19.47	-7.07	-0.06
854	816	A	23	-31.1	-0.84	30.76	-19.25	-0.16
854	766	A	1	-29.9	-0.26	34.33	-0.26	-0.0
854	NoBP	U	91	-31.26	-2.06	19.65	-187.13	-1.56

i-nuc	BP(j)	Nuc	#BP_Win	avgMFE	avgZ	avgED	SumZ	SumZ/#TotalWindows	BPs= 3
nt-855	-	C	120	-	-	-	-	-
855	764	G	4	-33.42	-1.51	20.42	-6.04	-0.05
855	815	G	23	-31.1	-0.84	30.76	-19.25	-0.16
855	765	G	1	-29.9	-0.26	34.33	-0.26	-0.0
855	NoBP	C	92	-31.24	-2.07	19.68	-190.49	-1.59

i-nuc	BP(j)	Nuc	#BP_Win	avgMFE	avgZ	avgED	SumZ	SumZ/#TotalWindows	BPs= 2
nt-856	-	U	120	-	-	-	-	-
856	763	G	3	-33.53	-1.52	22.67	-4.56	-0.04
856	814	A	23	-31.1	-0.84	30.76	-19.25	-0.16
856	NoBP	U	94	-31.21	-2.07	19.87	-194.14	-1.62

i-nuc	BP(j)	Nuc	#BP_Win	avgMFE	avgZ	avgED	SumZ	SumZ/#TotalWindows	BPs= 1
nt-857	-	U	120	-	-	-	-	-
857	NoBP	U	101	-31.29	-2.03	20.2	-205.27	-1.71
857	813	A	19	-30.69	-0.74	32.11	-14.15	-0.12

i-nuc	BP(j)	Nuc	#BP_Win	avgMFE	avgZ	avgED	SumZ	SumZ/#TotalWindows	BPs= 1
nt-858	-	G	120	-	-	-	-	-
858	NoBP	G	102	-31.31	-2.05	20.19	-209.22	-1.74
858	812	U	18	-30.36	-0.67	32.49	-12.01	-0.1

i-nuc	BP(j)	Nuc	#BP_Win	avgMFE	avgZ	avgED	SumZ	SumZ/#TotalWindows	BPs= 0
nt-859	-	U	120	-	-	-	-	-
859	NoBP	U	120	-31.14	-1.86	21.95	-223.05	-1.86

i-nuc	BP(j)	Nuc	#BP_Win	avgMFE	avgZ	avgED	SumZ	SumZ/#TotalWindows	BPs= 2
nt-860	-	C	120	-	-	-	-	-
860	NoBP	C	101	-31.25	-2.1	19.95	-212.49	-1.77
860	811	G	18	-30.36	-0.67	32.49	-12.01	-0.1
860	764	G	1	-29.9	-0.26	34.33	-0.26	-0.0

i-nuc	BP(j)	Nuc	#BP_Win	avgMFE	avgZ	avgED	SumZ	SumZ/#TotalWindows	BPs= 2
nt-861	-	C	120	-	-	-	-	-
861	NoBP	C	101	-31.22	-2.12	19.94	-214.16	-1.78
861	810	G	18	-30.36	-0.67	32.49	-12.01	-0.1
861	763	G	1	-29.9	-0.26	34.33	-0.26	-0.0

i-nuc	BP(j)	Nuc	#BP_Win	avgMFE	avgZ	avgED	SumZ	SumZ/#TotalWindows	BPs= 1
nt-862	-	A	120	-	-	-	-	-
862	NoBP	A	119	-31.07	-1.91	21.82	-227.85	-1.9
862	762	U	1	-29.9	-0.26	34.33	-0.26	-0.0

i-nuc	BP(j)	Nuc	#BP_Win	avgMFE	avgZ	avgED	SumZ	SumZ/#TotalWindows	BPs= 1
nt-863	-	U	120	-	-	-	-	-
863	NoBP	U	37	-30.15	-1.86	27.44	-68.72	-0.57
863	849	A	83	-31.46	-1.94	19.28	-161.35	-1.34

i-nuc	BP(j)	Nuc	#BP_Win	avgMFE	avgZ	avgED	SumZ	SumZ/#TotalWindows	BPs= 3
nt-864	-	G	120	-	-	-	-	-
864	NoBP	G	29	-29.83	-2.14	27.28	-62.04	-0.52
864	760	C	1	-29.9	-0.26	34.33	-0.26	-0.0
864	772	C	7	-31.57	-1.22	24.87	-8.51	-0.07
864	848	C	83	-31.46	-1.94	19.28	-161.35	-1.34

i-nuc	BP(j)	Nuc	#BP_Win	avgMFE	avgZ	avgED	SumZ	SumZ/#TotalWindows	BPs= 4
nt-865	-	C	120	-	-	-	-	-
865	NoBP	C	10	-30.9	-0.59	35.4	-5.94	-0.05
865	759	G	1	-29.9	-0.26	34.33	-0.26	-0.0
865	771	G	7	-31.57	-1.22	24.87	-8.51	-0.07
865	847	G	83	-31.46	-1.94	19.28	-161.35	-1.34
865	940	G	19	-29.33	-3.08	22.2	-58.47	-0.49

i-nuc	BP(j)	Nuc	#BP_Win	avgMFE	avgZ	avgED	SumZ	SumZ/#TotalWindows	BPs= 4
nt-866	-	A	120	-	-	-	-	-
866	NoBP	A	10	-30.95	-0.82	34.03	-8.19	-0.07
866	758	U	1	-29.9	-0.26	34.33	-0.26	-0.0
866	770	U	7	-31.57	-1.22	24.87	-8.51	-0.07
866	846	U	83	-31.46	-1.94	19.28	-161.35	-1.34
866	939	U	19	-29.33	-3.08	22.2	-58.47	-0.49

i-nuc	BP(j)	Nuc	#BP_Win	avgMFE	avgZ	avgED	SumZ	SumZ/#TotalWindows	BPs= 2
nt-867	-	A	120	-	-	-	-	-
867	NoBP	A	19	-31.07	-1.16	29.57	-22.09	-0.18
867	845	U	82	-31.49	-1.93	19.19	-158.65	-1.32
867	938	U	19	-29.33	-3.08	22.2	-58.47	-0.49

i-nuc	BP(j)	Nuc	#BP_Win	avgMFE	avgZ	avgED	SumZ	SumZ/#TotalWindows	BPs= 2
nt-868	-	U	120	-	-	-	-	-
868	NoBP	U	20	-31.05	-1.37	28.81	-27.47	-0.23
868	844	G	81	-31.5	-1.92	19.12	-155.72	-1.3
868	937	A	19	-29.33	-3.08	22.2	-58.47	-0.49

i-nuc	BP(j)	Nuc	#BP_Win	avgMFE	avgZ	avgED	SumZ	SumZ/#TotalWindows	BPs= 0
nt-869	-	A	120	-	-	-	-	-
869	NoBP	A	120	-31.09	-2.04	21.14	-244.32	-2.04

i-nuc	BP(j)	Nuc	#BP_Win	avgMFE	avgZ	avgED	SumZ	SumZ/#TotalWindows	BPs= 0
nt-870	-	A	120	-	-	-	-	-
870	NoBP	A	120	-31.1	-2.06	21.06	-246.92	-2.06

i-nuc	BP(j)	Nuc	#BP_Win	avgMFE	avgZ	avgED	SumZ	SumZ/#TotalWindows	BPs= 3
nt-871	-	C	120	-	-	-	-	-
871	NoBP	C	36	-30.25	-2.75	24.31	-98.96	-0.82
871	754	G	1	-29.9	-0.26	34.33	-0.26	-0.0
871	765	G	7	-31.57	-1.22	24.87	-8.51	-0.07
871	841	G	76	-31.48	-1.87	18.87	-141.83	-1.18

i-nuc	BP(j)	Nuc	#BP_Win	avgMFE	avgZ	avgED	SumZ	SumZ/#TotalWindows	BPs= 5
nt-872	-	C	120	-	-	-	-	-
872	753	G	1	-29.9	-0.26	34.33	-0.26	-0.0
872	NoBP	C	1	-29.5	-0.31	35.26	-0.31	-0.0
872	764	G	7	-31.57	-1.22	24.87	-8.51	-0.07
872	840	G	76	-31.48	-1.87	18.87	-141.83	-1.18
872	932	G	25	-30.04	-2.95	23.6	-73.71	-0.61
872	941	G	10	-30.9	-2.76	24.18	-27.56	-0.23

i-nuc	BP(j)	Nuc	#BP_Win	avgMFE	avgZ	avgED	SumZ	SumZ/#TotalWindows	BPs= 4
nt-873	-	C	120	-	-	-	-	-
873	NoBP	C	2	-29.4	-1.48	28.08	-2.97	-0.02
873	763	G	7	-31.57	-1.22	24.87	-8.51	-0.07
873	839	G	76	-31.48	-1.87	18.87	-141.83	-1.18
873	931	G	25	-30.04	-2.95	23.6	-73.71	-0.61
873	940	G	10	-30.9	-2.76	24.18	-27.56	-0.23

i-nuc	BP(j)	Nuc	#BP_Win	avgMFE	avgZ	avgED	SumZ	SumZ/#TotalWindows	BPs= 6
nt-874	-	A	120	-	-	-	-	-
874	762	U	4	-30.95	-1.04	25.81	-4.16	-0.03
874	838	U	73	-31.3	-1.84	19.1	-134.28	-1.12
874	761	U	2	-33.5	-1.75	20.1	-3.5	-0.03
874	NoBP	A	1	-30.2	-0.85	30.65	-0.85	-0.01
874	930	U	25	-30.04	-2.95	23.6	-73.71	-0.61
874	934	U	5	-33.2	-2.58	16.74	-12.92	-0.11
874	939	U	10	-30.9	-2.76	24.18	-27.56	-0.23

i-nuc	BP(j)	Nuc	#BP_Win	avgMFE	avgZ	avgED	SumZ	SumZ/#TotalWindows	BPs= 6
nt-875	-	G	120	-	-	-	-	-
875	837	C	73	-31.3	-1.84	19.1	-134.28	-1.12
875	760	C	2	-33.5	-1.75	20.1	-3.5	-0.03
875	761	U	2	-31.3	-1.25	19.9	-2.49	-0.02
875	NoBP	G	2	-30.55	-0.94	27.6	-1.88	-0.02
875	929	C	25	-30.04	-2.95	23.6	-73.71	-0.61
875	933	C	6	-32.45	-2.59	17.74	-15.52	-0.13
875	938	U	10	-30.9	-2.76	24.18	-27.56	-0.23

i-nuc	BP(j)	Nuc	#BP_Win	avgMFE	avgZ	avgED	SumZ	SumZ/#TotalWindows	BPs= 6
nt-876	-	C	120	-	-	-	-	-
876	NoBP	C	28	-30.92	-1.51	20.93	-42.16	-0.35
876	759	G	2	-33.5	-1.75	20.1	-3.5	-0.03
876	769	G	1	-28.1	-0.66	27.23	-0.66	-0.01
876	815	G	26	-27.28	-1.79	16.59	-46.55	-0.39
876	928	G	25	-30.04	-2.95	23.6	-73.71	-0.61
876	932	G	6	-32.45	-2.59	17.74	-15.52	-0.13
876	936	G	32	-34.68	-2.44	21.62	-78.16	-0.65

i-nuc	BP(j)	Nuc	#BP_Win	avgMFE	avgZ	avgED	SumZ	SumZ/#TotalWindows	BPs= 4
nt-877	-	U	120	-	-	-	-	-
877	NoBP	U	31	-30.88	-1.54	20.67	-47.86	-0.4
877	814	A	26	-27.28	-1.79	16.59	-46.55	-0.39
877	927	G	25	-30.04	-2.95	23.6	-73.71	-0.61
877	931	G	6	-32.45	-2.59	17.74	-15.52	-0.13
877	935	A	32	-34.68	-2.44	21.62	-78.16	-0.65

i-nuc	BP(j)	Nuc	#BP_Win	avgMFE	avgZ	avgED	SumZ	SumZ/#TotalWindows	BPs= 5
nt-878	-	G	120	-	-	-	-	-
878	NoBP	G	52	-28.82	-1.62	18.59	-84.02	-0.7
878	929	C	2	-34.5	-1.86	20.02	-3.72	-0.03
878	926	U	25	-30.04	-2.95	23.6	-73.71	-0.61
878	933	C	3	-31.87	-2.73	19.39	-8.2	-0.07
878	930	U	6	-32.45	-2.59	17.74	-15.52	-0.13
878	934	U	32	-34.68	-2.44	21.62	-78.16	-0.65

i-nuc	BP(j)	Nuc	#BP_Win	avgMFE	avgZ	avgED	SumZ	SumZ/#TotalWindows	BPs= 3
nt-879	-	U	120	-	-	-	-	-
879	NoBP	U	114	-30.89	-2.21	20.49	-251.95	-2.1
879	766	A	1	-28.1	-0.66	27.23	-0.66	-0.01
879	928	G	2	-34.5	-1.86	20.02	-3.72	-0.03
879	932	G	3	-31.87	-2.73	19.39	-8.2	-0.07

i-nuc	BP(j)	Nuc	#BP_Win	avgMFE	avgZ	avgED	SumZ	SumZ/#TotalWindows	BPs= 6
nt-880	-	C	120	-	-	-	-	-
880	NoBP	C	46	-29.9	-2.25	22.06	-103.41	-0.86
880	765	G	1	-28.1	-0.66	27.23	-0.66	-0.01
880	811	G	26	-27.28	-1.79	16.59	-46.55	-0.39
880	928	G	8	-33.34	-2.46	19.32	-19.65	-0.16
880	927	G	2	-34.5	-1.86	20.02	-3.72	-0.03
880	931	G	3	-31.87	-2.73	19.39	-8.2	-0.07
880	932	G	34	-34.35	-2.47	21.75	-83.93	-0.7

i-nuc	BP(j)	Nuc	#BP_Win	avgMFE	avgZ	avgED	SumZ	SumZ/#TotalWindows	BPs= 5
nt-881	-	C	120	-	-	-	-	-
881	NoBP	C	45	-30.16	-2.38	22.39	-107.27	-0.89
881	764	G	1	-28.1	-0.66	27.23	-0.66	-0.01
881	810	G	26	-27.28	-1.79	16.59	-46.55	-0.39
881	815	G	6	-30.02	-1.59	18.81	-9.55	-0.08
881	927	G	8	-33.34	-2.46	19.32	-19.65	-0.16
881	931	G	34	-34.35	-2.47	21.75	-83.93	-0.7

i-nuc	BP(j)	Nuc	#BP_Win	avgMFE	avgZ	avgED	SumZ	SumZ/#TotalWindows	BPs= 2
nt-882	-	U	120	-	-	-	-	-
882	NoBP	U	88	-32.02	-2.42	21.92	-213.11	-1.78
882	809	A	26	-27.28	-1.79	16.59	-46.55	-0.39
882	814	A	6	-30.02	-1.59	18.81	-9.55	-0.08

i-nuc	BP(j)	Nuc	#BP_Win	avgMFE	avgZ	avgED	SumZ	SumZ/#TotalWindows	BPs= 2
nt-883	-	U	120	-	-	-	-	-
883	NoBP	U	77	-29.39	-2.19	20.24	-168.85	-1.41
883	813	A	6	-30.02	-1.59	18.81	-9.55	-0.08
883	928	G	37	-34.15	-2.49	21.56	-92.13	-0.77

i-nuc	BP(j)	Nuc	#BP_Win	avgMFE	avgZ	avgED	SumZ	SumZ/#TotalWindows	BPs= 2
nt-884	-	C	120	-	-	-	-	-
884	NoBP	C	81	-29.32	-2.17	20.12	-176.14	-1.47
884	925	G	2	-34.5	-1.86	20.02	-3.72	-0.03
884	927	G	37	-34.15	-2.49	21.56	-92.13	-0.77

i-nuc	BP(j)	Nuc	#BP_Win	avgMFE	avgZ	avgED	SumZ	SumZ/#TotalWindows	BPs= 3
nt-885	-	C	120	-	-	-	-	-
885	NoBP	C	34	-27.25	-1.62	17.5	-55.24	-0.46
885	811	G	6	-30.02	-1.59	18.81	-9.55	-0.08
885	925	G	78	-32.5	-2.63	22.01	-205.25	-1.71
885	924	G	2	-34.5	-1.86	20.02	-3.72	-0.03

i-nuc	BP(j)	Nuc	#BP_Win	avgMFE	avgZ	avgED	SumZ	SumZ/#TotalWindows	BPs= 4
nt-886	-	C	120	-	-	-	-	-
886	NoBP	C	6	-26.4	-1.0	20.67	-6.03	-0.05
886	804	G	26	-27.28	-1.79	16.59	-46.55	-0.39
886	810	G	6	-30.02	-1.59	18.81	-9.55	-0.08
886	924	G	80	-32.44	-2.61	22.02	-208.7	-1.74
886	923	G	2	-34.5	-1.86	20.02	-3.72	-0.03

i-nuc	BP(j)	Nuc	#BP_Win	avgMFE	avgZ	avgED	SumZ	SumZ/#TotalWindows	BPs= 4
nt-887	-	U	120	-	-	-	-	-
887	NoBP	U	6	-26.47	-1.05	21.53	-6.28	-0.05
887	803	A	26	-27.28	-1.79	16.59	-46.55	-0.39
887	809	A	6	-30.02	-1.59	18.81	-9.55	-0.08
887	923	G	80	-32.44	-2.61	22.02	-208.7	-1.74
887	922	A	2	-34.5	-1.86	20.02	-3.72	-0.03

i-nuc	BP(j)	Nuc	#BP_Win	avgMFE	avgZ	avgED	SumZ	SumZ/#TotalWindows	BPs= 3
nt-888	-	U	120	-	-	-	-	-
888	NoBP	U	12	-28.28	-1.32	21.33	-15.88	-0.13
888	802	A	26	-27.28	-1.79	16.59	-46.55	-0.39
888	922	A	80	-32.44	-2.61	22.02	-208.7	-1.74
888	921	A	2	-34.5	-1.86	20.02	-3.72	-0.03

i-nuc	BP(j)	Nuc	#BP_Win	avgMFE	avgZ	avgED	SumZ	SumZ/#TotalWindows	BPs= 1
nt-889	-	U	120	-	-	-	-	-
889	NoBP	U	40	-27.95	-1.65	18.62	-65.85	-0.55
889	921	A	80	-32.44	-2.61	22.02	-208.7	-1.74

i-nuc	BP(j)	Nuc	#BP_Win	avgMFE	avgZ	avgED	SumZ	SumZ/#TotalWindows	BPs= 2
nt-890	-	A	120	-	-	-	-	-
890	NoBP	A	12	-28.34	-1.26	23.93	-15.06	-0.13
890	800	U	26	-27.28	-1.79	16.59	-46.55	-0.39
890	920	U	82	-32.49	-2.59	21.97	-212.42	-1.77

i-nuc	BP(j)	Nuc	#BP_Win	avgMFE	avgZ	avgED	SumZ	SumZ/#TotalWindows	BPs= 2
nt-891	-	U	120	-	-	-	-	-
891	NoBP	U	12	-28.42	-1.21	25.1	-14.57	-0.12
891	799	A	26	-27.28	-1.79	16.59	-46.55	-0.39
891	919	G	82	-32.49	-2.59	21.97	-212.42	-1.77

i-nuc	BP(j)	Nuc	#BP_Win	avgMFE	avgZ	avgED	SumZ	SumZ/#TotalWindows	BPs= 3
nt-892	-	G	120	-	-	-	-	-
892	798	C	26	-27.28	-1.79	16.59	-46.55	-0.39
892	808	U	6	-30.02	-1.59	18.81	-9.55	-0.08
892	NoBP	G	86	-32.23	-2.5	22.54	-215.33	-1.79
892	988	C	2	-27.4	-0.64	33.68	-1.28	-0.01

i-nuc	BP(j)	Nuc	#BP_Win	avgMFE	avgZ	avgED	SumZ	SumZ/#TotalWindows	BPs= 3
nt-893	-	A	120	-	-	-	-	-
893	797	U	24	-27.09	-1.77	16.74	-42.53	-0.35
893	NoBP	A	88	-32.16	-2.48	22.69	-218.18	-1.82
893	807	U	6	-30.02	-1.59	18.81	-9.55	-0.08
893	987	U	2	-27.4	-0.64	33.68	-1.28	-0.01

i-nuc	BP(j)	Nuc	#BP_Win	avgMFE	avgZ	avgED	SumZ	SumZ/#TotalWindows	BPs= 3
nt-894	-	G	120	-	-	-	-	-
894	796	C	22	-26.75	-1.71	17.35	-37.55	-0.31
894	NoBP	G	90	-32.09	-2.46	22.73	-221.57	-1.85
894	806	C	6	-30.02	-1.59	18.81	-9.55	-0.08
894	986	C	2	-27.4	-0.64	33.68	-1.28	-0.01

i-nuc	BP(j)	Nuc	#BP_Win	avgMFE	avgZ	avgED	SumZ	SumZ/#TotalWindows	BPs= 2
nt-895	-	A	120	-	-	-	-	-
895	NoBP	A	112	-31.01	-2.3	21.94	-257.61	-2.15
895	805	U	6	-30.02	-1.59	18.81	-9.55	-0.08
895	985	U	2	-27.4	-0.64	33.68	-1.28	-0.01

i-nuc	BP(j)	Nuc	#BP_Win	avgMFE	avgZ	avgED	SumZ	SumZ/#TotalWindows	BPs= 4
nt-896	-	C	120	-	-	-	-	-
896	NoBP	C	6	-29.02	-2.14	14.54	-12.87	-0.11
896	794	G	14	-24.89	-1.37	19.95	-19.22	-0.16
896	916	G	97	-31.91	-2.39	22.78	-231.82	-1.93
896	804	G	1	-30.1	-1.47	20.87	-1.47	-0.01
896	984	G	2	-27.4	-0.64	33.68	-1.28	-0.01

i-nuc	BP(j)	Nuc	#BP_Win	avgMFE	avgZ	avgED	SumZ	SumZ/#TotalWindows	BPs= 3
nt-897	-	U	120	-	-	-	-	-
897	NoBP	U	4	-28.1	-1.93	16.37	-7.73	-0.06
897	793	A	14	-24.89	-1.37	19.95	-19.22	-0.16
897	915	A	100	-31.82	-2.36	22.84	-236.43	-1.97
897	983	A	2	-27.4	-0.64	33.68	-1.28	-0.01

i-nuc	BP(j)	Nuc	#BP_Win	avgMFE	avgZ	avgED	SumZ	SumZ/#TotalWindows	BPs= 3
nt-898	-	C	120	-	-	-	-	-
898	NoBP	C	16	-25.18	-1.43	19.46	-22.88	-0.19
898	914	G	101	-31.81	-2.37	22.83	-239.29	-1.99
898	982	G	2	-27.4	-0.64	33.68	-1.28	-0.01
898	923	G	1	-24.1	0.41	43.34	0.41	0.0

i-nuc	BP(j)	Nuc	#BP_Win	avgMFE	avgZ	avgED	SumZ	SumZ/#TotalWindows	BPs= 3
nt-899	-	U	120	-	-	-	-	-
899	NoBP	U	14	-24.86	-1.42	20.01	-19.85	-0.17
899	913	A	103	-31.67	-2.33	23.02	-240.22	-2.0
899	981	G	2	-27.4	-0.64	33.68	-1.28	-0.01
899	922	A	1	-24.1	0.41	43.34	0.41	0.0

i-nuc	BP(j)	Nuc	#BP_Win	avgMFE	avgZ	avgED	SumZ	SumZ/#TotalWindows	BPs= 2
nt-900	-	U	120	-	-	-	-	-
900	NoBP	U	13	-24.38	-1.24	22.75	-16.15	-0.13
900	912	G	106	-31.54	-2.29	23.13	-243.14	-2.03
900	921	A	1	-24.1	0.41	43.34	0.41	0.0

i-nuc	BP(j)	Nuc	#BP_Win	avgMFE	avgZ	avgED	SumZ	SumZ/#TotalWindows	BPs= 2
nt-901	-	A	120	-	-	-	-	-
901	NoBP	A	11	-24.15	-1.27	23.48	-13.92	-0.12
901	911	U	108	-31.41	-2.26	23.33	-243.58	-2.03
901	920	U	1	-24.1	0.41	43.34	0.41	0.0

i-nuc	BP(j)	Nuc	#BP_Win	avgMFE	avgZ	avgED	SumZ	SumZ/#TotalWindows	BPs= 2
nt-902	-	C	120	-	-	-	-	-
902	NoBP	C	10	-23.8	-1.04	26.53	-10.41	-0.09
902	910	G	109	-31.34	-2.25	23.33	-244.88	-2.04
902	919	G	1	-24.1	0.41	43.34	0.41	0.0

i-nuc	BP(j)	Nuc	#BP_Win	avgMFE	avgZ	avgED	SumZ	SumZ/#TotalWindows	BPs= 4
nt-903	-	C	120	-	-	-	-	-
903	NoBP	C	7	-24.3	-1.71	22.71	-12.0	-0.1
903	909	G	109	-31.34	-2.25	23.33	-244.88	-2.04
903	917	G	1	-24.1	0.41	43.34	0.41	0.0
903	984	G	1	-21.6	1.41	48.51	1.41	0.01
903	1008	G	2	-21.8	1.24	47.12	2.48	0.02

i-nuc	BP(j)	Nuc	#BP_Win	avgMFE	avgZ	avgED	SumZ	SumZ/#TotalWindows	BPs= 3
nt-904	-	U	120	-	-	-	-	-
904	NoBP	U	116	-30.89	-2.19	23.6	-254.17	-2.12
904	916	G	1	-24.1	0.41	43.34	0.41	0.0
904	983	A	1	-21.6	1.41	48.51	1.41	0.01
904	1007	A	2	-21.8	1.24	47.12	2.48	0.02

i-nuc	BP(j)	Nuc	#BP_Win	avgMFE	avgZ	avgED	SumZ	SumZ/#TotalWindows	BPs= 3
nt-905	-	U	120	-	-	-	-	-
905	NoBP	U	116	-30.86	-2.17	23.81	-251.24	-2.09
905	915	A	1	-24.1	0.41	43.34	0.41	0.0
905	982	G	1	-21.6	1.41	48.51	1.41	0.01
905	1006	G	2	-21.8	1.24	47.12	2.48	0.02

i-nuc	BP(j)	Nuc	#BP_Win	avgMFE	avgZ	avgED	SumZ	SumZ/#TotalWindows	BPs= 3
nt-906	-	C	120	-	-	-	-	-
906	NoBP	C	116	-30.83	-2.14	24.01	-248.15	-2.07
906	914	G	1	-24.1	0.41	43.34	0.41	0.0
906	981	G	1	-21.6	1.41	48.51	1.41	0.01
906	1005	G	2	-21.8	1.24	47.12	2.48	0.02

i-nuc	BP(j)	Nuc	#BP_Win	avgMFE	avgZ	avgED	SumZ	SumZ/#TotalWindows	BPs= 2
nt-907	-	A	120	-	-	-	-	-
907	NoBP	A	117	-30.75	-2.09	24.37	-244.5	-2.04
907	980	U	1	-21.6	1.41	48.51	1.41	0.01
907	1004	U	2	-21.8	1.24	47.12	2.48	0.02

i-nuc	BP(j)	Nuc	#BP_Win	avgMFE	avgZ	avgED	SumZ	SumZ/#TotalWindows	BPs= 3
nt-908	-	U	120	-	-	-	-	-
908	NoBP	U	115	-30.89	-2.12	24.17	-243.74	-2.03
908	979	A	1	-21.6	1.41	48.51	1.41	0.01
908	1000	A	2	-21.8	1.24	47.12	2.48	0.02
908	1024	A	2	-21.1	1.42	47.41	2.83	0.02

i-nuc	BP(j)	Nuc	#BP_Win	avgMFE	avgZ	avgED	SumZ	SumZ/#TotalWindows	BPs= 4
nt-909	-	G	120	-	-	-	-	-
909	NoBP	G	5	-22.36	0.6	42.54	3.01	0.03
909	903	C	109	-31.34	-2.25	23.33	-244.88	-2.04
909	999	U	2	-21.8	1.24	47.12	2.48	0.02
909	1023	C	2	-21.1	1.42	47.41	2.83	0.02
909	1027	C	2	-21.9	1.38	46.3	2.77	0.02

i-nuc	BP(j)	Nuc	#BP_Win	avgMFE	avgZ	avgED	SumZ	SumZ/#TotalWindows	BPs= 4
nt-910	-	G	120	-	-	-	-	-
910	902	C	109	-31.34	-2.25	23.33	-244.88	-2.04
910	NoBP	G	5	-21.94	1.19	45.53	5.94	0.05
910	998	C	2	-21.8	1.24	47.12	2.48	0.02
910	1022	U	2	-21.1	1.42	47.41	2.83	0.02
910	1026	C	2	-21.9	1.38	46.3	2.77	0.02

i-nuc	BP(j)	Nuc	#BP_Win	avgMFE	avgZ	avgED	SumZ	SumZ/#TotalWindows	BPs= 4
nt-911	-	U	120	-	-	-	-	-
911	901	A	108	-31.41	-2.26	23.33	-243.58	-2.03
911	NoBP	U	6	-22.07	1.18	44.73	7.05	0.06
911	997	A	2	-21.8	1.24	47.12	2.48	0.02
911	1021	A	2	-21.1	1.42	47.41	2.83	0.02
911	1025	A	2	-21.9	1.38	46.3	2.77	0.02

i-nuc	BP(j)	Nuc	#BP_Win	avgMFE	avgZ	avgED	SumZ	SumZ/#TotalWindows	BPs= 5
nt-912	-	G	120	-	-	-	-	-
912	900	U	106	-31.54	-2.29	23.13	-243.14	-2.03
912	NoBP	G	2	-23.4	0.76	42.04	1.52	0.01
912	973	U	1	-21.6	1.41	48.51	1.41	0.01
912	948	U	8	-21.55	1.37	46.66	10.94	0.09
912	996	C	2	-21.8	1.24	47.12	2.48	0.02
912	1030	C	1	-22.9	1.06	44.39	1.06	0.01

i-nuc	BP(j)	Nuc	#BP_Win	avgMFE	avgZ	avgED	SumZ	SumZ/#TotalWindows	BPs= 4
nt-913	-	A	120	-	-	-	-	-
913	899	U	103	-31.67	-2.33	23.02	-240.22	-2.0
913	947	U	10	-22.72	0.97	44.06	9.66	0.08
913	NoBP	A	4	-23.1	0.89	43.08	3.55	0.03
913	972	U	1	-21.6	1.41	48.51	1.41	0.01
913	995	U	2	-21.8	1.24	47.12	2.48	0.02

i-nuc	BP(j)	Nuc	#BP_Win	avgMFE	avgZ	avgED	SumZ	SumZ/#TotalWindows	BPs= 5
nt-914	-	G	120	-	-	-	-	-
914	898	C	101	-31.81	-2.37	22.83	-239.29	-1.99
914	946	U	11	-22.64	0.98	44.3	10.75	0.09
914	906	C	1	-24.1	0.41	43.34	0.41	0.0
914	971	U	1	-21.6	1.41	48.51	1.41	0.01
914	NoBP	G	2	-21.8	1.24	47.12	2.48	0.02
914	1029	C	4	-22.7	1.03	43.37	4.14	0.03

i-nuc	BP(j)	Nuc	#BP_Win	avgMFE	avgZ	avgED	SumZ	SumZ/#TotalWindows	BPs= 5
nt-915	-	A	120	-	-	-	-	-
915	897	U	100	-31.82	-2.36	22.84	-236.43	-1.97
915	945	U	11	-22.64	0.98	44.3	10.75	0.09
915	905	U	1	-24.1	0.41	43.34	0.41	0.0
915	970	U	1	-21.6	1.41	48.51	1.41	0.01
915	NoBP	A	3	-22.23	1.06	45.47	3.19	0.03
915	1028	U	4	-22.7	1.03	43.37	4.14	0.03

i-nuc	BP(j)	Nuc	#BP_Win	avgMFE	avgZ	avgED	SumZ	SumZ/#TotalWindows	BPs= 6
nt-916	-	G	120	-	-	-	-	-
916	896	C	97	-31.91	-2.39	22.78	-231.82	-1.93
916	NoBP	G	4	-25.58	-0.07	34.61	-0.3	-0.0
916	944	C	11	-22.64	0.98	44.3	10.75	0.09
916	904	U	1	-24.1	0.41	43.34	0.41	0.0
916	969	C	1	-21.6	1.41	48.51	1.41	0.01
916	993	U	2	-21.8	1.24	47.12	2.48	0.02
916	1027	C	4	-22.7	1.03	43.37	4.14	0.03

i-nuc	BP(j)	Nuc	#BP_Win	avgMFE	avgZ	avgED	SumZ	SumZ/#TotalWindows	BPs= 5
nt-917	-	G	120	-	-	-	-	-
917	NoBP	G	101	-31.58	-2.27	23.4	-229.34	-1.91
917	943	U	11	-22.64	0.98	44.3	10.75	0.09
917	903	C	1	-24.1	0.41	43.34	0.41	0.0
917	968	C	1	-21.6	1.41	48.51	1.41	0.01
917	992	C	2	-21.8	1.24	47.12	2.48	0.02
917	1026	C	4	-22.7	1.03	43.37	4.14	0.03

i-nuc	BP(j)	Nuc	#BP_Win	avgMFE	avgZ	avgED	SumZ	SumZ/#TotalWindows	BPs= 4
nt-918	-	A	120	-	-	-	-	-
918	NoBP	A	96	-31.74	-2.33	22.94	-223.34	-1.86
918	1004	U	10	-25.16	0.03	38.81	0.33	0.0
918	942	U	11	-22.64	0.98	44.3	10.75	0.09
918	967	U	1	-21.6	1.41	48.51	1.41	0.01
918	991	U	2	-21.8	1.24	47.12	2.48	0.02

i-nuc	BP(j)	Nuc	#BP_Win	avgMFE	avgZ	avgED	SumZ	SumZ/#TotalWindows	BPs= 5
nt-919	-	G	120	-	-	-	-	-
919	NoBP	G	24	-25.11	0.02	35.65	0.52	0.0
919	891	U	82	-32.49	-2.59	21.97	-212.42	-1.77
919	1003	C	10	-25.16	0.03	38.81	0.33	0.0
919	902	C	1	-24.1	0.41	43.34	0.41	0.0
919	966	U	1	-21.6	1.41	48.51	1.41	0.01
919	990	C	2	-21.8	1.24	47.12	2.48	0.02

i-nuc	BP(j)	Nuc	#BP_Win	avgMFE	avgZ	avgED	SumZ	SumZ/#TotalWindows	BPs= 5
nt-920	-	U	120	-	-	-	-	-
920	NoBP	U	14	-26.46	-0.56	30.67	-7.91	-0.07
920	890	A	82	-32.49	-2.59	21.97	-212.42	-1.77
920	1002	G	10	-25.16	0.03	38.81	0.33	0.0
920	940	G	11	-22.64	0.98	44.3	10.75	0.09
920	901	A	1	-24.1	0.41	43.34	0.41	0.0
920	989	A	2	-21.8	1.24	47.12	2.48	0.02

i-nuc	BP(j)	Nuc	#BP_Win	avgMFE	avgZ	avgED	SumZ	SumZ/#TotalWindows	BPs= 5
nt-921	-	A	120	-	-	-	-	-
921	NoBP	A	25	-25.56	-0.21	35.01	-5.33	-0.04
921	889	U	80	-32.44	-2.61	22.02	-208.7	-1.74
921	888	U	2	-34.5	-1.86	20.02	-3.72	-0.03
921	939	U	11	-22.64	0.98	44.3	10.75	0.09
921	900	U	1	-24.1	0.41	43.34	0.41	0.0
921	964	U	1	-21.6	1.41	48.51	1.41	0.01

i-nuc	BP(j)	Nuc	#BP_Win	avgMFE	avgZ	avgED	SumZ	SumZ/#TotalWindows	BPs= 7
nt-922	-	A	120	-	-	-	-	-
922	NoBP	A	17	-25.91	-0.22	36.33	-3.68	-0.03
922	888	U	80	-32.44	-2.61	22.02	-208.7	-1.74
922	887	U	2	-34.5	-1.86	20.02	-3.72	-0.03
922	938	U	11	-22.64	0.98	44.3	10.75	0.09
922	899	U	1	-24.1	0.41	43.34	0.41	0.0
922	963	U	1	-21.6	1.41	48.51	1.41	0.01
922	987	U	2	-21.8	1.24	47.12	2.48	0.02
922	1036	U	6	-24.93	-0.46	29.36	-2.76	-0.02

i-nuc	BP(j)	Nuc	#BP_Win	avgMFE	avgZ	avgED	SumZ	SumZ/#TotalWindows	BPs= 6
nt-923	-	G	120	-	-	-	-	-
923	NoBP	G	27	-24.42	0.32	40.21	8.61	0.07
923	887	U	80	-32.44	-2.61	22.02	-208.7	-1.74
923	886	C	2	-34.5	-1.86	20.02	-3.72	-0.03
923	898	C	1	-24.1	0.41	43.34	0.41	0.0
923	962	U	1	-21.6	1.41	48.51	1.41	0.01
923	986	C	2	-21.8	1.24	47.12	2.48	0.02
923	1035	C	7	-24.8	-0.43	29.8	-3.02	-0.03

i-nuc	BP(j)	Nuc	#BP_Win	avgMFE	avgZ	avgED	SumZ	SumZ/#TotalWindows	BPs= 6
nt-924	-	G	120	-	-	-	-	-
924	886	C	80	-32.44	-2.61	22.02	-208.7	-1.74
924	885	C	2	-34.5	-1.86	20.02	-3.72	-0.03
924	999	U	17	-25.17	-0.05	38.56	-0.81	-0.01
924	NoBP	G	11	-22.64	0.98	44.3	10.75	0.09
924	934	U	1	-21.6	1.41	48.51	1.41	0.01
924	985	U	2	-21.8	1.24	47.12	2.48	0.02
924	1034	C	7	-24.8	-0.43	29.8	-3.02	-0.03

i-nuc	BP(j)	Nuc	#BP_Win	avgMFE	avgZ	avgED	SumZ	SumZ/#TotalWindows	BPs= 5
nt-925	-	G	120	-	-	-	-	-
925	885	C	78	-32.5	-2.63	22.01	-205.25	-1.71
925	884	C	2	-34.5	-1.86	20.02	-3.72	-0.03
925	NoBP	G	15	-22.91	0.73	42.3	10.9	0.09
925	998	C	17	-25.17	-0.05	38.56	-0.81	-0.01
925	933	C	1	-21.6	1.41	48.51	1.41	0.01
925	1033	C	7	-24.8	-0.43	29.8	-3.02	-0.03

i-nuc	BP(j)	Nuc	#BP_Win	avgMFE	avgZ	avgED	SumZ	SumZ/#TotalWindows	BPs= 7
nt-926	-	U	120	-	-	-	-	-
926	NoBP	U	54	-33.44	-2.38	21.3	-128.37	-1.07
926	878	G	25	-30.04	-2.95	23.6	-73.71	-0.61
926	1000	A	3	-28.9	-2.51	25.85	-7.52	-0.06
926	997	A	17	-25.17	-0.05	38.56	-0.81	-0.01
926	935	A	11	-22.64	0.98	44.3	10.75	0.09
926	932	G	1	-21.6	1.41	48.51	1.41	0.01
926	983	A	2	-21.8	1.24	47.12	2.48	0.02
926	1032	A	7	-24.8	-0.43	29.8	-3.02	-0.03

i-nuc	BP(j)	Nuc	#BP_Win	avgMFE	avgZ	avgED	SumZ	SumZ/#TotalWindows	BPs= 9
nt-927	-	G	120	-	-	-	-	-
927	NoBP	G	7	-24.5	-0.12	33.9	-0.85	-0.01
927	881	C	8	-33.34	-2.46	19.32	-19.65	-0.16
927	880	C	2	-34.5	-1.86	20.02	-3.72	-0.03
927	877	U	25	-30.04	-2.95	23.6	-73.71	-0.61
927	884	C	37	-34.15	-2.49	21.56	-92.13	-0.77
927	999	U	3	-28.9	-2.51	25.85	-7.52	-0.06
927	1003	C	3	-29.07	-2.03	23.73	-6.1	-0.05
927	996	C	17	-25.17	-0.05	38.56	-0.81	-0.01
927	934	U	11	-22.64	0.98	44.3	10.75	0.09
927	1030	C	7	-24.8	-0.43	29.8	-3.02	-0.03

i-nuc	BP(j)	Nuc	#BP_Win	avgMFE	avgZ	avgED	SumZ	SumZ/#TotalWindows	BPs= 8
nt-928	-	G	120	-	-	-	-	-
928	880	C	8	-33.34	-2.46	19.32	-19.65	-0.16
928	879	U	2	-34.5	-1.86	20.02	-3.72	-0.03
928	876	C	25	-30.04	-2.95	23.6	-73.71	-0.61
928	883	U	37	-34.15	-2.49	21.56	-92.13	-0.77
928	998	C	3	-28.9	-2.51	25.85	-7.52	-0.06
928	NoBP	G	10	-24.6	-0.54	31.61	-5.39	-0.04
928	995	U	17	-25.17	-0.05	38.56	-0.81	-0.01
928	933	C	11	-22.64	0.98	44.3	10.75	0.09
928	1029	C	7	-24.8	-0.43	29.8	-3.02	-0.03

i-nuc	BP(j)	Nuc	#BP_Win	avgMFE	avgZ	avgED	SumZ	SumZ/#TotalWindows	BPs= 4
nt-929	-	C	120	-	-	-	-	-
929	NoBP	C	73	-29.94	-1.5	27.05	-109.68	-0.91
929	878	G	2	-34.5	-1.86	20.02	-3.72	-0.03
929	875	G	25	-30.04	-2.95	23.6	-73.71	-0.61
929	1001	G	3	-29.07	-2.03	23.73	-6.1	-0.05
929	994	G	17	-25.17	-0.05	38.56	-0.81	-0.01

i-nuc	BP(j)	Nuc	#BP_Win	avgMFE	avgZ	avgED	SumZ	SumZ/#TotalWindows	BPs= 4
nt-930	-	U	120	-	-	-	-	-
930	NoBP	U	83	-28.78	-1.08	30.0	-89.84	-0.75
930	874	A	25	-30.04	-2.95	23.6	-73.71	-0.61
930	878	G	6	-32.45	-2.59	17.74	-15.52	-0.13
930	997	A	3	-28.9	-2.51	25.85	-7.52	-0.06
930	1000	A	3	-29.07	-2.03	23.73	-6.1	-0.05

i-nuc	BP(j)	Nuc	#BP_Win	avgMFE	avgZ	avgED	SumZ	SumZ/#TotalWindows	BPs= 10
nt-931	-	G	120	-	-	-	-	-
931	NoBP	G	16	-23.25	0.75	42.64	12.08	0.1
931	873	C	25	-30.04	-2.95	23.6	-73.71	-0.61
931	880	C	3	-31.87	-2.73	19.39	-8.2	-0.07
931	877	U	6	-32.45	-2.59	17.74	-15.52	-0.13
931	881	C	34	-34.35	-2.47	21.75	-83.93	-0.7
931	996	C	3	-28.9	-2.51	25.85	-7.52	-0.06
931	999	U	3	-29.07	-2.03	23.73	-6.1	-0.05
931	991	U	17	-25.17	-0.05	38.56	-0.81	-0.01
931	1027	C	7	-24.8	-0.43	29.8	-3.02	-0.03
931	1042	U	5	-23.4	-0.81	25.67	-4.07	-0.03
931	943	U	1	-23.5	-0.73	29.69	-0.73	-0.01

i-nuc	BP(j)	Nuc	#BP_Win	avgMFE	avgZ	avgED	SumZ	SumZ/#TotalWindows	BPs= 11
nt-932	-	G	120	-	-	-	-	-
932	872	C	25	-30.04	-2.95	23.6	-73.71	-0.61
932	879	U	3	-31.87	-2.73	19.39	-8.2	-0.07
932	876	C	6	-32.45	-2.59	17.74	-15.52	-0.13
932	880	C	34	-34.35	-2.47	21.75	-83.93	-0.7
932	995	U	3	-28.9	-2.51	25.85	-7.52	-0.06
932	998	C	3	-29.07	-2.03	23.73	-6.1	-0.05
932	990	C	17	-25.17	-0.05	38.56	-0.81	-0.01
932	NoBP	G	15	-22.61	0.76	42.28	11.35	0.09
932	926	U	1	-21.6	1.41	48.51	1.41	0.01
932	1026	C	7	-24.8	-0.43	29.8	-3.02	-0.03
932	1041	U	5	-23.4	-0.81	25.67	-4.07	-0.03
932	942	U	1	-23.5	-0.73	29.69	-0.73	-0.01

i-nuc	BP(j)	Nuc	#BP_Win	avgMFE	avgZ	avgED	SumZ	SumZ/#TotalWindows	BPs= 7
nt-933	-	C	120	-	-	-	-	-
933	NoBP	C	90	-29.82	-1.85	26.71	-166.32	-1.39
933	878	G	3	-31.87	-2.73	19.39	-8.2	-0.07
933	875	G	6	-32.45	-2.59	17.74	-15.52	-0.13
933	994	G	3	-28.9	-2.51	25.85	-7.52	-0.06
933	928	G	11	-22.64	0.98	44.3	10.75	0.09
933	925	G	1	-21.6	1.41	48.51	1.41	0.01
933	1040	G	5	-23.4	-0.81	25.67	-4.07	-0.03
933	941	G	1	-23.5	-0.73	29.69	-0.73	-0.01

i-nuc	BP(j)	Nuc	#BP_Win	avgMFE	avgZ	avgED	SumZ	SumZ/#TotalWindows	BPs= 7
nt-934	-	U	120	-	-	-	-	-
934	NoBP	U	64	-27.25	-1.62	28.74	-103.7	-0.86
934	874	A	5	-33.2	-2.58	16.74	-12.92	-0.11
934	878	G	32	-34.68	-2.44	21.62	-78.16	-0.65
934	994	G	1	-28.7	-2.6	22.76	-2.6	-0.02
934	927	G	11	-22.64	0.98	44.3	10.75	0.09
934	924	G	1	-21.6	1.41	48.51	1.41	0.01
934	1039	G	5	-23.4	-0.81	25.67	-4.07	-0.03
934	940	G	1	-23.5	-0.73	29.69	-0.73	-0.01

i-nuc	BP(j)	Nuc	#BP_Win	avgMFE	avgZ	avgED	SumZ	SumZ/#TotalWindows	BPs= 8
nt-935	-	A	120	-	-	-	-	-
935	NoBP	A	38	-28.21	-2.3	22.9	-87.47	-0.73
935	877	U	32	-34.68	-2.44	21.62	-78.16	-0.65
935	987	U	23	-26.42	-0.77	35.24	-17.64	-0.15
935	993	U	4	-28.85	-2.53	25.08	-10.12	-0.08
935	945	U	4	-27.2	-1.17	29.93	-4.69	-0.04
935	926	U	11	-22.64	0.98	44.3	10.75	0.09
935	974	U	2	-21.8	1.24	47.12	2.48	0.02
935	1038	U	5	-23.4	-0.81	25.67	-4.07	-0.03
935	939	U	1	-23.5	-0.73	29.69	-0.73	-0.01

i-nuc	BP(j)	Nuc	#BP_Win	avgMFE	avgZ	avgED	SumZ	SumZ/#TotalWindows	BPs= 7
nt-936	-	G	120	-	-	-	-	-
936	876	C	32	-34.68	-2.44	21.62	-78.16	-0.65
936	NoBP	G	43	-26.92	-1.72	27.56	-74.07	-0.62
936	986	C	23	-26.42	-0.77	35.24	-17.64	-0.15
936	992	C	4	-28.85	-2.53	25.08	-10.12	-0.08
936	944	C	4	-27.2	-1.17	29.93	-4.69	-0.04
936	973	U	2	-21.8	1.24	47.12	2.48	0.02
936	1023	C	7	-24.8	-0.43	29.8	-3.02	-0.03
936	1037	C	5	-23.4	-0.81	25.67	-4.07	-0.03

i-nuc	BP(j)	Nuc	#BP_Win	avgMFE	avgZ	avgED	SumZ	SumZ/#TotalWindows	BPs= 8
nt-937	-	A	120	-	-	-	-	-
937	NoBP	A	55	-30.17	-1.67	26.17	-91.83	-0.77
937	828	U	1	-37.2	-2.11	23.95	-2.11	-0.02
937	868	U	19	-29.33	-3.08	22.2	-58.47	-0.49
937	985	U	23	-26.42	-0.77	35.24	-17.64	-0.15
937	991	U	4	-28.85	-2.53	25.08	-10.12	-0.08
937	943	U	4	-27.2	-1.17	29.93	-4.69	-0.04
937	972	U	2	-21.8	1.24	47.12	2.48	0.02
937	1022	U	7	-24.8	-0.43	29.8	-3.02	-0.03
937	1036	U	5	-23.4	-0.81	25.67	-4.07	-0.03

i-nuc	BP(j)	Nuc	#BP_Win	avgMFE	avgZ	avgED	SumZ	SumZ/#TotalWindows	BPs= 6
nt-938	-	U	120	-	-	-	-	-
938	NoBP	U	49	-30.03	-1.86	23.71	-91.21	-0.76
938	827	A	1	-37.2	-2.11	23.95	-2.11	-0.02
938	875	G	10	-30.9	-2.76	24.18	-27.56	-0.23
938	867	A	19	-29.33	-3.08	22.2	-58.47	-0.49
938	984	G	23	-26.42	-0.77	35.24	-17.64	-0.15
938	922	A	11	-22.64	0.98	44.3	10.75	0.09
938	1021	A	7	-24.8	-0.43	29.8	-3.02	-0.03

i-nuc	BP(j)	Nuc	#BP_Win	avgMFE	avgZ	avgED	SumZ	SumZ/#TotalWindows	BPs= 8
nt-939	-	U	120	-	-	-	-	-
939	NoBP	U	44	-29.95	-1.82	23.68	-79.98	-0.67
939	826	A	1	-37.2	-2.11	23.95	-2.11	-0.02
939	874	A	10	-30.9	-2.76	24.18	-27.56	-0.23
939	866	A	19	-29.33	-3.08	22.2	-58.47	-0.49
939	983	A	23	-26.42	-0.77	35.24	-17.64	-0.15
939	989	A	4	-28.85	-2.53	25.08	-10.12	-0.08
939	921	A	11	-22.64	0.98	44.3	10.75	0.09
939	1020	A	7	-24.8	-0.43	29.8	-3.02	-0.03
939	935	A	1	-23.5	-0.73	29.69	-0.73	-0.01

i-nuc	BP(j)	Nuc	#BP_Win	avgMFE	avgZ	avgED	SumZ	SumZ/#TotalWindows	BPs= 9
nt-940	-	G	120	-	-	-	-	-
940	NoBP	G	64	-28.81	-1.53	27.19	-97.79	-0.81
940	825	C	1	-37.2	-2.11	23.95	-2.11	-0.02
940	873	C	10	-30.9	-2.76	24.18	-27.56	-0.23
940	865	C	19	-29.33	-3.08	22.2	-58.47	-0.49
940	988	C	4	-28.85	-2.53	25.08	-10.12	-0.08
940	920	U	11	-22.64	0.98	44.3	10.75	0.09
940	969	C	2	-21.8	1.24	47.12	2.48	0.02
940	1019	C	7	-24.8	-0.43	29.8	-3.02	-0.03
940	934	U	1	-23.5	-0.73	29.69	-0.73	-0.01
940	1059	C	1	-23.4	-1.9	28.79	-1.9	-0.02

i-nuc	BP(j)	Nuc	#BP_Win	avgMFE	avgZ	avgED	SumZ	SumZ/#TotalWindows	BPs= 6
nt-941	-	G	120	-	-	-	-	-
941	NoBP	G	101	-27.83	-1.48	28.3	-149.03	-1.24
941	824	U	1	-37.2	-2.11	23.95	-2.11	-0.02
941	872	C	10	-30.9	-2.76	24.18	-27.56	-0.23
941	987	U	4	-28.85	-2.53	25.08	-10.12	-0.08
941	968	C	2	-21.8	1.24	47.12	2.48	0.02
941	933	C	1	-23.5	-0.73	29.69	-0.73	-0.01
941	1058	C	1	-23.4	-1.9	28.79	-1.9	-0.02

i-nuc	BP(j)	Nuc	#BP_Win	avgMFE	avgZ	avgED	SumZ	SumZ/#TotalWindows	BPs= 4
nt-942	-	U	120	-	-	-	-	-
942	823	A	1	-37.2	-2.11	23.95	-2.11	-0.02
942	NoBP	U	106	-28.47	-1.85	26.49	-195.98	-1.63
942	918	A	11	-22.64	0.98	44.3	10.75	0.09
942	932	G	1	-23.5	-0.73	29.69	-0.73	-0.01
942	1057	G	1	-23.4	-1.9	28.79	-1.9	-0.02

i-nuc	BP(j)	Nuc	#BP_Win	avgMFE	avgZ	avgED	SumZ	SumZ/#TotalWindows	BPs= 4
nt-943	-	U	120	-	-	-	-	-
943	NoBP	U	81	-28.99	-2.2	23.87	-178.33	-1.49
943	979	A	23	-26.42	-0.77	35.24	-17.64	-0.15
943	937	A	4	-27.2	-1.17	29.93	-4.69	-0.04
943	917	G	11	-22.64	0.98	44.3	10.75	0.09
943	931	G	1	-23.5	-0.73	29.69	-0.73	-0.01

i-nuc	BP(j)	Nuc	#BP_Win	avgMFE	avgZ	avgED	SumZ	SumZ/#TotalWindows	BPs= 4
nt-944	-	C	120	-	-	-	-	-
944	NoBP	C	78	-28.77	-2.17	23.87	-169.39	-1.41
944	978	G	23	-26.42	-0.77	35.24	-17.64	-0.15
944	984	G	4	-28.85	-2.53	25.08	-10.12	-0.08
944	936	G	4	-27.2	-1.17	29.93	-4.69	-0.04
944	916	G	11	-22.64	0.98	44.3	10.75	0.09

i-nuc	BP(j)	Nuc	#BP_Win	avgMFE	avgZ	avgED	SumZ	SumZ/#TotalWindows	BPs= 4
nt-945	-	U	120	-	-	-	-	-
945	NoBP	U	78	-28.62	-2.18	23.91	-169.83	-1.42
945	977	A	23	-26.42	-0.77	35.24	-17.64	-0.15
945	983	A	4	-28.85	-2.53	25.08	-10.12	-0.08
945	935	A	4	-27.2	-1.17	29.93	-4.69	-0.04
945	915	A	11	-22.64	0.98	44.3	10.75	0.09

i-nuc	BP(j)	Nuc	#BP_Win	avgMFE	avgZ	avgED	SumZ	SumZ/#TotalWindows	BPs= 3
nt-946	-	U	120	-	-	-	-	-
946	NoBP	U	82	-28.45	-2.15	24.11	-175.99	-1.47
946	976	A	23	-26.42	-0.77	35.24	-17.64	-0.15
946	982	G	4	-28.85	-2.53	25.08	-10.12	-0.08
946	914	G	11	-22.64	0.98	44.3	10.75	0.09

i-nuc	BP(j)	Nuc	#BP_Win	avgMFE	avgZ	avgED	SumZ	SumZ/#TotalWindows	BPs= 2
nt-947	-	U	120	-	-	-	-	-
947	NoBP	U	106	-27.88	-1.83	26.67	-194.46	-1.62
947	981	G	4	-28.85	-2.53	25.08	-10.12	-0.08
947	913	A	10	-22.72	0.97	44.06	9.66	0.08

i-nuc	BP(j)	Nuc	#BP_Win	avgMFE	avgZ	avgED	SumZ	SumZ/#TotalWindows	BPs= 1
nt-948	-	U	120	-	-	-	-	-
948	NoBP	U	112	-27.84	-1.86	26.67	-207.84	-1.73
948	912	G	8	-21.55	1.37	46.66	10.94	0.09

i-nuc	BP(j)	Nuc	#BP_Win	avgMFE	avgZ	avgED	SumZ	SumZ/#TotalWindows	BPs= 1
nt-949	-	U	120	-	-	-	-	-
949	NoBP	U	116	-27.32	-1.63	28.04	-188.51	-1.57
949	979	A	4	-28.85	-2.53	25.08	-10.12	-0.08

i-nuc	BP(j)	Nuc	#BP_Win	avgMFE	avgZ	avgED	SumZ	SumZ/#TotalWindows	BPs= 1
nt-950	-	U	120	-	-	-	-	-
950	NoBP	U	116	-27.26	-1.64	27.97	-189.96	-1.58
950	978	G	4	-28.85	-2.53	25.08	-10.12	-0.08

i-nuc	BP(j)	Nuc	#BP_Win	avgMFE	avgZ	avgED	SumZ	SumZ/#TotalWindows	BPs= 1
nt-951	-	U	120	-	-	-	-	-
951	NoBP	U	116	-27.2	-1.65	27.93	-191.16	-1.59
951	977	A	4	-28.85	-2.53	25.08	-10.12	-0.08

i-nuc	BP(j)	Nuc	#BP_Win	avgMFE	avgZ	avgED	SumZ	SumZ/#TotalWindows	BPs= 1
nt-952	-	U	120	-	-	-	-	-
952	NoBP	U	116	-27.14	-1.66	27.89	-192.13	-1.6
952	976	A	4	-28.85	-2.53	25.08	-10.12	-0.08

i-nuc	BP(j)	Nuc	#BP_Win	avgMFE	avgZ	avgED	SumZ	SumZ/#TotalWindows	BPs= 0
nt-953	-	U	120	-	-	-	-	-
953	NoBP	U	120	-27.14	-1.69	27.76	-202.74	-1.69

i-nuc	BP(j)	Nuc	#BP_Win	avgMFE	avgZ	avgED	SumZ	SumZ/#TotalWindows	BPs= 0
nt-954	-	U	120	-	-	-	-	-
954	NoBP	U	120	-27.09	-1.69	27.74	-203.04	-1.69

i-nuc	BP(j)	Nuc	#BP_Win	avgMFE	avgZ	avgED	SumZ	SumZ/#TotalWindows	BPs= 0
nt-955	-	U	120	-	-	-	-	-
955	NoBP	U	120	-27.03	-1.69	27.72	-203.22	-1.69

i-nuc	BP(j)	Nuc	#BP_Win	avgMFE	avgZ	avgED	SumZ	SumZ/#TotalWindows	BPs= 0
nt-956	-	U	120	-	-	-	-	-
956	NoBP	U	120	-26.98	-1.69	27.7	-203.0	-1.69

i-nuc	BP(j)	Nuc	#BP_Win	avgMFE	avgZ	avgED	SumZ	SumZ/#TotalWindows	BPs= 0
nt-957	-	U	120	-	-	-	-	-
957	NoBP	U	120	-26.92	-1.69	27.69	-202.55	-1.69

i-nuc	BP(j)	Nuc	#BP_Win	avgMFE	avgZ	avgED	SumZ	SumZ/#TotalWindows	BPs= 0
nt-958	-	U	120	-	-	-	-	-
958	NoBP	U	120	-26.88	-1.69	27.72	-202.26	-1.69

i-nuc	BP(j)	Nuc	#BP_Win	avgMFE	avgZ	avgED	SumZ	SumZ/#TotalWindows	BPs= 0
nt-959	-	U	120	-	-	-	-	-
959	NoBP	U	120	-26.83	-1.68	27.76	-201.52	-1.68

i-nuc	BP(j)	Nuc	#BP_Win	avgMFE	avgZ	avgED	SumZ	SumZ/#TotalWindows	BPs= 0
nt-960	-	U	120	-	-	-	-	-
960	NoBP	U	120	-26.82	-1.68	27.69	-201.17	-1.68

i-nuc	BP(j)	Nuc	#BP_Win	avgMFE	avgZ	avgED	SumZ	SumZ/#TotalWindows	BPs= 0
nt-961	-	U	120	-	-	-	-	-
961	NoBP	U	120	-26.84	-1.67	27.62	-200.81	-1.67

i-nuc	BP(j)	Nuc	#BP_Win	avgMFE	avgZ	avgED	SumZ	SumZ/#TotalWindows	BPs= 1
nt-962	-	U	120	-	-	-	-	-
962	NoBP	U	119	-26.91	-1.7	27.38	-201.77	-1.68
962	923	G	1	-21.6	1.41	48.51	1.41	0.01

i-nuc	BP(j)	Nuc	#BP_Win	avgMFE	avgZ	avgED	SumZ	SumZ/#TotalWindows	BPs= 1
nt-963	-	U	120	-	-	-	-	-
963	NoBP	U	119	-26.94	-1.69	27.32	-201.15	-1.68
963	922	A	1	-21.6	1.41	48.51	1.41	0.01

i-nuc	BP(j)	Nuc	#BP_Win	avgMFE	avgZ	avgED	SumZ	SumZ/#TotalWindows	BPs= 1
nt-964	-	U	120	-	-	-	-	-
964	NoBP	U	119	-26.97	-1.68	27.27	-200.29	-1.67
964	921	A	1	-21.6	1.41	48.51	1.41	0.01

i-nuc	BP(j)	Nuc	#BP_Win	avgMFE	avgZ	avgED	SumZ	SumZ/#TotalWindows	BPs= 0
nt-965	-	U	120	-	-	-	-	-
965	NoBP	U	120	-26.97	-1.65	27.38	-198.26	-1.65

i-nuc	BP(j)	Nuc	#BP_Win	avgMFE	avgZ	avgED	SumZ	SumZ/#TotalWindows	BPs= 3
nt-966	-	U	120	-	-	-	-	-
966	NoBP	U	109	-27.34	-1.84	25.84	-200.92	-1.67
966	984	G	3	-30.1	-2.68	25.35	-8.04	-0.07
966	919	G	1	-21.6	1.41	48.51	1.41	0.01
966	1008	G	7	-21.46	1.39	47.72	9.74	0.08

i-nuc	BP(j)	Nuc	#BP_Win	avgMFE	avgZ	avgED	SumZ	SumZ/#TotalWindows	BPs= 3
nt-967	-	U	120	-	-	-	-	-
967	NoBP	U	107	-27.33	-1.82	25.82	-194.95	-1.62
967	983	A	5	-30.24	-2.68	24.2	-13.4	-0.11
967	918	A	1	-21.6	1.41	48.51	1.41	0.01
967	1007	A	7	-21.46	1.39	47.72	9.74	0.08

i-nuc	BP(j)	Nuc	#BP_Win	avgMFE	avgZ	avgED	SumZ	SumZ/#TotalWindows	BPs= 4
nt-968	-	C	120	-	-	-	-	-
968	NoBP	C	105	-27.5	-1.87	25.36	-196.28	-1.64
968	982	G	5	-30.24	-2.68	24.2	-13.4	-0.11
968	917	G	1	-21.6	1.41	48.51	1.41	0.01
968	1006	G	7	-21.46	1.39	47.72	9.74	0.08
968	941	G	2	-21.8	1.24	47.12	2.48	0.02

i-nuc	BP(j)	Nuc	#BP_Win	avgMFE	avgZ	avgED	SumZ	SumZ/#TotalWindows	BPs= 5
nt-969	-	C	120	-	-	-	-	-
969	NoBP	C	103	-27.56	-1.88	25.14	-193.32	-1.61
969	981	G	5	-30.24	-2.68	24.2	-13.4	-0.11
969	978	G	2	-27.4	-0.64	33.68	-1.28	-0.01
969	916	G	1	-21.6	1.41	48.51	1.41	0.01
969	1005	G	7	-21.46	1.39	47.72	9.74	0.08
969	940	G	2	-21.8	1.24	47.12	2.48	0.02

i-nuc	BP(j)	Nuc	#BP_Win	avgMFE	avgZ	avgED	SumZ	SumZ/#TotalWindows	BPs= 2
nt-970	-	U	120	-	-	-	-	-
970	NoBP	U	117	-27.26	-1.65	26.78	-192.6	-1.6
970	977	A	2	-27.4	-0.64	33.68	-1.28	-0.01
970	915	A	1	-21.6	1.41	48.51	1.41	0.01

i-nuc	BP(j)	Nuc	#BP_Win	avgMFE	avgZ	avgED	SumZ	SumZ/#TotalWindows	BPs= 2
nt-971	-	U	120	-	-	-	-	-
971	NoBP	U	117	-27.31	-1.63	26.76	-190.52	-1.59
971	976	A	2	-27.4	-0.64	33.68	-1.28	-0.01
971	914	G	1	-21.6	1.41	48.51	1.41	0.01

i-nuc	BP(j)	Nuc	#BP_Win	avgMFE	avgZ	avgED	SumZ	SumZ/#TotalWindows	BPs= 2
nt-972	-	U	120	-	-	-	-	-
972	NoBP	U	117	-27.47	-1.64	26.5	-192.35	-1.6
972	913	A	1	-21.6	1.41	48.51	1.41	0.01
972	937	A	2	-21.8	1.24	47.12	2.48	0.02

i-nuc	BP(j)	Nuc	#BP_Win	avgMFE	avgZ	avgED	SumZ	SumZ/#TotalWindows	BPs= 2
nt-973	-	U	120	-	-	-	-	-
973	NoBP	U	117	-27.54	-1.63	26.43	-190.72	-1.59
973	912	G	1	-21.6	1.41	48.51	1.41	0.01
973	936	G	2	-21.8	1.24	47.12	2.48	0.02

i-nuc	BP(j)	Nuc	#BP_Win	avgMFE	avgZ	avgED	SumZ	SumZ/#TotalWindows	BPs= 1
nt-974	-	U	120	-	-	-	-	-
974	NoBP	U	118	-27.56	-1.59	26.55	-187.64	-1.56
974	935	A	2	-21.8	1.24	47.12	2.48	0.02

i-nuc	BP(j)	Nuc	#BP_Win	avgMFE	avgZ	avgED	SumZ	SumZ/#TotalWindows	BPs= 0
nt-975	-	U	120	-	-	-	-	-
975	NoBP	U	120	-27.53	-1.53	26.83	-183.4	-1.53

i-nuc	BP(j)	Nuc	#BP_Win	avgMFE	avgZ	avgED	SumZ	SumZ/#TotalWindows	BPs= 3
nt-976	-	A	120	-	-	-	-	-
976	NoBP	A	91	-27.85	-1.68	24.55	-152.57	-1.27
976	946	U	23	-26.42	-0.77	35.24	-17.64	-0.15
976	952	U	4	-28.85	-2.53	25.08	-10.12	-0.08
976	971	U	2	-27.4	-0.64	33.68	-1.28	-0.01

i-nuc	BP(j)	Nuc	#BP_Win	avgMFE	avgZ	avgED	SumZ	SumZ/#TotalWindows	BPs= 3
nt-977	-	A	120	-	-	-	-	-
977	NoBP	A	91	-27.94	-1.66	24.51	-150.81	-1.26
977	945	U	23	-26.42	-0.77	35.24	-17.64	-0.15
977	951	U	4	-28.85	-2.53	25.08	-10.12	-0.08
977	970	U	2	-27.4	-0.64	33.68	-1.28	-0.01

i-nuc	BP(j)	Nuc	#BP_Win	avgMFE	avgZ	avgED	SumZ	SumZ/#TotalWindows	BPs= 4
nt-978	-	G	120	-	-	-	-	-
978	NoBP	G	14	-27.85	-1.86	28.09	-26.01	-0.22
978	944	C	23	-26.42	-0.77	35.24	-17.64	-0.15
978	950	U	4	-28.85	-2.53	25.08	-10.12	-0.08
978	996	C	77	-28.07	-1.6	23.88	-123.16	-1.03
978	969	C	2	-27.4	-0.64	33.68	-1.28	-0.01

i-nuc	BP(j)	Nuc	#BP_Win	avgMFE	avgZ	avgED	SumZ	SumZ/#TotalWindows	BPs= 4
nt-979	-	A	120	-	-	-	-	-
979	NoBP	A	14	-28.65	-1.72	28.49	-24.05	-0.2
979	943	U	23	-26.42	-0.77	35.24	-17.64	-0.15
979	949	U	4	-28.85	-2.53	25.08	-10.12	-0.08
979	995	U	78	-28.07	-1.61	23.9	-125.62	-1.05
979	908	U	1	-21.6	1.41	48.51	1.41	0.01

i-nuc	BP(j)	Nuc	#BP_Win	avgMFE	avgZ	avgED	SumZ	SumZ/#TotalWindows	BPs= 4
nt-980	-	U	120	-	-	-	-	-
980	NoBP	U	39	-27.19	-1.23	32.23	-47.99	-0.4
980	994	G	78	-28.07	-1.61	23.9	-125.62	-1.05
980	907	A	1	-21.6	1.41	48.51	1.41	0.01
980	1097	A	1	-34.7	-0.93	31.7	-0.93	-0.01
980	1086	A	1	-35.5	-1.08	27.83	-1.08	-0.01

i-nuc	BP(j)	Nuc	#BP_Win	avgMFE	avgZ	avgED	SumZ	SumZ/#TotalWindows	BPs= 7
nt-981	-	G	120	-	-	-	-	-
981	NoBP	G	28	-26.64	-0.78	34.6	-21.71	-0.18
981	969	C	5	-30.24	-2.68	24.2	-13.4	-0.11
981	947	U	4	-28.85	-2.53	25.08	-10.12	-0.08
981	993	U	78	-28.07	-1.61	23.9	-125.62	-1.05
981	899	U	2	-27.4	-0.64	33.68	-1.28	-0.01
981	906	C	1	-21.6	1.41	48.51	1.41	0.01
981	1096	C	1	-34.7	-0.93	31.7	-0.93	-0.01
981	1085	C	1	-35.5	-1.08	27.83	-1.08	-0.01

i-nuc	BP(j)	Nuc	#BP_Win	avgMFE	avgZ	avgED	SumZ	SumZ/#TotalWindows	BPs= 6
nt-982	-	G	120	-	-	-	-	-
982	NoBP	G	29	-27.19	-0.75	34.28	-21.86	-0.18
982	968	C	5	-30.24	-2.68	24.2	-13.4	-0.11
982	946	U	4	-28.85	-2.53	25.08	-10.12	-0.08
982	992	C	78	-28.07	-1.61	23.9	-125.62	-1.05
982	898	C	2	-27.4	-0.64	33.68	-1.28	-0.01
982	905	U	1	-21.6	1.41	48.51	1.41	0.01
982	1095	C	1	-34.7	-0.93	31.7	-0.93	-0.01

i-nuc	BP(j)	Nuc	#BP_Win	avgMFE	avgZ	avgED	SumZ	SumZ/#TotalWindows	BPs= 8
nt-983	-	A	120	-	-	-	-	-
983	967	U	5	-30.24	-2.68	24.2	-13.4	-0.11
983	939	U	23	-26.42	-0.77	35.24	-17.64	-0.15
983	945	U	4	-28.85	-2.53	25.08	-10.12	-0.08
983	991	U	78	-28.07	-1.61	23.9	-125.62	-1.05
983	897	U	2	-27.4	-0.64	33.68	-1.28	-0.01
983	904	U	1	-21.6	1.41	48.51	1.41	0.01
983	926	U	2	-21.8	1.24	47.12	2.48	0.02
983	NoBP	A	1	-34.7	-0.93	31.7	-0.93	-0.01
983	1083	U	4	-35.92	-1.5	21.43	-6.01	-0.05

i-nuc	BP(j)	Nuc	#BP_Win	avgMFE	avgZ	avgED	SumZ	SumZ/#TotalWindows	BPs= 8
nt-984	-	G	120	-	-	-	-	-
984	NoBP	G	3	-24.8	-0.1	38.97	-0.31	-0.0
984	966	U	3	-30.1	-2.68	25.35	-8.04	-0.07
984	938	U	23	-26.42	-0.77	35.24	-17.64	-0.15
984	944	C	4	-28.85	-2.53	25.08	-10.12	-0.08
984	990	C	78	-28.07	-1.61	23.9	-125.62	-1.05
984	896	C	2	-27.4	-0.64	33.68	-1.28	-0.01
984	903	C	1	-21.6	1.41	48.51	1.41	0.01
984	1093	C	1	-34.7	-0.93	31.7	-0.93	-0.01
984	1082	C	5	-35.68	-1.47	21.11	-7.35	-0.06

i-nuc	BP(j)	Nuc	#BP_Win	avgMFE	avgZ	avgED	SumZ	SumZ/#TotalWindows	BPs= 6
nt-985	-	U	120	-	-	-	-	-
985	NoBP	U	9	-28.76	-1.92	29.85	-17.3	-0.14
985	937	A	23	-26.42	-0.77	35.24	-17.64	-0.15
985	989	A	78	-28.07	-1.61	23.9	-125.62	-1.05
985	895	A	2	-27.4	-0.64	33.68	-1.28	-0.01
985	924	G	2	-21.8	1.24	47.12	2.48	0.02
985	1092	A	1	-34.7	-0.93	31.7	-0.93	-0.01
985	1081	A	5	-35.68	-1.47	21.11	-7.35	-0.06

i-nuc	BP(j)	Nuc	#BP_Win	avgMFE	avgZ	avgED	SumZ	SumZ/#TotalWindows	BPs= 5
nt-986	-	C	120	-	-	-	-	-
986	NoBP	C	87	-28.3	-1.65	24.54	-143.22	-1.19
986	936	G	23	-26.42	-0.77	35.24	-17.64	-0.15
986	894	G	2	-27.4	-0.64	33.68	-1.28	-0.01
986	1013	G	1	-21.6	1.41	48.51	1.41	0.01
986	923	G	2	-21.8	1.24	47.12	2.48	0.02
986	1080	G	5	-35.68	-1.47	21.11	-7.35	-0.06

i-nuc	BP(j)	Nuc	#BP_Win	avgMFE	avgZ	avgED	SumZ	SumZ/#TotalWindows	BPs= 6
nt-987	-	U	120	-	-	-	-	-
987	NoBP	U	83	-28.3	-1.58	24.72	-130.82	-1.09
987	935	A	23	-26.42	-0.77	35.24	-17.64	-0.15
987	941	G	4	-28.85	-2.53	25.08	-10.12	-0.08
987	893	A	2	-27.4	-0.64	33.68	-1.28	-0.01
987	1012	A	1	-21.6	1.41	48.51	1.41	0.01
987	922	A	2	-21.8	1.24	47.12	2.48	0.02
987	1079	G	5	-35.68	-1.47	21.11	-7.35	-0.06

i-nuc	BP(j)	Nuc	#BP_Win	avgMFE	avgZ	avgED	SumZ	SumZ/#TotalWindows	BPs= 5
nt-988	-	C	120	-	-	-	-	-
988	NoBP	C	105	-27.67	-1.35	27.04	-141.65	-1.18
988	940	G	4	-28.85	-2.53	25.08	-10.12	-0.08
988	892	G	2	-27.4	-0.64	33.68	-1.28	-0.01
988	1010	G	3	-28.2	0.1	45.15	0.3	0.0
988	1090	G	1	-34.7	-0.93	31.7	-0.93	-0.01
988	1078	G	5	-35.68	-1.47	21.11	-7.35	-0.06

i-nuc	BP(j)	Nuc	#BP_Win	avgMFE	avgZ	avgED	SumZ	SumZ/#TotalWindows	BPs= 6
nt-989	-	A	120	-	-	-	-	-
989	NoBP	A	25	-27.02	-0.64	35.1	-15.98	-0.13
989	939	U	4	-28.85	-2.53	25.08	-10.12	-0.08
989	985	U	78	-28.07	-1.61	23.9	-125.62	-1.05
989	1009	U	5	-27.88	-0.2	40.56	-0.98	-0.01
989	920	U	2	-21.8	1.24	47.12	2.48	0.02
989	1089	U	1	-34.7	-0.93	31.7	-0.93	-0.01
989	1077	U	5	-35.68	-1.47	21.11	-7.35	-0.06

i-nuc	BP(j)	Nuc	#BP_Win	avgMFE	avgZ	avgED	SumZ	SumZ/#TotalWindows	BPs= 6
nt-990	-	C	120	-	-	-	-	-
990	NoBP	C	12	-30.48	-1.9	27.52	-22.77	-0.19
990	984	G	78	-28.07	-1.61	23.9	-125.62	-1.05
990	932	G	17	-25.17	-0.05	38.56	-0.81	-0.01
990	1008	G	5	-27.88	-0.2	40.56	-0.98	-0.01
990	919	G	2	-21.8	1.24	47.12	2.48	0.02
990	1088	G	1	-34.7	-0.93	31.7	-0.93	-0.01
990	1075	G	5	-35.68	-1.47	21.11	-7.35	-0.06

i-nuc	BP(j)	Nuc	#BP_Win	avgMFE	avgZ	avgED	SumZ	SumZ/#TotalWindows	BPs= 7
nt-991	-	U	120	-	-	-	-	-
991	NoBP	U	7	-31.74	-1.51	30.56	-10.59	-0.09
991	937	A	4	-28.85	-2.53	25.08	-10.12	-0.08
991	983	A	78	-28.07	-1.61	23.9	-125.62	-1.05
991	931	G	17	-25.17	-0.05	38.56	-0.81	-0.01
991	1007	A	5	-27.88	-0.2	40.56	-0.98	-0.01
991	918	A	2	-21.8	1.24	47.12	2.48	0.02
991	1074	A	5	-35.68	-1.47	21.11	-7.35	-0.06
991	1107	G	2	-33.3	-0.35	30.47	-0.7	-0.01

i-nuc	BP(j)	Nuc	#BP_Win	avgMFE	avgZ	avgED	SumZ	SumZ/#TotalWindows	BPs= 7
nt-992	-	C	120	-	-	-	-	-
992	NoBP	C	21	-26.45	-0.37	36.74	-7.73	-0.06
992	936	G	4	-28.85	-2.53	25.08	-10.12	-0.08
992	982	G	78	-28.07	-1.61	23.9	-125.62	-1.05
992	1006	G	5	-27.88	-0.2	40.56	-0.98	-0.01
992	917	G	2	-21.8	1.24	47.12	2.48	0.02
992	1087	G	1	-34.7	-0.93	31.7	-0.93	-0.01
992	1072	G	5	-35.68	-1.47	21.11	-7.35	-0.06
992	1106	G	4	-32.85	-0.39	32.71	-1.57	-0.01

i-nuc	BP(j)	Nuc	#BP_Win	avgMFE	avgZ	avgED	SumZ	SumZ/#TotalWindows	BPs= 7
nt-993	-	U	120	-	-	-	-	-
993	NoBP	U	21	-26.72	-0.29	37.16	-6.03	-0.05
993	935	A	4	-28.85	-2.53	25.08	-10.12	-0.08
993	981	G	78	-28.07	-1.61	23.9	-125.62	-1.05
993	1005	G	5	-27.88	-0.2	40.56	-0.98	-0.01
993	916	G	2	-21.8	1.24	47.12	2.48	0.02
993	1086	A	1	-34.7	-0.93	31.7	-0.93	-0.01
993	1071	A	5	-35.68	-1.47	21.11	-7.35	-0.06
993	1105	A	4	-32.85	-0.39	32.71	-1.57	-0.01

i-nuc	BP(j)	Nuc	#BP_Win	avgMFE	avgZ	avgED	SumZ	SumZ/#TotalWindows	BPs= 7
nt-994	-	G	120	-	-	-	-	-
994	934	U	1	-28.7	-2.6	22.76	-2.6	-0.02
994	980	U	78	-28.07	-1.61	23.9	-125.62	-1.05
994	933	C	3	-28.9	-2.51	25.85	-7.52	-0.06
994	929	C	17	-25.17	-0.05	38.56	-0.81	-0.01
994	1003	C	5	-27.88	-0.2	40.56	-0.98	-0.01
994	NoBP	G	11	-32.83	-0.77	30.21	-8.5	-0.07
994	1085	C	1	-34.7	-0.93	31.7	-0.93	-0.01
994	1104	C	4	-32.85	-0.39	32.71	-1.57	-0.01

i-nuc	BP(j)	Nuc	#BP_Win	avgMFE	avgZ	avgED	SumZ	SumZ/#TotalWindows	BPs= 6
nt-995	-	U	120	-	-	-	-	-
995	979	A	78	-28.07	-1.61	23.9	-125.62	-1.05
995	932	G	3	-28.9	-2.51	25.85	-7.52	-0.06
995	928	G	17	-25.17	-0.05	38.56	-0.81	-0.01
995	1002	G	5	-27.88	-0.2	40.56	-0.98	-0.01
995	913	A	2	-21.8	1.24	47.12	2.48	0.02
995	1084	A	1	-34.7	-0.93	31.7	-0.93	-0.01
995	NoBP	U	14	-34.56	-0.99	28.47	-13.88	-0.12

i-nuc	BP(j)	Nuc	#BP_Win	avgMFE	avgZ	avgED	SumZ	SumZ/#TotalWindows	BPs= 6
nt-996	-	C	120	-	-	-	-	-
996	978	G	77	-28.07	-1.6	23.88	-123.16	-1.03
996	931	G	3	-28.9	-2.51	25.85	-7.52	-0.06
996	927	G	17	-25.17	-0.05	38.56	-0.81	-0.01
996	1001	G	5	-27.88	-0.2	40.56	-0.98	-0.01
996	912	G	2	-21.8	1.24	47.12	2.48	0.02
996	NoBP	C	12	-35.18	-1.22	27.45	-14.64	-0.12
996	1102	G	4	-32.85	-0.39	32.71	-1.57	-0.01

i-nuc	BP(j)	Nuc	#BP_Win	avgMFE	avgZ	avgED	SumZ	SumZ/#TotalWindows	BPs= 5
nt-997	-	A	120	-	-	-	-	-
997	NoBP	A	86	-29.46	-1.57	24.75	-135.31	-1.13
997	930	U	3	-28.9	-2.51	25.85	-7.52	-0.06
997	926	U	17	-25.17	-0.05	38.56	-0.81	-0.01
997	1017	U	8	-24.42	-0.24	31.9	-1.93	-0.02
997	911	U	2	-21.8	1.24	47.12	2.48	0.02
997	1101	U	4	-32.85	-0.39	32.71	-1.57	-0.01

i-nuc	BP(j)	Nuc	#BP_Win	avgMFE	avgZ	avgED	SumZ	SumZ/#TotalWindows	BPs= 6
nt-998	-	C	120	-	-	-	-	-
998	NoBP	C	85	-29.81	-1.46	25.27	-123.87	-1.03
998	928	G	3	-28.9	-2.51	25.85	-7.52	-0.06
998	932	G	3	-29.07	-2.03	23.73	-6.1	-0.05
998	925	G	17	-25.17	-0.05	38.56	-0.81	-0.01
998	1016	G	8	-24.42	-0.24	31.9	-1.93	-0.02
998	910	G	2	-21.8	1.24	47.12	2.48	0.02
998	1063	G	2	-24.5	-2.42	26.24	-4.83	-0.04

i-nuc	BP(j)	Nuc	#BP_Win	avgMFE	avgZ	avgED	SumZ	SumZ/#TotalWindows	BPs= 7
nt-999	-	U	120	-	-	-	-	-
999	NoBP	U	76	-29.29	-1.47	24.63	-111.92	-0.93
999	927	G	3	-28.9	-2.51	25.85	-7.52	-0.06
999	931	G	3	-29.07	-2.03	23.73	-6.1	-0.05
999	924	G	17	-25.17	-0.05	38.56	-0.81	-0.01
999	1015	G	8	-24.42	-0.24	31.9	-1.93	-0.02
999	909	G	2	-21.8	1.24	47.12	2.48	0.02
999	1062	A	2	-24.5	-2.42	26.24	-4.83	-0.04
999	1110	A	9	-34.88	-1.12	31.95	-10.11	-0.08

i-nuc	BP(j)	Nuc	#BP_Win	avgMFE	avgZ	avgED	SumZ	SumZ/#TotalWindows	BPs= 7
nt-1000	-	A	120	-	-	-	-	-
1000	926	U	3	-28.9	-2.51	25.85	-7.52	-0.06
1000	930	U	3	-29.07	-2.03	23.73	-6.1	-0.05
1000	NoBP	A	59	-25.09	-0.35	34.48	-20.78	-0.17
1000	908	U	2	-21.8	1.24	47.12	2.48	0.02
1000	1028	U	1	-22.2	1.2	39.22	1.2	0.01
1000	1060	U	5	-24.2	-2.64	26.12	-13.21	-0.11
1000	1066	U	37	-33.66	-2.27	16.4	-83.85	-0.7
1000	1109	U	10	-34.73	-1.08	33.14	-10.83	-0.09

i-nuc	BP(j)	Nuc	#BP_Win	avgMFE	avgZ	avgED	SumZ	SumZ/#TotalWindows	BPs= 7
nt-1001	-	G	120	-	-	-	-	-
1001	NoBP	G	33	-24.39	0.13	38.71	4.13	0.03
1001	929	C	3	-29.07	-2.03	23.73	-6.1	-0.05
1001	996	C	5	-27.88	-0.2	40.56	-0.98	-0.01
1001	1027	C	1	-22.2	1.2	39.22	1.2	0.01
1001	1034	C	19	-23.37	-1.07	27.55	-20.3	-0.17
1001	1059	C	5	-24.2	-2.64	26.12	-13.21	-0.11
1001	1065	C	43	-33.48	-2.09	18.2	-89.8	-0.75
1001	1108	C	11	-34.51	-1.03	33.86	-11.37	-0.09

i-nuc	BP(j)	Nuc	#BP_Win	avgMFE	avgZ	avgED	SumZ	SumZ/#TotalWindows	BPs= 7
nt-1002	-	G	120	-	-	-	-	-
1002	NoBP	G	25	-28.8	-0.31	37.24	-7.78	-0.06
1002	920	U	10	-25.16	0.03	38.81	0.33	0.0
1002	995	U	5	-27.88	-0.2	40.56	-0.98	-0.01
1002	1014	U	12	-25.1	-0.3	34.17	-3.62	-0.03
1002	1026	C	1	-22.2	1.2	39.22	1.2	0.01
1002	1033	C	19	-23.37	-1.07	27.55	-20.3	-0.17
1002	1058	C	5	-24.2	-2.64	26.12	-13.21	-0.11
1002	1064	C	43	-33.48	-2.09	18.2	-89.8	-0.75

i-nuc	BP(j)	Nuc	#BP_Win	avgMFE	avgZ	avgED	SumZ	SumZ/#TotalWindows	BPs= 7
nt-1003	-	C	120	-	-	-	-	-
1003	927	G	3	-29.07	-2.03	23.73	-6.1	-0.05
1003	919	G	10	-25.16	0.03	38.81	0.33	0.0
1003	994	G	5	-27.88	-0.2	40.56	-0.98	-0.01
1003	1013	G	12	-25.1	-0.3	34.17	-3.62	-0.03
1003	NoBP	C	29	-22.76	-0.24	34.17	-6.88	-0.06
1003	1057	G	5	-24.2	-2.64	26.12	-13.21	-0.11
1003	1063	G	43	-33.48	-2.09	18.2	-89.8	-0.75
1003	1106	G	13	-33.84	-0.95	33.35	-12.33	-0.1

i-nuc	BP(j)	Nuc	#BP_Win	avgMFE	avgZ	avgED	SumZ	SumZ/#TotalWindows	BPs= 7
nt-1004	-	U	120	-	-	-	-	-
1004	NoBP	U	15	-25.05	0.31	41.69	4.68	0.04
1004	918	A	10	-25.16	0.03	38.81	0.33	0.0
1004	1012	A	12	-25.1	-0.3	34.17	-3.62	-0.03
1004	907	A	2	-21.8	1.24	47.12	2.48	0.02
1004	1024	A	1	-22.2	1.2	39.22	1.2	0.01
1004	1031	A	24	-23.55	-1.4	27.26	-33.51	-0.28
1004	1062	A	43	-33.48	-2.09	18.2	-89.8	-0.75
1004	1105	A	13	-33.84	-0.95	33.35	-12.33	-0.1

i-nuc	BP(j)	Nuc	#BP_Win	avgMFE	avgZ	avgED	SumZ	SumZ/#TotalWindows	BPs= 8
nt-1005	-	G	120	-	-	-	-	-
1005	NoBP	G	13	-25.83	-0.12	38.08	-1.54	-0.01
1005	993	U	5	-27.88	-0.2	40.56	-0.98	-0.01
1005	1011	C	12	-25.1	-0.3	34.17	-3.62	-0.03
1005	969	C	7	-21.46	1.39	47.72	9.74	0.08
1005	906	C	2	-21.8	1.24	47.12	2.48	0.02
1005	1023	C	1	-22.2	1.2	39.22	1.2	0.01
1005	1030	C	24	-23.55	-1.4	27.26	-33.51	-0.28
1005	1061	C	43	-33.48	-2.09	18.2	-89.8	-0.75
1005	1104	C	13	-33.84	-0.95	33.35	-12.33	-0.1

i-nuc	BP(j)	Nuc	#BP_Win	avgMFE	avgZ	avgED	SumZ	SumZ/#TotalWindows	BPs= 8
nt-1006	-	G	120	-	-	-	-	-
1006	NoBP	G	61	-31.17	-1.59	23.07	-97.23	-0.81
1006	992	C	5	-27.88	-0.2	40.56	-0.98	-0.01
1006	968	C	7	-21.46	1.39	47.72	9.74	0.08
1006	905	U	2	-21.8	1.24	47.12	2.48	0.02
1006	1022	U	1	-22.2	1.2	39.22	1.2	0.01
1006	1023	C	4	-22.7	1.03	43.37	4.14	0.03
1006	1029	C	24	-23.55	-1.4	27.26	-33.51	-0.28
1006	1103	C	13	-33.84	-0.95	33.35	-12.33	-0.1
1006	1061	C	3	-28.4	-0.35	32.89	-1.06	-0.01

i-nuc	BP(j)	Nuc	#BP_Win	avgMFE	avgZ	avgED	SumZ	SumZ/#TotalWindows	BPs= 7
nt-1007	-	A	120	-	-	-	-	-
1007	NoBP	A	31	-28.95	-0.57	34.55	-17.57	-0.15
1007	991	U	5	-27.88	-0.2	40.56	-0.98	-0.01
1007	967	U	7	-21.46	1.39	47.72	9.74	0.08
1007	904	U	2	-21.8	1.24	47.12	2.48	0.02
1007	1022	U	4	-22.7	1.03	43.37	4.14	0.03
1007	1028	U	24	-23.55	-1.4	27.26	-33.51	-0.28
1007	1060	U	46	-33.15	-1.98	19.16	-90.86	-0.76
1007	1109	U	1	-24.9	0.4	34.73	0.4	0.0

i-nuc	BP(j)	Nuc	#BP_Win	avgMFE	avgZ	avgED	SumZ	SumZ/#TotalWindows	BPs= 8
nt-1008	-	G	120	-	-	-	-	-
1008	NoBP	G	21	-24.83	-0.02	36.87	-0.32	-0.0
1008	990	C	5	-27.88	-0.2	40.56	-0.98	-0.01
1008	966	U	7	-21.46	1.39	47.72	9.74	0.08
1008	903	C	2	-21.8	1.24	47.12	2.48	0.02
1008	1027	C	24	-23.55	-1.4	27.26	-33.51	-0.28
1008	1059	C	46	-33.15	-1.98	19.16	-90.86	-0.76
1008	1101	U	13	-33.84	-0.95	33.35	-12.33	-0.1
1008	1108	C	1	-24.9	0.4	34.73	0.4	0.0
1008	1104	C	1	-26.3	-0.01	31.4	-0.01	-0.0

i-nuc	BP(j)	Nuc	#BP_Win	avgMFE	avgZ	avgED	SumZ	SumZ/#TotalWindows	BPs= 4
nt-1009	-	U	120	-	-	-	-	-
1009	NoBP	U	63	-31.1	-1.53	23.26	-96.27	-0.8
1009	989	A	5	-27.88	-0.2	40.56	-0.98	-0.01
1009	1020	A	38	-22.94	-0.42	34.08	-15.95	-0.13
1009	1100	A	13	-33.84	-0.95	33.35	-12.33	-0.1
1009	1107	G	1	-24.9	0.4	34.73	0.4	0.0

i-nuc	BP(j)	Nuc	#BP_Win	avgMFE	avgZ	avgED	SumZ	SumZ/#TotalWindows	BPs= 5
nt-1010	-	G	120	-	-	-	-	-
1010	NoBP	G	16	-25.6	-0.36	34.7	-5.8	-0.05
1010	988	C	3	-28.2	0.1	45.15	0.3	0.0
1010	1019	C	38	-22.94	-0.42	34.08	-15.95	-0.13
1010	1058	C	46	-33.15	-1.98	19.16	-90.86	-0.76
1010	1099	C	13	-33.84	-0.95	33.35	-12.33	-0.1
1010	1103	C	4	-26.1	-0.04	31.62	-0.15	-0.0

i-nuc	BP(j)	Nuc	#BP_Win	avgMFE	avgZ	avgED	SumZ	SumZ/#TotalWindows	BPs= 4
nt-1011	-	C	120	-	-	-	-	-
1011	NoBP	C	20	-31.51	-0.67	35.59	-13.34	-0.11
1011	1005	G	12	-25.1	-0.3	34.17	-3.62	-0.03
1011	1018	G	38	-22.94	-0.42	34.08	-15.95	-0.13
1011	1057	G	46	-33.15	-1.98	19.16	-90.86	-0.76
1011	1102	G	4	-26.1	-0.04	31.62	-0.15	-0.0

i-nuc	BP(j)	Nuc	#BP_Win	avgMFE	avgZ	avgED	SumZ	SumZ/#TotalWindows	BPs= 5
nt-1012	-	A	120	-	-	-	-	-
1012	NoBP	A	19	-31.88	-0.72	34.84	-13.77	-0.11
1012	1004	U	12	-25.1	-0.3	34.17	-3.62	-0.03
1012	987	U	1	-21.6	1.41	48.51	1.41	0.01
1012	1017	U	38	-22.94	-0.42	34.08	-15.95	-0.13
1012	1056	U	46	-33.15	-1.98	19.16	-90.86	-0.76
1012	1101	U	4	-26.1	-0.04	31.62	-0.15	-0.0

i-nuc	BP(j)	Nuc	#BP_Win	avgMFE	avgZ	avgED	SumZ	SumZ/#TotalWindows	BPs= 5
nt-1013	-	G	120	-	-	-	-	-
1013	NoBP	G	39	-23.04	-0.42	34.16	-16.38	-0.14
1013	1003	C	12	-25.1	-0.3	34.17	-3.62	-0.03
1013	986	C	1	-21.6	1.41	48.51	1.41	0.01
1013	1055	C	46	-33.15	-1.98	19.16	-90.86	-0.76
1013	1098	C	21	-31.26	-0.62	33.84	-13.02	-0.11
1013	1101	U	1	-24.5	0.39	35.74	0.39	0.0

i-nuc	BP(j)	Nuc	#BP_Win	avgMFE	avgZ	avgED	SumZ	SumZ/#TotalWindows	BPs= 3
nt-1014	-	U	120	-	-	-	-	-
1014	1002	G	12	-25.1	-0.3	34.17	-3.62	-0.03
1014	NoBP	U	86	-28.39	-1.22	26.31	-104.8	-0.87
1014	1097	A	21	-31.26	-0.62	33.84	-13.02	-0.11
1014	1100	A	1	-24.5	0.39	35.74	0.39	0.0

i-nuc	BP(j)	Nuc	#BP_Win	avgMFE	avgZ	avgED	SumZ	SumZ/#TotalWindows	BPs= 5
nt-1015	-	G	120	-	-	-	-	-
1015	NoBP	G	42	-23.12	-0.36	34.79	-15.17	-0.13
1015	999	U	8	-24.42	-0.24	31.9	-1.93	-0.02
1015	1053	U	46	-33.15	-1.98	19.16	-90.86	-0.76
1015	1096	C	21	-31.26	-0.62	33.84	-13.02	-0.11
1015	1099	C	1	-24.5	0.39	35.74	0.39	0.0
1015	1027	C	2	-23.2	0.64	38.42	1.27	0.01

i-nuc	BP(j)	Nuc	#BP_Win	avgMFE	avgZ	avgED	SumZ	SumZ/#TotalWindows	BPs= 6
nt-1016	-	G	120	-	-	-	-	-
1016	NoBP	G	41	-23.0	-0.34	34.8	-14.06	-0.12
1016	998	C	8	-24.42	-0.24	31.9	-1.93	-0.02
1016	1052	C	46	-33.15	-1.98	19.16	-90.86	-0.76
1016	1095	C	21	-31.26	-0.62	33.84	-13.02	-0.11
1016	1098	C	1	-24.5	0.39	35.74	0.39	0.0
1016	1026	C	2	-23.2	0.64	38.42	1.27	0.01
1016	1093	C	1	-25.1	0.1	24.67	0.1	0.0

i-nuc	BP(j)	Nuc	#BP_Win	avgMFE	avgZ	avgED	SumZ	SumZ/#TotalWindows	BPs= 6
nt-1017	-	U	120	-	-	-	-	-
1017	NoBP	U	49	-32.51	-1.8	20.67	-88.04	-0.73
1017	997	A	8	-24.42	-0.24	31.9	-1.93	-0.02
1017	1012	A	38	-22.94	-0.42	34.08	-15.95	-0.13
1017	1094	A	21	-31.26	-0.62	33.84	-13.02	-0.11
1017	1097	A	1	-24.5	0.39	35.74	0.39	0.0
1017	1025	A	2	-23.2	0.64	38.42	1.27	0.01
1017	1092	A	1	-25.1	0.1	24.67	0.1	0.0

i-nuc	BP(j)	Nuc	#BP_Win	avgMFE	avgZ	avgED	SumZ	SumZ/#TotalWindows	BPs= 4
nt-1018	-	G	120	-	-	-	-	-
1018	NoBP	G	59	-31.12	-1.5	22.69	-88.58	-0.74
1018	1011	C	38	-22.94	-0.42	34.08	-15.95	-0.13
1018	1093	C	21	-31.26	-0.62	33.84	-13.02	-0.11
1018	1096	C	1	-24.5	0.39	35.74	0.39	0.0
1018	1091	C	1	-25.1	0.1	24.67	0.1	0.0

i-nuc	BP(j)	Nuc	#BP_Win	avgMFE	avgZ	avgED	SumZ	SumZ/#TotalWindows	BPs= 3
nt-1019	-	C	120	-	-	-	-	-
1019	NoBP	C	74	-31.73	-1.34	25.23	-99.13	-0.83
1019	1010	G	38	-22.94	-0.42	34.08	-15.95	-0.13
1019	940	G	7	-24.8	-0.43	29.8	-3.02	-0.03
1019	1090	G	1	-25.1	0.1	24.67	0.1	0.0

i-nuc	BP(j)	Nuc	#BP_Win	avgMFE	avgZ	avgED	SumZ	SumZ/#TotalWindows	BPs= 3
nt-1020	-	A	120	-	-	-	-	-
1020	1009	U	38	-22.94	-0.42	34.08	-15.95	-0.13
1020	939	U	7	-24.8	-0.43	29.8	-3.02	-0.03
1020	1051	U	46	-33.15	-1.98	19.16	-90.86	-0.76
1020	NoBP	A	29	-29.43	-0.34	34.38	-9.73	-0.08

i-nuc	BP(j)	Nuc	#BP_Win	avgMFE	avgZ	avgED	SumZ	SumZ/#TotalWindows	BPs= 3
nt-1021	-	A	120	-	-	-	-	-
1021	NoBP	A	65	-25.97	-0.46	33.58	-29.94	-0.25
1021	911	U	2	-21.1	1.42	47.41	2.83	0.02
1021	938	U	7	-24.8	-0.43	29.8	-3.02	-0.03
1021	1050	U	46	-33.15	-1.98	19.16	-90.86	-0.76

i-nuc	BP(j)	Nuc	#BP_Win	avgMFE	avgZ	avgED	SumZ	SumZ/#TotalWindows	BPs= 5
nt-1022	-	U	120	-	-	-	-	-
1022	NoBP	U	60	-26.34	-0.61	32.64	-36.73	-0.31
1022	910	G	2	-21.1	1.42	47.41	2.83	0.02
1022	1006	G	1	-22.2	1.2	39.22	1.2	0.01
1022	1007	A	4	-22.7	1.03	43.37	4.14	0.03
1022	937	A	7	-24.8	-0.43	29.8	-3.02	-0.03
1022	1049	A	46	-33.15	-1.98	19.16	-90.86	-0.76

i-nuc	BP(j)	Nuc	#BP_Win	avgMFE	avgZ	avgED	SumZ	SumZ/#TotalWindows	BPs= 5
nt-1023	-	C	120	-	-	-	-	-
1023	NoBP	C	60	-26.44	-0.64	32.43	-38.13	-0.32
1023	909	G	2	-21.1	1.42	47.41	2.83	0.02
1023	1005	G	1	-22.2	1.2	39.22	1.2	0.01
1023	1006	G	4	-22.7	1.03	43.37	4.14	0.03
1023	936	G	7	-24.8	-0.43	29.8	-3.02	-0.03
1023	1048	G	46	-33.15	-1.98	19.16	-90.86	-0.76

i-nuc	BP(j)	Nuc	#BP_Win	avgMFE	avgZ	avgED	SumZ	SumZ/#TotalWindows	BPs= 3
nt-1024	-	A	120	-	-	-	-	-
1024	NoBP	A	112	-28.98	-1.15	26.97	-128.54	-1.07
1024	908	U	2	-21.1	1.42	47.41	2.83	0.02
1024	1004	U	1	-22.2	1.2	39.22	1.2	0.01
1024	1139	U	5	-27.14	-0.16	35.51	-0.79	-0.01

i-nuc	BP(j)	Nuc	#BP_Win	avgMFE	avgZ	avgED	SumZ	SumZ/#TotalWindows	BPs= 4
nt-1025	-	A	120	-	-	-	-	-
1025	NoBP	A	88	-28.63	-1.34	24.77	-117.95	-0.98
1025	911	U	2	-21.9	1.38	46.3	2.77	0.02
1025	1089	U	22	-30.95	-0.57	33.93	-12.63	-0.11
1025	1017	U	2	-23.2	0.64	38.42	1.27	0.01
1025	1138	U	6	-26.97	-0.11	35.76	-0.64	-0.01

i-nuc	BP(j)	Nuc	#BP_Win	avgMFE	avgZ	avgED	SumZ	SumZ/#TotalWindows	BPs= 7
nt-1026	-	C	120	-	-	-	-	-
1026	NoBP	C	76	-29.49	-1.61	22.73	-122.22	-1.02
1026	910	G	2	-21.9	1.38	46.3	2.77	0.02
1026	1002	G	1	-22.2	1.2	39.22	1.2	0.01
1026	917	G	4	-22.7	1.03	43.37	4.14	0.03
1026	932	G	7	-24.8	-0.43	29.8	-3.02	-0.03
1026	1088	G	22	-30.95	-0.57	33.93	-12.63	-0.11
1026	1016	G	2	-23.2	0.64	38.42	1.27	0.01
1026	1137	G	6	-26.97	-0.11	35.76	-0.64	-0.01

i-nuc	BP(j)	Nuc	#BP_Win	avgMFE	avgZ	avgED	SumZ	SumZ/#TotalWindows	BPs= 11
nt-1027	-	C	120	-	-	-	-	-
1027	909	G	2	-21.9	1.38	46.3	2.77	0.02
1027	1001	G	1	-22.2	1.2	39.22	1.2	0.01
1027	916	G	4	-22.7	1.03	43.37	4.14	0.03
1027	1008	G	24	-23.55	-1.4	27.26	-33.51	-0.28
1027	931	G	7	-24.8	-0.43	29.8	-3.02	-0.03
1027	1046	G	47	-32.97	-1.93	19.28	-90.76	-0.76
1027	1087	G	22	-30.95	-0.57	33.93	-12.63	-0.11
1027	1015	G	2	-23.2	0.64	38.42	1.27	0.01
1027	NoBP	C	2	-25.85	0.32	28.66	0.64	0.01
1027	1137	G	1	-25.2	0.53	37.12	0.53	0.0
1027	1136	G	6	-26.97	-0.11	35.76	-0.64	-0.01
1027	1048	G	2	-28.7	-0.45	21.63	-0.9	-0.01

i-nuc	BP(j)	Nuc	#BP_Win	avgMFE	avgZ	avgED	SumZ	SumZ/#TotalWindows	BPs= 7
nt-1028	-	U	120	-	-	-	-	-
1028	NoBP	U	19	-25.52	-0.04	32.62	-0.74	-0.01
1028	1000	A	1	-22.2	1.2	39.22	1.2	0.01
1028	915	A	4	-22.7	1.03	43.37	4.14	0.03
1028	1007	A	24	-23.55	-1.4	27.26	-33.51	-0.28
1028	1045	A	47	-32.97	-1.93	19.28	-90.76	-0.76
1028	1086	A	22	-30.95	-0.57	33.93	-12.63	-0.11
1028	1136	G	1	-25.2	0.53	37.12	0.53	0.0
1028	1047	A	2	-28.7	-0.45	21.63	-0.9	-0.01

i-nuc	BP(j)	Nuc	#BP_Win	avgMFE	avgZ	avgED	SumZ	SumZ/#TotalWindows	BPs= 5
nt-1029	-	C	120	-	-	-	-	-
1029	NoBP	C	75	-31.83	-1.36	24.29	-101.88	-0.85
1029	914	G	4	-22.7	1.03	43.37	4.14	0.03
1029	1006	G	24	-23.55	-1.4	27.26	-33.51	-0.28
1029	928	G	7	-24.8	-0.43	29.8	-3.02	-0.03
1029	1135	G	8	-26.22	0.11	36.42	0.89	0.01
1029	1046	G	2	-28.7	-0.45	21.63	-0.9	-0.01

i-nuc	BP(j)	Nuc	#BP_Win	avgMFE	avgZ	avgED	SumZ	SumZ/#TotalWindows	BPs= 4
nt-1030	-	C	120	-	-	-	-	-
1030	NoBP	C	80	-31.5	-1.27	24.66	-101.47	-0.85
1030	912	G	1	-22.9	1.06	44.39	1.06	0.01
1030	1005	G	24	-23.55	-1.4	27.26	-33.51	-0.28
1030	927	G	7	-24.8	-0.43	29.8	-3.02	-0.03
1030	1134	G	8	-26.22	0.11	36.42	0.89	0.01

i-nuc	BP(j)	Nuc	#BP_Win	avgMFE	avgZ	avgED	SumZ	SumZ/#TotalWindows	BPs= 3
nt-1031	-	A	120	-	-	-	-	-
1031	NoBP	A	39	-28.64	-0.34	32.12	-13.28	-0.11
1031	1004	U	24	-23.55	-1.4	27.26	-33.51	-0.28
1031	1042	U	49	-32.8	-1.87	19.37	-91.66	-0.76
1031	1133	U	8	-26.22	0.11	36.42	0.89	0.01

i-nuc	BP(j)	Nuc	#BP_Win	avgMFE	avgZ	avgED	SumZ	SumZ/#TotalWindows	BPs= 2
nt-1032	-	A	120	-	-	-	-	-
1032	NoBP	A	64	-26.97	-0.69	30.67	-44.04	-0.37
1032	926	U	7	-24.8	-0.43	29.8	-3.02	-0.03
1032	1041	U	49	-32.8	-1.87	19.37	-91.66	-0.76

i-nuc	BP(j)	Nuc	#BP_Win	avgMFE	avgZ	avgED	SumZ	SumZ/#TotalWindows	BPs= 3
nt-1033	-	C	120	-	-	-	-	-
1033	NoBP	C	45	-28.66	-0.55	31.46	-24.68	-0.21
1033	1002	G	19	-23.37	-1.07	27.55	-20.3	-0.17
1033	925	G	7	-24.8	-0.43	29.8	-3.02	-0.03
1033	1040	G	49	-32.8	-1.87	19.37	-91.66	-0.76

i-nuc	BP(j)	Nuc	#BP_Win	avgMFE	avgZ	avgED	SumZ	SumZ/#TotalWindows	BPs= 3
nt-1034	-	C	120	-	-	-	-	-
1034	1001	G	19	-23.37	-1.07	27.55	-20.3	-0.17
1034	924	G	7	-24.8	-0.43	29.8	-3.02	-0.03
1034	NoBP	C	45	-28.83	-0.57	30.93	-25.65	-0.21
1034	1039	G	49	-32.8	-1.87	19.37	-91.66	-0.76

i-nuc	BP(j)	Nuc	#BP_Win	avgMFE	avgZ	avgED	SumZ	SumZ/#TotalWindows	BPs= 3
nt-1035	-	C	120	-	-	-	-	-
1035	NoBP	C	58	-31.34	-1.63	21.12	-94.62	-0.79
1035	923	G	7	-24.8	-0.43	29.8	-3.02	-0.03
1035	1048	G	47	-28.26	-0.95	28.32	-44.5	-0.37
1035	1131	G	8	-26.22	0.11	36.42	0.89	0.01

i-nuc	BP(j)	Nuc	#BP_Win	avgMFE	avgZ	avgED	SumZ	SumZ/#TotalWindows	BPs= 4
nt-1036	-	U	120	-	-	-	-	-
1036	922	A	6	-24.93	-0.46	29.36	-2.76	-0.02
1036	NoBP	U	54	-32.09	-1.69	20.58	-91.46	-0.76
1036	937	A	5	-23.4	-0.81	25.67	-4.07	-0.03
1036	1047	A	47	-28.26	-0.95	28.32	-44.5	-0.37
1036	1130	A	8	-26.22	0.11	36.42	0.89	0.01

i-nuc	BP(j)	Nuc	#BP_Win	avgMFE	avgZ	avgED	SumZ	SumZ/#TotalWindows	BPs= 5
nt-1037	-	C	120	-	-	-	-	-
1037	NoBP	C	56	-31.78	-1.7	20.8	-95.05	-0.79
1037	936	G	5	-23.4	-0.81	25.67	-4.07	-0.03
1037	1046	G	47	-28.26	-0.95	28.32	-44.5	-0.37
1037	1106	G	2	-23.2	0.64	38.42	1.27	0.01
1037	1129	G	8	-26.22	0.11	36.42	0.89	0.01
1037	1155	G	2	-32.3	-0.31	17.91	-0.62	-0.01

i-nuc	BP(j)	Nuc	#BP_Win	avgMFE	avgZ	avgED	SumZ	SumZ/#TotalWindows	BPs= 5
nt-1038	-	U	120	-	-	-	-	-
1038	NoBP	U	56	-31.87	-1.68	20.76	-94.02	-0.78
1038	935	A	5	-23.4	-0.81	25.67	-4.07	-0.03
1038	1045	A	47	-28.26	-0.95	28.32	-44.5	-0.37
1038	1105	A	2	-23.2	0.64	38.42	1.27	0.01
1038	1128	A	8	-26.22	0.11	36.42	0.89	0.01
1038	1154	A	2	-32.3	-0.31	17.91	-0.62	-0.01

i-nuc	BP(j)	Nuc	#BP_Win	avgMFE	avgZ	avgED	SumZ	SumZ/#TotalWindows	BPs= 6
nt-1039	-	G	120	-	-	-	-	-
1039	NoBP	G	52	-27.89	-0.9	28.66	-46.54	-0.39
1039	934	U	5	-23.4	-0.81	25.67	-4.07	-0.03
1039	1034	C	49	-32.8	-1.87	19.37	-91.66	-0.76
1039	1104	C	2	-23.2	0.64	38.42	1.27	0.01
1039	1065	C	8	-26.22	0.11	36.42	0.89	0.01
1039	1153	C	2	-32.3	-0.31	17.91	-0.62	-0.01
1039	1059	C	2	-30.0	0.37	26.12	0.74	0.01

i-nuc	BP(j)	Nuc	#BP_Win	avgMFE	avgZ	avgED	SumZ	SumZ/#TotalWindows	BPs= 6
nt-1040	-	G	120	-	-	-	-	-
1040	NoBP	G	52	-27.98	-0.88	28.5	-45.6	-0.38
1040	933	C	5	-23.4	-0.81	25.67	-4.07	-0.03
1040	1033	C	49	-32.8	-1.87	19.37	-91.66	-0.76
1040	1103	C	2	-23.2	0.64	38.42	1.27	0.01
1040	1064	C	8	-26.22	0.11	36.42	0.89	0.01
1040	1152	C	2	-32.3	-0.31	17.91	-0.62	-0.01
1040	1058	C	2	-30.0	0.37	26.12	0.74	0.01

i-nuc	BP(j)	Nuc	#BP_Win	avgMFE	avgZ	avgED	SumZ	SumZ/#TotalWindows	BPs= 6
nt-1041	-	U	120	-	-	-	-	-
1041	NoBP	U	52	-28.07	-0.86	28.38	-44.87	-0.37
1041	932	G	5	-23.4	-0.81	25.67	-4.07	-0.03
1041	1032	A	49	-32.8	-1.87	19.37	-91.66	-0.76
1041	1102	G	2	-23.2	0.64	38.42	1.27	0.01
1041	1063	G	8	-26.22	0.11	36.42	0.89	0.01
1041	1151	G	2	-32.3	-0.31	17.91	-0.62	-0.01
1041	1057	G	2	-30.0	0.37	26.12	0.74	0.01

i-nuc	BP(j)	Nuc	#BP_Win	avgMFE	avgZ	avgED	SumZ	SumZ/#TotalWindows	BPs= 3
nt-1042	-	U	120	-	-	-	-	-
1042	NoBP	U	58	-28.21	-0.74	28.3	-42.86	-0.36
1042	931	G	5	-23.4	-0.81	25.67	-4.07	-0.03
1042	1031	A	49	-32.8	-1.87	19.37	-91.66	-0.76
1042	1062	A	8	-26.22	0.11	36.42	0.89	0.01

i-nuc	BP(j)	Nuc	#BP_Win	avgMFE	avgZ	avgED	SumZ	SumZ/#TotalWindows	BPs= 0
nt-1043	-	C	120	-	-	-	-	-
1043	NoBP	C	120	-29.81	-1.14	25.03	-137.36	-1.14

i-nuc	BP(j)	Nuc	#BP_Win	avgMFE	avgZ	avgED	SumZ	SumZ/#TotalWindows	BPs= 1
nt-1044	-	A	120	-	-	-	-	-
1044	NoBP	A	118	-29.89	-1.17	24.88	-137.92	-1.15
1044	1054	U	2	-30.0	0.37	26.12	0.74	0.01

i-nuc	BP(j)	Nuc	#BP_Win	avgMFE	avgZ	avgED	SumZ	SumZ/#TotalWindows	BPs= 3
nt-1045	-	A	120	-	-	-	-	-
1045	NoBP	A	24	-27.55	-0.12	28.65	-2.91	-0.02
1045	1038	U	47	-28.26	-0.95	28.32	-44.5	-0.37
1045	1028	U	47	-32.97	-1.93	19.28	-90.76	-0.76
1045	1053	U	2	-30.0	0.37	26.12	0.74	0.01

i-nuc	BP(j)	Nuc	#BP_Win	avgMFE	avgZ	avgED	SumZ	SumZ/#TotalWindows	BPs= 5
nt-1046	-	G	120	-	-	-	-	-
1046	NoBP	G	20	-27.24	-0.01	30.17	-0.12	-0.0
1046	1037	C	47	-28.26	-0.95	28.32	-44.5	-0.37
1046	1027	C	47	-32.97	-1.93	19.28	-90.76	-0.76
1046	1029	C	2	-28.7	-0.45	21.63	-0.9	-0.01
1046	1052	C	2	-30.0	0.37	26.12	0.74	0.01
1046	1164	C	2	-36.2	-1.16	15.68	-2.33	-0.02

i-nuc	BP(j)	Nuc	#BP_Win	avgMFE	avgZ	avgED	SumZ	SumZ/#TotalWindows	BPs= 5
nt-1047	-	A	120	-	-	-	-	-
1047	NoBP	A	49	-32.71	-1.89	19.57	-92.56	-0.77
1047	1036	U	47	-28.26	-0.95	28.32	-44.5	-0.37
1047	1056	U	16	-27.22	0.17	31.67	2.7	0.02
1047	1028	U	2	-28.7	-0.45	21.63	-0.9	-0.01
1047	1051	U	2	-30.0	0.37	26.12	0.74	0.01
1047	1163	U	4	-34.53	-0.74	16.85	-2.97	-0.02

i-nuc	BP(j)	Nuc	#BP_Win	avgMFE	avgZ	avgED	SumZ	SumZ/#TotalWindows	BPs= 5
nt-1048	-	G	120	-	-	-	-	-
1048	NoBP	G	3	-27.8	-0.05	26.15	-0.15	-0.0
1048	1035	C	47	-28.26	-0.95	28.32	-44.5	-0.37
1048	1023	C	46	-33.15	-1.98	19.16	-90.86	-0.76
1048	1055	C	16	-27.22	0.17	31.67	2.7	0.02
1048	1027	C	2	-28.7	-0.45	21.63	-0.9	-0.01
1048	1162	C	6	-33.58	-0.5	18.53	-3.0	-0.03

i-nuc	BP(j)	Nuc	#BP_Win	avgMFE	avgZ	avgED	SumZ	SumZ/#TotalWindows	BPs= 3
nt-1049	-	A	120	-	-	-	-	-
1049	NoBP	A	52	-28.38	-0.85	27.92	-44.4	-0.37
1049	1022	U	46	-33.15	-1.98	19.16	-90.86	-0.76
1049	1054	U	16	-27.22	0.17	31.67	2.7	0.02
1049	1161	U	6	-33.58	-0.5	18.53	-3.0	-0.03

i-nuc	BP(j)	Nuc	#BP_Win	avgMFE	avgZ	avgED	SumZ	SumZ/#TotalWindows	BPs= 2
nt-1050	-	U	120	-	-	-	-	-
1050	NoBP	U	68	-28.22	-0.6	28.72	-40.59	-0.34
1050	1021	A	46	-33.15	-1.98	19.16	-90.86	-0.76
1050	1160	G	6	-33.58	-0.5	18.53	-3.0	-0.03

i-nuc	BP(j)	Nuc	#BP_Win	avgMFE	avgZ	avgED	SumZ	SumZ/#TotalWindows	BPs= 3
nt-1051	-	U	120	-	-	-	-	-
1051	NoBP	U	66	-28.3	-0.61	28.66	-40.49	-0.34
1051	1020	A	46	-33.15	-1.98	19.16	-90.86	-0.76
1051	1047	A	2	-30.0	0.37	26.12	0.74	0.01
1051	1159	G	6	-33.58	-0.5	18.53	-3.0	-0.03

i-nuc	BP(j)	Nuc	#BP_Win	avgMFE	avgZ	avgED	SumZ	SumZ/#TotalWindows	BPs= 2
nt-1052	-	C	120	-	-	-	-	-
1052	NoBP	C	72	-28.86	-0.59	27.77	-42.21	-0.35
1052	1016	G	46	-33.15	-1.98	19.16	-90.86	-0.76
1052	1046	G	2	-30.0	0.37	26.12	0.74	0.01

i-nuc	BP(j)	Nuc	#BP_Win	avgMFE	avgZ	avgED	SumZ	SumZ/#TotalWindows	BPs= 3
nt-1053	-	U	120	-	-	-	-	-
1053	NoBP	U	66	-28.58	-0.58	28.69	-38.01	-0.32
1053	1015	G	46	-33.15	-1.98	19.16	-90.86	-0.76
1053	1045	A	2	-30.0	0.37	26.12	0.74	0.01
1053	1157	A	6	-33.58	-0.5	18.53	-3.0	-0.03

i-nuc	BP(j)	Nuc	#BP_Win	avgMFE	avgZ	avgED	SumZ	SumZ/#TotalWindows	BPs= 3
nt-1054	-	U	120	-	-	-	-	-
1054	NoBP	U	96	-31.12	-1.36	23.64	-130.64	-1.09
1054	1049	A	16	-27.22	0.17	31.67	2.7	0.02
1054	1044	A	2	-30.0	0.37	26.12	0.74	0.01
1054	1156	G	6	-33.58	-0.5	18.53	-3.0	-0.03

i-nuc	BP(j)	Nuc	#BP_Win	avgMFE	avgZ	avgED	SumZ	SumZ/#TotalWindows	BPs= 3
nt-1055	-	C	120	-	-	-	-	-
1055	NoBP	C	52	-29.5	-0.73	27.7	-38.07	-0.32
1055	1013	G	46	-33.15	-1.98	19.16	-90.86	-0.76
1055	1048	G	16	-27.22	0.17	31.67	2.7	0.02
1055	1155	G	6	-33.58	-0.5	18.53	-3.0	-0.03

i-nuc	BP(j)	Nuc	#BP_Win	avgMFE	avgZ	avgED	SumZ	SumZ/#TotalWindows	BPs= 3
nt-1056	-	U	120	-	-	-	-	-
1056	NoBP	U	52	-29.72	-0.71	27.68	-36.83	-0.31
1056	1012	A	46	-33.15	-1.98	19.16	-90.86	-0.76
1056	1047	A	16	-27.22	0.17	31.67	2.7	0.02
1056	1154	A	6	-33.58	-0.5	18.53	-3.0	-0.03

i-nuc	BP(j)	Nuc	#BP_Win	avgMFE	avgZ	avgED	SumZ	SumZ/#TotalWindows	BPs= 7
nt-1057	-	G	120	-	-	-	-	-
1057	NoBP	G	58	-29.88	-0.32	28.83	-18.81	-0.16
1057	942	U	1	-23.4	-1.9	28.79	-1.9	-0.02
1057	1003	C	5	-24.2	-2.64	26.12	-13.21	-0.11
1057	1011	C	46	-33.15	-1.98	19.16	-90.86	-0.76
1057	1089	U	1	-25.1	0.1	24.67	0.1	0.0
1057	1041	U	2	-30.0	0.37	26.12	0.74	0.01
1057	1161	U	1	-30.0	0.45	32.34	0.45	0.0
1057	1153	C	6	-33.58	-0.5	18.53	-3.0	-0.03

i-nuc	BP(j)	Nuc	#BP_Win	avgMFE	avgZ	avgED	SumZ	SumZ/#TotalWindows	BPs= 8
nt-1058	-	C	120	-	-	-	-	-
1058	NoBP	C	52	-29.78	-0.32	29.2	-16.51	-0.14
1058	941	G	1	-23.4	-1.9	28.79	-1.9	-0.02
1058	1002	G	5	-24.2	-2.64	26.12	-13.21	-0.11
1058	1010	G	46	-33.15	-1.98	19.16	-90.86	-0.76
1058	1088	G	1	-25.1	0.1	24.67	0.1	0.0
1058	1040	G	2	-30.0	0.37	26.12	0.74	0.01
1058	1156	G	6	-32.93	-0.22	23.17	-1.35	-0.01
1058	1160	G	1	-30.0	0.45	32.34	0.45	0.0
1058	1151	G	6	-33.58	-0.5	18.53	-3.0	-0.03

i-nuc	BP(j)	Nuc	#BP_Win	avgMFE	avgZ	avgED	SumZ	SumZ/#TotalWindows	BPs= 9
nt-1059	-	C	120	-	-	-	-	-
1059	940	G	1	-23.4	-1.9	28.79	-1.9	-0.02
1059	1001	G	5	-24.2	-2.64	26.12	-13.21	-0.11
1059	1008	G	46	-33.15	-1.98	19.16	-90.86	-0.76
1059	1080	G	44	-30.7	-0.38	27.52	-16.57	-0.14
1059	1087	G	1	-25.1	0.1	24.67	0.1	0.0
1059	NoBP	C	8	-26.22	0.11	36.42	0.89	0.01
1059	1039	G	2	-30.0	0.37	26.12	0.74	0.01
1059	1155	G	6	-32.93	-0.22	23.17	-1.35	-0.01
1059	1159	G	1	-30.0	0.45	32.34	0.45	0.0
1059	1150	G	6	-33.58	-0.5	18.53	-3.0	-0.03

i-nuc	BP(j)	Nuc	#BP_Win	avgMFE	avgZ	avgED	SumZ	SumZ/#TotalWindows	BPs= 6
nt-1060	-	U	120	-	-	-	-	-
1060	1000	A	5	-24.2	-2.64	26.12	-13.21	-0.11
1060	1007	A	46	-33.15	-1.98	19.16	-90.86	-0.76
1060	1079	G	44	-30.7	-0.38	27.52	-16.57	-0.14
1060	1086	A	1	-25.1	0.1	24.67	0.1	0.0
1060	NoBP	U	17	-29.74	-0.11	27.82	-1.94	-0.02
1060	1154	A	6	-32.93	-0.22	23.17	-1.35	-0.01
1060	1157	A	1	-30.0	0.45	32.34	0.45	0.0

i-nuc	BP(j)	Nuc	#BP_Win	avgMFE	avgZ	avgED	SumZ	SumZ/#TotalWindows	BPs= 4
nt-1061	-	C	120	-	-	-	-	-
1061	NoBP	C	29	-29.64	-0.5	26.13	-14.4	-0.12
1061	1005	G	43	-33.48	-2.09	18.2	-89.8	-0.75
1061	1078	G	44	-30.7	-0.38	27.52	-16.57	-0.14
1061	1006	G	3	-28.4	-0.35	32.89	-1.06	-0.01
1061	1156	G	1	-30.0	0.45	32.34	0.45	0.0

i-nuc	BP(j)	Nuc	#BP_Win	avgMFE	avgZ	avgED	SumZ	SumZ/#TotalWindows	BPs= 5
nt-1062	-	A	120	-	-	-	-	-
1062	NoBP	A	20	-32.05	-0.38	21.88	-7.58	-0.06
1062	999	U	2	-24.5	-2.42	26.24	-4.83	-0.04
1062	1004	U	43	-33.48	-2.09	18.2	-89.8	-0.75
1062	1077	U	44	-30.7	-0.38	27.52	-16.57	-0.14
1062	1109	U	3	-28.4	-0.35	32.89	-1.06	-0.01
1062	1042	U	8	-26.22	0.11	36.42	0.89	0.01

i-nuc	BP(j)	Nuc	#BP_Win	avgMFE	avgZ	avgED	SumZ	SumZ/#TotalWindows	BPs= 7
nt-1063	-	G	120	-	-	-	-	-
1063	998	C	2	-24.5	-2.42	26.24	-4.83	-0.04
1063	1003	C	43	-33.48	-2.09	18.2	-89.8	-0.75
1063	1076	C	44	-30.7	-0.38	27.52	-16.57	-0.14
1063	1108	C	3	-28.4	-0.35	32.89	-1.06	-0.01
1063	NoBP	G	4	-31.92	-0.41	19.16	-1.64	-0.01
1063	1041	U	8	-26.22	0.11	36.42	0.89	0.01
1063	1152	C	10	-32.21	-0.08	24.2	-0.84	-0.01
1063	1146	U	6	-33.58	-0.5	18.53	-3.0	-0.03

i-nuc	BP(j)	Nuc	#BP_Win	avgMFE	avgZ	avgED	SumZ	SumZ/#TotalWindows	BPs= 6
nt-1064	-	C	120	-	-	-	-	-
1064	NoBP	C	6	-31.12	-0.81	20.35	-4.88	-0.04
1064	1002	G	43	-33.48	-2.09	18.2	-89.8	-0.75
1064	1075	G	44	-30.7	-0.38	27.52	-16.57	-0.14
1064	1107	G	3	-28.4	-0.35	32.89	-1.06	-0.01
1064	1040	G	8	-26.22	0.11	36.42	0.89	0.01
1064	1151	G	10	-32.21	-0.08	24.2	-0.84	-0.01
1064	1145	G	6	-33.58	-0.5	18.53	-3.0	-0.03

i-nuc	BP(j)	Nuc	#BP_Win	avgMFE	avgZ	avgED	SumZ	SumZ/#TotalWindows	BPs= 4
nt-1065	-	C	120	-	-	-	-	-
1065	1001	G	43	-33.48	-2.09	18.2	-89.8	-0.75
1065	NoBP	C	56	-31.22	-0.41	25.61	-22.83	-0.19
1065	1106	G	3	-28.4	-0.35	32.89	-1.06	-0.01
1065	1039	G	8	-26.22	0.11	36.42	0.89	0.01
1065	1150	G	10	-32.21	-0.08	24.2	-0.84	-0.01

i-nuc	BP(j)	Nuc	#BP_Win	avgMFE	avgZ	avgED	SumZ	SumZ/#TotalWindows	BPs= 3
nt-1066	-	U	120	-	-	-	-	-
1066	1000	A	37	-33.66	-2.27	16.4	-83.85	-0.7
1066	1081	A	36	-31.38	-0.26	26.05	-9.43	-0.08
1066	NoBP	U	44	-30.7	-0.38	27.52	-16.57	-0.14
1066	1105	A	3	-28.4	-0.35	32.89	-1.06	-0.01

i-nuc	BP(j)	Nuc	#BP_Win	avgMFE	avgZ	avgED	SumZ	SumZ/#TotalWindows	BPs= 2
nt-1067	-	C	120	-	-	-	-	-
1067	NoBP	C	25	-33.2	-2.3	16.43	-57.53	-0.48
1067	1080	G	51	-32.03	-0.65	24.36	-33.27	-0.28
1067	1072	G	44	-30.7	-0.38	27.52	-16.57	-0.14

i-nuc	BP(j)	Nuc	#BP_Win	avgMFE	avgZ	avgED	SumZ	SumZ/#TotalWindows	BPs= 1
nt-1068	-	C	120	-	-	-	-	-
1068	NoBP	C	68	-31.66	-1.01	23.81	-68.64	-0.57
1068	1079	G	52	-32.0	-0.67	24.23	-35.05	-0.29

i-nuc	BP(j)	Nuc	#BP_Win	avgMFE	avgZ	avgED	SumZ	SumZ/#TotalWindows	BPs= 1
nt-1069	-	C	120	-	-	-	-	-
1069	NoBP	C	68	-31.69	-0.96	24.04	-65.06	-0.54
1069	1078	G	52	-32.0	-0.67	24.23	-35.05	-0.29

i-nuc	BP(j)	Nuc	#BP_Win	avgMFE	avgZ	avgED	SumZ	SumZ/#TotalWindows	BPs= 1
nt-1070	-	A	120	-	-	-	-	-
1070	NoBP	A	68	-31.73	-0.9	24.25	-61.52	-0.51
1070	1077	U	52	-32.0	-0.67	24.23	-35.05	-0.29

i-nuc	BP(j)	Nuc	#BP_Win	avgMFE	avgZ	avgED	SumZ	SumZ/#TotalWindows	BPs= 1
nt-1071	-	A	120	-	-	-	-	-
1071	NoBP	A	115	-31.7	-0.75	24.57	-85.85	-0.72
1071	993	U	5	-35.68	-1.47	21.11	-7.35	-0.06

i-nuc	BP(j)	Nuc	#BP_Win	avgMFE	avgZ	avgED	SumZ	SumZ/#TotalWindows	BPs= 3
nt-1072	-	G	120	-	-	-	-	-
1072	NoBP	G	61	-31.8	-0.89	23.47	-54.18	-0.45
1072	1091	C	10	-35.9	-1.2	20.23	-12.04	-0.1
1072	992	C	5	-35.68	-1.47	21.11	-7.35	-0.06
1072	1067	C	44	-30.7	-0.38	27.52	-16.57	-0.14

i-nuc	BP(j)	Nuc	#BP_Win	avgMFE	avgZ	avgED	SumZ	SumZ/#TotalWindows	BPs= 2
nt-1073	-	U	120	-	-	-	-	-
1073	NoBP	U	107	-31.52	-0.69	24.92	-74.23	-0.62
1073	1090	G	10	-35.9	-1.2	20.23	-12.04	-0.1
1073	1110	A	3	-33.3	-0.34	33.25	-1.03	-0.01

i-nuc	BP(j)	Nuc	#BP_Win	avgMFE	avgZ	avgED	SumZ	SumZ/#TotalWindows	BPs= 3
nt-1074	-	A	120	-	-	-	-	-
1074	NoBP	A	102	-31.35	-0.63	25.24	-64.01	-0.53
1074	1089	U	10	-35.9	-1.2	20.23	-12.04	-0.1
1074	991	U	5	-35.68	-1.47	21.11	-7.35	-0.06
1074	1109	U	3	-33.3	-0.34	33.25	-1.03	-0.01

i-nuc	BP(j)	Nuc	#BP_Win	avgMFE	avgZ	avgED	SumZ	SumZ/#TotalWindows	BPs= 4
nt-1075	-	G	120	-	-	-	-	-
1075	NoBP	G	66	-32.46	-0.85	23.07	-56.42	-0.47
1075	990	C	5	-35.68	-1.47	21.11	-7.35	-0.06
1075	1064	C	44	-30.7	-0.38	27.52	-16.57	-0.14
1075	1108	C	3	-33.3	-0.34	33.25	-1.03	-0.01
1075	1193	C	2	-33.9	-0.22	26.22	-0.43	-0.0

i-nuc	BP(j)	Nuc	#BP_Win	avgMFE	avgZ	avgED	SumZ	SumZ/#TotalWindows	BPs= 4
nt-1076	-	C	120	-	-	-	-	-
1076	NoBP	C	61	-32.21	-0.81	23.69	-49.18	-0.41
1076	1087	G	10	-35.9	-1.2	20.23	-12.04	-0.1
1076	1063	G	44	-30.7	-0.38	27.52	-16.57	-0.14
1076	1107	G	3	-33.3	-0.34	33.25	-1.03	-0.01
1076	1192	G	2	-33.9	-0.22	26.22	-0.43	-0.0

i-nuc	BP(j)	Nuc	#BP_Win	avgMFE	avgZ	avgED	SumZ	SumZ/#TotalWindows	BPs= 6
nt-1077	-	U	120	-	-	-	-	-
1077	NoBP	U	4	-31.3	-1.11	22.2	-4.45	-0.04
1077	1070	A	52	-32.0	-0.67	24.23	-35.05	-0.29
1077	1086	A	10	-35.9	-1.2	20.23	-12.04	-0.1
1077	989	A	5	-35.68	-1.47	21.11	-7.35	-0.06
1077	1062	A	44	-30.7	-0.38	27.52	-16.57	-0.14
1077	1106	G	3	-33.3	-0.34	33.25	-1.03	-0.01
1077	1191	G	2	-33.9	-0.22	26.22	-0.43	-0.0

i-nuc	BP(j)	Nuc	#BP_Win	avgMFE	avgZ	avgED	SumZ	SumZ/#TotalWindows	BPs= 5
nt-1078	-	G	120	-	-	-	-	-
1078	NoBP	G	7	-32.56	-0.47	27.95	-3.3	-0.03
1078	1069	C	52	-32.0	-0.67	24.23	-35.05	-0.29
1078	1085	C	10	-35.9	-1.2	20.23	-12.04	-0.1
1078	988	C	5	-35.68	-1.47	21.11	-7.35	-0.06
1078	1061	C	44	-30.7	-0.38	27.52	-16.57	-0.14
1078	1190	C	2	-33.9	-0.22	26.22	-0.43	-0.0

i-nuc	BP(j)	Nuc	#BP_Win	avgMFE	avgZ	avgED	SumZ	SumZ/#TotalWindows	BPs= 5
nt-1079	-	G	120	-	-	-	-	-
1079	1068	C	52	-32.0	-0.67	24.23	-35.05	-0.29
1079	NoBP	G	14	-34.99	-0.91	21.64	-12.78	-0.11
1079	987	U	5	-35.68	-1.47	21.11	-7.35	-0.06
1079	1060	U	44	-30.7	-0.38	27.52	-16.57	-0.14
1079	1104	C	3	-33.3	-0.34	33.25	-1.03	-0.01
1079	1189	U	2	-33.9	-0.22	26.22	-0.43	-0.0

i-nuc	BP(j)	Nuc	#BP_Win	avgMFE	avgZ	avgED	SumZ	SumZ/#TotalWindows	BPs= 6
nt-1080	-	G	120	-	-	-	-	-
1080	1067	C	51	-32.03	-0.65	24.36	-33.27	-0.28
1080	NoBP	G	10	-35.9	-1.2	20.23	-12.04	-0.1
1080	986	C	5	-35.68	-1.47	21.11	-7.35	-0.06
1080	1059	C	44	-30.7	-0.38	27.52	-16.57	-0.14
1080	1103	C	3	-33.3	-0.34	33.25	-1.03	-0.01
1080	1188	C	2	-33.9	-0.22	26.22	-0.43	-0.0
1080	1149	U	5	-32.68	-0.33	23.29	-1.63	-0.01

i-nuc	BP(j)	Nuc	#BP_Win	avgMFE	avgZ	avgED	SumZ	SumZ/#TotalWindows	BPs= 3
nt-1081	-	A	120	-	-	-	-	-
1081	NoBP	A	74	-32.16	-0.71	25.31	-52.76	-0.44
1081	1066	U	36	-31.38	-0.26	26.05	-9.43	-0.08
1081	985	U	5	-35.68	-1.47	21.11	-7.35	-0.06
1081	1148	U	5	-32.68	-0.33	23.29	-1.63	-0.01

i-nuc	BP(j)	Nuc	#BP_Win	avgMFE	avgZ	avgED	SumZ	SumZ/#TotalWindows	BPs= 4
nt-1082	-	C	120	-	-	-	-	-
1082	NoBP	C	98	-31.9	-0.61	25.82	-59.87	-0.5
1082	984	G	5	-35.68	-1.47	21.11	-7.35	-0.06
1082	1150	G	9	-31.22	0.01	20.36	0.05	0.0
1082	1102	G	3	-33.3	-0.34	33.25	-1.03	-0.01
1082	1147	G	5	-32.68	-0.33	23.29	-1.63	-0.01

i-nuc	BP(j)	Nuc	#BP_Win	avgMFE	avgZ	avgED	SumZ	SumZ/#TotalWindows	BPs= 1
nt-1083	-	U	120	-	-	-	-	-
1083	NoBP	U	116	-31.91	-0.54	25.45	-62.34	-0.52
1083	983	A	4	-35.92	-1.5	21.43	-6.01	-0.05

i-nuc	BP(j)	Nuc	#BP_Win	avgMFE	avgZ	avgED	SumZ	SumZ/#TotalWindows	BPs= 3
nt-1084	-	A	120	-	-	-	-	-
1084	NoBP	A	87	-32.09	-0.67	26.65	-58.39	-0.49
1084	995	U	1	-34.7	-0.93	31.7	-0.93	-0.01
1084	1148	U	27	-31.59	-0.21	21.31	-5.78	-0.05
1084	1146	U	5	-32.68	-0.33	23.29	-1.63	-0.01

i-nuc	BP(j)	Nuc	#BP_Win	avgMFE	avgZ	avgED	SumZ	SumZ/#TotalWindows	BPs= 5
nt-1085	-	C	120	-	-	-	-	-
1085	NoBP	C	76	-31.49	-0.57	27.64	-43.28	-0.36
1085	1078	G	10	-35.9	-1.2	20.23	-12.04	-0.1
1085	994	G	1	-34.7	-0.93	31.7	-0.93	-0.01
1085	981	G	1	-35.5	-1.08	27.83	-1.08	-0.01
1085	1147	G	27	-31.59	-0.21	21.31	-5.78	-0.05
1085	1145	G	5	-32.68	-0.33	23.29	-1.63	-0.01

i-nuc	BP(j)	Nuc	#BP_Win	avgMFE	avgZ	avgED	SumZ	SumZ/#TotalWindows	BPs= 6
nt-1086	-	A	120	-	-	-	-	-
1086	NoBP	A	58	-31.84	-0.52	25.2	-30.34	-0.25
1086	1077	U	10	-35.9	-1.2	20.23	-12.04	-0.1
1086	993	U	1	-34.7	-0.93	31.7	-0.93	-0.01
1086	980	U	1	-35.5	-1.08	27.83	-1.08	-0.01
1086	1028	U	22	-30.95	-0.57	33.93	-12.63	-0.11
1086	1060	U	1	-25.1	0.1	24.67	0.1	0.0
1086	1146	U	27	-31.59	-0.21	21.31	-5.78	-0.05

i-nuc	BP(j)	Nuc	#BP_Win	avgMFE	avgZ	avgED	SumZ	SumZ/#TotalWindows	BPs= 6
nt-1087	-	G	120	-	-	-	-	-
1087	NoBP	G	5	-34.62	-1.35	21.53	-6.75	-0.06
1087	1076	C	10	-35.9	-1.2	20.23	-12.04	-0.1
1087	992	C	1	-34.7	-0.93	31.7	-0.93	-0.01
1087	1099	C	27	-30.14	-0.35	31.99	-9.38	-0.08
1087	1027	C	22	-30.95	-0.57	33.93	-12.63	-0.11
1087	1059	C	1	-25.1	0.1	24.67	0.1	0.0
1087	1144	C	54	-32.32	-0.36	20.58	-19.45	-0.16

i-nuc	BP(j)	Nuc	#BP_Win	avgMFE	avgZ	avgED	SumZ	SumZ/#TotalWindows	BPs= 5
nt-1088	-	G	120	-	-	-	-	-
1088	NoBP	G	15	-35.28	-1.17	20.49	-17.62	-0.15
1088	990	C	1	-34.7	-0.93	31.7	-0.93	-0.01
1088	1098	C	27	-30.14	-0.35	31.99	-9.38	-0.08
1088	1026	C	22	-30.95	-0.57	33.93	-12.63	-0.11
1088	1058	C	1	-25.1	0.1	24.67	0.1	0.0
1088	1143	C	54	-32.32	-0.36	20.58	-19.45	-0.16

i-nuc	BP(j)	Nuc	#BP_Win	avgMFE	avgZ	avgED	SumZ	SumZ/#TotalWindows	BPs= 6
nt-1089	-	U	120	-	-	-	-	-
1089	NoBP	U	5	-33.46	-0.91	21.28	-4.54	-0.04
1089	1074	A	10	-35.9	-1.2	20.23	-12.04	-0.1
1089	989	A	1	-34.7	-0.93	31.7	-0.93	-0.01
1089	1097	A	27	-30.14	-0.35	31.99	-9.38	-0.08
1089	1025	A	22	-30.95	-0.57	33.93	-12.63	-0.11
1089	1057	G	1	-25.1	0.1	24.67	0.1	0.0
1089	1142	A	54	-32.32	-0.36	20.58	-19.45	-0.16

i-nuc	BP(j)	Nuc	#BP_Win	avgMFE	avgZ	avgED	SumZ	SumZ/#TotalWindows	BPs= 6
nt-1090	-	G	120	-	-	-	-	-
1090	NoBP	G	23	-31.14	-0.6	33.33	-13.88	-0.12
1090	1073	U	10	-35.9	-1.2	20.23	-12.04	-0.1
1090	988	C	1	-34.7	-0.93	31.7	-0.93	-0.01
1090	1096	C	27	-30.14	-0.35	31.99	-9.38	-0.08
1090	1019	C	1	-25.1	0.1	24.67	0.1	0.0
1090	1141	C	54	-32.32	-0.36	20.58	-19.45	-0.16
1090	1205	C	4	-32.3	-0.51	24.65	-2.04	-0.02

i-nuc	BP(j)	Nuc	#BP_Win	avgMFE	avgZ	avgED	SumZ	SumZ/#TotalWindows	BPs= 3
nt-1091	-	C	120	-	-	-	-	-
1091	1072	G	10	-35.9	-1.2	20.23	-12.04	-0.1
1091	NoBP	C	105	-31.5	-0.41	26.49	-42.98	-0.36
1091	1018	G	1	-25.1	0.1	24.67	0.1	0.0
1091	1204	G	4	-32.3	-0.51	24.65	-2.04	-0.02

i-nuc	BP(j)	Nuc	#BP_Win	avgMFE	avgZ	avgED	SumZ	SumZ/#TotalWindows	BPs= 4
nt-1092	-	A	120	-	-	-	-	-
1092	NoBP	A	60	-31.4	-0.57	30.8	-34.05	-0.28
1092	985	U	1	-34.7	-0.93	31.7	-0.93	-0.01
1092	1017	U	1	-25.1	0.1	24.67	0.1	0.0
1092	1140	U	54	-32.32	-0.36	20.58	-19.45	-0.16
1092	1203	U	4	-32.3	-0.51	24.65	-2.04	-0.02

i-nuc	BP(j)	Nuc	#BP_Win	avgMFE	avgZ	avgED	SumZ	SumZ/#TotalWindows	BPs= 4
nt-1093	-	C	120	-	-	-	-	-
1093	NoBP	C	93	-31.92	-0.43	24.29	-39.63	-0.33
1093	984	G	1	-34.7	-0.93	31.7	-0.93	-0.01
1093	1018	G	21	-31.26	-0.62	33.84	-13.02	-0.11
1093	1016	G	1	-25.1	0.1	24.67	0.1	0.0
1093	1202	G	4	-32.3	-0.51	24.65	-2.04	-0.02

i-nuc	BP(j)	Nuc	#BP_Win	avgMFE	avgZ	avgED	SumZ	SumZ/#TotalWindows	BPs= 2
nt-1094	-	A	120	-	-	-	-	-
1094	NoBP	A	42	-31.24	-0.51	29.17	-21.35	-0.18
1094	1017	U	21	-31.26	-0.62	33.84	-13.02	-0.11
1094	1138	U	57	-32.32	-0.36	20.98	-20.39	-0.17

i-nuc	BP(j)	Nuc	#BP_Win	avgMFE	avgZ	avgED	SumZ	SumZ/#TotalWindows	BPs= 3
nt-1095	-	C	120	-	-	-	-	-
1095	NoBP	C	41	-31.06	-0.48	29.11	-19.73	-0.16
1095	982	G	1	-34.7	-0.93	31.7	-0.93	-0.01
1095	1016	G	21	-31.26	-0.62	33.84	-13.02	-0.11
1095	1137	G	57	-32.32	-0.36	20.98	-20.39	-0.17

i-nuc	BP(j)	Nuc	#BP_Win	avgMFE	avgZ	avgED	SumZ	SumZ/#TotalWindows	BPs= 5
nt-1096	-	C	120	-	-	-	-	-
1096	NoBP	C	13	-33.17	-0.77	23.95	-10.06	-0.08
1096	981	G	1	-34.7	-0.93	31.7	-0.93	-0.01
1096	1090	G	27	-30.14	-0.35	31.99	-9.38	-0.08
1096	1015	G	21	-31.26	-0.62	33.84	-13.02	-0.11
1096	1018	G	1	-24.5	0.39	35.74	0.39	0.0
1096	1136	G	57	-32.32	-0.36	20.98	-20.39	-0.17

i-nuc	BP(j)	Nuc	#BP_Win	avgMFE	avgZ	avgED	SumZ	SumZ/#TotalWindows	BPs= 4
nt-1097	-	A	120	-	-	-	-	-
1097	NoBP	A	70	-32.43	-0.43	21.74	-29.85	-0.25
1097	980	U	1	-34.7	-0.93	31.7	-0.93	-0.01
1097	1089	U	27	-30.14	-0.35	31.99	-9.38	-0.08
1097	1014	U	21	-31.26	-0.62	33.84	-13.02	-0.11
1097	1017	U	1	-24.5	0.39	35.74	0.39	0.0

i-nuc	BP(j)	Nuc	#BP_Win	avgMFE	avgZ	avgED	SumZ	SumZ/#TotalWindows	BPs= 5
nt-1098	-	C	120	-	-	-	-	-
1098	NoBP	C	12	-33.32	-0.71	25.95	-8.53	-0.07
1098	1088	G	27	-30.14	-0.35	31.99	-9.38	-0.08
1098	1013	G	21	-31.26	-0.62	33.84	-13.02	-0.11
1098	1016	G	1	-24.5	0.39	35.74	0.39	0.0
1098	1135	G	58	-32.19	-0.35	21.04	-20.29	-0.17
1098	1107	G	1	-34.3	-0.91	31.8	-0.91	-0.01

i-nuc	BP(j)	Nuc	#BP_Win	avgMFE	avgZ	avgED	SumZ	SumZ/#TotalWindows	BPs= 5
nt-1099	-	C	120	-	-	-	-	-
1099	1087	G	27	-30.14	-0.35	31.99	-9.38	-0.08
1099	NoBP	C	20	-30.81	-0.44	29.51	-8.88	-0.07
1099	1010	G	13	-33.84	-0.95	33.35	-12.33	-0.1
1099	1015	G	1	-24.5	0.39	35.74	0.39	0.0
1099	1134	G	58	-32.19	-0.35	21.04	-20.29	-0.17
1099	1106	G	1	-34.3	-0.91	31.8	-0.91	-0.01

i-nuc	BP(j)	Nuc	#BP_Win	avgMFE	avgZ	avgED	SumZ	SumZ/#TotalWindows	BPs= 3
nt-1100	-	A	120	-	-	-	-	-
1100	NoBP	A	48	-30.48	-0.39	31.08	-18.57	-0.15
1100	1009	U	13	-33.84	-0.95	33.35	-12.33	-0.1
1100	1014	U	1	-24.5	0.39	35.74	0.39	0.0
1100	1133	U	58	-32.19	-0.35	21.04	-20.29	-0.17

i-nuc	BP(j)	Nuc	#BP_Win	avgMFE	avgZ	avgED	SumZ	SumZ/#TotalWindows	BPs= 5
nt-1101	-	U	120	-	-	-	-	-
1101	NoBP	U	40	-30.64	-0.4	31.21	-15.83	-0.13
1101	997	A	4	-32.85	-0.39	32.71	-1.57	-0.01
1101	1008	G	13	-33.84	-0.95	33.35	-12.33	-0.1
1101	1012	A	4	-26.1	-0.04	31.62	-0.15	-0.0
1101	1013	G	1	-24.5	0.39	35.74	0.39	0.0
1101	1132	A	58	-32.19	-0.35	21.04	-20.29	-0.17

i-nuc	BP(j)	Nuc	#BP_Win	avgMFE	avgZ	avgED	SumZ	SumZ/#TotalWindows	BPs= 5
nt-1102	-	G	120	-	-	-	-	-
1102	NoBP	G	95	-31.76	-0.42	25.96	-39.56	-0.33
1102	996	C	4	-32.85	-0.39	32.71	-1.57	-0.01
1102	1011	C	4	-26.1	-0.04	31.62	-0.15	-0.0
1102	1041	U	2	-23.2	0.64	38.42	1.27	0.01
1102	1082	C	3	-33.3	-0.34	33.25	-1.03	-0.01
1102	1193	C	12	-32.78	-0.63	25.78	-7.55	-0.06

i-nuc	BP(j)	Nuc	#BP_Win	avgMFE	avgZ	avgED	SumZ	SumZ/#TotalWindows	BPs= 5
nt-1103	-	C	120	-	-	-	-	-
1103	NoBP	C	86	-31.51	-0.33	25.24	-28.22	-0.24
1103	1006	G	13	-33.84	-0.95	33.35	-12.33	-0.1
1103	1010	G	4	-26.1	-0.04	31.62	-0.15	-0.0
1103	1040	G	2	-23.2	0.64	38.42	1.27	0.01
1103	1080	G	3	-33.3	-0.34	33.25	-1.03	-0.01
1103	1192	G	12	-32.78	-0.63	25.78	-7.55	-0.06

i-nuc	BP(j)	Nuc	#BP_Win	avgMFE	avgZ	avgED	SumZ	SumZ/#TotalWindows	BPs= 8
nt-1104	-	C	120	-	-	-	-	-
1104	NoBP	C	24	-28.42	-0.14	34.87	-3.39	-0.03
1104	994	G	4	-32.85	-0.39	32.71	-1.57	-0.01
1104	1005	G	13	-33.84	-0.95	33.35	-12.33	-0.1
1104	1008	G	1	-26.3	-0.01	31.4	-0.01	-0.0
1104	1039	G	2	-23.2	0.64	38.42	1.27	0.01
1104	1129	G	58	-32.19	-0.35	21.04	-20.29	-0.17
1104	1079	G	3	-33.3	-0.34	33.25	-1.03	-0.01
1104	1191	G	12	-32.78	-0.63	25.78	-7.55	-0.06
1104	1221	G	3	-36.27	-0.91	28.78	-2.74	-0.02

i-nuc	BP(j)	Nuc	#BP_Win	avgMFE	avgZ	avgED	SumZ	SumZ/#TotalWindows	BPs= 5
nt-1105	-	A	120	-	-	-	-	-
1105	NoBP	A	95	-31.47	-0.34	25.06	-31.92	-0.27
1105	993	U	4	-32.85	-0.39	32.71	-1.57	-0.01
1105	1004	U	13	-33.84	-0.95	33.35	-12.33	-0.1
1105	1066	U	3	-28.4	-0.35	32.89	-1.06	-0.01
1105	1038	U	2	-23.2	0.64	38.42	1.27	0.01
1105	1220	U	3	-36.27	-0.91	28.78	-2.74	-0.02

i-nuc	BP(j)	Nuc	#BP_Win	avgMFE	avgZ	avgED	SumZ	SumZ/#TotalWindows	BPs= 7
nt-1106	-	G	120	-	-	-	-	-
1106	992	C	4	-32.85	-0.39	32.71	-1.57	-0.01
1106	1003	C	13	-33.84	-0.95	33.35	-12.33	-0.1
1106	1065	C	3	-28.4	-0.35	32.89	-1.06	-0.01
1106	NoBP	G	93	-31.54	-0.35	24.65	-32.16	-0.27
1106	1037	C	2	-23.2	0.64	38.42	1.27	0.01
1106	1077	U	3	-33.3	-0.34	33.25	-1.03	-0.01
1106	1099	C	1	-34.3	-0.91	31.8	-0.91	-0.01
1106	1225	C	1	-41.1	-2.16	25.22	-2.16	-0.02

i-nuc	BP(j)	Nuc	#BP_Win	avgMFE	avgZ	avgED	SumZ	SumZ/#TotalWindows	BPs= 8
nt-1107	-	G	120	-	-	-	-	-
1107	NoBP	G	18	-33.94	-0.82	33.07	-14.79	-0.12
1107	991	U	2	-33.3	-0.35	30.47	-0.7	-0.01
1107	1064	C	3	-28.4	-0.35	32.89	-1.06	-0.01
1107	1009	U	1	-24.9	0.4	34.73	0.4	0.0
1107	1127	U	86	-31.05	-0.29	24.29	-25.27	-0.21
1107	1076	C	3	-33.3	-0.34	33.25	-1.03	-0.01
1107	1098	C	1	-34.3	-0.91	31.8	-0.91	-0.01
1107	1218	U	3	-36.27	-0.91	28.78	-2.74	-0.02
1107	1224	C	3	-39.17	-1.72	25.4	-5.16	-0.04

i-nuc	BP(j)	Nuc	#BP_Win	avgMFE	avgZ	avgED	SumZ	SumZ/#TotalWindows	BPs= 7
nt-1108	-	C	120	-	-	-	-	-
1108	NoBP	C	10	-33.55	-0.58	31.52	-5.76	-0.05
1108	1001	G	11	-34.51	-1.03	33.86	-11.37	-0.09
1108	1063	G	3	-28.4	-0.35	32.89	-1.06	-0.01
1108	1008	G	1	-24.9	0.4	34.73	0.4	0.0
1108	1126	G	86	-31.05	-0.29	24.29	-25.27	-0.21
1108	1075	G	3	-33.3	-0.34	33.25	-1.03	-0.01
1108	1217	G	3	-36.27	-0.91	28.78	-2.74	-0.02
1108	1223	G	3	-39.17	-1.72	25.4	-5.16	-0.04

i-nuc	BP(j)	Nuc	#BP_Win	avgMFE	avgZ	avgED	SumZ	SumZ/#TotalWindows	BPs= 7
nt-1109	-	U	120	-	-	-	-	-
1109	NoBP	U	11	-33.72	-0.62	32.48	-6.82	-0.06
1109	1000	A	10	-34.73	-1.08	33.14	-10.83	-0.09
1109	1062	A	3	-28.4	-0.35	32.89	-1.06	-0.01
1109	1007	A	1	-24.9	0.4	34.73	0.4	0.0
1109	1125	A	86	-31.05	-0.29	24.29	-25.27	-0.21
1109	1074	A	3	-33.3	-0.34	33.25	-1.03	-0.01
1109	1216	G	3	-36.27	-0.91	28.78	-2.74	-0.02
1109	1222	A	3	-39.17	-1.72	25.4	-5.16	-0.04

i-nuc	BP(j)	Nuc	#BP_Win	avgMFE	avgZ	avgED	SumZ	SumZ/#TotalWindows	BPs= 3
nt-1110	-	A	120	-	-	-	-	-
1110	999	U	9	-34.88	-1.12	31.95	-10.11	-0.08
1110	NoBP	A	22	-33.81	-0.75	31.28	-16.43	-0.14
1110	1124	U	86	-31.05	-0.29	24.29	-25.27	-0.21
1110	1073	U	3	-33.3	-0.34	33.25	-1.03	-0.01

i-nuc	BP(j)	Nuc	#BP_Win	avgMFE	avgZ	avgED	SumZ	SumZ/#TotalWindows	BPs= 2
nt-1111	-	A	120	-	-	-	-	-
1111	NoBP	A	31	-33.63	-0.72	31.8	-22.28	-0.19
1111	1123	U	86	-31.05	-0.29	24.29	-25.27	-0.21
1111	1220	U	3	-39.17	-1.72	25.4	-5.16	-0.04

i-nuc	BP(j)	Nuc	#BP_Win	avgMFE	avgZ	avgED	SumZ	SumZ/#TotalWindows	BPs= 1
nt-1112	-	U	120	-	-	-	-	-
1112	NoBP	U	117	-31.74	-0.4	26.28	-47.0	-0.39
1112	1219	G	3	-39.17	-1.72	25.4	-5.16	-0.04

i-nuc	BP(j)	Nuc	#BP_Win	avgMFE	avgZ	avgED	SumZ	SumZ/#TotalWindows	BPs= 0
nt-1113	-	U	120	-	-	-	-	-
1113	NoBP	U	120	-31.94	-0.43	26.26	-51.65	-0.43

i-nuc	BP(j)	Nuc	#BP_Win	avgMFE	avgZ	avgED	SumZ	SumZ/#TotalWindows	BPs= 1
nt-1114	-	U	120	-	-	-	-	-
1114	NoBP	U	114	-31.73	-0.4	26.03	-45.04	-0.38
1114	1217	G	6	-36.83	-1.1	29.78	-6.6	-0.06

i-nuc	BP(j)	Nuc	#BP_Win	avgMFE	avgZ	avgED	SumZ	SumZ/#TotalWindows	BPs= 1
nt-1115	-	U	120	-	-	-	-	-
1115	NoBP	U	112	-31.71	-0.39	25.89	-44.09	-0.37
1115	1216	G	8	-36.53	-0.95	29.99	-7.63	-0.06

i-nuc	BP(j)	Nuc	#BP_Win	avgMFE	avgZ	avgED	SumZ	SumZ/#TotalWindows	BPs= 1
nt-1116	-	U	120	-	-	-	-	-
1116	NoBP	U	100	-31.11	-0.33	25.64	-32.93	-0.27
1116	1215	A	20	-36.94	-0.92	28.53	-18.5	-0.15

i-nuc	BP(j)	Nuc	#BP_Win	avgMFE	avgZ	avgED	SumZ	SumZ/#TotalWindows	BPs= 1
nt-1117	-	G	120	-	-	-	-	-
1117	NoBP	G	99	-31.07	-0.32	25.59	-31.49	-0.26
1117	1214	C	21	-37.09	-0.91	28.33	-19.2	-0.16

i-nuc	BP(j)	Nuc	#BP_Win	avgMFE	avgZ	avgED	SumZ	SumZ/#TotalWindows	BPs= 1
nt-1118	-	U	120	-	-	-	-	-
1118	NoBP	U	99	-31.09	-0.31	25.44	-30.24	-0.25
1118	1213	A	21	-37.09	-0.91	28.33	-19.2	-0.16

i-nuc	BP(j)	Nuc	#BP_Win	avgMFE	avgZ	avgED	SumZ	SumZ/#TotalWindows	BPs= 1
nt-1119	-	A	120	-	-	-	-	-
1119	NoBP	A	99	-31.14	-0.3	25.19	-29.57	-0.25
1119	1212	U	21	-37.09	-0.91	28.33	-19.2	-0.16

i-nuc	BP(j)	Nuc	#BP_Win	avgMFE	avgZ	avgED	SumZ	SumZ/#TotalWindows	BPs= 1
nt-1120	-	A	120	-	-	-	-	-
1120	NoBP	A	99	-31.21	-0.3	24.86	-29.31	-0.24
1120	1211	U	21	-37.09	-0.91	28.33	-19.2	-0.16

i-nuc	BP(j)	Nuc	#BP_Win	avgMFE	avgZ	avgED	SumZ	SumZ/#TotalWindows	BPs= 1
nt-1121	-	U	120	-	-	-	-	-
1121	NoBP	U	99	-31.28	-0.3	24.6	-29.23	-0.24
1121	1210	A	21	-37.09	-0.91	28.33	-19.2	-0.16

i-nuc	BP(j)	Nuc	#BP_Win	avgMFE	avgZ	avgED	SumZ	SumZ/#TotalWindows	BPs= 1
nt-1122	-	U	120	-	-	-	-	-
1122	NoBP	U	99	-31.38	-0.29	24.44	-29.11	-0.24
1122	1209	G	21	-37.09	-0.91	28.33	-19.2	-0.16

i-nuc	BP(j)	Nuc	#BP_Win	avgMFE	avgZ	avgED	SumZ	SumZ/#TotalWindows	BPs= 2
nt-1123	-	U	120	-	-	-	-	-
1123	NoBP	U	13	-34.33	-0.26	24.63	-3.43	-0.03
1123	1111	A	86	-31.05	-0.29	24.29	-25.27	-0.21
1123	1208	G	21	-37.09	-0.91	28.33	-19.2	-0.16

i-nuc	BP(j)	Nuc	#BP_Win	avgMFE	avgZ	avgED	SumZ	SumZ/#TotalWindows	BPs= 2
nt-1124	-	U	120	-	-	-	-	-
1124	NoBP	U	13	-35.25	-0.28	22.58	-3.64	-0.03
1124	1110	A	86	-31.05	-0.29	24.29	-25.27	-0.21
1124	1207	G	21	-37.09	-0.91	28.33	-19.2	-0.16

i-nuc	BP(j)	Nuc	#BP_Win	avgMFE	avgZ	avgED	SumZ	SumZ/#TotalWindows	BPs= 2
nt-1125	-	A	120	-	-	-	-	-
1125	NoBP	A	13	-36.21	-0.29	20.78	-3.71	-0.03
1125	1109	U	86	-31.05	-0.29	24.29	-25.27	-0.21
1125	1206	U	21	-37.09	-0.91	28.33	-19.2	-0.16

i-nuc	BP(j)	Nuc	#BP_Win	avgMFE	avgZ	avgED	SumZ	SumZ/#TotalWindows	BPs= 3
nt-1126	-	G	120	-	-	-	-	-
1126	NoBP	G	10	-36.11	-0.24	22.15	-2.37	-0.02
1126	1108	C	86	-31.05	-0.29	24.29	-25.27	-0.21
1126	1205	C	21	-37.09	-0.91	28.33	-19.2	-0.16
1126	1193	C	3	-40.57	-0.29	14.29	-0.86	-0.01

i-nuc	BP(j)	Nuc	#BP_Win	avgMFE	avgZ	avgED	SumZ	SumZ/#TotalWindows	BPs= 3
nt-1127	-	U	120	-	-	-	-	-
1127	1107	G	86	-31.05	-0.29	24.29	-25.27	-0.21
1127	NoBP	U	10	-37.67	-0.31	20.11	-3.14	-0.03
1127	1204	G	21	-37.09	-0.91	28.33	-19.2	-0.16
1127	1192	G	3	-40.57	-0.29	14.29	-0.86	-0.01

i-nuc	BP(j)	Nuc	#BP_Win	avgMFE	avgZ	avgED	SumZ	SumZ/#TotalWindows	BPs= 2
nt-1128	-	A	120	-	-	-	-	-
1128	NoBP	A	91	-32.67	-0.34	22.22	-30.51	-0.25
1128	1038	U	8	-26.22	0.11	36.42	0.89	0.01
1128	1203	U	21	-37.09	-0.91	28.33	-19.2	-0.16

i-nuc	BP(j)	Nuc	#BP_Win	avgMFE	avgZ	avgED	SumZ	SumZ/#TotalWindows	BPs= 3
nt-1129	-	G	120	-	-	-	-	-
1129	NoBP	G	27	-34.28	-0.64	29.67	-17.2	-0.14
1129	1104	C	58	-32.19	-0.35	21.04	-20.29	-0.17
1129	1037	C	8	-26.22	0.11	36.42	0.89	0.01
1129	1190	C	27	-36.07	-0.45	21.34	-12.16	-0.1

i-nuc	BP(j)	Nuc	#BP_Win	avgMFE	avgZ	avgED	SumZ	SumZ/#TotalWindows	BPs= 2
nt-1130	-	A	120	-	-	-	-	-
1130	NoBP	A	85	-33.0	-0.43	23.72	-36.83	-0.31
1130	1036	U	8	-26.22	0.11	36.42	0.89	0.01
1130	1189	U	27	-36.07	-0.45	21.34	-12.16	-0.1

i-nuc	BP(j)	Nuc	#BP_Win	avgMFE	avgZ	avgED	SumZ	SumZ/#TotalWindows	BPs= 3
nt-1131	-	G	120	-	-	-	-	-
1131	NoBP	G	84	-33.1	-0.44	23.63	-37.03	-0.31
1131	1035	C	8	-26.22	0.11	36.42	0.89	0.01
1131	1188	C	27	-36.07	-0.45	21.34	-12.16	-0.1
1131	1190	C	1	-39.9	0.06	19.26	0.06	0.0

i-nuc	BP(j)	Nuc	#BP_Win	avgMFE	avgZ	avgED	SumZ	SumZ/#TotalWindows	BPs= 2
nt-1132	-	A	120	-	-	-	-	-
1132	NoBP	A	61	-34.63	-0.47	26.67	-28.41	-0.24
1132	1101	U	58	-32.19	-0.35	21.04	-20.29	-0.17
1132	1189	U	1	-39.9	0.06	19.26	0.06	0.0

i-nuc	BP(j)	Nuc	#BP_Win	avgMFE	avgZ	avgED	SumZ	SumZ/#TotalWindows	BPs= 4
nt-1133	-	U	120	-	-	-	-	-
1133	NoBP	U	6	-34.17	0.29	29.58	1.75	0.01
1133	1100	A	58	-32.19	-0.35	21.04	-20.29	-0.17
1133	1031	A	8	-26.22	0.11	36.42	0.89	0.01
1133	1186	A	27	-36.07	-0.45	21.34	-12.16	-0.1
1133	1199	A	21	-37.09	-0.91	28.33	-19.2	-0.16

i-nuc	BP(j)	Nuc	#BP_Win	avgMFE	avgZ	avgED	SumZ	SumZ/#TotalWindows	BPs= 5
nt-1134	-	G	120	-	-	-	-	-
1134	NoBP	G	5	-36.38	0.19	29.93	0.96	0.01
1134	1099	C	58	-32.19	-0.35	21.04	-20.29	-0.17
1134	1030	C	8	-26.22	0.11	36.42	0.89	0.01
1134	1185	C	27	-36.07	-0.45	21.34	-12.16	-0.1
1134	1198	C	21	-37.09	-0.91	28.33	-19.2	-0.16
1134	1187	C	1	-39.9	0.06	19.26	0.06	0.0

i-nuc	BP(j)	Nuc	#BP_Win	avgMFE	avgZ	avgED	SumZ	SumZ/#TotalWindows	BPs= 5
nt-1135	-	G	120	-	-	-	-	-
1135	1098	C	58	-32.19	-0.35	21.04	-20.29	-0.17
1135	1029	C	8	-26.22	0.11	36.42	0.89	0.01
1135	1184	C	27	-36.07	-0.45	21.34	-12.16	-0.1
1135	1197	C	21	-37.09	-0.91	28.33	-19.2	-0.16
1135	1185	C	6	-39.82	-0.01	26.09	-0.06	-0.0

i-nuc	BP(j)	Nuc	#BP_Win	avgMFE	avgZ	avgED	SumZ	SumZ/#TotalWindows	BPs= 7
nt-1136	-	G	120	-	-	-	-	-
1136	NoBP	G	1	-22.8	1.0	39.65	1.0	0.01
1136	1028	U	1	-25.2	0.53	37.12	0.53	0.0
1136	1027	C	6	-26.97	-0.11	35.76	-0.64	-0.01
1136	1096	C	57	-32.32	-0.36	20.98	-20.39	-0.17
1136	1183	C	27	-36.07	-0.45	21.34	-12.16	-0.1
1136	1196	C	21	-37.09	-0.91	28.33	-19.2	-0.16
1136	1184	C	6	-39.82	-0.01	26.09	-0.06	-0.0
1136	1144	C	1	-38.7	0.02	42.36	0.02	0.0

i-nuc	BP(j)	Nuc	#BP_Win	avgMFE	avgZ	avgED	SumZ	SumZ/#TotalWindows	BPs= 6
nt-1137	-	G	120	-	-	-	-	-
1137	1027	C	1	-25.2	0.53	37.12	0.53	0.0
1137	1026	C	6	-26.97	-0.11	35.76	-0.64	-0.01
1137	1095	C	57	-32.32	-0.36	20.98	-20.39	-0.17
1137	NoBP	G	28	-36.17	-0.44	22.03	-12.19	-0.1
1137	1195	U	21	-37.09	-0.91	28.33	-19.2	-0.16
1137	1183	C	6	-39.82	-0.01	26.09	-0.06	-0.0
1137	1143	C	1	-38.7	0.02	42.36	0.02	0.0

i-nuc	BP(j)	Nuc	#BP_Win	avgMFE	avgZ	avgED	SumZ	SumZ/#TotalWindows	BPs= 4
nt-1138	-	U	120	-	-	-	-	-
1138	1025	A	6	-26.97	-0.11	35.76	-0.64	-0.01
1138	1094	A	57	-32.32	-0.36	20.98	-20.39	-0.17
1138	NoBP	U	50	-36.64	-0.63	24.89	-31.49	-0.26
1138	1182	A	6	-39.82	-0.01	26.09	-0.06	-0.0
1138	1142	A	1	-38.7	0.02	42.36	0.02	0.0

i-nuc	BP(j)	Nuc	#BP_Win	avgMFE	avgZ	avgED	SumZ	SumZ/#TotalWindows	BPs= 1
nt-1139	-	U	120	-	-	-	-	-
1139	1024	A	5	-27.14	-0.16	35.51	-0.79	-0.01
1139	NoBP	U	115	-34.71	-0.45	23.26	-51.95	-0.43

i-nuc	BP(j)	Nuc	#BP_Win	avgMFE	avgZ	avgED	SumZ	SumZ/#TotalWindows	BPs= 1
nt-1140	-	U	120	-	-	-	-	-
1140	NoBP	U	66	-36.31	-0.51	26.37	-33.37	-0.28
1140	1092	A	54	-32.32	-0.36	20.58	-19.45	-0.16

i-nuc	BP(j)	Nuc	#BP_Win	avgMFE	avgZ	avgED	SumZ	SumZ/#TotalWindows	BPs= 1
nt-1141	-	C	120	-	-	-	-	-
1141	NoBP	C	66	-36.54	-0.51	26.2	-33.77	-0.28
1141	1090	G	54	-32.32	-0.36	20.58	-19.45	-0.16

i-nuc	BP(j)	Nuc	#BP_Win	avgMFE	avgZ	avgED	SumZ	SumZ/#TotalWindows	BPs= 3
nt-1142	-	A	120	-	-	-	-	-
1142	NoBP	A	63	-36.58	-0.53	25.89	-33.36	-0.28
1142	1089	U	54	-32.32	-0.36	20.58	-19.45	-0.16
1142	1138	U	1	-38.7	0.02	42.36	0.02	0.0
1142	1161	U	2	-42.1	-0.42	28.92	-0.84	-0.01

i-nuc	BP(j)	Nuc	#BP_Win	avgMFE	avgZ	avgED	SumZ	SumZ/#TotalWindows	BPs= 4
nt-1143	-	C	120	-	-	-	-	-
1143	NoBP	C	41	-36.55	-0.35	24.24	-14.2	-0.12
1143	1088	G	54	-32.32	-0.36	20.58	-19.45	-0.16
1143	1192	G	21	-37.09	-0.91	28.33	-19.2	-0.16
1143	1137	G	1	-38.7	0.02	42.36	0.02	0.0
1143	1160	G	3	-42.27	-0.48	31.61	-1.43	-0.01

i-nuc	BP(j)	Nuc	#BP_Win	avgMFE	avgZ	avgED	SumZ	SumZ/#TotalWindows	BPs= 5
nt-1144	-	C	120	-	-	-	-	-
1144	1087	G	54	-32.32	-0.36	20.58	-19.45	-0.16
1144	1177	G	41	-36.94	-0.37	24.0	-15.0	-0.12
1144	1191	G	21	-37.09	-0.91	28.33	-19.2	-0.16
1144	1136	G	1	-38.7	0.02	42.36	0.02	0.0
1144	1159	G	3	-42.27	-0.48	31.61	-1.43	-0.01

i-nuc	BP(j)	Nuc	#BP_Win	avgMFE	avgZ	avgED	SumZ	SumZ/#TotalWindows	BPs= 7
nt-1145	-	G	120	-	-	-	-	-
1145	NoBP	G	31	-31.65	-0.24	21.36	-7.43	-0.06
1145	1064	C	6	-33.58	-0.5	18.53	-3.0	-0.03
1145	1176	C	51	-36.45	-0.43	22.76	-22.15	-0.18
1145	1187	C	2	-33.9	-0.22	26.22	-0.43	-0.0
1145	1085	C	5	-32.68	-0.33	23.29	-1.63	-0.01
1145	1190	C	21	-37.09	-0.91	28.33	-19.2	-0.16
1145	1230	C	1	-38.7	0.02	42.36	0.02	0.0
1145	1158	U	3	-42.27	-0.48	31.61	-1.43	-0.01

i-nuc	BP(j)	Nuc	#BP_Win	avgMFE	avgZ	avgED	SumZ	SumZ/#TotalWindows	BPs= 7
nt-1146	-	U	120	-	-	-	-	-
1146	NoBP	U	25	-36.77	-0.84	27.23	-21.0	-0.17
1146	1086	A	27	-31.59	-0.21	21.31	-5.78	-0.05
1146	1063	G	6	-33.58	-0.5	18.53	-3.0	-0.03
1146	1175	A	51	-36.45	-0.43	22.76	-22.15	-0.18
1146	1186	A	2	-33.9	-0.22	26.22	-0.43	-0.0
1146	1084	A	5	-32.68	-0.33	23.29	-1.63	-0.01
1146	1229	G	1	-38.7	0.02	42.36	0.02	0.0
1146	1157	A	3	-42.27	-0.48	31.61	-1.43	-0.01

i-nuc	BP(j)	Nuc	#BP_Win	avgMFE	avgZ	avgED	SumZ	SumZ/#TotalWindows	BPs= 5
nt-1147	-	G	120	-	-	-	-	-
1147	NoBP	G	14	-37.14	-0.48	23.62	-6.76	-0.06
1147	1085	C	27	-31.59	-0.21	21.31	-5.78	-0.05
1147	1174	C	51	-36.45	-0.43	22.76	-22.15	-0.18
1147	1185	C	2	-33.9	-0.22	26.22	-0.43	-0.0
1147	1082	C	5	-32.68	-0.33	23.29	-1.63	-0.01
1147	1188	C	21	-37.09	-0.91	28.33	-19.2	-0.16

i-nuc	BP(j)	Nuc	#BP_Win	avgMFE	avgZ	avgED	SumZ	SumZ/#TotalWindows	BPs= 4
nt-1148	-	U	120	-	-	-	-	-
1148	1084	A	27	-31.59	-0.21	21.31	-5.78	-0.05
1148	NoBP	U	84	-36.59	-0.57	23.75	-48.15	-0.4
1148	1081	A	5	-32.68	-0.33	23.29	-1.63	-0.01
1148	1227	G	1	-38.7	0.02	42.36	0.02	0.0
1148	1155	G	3	-42.27	-0.48	31.61	-1.43	-0.01

i-nuc	BP(j)	Nuc	#BP_Win	avgMFE	avgZ	avgED	SumZ	SumZ/#TotalWindows	BPs= 5
nt-1149	-	U	120	-	-	-	-	-
1149	NoBP	U	88	-35.17	-0.4	21.72	-35.63	-0.3
1149	1182	A	2	-33.9	-0.22	26.22	-0.43	-0.0
1149	1080	G	5	-32.68	-0.33	23.29	-1.63	-0.01
1149	1186	A	21	-37.09	-0.91	28.33	-19.2	-0.16
1149	1226	A	1	-38.7	0.02	42.36	0.02	0.0
1149	1154	A	3	-42.27	-0.48	31.61	-1.43	-0.01

i-nuc	BP(j)	Nuc	#BP_Win	avgMFE	avgZ	avgED	SumZ	SumZ/#TotalWindows	BPs= 9
nt-1150	-	G	120	-	-	-	-	-
1150	NoBP	G	10	-41.32	-0.89	19.96	-8.87	-0.07
1150	1082	C	9	-31.22	0.01	20.36	0.05	0.0
1150	1065	C	10	-32.21	-0.08	24.2	-0.84	-0.01
1150	1059	C	6	-33.58	-0.5	18.53	-3.0	-0.03
1150	1162	C	1	-30.6	0.26	25.16	0.26	0.0
1150	1172	C	51	-36.45	-0.43	22.76	-22.15	-0.18
1150	1181	C	2	-33.9	-0.22	26.22	-0.43	-0.0
1150	1194	C	9	-32.51	-0.61	20.96	-5.51	-0.05
1150	1185	C	21	-37.09	-0.91	28.33	-19.2	-0.16
1150	1225	C	1	-38.7	0.02	42.36	0.02	0.0

i-nuc	BP(j)	Nuc	#BP_Win	avgMFE	avgZ	avgED	SumZ	SumZ/#TotalWindows	BPs= 9
nt-1151	-	G	120	-	-	-	-	-
1151	NoBP	G	17	-37.94	-0.59	19.74	-10.08	-0.08
1151	1041	U	2	-32.3	-0.31	17.91	-0.62	-0.01
1151	1064	C	10	-32.21	-0.08	24.2	-0.84	-0.01
1151	1058	C	6	-33.58	-0.5	18.53	-3.0	-0.03
1151	1161	U	1	-30.6	0.26	25.16	0.26	0.0
1151	1171	C	51	-36.45	-0.43	22.76	-22.15	-0.18
1151	1180	C	2	-33.9	-0.22	26.22	-0.43	-0.0
1151	1193	C	9	-32.51	-0.61	20.96	-5.51	-0.05
1151	1184	C	21	-37.09	-0.91	28.33	-19.2	-0.16
1151	1224	C	1	-38.7	0.02	42.36	0.02	0.0

i-nuc	BP(j)	Nuc	#BP_Win	avgMFE	avgZ	avgED	SumZ	SumZ/#TotalWindows	BPs= 5
nt-1152	-	C	120	-	-	-	-	-
1152	NoBP	C	97	-36.77	-0.59	23.12	-57.2	-0.48
1152	1040	G	2	-32.3	-0.31	17.91	-0.62	-0.01
1152	1063	G	10	-32.21	-0.08	24.2	-0.84	-0.01
1152	1160	G	1	-30.6	0.26	25.16	0.26	0.0
1152	1192	G	9	-32.51	-0.61	20.96	-5.51	-0.05
1152	1223	G	1	-38.7	0.02	42.36	0.02	0.0

i-nuc	BP(j)	Nuc	#BP_Win	avgMFE	avgZ	avgED	SumZ	SumZ/#TotalWindows	BPs= 7
nt-1153	-	C	120	-	-	-	-	-
1153	NoBP	C	42	-36.25	-0.6	26.33	-25.15	-0.21
1153	1039	G	2	-32.3	-0.31	17.91	-0.62	-0.01
1153	1057	G	6	-33.58	-0.5	18.53	-3.0	-0.03
1153	1159	G	1	-30.6	0.26	25.16	0.26	0.0
1153	1169	G	54	-36.18	-0.4	22.69	-21.53	-0.18
1153	1191	G	9	-32.51	-0.61	20.96	-5.51	-0.05
1153	1221	G	1	-38.7	0.02	42.36	0.02	0.0
1153	1268	G	5	-45.18	-2.16	6.47	-10.78	-0.09

i-nuc	BP(j)	Nuc	#BP_Win	avgMFE	avgZ	avgED	SumZ	SumZ/#TotalWindows	BPs= 9
nt-1154	-	A	120	-	-	-	-	-
1154	NoBP	A	32	-36.54	-0.72	26.49	-23.16	-0.19
1154	1038	U	2	-32.3	-0.31	17.91	-0.62	-0.01
1154	1060	U	6	-32.93	-0.22	23.17	-1.35	-0.01
1154	1056	U	6	-33.58	-0.5	18.53	-3.0	-0.03
1154	1158	U	1	-30.6	0.26	25.16	0.26	0.0
1154	1168	U	54	-36.18	-0.4	22.69	-21.53	-0.18
1154	1189	U	9	-32.51	-0.61	20.96	-5.51	-0.05
1154	1220	U	1	-38.7	0.02	42.36	0.02	0.0
1154	1149	U	3	-42.27	-0.48	31.61	-1.43	-0.01
1154	1267	U	6	-44.67	-2.0	7.27	-12.0	-0.1

i-nuc	BP(j)	Nuc	#BP_Win	avgMFE	avgZ	avgED	SumZ	SumZ/#TotalWindows	BPs= 10
nt-1155	-	G	120	-	-	-	-	-
1155	1037	C	2	-32.3	-0.31	17.91	-0.62	-0.01
1155	NoBP	G	6	-33.87	0.03	26.72	0.21	0.0
1155	1059	C	6	-32.93	-0.22	23.17	-1.35	-0.01
1155	1055	C	6	-33.58	-0.5	18.53	-3.0	-0.03
1155	1167	C	54	-36.18	-0.4	22.69	-21.53	-0.18
1155	1181	C	23	-37.05	-0.86	28.51	-19.86	-0.17
1155	1176	C	2	-33.9	-0.22	26.22	-0.43	-0.0
1155	1188	C	9	-32.51	-0.61	20.96	-5.51	-0.05
1155	1148	U	3	-42.27	-0.48	31.61	-1.43	-0.01
1155	1266	U	7	-44.21	-1.84	8.23	-12.91	-0.11
1155	1271	C	2	-44.1	-2.01	7.23	-4.03	-0.03

i-nuc	BP(j)	Nuc	#BP_Win	avgMFE	avgZ	avgED	SumZ	SumZ/#TotalWindows	BPs= 9
nt-1156	-	G	120	-	-	-	-	-
1156	NoBP	G	10	-37.42	-0.34	24.95	-3.45	-0.03
1156	1058	C	6	-32.93	-0.22	23.17	-1.35	-0.01
1156	1061	C	1	-30.0	0.45	32.34	0.45	0.0
1156	1054	U	6	-33.58	-0.5	18.53	-3.0	-0.03
1156	1166	C	54	-36.18	-0.4	22.69	-21.53	-0.18
1156	1180	C	23	-37.05	-0.86	28.51	-19.86	-0.17
1156	1174	C	2	-33.9	-0.22	26.22	-0.43	-0.0
1156	1187	C	9	-32.51	-0.61	20.96	-5.51	-0.05
1156	1265	U	7	-44.21	-1.84	8.23	-12.91	-0.11
1156	1270	C	2	-44.1	-2.01	7.23	-4.03	-0.03

i-nuc	BP(j)	Nuc	#BP_Win	avgMFE	avgZ	avgED	SumZ	SumZ/#TotalWindows	BPs= 8
nt-1157	-	A	120	-	-	-	-	-
1157	NoBP	A	22	-33.91	-0.46	21.61	-10.04	-0.08
1157	1060	U	1	-30.0	0.45	32.34	0.45	0.0
1157	1053	U	6	-33.58	-0.5	18.53	-3.0	-0.03
1157	1165	U	54	-36.18	-0.4	22.69	-21.53	-0.18
1157	1179	U	23	-37.05	-0.86	28.51	-19.86	-0.17
1157	1173	U	2	-33.9	-0.22	26.22	-0.43	-0.0
1157	1146	U	3	-42.27	-0.48	31.61	-1.43	-0.01
1157	1264	U	7	-44.21	-1.84	8.23	-12.91	-0.11
1157	1269	U	2	-44.1	-2.01	7.23	-4.03	-0.03

i-nuc	BP(j)	Nuc	#BP_Win	avgMFE	avgZ	avgED	SumZ	SumZ/#TotalWindows	BPs= 5
nt-1158	-	U	120	-	-	-	-	-
1158	NoBP	U	84	-35.48	-0.44	22.27	-36.69	-0.31
1158	1154	A	1	-30.6	0.26	25.16	0.26	0.0
1158	1178	A	23	-37.05	-0.86	28.51	-19.86	-0.17
1158	1145	G	3	-42.27	-0.48	31.61	-1.43	-0.01
1158	1263	A	7	-44.21	-1.84	8.23	-12.91	-0.11
1158	1268	G	2	-44.1	-2.01	7.23	-4.03	-0.03

i-nuc	BP(j)	Nuc	#BP_Win	avgMFE	avgZ	avgED	SumZ	SumZ/#TotalWindows	BPs= 7
nt-1159	-	G	120	-	-	-	-	-
1159	NoBP	G	67	-37.14	-0.57	20.88	-38.01	-0.32
1159	1059	C	1	-30.0	0.45	32.34	0.45	0.0
1159	1051	U	6	-33.58	-0.5	18.53	-3.0	-0.03
1159	1153	C	1	-30.6	0.26	25.16	0.26	0.0
1159	1172	C	31	-36.91	-0.84	27.14	-26.12	-0.22
1159	1184	C	9	-32.51	-0.61	20.96	-5.51	-0.05
1159	1144	C	3	-42.27	-0.48	31.61	-1.43	-0.01
1159	1267	U	2	-44.1	-2.01	7.23	-4.03	-0.03

i-nuc	BP(j)	Nuc	#BP_Win	avgMFE	avgZ	avgED	SumZ	SumZ/#TotalWindows	BPs= 7
nt-1160	-	G	120	-	-	-	-	-
1160	NoBP	G	55	-36.07	-0.38	22.7	-21.14	-0.18
1160	1058	C	1	-30.0	0.45	32.34	0.45	0.0
1160	1050	U	6	-33.58	-0.5	18.53	-3.0	-0.03
1160	1152	C	1	-30.6	0.26	25.16	0.26	0.0
1160	1171	C	32	-37.09	-0.88	27.25	-28.28	-0.24
1160	1183	C	9	-32.51	-0.61	20.96	-5.51	-0.05
1160	1143	C	3	-42.27	-0.48	31.61	-1.43	-0.01
1160	1261	U	13	-43.3	-1.62	10.95	-21.12	-0.18

i-nuc	BP(j)	Nuc	#BP_Win	avgMFE	avgZ	avgED	SumZ	SumZ/#TotalWindows	BPs= 7
nt-1161	-	U	120	-	-	-	-	-
1161	1057	G	1	-30.0	0.45	32.34	0.45	0.0
1161	1049	A	6	-33.58	-0.5	18.53	-3.0	-0.03
1161	1151	G	1	-30.6	0.26	25.16	0.26	0.0
1161	NoBP	U	55	-36.27	-0.42	22.82	-23.36	-0.19
1161	1170	A	32	-37.09	-0.88	27.25	-28.28	-0.24
1161	1182	A	9	-32.51	-0.61	20.96	-5.51	-0.05
1161	1142	A	2	-42.1	-0.42	28.92	-0.84	-0.01
1161	1260	A	14	-43.25	-1.55	12.81	-21.71	-0.18

i-nuc	BP(j)	Nuc	#BP_Win	avgMFE	avgZ	avgED	SumZ	SumZ/#TotalWindows	BPs= 4
nt-1162	-	C	120	-	-	-	-	-
1162	1048	G	6	-33.58	-0.5	18.53	-3.0	-0.03
1162	1150	G	1	-30.6	0.26	25.16	0.26	0.0
1162	NoBP	C	65	-35.82	-0.47	22.62	-30.77	-0.26
1162	1169	G	32	-37.09	-0.88	27.25	-28.28	-0.24
1162	1259	G	16	-43.11	-1.41	14.82	-22.55	-0.19

i-nuc	BP(j)	Nuc	#BP_Win	avgMFE	avgZ	avgED	SumZ	SumZ/#TotalWindows	BPs= 2
nt-1163	-	U	120	-	-	-	-	-
1163	1047	A	4	-34.53	-0.74	16.85	-2.97	-0.02
1163	NoBP	U	100	-36.19	-0.61	24.1	-60.83	-0.51
1163	1258	A	16	-43.11	-1.41	14.82	-22.55	-0.19

i-nuc	BP(j)	Nuc	#BP_Win	avgMFE	avgZ	avgED	SumZ	SumZ/#TotalWindows	BPs= 2
nt-1164	-	C	120	-	-	-	-	-
1164	1046	G	2	-36.2	-1.16	15.68	-2.33	-0.02
1164	NoBP	C	102	-36.21	-0.62	24.05	-63.0	-0.52
1164	1257	G	16	-43.11	-1.41	14.82	-22.55	-0.19

i-nuc	BP(j)	Nuc	#BP_Win	avgMFE	avgZ	avgED	SumZ	SumZ/#TotalWindows	BPs= 3
nt-1165	-	U	120	-	-	-	-	-
1165	NoBP	U	41	-37.2	-0.96	26.28	-39.44	-0.33
1165	1157	A	54	-36.18	-0.4	22.69	-21.53	-0.18
1165	1178	A	9	-32.51	-0.61	20.96	-5.51	-0.05
1165	1256	G	16	-43.11	-1.41	14.82	-22.55	-0.19

i-nuc	BP(j)	Nuc	#BP_Win	avgMFE	avgZ	avgED	SumZ	SumZ/#TotalWindows	BPs= 4
nt-1166	-	C	120	-	-	-	-	-
1166	NoBP	C	39	-37.09	-0.92	26.66	-35.96	-0.3
1166	1156	G	54	-36.18	-0.4	22.69	-21.53	-0.18
1166	1177	G	9	-32.51	-0.61	20.96	-5.51	-0.05
1166	1255	G	16	-43.11	-1.41	14.82	-22.55	-0.19
1166	1228	G	2	-42.1	-2.33	21.24	-4.66	-0.04

i-nuc	BP(j)	Nuc	#BP_Win	avgMFE	avgZ	avgED	SumZ	SumZ/#TotalWindows	BPs= 3
nt-1167	-	C	120	-	-	-	-	-
1167	NoBP	C	48	-36.41	-0.9	25.63	-43.41	-0.36
1167	1155	G	54	-36.18	-0.4	22.69	-21.53	-0.18
1167	1254	G	16	-43.11	-1.41	14.82	-22.55	-0.19
1167	1227	G	2	-42.1	-2.33	21.24	-4.66	-0.04

i-nuc	BP(j)	Nuc	#BP_Win	avgMFE	avgZ	avgED	SumZ	SumZ/#TotalWindows	BPs= 3
nt-1168	-	U	120	-	-	-	-	-
1168	NoBP	U	55	-39.16	-1.14	23.18	-62.58	-0.52
1168	1154	A	54	-36.18	-0.4	22.69	-21.53	-0.18
1168	1175	A	9	-32.51	-0.61	20.96	-5.51	-0.05
1168	1226	A	2	-42.1	-2.33	21.24	-4.66	-0.04

i-nuc	BP(j)	Nuc	#BP_Win	avgMFE	avgZ	avgED	SumZ	SumZ/#TotalWindows	BPs= 5
nt-1169	-	G	120	-	-	-	-	-
1169	1153	C	54	-36.18	-0.4	22.69	-21.53	-0.18
1169	1162	C	32	-37.09	-0.88	27.25	-28.28	-0.24
1169	1174	C	9	-32.51	-0.61	20.96	-5.51	-0.05
1169	1250	C	16	-43.11	-1.41	14.82	-22.55	-0.19
1169	NoBP	G	7	-41.1	-2.06	22.1	-14.41	-0.12
1169	1225	C	2	-42.1	-2.33	21.24	-4.66	-0.04

i-nuc	BP(j)	Nuc	#BP_Win	avgMFE	avgZ	avgED	SumZ	SumZ/#TotalWindows	BPs= 2
nt-1170	-	A	120	-	-	-	-	-
1170	NoBP	A	72	-36.52	-0.68	22.22	-49.27	-0.41
1170	1161	U	32	-37.09	-0.88	27.25	-28.28	-0.24
1170	1249	U	16	-43.11	-1.41	14.82	-22.55	-0.19

i-nuc	BP(j)	Nuc	#BP_Win	avgMFE	avgZ	avgED	SumZ	SumZ/#TotalWindows	BPs= 3
nt-1171	-	C	120	-	-	-	-	-
1171	NoBP	C	21	-37.17	-1.43	20.53	-30.02	-0.25
1171	1160	G	32	-37.09	-0.88	27.25	-28.28	-0.24
1171	1151	G	51	-36.45	-0.43	22.76	-22.15	-0.18
1171	1248	G	16	-43.11	-1.41	14.82	-22.55	-0.19

i-nuc	BP(j)	Nuc	#BP_Win	avgMFE	avgZ	avgED	SumZ	SumZ/#TotalWindows	BPs= 4
nt-1172	-	C	120	-	-	-	-	-
1172	1159	G	31	-36.91	-0.84	27.14	-26.12	-0.22
1172	1150	G	51	-36.45	-0.43	22.76	-22.15	-0.18
1172	NoBP	C	20	-37.46	-1.53	20.49	-30.53	-0.25
1172	1247	G	16	-43.11	-1.41	14.82	-22.55	-0.19
1172	1223	G	2	-42.1	-2.33	21.24	-4.66	-0.04

i-nuc	BP(j)	Nuc	#BP_Win	avgMFE	avgZ	avgED	SumZ	SumZ/#TotalWindows	BPs= 3
nt-1173	-	U	120	-	-	-	-	-
1173	NoBP	U	100	-36.93	-0.81	23.47	-81.11	-0.68
1173	1157	A	2	-33.9	-0.22	26.22	-0.43	-0.0
1173	1246	A	16	-43.11	-1.41	14.82	-22.55	-0.19
1173	1222	A	2	-42.1	-2.33	21.24	-4.66	-0.04

i-nuc	BP(j)	Nuc	#BP_Win	avgMFE	avgZ	avgED	SumZ	SumZ/#TotalWindows	BPs= 4
nt-1174	-	C	120	-	-	-	-	-
1174	NoBP	C	56	-39.97	-1.4	21.81	-78.68	-0.66
1174	1147	G	51	-36.45	-0.43	22.76	-22.15	-0.18
1174	1156	G	2	-33.9	-0.22	26.22	-0.43	-0.0
1174	1169	G	9	-32.51	-0.61	20.96	-5.51	-0.05
1174	1221	G	2	-42.1	-2.33	21.24	-4.66	-0.04

i-nuc	BP(j)	Nuc	#BP_Win	avgMFE	avgZ	avgED	SumZ	SumZ/#TotalWindows	BPs= 4
nt-1175	-	A	120	-	-	-	-	-
1175	NoBP	A	42	-38.65	-1.41	24.37	-59.24	-0.49
1175	1146	U	51	-36.45	-0.43	22.76	-22.15	-0.18
1175	1168	U	9	-32.51	-0.61	20.96	-5.51	-0.05
1175	1245	U	16	-43.11	-1.41	14.82	-22.55	-0.19
1175	1220	U	2	-42.1	-2.33	21.24	-4.66	-0.04

i-nuc	BP(j)	Nuc	#BP_Win	avgMFE	avgZ	avgED	SumZ	SumZ/#TotalWindows	BPs= 4
nt-1176	-	C	120	-	-	-	-	-
1176	1145	G	51	-36.45	-0.43	22.76	-22.15	-0.18
1176	NoBP	C	49	-37.87	-1.36	23.41	-66.82	-0.56
1176	1155	G	2	-33.9	-0.22	26.22	-0.43	-0.0
1176	1244	G	16	-43.11	-1.41	14.82	-22.55	-0.19
1176	1219	G	2	-42.1	-2.33	21.24	-4.66	-0.04

i-nuc	BP(j)	Nuc	#BP_Win	avgMFE	avgZ	avgED	SumZ	SumZ/#TotalWindows	BPs= 3
nt-1177	-	G	120	-	-	-	-	-
1177	NoBP	G	68	-39.29	-1.38	20.79	-93.79	-0.78
1177	1144	C	41	-36.94	-0.37	24.0	-15.0	-0.12
1177	1166	C	9	-32.51	-0.61	20.96	-5.51	-0.05
1177	1218	U	2	-42.1	-2.33	21.24	-4.66	-0.04

i-nuc	BP(j)	Nuc	#BP_Win	avgMFE	avgZ	avgED	SumZ	SumZ/#TotalWindows	BPs= 4
nt-1178	-	A	120	-	-	-	-	-
1178	NoBP	A	70	-37.84	-1.02	21.31	-71.32	-0.59
1178	1158	U	23	-37.05	-0.86	28.51	-19.86	-0.17
1178	1165	U	9	-32.51	-0.61	20.96	-5.51	-0.05
1178	1243	U	16	-43.11	-1.41	14.82	-22.55	-0.19
1178	1261	U	2	-43.0	-0.84	28.6	-1.68	-0.01

i-nuc	BP(j)	Nuc	#BP_Win	avgMFE	avgZ	avgED	SumZ	SumZ/#TotalWindows	BPs= 3
nt-1179	-	U	120	-	-	-	-	-
1179	NoBP	U	79	-37.31	-1.0	21.46	-78.71	-0.66
1179	1157	A	23	-37.05	-0.86	28.51	-19.86	-0.17
1179	1242	A	16	-43.11	-1.41	14.82	-22.55	-0.19
1179	1260	A	2	-43.0	-0.84	28.6	-1.68	-0.01

i-nuc	BP(j)	Nuc	#BP_Win	avgMFE	avgZ	avgED	SumZ	SumZ/#TotalWindows	BPs= 5
nt-1180	-	C	120	-	-	-	-	-
1180	NoBP	C	75	-37.39	-1.01	21.46	-76.07	-0.63
1180	1156	G	23	-37.05	-0.86	28.51	-19.86	-0.17
1180	1151	G	2	-33.9	-0.22	26.22	-0.43	-0.0
1180	1241	G	16	-43.11	-1.41	14.82	-22.55	-0.19
1180	1259	G	2	-43.0	-0.84	28.6	-1.68	-0.01
1180	1217	G	2	-42.1	-2.33	21.24	-4.66	-0.04

i-nuc	BP(j)	Nuc	#BP_Win	avgMFE	avgZ	avgED	SumZ	SumZ/#TotalWindows	BPs= 3
nt-1181	-	C	120	-	-	-	-	-
1181	NoBP	C	93	-38.6	-1.11	20.39	-103.16	-0.86
1181	1155	G	23	-37.05	-0.86	28.51	-19.86	-0.17
1181	1150	G	2	-33.9	-0.22	26.22	-0.43	-0.0
1181	1216	G	2	-42.1	-2.33	21.24	-4.66	-0.04

i-nuc	BP(j)	Nuc	#BP_Win	avgMFE	avgZ	avgED	SumZ	SumZ/#TotalWindows	BPs= 3
nt-1182	-	A	120	-	-	-	-	-
1182	NoBP	A	103	-38.88	-1.22	21.77	-125.16	-1.04
1182	1149	U	2	-33.9	-0.22	26.22	-0.43	-0.0
1182	1161	U	9	-32.51	-0.61	20.96	-5.51	-0.05
1182	1138	U	6	-39.82	-0.01	26.09	-0.06	-0.0

i-nuc	BP(j)	Nuc	#BP_Win	avgMFE	avgZ	avgED	SumZ	SumZ/#TotalWindows	BPs= 4
nt-1183	-	C	120	-	-	-	-	-
1183	NoBP	C	73	-39.78	-1.57	21.13	-114.58	-0.95
1183	1136	G	27	-36.07	-0.45	21.34	-12.16	-0.1
1183	1160	G	9	-32.51	-0.61	20.96	-5.51	-0.05
1183	1137	G	6	-39.82	-0.01	26.09	-0.06	-0.0
1183	1256	G	5	-40.98	-0.37	33.35	-1.84	-0.02

i-nuc	BP(j)	Nuc	#BP_Win	avgMFE	avgZ	avgED	SumZ	SumZ/#TotalWindows	BPs= 5
nt-1184	-	C	120	-	-	-	-	-
1184	NoBP	C	52	-41.07	-1.89	18.05	-98.4	-0.82
1184	1135	G	27	-36.07	-0.45	21.34	-12.16	-0.1
1184	1159	G	9	-32.51	-0.61	20.96	-5.51	-0.05
1184	1151	G	21	-37.09	-0.91	28.33	-19.2	-0.16
1184	1136	G	6	-39.82	-0.01	26.09	-0.06	-0.0
1184	1255	G	5	-40.98	-0.37	33.35	-1.84	-0.02

i-nuc	BP(j)	Nuc	#BP_Win	avgMFE	avgZ	avgED	SumZ	SumZ/#TotalWindows	BPs= 6
nt-1185	-	C	120	-	-	-	-	-
1185	NoBP	C	17	-34.28	-0.9	22.63	-15.23	-0.13
1185	1134	G	27	-36.07	-0.45	21.34	-12.16	-0.1
1185	1147	G	2	-33.9	-0.22	26.22	-0.43	-0.0
1185	1150	G	21	-37.09	-0.91	28.33	-19.2	-0.16
1185	1135	G	6	-39.82	-0.01	26.09	-0.06	-0.0
1185	1219	G	42	-42.56	-2.17	16.28	-91.31	-0.76
1185	1254	G	5	-40.98	-0.37	33.35	-1.84	-0.02

i-nuc	BP(j)	Nuc	#BP_Win	avgMFE	avgZ	avgED	SumZ	SumZ/#TotalWindows	BPs= 5
nt-1186	-	A	120	-	-	-	-	-
1186	NoBP	A	23	-36.08	-0.78	24.12	-17.92	-0.15
1186	1133	U	27	-36.07	-0.45	21.34	-12.16	-0.1
1186	1146	U	2	-33.9	-0.22	26.22	-0.43	-0.0
1186	1149	U	21	-37.09	-0.91	28.33	-19.2	-0.16
1186	1218	U	42	-42.56	-2.17	16.28	-91.31	-0.76
1186	1253	U	5	-40.98	-0.37	33.35	-1.84	-0.02

i-nuc	BP(j)	Nuc	#BP_Win	avgMFE	avgZ	avgED	SumZ	SumZ/#TotalWindows	BPs= 4
nt-1187	-	C	120	-	-	-	-	-
1187	NoBP	C	66	-37.35	-0.74	25.67	-48.52	-0.4
1187	1145	G	2	-33.9	-0.22	26.22	-0.43	-0.0
1187	1156	G	9	-32.51	-0.61	20.96	-5.51	-0.05
1187	1134	G	1	-39.9	0.06	19.26	0.06	0.0
1187	1217	G	42	-42.56	-2.17	16.28	-91.31	-0.76

i-nuc	BP(j)	Nuc	#BP_Win	avgMFE	avgZ	avgED	SumZ	SumZ/#TotalWindows	BPs= 6
nt-1188	-	C	120	-	-	-	-	-
1188	NoBP	C	12	-39.14	-0.24	29.58	-2.94	-0.02
1188	1131	G	27	-36.07	-0.45	21.34	-12.16	-0.1
1188	1080	G	2	-33.9	-0.22	26.22	-0.43	-0.0
1188	1155	G	9	-32.51	-0.61	20.96	-5.51	-0.05
1188	1147	G	21	-37.09	-0.91	28.33	-19.2	-0.16
1188	1209	G	7	-41.67	-2.43	27.04	-17.0	-0.14
1188	1216	G	42	-42.56	-2.17	16.28	-91.31	-0.76

i-nuc	BP(j)	Nuc	#BP_Win	avgMFE	avgZ	avgED	SumZ	SumZ/#TotalWindows	BPs= 6
nt-1189	-	U	120	-	-	-	-	-
1189	NoBP	U	32	-38.04	-0.78	29.11	-24.89	-0.21
1189	1130	A	27	-36.07	-0.45	21.34	-12.16	-0.1
1189	1079	G	2	-33.9	-0.22	26.22	-0.43	-0.0
1189	1154	A	9	-32.51	-0.61	20.96	-5.51	-0.05
1189	1208	G	7	-41.67	-2.43	27.04	-17.0	-0.14
1189	1132	A	1	-39.9	0.06	19.26	0.06	0.0
1189	1215	A	42	-42.56	-2.17	16.28	-91.31	-0.76

i-nuc	BP(j)	Nuc	#BP_Win	avgMFE	avgZ	avgED	SumZ	SumZ/#TotalWindows	BPs= 5
nt-1190	-	C	120	-	-	-	-	-
1190	1129	G	27	-36.07	-0.45	21.34	-12.16	-0.1
1190	1078	G	2	-33.9	-0.22	26.22	-0.43	-0.0
1190	NoBP	C	62	-40.77	-1.7	19.48	-105.44	-0.88
1190	1145	G	21	-37.09	-0.91	28.33	-19.2	-0.16
1190	1207	G	7	-41.67	-2.43	27.04	-17.0	-0.14
1190	1131	G	1	-39.9	0.06	19.26	0.06	0.0

i-nuc	BP(j)	Nuc	#BP_Win	avgMFE	avgZ	avgED	SumZ	SumZ/#TotalWindows	BPs= 8
nt-1191	-	G	120	-	-	-	-	-
1191	NoBP	G	12	-39.46	-1.01	20.23	-12.12	-0.1
1191	1077	U	2	-33.9	-0.22	26.22	-0.43	-0.0
1191	1153	C	9	-32.51	-0.61	20.96	-5.51	-0.05
1191	1104	C	12	-32.78	-0.63	25.78	-7.55	-0.06
1191	1144	C	21	-37.09	-0.91	28.33	-19.2	-0.16
1191	1238	U	5	-39.74	-0.35	14.28	-1.76	-0.01
1191	1206	U	7	-41.67	-2.43	27.04	-17.0	-0.14
1191	1250	C	10	-40.51	-0.23	29.88	-2.33	-0.02
1191	1214	C	42	-42.56	-2.17	16.28	-91.31	-0.76

i-nuc	BP(j)	Nuc	#BP_Win	avgMFE	avgZ	avgED	SumZ	SumZ/#TotalWindows	BPs= 8
nt-1192	-	G	120	-	-	-	-	-
1192	NoBP	G	50	-42.19	-2.11	17.22	-105.56	-0.88
1192	1076	C	2	-33.9	-0.22	26.22	-0.43	-0.0
1192	1152	C	9	-32.51	-0.61	20.96	-5.51	-0.05
1192	1103	C	12	-32.78	-0.63	25.78	-7.55	-0.06
1192	1143	C	21	-37.09	-0.91	28.33	-19.2	-0.16
1192	1237	C	6	-39.38	-0.29	14.51	-1.74	-0.01
1192	1127	U	3	-40.57	-0.29	14.29	-0.86	-0.01
1192	1205	C	7	-41.67	-2.43	27.04	-17.0	-0.14
1192	1249	U	10	-40.51	-0.23	29.88	-2.33	-0.02

i-nuc	BP(j)	Nuc	#BP_Win	avgMFE	avgZ	avgED	SumZ	SumZ/#TotalWindows	BPs= 7
nt-1193	-	C	120	-	-	-	-	-
1193	1075	G	2	-33.9	-0.22	26.22	-0.43	-0.0
1193	1151	G	9	-32.51	-0.61	20.96	-5.51	-0.05
1193	1102	G	12	-32.78	-0.63	25.78	-7.55	-0.06
1193	NoBP	C	71	-40.79	-1.8	20.43	-127.96	-1.07
1193	1236	G	6	-39.38	-0.29	14.51	-1.74	-0.01
1193	1126	G	3	-40.57	-0.29	14.29	-0.86	-0.01
1193	1204	G	7	-41.67	-2.43	27.04	-17.0	-0.14
1193	1248	G	10	-40.51	-0.23	29.88	-2.33	-0.02

i-nuc	BP(j)	Nuc	#BP_Win	avgMFE	avgZ	avgED	SumZ	SumZ/#TotalWindows	BPs= 4
nt-1194	-	C	120	-	-	-	-	-
1194	NoBP	C	88	-39.62	-1.59	21.09	-140.29	-1.17
1194	1150	G	9	-32.51	-0.61	20.96	-5.51	-0.05
1194	1235	G	6	-39.38	-0.29	14.51	-1.74	-0.01
1194	1202	G	7	-41.67	-2.43	27.04	-17.0	-0.14
1194	1247	G	10	-40.51	-0.23	29.88	-2.33	-0.02

i-nuc	BP(j)	Nuc	#BP_Win	avgMFE	avgZ	avgED	SumZ	SumZ/#TotalWindows	BPs= 4
nt-1195	-	U	120	-	-	-	-	-
1195	NoBP	U	16	-32.89	-0.74	23.77	-11.89	-0.1
1195	1210	A	70	-41.25	-1.72	19.67	-120.55	-1.0
1195	1137	G	21	-37.09	-0.91	28.33	-19.2	-0.16
1195	1234	A	6	-39.38	-0.29	14.51	-1.74	-0.01
1195	1201	A	7	-41.67	-2.43	27.04	-17.0	-0.14

i-nuc	BP(j)	Nuc	#BP_Win	avgMFE	avgZ	avgED	SumZ	SumZ/#TotalWindows	BPs= 2
nt-1196	-	C	120	-	-	-	-	-
1196	NoBP	C	23	-35.98	-1.43	24.45	-32.93	-0.27
1196	1209	G	76	-41.1	-1.61	19.26	-122.29	-1.02
1196	1136	G	21	-37.09	-0.91	28.33	-19.2	-0.16

i-nuc	BP(j)	Nuc	#BP_Win	avgMFE	avgZ	avgED	SumZ	SumZ/#TotalWindows	BPs= 2
nt-1197	-	C	120	-	-	-	-	-
1197	NoBP	C	23	-36.43	-1.63	24.56	-37.42	-0.31
1197	1208	G	76	-41.1	-1.61	19.26	-122.29	-1.02
1197	1135	G	21	-37.09	-0.91	28.33	-19.2	-0.16

i-nuc	BP(j)	Nuc	#BP_Win	avgMFE	avgZ	avgED	SumZ	SumZ/#TotalWindows	BPs= 2
nt-1198	-	C	120	-	-	-	-	-
1198	NoBP	C	23	-36.89	-1.83	24.75	-42.16	-0.35
1198	1207	G	76	-41.1	-1.61	19.26	-122.29	-1.02
1198	1134	G	21	-37.09	-0.91	28.33	-19.2	-0.16

i-nuc	BP(j)	Nuc	#BP_Win	avgMFE	avgZ	avgED	SumZ	SumZ/#TotalWindows	BPs= 2
nt-1199	-	A	120	-	-	-	-	-
1199	NoBP	A	23	-37.34	-2.03	25.07	-46.6	-0.39
1199	1206	U	76	-41.1	-1.61	19.26	-122.29	-1.02
1199	1133	U	21	-37.09	-0.91	28.33	-19.2	-0.16

i-nuc	BP(j)	Nuc	#BP_Win	avgMFE	avgZ	avgED	SumZ	SumZ/#TotalWindows	BPs= 0
nt-1200	-	A	120	-	-	-	-	-
1200	NoBP	A	120	-39.76	-1.6	22.06	-191.93	-1.6

i-nuc	BP(j)	Nuc	#BP_Win	avgMFE	avgZ	avgED	SumZ	SumZ/#TotalWindows	BPs= 2
nt-1201	-	A	120	-	-	-	-	-
1201	NoBP	A	107	-39.56	-1.41	21.55	-150.67	-1.26
1201	1195	U	7	-41.67	-2.43	27.04	-17.0	-0.14
1201	1315	U	6	-42.93	-4.6	27.39	-27.6	-0.23

i-nuc	BP(j)	Nuc	#BP_Win	avgMFE	avgZ	avgED	SumZ	SumZ/#TotalWindows	BPs= 4
nt-1202	-	G	120	-	-	-	-	-
1202	NoBP	G	101	-39.9	-1.42	21.36	-143.68	-1.2
1202	1093	C	4	-32.3	-0.51	24.65	-2.04	-0.02
1202	1194	C	7	-41.67	-2.43	27.04	-17.0	-0.14
1202	1314	U	7	-42.77	-4.49	28.11	-31.41	-0.26
1202	1230	C	1	-42.2	-4.16	34.74	-4.16	-0.03

i-nuc	BP(j)	Nuc	#BP_Win	avgMFE	avgZ	avgED	SumZ	SumZ/#TotalWindows	BPs= 4
nt-1203	-	U	120	-	-	-	-	-
1203	NoBP	U	87	-40.82	-1.66	20.32	-144.46	-1.2
1203	1092	A	4	-32.3	-0.51	24.65	-2.04	-0.02
1203	1128	A	21	-37.09	-0.91	28.33	-19.2	-0.16
1203	1313	A	7	-42.77	-4.49	28.11	-31.41	-0.26
1203	1229	G	1	-42.2	-4.16	34.74	-4.16	-0.03

i-nuc	BP(j)	Nuc	#BP_Win	avgMFE	avgZ	avgED	SumZ	SumZ/#TotalWindows	BPs= 5
nt-1204	-	G	120	-	-	-	-	-
1204	NoBP	G	80	-40.88	-1.64	19.91	-130.9	-1.09
1204	1091	C	4	-32.3	-0.51	24.65	-2.04	-0.02
1204	1127	U	21	-37.09	-0.91	28.33	-19.2	-0.16
1204	1193	C	7	-41.67	-2.43	27.04	-17.0	-0.14
1204	1312	C	7	-42.77	-4.49	28.11	-31.41	-0.26
1204	1230	C	1	-42.1	-4.05	21.58	-4.05	-0.03

i-nuc	BP(j)	Nuc	#BP_Win	avgMFE	avgZ	avgED	SumZ	SumZ/#TotalWindows	BPs= 7
nt-1205	-	C	120	-	-	-	-	-
1205	NoBP	C	77	-40.97	-1.59	19.43	-122.5	-1.02
1205	1090	G	4	-32.3	-0.51	24.65	-2.04	-0.02
1205	1126	G	21	-37.09	-0.91	28.33	-19.2	-0.16
1205	1192	G	7	-41.67	-2.43	27.04	-17.0	-0.14
1205	1311	G	7	-42.77	-4.49	28.11	-31.41	-0.26
1205	1227	G	2	-42.15	-4.22	27.06	-8.43	-0.07
1205	1216	G	1	-41.7	-3.92	33.88	-3.92	-0.03
1205	1229	G	1	-42.1	-4.05	21.58	-4.05	-0.03

i-nuc	BP(j)	Nuc	#BP_Win	avgMFE	avgZ	avgED	SumZ	SumZ/#TotalWindows	BPs= 7
nt-1206	-	U	120	-	-	-	-	-
1206	NoBP	U	5	-33.78	-1.16	25.74	-5.81	-0.05
1206	1199	A	76	-41.1	-1.61	19.26	-122.29	-1.02
1206	1125	A	21	-37.09	-0.91	28.33	-19.2	-0.16
1206	1191	G	7	-41.67	-2.43	27.04	-17.0	-0.14
1206	1310	A	7	-42.77	-4.49	28.11	-31.41	-0.26
1206	1226	A	2	-42.15	-4.22	27.06	-8.43	-0.07
1206	1215	A	1	-41.7	-3.92	33.88	-3.92	-0.03
1206	1228	G	1	-42.1	-4.05	21.58	-4.05	-0.03

i-nuc	BP(j)	Nuc	#BP_Win	avgMFE	avgZ	avgED	SumZ	SumZ/#TotalWindows	BPs= 6
nt-1207	-	G	120	-	-	-	-	-
1207	NoBP	G	6	-36.58	-2.26	22.51	-13.54	-0.11
1207	1198	C	76	-41.1	-1.61	19.26	-122.29	-1.02
1207	1124	U	21	-37.09	-0.91	28.33	-19.2	-0.16
1207	1190	C	7	-41.67	-2.43	27.04	-17.0	-0.14
1207	1309	C	7	-42.77	-4.49	28.11	-31.41	-0.26
1207	1225	C	2	-42.15	-4.22	27.06	-8.43	-0.07
1207	1214	C	1	-41.7	-3.92	33.88	-3.92	-0.03

i-nuc	BP(j)	Nuc	#BP_Win	avgMFE	avgZ	avgED	SumZ	SumZ/#TotalWindows	BPs= 5
nt-1208	-	G	120	-	-	-	-	-
1208	NoBP	G	13	-40.64	-3.76	26.34	-48.82	-0.41
1208	1197	C	76	-41.1	-1.61	19.26	-122.29	-1.02
1208	1123	U	21	-37.09	-0.91	28.33	-19.2	-0.16
1208	1189	U	7	-41.67	-2.43	27.04	-17.0	-0.14
1208	1224	C	2	-42.15	-4.22	27.06	-8.43	-0.07
1208	1225	C	1	-42.1	-4.05	21.58	-4.05	-0.03

i-nuc	BP(j)	Nuc	#BP_Win	avgMFE	avgZ	avgED	SumZ	SumZ/#TotalWindows	BPs= 5
nt-1209	-	G	120	-	-	-	-	-
1209	NoBP	G	13	-41.4	-4.0	28.08	-51.96	-0.43
1209	1196	C	76	-41.1	-1.61	19.26	-122.29	-1.02
1209	1122	U	21	-37.09	-0.91	28.33	-19.2	-0.16
1209	1188	C	7	-41.67	-2.43	27.04	-17.0	-0.14
1209	1224	C	1	-42.1	-4.05	21.58	-4.05	-0.03
1209	1327	U	2	-42.25	-4.86	12.32	-9.73	-0.08

i-nuc	BP(j)	Nuc	#BP_Win	avgMFE	avgZ	avgED	SumZ	SumZ/#TotalWindows	BPs= 3
nt-1210	-	A	120	-	-	-	-	-
1210	1195	U	70	-41.25	-1.72	19.67	-120.55	-1.0
1210	1121	U	21	-37.09	-0.91	28.33	-19.2	-0.16
1210	NoBP	A	25	-41.41	-2.81	24.51	-70.32	-0.59
1210	1326	U	4	-41.45	-4.6	14.62	-18.38	-0.15

i-nuc	BP(j)	Nuc	#BP_Win	avgMFE	avgZ	avgED	SumZ	SumZ/#TotalWindows	BPs= 4
nt-1211	-	U	120	-	-	-	-	-
1211	NoBP	U	89	-41.38	-2.0	20.78	-177.98	-1.48
1211	1120	A	21	-37.09	-0.91	28.33	-19.2	-0.16
1211	1247	G	2	-40.05	0.09	17.72	0.18	0.0
1211	1222	A	3	-42.13	-4.16	25.24	-12.48	-0.1
1211	1325	A	5	-41.14	-4.51	14.66	-22.57	-0.19

i-nuc	BP(j)	Nuc	#BP_Win	avgMFE	avgZ	avgED	SumZ	SumZ/#TotalWindows	BPs= 6
nt-1212	-	U	120	-	-	-	-	-
1212	NoBP	U	65	-41.46	-1.96	17.93	-127.11	-1.06
1212	1119	A	21	-37.09	-0.91	28.33	-19.2	-0.16
1212	1246	A	13	-40.47	-0.19	26.62	-2.51	-0.02
1212	1308	A	6	-41.42	-3.35	27.32	-20.09	-0.17
1212	1302	A	7	-42.77	-4.49	28.11	-31.41	-0.26
1212	1221	G	3	-42.13	-4.16	25.24	-12.48	-0.1
1212	1324	A	5	-41.14	-4.51	14.66	-22.57	-0.19

i-nuc	BP(j)	Nuc	#BP_Win	avgMFE	avgZ	avgED	SumZ	SumZ/#TotalWindows	BPs= 6
nt-1213	-	A	120	-	-	-	-	-
1213	NoBP	A	65	-41.55	-2.01	17.75	-130.44	-1.09
1213	1118	U	21	-37.09	-0.91	28.33	-19.2	-0.16
1213	1245	U	13	-40.47	-0.19	26.62	-2.51	-0.02
1213	1307	U	6	-41.42	-3.35	27.32	-20.09	-0.17
1213	1301	U	7	-42.77	-4.49	28.11	-31.41	-0.26
1213	1220	U	3	-42.13	-4.16	25.24	-12.48	-0.1
1213	1323	U	5	-41.14	-4.51	14.66	-22.57	-0.19

i-nuc	BP(j)	Nuc	#BP_Win	avgMFE	avgZ	avgED	SumZ	SumZ/#TotalWindows	BPs= 8
nt-1214	-	C	120	-	-	-	-	-
1214	NoBP	C	22	-39.9	-1.75	19.52	-38.48	-0.32
1214	1117	G	21	-37.09	-0.91	28.33	-19.2	-0.16
1214	1244	G	13	-40.47	-0.19	26.62	-2.51	-0.02
1214	1191	G	42	-42.56	-2.17	16.28	-91.31	-0.76
1214	1306	G	6	-41.42	-3.35	27.32	-20.09	-0.17
1214	1300	G	7	-42.77	-4.49	28.11	-31.41	-0.26
1214	1219	G	3	-42.13	-4.16	25.24	-12.48	-0.1
1214	1207	G	1	-41.7	-3.92	33.88	-3.92	-0.03
1214	1322	G	5	-41.14	-4.51	14.66	-22.57	-0.19

i-nuc	BP(j)	Nuc	#BP_Win	avgMFE	avgZ	avgED	SumZ	SumZ/#TotalWindows	BPs= 7
nt-1215	-	A	120	-	-	-	-	-
1215	NoBP	A	19	-40.55	-1.78	21.83	-33.88	-0.28
1215	1116	U	20	-36.94	-0.92	28.53	-18.5	-0.15
1215	1245	U	12	-40.44	-3.64	15.62	-43.64	-0.36
1215	1243	U	13	-40.47	-0.19	26.62	-2.51	-0.02
1215	1189	U	42	-42.56	-2.17	16.28	-91.31	-0.76
1215	1305	U	6	-41.42	-3.35	27.32	-20.09	-0.17
1215	1299	U	7	-42.77	-4.49	28.11	-31.41	-0.26
1215	1206	U	1	-41.7	-3.92	33.88	-3.92	-0.03

i-nuc	BP(j)	Nuc	#BP_Win	avgMFE	avgZ	avgED	SumZ	SumZ/#TotalWindows	BPs= 8
nt-1216	-	G	120	-	-	-	-	-
1216	NoBP	G	31	-40.42	-1.94	21.66	-60.15	-0.5
1216	1115	U	8	-36.53	-0.95	29.99	-7.63	-0.06
1216	1109	U	3	-36.27	-0.91	28.78	-2.74	-0.02
1216	1225	C	5	-36.4	-0.72	27.94	-3.59	-0.03
1216	1233	C	22	-41.15	-2.47	23.8	-54.32	-0.45
1216	1188	C	42	-42.56	-2.17	16.28	-91.31	-0.76
1216	1181	C	2	-42.1	-2.33	21.24	-4.66	-0.04
1216	1304	U	6	-41.42	-3.35	27.32	-20.09	-0.17
1216	1205	C	1	-41.7	-3.92	33.88	-3.92	-0.03

i-nuc	BP(j)	Nuc	#BP_Win	avgMFE	avgZ	avgED	SumZ	SumZ/#TotalWindows	BPs= 8
nt-1217	-	G	120	-	-	-	-	-
1217	NoBP	G	17	-40.41	-0.92	26.63	-15.57	-0.13
1217	1114	U	6	-36.83	-1.1	29.78	-6.6	-0.06
1217	1108	C	3	-36.27	-0.91	28.78	-2.74	-0.02
1217	1224	C	5	-36.4	-0.72	27.94	-3.59	-0.03
1217	1232	C	23	-40.96	-2.38	24.08	-54.77	-0.46
1217	1243	U	16	-40.43	-3.28	16.36	-52.4	-0.44
1217	1187	C	42	-42.56	-2.17	16.28	-91.31	-0.76
1217	1180	C	2	-42.1	-2.33	21.24	-4.66	-0.04
1217	1303	U	6	-41.42	-3.35	27.32	-20.09	-0.17

i-nuc	BP(j)	Nuc	#BP_Win	avgMFE	avgZ	avgED	SumZ	SumZ/#TotalWindows	BPs= 7
nt-1218	-	U	120	-	-	-	-	-
1218	NoBP	U	22	-39.7	-0.98	27.29	-21.59	-0.18
1218	1107	G	3	-36.27	-0.91	28.78	-2.74	-0.02
1218	1223	G	5	-36.4	-0.72	27.94	-3.59	-0.03
1218	1231	A	23	-40.96	-2.38	24.08	-54.77	-0.46
1218	1242	A	17	-40.25	-3.31	16.31	-56.3	-0.47
1218	1186	A	42	-42.56	-2.17	16.28	-91.31	-0.76
1218	1177	G	2	-42.1	-2.33	21.24	-4.66	-0.04
1218	1302	A	6	-41.42	-3.35	27.32	-20.09	-0.17

i-nuc	BP(j)	Nuc	#BP_Win	avgMFE	avgZ	avgED	SumZ	SumZ/#TotalWindows	BPs= 6
nt-1219	-	G	120	-	-	-	-	-
1219	NoBP	G	41	-39.2	-1.71	22.79	-69.98	-0.58
1219	1112	U	3	-39.17	-1.72	25.4	-5.16	-0.04
1219	1230	C	23	-40.96	-2.38	24.08	-54.77	-0.46
1219	1185	C	42	-42.56	-2.17	16.28	-91.31	-0.76
1219	1176	C	2	-42.1	-2.33	21.24	-4.66	-0.04
1219	1301	U	6	-41.42	-3.35	27.32	-20.09	-0.17
1219	1214	C	3	-42.13	-4.16	25.24	-12.48	-0.1

i-nuc	BP(j)	Nuc	#BP_Win	avgMFE	avgZ	avgED	SumZ	SumZ/#TotalWindows	BPs= 7
nt-1220	-	U	120	-	-	-	-	-
1220	NoBP	U	21	-40.19	-2.62	21.54	-55.05	-0.46
1220	1105	A	3	-36.27	-0.91	28.78	-2.74	-0.02
1220	1111	A	3	-39.17	-1.72	25.4	-5.16	-0.04
1220	1229	G	23	-40.96	-2.38	24.08	-54.77	-0.46
1220	1240	A	64	-41.48	-1.99	18.49	-127.24	-1.06
1220	1154	A	1	-38.7	0.02	42.36	0.02	0.0
1220	1175	A	2	-42.1	-2.33	21.24	-4.66	-0.04
1220	1213	A	3	-42.13	-4.16	25.24	-12.48	-0.1

i-nuc	BP(j)	Nuc	#BP_Win	avgMFE	avgZ	avgED	SumZ	SumZ/#TotalWindows	BPs= 5
nt-1221	-	G	120	-	-	-	-	-
1221	1104	C	3	-36.27	-0.91	28.78	-2.74	-0.02
1221	NoBP	G	47	-40.56	-2.53	22.62	-118.83	-0.99
1221	1239	U	64	-41.48	-1.99	18.49	-127.24	-1.06
1221	1153	C	1	-38.7	0.02	42.36	0.02	0.0
1221	1174	C	2	-42.1	-2.33	21.24	-4.66	-0.04
1221	1212	U	3	-42.13	-4.16	25.24	-12.48	-0.1

i-nuc	BP(j)	Nuc	#BP_Win	avgMFE	avgZ	avgED	SumZ	SumZ/#TotalWindows	BPs= 4
nt-1222	-	A	120	-	-	-	-	-
1222	NoBP	A	43	-40.56	-2.4	23.74	-103.13	-0.86
1222	1109	U	3	-39.17	-1.72	25.4	-5.16	-0.04
1222	1238	U	69	-41.28	-2.09	18.32	-144.01	-1.2
1222	1173	U	2	-42.1	-2.33	21.24	-4.66	-0.04
1222	1211	U	3	-42.13	-4.16	25.24	-12.48	-0.1

i-nuc	BP(j)	Nuc	#BP_Win	avgMFE	avgZ	avgED	SumZ	SumZ/#TotalWindows	BPs= 6
nt-1223	-	G	120	-	-	-	-	-
1223	NoBP	G	38	-41.47	-2.81	22.9	-106.76	-0.89
1223	1108	C	3	-39.17	-1.72	25.4	-5.16	-0.04
1223	1218	U	5	-36.4	-0.72	27.94	-3.59	-0.03
1223	1237	C	69	-41.28	-2.09	18.32	-144.01	-1.2
1223	1152	C	1	-38.7	0.02	42.36	0.02	0.0
1223	1172	C	2	-42.1	-2.33	21.24	-4.66	-0.04
1223	1323	U	2	-37.25	-4.14	21.2	-8.27	-0.07

i-nuc	BP(j)	Nuc	#BP_Win	avgMFE	avgZ	avgED	SumZ	SumZ/#TotalWindows	BPs= 7
nt-1224	-	C	120	-	-	-	-	-
1224	1107	G	3	-39.17	-1.72	25.4	-5.16	-0.04
1224	1217	G	5	-36.4	-0.72	27.94	-3.59	-0.03
1224	NoBP	C	37	-41.45	-2.76	22.55	-102.18	-0.85
1224	1236	G	69	-41.28	-2.09	18.32	-144.01	-1.2
1224	1151	G	1	-38.7	0.02	42.36	0.02	0.0
1224	1208	G	2	-42.15	-4.22	27.06	-8.43	-0.07
1224	1209	G	1	-42.1	-4.05	21.58	-4.05	-0.03
1224	1322	G	2	-37.25	-4.14	21.2	-8.27	-0.07

i-nuc	BP(j)	Nuc	#BP_Win	avgMFE	avgZ	avgED	SumZ	SumZ/#TotalWindows	BPs= 9
nt-1225	-	C	120	-	-	-	-	-
1225	1106	G	1	-41.1	-2.16	25.22	-2.16	-0.02
1225	NoBP	C	24	-40.86	-2.35	24.14	-56.51	-0.47
1225	1216	G	5	-36.4	-0.72	27.94	-3.59	-0.03
1225	1235	G	69	-41.28	-2.09	18.32	-144.01	-1.2
1225	1150	G	1	-38.7	0.02	42.36	0.02	0.0
1225	1169	G	2	-42.1	-2.33	21.24	-4.66	-0.04
1225	1300	G	13	-41.84	-3.61	20.29	-46.95	-0.39
1225	1207	G	2	-42.15	-4.22	27.06	-8.43	-0.07
1225	1208	G	1	-42.1	-4.05	21.58	-4.05	-0.03
1225	1321	G	2	-37.25	-4.14	21.2	-8.27	-0.07

i-nuc	BP(j)	Nuc	#BP_Win	avgMFE	avgZ	avgED	SumZ	SumZ/#TotalWindows	BPs= 5
nt-1226	-	A	120	-	-	-	-	-
1226	NoBP	A	100	-40.88	-2.12	20.26	-211.92	-1.77
1226	1149	U	1	-38.7	0.02	42.36	0.02	0.0
1226	1168	U	2	-42.1	-2.33	21.24	-4.66	-0.04
1226	1299	U	13	-41.84	-3.61	20.29	-46.95	-0.39
1226	1206	U	2	-42.15	-4.22	27.06	-8.43	-0.07
1226	1320	U	2	-37.25	-4.14	21.2	-8.27	-0.07

i-nuc	BP(j)	Nuc	#BP_Win	avgMFE	avgZ	avgED	SumZ	SumZ/#TotalWindows	BPs= 6
nt-1227	-	G	120	-	-	-	-	-
1227	NoBP	G	31	-39.89	-2.25	24.36	-69.86	-0.58
1227	1233	C	69	-41.28	-2.09	18.32	-144.01	-1.2
1227	1148	U	1	-38.7	0.02	42.36	0.02	0.0
1227	1167	C	2	-42.1	-2.33	21.24	-4.66	-0.04
1227	1298	U	13	-41.84	-3.61	20.29	-46.95	-0.39
1227	1205	C	2	-42.15	-4.22	27.06	-8.43	-0.07
1227	1319	C	2	-37.25	-4.14	21.2	-8.27	-0.07

i-nuc	BP(j)	Nuc	#BP_Win	avgMFE	avgZ	avgED	SumZ	SumZ/#TotalWindows	BPs= 5
nt-1228	-	G	120	-	-	-	-	-
1228	NoBP	G	33	-39.88	-2.33	24.79	-76.98	-0.64
1228	1232	C	69	-41.28	-2.09	18.32	-144.01	-1.2
1228	1166	C	2	-42.1	-2.33	21.24	-4.66	-0.04
1228	1297	C	13	-41.84	-3.61	20.29	-46.95	-0.39
1228	1206	U	1	-42.1	-4.05	21.58	-4.05	-0.03
1228	1238	U	2	-37.25	-4.14	21.2	-8.27	-0.07

i-nuc	BP(j)	Nuc	#BP_Win	avgMFE	avgZ	avgED	SumZ	SumZ/#TotalWindows	BPs= 6
nt-1229	-	G	120	-	-	-	-	-
1229	NoBP	G	77	-40.79	-2.15	18.69	-165.24	-1.38
1229	1220	U	23	-40.96	-2.38	24.08	-54.77	-0.46
1229	1146	U	1	-38.7	0.02	42.36	0.02	0.0
1229	1237	C	4	-39.67	-3.23	21.22	-12.93	-0.11
1229	1296	C	13	-41.84	-3.61	20.29	-46.95	-0.39
1229	1203	U	1	-42.2	-4.16	34.74	-4.16	-0.03
1229	1205	C	1	-42.1	-4.05	21.58	-4.05	-0.03

i-nuc	BP(j)	Nuc	#BP_Win	avgMFE	avgZ	avgED	SumZ	SumZ/#TotalWindows	BPs= 6
nt-1230	-	C	120	-	-	-	-	-
1230	NoBP	C	77	-40.77	-2.19	18.51	-168.73	-1.41
1230	1219	G	23	-40.96	-2.38	24.08	-54.77	-0.46
1230	1145	G	1	-38.7	0.02	42.36	0.02	0.0
1230	1236	G	4	-39.67	-3.23	21.22	-12.93	-0.11
1230	1295	G	13	-41.84	-3.61	20.29	-46.95	-0.39
1230	1202	G	1	-42.2	-4.16	34.74	-4.16	-0.03
1230	1204	G	1	-42.1	-4.05	21.58	-4.05	-0.03

i-nuc	BP(j)	Nuc	#BP_Win	avgMFE	avgZ	avgED	SumZ	SumZ/#TotalWindows	BPs= 3
nt-1231	-	A	120	-	-	-	-	-
1231	NoBP	A	76	-41.11	-2.12	19.18	-161.48	-1.35
1231	1218	U	23	-40.96	-2.38	24.08	-54.77	-0.46
1231	1294	U	13	-41.84	-3.61	20.29	-46.95	-0.39
1231	1323	U	8	-36.91	-3.99	17.2	-31.95	-0.27

i-nuc	BP(j)	Nuc	#BP_Win	avgMFE	avgZ	avgED	SumZ	SumZ/#TotalWindows	BPs= 4
nt-1232	-	C	120	-	-	-	-	-
1232	1217	G	23	-40.96	-2.38	24.08	-54.77	-0.46
1232	1228	G	69	-41.28	-2.09	18.32	-144.01	-1.2
1232	1255	G	1	-38.7	0.02	42.36	0.02	0.0
1232	NoBP	C	19	-41.0	-3.57	21.4	-67.84	-0.57
1232	1322	G	8	-36.91	-3.99	17.2	-31.95	-0.27

i-nuc	BP(j)	Nuc	#BP_Win	avgMFE	avgZ	avgED	SumZ	SumZ/#TotalWindows	BPs= 4
nt-1233	-	C	120	-	-	-	-	-
1233	1216	G	22	-41.15	-2.47	23.8	-54.32	-0.45
1233	1227	G	69	-41.28	-2.09	18.32	-144.01	-1.2
1233	1254	G	1	-38.7	0.02	42.36	0.02	0.0
1233	NoBP	C	20	-40.66	-3.59	21.55	-71.76	-0.6
1233	1321	G	8	-36.91	-3.99	17.2	-31.95	-0.27

i-nuc	BP(j)	Nuc	#BP_Win	avgMFE	avgZ	avgED	SumZ	SumZ/#TotalWindows	BPs= 5
nt-1234	-	A	120	-	-	-	-	-
1234	NoBP	A	81	-40.9	-2.22	19.07	-180.04	-1.5
1234	1195	U	6	-39.38	-0.29	14.51	-1.74	-0.01
1234	1253	U	1	-38.7	0.02	42.36	0.02	0.0
1234	1298	U	11	-42.56	-4.02	29.01	-44.18	-0.37
1234	1291	U	13	-41.84	-3.61	20.29	-46.95	-0.39
1234	1320	U	8	-36.91	-3.99	17.2	-31.95	-0.27

i-nuc	BP(j)	Nuc	#BP_Win	avgMFE	avgZ	avgED	SumZ	SumZ/#TotalWindows	BPs= 7
nt-1235	-	G	120	-	-	-	-	-
1235	NoBP	G	8	-40.11	-2.87	23.56	-22.97	-0.19
1235	1194	C	6	-39.38	-0.29	14.51	-1.74	-0.01
1235	1225	C	69	-41.28	-2.09	18.32	-144.01	-1.2
1235	1250	C	1	-38.7	0.02	42.36	0.02	0.0
1235	1297	C	11	-42.56	-4.02	29.01	-44.18	-0.37
1235	1290	U	13	-41.84	-3.61	20.29	-46.95	-0.39
1235	1319	C	8	-36.91	-3.99	17.2	-31.95	-0.27
1235	1350	U	4	-34.12	-3.85	21.4	-15.39	-0.13

i-nuc	BP(j)	Nuc	#BP_Win	avgMFE	avgZ	avgED	SumZ	SumZ/#TotalWindows	BPs= 6
nt-1236	-	G	120	-	-	-	-	-
1236	NoBP	G	24	-40.02	-3.66	20.03	-87.83	-0.73
1236	1193	C	6	-39.38	-0.29	14.51	-1.74	-0.01
1236	1224	C	69	-41.28	-2.09	18.32	-144.01	-1.2
1236	1249	U	1	-38.7	0.02	42.36	0.02	0.0
1236	1230	C	4	-39.67	-3.23	21.22	-12.93	-0.11
1236	1296	C	11	-42.56	-4.02	29.01	-44.18	-0.37
1236	1349	C	5	-33.86	-3.76	20.17	-18.78	-0.16

i-nuc	BP(j)	Nuc	#BP_Win	avgMFE	avgZ	avgED	SumZ	SumZ/#TotalWindows	BPs= 6
nt-1237	-	C	120	-	-	-	-	-
1237	1192	G	6	-39.38	-0.29	14.51	-1.74	-0.01
1237	1223	G	69	-41.28	-2.09	18.32	-144.01	-1.2
1237	1248	G	1	-38.7	0.02	42.36	0.02	0.0
1237	1229	G	4	-39.67	-3.23	21.22	-12.93	-0.11
1237	1295	G	11	-42.56	-4.02	29.01	-44.18	-0.37
1237	NoBP	C	24	-39.72	-3.78	19.65	-90.62	-0.76
1237	1348	G	5	-33.86	-3.76	20.17	-18.78	-0.16

i-nuc	BP(j)	Nuc	#BP_Win	avgMFE	avgZ	avgED	SumZ	SumZ/#TotalWindows	BPs= 6
nt-1238	-	U	120	-	-	-	-	-
1238	1191	G	5	-39.74	-0.35	14.28	-1.76	-0.01
1238	1222	A	69	-41.28	-2.09	18.32	-144.01	-1.2
1238	1247	G	1	-38.7	0.02	42.36	0.02	0.0
1238	NoBP	U	2	-42.1	-2.33	21.24	-4.66	-0.04
1238	1293	A	11	-42.56	-4.02	29.01	-44.18	-0.37
1238	1285	A	30	-38.5	-3.76	19.6	-112.79	-0.94
1238	1228	G	2	-37.25	-4.14	21.2	-8.27	-0.07

i-nuc	BP(j)	Nuc	#BP_Win	avgMFE	avgZ	avgED	SumZ	SumZ/#TotalWindows	BPs= 4
nt-1239	-	U	120	-	-	-	-	-
1239	NoBP	U	4	-39.8	-0.34	15.25	-1.35	-0.01
1239	1221	G	64	-41.48	-1.99	18.49	-127.24	-1.06
1239	1246	A	1	-38.7	0.02	42.36	0.02	0.0
1239	1284	A	40	-38.49	-3.64	19.26	-145.6	-1.21
1239	1292	A	11	-42.56	-4.02	29.01	-44.18	-0.37

i-nuc	BP(j)	Nuc	#BP_Win	avgMFE	avgZ	avgED	SumZ	SumZ/#TotalWindows	BPs= 4
nt-1240	-	A	120	-	-	-	-	-
1240	NoBP	A	3	-39.8	-0.3	16.67	-0.89	-0.01
1240	1220	U	64	-41.48	-1.99	18.49	-127.24	-1.06
1240	1245	U	1	-38.7	0.02	42.36	0.02	0.0
1240	1283	U	41	-38.3	-3.61	19.26	-148.16	-1.23
1240	1291	U	11	-42.56	-4.02	29.01	-44.18	-0.37

i-nuc	BP(j)	Nuc	#BP_Win	avgMFE	avgZ	avgED	SumZ	SumZ/#TotalWindows	BPs= 3
nt-1241	-	G	120	-	-	-	-	-
1241	NoBP	G	52	-40.65	-2.07	20.09	-107.67	-0.9
1241	1180	C	16	-43.11	-1.41	14.82	-22.55	-0.19
1241	1282	C	41	-38.3	-3.61	19.26	-148.16	-1.23
1241	1290	U	11	-42.56	-4.02	29.01	-44.18	-0.37

i-nuc	BP(j)	Nuc	#BP_Win	avgMFE	avgZ	avgED	SumZ	SumZ/#TotalWindows	BPs= 4
nt-1242	-	A	120	-	-	-	-	-
1242	NoBP	A	23	-40.39	-0.83	26.28	-19.13	-0.16
1242	1218	U	17	-40.25	-3.31	16.31	-56.3	-0.47
1242	1179	U	16	-43.11	-1.41	14.82	-22.55	-0.19
1242	1281	U	41	-38.3	-3.61	19.26	-148.16	-1.23
1242	1288	U	23	-41.74	-3.44	21.07	-79.04	-0.66

i-nuc	BP(j)	Nuc	#BP_Win	avgMFE	avgZ	avgED	SumZ	SumZ/#TotalWindows	BPs= 4
nt-1243	-	U	120	-	-	-	-	-
1243	1217	G	16	-40.43	-3.28	16.36	-52.4	-0.44
1243	1215	A	13	-40.47	-0.19	26.62	-2.51	-0.02
1243	NoBP	U	52	-38.52	-3.3	20.3	-171.68	-1.43
1243	1178	A	16	-43.11	-1.41	14.82	-22.55	-0.19
1243	1287	A	23	-41.74	-3.44	21.07	-79.04	-0.66

i-nuc	BP(j)	Nuc	#BP_Win	avgMFE	avgZ	avgED	SumZ	SumZ/#TotalWindows	BPs= 3
nt-1244	-	G	120	-	-	-	-	-
1244	NoBP	G	68	-38.85	-3.34	19.25	-227.16	-1.89
1244	1214	C	13	-40.47	-0.19	26.62	-2.51	-0.02
1244	1176	C	16	-43.11	-1.41	14.82	-22.55	-0.19
1244	1286	C	23	-41.74	-3.44	21.07	-79.04	-0.66

i-nuc	BP(j)	Nuc	#BP_Win	avgMFE	avgZ	avgED	SumZ	SumZ/#TotalWindows	BPs= 5
nt-1245	-	U	120	-	-	-	-	-
1245	1215	A	12	-40.44	-3.64	15.62	-43.64	-0.36
1245	1213	A	13	-40.47	-0.19	26.62	-2.51	-0.02
1245	1240	A	1	-38.7	0.02	42.36	0.02	0.0
1245	1175	A	16	-43.11	-1.41	14.82	-22.55	-0.19
1245	NoBP	U	55	-38.36	-3.39	19.5	-186.71	-1.56
1245	1285	A	23	-41.74	-3.44	21.07	-79.04	-0.66

i-nuc	BP(j)	Nuc	#BP_Win	avgMFE	avgZ	avgED	SumZ	SumZ/#TotalWindows	BPs= 4
nt-1246	-	A	120	-	-	-	-	-
1246	NoBP	A	3	-42.27	-1.41	18.09	-4.24	-0.04
1246	1212	U	13	-40.47	-0.19	26.62	-2.51	-0.02
1246	1239	U	1	-38.7	0.02	42.36	0.02	0.0
1246	1173	U	16	-43.11	-1.41	14.82	-22.55	-0.19
1246	1279	U	87	-39.31	-3.54	19.4	-308.18	-2.57

i-nuc	BP(j)	Nuc	#BP_Win	avgMFE	avgZ	avgED	SumZ	SumZ/#TotalWindows	BPs= 5
nt-1247	-	G	120	-	-	-	-	-
1247	NoBP	G	2	-41.15	-0.9	18.28	-1.81	-0.02
1247	1211	U	2	-40.05	0.09	17.72	0.18	0.0
1247	1194	C	10	-40.51	-0.23	29.88	-2.33	-0.02
1247	1238	U	1	-38.7	0.02	42.36	0.02	0.0
1247	1172	C	16	-43.11	-1.41	14.82	-22.55	-0.19
1247	1278	C	89	-39.29	-3.53	19.25	-313.81	-2.62

i-nuc	BP(j)	Nuc	#BP_Win	avgMFE	avgZ	avgED	SumZ	SumZ/#TotalWindows	BPs= 4
nt-1248	-	G	120	-	-	-	-	-
1248	NoBP	G	2	-40.05	0.09	17.72	0.18	0.0
1248	1193	C	10	-40.51	-0.23	29.88	-2.33	-0.02
1248	1237	C	1	-38.7	0.02	42.36	0.02	0.0
1248	1171	C	16	-43.11	-1.41	14.82	-22.55	-0.19
1248	1277	C	91	-39.19	-3.49	19.22	-317.55	-2.65

i-nuc	BP(j)	Nuc	#BP_Win	avgMFE	avgZ	avgED	SumZ	SumZ/#TotalWindows	BPs= 4
nt-1249	-	U	120	-	-	-	-	-
1249	NoBP	U	1	-38.7	0.43	24.5	0.43	0.0
1249	1192	G	10	-40.51	-0.23	29.88	-2.33	-0.02
1249	1236	G	1	-38.7	0.02	42.36	0.02	0.0
1249	1170	A	16	-43.11	-1.41	14.82	-22.55	-0.19
1249	1276	A	92	-39.03	-3.47	19.14	-319.01	-2.66

i-nuc	BP(j)	Nuc	#BP_Win	avgMFE	avgZ	avgED	SumZ	SumZ/#TotalWindows	BPs= 4
nt-1250	-	C	120	-	-	-	-	-
1250	1191	G	10	-40.51	-0.23	29.88	-2.33	-0.02
1250	1235	G	1	-38.7	0.02	42.36	0.02	0.0
1250	1169	G	16	-43.11	-1.41	14.82	-22.55	-0.19
1250	1275	G	93	-38.87	-3.44	19.06	-320.09	-2.67

i-nuc	BP(j)	Nuc	#BP_Win	avgMFE	avgZ	avgED	SumZ	SumZ/#TotalWindows	BPs= 1
nt-1251	-	U	120	-	-	-	-	-
1251	NoBP	U	26	-42.06	-0.96	21.5	-24.92	-0.21
1251	1274	A	94	-38.68	-3.41	19.17	-320.25	-2.67

i-nuc	BP(j)	Nuc	#BP_Win	avgMFE	avgZ	avgED	SumZ	SumZ/#TotalWindows	BPs= 1
nt-1252	-	U	120	-	-	-	-	-
1252	NoBP	U	25	-42.14	-1.0	21.28	-24.89	-0.21
1252	1273	G	95	-38.47	-3.37	19.38	-319.96	-2.67

i-nuc	BP(j)	Nuc	#BP_Win	avgMFE	avgZ	avgED	SumZ	SumZ/#TotalWindows	BPs= 3
nt-1253	-	U	120	-	-	-	-	-
1253	NoBP	U	19	-41.64	-1.22	17.16	-23.26	-0.19
1253	1234	A	1	-38.7	0.02	42.36	0.02	0.0
1253	1186	A	5	-40.98	-0.37	33.35	-1.84	-0.02
1253	1272	A	95	-38.47	-3.37	19.38	-319.96	-2.67

i-nuc	BP(j)	Nuc	#BP_Win	avgMFE	avgZ	avgED	SumZ	SumZ/#TotalWindows	BPs= 4
nt-1254	-	G	120	-	-	-	-	-
1254	NoBP	G	3	-27.6	-0.31	29.82	-0.94	-0.01
1254	1233	C	1	-38.7	0.02	42.36	0.02	0.0
1254	1185	C	5	-40.98	-0.37	33.35	-1.84	-0.02
1254	1167	C	16	-43.11	-1.41	14.82	-22.55	-0.19
1254	1271	C	95	-38.47	-3.37	19.38	-319.96	-2.67

i-nuc	BP(j)	Nuc	#BP_Win	avgMFE	avgZ	avgED	SumZ	SumZ/#TotalWindows	BPs= 5
nt-1255	-	G	120	-	-	-	-	-
1255	1232	C	1	-38.7	0.02	42.36	0.02	0.0
1255	1184	C	5	-40.98	-0.37	33.35	-1.84	-0.02
1255	1166	C	16	-43.11	-1.41	14.82	-22.55	-0.19
1255	1270	C	95	-38.47	-3.37	19.38	-319.96	-2.67
1255	1372	U	3	-21.1	-0.33	31.35	-1.0	-0.01

i-nuc	BP(j)	Nuc	#BP_Win	avgMFE	avgZ	avgED	SumZ	SumZ/#TotalWindows	BPs= 4
nt-1256	-	G	120	-	-	-	-	-
1256	1183	C	5	-40.98	-0.37	33.35	-1.84	-0.02
1256	1165	U	16	-43.11	-1.41	14.82	-22.55	-0.19
1256	1269	U	95	-38.47	-3.37	19.38	-319.96	-2.67
1256	1371	C	4	-20.9	-0.42	31.7	-1.68	-0.01

i-nuc	BP(j)	Nuc	#BP_Win	avgMFE	avgZ	avgED	SumZ	SumZ/#TotalWindows	BPs= 3
nt-1257	-	G	120	-	-	-	-	-
1257	NoBP	G	99	-38.6	-3.25	19.87	-321.77	-2.68
1257	1164	C	16	-43.11	-1.41	14.82	-22.55	-0.19
1257	1370	C	4	-20.9	-0.42	31.7	-1.68	-0.01
1257	1336	U	1	-18.8	-0.56	22.17	-0.56	-0.0

i-nuc	BP(j)	Nuc	#BP_Win	avgMFE	avgZ	avgED	SumZ	SumZ/#TotalWindows	BPs= 4
nt-1258	-	A	120	-	-	-	-	-
1258	NoBP	A	4	-35.72	-0.48	28.34	-1.91	-0.02
1258	1163	U	16	-43.11	-1.41	14.82	-22.55	-0.19
1258	1267	U	95	-38.47	-3.37	19.38	-319.96	-2.67
1258	1369	U	4	-20.9	-0.42	31.7	-1.68	-0.01
1258	1335	U	1	-18.8	-0.56	22.17	-0.56	-0.0

i-nuc	BP(j)	Nuc	#BP_Win	avgMFE	avgZ	avgED	SumZ	SumZ/#TotalWindows	BPs= 5
nt-1259	-	G	120	-	-	-	-	-
1259	1162	C	16	-43.11	-1.41	14.82	-22.55	-0.19
1259	1180	C	2	-43.0	-0.84	28.6	-1.68	-0.01
1259	1266	U	95	-38.47	-3.37	19.38	-319.96	-2.67
1259	1368	U	4	-20.9	-0.42	31.7	-1.68	-0.01
1259	1334	U	3	-17.33	-0.29	22.32	-0.86	-0.01

i-nuc	BP(j)	Nuc	#BP_Win	avgMFE	avgZ	avgED	SumZ	SumZ/#TotalWindows	BPs= 5
nt-1260	-	A	120	-	-	-	-	-
1260	NoBP	A	1	-42.8	-0.61	23.46	-0.61	-0.01
1260	1161	U	14	-43.25	-1.55	12.81	-21.71	-0.18
1260	1179	U	2	-43.0	-0.84	28.6	-1.68	-0.01
1260	1265	U	95	-38.47	-3.37	19.38	-319.96	-2.67
1260	1367	U	4	-20.9	-0.42	31.7	-1.68	-0.01
1260	1333	U	4	-16.77	-0.2	23.91	-0.81	-0.01

i-nuc	BP(j)	Nuc	#BP_Win	avgMFE	avgZ	avgED	SumZ	SumZ/#TotalWindows	BPs= 4
nt-1261	-	U	120	-	-	-	-	-
1261	NoBP	U	97	-38.27	-3.3	19.68	-320.48	-2.67
1261	1178	A	2	-43.0	-0.84	28.6	-1.68	-0.01
1261	1160	G	13	-43.3	-1.62	10.95	-21.12	-0.18
1261	1366	A	4	-20.9	-0.42	31.7	-1.68	-0.01
1261	1332	A	4	-16.77	-0.2	23.91	-0.81	-0.01

i-nuc	BP(j)	Nuc	#BP_Win	avgMFE	avgZ	avgED	SumZ	SumZ/#TotalWindows	BPs= 2
nt-1262	-	A	120	-	-	-	-	-
1262	NoBP	A	112	-38.7	-3.06	18.78	-342.36	-2.85
1262	1365	U	4	-20.9	-0.42	31.7	-1.68	-0.01
1262	1331	U	4	-16.77	-0.2	23.91	-0.81	-0.01

i-nuc	BP(j)	Nuc	#BP_Win	avgMFE	avgZ	avgED	SumZ	SumZ/#TotalWindows	BPs= 2
nt-1263	-	A	119	-	-	-	-	-
1263	NoBP	A	108	-37.64	-3.06	19.84	-330.31	-2.78
1263	1158	U	7	-44.21	-1.84	8.23	-12.91	-0.11
1263	1330	U	4	-16.77	-0.2	23.91	-0.81	-0.01

i-nuc	BP(j)	Nuc	#BP_Win	avgMFE	avgZ	avgED	SumZ	SumZ/#TotalWindows	BPs= 2
nt-1264	-	U	118	-	-	-	-	-
1264	NoBP	U	107	-37.59	-3.08	19.77	-329.45	-2.79
1264	1157	A	7	-44.21	-1.84	8.23	-12.91	-0.11
1264	1329	A	4	-16.77	-0.2	23.91	-0.81	-0.01

i-nuc	BP(j)	Nuc	#BP_Win	avgMFE	avgZ	avgED	SumZ	SumZ/#TotalWindows	BPs= 3
nt-1265	-	U	117	-	-	-	-	-
1265	NoBP	U	11	-29.61	-0.81	21.81	-8.94	-0.08
1265	1156	G	7	-44.21	-1.84	8.23	-12.91	-0.11
1265	1260	A	95	-38.47	-3.37	19.38	-319.96	-2.73
1265	1328	G	4	-16.77	-0.2	23.91	-0.81	-0.01

i-nuc	BP(j)	Nuc	#BP_Win	avgMFE	avgZ	avgED	SumZ	SumZ/#TotalWindows	BPs= 3
nt-1266	-	U	116	-	-	-	-	-
1266	1155	G	7	-44.21	-1.84	8.23	-12.91	-0.11
1266	NoBP	U	12	-26.79	-0.79	21.38	-9.46	-0.08
1266	1259	G	95	-38.47	-3.37	19.38	-319.96	-2.76
1266	1325	A	2	-15.0	0.2	31.59	0.4	0.0

i-nuc	BP(j)	Nuc	#BP_Win	avgMFE	avgZ	avgED	SumZ	SumZ/#TotalWindows	BPs= 4
nt-1267	-	U	115	-	-	-	-	-
1267	1154	A	6	-44.67	-2.0	7.27	-12.0	-0.1
1267	1159	G	2	-44.1	-2.01	7.23	-4.03	-0.04
1267	NoBP	U	10	-23.33	-0.54	24.22	-5.43	-0.05
1267	1258	A	95	-38.47	-3.37	19.38	-319.96	-2.78
1267	1324	A	2	-15.0	0.2	31.59	0.4	0.0

i-nuc	BP(j)	Nuc	#BP_Win	avgMFE	avgZ	avgED	SumZ	SumZ/#TotalWindows	BPs= 4
nt-1268	-	G	114	-	-	-	-	-
1268	1153	C	5	-45.18	-2.16	6.47	-10.78	-0.09
1268	1158	U	2	-44.1	-2.01	7.23	-4.03	-0.04
1268	NoBP	G	101	-37.67	-3.21	19.37	-323.71	-2.84
1268	1277	C	4	-20.9	-0.42	31.7	-1.68	-0.01
1268	1323	U	2	-15.0	0.2	31.59	0.4	0.0

i-nuc	BP(j)	Nuc	#BP_Win	avgMFE	avgZ	avgED	SumZ	SumZ/#TotalWindows	BPs= 3
nt-1269	-	U	113	-	-	-	-	-
1269	NoBP	U	12	-30.08	-1.03	17.08	-12.4	-0.11
1269	1157	A	2	-44.1	-2.01	7.23	-4.03	-0.04
1269	1256	G	95	-38.47	-3.37	19.38	-319.96	-2.83
1269	1276	A	4	-20.9	-0.42	31.7	-1.68	-0.01

i-nuc	BP(j)	Nuc	#BP_Win	avgMFE	avgZ	avgED	SumZ	SumZ/#TotalWindows	BPs= 4
nt-1270	-	C	112	-	-	-	-	-
1270	NoBP	C	5	-43.68	-2.01	8.05	-10.05	-0.09
1270	1156	G	2	-44.1	-2.01	7.23	-4.03	-0.04
1270	1255	G	95	-38.47	-3.37	19.38	-319.96	-2.86
1270	1275	G	4	-20.9	-0.42	31.7	-1.68	-0.02
1270	1322	G	6	-16.18	-0.07	26.47	-0.41	-0.0

i-nuc	BP(j)	Nuc	#BP_Win	avgMFE	avgZ	avgED	SumZ	SumZ/#TotalWindows	BPs= 3
nt-1271	-	C	111	-	-	-	-	-
1271	NoBP	C	8	-32.08	-1.18	20.16	-9.45	-0.09
1271	1155	G	2	-44.1	-2.01	7.23	-4.03	-0.04
1271	1254	G	95	-38.47	-3.37	19.38	-319.96	-2.88
1271	1321	G	6	-16.18	-0.07	26.47	-0.41	-0.0

i-nuc	BP(j)	Nuc	#BP_Win	avgMFE	avgZ	avgED	SumZ	SumZ/#TotalWindows	BPs= 2
nt-1272	-	A	110	-	-	-	-	-
1272	NoBP	A	9	-33.27	-1.23	18.87	-11.04	-0.1
1272	1253	U	95	-38.47	-3.37	19.38	-319.96	-2.91
1272	1320	U	6	-16.18	-0.07	26.47	-0.41	-0.0

i-nuc	BP(j)	Nuc	#BP_Win	avgMFE	avgZ	avgED	SumZ	SumZ/#TotalWindows	BPs= 2
nt-1273	-	G	109	-	-	-	-	-
1273	NoBP	G	8	-31.8	-1.08	20.12	-8.65	-0.08
1273	1252	U	95	-38.47	-3.37	19.38	-319.96	-2.94
1273	1319	C	6	-16.18	-0.07	26.47	-0.41	-0.0

i-nuc	BP(j)	Nuc	#BP_Win	avgMFE	avgZ	avgED	SumZ	SumZ/#TotalWindows	BPs= 2
nt-1274	-	A	108	-	-	-	-	-
1274	NoBP	A	8	-28.74	-0.8	24.03	-6.38	-0.06
1274	1251	U	94	-38.68	-3.41	19.17	-320.25	-2.97
1274	1318	U	6	-16.18	-0.07	26.47	-0.41	-0.0

i-nuc	BP(j)	Nuc	#BP_Win	avgMFE	avgZ	avgED	SumZ	SumZ/#TotalWindows	BPs= 2
nt-1275	-	G	107	-	-	-	-	-
1275	NoBP	G	10	-22.0	-0.32	24.71	-3.22	-0.03
1275	1250	C	93	-38.87	-3.44	19.06	-320.09	-2.99
1275	1270	C	4	-20.9	-0.42	31.7	-1.68	-0.02

i-nuc	BP(j)	Nuc	#BP_Win	avgMFE	avgZ	avgED	SumZ	SumZ/#TotalWindows	BPs= 2
nt-1276	-	A	106	-	-	-	-	-
1276	NoBP	A	10	-20.24	-0.29	25.0	-2.88	-0.03
1276	1249	U	92	-39.03	-3.47	19.14	-319.01	-3.01
1276	1269	U	4	-20.9	-0.42	31.7	-1.68	-0.02

i-nuc	BP(j)	Nuc	#BP_Win	avgMFE	avgZ	avgED	SumZ	SumZ/#TotalWindows	BPs= 2
nt-1277	-	C	105	-	-	-	-	-
1277	1248	G	91	-39.19	-3.49	19.22	-317.55	-3.02
1277	NoBP	C	10	-18.61	-0.28	25.09	-2.82	-0.03
1277	1268	G	4	-20.9	-0.42	31.7	-1.68	-0.02

i-nuc	BP(j)	Nuc	#BP_Win	avgMFE	avgZ	avgED	SumZ	SumZ/#TotalWindows	BPs= 1
nt-1278	-	C	104	-	-	-	-	-
1278	1247	G	89	-39.29	-3.53	19.25	-313.81	-3.02
1278	NoBP	C	15	-19.85	-0.45	25.91	-6.79	-0.07

i-nuc	BP(j)	Nuc	#BP_Win	avgMFE	avgZ	avgED	SumZ	SumZ/#TotalWindows	BPs= 1
nt-1279	-	U	103	-	-	-	-	-
1279	1246	A	87	-39.31	-3.54	19.4	-308.18	-2.99
1279	NoBP	U	16	-20.59	-0.62	24.95	-10.0	-0.1

i-nuc	BP(j)	Nuc	#BP_Win	avgMFE	avgZ	avgED	SumZ	SumZ/#TotalWindows	BPs= 0
nt-1280	-	U	102	-	-	-	-	-
1280	NoBP	U	102	-36.34	-3.1	20.16	-316.02	-3.1

i-nuc	BP(j)	Nuc	#BP_Win	avgMFE	avgZ	avgED	SumZ	SumZ/#TotalWindows	BPs= 1
nt-1281	-	U	101	-	-	-	-	-
1281	NoBP	U	60	-34.92	-2.77	20.61	-166.03	-1.64
1281	1242	A	41	-38.3	-3.61	19.26	-148.16	-1.47

i-nuc	BP(j)	Nuc	#BP_Win	avgMFE	avgZ	avgED	SumZ	SumZ/#TotalWindows	BPs= 1
nt-1282	-	C	100	-	-	-	-	-
1282	NoBP	C	59	-34.82	-2.78	20.51	-164.13	-1.64
1282	1241	G	41	-38.3	-3.61	19.26	-148.16	-1.48

i-nuc	BP(j)	Nuc	#BP_Win	avgMFE	avgZ	avgED	SumZ	SumZ/#TotalWindows	BPs= 1
nt-1283	-	U	99	-	-	-	-	-
1283	NoBP	U	58	-34.71	-2.8	20.42	-162.2	-1.64
1283	1240	A	41	-38.3	-3.61	19.26	-148.16	-1.5

i-nuc	BP(j)	Nuc	#BP_Win	avgMFE	avgZ	avgED	SumZ	SumZ/#TotalWindows	BPs= 1
nt-1284	-	A	98	-	-	-	-	-
1284	1239	U	40	-38.49	-3.64	19.26	-145.6	-1.49
1284	NoBP	A	58	-34.53	-2.81	20.31	-162.86	-1.66

i-nuc	BP(j)	Nuc	#BP_Win	avgMFE	avgZ	avgED	SumZ	SumZ/#TotalWindows	BPs= 2
nt-1285	-	A	97	-	-	-	-	-
1285	NoBP	A	44	-31.5	-2.6	19.41	-114.44	-1.18
1285	1245	U	23	-41.74	-3.44	21.07	-79.04	-0.81
1285	1238	U	30	-38.5	-3.76	19.6	-112.79	-1.16

i-nuc	BP(j)	Nuc	#BP_Win	avgMFE	avgZ	avgED	SumZ	SumZ/#TotalWindows	BPs= 2
nt-1286	-	C	96	-	-	-	-	-
1286	NoBP	C	40	-34.75	-3.08	20.07	-123.36	-1.29
1286	1244	G	23	-41.74	-3.44	21.07	-79.04	-0.82
1286	1321	G	33	-33.58	-3.07	18.75	-101.4	-1.06

i-nuc	BP(j)	Nuc	#BP_Win	avgMFE	avgZ	avgED	SumZ	SumZ/#TotalWindows	BPs= 2
nt-1287	-	A	95	-	-	-	-	-
1287	NoBP	A	39	-34.59	-3.11	20.09	-121.15	-1.28
1287	1243	U	23	-41.74	-3.44	21.07	-79.04	-0.83
1287	1320	U	33	-33.58	-3.07	18.75	-101.4	-1.07

i-nuc	BP(j)	Nuc	#BP_Win	avgMFE	avgZ	avgED	SumZ	SumZ/#TotalWindows	BPs= 1
nt-1288	-	U	94	-	-	-	-	-
1288	1242	A	23	-41.74	-3.44	21.07	-79.04	-0.84
1288	NoBP	U	71	-34.03	-3.1	19.56	-220.31	-2.34

i-nuc	BP(j)	Nuc	#BP_Win	avgMFE	avgZ	avgED	SumZ	SumZ/#TotalWindows	BPs= 1
nt-1289	-	A	93	-	-	-	-	-
1289	NoBP	A	40	-38.23	-3.04	21.81	-121.43	-1.31
1289	1318	U	53	-34.07	-3.31	18.62	-175.52	-1.89

i-nuc	BP(j)	Nuc	#BP_Win	avgMFE	avgZ	avgED	SumZ	SumZ/#TotalWindows	BPs= 3
nt-1290	-	U	92	-	-	-	-	-
1290	NoBP	U	9	-42.0	-3.01	13.05	-27.11	-0.29
1290	1241	G	11	-42.56	-4.02	29.01	-44.18	-0.48
1290	1235	G	13	-41.84	-3.61	20.29	-46.95	-0.51
1290	1317	A	59	-32.25	-2.98	19.42	-175.93	-1.91

i-nuc	BP(j)	Nuc	#BP_Win	avgMFE	avgZ	avgED	SumZ	SumZ/#TotalWindows	BPs= 3
nt-1291	-	U	91	-	-	-	-	-
1291	NoBP	U	8	-42.0	-3.04	13.25	-24.34	-0.27
1291	1240	A	11	-42.56	-4.02	29.01	-44.18	-0.49
1291	1234	A	13	-41.84	-3.61	20.29	-46.95	-0.52
1291	1316	A	59	-32.25	-2.98	19.42	-175.93	-1.93

i-nuc	BP(j)	Nuc	#BP_Win	avgMFE	avgZ	avgED	SumZ	SumZ/#TotalWindows	BPs= 2
nt-1292	-	A	90	-	-	-	-	-
1292	NoBP	A	20	-41.9	-3.42	17.93	-68.39	-0.76
1292	1239	U	11	-42.56	-4.02	29.01	-44.18	-0.49
1292	1315	U	59	-32.25	-2.98	19.42	-175.93	-1.95

i-nuc	BP(j)	Nuc	#BP_Win	avgMFE	avgZ	avgED	SumZ	SumZ/#TotalWindows	BPs= 2
nt-1293	-	A	89	-	-	-	-	-
1293	NoBP	A	19	-41.89	-3.44	18.3	-65.36	-0.73
1293	1238	U	11	-42.56	-4.02	29.01	-44.18	-0.5
1293	1314	U	59	-32.25	-2.98	19.42	-175.93	-1.98

i-nuc	BP(j)	Nuc	#BP_Win	avgMFE	avgZ	avgED	SumZ	SumZ/#TotalWindows	BPs= 2
nt-1294	-	U	88	-	-	-	-	-
1294	NoBP	U	16	-42.39	-3.71	24.54	-59.38	-0.67
1294	1231	A	13	-41.84	-3.61	20.29	-46.95	-0.53
1294	1313	A	59	-32.25	-2.98	19.42	-175.93	-2.0

i-nuc	BP(j)	Nuc	#BP_Win	avgMFE	avgZ	avgED	SumZ	SumZ/#TotalWindows	BPs= 3
nt-1295	-	G	87	-	-	-	-	-
1295	NoBP	G	4	-42.0	-2.99	15.85	-11.95	-0.14
1295	1237	C	11	-42.56	-4.02	29.01	-44.18	-0.51
1295	1230	C	13	-41.84	-3.61	20.29	-46.95	-0.54
1295	1312	C	59	-32.25	-2.98	19.42	-175.93	-2.02

i-nuc	BP(j)	Nuc	#BP_Win	avgMFE	avgZ	avgED	SumZ	SumZ/#TotalWindows	BPs= 3
nt-1296	-	C	86	-	-	-	-	-
1296	NoBP	C	3	-42.0	-2.96	17.64	-8.88	-0.1
1296	1236	G	11	-42.56	-4.02	29.01	-44.18	-0.51
1296	1229	G	13	-41.84	-3.61	20.29	-46.95	-0.55
1296	1311	G	59	-32.25	-2.98	19.42	-175.93	-2.05

i-nuc	BP(j)	Nuc	#BP_Win	avgMFE	avgZ	avgED	SumZ	SumZ/#TotalWindows	BPs= 2
nt-1297	-	C	85	-	-	-	-	-
1297	NoBP	C	61	-32.57	-2.98	19.47	-181.78	-2.14
1297	1235	G	11	-42.56	-4.02	29.01	-44.18	-0.52
1297	1228	G	13	-41.84	-3.61	20.29	-46.95	-0.55

i-nuc	BP(j)	Nuc	#BP_Win	avgMFE	avgZ	avgED	SumZ	SumZ/#TotalWindows	BPs= 2
nt-1298	-	U	84	-	-	-	-	-
1298	NoBP	U	60	-32.41	-2.98	19.55	-178.77	-2.13
1298	1234	A	11	-42.56	-4.02	29.01	-44.18	-0.53
1298	1227	G	13	-41.84	-3.61	20.29	-46.95	-0.56

i-nuc	BP(j)	Nuc	#BP_Win	avgMFE	avgZ	avgED	SumZ	SumZ/#TotalWindows	BPs= 3
nt-1299	-	U	83	-	-	-	-	-
1299	NoBP	U	4	-42.2	-3.19	30.58	-12.77	-0.15
1299	1226	A	13	-41.84	-3.61	20.29	-46.95	-0.57
1299	1215	A	7	-42.77	-4.49	28.11	-31.41	-0.38
1299	1310	A	59	-32.25	-2.98	19.42	-175.93	-2.12

i-nuc	BP(j)	Nuc	#BP_Win	avgMFE	avgZ	avgED	SumZ	SumZ/#TotalWindows	BPs= 3
nt-1300	-	G	82	-	-	-	-	-
1300	1225	C	13	-41.84	-3.61	20.29	-46.95	-0.57
1300	NoBP	G	3	-42.17	-3.25	31.74	-9.75	-0.12
1300	1214	C	7	-42.77	-4.49	28.11	-31.41	-0.38
1300	1309	C	59	-32.25	-2.98	19.42	-175.93	-2.15

i-nuc	BP(j)	Nuc	#BP_Win	avgMFE	avgZ	avgED	SumZ	SumZ/#TotalWindows	BPs= 3
nt-1301	-	U	81	-	-	-	-	-
1301	NoBP	U	9	-41.99	-3.68	20.59	-33.14	-0.41
1301	1219	G	6	-41.42	-3.35	27.32	-20.09	-0.25
1301	1213	A	7	-42.77	-4.49	28.11	-31.41	-0.39
1301	1308	A	59	-32.25	-2.98	19.42	-175.93	-2.17

i-nuc	BP(j)	Nuc	#BP_Win	avgMFE	avgZ	avgED	SumZ	SumZ/#TotalWindows	BPs= 3
nt-1302	-	A	80	-	-	-	-	-
[truncated: 10,801 more chars]
