# Supplementary material for: Identification of MYC intron 2 regions that modulate expression
Source: PLoS One. 2024 Jan 18;19(1):e0296889. doi: 10.1371/journal.pone.0296889 (PMC10795982; doi:10.1371/journal.pone.0296889)
Supplement: S1 File — (ZIP) [file pone.0296889.s005.zip › S1_File_ScanFold2 data for species/Suppl_File_3_ScanFold2 data for species/Gorilla/tmpj_ogjfua.structure_extracts.txt]

GorillaMYCi2	.	RNA_sequence_secondary_structure	15	129	.	.	.	motif_1;sequence=CUCAGGCCUGUCAAAAGUGGGCGGCUGGAUAUCUUUCCCAUUUUCAUCGGCAGCUUAUUUAACGGGCCACUCUUAUUAGGAAGGAGAGAUAGCAGAUCUGGAGAGAUUUGGGAGC;structure=..................................................................................................................);refoldedMFE=(((.(((((((...((((((((.((((((......)))..........))).)))))))).))))))).(((((.........)))))....(((((((....))))))).))).;MFE(kcal/mol…
GorillaMYCi2	.	RNA_sequence_secondary_structure	877	936	.	.	.	motif_2;sequence=UGUCCUUCCCUUUAUGAGACUCUUACCUUCAUGGUGAGAGGAGUAAGGGUGGCUGGCUAG;structure=........(((((((....((((((((.....))))))))..)))))))..........);refoldedMFE=.(((..(((((((((....((((((((.....))))))))..))))))).))..)))...;MFE(kcal/mol)=-22.3;z-score=-3.17;ED=8.91
GorillaMYCi2	.	RNA_sequence_secondary_structure	1001	1066	.	.	.	motif_3;sequence=GGCUGGAGUGCAGUGGUGCAAUCAACCUCCAACCCUCUGGUUCAAGAGAUUCUUCUGCCUCAGCCU;structure=(((((.......................................................))))));refoldedMFE=(((((.((.((((.((...((((...((..((((....))))..)).)))))).))))))))))).;MFE(kcal/mol)=-21.1;z-score=-2.04;ED=12.55
GorillaMYCi2	.	RNA_sequence_secondary_structure	1186	1219	.	.	.	motif_4;sequence=ACCUCGGCCUCCCAAAGUGCUGGGAUUACAGGUG;structure=((((.(......................))))));refoldedMFE=((((.(...(((((......)))))...))))).;MFE(kcal/mol)=-10.6;z-score=-1.4;ED=1.57
GorillaMYCi2	.	RNA_sequence_secondary_structure	1223	1238	.	.	.	motif_5;sequence=GCCAGGGCACCAGGCU;structure=(((.((...)).))));refoldedMFE=(((.((...)).))).;MFE(kcal/mol)=-4.9;z-score=-1.7;ED=0.51
GorillaMYCi2	.	RNA_sequence_secondary_structure	1247	1279	.	.	.	motif_6;sequence=GGUCUUUGGGGAGAUAAUUUUGUCCAGAGACCU;structure=((((((((((.(((....))).)))))))))));refoldedMFE=((((((((((.(((....))).)))))))))).;MFE(kcal/mol)=-18.2;z-score=-5.33;ED=0.31
GorillaMYCi2	.	RNA_sequence_secondary_structure	1287	1321	.	.	.	motif_7;sequence=AUAUUAAUGCCUUGUAUUUGUACAGCAUUAAUCUG;structure=(.((((((((..((((....)))))))))))).));refoldedMFE=..((((((((..((((....))))))))))))...;MFE(kcal/mol)=-7.6;z-score=-2.73;ED=1.71
GorillaMYCi2	.	RNA_sequence_secondary_structure	1326	1339	.	.	.	motif_8;sequence=UUGAUUAUUUUAAU;structure=((((.....)))));refoldedMFE=..............;MFE(kcal/mol)=0.0;z-score=0.0;ED=1.22
