# Supplementary material for: Identification of MYC intron 2 regions that modulate expression
Source: PLoS One. 2024 Jan 18;19(1):e0296889. doi: 10.1371/journal.pone.0296889 (PMC10795982; doi:10.1371/journal.pone.0296889)
Supplement: S1 File — (ZIP) [file pone.0296889.s005.zip › S1_File_ScanFold2 data for species/Suppl_File_3_ScanFold2 data for species/Gorilla/tmpj_ogjfua.zavgs.wig]

fixedStep chrom=GorillaMYCi2 start=1 step=1 span=1
-0.390000
-0.535000
-0.700000
-0.760000
-0.892000
-2.154000
-1.691667
-0.921250
-0.926667
-1.007000
-1.105455
-1.226000
-1.691667
-2.154000
-0.892000
-0.760000
-1.105000
-1.427778
-1.454211
-1.429000
-1.357619
-1.262273
-1.262273
-1.262273
-1.262273
-0.990769
-0.940000
-0.886429
-1.262273
-1.262273
-1.262273
-1.262273
-1.132609
-1.028750
-1.028750
-1.028750
-0.388649
-1.028750
-1.028750
-1.028750
-1.028750
-1.028750
-1.028750
-0.691724
-0.727931
-0.568485
-1.028750
-0.937600
-0.568485
-1.028750
-1.028750
-1.028750
-0.167273
-0.009259
0.001636
0.010714
0.020000
0.027586
0.031525
0.036333
0.042951
0.048226
-1.028750
-1.028750
-1.028750
-0.037719
-1.028750
-1.028750
-1.028750
-1.132609
-1.262273
-1.262273
-1.262273
-1.262273
-0.152308
-1.262273
-1.262273
-1.262273
-1.262273
-1.357619
-1.429000
-1.454211
-0.184324
-1.440000
-1.440000
-1.440000
-1.440000
-1.440000
-0.083258
-0.205823
-0.200375
-0.212603
-0.837600
-0.776923
-0.244815
-0.219200
-0.404583
-1.440000
-1.440000
-1.440000
-1.440000
-1.440000
-0.280741
-0.280741
-0.098421
-0.221507
-0.363125
-0.173261
-0.365312
-0.280741
-0.280741
-1.440000
-0.432000
-0.218143
-0.361600
-0.232881
-0.149429
-0.174328
-0.156716
-0.361600
-0.361600
-0.217656
-0.386889
-0.331981
-0.266000
-1.105000
-0.760000
-0.892000
-2.154000
-0.132200
-0.077451
-0.487778
-1.440000
-0.404583
-0.553519
-0.776923
-0.571429
-0.579455
-0.571429
-0.579455
-0.418148
-0.454583
-0.564068
-0.752286
-0.826154
-0.553519
-0.531604
-0.487778
-0.306111
-0.285286
-0.447143
-0.432553
-0.027833
-0.022027
-0.022400
-0.048333
-0.132500
-0.044301
-0.361600
-0.361600
-0.156716
-0.174328
-0.166566
-0.149429
-0.169286
-0.361600
-0.218143
-0.205784
-0.175377
-0.171478
-0.213684
-0.237895
-0.179667
-0.265844
-0.244815
-0.258148
-0.277750
-0.240756
-0.247815
-0.254790
-0.262101
-0.278621
-0.288391
-0.305862
-0.374904
-0.321518
-0.432553
-0.447143
-0.285286
-0.306111
-0.961084
-0.847538
-0.826154
-0.752286
-0.564068
-0.454583
-0.418148
-0.404742
-0.579455
-0.571429
-0.571429
-1.243846
-0.385400
-0.357054
-0.360714
-0.335657
-0.341010
-0.345612
-0.352959
-0.331981
-0.381864
-0.408198
-0.431518
-0.452946
-0.487778
-0.450440
-0.420632
-0.419895
-0.469897
-0.431809
-0.481067
-0.481067
-0.432000
-0.442411
-0.431414
-0.414211
-0.382451
-0.470306
-0.438352
-0.440920
-0.481067
-0.481067
-0.405304
-0.379083
-0.403276
-0.412500
-0.411351
-0.444636
-0.459455
-0.442583
-0.453417
-0.465167
-0.531604
-0.553519
-0.553519
-0.553519
-0.553519
-0.582193
-0.593947
-0.566068
-0.574530
-0.553519
-0.553519
-0.553519
-0.553519
-0.531604
-0.679348
-0.679011
-0.692055
-1.243846
-0.571429
-0.571429
-0.579455
-0.545789
-0.643000
-0.553218
-0.575057
-0.598506
-0.613295
-0.752286
-0.826154
-0.847538
-0.961084
-0.921391
-0.620857
-0.628841
-0.627826
-0.714737
-0.733444
-0.734545
-1.646000
-1.020800
-1.003086
-1.005432
-1.646000
-1.646000
-1.646000
-1.031053
-0.723253
-0.701803
-1.646000
-1.646000
-1.535926
-1.535926
-1.535926
-1.535926
-1.113651
-1.535926
-0.761642
-0.721096
-0.936500
-0.899346
-0.751618
-1.132564
-1.132564
-0.673125
-0.650375
-1.132564
-1.132564
-0.766075
-0.745888
-1.132564
-1.132564
-0.717903
-0.717903
-0.717903
-0.717903
-0.717903
-0.717903
-0.682165
-0.656462
-0.668594
-0.717903
-0.717903
-0.717903
-0.717903
-0.717903
-0.717903
-1.132564
-1.132564
-0.620648
-0.790161
-1.101190
-1.132564
-1.132564
-0.650375
-0.673125
-1.132564
-1.132564
-0.751618
-0.721096
-0.761642
-1.535926
-0.369863
-0.780633
-0.668462
-1.535926
-1.535926
-1.535926
-1.535926
-0.374184
-1.646000
-1.646000
-0.701803
-0.723253
-1.646000
-1.646000
-1.646000
-1.646000
-0.734545
-0.733444
-0.714737
-0.627826
-0.628841
-0.620857
-1.578182
-1.576667
-1.512857
-1.474762
-0.676757
-0.613295
-0.598506
-0.575057
-0.553218
-1.576667
-1.578182
-0.695143
-0.656667
-0.434444
-0.412381
-0.573448
-0.536596
-0.477526
-0.335304
-0.382371
-0.485733
-0.497273
-0.331139
-0.449552
-0.573448
-0.412381
-0.434444
-0.480698
-0.695143
-1.578182
-1.576667
-0.553218
-0.575057
-0.251733
-0.268400
-0.264868
-0.264868
-0.264868
-0.264868
-0.292574
-0.215429
-0.258611
-0.264868
-0.264868
-0.264868
-0.264868
-0.268400
-1.846087
-1.975161
-1.935231
-1.869437
-1.865479
-0.379519
-0.391028
-0.342479
-0.359487
-0.381795
-0.422750
-0.444333
-0.467833
-0.493833
-0.521417
-0.547333
-1.865479
-1.869437
-1.935231
-1.975161
-2.012059
-2.028088
-1.958169
-2.010000
-0.798167
-0.825583
-0.851167
-0.876500
-0.900333
-0.953241
-1.531695
-1.353919
-1.358056
-1.463768
-1.325465
-1.317955
-1.311348
-1.311348
-1.059561
-1.311348
-1.311348
-1.311348
-1.311348
-1.311348
-1.311348
-1.311348
-1.222222
-1.244369
-1.315567
-1.311348
-1.311348
-1.311348
-1.311348
-1.311348
-1.311348
-1.311348
-1.353762
-1.311348
-1.311348
-1.317955
-1.325465
-1.463768
-1.317816
-1.504848
-1.531695
-1.812917
-1.686279
-1.686279
-1.686279
-1.455678
-1.686279
-1.686279
-1.686279
-1.686279
-1.693444
-1.593895
-1.613152
-1.534630
-1.630968
-1.655106
-1.656702
-1.544623
-1.570741
-1.527130
-1.527928
-1.686279
-1.686279
-1.686279
-1.686279
-1.686279
-1.686279
-1.686279
-1.812917
-1.748738
-1.746737
-1.527818
-2.010000
-1.958169
-2.028088
-2.012059
-1.975161
-1.935231
-1.869437
-1.865479
-1.865789
-1.867013
-1.858590
-1.858590
-1.858590
-1.858590
-1.858590
-1.858590
-1.858590
-1.818519
-1.734835
-1.754494
-1.797619
-1.796941
-1.806471
-1.930090
-1.858590
-1.858590
-1.858590
-1.858590
-1.858590
-1.858590
-1.858590
-1.867013
-1.865789
-1.865479
-1.869437
-1.935231
-1.975161
-2.012059
-1.986733
-1.865484
-1.845806
-1.869670
-1.872268
-2.028088
-1.958169
-2.010000
-2.071714
-1.814444
-1.713830
-1.587451
-1.178228
-1.134146
-1.127317
-1.998471
-1.194051
-1.206835
-1.231392
-1.491864
-1.491864
-1.357397
-2.006222
-1.971111
-1.491864
-1.491864
-1.491864
-1.953019
-1.742295
-1.701500
-1.491864
-1.491864
-1.747547
-1.357397
-1.491864
-1.491864
-1.581835
-1.231392
-1.206835
-1.194051
-1.458879
-1.127317
-1.134146
-1.178228
-1.162532
-1.131205
-1.136582
-1.456903
-1.439292
-1.377155
-1.406991
-1.378276
-1.358120
-1.083404
-1.025474
-1.014947
-0.982222
-0.967374
-1.294310
-1.241167
-1.015955
-1.004494
-0.991685
-1.132051
-1.122308
-0.991705
-0.940968
-1.019298
-0.900286
-1.491864
-1.491864
-1.154086
-1.747547
-1.491864
-1.491864
-1.348824
-1.701500
-1.742295
-1.953019
-1.491864
-1.491864
-1.491864
-1.971111
-2.006222
-0.779658
-1.180857
-1.171449
-1.623636
-1.357397
-1.189500
-1.491864
-1.491864
-1.231392
-1.206835
-1.194051
-0.994177
-1.127317
-1.134146
-1.178228
-1.587451
-1.713830
-1.814444
-0.744057
-0.744717
-0.744112
-0.468200
-0.461300
-1.845806
-1.865484
-0.623939
-0.597303
-0.762679
-0.696290
-0.661452
-0.708161
-0.677241
-0.576837
-0.742000
-0.741266
-0.723951
-0.713951
-0.670476
-0.478256
-0.593623
-0.815161
-0.576866
-0.579740
-0.506897
-0.465747
-0.815667
-0.815667
-0.638333
-0.608983
-0.669565
-0.648235
-0.640896
-0.590313
-0.601558
-0.541600
-0.406667
-0.373846
-0.552289
-0.389375
-0.365075
-0.373881
-0.608983
-0.638333
-0.815667
-0.815667
-0.465747
-0.506897
-0.579740
-0.576866
-0.593623
-0.593623
-0.593623
-0.593623
-0.577500
-0.655463
-0.601610
-0.598992
-0.586733
-0.590198
-0.605532
-0.593623
-0.593623
-0.593623
-0.593623
-0.576866
-0.778448
-0.778448
-0.778448
-0.778448
-0.651176
-0.578108
-0.705750
-0.716329
-0.728462
-0.778448
-0.778448
-0.778448
-0.778448
-0.666481
-0.714717
-0.703462
-0.688627
-0.788696
-0.825645
-0.797037
-0.805366
-0.688627
-0.703462
-0.714717
-0.714717
-0.794149
-0.865946
-0.865946
-0.865946
-0.865946
-0.797941
-0.795000
-0.774083
-0.784118
-0.776771
-0.770833
-0.765729
-0.756731
-0.865946
-0.865946
-0.865946
-0.865946
-0.732727
-0.714717
-0.714717
-0.703462
-0.688627
-0.365075
-0.389375
-0.950714
-1.009310
-0.748286
-0.796190
-0.619216
-0.780120
-0.698837
-0.756452
-0.844737
-0.812637
-0.838172
-0.910122
-0.922410
-0.925833
-0.926824
-0.923605
-0.919540
-0.919540
-0.921477
-0.926000
-0.931319
-0.939457
-0.872672
-0.884706
-0.919540
-0.919540
-0.923605
-0.926824
-0.925833
-0.922410
-0.910122
-0.832297
-0.734333
-0.640000
-0.635733
-0.629200
-0.919298
-0.683830
-0.703068
-0.697356
-1.039867
-1.120882
-1.145147
-1.261429
-2.421705
-2.383778
-2.248043
-1.165694
-1.321404
-2.301842
-2.442500
-1.366818
-1.233651
-1.148721
-1.182706
-1.789762
-1.789762
-1.789762
-1.789762
-1.175294
-1.283882
-1.302000
-1.360253
-1.789762
-1.789762
-1.789762
-1.789762
-1.558108
-1.814211
-1.863158
-1.395893
-1.489320
-1.839452
-1.839452
-1.866184
-1.866184
-1.866184
-1.892152
-1.550000
-1.922469
-1.934756
-1.943976
-1.943976
-1.943976
-1.943976
-1.949121
-1.720333
-1.756087
-2.032308
-2.056374
-2.070543
-2.065319
-2.032376
-2.051176
-1.858750
-2.103861
-2.120396
-1.914706
-1.943976
-1.943976
-1.943976
-1.943976
-1.934756
-1.922469
-2.036000
-2.057667
-1.866184
-1.866184
-1.866184
-1.839452
-1.839452
-2.442500
-2.301842
-1.615769
-2.210088
-2.248043
-2.383778
-2.421705
-2.192857
-2.174568
-2.631410
-2.608750
-2.608750
-2.608750
-2.608750
-2.590488
-2.590488
-2.503837
-2.479318
-2.461889
-2.300089
-2.389897
-2.364300
-2.369208
-2.332233
-2.293774
-2.255370
-2.246606
-2.246606
-2.191121
-2.165862
-2.139224
-2.089744
-2.119478
-2.246606
-2.246606
-2.255370
-2.293774
-2.332233
-2.369208
-2.364300
-2.389897
-2.270693
-2.326458
-2.590488
-2.590488
-2.608750
-2.608750
-2.608750
-2.608750
-2.631410
-2.377222
-2.174568
-2.192857
-1.502466
-1.082410
-2.383778
-2.248043
-1.848000
-1.620312
-2.301842
-2.442500
-1.669636
-1.861429
-1.817727
-1.527969
-1.475545
-1.848868
-2.201605
-2.171667
-2.177308
-2.146220
-1.834528
-1.855714
-1.625086
-1.637586
-1.647931
-1.656293
-1.689500
-1.692000
-1.693500
-1.691667
-1.687917
-1.685500
-1.679333
-1.676417
-1.673417
-1.695546
-1.690336
-1.683109
-1.652167
-1.843303
-1.821963
-1.869333
-1.876893
-1.646154
-1.628376
-1.644017
-1.630085
-1.590169
-1.528333
-1.676593
-1.657253
-1.599481
-1.610513
-1.610513
-1.610513
-1.610513
-1.610513
-1.610513
-1.610513
-1.646207
-1.576145
-1.349048
-1.610513
-1.610513
-1.610513
-1.610513
-1.610513
-1.610513
-1.610513
-1.599481
-1.573372
-1.457294
-1.472632
-2.266216
-2.088372
-2.088372
-2.088372
-2.088372
-2.088372
-1.593934
-1.975217
-1.975217
-1.528095
-1.975217
-1.975217
-1.975217
-1.975217
-1.218605
-1.975217
-1.975217
-1.796735
-1.501356
-1.339595
-1.975217
-1.975217
-1.975217
-1.975217
-1.147679
-1.340341
-1.608158
-1.931064
-1.931064
-1.358400
-1.268375
-1.870612
-1.870612
-1.870612
-1.870612
-1.631379
-1.693704
-1.697321
-1.678929
-1.870612
-1.870612
-1.870612
-1.870612
-1.144667
-1.168814
-1.931064
-1.931064
-1.888980
-1.975217
-1.975217
-1.975217
-1.975217
-1.975217
-1.975217
-1.360833
-1.975217
-1.975217
-1.975217
-1.975217
-1.975217
-1.975217
-2.088372
-2.088372
-2.088372
-2.088372
-2.088372
-2.266216
-2.301200
-1.009412
-0.956765
-0.904706
-0.746522
-0.888197
-0.693738
-0.627549
-0.854848
-0.806230
-0.904706
-0.956765
-1.009412
-2.301200
-0.712973
-0.610918
-0.537414
-0.671149
-0.569474
-0.523103
-0.360185
-0.360185
-0.529524
-0.511667
-0.409333
-0.567500
-0.426129
-0.508333
-0.357719
-0.357719
-0.426429
-0.349828
-0.349828
-0.349828
-0.465738
-0.416421
-0.328140
-0.349828
-0.336000
-0.345806
-0.293837
-0.293837
-0.293837
-0.293837
-0.293837
-0.401709
-0.430417
-0.395088
-0.393661
-0.329300
-0.318081
-0.305455
-0.298687
-0.296061
-0.295253
-0.294040
-0.293837
-0.293837
-0.293837
-0.293837
-0.293837
-0.335275
-0.349828
-0.433294
-0.440833
-0.465738
-0.349828
-0.349828
-0.349828
-0.357719
-0.357719
-0.629800
-0.451739
-0.505606
-0.511667
-0.529524
-0.360185
-0.360185
-1.363673
-1.410476
-1.405000
-0.573214
-0.404886
-1.526500
-1.429524
-0.589691
-0.598810
-0.723750
-0.904375
-0.922051
-0.961951
-0.436786
-0.567313
-1.429524
-0.684306
-0.473385
-0.608300
-0.617647
-0.961951
-0.922051
-0.904375
-1.137818
-0.473385
-0.684306
-1.429524
-1.526500
-0.811100
-1.405000
-1.410476
-1.363673
-1.379265
-1.018857
-0.996329
-1.014267
-1.109247
-1.215146
-1.569589
-1.892308
-2.174048
-2.174048
-2.174048
-2.174048
-2.174048
-1.700645
-2.174048
-2.111200
-1.802254
-1.594205
-1.722143
-1.609079
-1.609079
-1.609079
-1.609079
-1.599417
-1.408131
-1.422574
-1.660460
-1.636250
-1.590909
-1.609079
-1.609079
-1.609079
-1.609079
-1.722143
-1.999775
-1.955538
-2.006769
-2.174048
-2.174048
-2.174048
-2.174048
-2.174048
-2.174048
-2.796552
-2.807931
-2.087101
-2.087101
-2.087101
-2.087101
-2.119200
-2.087101
-2.087101
-2.145974
-2.191299
-2.124737
-2.087101
-2.087101
-2.222716
-2.087101
-2.087101
-2.087101
-2.087101
-2.807931
-2.796552
-2.781864
-2.767167
-3.301538
-3.340588
-3.394727
-3.542299
-3.525955
-3.489560
-3.467500
-3.441828
-3.406915
-3.368000
-3.368000
-3.368000
-3.368000
-3.368000
-3.250202
-3.368000
-3.368000
-3.368000
-3.303918
-3.056786
-3.058426
-3.078972
-3.368000
-3.368000
-3.368000
-3.205050
-3.368000
-3.368000
-3.368000
-3.368000
-3.368000
-3.406915
-3.441828
-3.467500
-3.489560
-3.525955
-3.542299
-3.098235
-2.767167
-2.781864
-2.796552
-2.807931
-2.600909
-3.072727
-3.072727
-3.102958
-3.311698
-2.981864
-2.981864
-2.981864
-2.981864
-2.981864
-2.981864
-2.981864
-2.980000
-2.979500
-2.981864
-2.981864
-2.981864
-2.981864
-3.194521
-3.185694
-3.176056
-3.173571
-2.981864
-2.981864
-2.981864
-2.981864
-2.981864
-2.981864
-2.981864
-2.981864
-2.981864
-2.981864
-2.981864
-3.311698
-3.252340
-3.072727
-3.072727
-2.765556
-2.385333
-2.941961
-3.685263
-3.685263
-3.685263
-3.685263
-3.685263
-3.834138
-3.821429
-3.810000
-3.825000
-3.674286
-3.685263
-3.685263
-3.685263
-3.685263
-3.685263
-3.079565
-3.027727
-3.081304
-2.007931
-1.929286
-1.845185
-2.221111
-2.827222
-2.348333
-3.079565
-1.807407
-2.004667
-1.942759
-1.805862
-3.685263
-3.685263
-3.674286
-3.825000
-3.810000
-3.821429
-3.834138
-3.685263
-3.685263
-1.060000
-0.930556
-0.892308
-0.693333
-0.464545
-0.280000
-3.368000
-3.250202
-3.368000
-0.190000
-0.246250
-0.230000
-0.155714
-0.092000
-2.004667
-1.807407
0.150000
0.200000
0.330000
