# Supplementary material for: Identification of MYC intron 2 regions that modulate expression
Source: PLoS One. 2024 Jan 18;19(1):e0296889. doi: 10.1371/journal.pone.0296889 (PMC10795982; doi:10.1371/journal.pone.0296889)
Supplement: S1 File — (ZIP) [file pone.0296889.s005.zip › S1_File_ScanFold2 data for species/Suppl_File_3_ScanFold2 data for species/GrayMouseLemur/tmpn3we3ftu.ALL.bp]

color:	55	129	255	Less than -2 -5.12
color:	89	222	111	-1 to -2
color:	236	236	136	0 to -1
color:	199	199	199	0
color:	228	228	228	0 to 1
color:	243	243	243	1 to 2
color:	247	247	247	Greater than 2
GrayMouseLemur	1	1	1	1	4
GrayMouseLemur	2	2	2	2	4
GrayMouseLemur	3	3	3	3	4
GrayMouseLemur	4	4	4	4	4
GrayMouseLemur	5	5	5	5	4
GrayMouseLemur	6	6	6	6	4
GrayMouseLemur	7	7	7	7	4
GrayMouseLemur	8	8	23	23	4
GrayMouseLemur	9	9	22	22	4
GrayMouseLemur	10	10	21	21	4
GrayMouseLemur	11	11	11	11	4
GrayMouseLemur	12	12	12	12	4
GrayMouseLemur	13	13	13	13	4
GrayMouseLemur	14	14	14	14	4
GrayMouseLemur	15	15	15	15	4
GrayMouseLemur	16	16	16	16	4
GrayMouseLemur	17	17	17	17	4
GrayMouseLemur	18	18	18	18	4
GrayMouseLemur	19	19	19	19	2
GrayMouseLemur	20	20	20	20	2
GrayMouseLemur	21	21	21	21	2
GrayMouseLemur	22	22	22	22	2
GrayMouseLemur	23	23	93	93	1
GrayMouseLemur	24	24	92	92	2
GrayMouseLemur	25	25	91	91	2
GrayMouseLemur	26	26	90	90	2
GrayMouseLemur	27	27	27	27	2
GrayMouseLemur	28	28	28	28	2
GrayMouseLemur	29	29	29	29	2
GrayMouseLemur	30	30	30	30	2
GrayMouseLemur	31	31	86	86	2
GrayMouseLemur	32	32	85	85	2
GrayMouseLemur	33	33	84	84	2
GrayMouseLemur	34	34	83	83	2
GrayMouseLemur	35	35	82	82	2
GrayMouseLemur	36	36	36	36	2
GrayMouseLemur	37	37	80	80	2
GrayMouseLemur	38	38	79	79	2
GrayMouseLemur	39	39	39	39	2
GrayMouseLemur	40	40	77	77	2
GrayMouseLemur	41	41	41	41	2
GrayMouseLemur	42	42	75	75	2
GrayMouseLemur	43	43	43	43	2
GrayMouseLemur	44	44	73	73	2
GrayMouseLemur	45	45	72	72	2
GrayMouseLemur	46	46	71	71	2
GrayMouseLemur	47	47	70	70	2
GrayMouseLemur	48	48	69	69	2
GrayMouseLemur	49	49	49	49	2
GrayMouseLemur	50	50	50	50	2
GrayMouseLemur	51	51	65	65	2
GrayMouseLemur	52	52	64	64	2
GrayMouseLemur	53	53	157	157	1
GrayMouseLemur	54	54	156	156	1
GrayMouseLemur	55	55	155	155	1
GrayMouseLemur	56	56	154	154	1
GrayMouseLemur	57	57	153	153	1
GrayMouseLemur	58	58	152	152	1
GrayMouseLemur	59	59	59	59	2
GrayMouseLemur	60	60	60	60	2
GrayMouseLemur	61	61	149	149	1
GrayMouseLemur	62	62	148	148	1
GrayMouseLemur	63	63	147	147	1
GrayMouseLemur	64	64	80	80	2
GrayMouseLemur	65	65	79	79	1
GrayMouseLemur	66	66	78	78	1
GrayMouseLemur	67	67	77	77	1
GrayMouseLemur	68	68	76	76	1
GrayMouseLemur	69	69	69	69	1
GrayMouseLemur	70	70	70	70	1
GrayMouseLemur	71	71	71	71	2
GrayMouseLemur	72	72	72	72	2
GrayMouseLemur	73	73	73	73	1
GrayMouseLemur	74	74	74	74	2
GrayMouseLemur	75	75	75	75	1
GrayMouseLemur	76	76	76	76	1
GrayMouseLemur	77	77	67	67	1
GrayMouseLemur	78	78	66	66	1
GrayMouseLemur	79	79	65	65	1
GrayMouseLemur	80	80	64	64	2
GrayMouseLemur	81	81	81	81	1
GrayMouseLemur	82	82	82	82	1
GrayMouseLemur	83	83	144	144	1
GrayMouseLemur	84	84	143	143	1
GrayMouseLemur	85	85	142	142	1
GrayMouseLemur	86	86	86	86	1
GrayMouseLemur	87	87	87	87	1
GrayMouseLemur	88	88	88	88	1
GrayMouseLemur	89	89	89	89	1
GrayMouseLemur	90	90	90	90	1
GrayMouseLemur	91	91	91	91	1
GrayMouseLemur	92	92	92	92	1
GrayMouseLemur	93	93	93	93	1
GrayMouseLemur	94	94	137	137	1
GrayMouseLemur	95	95	136	136	1
GrayMouseLemur	96	96	135	135	1
GrayMouseLemur	97	97	134	134	1
GrayMouseLemur	98	98	133	133	1
GrayMouseLemur	99	99	132	132	1
GrayMouseLemur	100	100	131	131	1
GrayMouseLemur	101	101	130	130	1
GrayMouseLemur	102	102	102	102	1
GrayMouseLemur	103	103	129	129	1
GrayMouseLemur	104	104	128	128	1
GrayMouseLemur	105	105	127	127	1
GrayMouseLemur	106	106	106	106	1
GrayMouseLemur	107	107	126	126	1
GrayMouseLemur	108	108	125	125	1
GrayMouseLemur	109	109	124	124	1
GrayMouseLemur	110	110	123	123	1
GrayMouseLemur	111	111	122	122	1
GrayMouseLemur	112	112	121	121	1
GrayMouseLemur	113	113	113	113	1
GrayMouseLemur	114	114	114	114	1
GrayMouseLemur	115	115	115	115	2
GrayMouseLemur	116	116	116	116	2
GrayMouseLemur	117	117	117	117	2
GrayMouseLemur	118	118	118	118	2
GrayMouseLemur	119	119	119	119	2
GrayMouseLemur	120	120	120	120	1
GrayMouseLemur	121	121	112	112	1
GrayMouseLemur	122	122	111	111	1
GrayMouseLemur	123	123	110	110	1
GrayMouseLemur	124	124	109	109	1
GrayMouseLemur	125	125	108	108	1
GrayMouseLemur	126	126	107	107	1
GrayMouseLemur	127	127	105	105	1
GrayMouseLemur	128	128	104	104	1
GrayMouseLemur	129	129	103	103	1
GrayMouseLemur	130	130	101	101	1
GrayMouseLemur	131	131	100	100	1
GrayMouseLemur	132	132	99	99	1
GrayMouseLemur	133	133	98	98	1
GrayMouseLemur	134	134	97	97	1
GrayMouseLemur	135	135	96	96	1
GrayMouseLemur	136	136	95	95	1
GrayMouseLemur	137	137	94	94	1
GrayMouseLemur	138	138	138	138	1
GrayMouseLemur	139	139	139	139	2
GrayMouseLemur	140	140	140	140	1
GrayMouseLemur	141	141	141	141	1
GrayMouseLemur	142	142	142	142	1
GrayMouseLemur	143	143	143	143	1
GrayMouseLemur	144	144	183	183	1
GrayMouseLemur	145	145	182	182	1
GrayMouseLemur	146	146	181	181	1
GrayMouseLemur	147	147	180	180	1
GrayMouseLemur	148	148	179	179	1
GrayMouseLemur	149	149	178	178	1
GrayMouseLemur	150	150	177	177	1
GrayMouseLemur	151	151	151	151	2
GrayMouseLemur	152	152	175	175	1
GrayMouseLemur	153	153	174	174	1
GrayMouseLemur	154	154	173	173	1
GrayMouseLemur	155	155	172	172	1
GrayMouseLemur	156	156	156	156	2
GrayMouseLemur	157	157	157	157	2
GrayMouseLemur	158	158	158	158	2
GrayMouseLemur	159	159	159	159	2
GrayMouseLemur	160	160	160	160	2
GrayMouseLemur	161	161	161	161	2
GrayMouseLemur	162	162	162	162	2
GrayMouseLemur	163	163	163	163	2
GrayMouseLemur	164	164	164	164	1
GrayMouseLemur	165	165	165	165	2
GrayMouseLemur	166	166	166	166	1
GrayMouseLemur	167	167	167	167	1
GrayMouseLemur	168	168	168	168	1
GrayMouseLemur	169	169	169	169	1
GrayMouseLemur	170	170	170	170	1
GrayMouseLemur	171	171	171	171	2
GrayMouseLemur	172	172	155	155	1
GrayMouseLemur	173	173	154	154	1
GrayMouseLemur	174	174	153	153	1
GrayMouseLemur	175	175	152	152	1
GrayMouseLemur	176	176	176	176	2
GrayMouseLemur	177	177	150	150	1
GrayMouseLemur	178	178	149	149	1
GrayMouseLemur	179	179	148	148	1
GrayMouseLemur	180	180	147	147	1
GrayMouseLemur	181	181	146	146	1
GrayMouseLemur	182	182	145	145	1
GrayMouseLemur	183	183	144	144	1
GrayMouseLemur	184	184	184	184	2
GrayMouseLemur	185	185	195	195	2
GrayMouseLemur	186	186	194	194	2
GrayMouseLemur	187	187	193	193	2
GrayMouseLemur	188	188	192	192	2
GrayMouseLemur	189	189	189	189	2
GrayMouseLemur	190	190	190	190	2
GrayMouseLemur	191	191	191	191	2
GrayMouseLemur	192	192	188	188	2
GrayMouseLemur	193	193	187	187	2
GrayMouseLemur	194	194	186	186	2
GrayMouseLemur	195	195	185	185	2
GrayMouseLemur	196	196	196	196	2
GrayMouseLemur	197	197	183	183	2
GrayMouseLemur	198	198	182	182	2
GrayMouseLemur	199	199	199	199	2
GrayMouseLemur	200	200	200	200	2
GrayMouseLemur	201	201	201	201	2
GrayMouseLemur	202	202	202	202	2
GrayMouseLemur	203	203	203	203	2
GrayMouseLemur	204	204	204	204	2
GrayMouseLemur	205	205	205	205	2
GrayMouseLemur	206	206	206	206	2
GrayMouseLemur	207	207	173	173	2
GrayMouseLemur	208	208	208	208	2
GrayMouseLemur	209	209	209	209	2
GrayMouseLemur	210	210	170	170	2
GrayMouseLemur	211	211	169	169	1
GrayMouseLemur	212	212	212	212	2
GrayMouseLemur	213	213	252	252	1
GrayMouseLemur	214	214	251	251	1
GrayMouseLemur	215	215	250	250	1
GrayMouseLemur	216	216	216	216	2
GrayMouseLemur	217	217	217	217	2
GrayMouseLemur	218	218	218	218	2
GrayMouseLemur	219	219	219	219	2
GrayMouseLemur	220	220	220	220	2
GrayMouseLemur	221	221	221	221	2
GrayMouseLemur	222	222	222	222	2
GrayMouseLemur	223	223	223	223	2
GrayMouseLemur	224	224	224	224	2
GrayMouseLemur	225	225	225	225	2
GrayMouseLemur	226	226	226	226	1
GrayMouseLemur	227	227	227	227	1
GrayMouseLemur	228	228	250	250	1
GrayMouseLemur	229	229	249	249	1
GrayMouseLemur	230	230	248	248	1
GrayMouseLemur	231	231	247	247	1
GrayMouseLemur	232	232	232	232	2
GrayMouseLemur	233	233	233	233	1
GrayMouseLemur	234	234	234	234	1
GrayMouseLemur	235	235	235	235	1
GrayMouseLemur	236	236	236	236	1
GrayMouseLemur	237	237	237	237	1
GrayMouseLemur	238	238	238	238	1
GrayMouseLemur	239	239	239	239	1
GrayMouseLemur	240	240	240	240	1
GrayMouseLemur	241	241	241	241	1
GrayMouseLemur	242	242	242	242	1
GrayMouseLemur	243	243	243	243	1
GrayMouseLemur	244	244	244	244	1
GrayMouseLemur	245	245	245	245	1
GrayMouseLemur	246	246	246	246	1
GrayMouseLemur	247	247	247	247	1
GrayMouseLemur	248	248	230	230	1
GrayMouseLemur	249	249	229	229	1
GrayMouseLemur	250	250	228	228	1
GrayMouseLemur	251	251	251	251	1
GrayMouseLemur	252	252	252	252	1
GrayMouseLemur	253	253	253	253	1
GrayMouseLemur	254	254	254	254	1
GrayMouseLemur	255	255	255	255	1
GrayMouseLemur	256	256	256	256	1
GrayMouseLemur	257	257	257	257	1
GrayMouseLemur	258	258	258	258	1
GrayMouseLemur	259	259	259	259	1
GrayMouseLemur	260	260	260	260	1
GrayMouseLemur	261	261	261	261	1
GrayMouseLemur	262	262	262	262	1
GrayMouseLemur	263	263	263	263	0
GrayMouseLemur	264	264	278	278	0
GrayMouseLemur	265	265	277	277	0
GrayMouseLemur	266	266	276	276	0
GrayMouseLemur	267	267	275	275	0
GrayMouseLemur	268	268	268	268	0
GrayMouseLemur	269	269	269	269	0
GrayMouseLemur	270	270	270	270	0
GrayMouseLemur	271	271	271	271	0
GrayMouseLemur	272	272	272	272	0
GrayMouseLemur	273	273	273	273	0
GrayMouseLemur	274	274	274	274	0
GrayMouseLemur	275	275	267	267	0
GrayMouseLemur	276	276	266	266	0
GrayMouseLemur	277	277	265	265	0
GrayMouseLemur	278	278	264	264	0
GrayMouseLemur	279	279	279	279	0
GrayMouseLemur	280	280	280	280	1
GrayMouseLemur	281	281	349	349	0
GrayMouseLemur	282	282	348	348	0
GrayMouseLemur	283	283	347	347	0
GrayMouseLemur	284	284	284	284	0
GrayMouseLemur	285	285	345	345	0
GrayMouseLemur	286	286	344	344	0
GrayMouseLemur	287	287	342	342	0
GrayMouseLemur	288	288	341	341	0
GrayMouseLemur	289	289	339	339	0
GrayMouseLemur	290	290	338	338	0
GrayMouseLemur	291	291	291	291	0
GrayMouseLemur	292	292	336	336	0
GrayMouseLemur	293	293	335	335	0
GrayMouseLemur	294	294	334	334	0
GrayMouseLemur	295	295	333	333	0
GrayMouseLemur	296	296	332	332	0
GrayMouseLemur	297	297	331	331	0
GrayMouseLemur	298	298	330	330	0
GrayMouseLemur	299	299	329	329	0
GrayMouseLemur	300	300	328	328	0
GrayMouseLemur	301	301	327	327	0
GrayMouseLemur	302	302	302	302	0
GrayMouseLemur	303	303	326	326	0
GrayMouseLemur	304	304	325	325	0
GrayMouseLemur	305	305	305	305	0
GrayMouseLemur	306	306	306	306	0
GrayMouseLemur	307	307	307	307	0
GrayMouseLemur	308	308	322	322	0
GrayMouseLemur	309	309	321	321	0
GrayMouseLemur	310	310	320	320	0
GrayMouseLemur	311	311	319	319	0
GrayMouseLemur	312	312	312	312	0
GrayMouseLemur	313	313	313	313	0
GrayMouseLemur	314	314	314	314	0
GrayMouseLemur	315	315	315	315	0
GrayMouseLemur	316	316	316	316	0
GrayMouseLemur	317	317	317	317	0
GrayMouseLemur	318	318	318	318	0
GrayMouseLemur	319	319	311	311	0
GrayMouseLemur	320	320	310	310	0
GrayMouseLemur	321	321	309	309	0
GrayMouseLemur	322	322	308	308	0
GrayMouseLemur	323	323	323	323	0
GrayMouseLemur	324	324	324	324	0
GrayMouseLemur	325	325	304	304	0
GrayMouseLemur	326	326	303	303	0
GrayMouseLemur	327	327	301	301	0
GrayMouseLemur	328	328	300	300	0
GrayMouseLemur	329	329	299	299	0
GrayMouseLemur	330	330	298	298	0
GrayMouseLemur	331	331	297	297	0
GrayMouseLemur	332	332	296	296	0
GrayMouseLemur	333	333	295	295	0
GrayMouseLemur	334	334	294	294	0
GrayMouseLemur	335	335	293	293	0
GrayMouseLemur	336	336	292	292	0
GrayMouseLemur	337	337	337	337	0
GrayMouseLemur	338	338	290	290	0
GrayMouseLemur	339	339	289	289	0
GrayMouseLemur	340	340	340	340	0
GrayMouseLemur	341	341	288	288	0
GrayMouseLemur	342	342	287	287	0
GrayMouseLemur	343	343	343	343	0
GrayMouseLemur	344	344	286	286	0
GrayMouseLemur	345	345	285	285	0
GrayMouseLemur	346	346	346	346	0
GrayMouseLemur	347	347	347	347	1
GrayMouseLemur	348	348	282	282	0
GrayMouseLemur	349	349	281	281	0
GrayMouseLemur	350	350	280	280	0
GrayMouseLemur	351	351	351	351	0
GrayMouseLemur	352	352	352	352	0
GrayMouseLemur	353	353	353	353	0
GrayMouseLemur	354	354	354	354	0
GrayMouseLemur	355	355	392	392	1
GrayMouseLemur	356	356	391	391	1
GrayMouseLemur	357	357	390	390	1
GrayMouseLemur	358	358	358	358	1
GrayMouseLemur	359	359	388	388	1
GrayMouseLemur	360	360	387	387	1
GrayMouseLemur	361	361	384	384	1
GrayMouseLemur	362	362	383	383	1
GrayMouseLemur	363	363	382	382	1
GrayMouseLemur	364	364	381	381	1
GrayMouseLemur	365	365	365	365	1
GrayMouseLemur	366	366	379	379	1
GrayMouseLemur	367	367	367	367	1
GrayMouseLemur	368	368	378	378	1
GrayMouseLemur	369	369	377	377	1
GrayMouseLemur	370	370	376	376	1
GrayMouseLemur	371	371	375	375	1
GrayMouseLemur	372	372	372	372	1
GrayMouseLemur	373	373	373	373	1
GrayMouseLemur	374	374	374	374	1
GrayMouseLemur	375	375	371	371	1
GrayMouseLemur	376	376	370	370	1
GrayMouseLemur	377	377	369	369	1
GrayMouseLemur	378	378	368	368	1
GrayMouseLemur	379	379	366	366	1
GrayMouseLemur	380	380	380	380	1
GrayMouseLemur	381	381	364	364	1
GrayMouseLemur	382	382	363	363	1
GrayMouseLemur	383	383	362	362	1
GrayMouseLemur	384	384	361	361	1
GrayMouseLemur	385	385	385	385	1
GrayMouseLemur	386	386	386	386	1
GrayMouseLemur	387	387	360	360	1
GrayMouseLemur	388	388	359	359	1
GrayMouseLemur	389	389	389	389	1
GrayMouseLemur	390	390	357	357	1
GrayMouseLemur	391	391	356	356	1
GrayMouseLemur	392	392	355	355	1
GrayMouseLemur	393	393	393	393	1
GrayMouseLemur	394	394	351	351	1
GrayMouseLemur	395	395	350	350	1
GrayMouseLemur	396	396	349	349	1
GrayMouseLemur	397	397	348	348	1
GrayMouseLemur	398	398	338	338	1
GrayMouseLemur	399	399	337	337	1
GrayMouseLemur	400	400	336	336	1
GrayMouseLemur	401	401	335	335	1
GrayMouseLemur	402	402	334	334	1
GrayMouseLemur	403	403	333	333	1
GrayMouseLemur	404	404	332	332	1
GrayMouseLemur	405	405	405	405	1
GrayMouseLemur	406	406	330	330	0
GrayMouseLemur	407	407	329	329	0
GrayMouseLemur	408	408	408	408	2
GrayMouseLemur	409	409	328	328	0
GrayMouseLemur	410	410	327	327	0
GrayMouseLemur	411	411	326	326	0
GrayMouseLemur	412	412	412	412	2
GrayMouseLemur	413	413	324	324	0
GrayMouseLemur	414	414	323	323	0
GrayMouseLemur	415	415	415	415	2
GrayMouseLemur	416	416	322	322	0
GrayMouseLemur	417	417	321	321	0
GrayMouseLemur	418	418	320	320	0
GrayMouseLemur	419	419	319	319	0
GrayMouseLemur	420	420	318	318	0
GrayMouseLemur	421	421	317	317	0
GrayMouseLemur	422	422	316	316	0
GrayMouseLemur	423	423	315	315	0
GrayMouseLemur	424	424	314	314	0
GrayMouseLemur	425	425	313	313	0
GrayMouseLemur	426	426	312	312	0
GrayMouseLemur	427	427	311	311	0
GrayMouseLemur	428	428	428	428	4
GrayMouseLemur	429	429	423	423	1
GrayMouseLemur	430	430	422	422	1
GrayMouseLemur	431	431	421	421	1
GrayMouseLemur	432	432	420	420	1
GrayMouseLemur	433	433	466	466	4
GrayMouseLemur	434	434	434	434	2
GrayMouseLemur	435	435	498	498	2
GrayMouseLemur	436	436	497	497	2
GrayMouseLemur	437	437	496	496	2
GrayMouseLemur	438	438	495	495	2
GrayMouseLemur	439	439	495	495	0
GrayMouseLemur	440	440	494	494	0
GrayMouseLemur	441	441	493	493	2
GrayMouseLemur	442	442	504	504	0
GrayMouseLemur	443	443	491	491	2
GrayMouseLemur	444	444	490	490	2
GrayMouseLemur	445	445	489	489	2
GrayMouseLemur	446	446	498	498	0
GrayMouseLemur	447	447	487	487	2
GrayMouseLemur	448	448	486	486	2
GrayMouseLemur	449	449	449	449	2
GrayMouseLemur	450	450	450	450	2
GrayMouseLemur	451	451	451	451	2
GrayMouseLemur	452	452	452	452	2
GrayMouseLemur	453	453	482	482	2
GrayMouseLemur	454	454	454	454	2
GrayMouseLemur	455	455	480	480	2
GrayMouseLemur	456	456	456	456	2
GrayMouseLemur	457	457	478	478	2
GrayMouseLemur	458	458	477	477	2
GrayMouseLemur	459	459	476	476	2
GrayMouseLemur	460	460	475	475	2
GrayMouseLemur	461	461	461	461	2
GrayMouseLemur	462	462	473	473	2
GrayMouseLemur	463	463	472	472	2
GrayMouseLemur	464	464	464	464	2
GrayMouseLemur	465	465	465	465	2
GrayMouseLemur	466	466	466	466	2
GrayMouseLemur	467	467	467	467	2
GrayMouseLemur	468	468	468	468	2
GrayMouseLemur	469	469	469	469	2
GrayMouseLemur	470	470	470	470	2
GrayMouseLemur	471	471	471	471	2
GrayMouseLemur	472	472	463	463	2
GrayMouseLemur	473	473	462	462	2
GrayMouseLemur	474	474	474	474	2
GrayMouseLemur	475	475	460	460	2
GrayMouseLemur	476	476	459	459	2
GrayMouseLemur	477	477	458	458	2
GrayMouseLemur	478	478	457	457	2
GrayMouseLemur	479	479	479	479	2
GrayMouseLemur	480	480	455	455	2
GrayMouseLemur	481	481	481	481	2
GrayMouseLemur	482	482	482	482	1
GrayMouseLemur	483	483	483	483	2
GrayMouseLemur	484	484	484	484	2
GrayMouseLemur	485	485	485	485	2
GrayMouseLemur	486	486	559	559	0
GrayMouseLemur	487	487	558	558	0
GrayMouseLemur	488	488	516	516	1
GrayMouseLemur	489	489	515	515	1
GrayMouseLemur	490	490	514	514	1
GrayMouseLemur	491	491	491	491	1
GrayMouseLemur	492	492	492	492	2
GrayMouseLemur	493	493	493	493	1
GrayMouseLemur	494	494	510	510	1
GrayMouseLemur	495	495	509	509	1
GrayMouseLemur	496	496	508	508	1
GrayMouseLemur	497	497	507	507	1
GrayMouseLemur	498	498	498	498	2
GrayMouseLemur	499	499	499	499	2
GrayMouseLemur	500	500	500	500	2
GrayMouseLemur	501	501	501	501	2
GrayMouseLemur	502	502	502	502	2
GrayMouseLemur	503	503	503	503	2
GrayMouseLemur	504	504	504	504	1
GrayMouseLemur	505	505	505	505	1
GrayMouseLemur	506	506	506	506	1
GrayMouseLemur	507	507	497	497	1
GrayMouseLemur	508	508	496	496	1
GrayMouseLemur	509	509	509	509	1
GrayMouseLemur	510	510	510	510	2
GrayMouseLemur	511	511	511	511	1
GrayMouseLemur	512	512	512	512	1
GrayMouseLemur	513	513	513	513	2
GrayMouseLemur	514	514	514	514	1
GrayMouseLemur	515	515	613	613	0
GrayMouseLemur	516	516	612	612	0
GrayMouseLemur	517	517	551	551	1
GrayMouseLemur	518	518	550	550	1
GrayMouseLemur	519	519	549	549	0
GrayMouseLemur	520	520	548	548	0
GrayMouseLemur	521	521	547	547	0
GrayMouseLemur	522	522	546	546	1
GrayMouseLemur	523	523	545	545	1
GrayMouseLemur	524	524	544	544	1
GrayMouseLemur	525	525	543	543	1
GrayMouseLemur	526	526	542	542	1
GrayMouseLemur	527	527	541	541	1
GrayMouseLemur	528	528	540	540	1
GrayMouseLemur	529	529	539	539	1
GrayMouseLemur	530	530	530	530	1
GrayMouseLemur	531	531	531	531	1
GrayMouseLemur	532	532	532	532	1
GrayMouseLemur	533	533	533	533	1
GrayMouseLemur	534	534	534	534	1
GrayMouseLemur	535	535	535	535	1
GrayMouseLemur	536	536	536	536	1
GrayMouseLemur	537	537	537	537	1
GrayMouseLemur	538	538	538	538	1
GrayMouseLemur	539	539	529	529	1
GrayMouseLemur	540	540	528	528	1
GrayMouseLemur	541	541	527	527	1
GrayMouseLemur	542	542	526	526	1
GrayMouseLemur	543	543	525	525	1
GrayMouseLemur	544	544	524	524	1
GrayMouseLemur	545	545	523	523	1
GrayMouseLemur	546	546	522	522	1
GrayMouseLemur	547	547	521	521	0
GrayMouseLemur	548	548	520	520	0
GrayMouseLemur	549	549	519	519	0
GrayMouseLemur	550	550	518	518	1
GrayMouseLemur	551	551	566	566	1
GrayMouseLemur	552	552	565	565	1
GrayMouseLemur	553	553	564	564	1
GrayMouseLemur	554	554	563	563	1
GrayMouseLemur	555	555	562	562	1
GrayMouseLemur	556	556	561	561	1
GrayMouseLemur	557	557	557	557	1
GrayMouseLemur	558	558	558	558	1
GrayMouseLemur	559	559	559	559	1
GrayMouseLemur	560	560	560	560	1
GrayMouseLemur	561	561	556	556	1
GrayMouseLemur	562	562	555	555	1
GrayMouseLemur	563	563	554	554	1
GrayMouseLemur	564	564	553	553	1
GrayMouseLemur	565	565	552	552	1
GrayMouseLemur	566	566	551	551	1
GrayMouseLemur	567	567	567	567	1
GrayMouseLemur	568	568	568	568	1
GrayMouseLemur	569	569	569	569	1
GrayMouseLemur	570	570	570	570	1
GrayMouseLemur	571	571	571	571	1
GrayMouseLemur	572	572	572	572	1
GrayMouseLemur	573	573	573	573	1
GrayMouseLemur	574	574	574	574	1
GrayMouseLemur	575	575	586	586	1
GrayMouseLemur	576	576	585	585	1
GrayMouseLemur	577	577	584	584	1
GrayMouseLemur	578	578	583	583	1
GrayMouseLemur	579	579	579	579	1
GrayMouseLemur	580	580	580	580	1
GrayMouseLemur	581	581	581	581	1
GrayMouseLemur	582	582	582	582	1
GrayMouseLemur	583	583	578	578	1
GrayMouseLemur	584	584	577	577	1
GrayMouseLemur	585	585	576	576	1
GrayMouseLemur	586	586	575	575	1
GrayMouseLemur	587	587	587	587	1
GrayMouseLemur	588	588	588	588	1
GrayMouseLemur	589	589	589	589	1
GrayMouseLemur	590	590	590	590	1
GrayMouseLemur	591	591	568	568	1
GrayMouseLemur	592	592	567	567	1
GrayMouseLemur	593	593	593	593	1
GrayMouseLemur	594	594	594	594	1
GrayMouseLemur	595	595	595	595	1
GrayMouseLemur	596	596	596	596	1
GrayMouseLemur	597	597	597	597	1
GrayMouseLemur	598	598	598	598	1
GrayMouseLemur	599	599	599	599	1
GrayMouseLemur	600	600	600	600	1
GrayMouseLemur	601	601	601	601	1
GrayMouseLemur	602	602	602	602	1
GrayMouseLemur	603	603	603	603	1
GrayMouseLemur	604	604	604	604	1
GrayMouseLemur	605	605	605	605	1
GrayMouseLemur	606	606	606	606	1
GrayMouseLemur	607	607	607	607	1
GrayMouseLemur	608	608	608	608	1
GrayMouseLemur	609	609	609	609	1
GrayMouseLemur	610	610	623	623	1
GrayMouseLemur	611	611	622	622	1
GrayMouseLemur	612	612	621	621	1
GrayMouseLemur	613	613	613	613	1
GrayMouseLemur	614	614	614	614	1
GrayMouseLemur	615	615	615	615	1
GrayMouseLemur	616	616	616	616	1
GrayMouseLemur	617	617	617	617	1
GrayMouseLemur	618	618	618	618	1
GrayMouseLemur	619	619	619	619	1
GrayMouseLemur	620	620	620	620	1
GrayMouseLemur	621	621	612	612	1
GrayMouseLemur	622	622	611	611	1
GrayMouseLemur	623	623	610	610	1
GrayMouseLemur	624	624	624	624	1
GrayMouseLemur	625	625	625	625	1
GrayMouseLemur	626	626	626	626	1
GrayMouseLemur	627	627	627	627	1
GrayMouseLemur	628	628	628	628	1
GrayMouseLemur	629	629	637	637	2
GrayMouseLemur	630	630	636	636	2
GrayMouseLemur	631	631	635	635	2
GrayMouseLemur	632	632	632	632	1
GrayMouseLemur	633	633	633	633	1
GrayMouseLemur	634	634	634	634	1
GrayMouseLemur	635	635	631	631	2
GrayMouseLemur	636	636	630	630	2
GrayMouseLemur	637	637	629	629	2
GrayMouseLemur	638	638	628	628	2
GrayMouseLemur	639	639	627	627	2
GrayMouseLemur	640	640	640	640	1
GrayMouseLemur	641	641	625	625	2
GrayMouseLemur	642	642	624	624	2
GrayMouseLemur	643	643	643	643	2
GrayMouseLemur	644	644	709	709	1
GrayMouseLemur	645	645	708	708	1
GrayMouseLemur	646	646	646	646	1
GrayMouseLemur	647	647	706	706	1
GrayMouseLemur	648	648	648	648	1
GrayMouseLemur	649	649	649	649	1
GrayMouseLemur	650	650	650	650	1
GrayMouseLemur	651	651	651	651	1
GrayMouseLemur	652	652	652	652	1
GrayMouseLemur	653	653	653	653	1
GrayMouseLemur	654	654	654	654	1
GrayMouseLemur	655	655	655	655	1
GrayMouseLemur	656	656	656	656	1
GrayMouseLemur	657	657	657	657	1
GrayMouseLemur	658	658	697	697	1
GrayMouseLemur	659	659	696	696	1
GrayMouseLemur	660	660	695	695	1
GrayMouseLemur	661	661	694	694	1
GrayMouseLemur	662	662	693	693	1
GrayMouseLemur	663	663	692	692	1
GrayMouseLemur	664	664	664	664	1
GrayMouseLemur	665	665	665	665	1
GrayMouseLemur	666	666	666	666	1
GrayMouseLemur	667	667	667	667	1
GrayMouseLemur	668	668	691	691	1
GrayMouseLemur	669	669	690	690	1
GrayMouseLemur	670	670	689	689	1
GrayMouseLemur	671	671	687	687	1
GrayMouseLemur	672	672	686	686	1
GrayMouseLemur	673	673	685	685	1
GrayMouseLemur	674	674	684	684	1
GrayMouseLemur	675	675	683	683	1
GrayMouseLemur	676	676	676	676	1
GrayMouseLemur	677	677	677	677	1
GrayMouseLemur	678	678	678	678	1
GrayMouseLemur	679	679	679	679	1
GrayMouseLemur	680	680	680	680	1
GrayMouseLemur	681	681	681	681	1
GrayMouseLemur	682	682	682	682	1
GrayMouseLemur	683	683	675	675	1
GrayMouseLemur	684	684	674	674	1
GrayMouseLemur	685	685	673	673	1
GrayMouseLemur	686	686	672	672	1
GrayMouseLemur	687	687	671	671	1
GrayMouseLemur	688	688	688	688	1
GrayMouseLemur	689	689	670	670	1
GrayMouseLemur	690	690	669	669	1
GrayMouseLemur	691	691	668	668	1
GrayMouseLemur	692	692	663	663	1
GrayMouseLemur	693	693	662	662	1
GrayMouseLemur	694	694	661	661	1
GrayMouseLemur	695	695	660	660	1
GrayMouseLemur	696	696	659	659	1
GrayMouseLemur	697	697	658	658	1
GrayMouseLemur	698	698	698	698	1
GrayMouseLemur	699	699	699	699	1
GrayMouseLemur	700	700	748	748	1
GrayMouseLemur	701	701	747	747	1
GrayMouseLemur	702	702	702	702	1
GrayMouseLemur	703	703	703	703	1
GrayMouseLemur	704	704	744	744	1
GrayMouseLemur	705	705	743	743	1
GrayMouseLemur	706	706	742	742	1
GrayMouseLemur	707	707	707	707	1
GrayMouseLemur	708	708	741	741	1
GrayMouseLemur	709	709	740	740	1
GrayMouseLemur	710	710	739	739	1
GrayMouseLemur	711	711	711	711	1
GrayMouseLemur	712	712	712	712	1
GrayMouseLemur	713	713	713	713	1
GrayMouseLemur	714	714	714	714	2
GrayMouseLemur	715	715	715	715	2
GrayMouseLemur	716	716	738	738	2
GrayMouseLemur	717	717	737	737	2
GrayMouseLemur	718	718	736	736	2
GrayMouseLemur	719	719	719	719	1
GrayMouseLemur	720	720	735	735	2
GrayMouseLemur	721	721	734	734	2
GrayMouseLemur	722	722	733	733	2
GrayMouseLemur	723	723	723	723	1
GrayMouseLemur	724	724	724	724	2
GrayMouseLemur	725	725	725	725	2
GrayMouseLemur	726	726	726	726	2
GrayMouseLemur	727	727	727	727	2
GrayMouseLemur	728	728	728	728	1
GrayMouseLemur	729	729	729	729	1
GrayMouseLemur	730	730	730	730	2
GrayMouseLemur	731	731	731	731	2
GrayMouseLemur	732	732	732	732	2
GrayMouseLemur	733	733	722	722	2
GrayMouseLemur	734	734	721	721	2
GrayMouseLemur	735	735	720	720	2
GrayMouseLemur	736	736	718	718	2
GrayMouseLemur	737	737	717	717	2
GrayMouseLemur	738	738	716	716	2
GrayMouseLemur	739	739	710	710	1
GrayMouseLemur	740	740	709	709	1
GrayMouseLemur	741	741	708	708	1
GrayMouseLemur	742	742	706	706	1
GrayMouseLemur	743	743	705	705	1
GrayMouseLemur	744	744	704	704	1
GrayMouseLemur	745	745	703	703	1
GrayMouseLemur	746	746	702	702	1
GrayMouseLemur	747	747	701	701	1
GrayMouseLemur	748	748	700	700	1
GrayMouseLemur	749	749	749	749	2
GrayMouseLemur	750	750	750	750	2
GrayMouseLemur	751	751	751	751	2
GrayMouseLemur	752	752	752	752	2
GrayMouseLemur	753	753	753	753	2
GrayMouseLemur	754	754	754	754	2
GrayMouseLemur	755	755	768	768	2
GrayMouseLemur	756	756	767	767	2
GrayMouseLemur	757	757	757	757	2
GrayMouseLemur	758	758	758	758	2
GrayMouseLemur	759	759	759	759	2
GrayMouseLemur	760	760	760	760	2
GrayMouseLemur	761	761	761	761	2
GrayMouseLemur	762	762	762	762	2
GrayMouseLemur	763	763	763	763	2
GrayMouseLemur	764	764	764	764	2
GrayMouseLemur	765	765	808	808	2
GrayMouseLemur	766	766	807	807	2
GrayMouseLemur	767	767	786	786	2
GrayMouseLemur	768	768	785	785	2
GrayMouseLemur	769	769	784	784	2
GrayMouseLemur	770	770	783	783	2
GrayMouseLemur	771	771	782	782	2
GrayMouseLemur	772	772	781	781	2
GrayMouseLemur	773	773	780	780	2
GrayMouseLemur	774	774	779	779	2
GrayMouseLemur	775	775	775	775	2
GrayMouseLemur	776	776	776	776	2
GrayMouseLemur	777	777	777	777	2
GrayMouseLemur	778	778	778	778	2
GrayMouseLemur	779	779	774	774	2
GrayMouseLemur	780	780	773	773	2
GrayMouseLemur	781	781	772	772	2
GrayMouseLemur	782	782	771	771	2
GrayMouseLemur	783	783	770	770	2
GrayMouseLemur	784	784	769	769	2
GrayMouseLemur	785	785	768	768	2
GrayMouseLemur	786	786	767	767	2
GrayMouseLemur	787	787	787	787	2
GrayMouseLemur	788	788	788	788	2
GrayMouseLemur	789	789	806	806	2
GrayMouseLemur	790	790	805	805	2
GrayMouseLemur	791	791	804	804	2
GrayMouseLemur	792	792	803	803	2
GrayMouseLemur	793	793	802	802	2
GrayMouseLemur	794	794	801	801	2
GrayMouseLemur	795	795	800	800	2
GrayMouseLemur	796	796	796	796	2
GrayMouseLemur	797	797	797	797	2
GrayMouseLemur	798	798	798	798	2
GrayMouseLemur	799	799	799	799	2
GrayMouseLemur	800	800	795	795	2
GrayMouseLemur	801	801	794	794	2
GrayMouseLemur	802	802	793	793	2
GrayMouseLemur	803	803	792	792	2
GrayMouseLemur	804	804	791	791	2
GrayMouseLemur	805	805	790	790	2
GrayMouseLemur	806	806	789	789	2
GrayMouseLemur	807	807	807	807	1
GrayMouseLemur	808	808	808	808	1
GrayMouseLemur	809	809	809	809	1
GrayMouseLemur	810	810	810	810	1
GrayMouseLemur	811	811	811	811	1
GrayMouseLemur	812	812	812	812	1
GrayMouseLemur	813	813	813	813	1
GrayMouseLemur	814	814	814	814	1
GrayMouseLemur	815	815	815	815	1
GrayMouseLemur	816	816	877	877	1
GrayMouseLemur	817	817	817	817	1
GrayMouseLemur	818	818	818	818	1
GrayMouseLemur	819	819	819	819	1
GrayMouseLemur	820	820	874	874	0
GrayMouseLemur	821	821	873	873	1
GrayMouseLemur	822	822	872	872	1
GrayMouseLemur	823	823	871	871	1
GrayMouseLemur	824	824	870	870	1
GrayMouseLemur	825	825	869	869	1
GrayMouseLemur	826	826	868	868	1
GrayMouseLemur	827	827	867	867	1
GrayMouseLemur	828	828	866	866	1
GrayMouseLemur	829	829	865	865	1
GrayMouseLemur	830	830	830	830	1
GrayMouseLemur	831	831	831	831	1
GrayMouseLemur	832	832	832	832	1
GrayMouseLemur	833	833	860	860	1
GrayMouseLemur	834	834	859	859	1
GrayMouseLemur	835	835	858	858	1
GrayMouseLemur	836	836	836	836	1
GrayMouseLemur	837	837	837	837	1
GrayMouseLemur	838	838	838	838	1
GrayMouseLemur	839	839	839	839	1
GrayMouseLemur	840	840	854	854	1
GrayMouseLemur	841	841	853	853	1
GrayMouseLemur	842	842	852	852	1
GrayMouseLemur	843	843	851	851	1
GrayMouseLemur	844	844	850	850	1
GrayMouseLemur	845	845	845	845	1
GrayMouseLemur	846	846	846	846	1
GrayMouseLemur	847	847	847	847	1
GrayMouseLemur	848	848	848	848	1
GrayMouseLemur	849	849	849	849	1
GrayMouseLemur	850	850	844	844	1
GrayMouseLemur	851	851	843	843	1
GrayMouseLemur	852	852	842	842	1
GrayMouseLemur	853	853	841	841	1
GrayMouseLemur	854	854	840	840	1
GrayMouseLemur	855	855	855	855	1
GrayMouseLemur	856	856	856	856	1
GrayMouseLemur	857	857	857	857	1
GrayMouseLemur	858	858	835	835	1
GrayMouseLemur	859	859	834	834	1
GrayMouseLemur	860	860	833	833	1
GrayMouseLemur	861	861	861	861	1
GrayMouseLemur	862	862	862	862	1
GrayMouseLemur	863	863	863	863	1
GrayMouseLemur	864	864	864	864	1
GrayMouseLemur	865	865	829	829	1
GrayMouseLemur	866	866	828	828	1
GrayMouseLemur	867	867	827	827	1
GrayMouseLemur	868	868	826	826	1
GrayMouseLemur	869	869	825	825	1
GrayMouseLemur	870	870	824	824	1
GrayMouseLemur	871	871	823	823	1
GrayMouseLemur	872	872	822	822	1
GrayMouseLemur	873	873	821	821	1
GrayMouseLemur	874	874	820	820	0
GrayMouseLemur	875	875	875	875	1
GrayMouseLemur	876	876	876	876	0
GrayMouseLemur	877	877	877	877	0
GrayMouseLemur	878	878	878	878	0
GrayMouseLemur	879	879	892	892	0
GrayMouseLemur	880	880	891	891	0
GrayMouseLemur	881	881	890	890	0
GrayMouseLemur	882	882	889	889	0
GrayMouseLemur	883	883	888	888	0
GrayMouseLemur	884	884	884	884	0
GrayMouseLemur	885	885	885	885	0
GrayMouseLemur	886	886	886	886	0
GrayMouseLemur	887	887	887	887	1
GrayMouseLemur	888	888	883	883	0
GrayMouseLemur	889	889	882	882	0
GrayMouseLemur	890	890	881	881	0
GrayMouseLemur	891	891	880	880	0
GrayMouseLemur	892	892	879	879	0
GrayMouseLemur	893	893	893	893	0
GrayMouseLemur	894	894	894	894	0
GrayMouseLemur	895	895	935	935	0
GrayMouseLemur	896	896	934	934	0
GrayMouseLemur	897	897	933	933	0
GrayMouseLemur	898	898	932	932	0
GrayMouseLemur	899	899	931	931	0
GrayMouseLemur	900	900	900	900	0
GrayMouseLemur	901	901	929	929	0
GrayMouseLemur	902	902	928	928	0
GrayMouseLemur	903	903	927	927	0
GrayMouseLemur	904	904	926	926	0
GrayMouseLemur	905	905	905	905	0
GrayMouseLemur	906	906	906	906	1
GrayMouseLemur	907	907	907	907	1
GrayMouseLemur	908	908	908	908	1
GrayMouseLemur	909	909	909	909	0
GrayMouseLemur	910	910	910	910	0
GrayMouseLemur	911	911	921	921	0
GrayMouseLemur	912	912	920	920	0
GrayMouseLemur	913	913	919	919	0
GrayMouseLemur	914	914	914	914	1
GrayMouseLemur	915	915	915	915	1
GrayMouseLemur	916	916	916	916	1
GrayMouseLemur	917	917	917	917	1
GrayMouseLemur	918	918	918	918	1
GrayMouseLemur	919	919	913	913	0
GrayMouseLemur	920	920	912	912	0
GrayMouseLemur	921	921	911	911	0
GrayMouseLemur	922	922	922	922	0
GrayMouseLemur	923	923	923	923	0
GrayMouseLemur	924	924	924	924	0
GrayMouseLemur	925	925	925	925	1
GrayMouseLemur	926	926	904	904	0
GrayMouseLemur	927	927	903	903	0
GrayMouseLemur	928	928	902	902	0
GrayMouseLemur	929	929	901	901	0
GrayMouseLemur	930	930	930	930	1
GrayMouseLemur	931	931	899	899	0
GrayMouseLemur	932	932	898	898	0
GrayMouseLemur	933	933	897	897	0
GrayMouseLemur	934	934	896	896	0
GrayMouseLemur	935	935	895	895	0
GrayMouseLemur	936	936	936	936	1
GrayMouseLemur	937	937	937	937	1
GrayMouseLemur	938	938	938	938	1
GrayMouseLemur	939	939	890	890	1
GrayMouseLemur	940	940	992	992	0
GrayMouseLemur	941	941	991	991	1
GrayMouseLemur	942	942	990	990	1
GrayMouseLemur	943	943	989	989	1
GrayMouseLemur	944	944	988	988	1
GrayMouseLemur	945	945	987	987	1
GrayMouseLemur	946	946	986	986	1
GrayMouseLemur	947	947	984	984	1
GrayMouseLemur	948	948	983	983	1
GrayMouseLemur	949	949	982	982	1
GrayMouseLemur	950	950	980	980	1
GrayMouseLemur	951	951	951	951	1
GrayMouseLemur	952	952	978	978	1
GrayMouseLemur	953	953	977	977	1
GrayMouseLemur	954	954	976	976	1
GrayMouseLemur	955	955	975	975	1
GrayMouseLemur	956	956	974	974	1
GrayMouseLemur	957	957	957	957	1
GrayMouseLemur	958	958	958	958	1
GrayMouseLemur	959	959	959	959	1
GrayMouseLemur	960	960	970	970	1
GrayMouseLemur	961	961	969	969	1
GrayMouseLemur	962	962	968	968	1
GrayMouseLemur	963	963	967	967	1
GrayMouseLemur	964	964	964	964	1
GrayMouseLemur	965	965	965	965	1
GrayMouseLemur	966	966	966	966	1
GrayMouseLemur	967	967	963	963	1
GrayMouseLemur	968	968	962	962	1
GrayMouseLemur	969	969	961	961	1
GrayMouseLemur	970	970	960	960	1
GrayMouseLemur	971	971	971	971	1
GrayMouseLemur	972	972	972	972	1
GrayMouseLemur	973	973	973	973	1
GrayMouseLemur	974	974	956	956	1
GrayMouseLemur	975	975	955	955	1
GrayMouseLemur	976	976	954	954	1
GrayMouseLemur	977	977	953	953	1
GrayMouseLemur	978	978	952	952	1
GrayMouseLemur	979	979	979	979	1
GrayMouseLemur	980	980	950	950	1
GrayMouseLemur	981	981	981	981	1
GrayMouseLemur	982	982	949	949	1
GrayMouseLemur	983	983	948	948	1
GrayMouseLemur	984	984	947	947	1
GrayMouseLemur	985	985	985	985	1
GrayMouseLemur	986	986	946	946	1
GrayMouseLemur	987	987	945	945	1
GrayMouseLemur	988	988	944	944	1
GrayMouseLemur	989	989	943	943	1
GrayMouseLemur	990	990	942	942	1
GrayMouseLemur	991	991	941	941	1
GrayMouseLemur	992	992	940	940	0
GrayMouseLemur	993	993	939	939	0
GrayMouseLemur	994	994	994	994	1
GrayMouseLemur	995	995	995	995	1
GrayMouseLemur	996	996	996	996	1
GrayMouseLemur	997	997	997	997	1
GrayMouseLemur	998	998	998	998	1
GrayMouseLemur	999	999	1010	1010	1
GrayMouseLemur	1000	1000	1009	1009	1
GrayMouseLemur	1001	1001	1008	1008	1
GrayMouseLemur	1002	1002	1007	1007	1
GrayMouseLemur	1003	1003	1003	1003	1
GrayMouseLemur	1004	1004	1004	1004	1
GrayMouseLemur	1005	1005	1005	1005	1
GrayMouseLemur	1006	1006	1006	1006	1
GrayMouseLemur	1007	1007	1002	1002	1
GrayMouseLemur	1008	1008	1001	1001	1
GrayMouseLemur	1009	1009	1000	1000	1
GrayMouseLemur	1010	1010	999	999	1
GrayMouseLemur	1011	1011	1011	1011	1
GrayMouseLemur	1012	1012	1012	1012	1
GrayMouseLemur	1013	1013	1013	1013	1
GrayMouseLemur	1014	1014	1014	1014	1
GrayMouseLemur	1015	1015	1015	1015	1
GrayMouseLemur	1016	1016	1016	1016	1
GrayMouseLemur	1017	1017	1017	1017	1
GrayMouseLemur	1018	1018	992	992	2
GrayMouseLemur	1019	1019	991	991	2
GrayMouseLemur	1020	1020	990	990	2
GrayMouseLemur	1021	1021	1021	1021	1
GrayMouseLemur	1022	1022	989	989	2
GrayMouseLemur	1023	1023	988	988	2
GrayMouseLemur	1024	1024	987	987	2
GrayMouseLemur	1025	1025	1025	1025	2
GrayMouseLemur	1026	1026	1026	1026	1
GrayMouseLemur	1027	1027	1027	1027	2
GrayMouseLemur	1028	1028	1028	1028	2
GrayMouseLemur	1029	1029	1029	1029	2
GrayMouseLemur	1030	1030	1030	1030	2
GrayMouseLemur	1031	1031	1031	1031	2
GrayMouseLemur	1032	1032	1032	1032	1
GrayMouseLemur	1033	1033	1033	1033	1
GrayMouseLemur	1034	1034	1034	1034	1
GrayMouseLemur	1035	1035	1035	1035	1
GrayMouseLemur	1036	1036	1036	1036	1
GrayMouseLemur	1037	1037	1037	1037	1
GrayMouseLemur	1038	1038	983	983	2
GrayMouseLemur	1039	1039	982	982	2
GrayMouseLemur	1040	1040	1040	1040	2
GrayMouseLemur	1041	1041	1041	1041	2
GrayMouseLemur	1042	1042	1042	1042	2
GrayMouseLemur	1043	1043	1043	1043	1
GrayMouseLemur	1044	1044	1044	1044	2
GrayMouseLemur	1045	1045	977	977	2
GrayMouseLemur	1046	1046	1046	1046	1
GrayMouseLemur	1047	1047	975	975	2
GrayMouseLemur	1048	1048	1022	1022	1
GrayMouseLemur	1049	1049	1049	1049	1
GrayMouseLemur	1050	1050	968	968	2
GrayMouseLemur	1051	1051	967	967	2
GrayMouseLemur	1052	1052	1052	1052	2
GrayMouseLemur	1053	1053	1053	1053	2
GrayMouseLemur	1054	1054	964	964	2
GrayMouseLemur	1055	1055	963	963	2
GrayMouseLemur	1056	1056	962	962	2
GrayMouseLemur	1057	1057	1057	1057	1
GrayMouseLemur	1058	1058	1058	1058	2
GrayMouseLemur	1059	1059	1059	1059	2
GrayMouseLemur	1060	1060	1060	1060	2
GrayMouseLemur	1061	1061	1061	1061	2
GrayMouseLemur	1062	1062	1062	1062	2
GrayMouseLemur	1063	1063	1063	1063	2
GrayMouseLemur	1064	1064	1064	1064	2
GrayMouseLemur	1065	1065	1065	1065	2
GrayMouseLemur	1066	1066	1066	1066	2
GrayMouseLemur	1067	1067	1067	1067	2
GrayMouseLemur	1068	1068	1068	1068	2
GrayMouseLemur	1069	1069	1069	1069	2
GrayMouseLemur	1070	1070	1070	1070	2
GrayMouseLemur	1071	1071	1063	1063	2
GrayMouseLemur	1072	1072	1062	1062	2
GrayMouseLemur	1073	1073	1061	1061	2
GrayMouseLemur	1074	1074	1074	1074	2
GrayMouseLemur	1075	1075	1060	1060	2
GrayMouseLemur	1076	1076	1076	1076	2
GrayMouseLemur	1077	1077	1059	1059	2
GrayMouseLemur	1078	1078	1058	1058	2
GrayMouseLemur	1079	1079	1057	1057	2
GrayMouseLemur	1080	1080	1056	1056	2
GrayMouseLemur	1081	1081	1055	1055	2
GrayMouseLemur	1082	1082	1082	1082	2
GrayMouseLemur	1083	1083	1083	1083	2
GrayMouseLemur	1084	1084	1084	1084	2
GrayMouseLemur	1085	1085	1085	1085	2
GrayMouseLemur	1086	1086	1086	1086	2
GrayMouseLemur	1087	1087	1087	1087	2
GrayMouseLemur	1088	1088	1088	1088	2
GrayMouseLemur	1089	1089	1089	1089	2
GrayMouseLemur	1090	1090	1090	1090	2
GrayMouseLemur	1091	1091	1091	1091	2
GrayMouseLemur	1092	1092	1092	1092	2
GrayMouseLemur	1093	1093	1093	1093	2
GrayMouseLemur	1094	1094	1094	1094	2
GrayMouseLemur	1095	1095	1095	1095	2
GrayMouseLemur	1096	1096	1096	1096	2
GrayMouseLemur	1097	1097	1097	1097	2
