# Supplementary material for: Identification of MYC intron 2 regions that modulate expression
Source: PLoS One. 2024 Jan 18;19(1):e0296889. doi: 10.1371/journal.pone.0296889 (PMC10795982; doi:10.1371/journal.pone.0296889)
Supplement: S1 File — (ZIP) [file pone.0296889.s005.zip › S1_File_ScanFold2 data for species/Suppl_File_3_ScanFold2 data for species/GrayMouseLemur/tmpn3we3ftu.ed_avgs.wig]

fixedStep chrom=GrayMouseLemur start=1 step=1 span=1
22.840000
21.675000
21.523333
22.040000
23.216000
25.246667
27.135714
21.502133
26.503636
26.518889
44.930000
43.435000
31.585385
31.887857
31.421333
30.912500
30.486471
30.082222
31.056667
30.253000
26.518889
26.503636
21.502133
20.132059
21.029474
20.501970
29.396957
29.466957
29.468333
28.036957
19.189167
27.528800
27.528800
27.528800
20.149348
26.963438
27.528800
27.528800
27.608462
27.528800
28.337500
19.805854
25.945714
20.137174
20.675500
20.832051
20.449070
20.468810
26.258182
25.728400
27.528800
27.528800
21.947917
21.885429
19.352250
19.352250
19.352250
19.352250
24.664407
24.313036
17.670313
17.657419
17.657419
27.528800
27.528800
19.821471
27.528800
24.304865
20.468810
20.449070
20.832051
20.675500
20.137174
23.122537
19.805854
24.304865
27.528800
19.821471
27.528800
27.528800
22.029861
20.149348
27.528800
27.528800
27.528800
19.189167
21.712055
21.769701
21.978800
20.501970
21.029474
20.132059
21.502133
20.537143
20.577308
20.537778
20.590854
21.281647
21.281647
21.281647
21.281647
22.875914
21.281647
21.281647
21.281647
23.953069
22.086854
22.086854
22.234778
22.297253
22.311304
22.311304
22.823600
22.952178
24.865391
24.960948
25.057607
25.161610
25.259496
24.372273
22.311304
22.311304
22.297253
22.234778
22.086854
22.086854
21.281647
21.281647
21.281647
21.281647
21.281647
21.281647
21.281647
20.590854
20.537778
20.577308
20.537143
21.322500
25.460833
20.972267
20.779242
27.528800
27.528800
27.528800
17.928621
17.747333
17.657419
17.657419
17.670313
17.670313
25.244681
19.352250
19.352250
19.352250
19.352250
21.885429
21.947917
21.074943
24.968000
25.134701
20.947381
20.892024
20.725172
20.690575
24.794583
20.829000
18.949848
18.898636
19.254565
19.349556
26.504085
19.352250
19.352250
19.352250
19.352250
24.791525
17.670313
17.670313
17.657419
17.657419
17.747333
17.928621
27.528800
21.589375
22.838909
22.838909
22.838909
22.838909
22.771333
22.793810
26.007250
22.838909
22.838909
22.838909
22.838909
26.622037
17.537000
17.928621
22.694714
22.697143
28.527971
28.524348
28.473188
22.331471
22.272500
22.221618
19.352250
28.543151
28.482740
19.349556
19.254565
27.519180
21.529722
21.328033
21.524286
23.972167
23.333538
25.370583
24.040275
23.826972
24.802250
23.446606
23.260642
23.224636
24.296441
23.720532
23.574574
21.524286
21.524286
21.524286
20.534902
23.322542
23.261478
23.117719
22.748611
21.900351
21.371864
21.563750
21.732308
21.217653
21.087677
20.973636
21.037647
21.145755
21.021981
20.955306
20.534902
21.524286
21.524286
21.524286
21.328033
21.529722
20.595225
20.296606
20.264312
20.724068
20.801961
20.251183
20.276923
20.374839
20.217473
20.207664
19.411139
20.121375
20.131585
20.131585
20.131585
20.668584
20.547119
20.451092
20.333421
20.204912
20.164870
20.115217
20.131585
20.131585
20.131585
20.121375
20.091250
20.614930
19.348293
19.467143
26.979583
20.551518
19.734667
19.734667
19.734667
19.734667
21.041061
21.041061
21.172661
21.255867
21.243377
21.209494
21.263086
21.223537
21.223537
21.223537
21.223537
21.223537
21.223537
20.816917
21.223537
21.223537
20.755763
20.723983
20.707288
20.756277
20.695149
20.695149
20.695149
20.610351
20.612589
20.608018
20.635648
20.640472
20.650762
20.726000
20.695149
20.695149
20.695149
20.756277
20.924667
21.076000
21.223537
21.223537
21.223537
21.223537
21.223537
21.223537
21.223537
21.223537
21.263086
21.209494
21.243377
21.255867
21.713684
21.041061
21.041061
22.918152
19.734667
19.734667
23.515306
19.734667
19.734667
23.506038
26.979583
19.467143
19.348293
20.614930
19.125641
23.434651
25.018073
25.233729
26.451538
26.307547
26.307547
25.358548
26.307547
26.307547
25.911042
25.817347
25.817347
25.817347
24.877667
25.817347
25.813564
25.802020
25.802020
25.802020
25.802020
25.289000
25.435083
25.921770
25.802020
25.802020
25.802020
25.802020
25.817347
26.360083
25.817347
25.817347
25.817347
25.911042
26.648917
26.443220
26.307547
26.307547
26.709524
26.307547
26.307547
26.451538
26.871923
19.125641
20.614930
19.348293
19.467143
21.041061
21.713684
21.255867
21.243377
21.209494
21.263086
21.223537
26.508542
21.223537
21.223537
25.194706
21.223537
21.223537
21.223537
29.336780
21.076000
20.924667
31.173421
20.756277
20.695149
20.695149
20.695149
20.726000
20.650762
20.640472
20.635648
20.608018
20.612589
20.610351
20.695149
30.653750
20.635648
20.640472
20.650762
20.726000
28.213761
32.269870
26.098197
21.362609
21.362609
28.083939
28.083939
29.236462
24.231064
25.322800
26.619857
25.824615
12.754545
26.098197
25.020100
24.809894
30.423276
30.291000
30.099917
29.765086
22.763000
30.059200
28.178929
29.923827
28.267759
28.336271
28.336271
28.336271
28.484058
28.336271
28.336271
27.667286
27.290588
28.213761
27.831589
29.392329
29.605658
28.996567
28.379344
28.336271
28.336271
29.011739
28.336271
28.336271
28.336271
28.267759
27.848977
28.178929
27.893750
22.763000
28.998718
29.369529
28.936506
24.809894
25.020100
27.375636
26.267340
25.824615
26.619857
27.633158
24.231064
29.236462
28.083939
21.362609
21.362609
26.098197
27.215508
27.080750
27.013220
27.174884
25.734444
25.322800
25.571136
23.165246
21.362609
21.362609
28.083939
29.236462
26.791573
26.856600
26.349277
25.824615
26.267340
27.375636
23.476364
24.665294
22.607000
22.695109
22.816064
23.030842
23.030842
23.034375
23.034375
23.034375
23.034375
23.034375
23.034375
23.724054
23.500841
23.451682
23.314369
23.083636
23.455146
23.359231
23.455189
23.469038
23.034375
23.034375
23.034375
23.034375
23.034375
23.034375
23.030842
23.030842
22.816064
22.695109
22.607000
24.665294
23.476364
23.373913
23.373913
23.373913
23.373913
23.373913
24.469333
25.020100
24.809894
24.825000
23.373913
23.373913
23.373913
23.373913
23.373913
23.476364
26.479444
26.662778
26.794444
26.904028
25.090702
25.011300
25.420230
25.520115
22.245778
22.245778
22.245778
22.245778
25.342597
25.678842
25.500455
24.764156
22.245778
22.245778
22.245778
22.245778
23.413492
23.345397
26.536545
27.487273
26.662778
26.479444
23.885930
25.332689
25.218151
25.118235
24.530215
24.482151
24.392340
24.357527
24.845882
22.802840
23.457632
22.036250
24.783194
24.481923
24.530093
24.705556
25.172162
27.469815
27.375636
27.375636
26.267340
24.562083
25.860459
25.976972
26.060472
26.056200
26.295794
26.809565
27.375636
27.375636
27.469815
24.179636
24.157273
23.544082
23.586327
23.854038
26.727097
26.727097
26.727097
26.581169
26.467361
27.109136
26.727097
26.727097
26.727097
23.854038
23.586327
24.771591
24.157273
24.179636
26.294848
23.949531
23.949531
25.692308
23.949531
26.154634
26.238625
25.267736
25.363654
26.106250
26.149375
26.061875
25.204435
25.125565
25.066174
21.979630
21.979630
21.979630
21.979630
21.979630
21.979630
23.305104
23.125625
22.982813
22.847708
22.437209
22.437209
22.437209
22.863913
22.955914
23.039255
23.039255
23.039255
23.667379
23.529208
23.505196
23.433725
23.451359
23.333725
23.163051
23.039255
23.039255
23.039255
22.955914
22.863913
22.684043
22.437209
22.437209
22.437209
21.979630
21.979630
21.979630
21.979630
21.979630
21.979630
23.039722
23.042976
23.949531
23.949531
22.505741
22.652407
23.949531
23.949531
23.949531
23.791579
23.949531
23.949531
23.949531
23.697403
23.641429
23.676667
24.475529
24.483176
23.770694
23.770694
23.770694
23.881696
23.770694
23.770694
23.770694
24.055714
24.285937
23.625056
22.724217
22.578916
23.642689
23.642857
24.540182
24.652018
24.730092
23.770694
23.770694
23.770694
23.770694
23.770694
23.770694
23.949531
23.949531
23.949531
23.949531
23.949531
23.949531
22.652407
22.505741
23.949531
23.949531
24.866000
24.752593
24.632075
23.460116
24.124359
21.192400
22.741127
22.741127
23.455366
25.231765
25.540000
24.275826
24.285130
24.300696
24.322174
26.624130
19.554528
18.877632
22.741127
22.741127
22.741127
22.741127
22.741127
22.741127
22.741127
22.741127
23.960341
23.882500
23.501702
23.393298
22.741127
22.741127
22.741127
22.741127
22.741127
22.741127
22.741127
22.741127
23.062500
22.434861
21.376214
21.236827
21.126571
21.250187
21.250187
21.250187
21.250187
21.146387
21.048487
20.907059
20.673590
21.250187
21.250187
21.250187
21.250187
21.126571
21.236827
21.376214
18.877632
19.554528
21.217288
20.368387
20.246667
19.711579
14.172979
18.580488
18.193659
11.032051
18.069310
13.299273
14.676667
11.574706
12.077059
12.041143
12.355000
12.355000
12.355000
12.891333
12.891333
12.891333
12.891333
15.218295
15.365981
13.688000
12.972237
13.543418
13.543418
16.908857
16.505545
16.427525
16.375631
14.170341
14.170341
14.170341
14.170341
14.170341
16.652250
16.627391
15.989450
15.961455
16.364783
14.170341
14.170341
14.170341
14.170341
14.170341
16.098505
15.843083
15.743000
13.543418
13.543418
12.972237
14.253853
14.051923
14.706875
14.581250
12.891333
12.891333
12.891333
12.891333
12.355000
12.355000
12.355000
12.041143
12.077059
11.574706
13.830481
11.708000
11.032051
11.734091
10.996500
10.990492
11.092097
11.092097
11.092097
11.332985
11.190000
11.200455
13.888125
11.092097
11.092097
11.092097
10.990492
10.996500
13.838174
13.806435
15.655250
15.515488
15.561667
15.561667
15.561667
14.031624
15.569186
15.569186
15.569186
15.569186
14.908235
15.092039
14.452417
14.504182
15.397021
15.488602
15.580225
15.580225
15.580225
14.986168
15.103178
15.263667
15.336833
15.435508
15.580225
15.580225
15.580225
15.203021
15.269474
15.471474
15.665368
15.569186
15.569186
15.569186
15.569186
16.559123
15.561667
15.561667
15.561667
15.515488
15.655250
17.461345
17.572773
17.627311
11.092097
17.135263
17.996522
17.943571
17.910563
17.910563
17.910563
17.910563
17.910563
17.910563
17.910563
17.910563
17.378614
17.843293
17.843293
17.843293
17.843293
17.843293
17.331327
17.687755
17.780612
17.763765
17.763765
17.763765
17.763765
18.103000
18.389200
17.656067
17.763765
17.763765
17.763765
17.763765
19.196111
19.421182
19.580885
17.843293
17.843293
17.843293
17.843293
17.843293
19.590086
17.910563
19.674107
17.910563
17.910563
17.910563
18.108961
17.910563
17.910563
17.910563
17.910563
17.943571
17.996522
17.135263
11.092097
20.030133
20.119865
20.470779
21.487647
21.290794
22.254687
22.137538
22.137538
22.137538
20.991519
20.895000
20.767037
20.895000
22.137538
22.137538
22.137538
22.254687
22.430317
22.620968
22.346757
22.429595
22.215467
22.366892
22.458364
17.135263
17.996522
17.943571
21.485775
17.910563
17.910563
17.910563
22.707250
22.535000
23.201579
23.463243
23.171852
23.139057
23.144808
22.360500
22.375593
22.523019
20.452727
20.525238
20.616500
17.910563
17.910563
23.825000
24.021935
24.062667
23.356182
23.967179
17.843293
21.828182
17.843293
17.910563
20.511500
17.763765
17.763765
28.387778
29.673889
18.103000
17.763765
17.763765
18.257000
18.405517
33.087273
33.087273
33.087273
18.885556
19.211739
18.386364
24.643103
25.432609
25.379565
23.622000
24.232917
17.471667
19.211739
18.885556
33.087273
32.286667
33.087273
27.703158
33.087273
18.405517
18.257000
17.763765
17.763765
30.794286
29.928462
28.800000
27.398182
25.737000
23.539000
23.539000
23.840000
23.043750
22.475714
22.350000
21.670000
21.820000
22.386667
22.880000
25.520000
