# Supplementary material for: Identification of MYC intron 2 regions that modulate expression
Source: PLoS One. 2024 Jan 18;19(1):e0296889. doi: 10.1371/journal.pone.0296889 (PMC10795982; doi:10.1371/journal.pone.0296889)
Supplement: S1 File — (ZIP) [file pone.0296889.s005.zip › S1_File_ScanFold2 data for species/Suppl_File_3_ScanFold2 data for species/GrayMouseLemur/tmpn3we3ftu.mfe_avgs.wig]

fixedStep chrom=GrayMouseLemur start=1 step=1 span=1
-29.000000
-29.000000
-29.000000
-29.350000
-29.680000
-29.950000
-30.271429
-32.814667
-36.281818
-36.366667
-28.900000
-28.900000
-30.446154
-30.364286
-30.506667
-30.831250
-31.217647
-31.727778
-33.677778
-34.410000
-36.366667
-36.281818
-32.814667
-32.825000
-33.036842
-32.687879
-35.147826
-35.386957
-35.433333
-36.047826
-32.439583
-36.056000
-36.056000
-36.056000
-32.432609
-34.834375
-36.056000
-36.056000
-35.930769
-36.056000
-35.153125
-31.892683
-34.680000
-31.869565
-31.882500
-31.848718
-31.795349
-31.802381
-34.547727
-34.026000
-36.056000
-36.056000
-27.726389
-27.805714
-31.110000
-31.110000
-31.110000
-31.110000
-33.513559
-33.510714
-32.425000
-32.483871
-32.483871
-36.056000
-36.056000
-31.670588
-36.056000
-34.856757
-31.802381
-31.795349
-31.848718
-31.882500
-31.869565
-33.479104
-31.892683
-34.856757
-36.056000
-31.670588
-36.056000
-36.056000
-33.530556
-32.432609
-36.056000
-36.056000
-36.056000
-32.439583
-33.636986
-33.907463
-33.589333
-32.687879
-33.036842
-32.825000
-32.814667
-33.588312
-33.637179
-33.654321
-33.640244
-33.475294
-33.475294
-33.475294
-33.475294
-33.154839
-33.475294
-33.475294
-33.475294
-32.832673
-33.343820
-33.343820
-33.321111
-33.295604
-33.264130
-33.264130
-32.846000
-32.762376
-32.098261
-32.031897
-31.966667
-31.902542
-31.844538
-32.448182
-33.264130
-33.264130
-33.295604
-33.321111
-33.343820
-33.343820
-33.475294
-33.475294
-33.475294
-33.475294
-33.475294
-33.475294
-33.475294
-33.640244
-33.654321
-33.637179
-33.588312
-32.941250
-31.131481
-32.673333
-32.580303
-36.056000
-36.056000
-36.056000
-32.431034
-32.486667
-32.483871
-32.483871
-32.425000
-32.425000
-29.917021
-31.110000
-31.110000
-31.110000
-31.110000
-27.805714
-27.726389
-28.490805
-28.022500
-27.817949
-28.019048
-27.922619
-28.014943
-27.917241
-27.610833
-27.928889
-29.504545
-29.381818
-31.165217
-31.128889
-29.100000
-31.110000
-31.110000
-31.110000
-31.110000
-26.659322
-32.425000
-32.425000
-32.483871
-32.483871
-32.486667
-32.431034
-36.056000
-26.598750
-24.698182
-24.698182
-24.698182
-24.698182
-24.001667
-23.192063
-24.447500
-24.698182
-24.698182
-24.698182
-24.698182
-24.774074
-32.800000
-32.431034
-21.392857
-21.092857
-21.552174
-21.259420
-20.991304
-23.111765
-22.845588
-22.579412
-31.110000
-19.815068
-19.605479
-31.128889
-31.165217
-23.840984
-21.294444
-20.368852
-19.504082
-18.758333
-18.918462
-20.809167
-20.472477
-20.515596
-20.924167
-20.615596
-20.666972
-20.751818
-21.119492
-20.636170
-20.709574
-19.504082
-19.504082
-19.504082
-26.464706
-21.407627
-21.527826
-21.637719
-21.702778
-21.435088
-21.610169
-21.679545
-22.124038
-22.221429
-22.328283
-22.482828
-22.630392
-22.804717
-22.954717
-22.902041
-26.464706
-19.504082
-19.504082
-19.504082
-20.368852
-21.294444
-22.875676
-23.032110
-23.168807
-24.432203
-23.413725
-22.161290
-21.960440
-22.129032
-22.342857
-23.926168
-28.354430
-30.410000
-30.414634
-30.414634
-30.414634
-26.097345
-25.999153
-26.244538
-25.858772
-26.006140
-26.287826
-26.463478
-30.414634
-30.414634
-30.414634
-30.410000
-27.987500
-21.925352
-38.934146
-39.028571
-36.479167
-28.781250
-39.273333
-39.273333
-39.273333
-39.273333
-38.540909
-38.540909
-30.061468
-38.442667
-38.325974
-38.150633
-37.920988
-37.856098
-37.856098
-37.856098
-37.856098
-37.856098
-37.856098
-31.505833
-37.856098
-37.856098
-32.405932
-32.635593
-32.872034
-35.330851
-35.203960
-35.203960
-35.203960
-33.442105
-33.574107
-33.775676
-33.884259
-34.062264
-34.281905
-34.520000
-35.203960
-35.203960
-35.203960
-35.330851
-35.881111
-37.014118
-37.856098
-37.856098
-37.856098
-37.856098
-37.856098
-37.856098
-37.856098
-37.856098
-37.920988
-38.150633
-38.325974
-38.442667
-38.050000
-38.540909
-38.540909
-37.697826
-39.273333
-39.273333
-37.474490
-39.273333
-39.273333
-37.604717
-36.479167
-39.028571
-38.934146
-21.925352
-39.035897
-37.470930
-36.550459
-36.608475
-36.276923
-36.320755
-36.320755
-36.161290
-36.320755
-36.320755
-35.791667
-35.774490
-35.774490
-35.774490
-36.192500
-35.774490
-35.849505
-35.720202
-35.720202
-35.720202
-35.720202
-35.802500
-35.758333
-35.850442
-35.720202
-35.720202
-35.720202
-35.720202
-35.774490
-35.470000
-35.774490
-35.774490
-35.774490
-35.791667
-35.289167
-35.340678
-36.320755
-36.320755
-36.001190
-36.320755
-36.320755
-36.276923
-36.150000
-39.035897
-21.925352
-38.934146
-39.028571
-38.540909
-38.050000
-38.442667
-38.325974
-38.150633
-37.920988
-37.856098
-36.489583
-37.856098
-37.856098
-35.133824
-37.856098
-37.856098
-37.856098
-32.837288
-37.014118
-35.881111
-32.167105
-35.330851
-35.203960
-35.203960
-35.203960
-34.520000
-34.281905
-34.062264
-33.884259
-33.775676
-33.574107
-33.442105
-35.203960
-31.564167
-33.884259
-34.062264
-34.281905
-34.520000
-33.574312
-31.124675
-34.181967
-35.634783
-35.634783
-36.633333
-36.633333
-33.595385
-36.174468
-33.038000
-35.588571
-31.390769
-34.590909
-34.181967
-26.718000
-26.586170
-32.104310
-32.026667
-32.109167
-32.301724
-36.952500
-32.597333
-32.935714
-32.870370
-33.036207
-33.064407
-33.064407
-33.064407
-32.818841
-33.064407
-33.064407
-33.732857
-33.496078
-33.574312
-33.792523
-33.187671
-33.243421
-33.088060
-33.052459
-33.064407
-33.064407
-33.347826
-33.064407
-33.064407
-33.064407
-33.036207
-33.388636
-32.935714
-33.630000
-36.952500
-34.047436
-33.803529
-34.203614
-26.586170
-26.718000
-18.247273
-18.773404
-31.390769
-35.588571
-34.118947
-36.174468
-33.595385
-36.633333
-35.634783
-35.634783
-34.181967
-33.483898
-33.565000
-33.605085
-32.574419
-32.181944
-33.038000
-34.871591
-35.344262
-35.634783
-35.634783
-36.633333
-33.595385
-34.058427
-33.838000
-32.133735
-31.390769
-18.773404
-18.247273
-26.883333
-35.654412
-34.640000
-34.554348
-34.443617
-34.288421
-34.288421
-34.246875
-34.246875
-34.246875
-34.246875
-34.246875
-34.246875
-33.263063
-33.294393
-33.239252
-33.642718
-34.093939
-33.885437
-33.855769
-33.516981
-33.453846
-34.246875
-34.246875
-34.246875
-34.246875
-34.246875
-34.246875
-34.288421
-34.288421
-34.443617
-34.554348
-34.640000
-35.654412
-26.883333
-27.295652
-27.295652
-27.295652
-27.295652
-27.295652
-28.556667
-26.718000
-26.586170
-26.328723
-27.295652
-27.295652
-27.295652
-27.295652
-27.295652
-26.883333
-26.663889
-26.379167
-26.112500
-25.850000
-25.943860
-24.951000
-22.717241
-22.510345
-26.133333
-26.133333
-26.133333
-26.133333
-22.400000
-22.081053
-22.147727
-24.785714
-26.133333
-26.133333
-26.133333
-26.133333
-27.638095
-27.295238
-23.616364
-20.757143
-26.379167
-26.663889
-24.352326
-22.278151
-22.163025
-22.047899
-22.300000
-22.169892
-22.164894
-22.078495
-21.686555
-22.997531
-22.423684
-23.477083
-20.554167
-20.962500
-21.136111
-21.256410
-20.818018
-18.151852
-18.247273
-18.247273
-18.773404
-21.021667
-19.600000
-19.547706
-19.319811
-18.961000
-19.292523
-19.347826
-18.247273
-18.247273
-18.151852
-23.336364
-23.043636
-22.559184
-22.297959
-22.159615
-17.458065
-17.458065
-17.458065
-18.662338
-18.244444
-17.867901
-17.458065
-17.458065
-17.458065
-22.159615
-22.297959
-21.888636
-23.043636
-23.336364
-17.742424
-26.195312
-26.195312
-19.585897
-26.195312
-17.913415
-17.782500
-19.537736
-19.493269
-17.934722
-17.888750
-17.963750
-19.567826
-19.673913
-19.785217
-22.656790
-22.656790
-22.656790
-22.656790
-22.656790
-22.656790
-22.105208
-22.281250
-22.469792
-22.658333
-22.670930
-22.670930
-22.670930
-22.469565
-22.419355
-22.340426
-22.340426
-22.340426
-21.508738
-21.679208
-21.755882
-21.877451
-21.911650
-22.080392
-23.096610
-22.340426
-22.340426
-22.340426
-22.419355
-22.469565
-22.987234
-22.670930
-22.670930
-22.670930
-22.656790
-22.656790
-22.656790
-22.656790
-22.656790
-22.656790
-24.043519
-24.807143
-26.195312
-26.195312
-22.303704
-22.411111
-26.195312
-26.195312
-26.195312
-24.678070
-26.195312
-26.195312
-26.195312
-25.641558
-25.749351
-25.028070
-26.017647
-26.115294
-26.377778
-26.377778
-26.377778
-25.490179
-26.377778
-26.377778
-26.377778
-25.693277
-26.395833
-26.695506
-26.878313
-27.008434
-26.141176
-26.215126
-25.690000
-25.691743
-25.755963
-26.377778
-26.377778
-26.377778
-26.377778
-26.377778
-26.377778
-26.195312
-26.195312
-26.195312
-26.195312
-26.195312
-26.195312
-22.411111
-22.303704
-26.195312
-26.195312
-25.229091
-25.305556
-25.432075
-27.298837
-27.436752
-27.804000
-29.883099
-29.883099
-26.221951
-26.956471
-27.282500
-28.331304
-28.445217
-28.563478
-28.681739
-27.395652
-31.388679
-30.143421
-29.883099
-29.883099
-29.883099
-29.883099
-29.883099
-29.883099
-29.883099
-29.883099
-29.509091
-29.592045
-29.938298
-29.982979
-29.883099
-29.883099
-29.883099
-29.883099
-29.883099
-29.883099
-29.883099
-29.883099
-30.075000
-30.244444
-30.995146
-30.988462
-30.973333
-30.898131
-30.898131
-30.898131
-30.898131
-30.456303
-30.468067
-30.490756
-30.562393
-30.898131
-30.898131
-30.898131
-30.898131
-30.973333
-30.988462
-30.995146
-30.143421
-31.388679
-30.674576
-31.248387
-31.286022
-30.850000
-30.419149
-31.134146
-31.368293
-33.605128
-29.991379
-31.752727
-31.450000
-32.254902
-33.042647
-33.112857
-33.079167
-33.079167
-33.079167
-32.894667
-32.894667
-32.894667
-32.894667
-32.811364
-32.271028
-32.471579
-32.980263
-32.769620
-32.769620
-32.691429
-32.589109
-32.713861
-32.741748
-33.397727
-33.397727
-33.397727
-33.397727
-33.397727
-33.297500
-33.145217
-33.321101
-33.438182
-33.407826
-33.397727
-33.397727
-33.397727
-33.397727
-33.397727
-33.264486
-33.903333
-33.985833
-32.769620
-32.769620
-32.980263
-34.382569
-34.250962
-34.571429
-34.700893
-32.894667
-32.894667
-32.894667
-32.894667
-33.079167
-33.079167
-33.079167
-33.112857
-33.042647
-32.254902
-35.922115
-33.720000
-33.605128
-33.760606
-33.771667
-33.918033
-34.019355
-34.019355
-34.019355
-34.377612
-34.451515
-34.357576
-36.491964
-34.019355
-34.019355
-34.019355
-33.918033
-33.771667
-37.127826
-37.188696
-40.170000
-40.145122
-40.047619
-40.047619
-40.047619
-37.197436
-39.832558
-39.832558
-39.832558
-39.832558
-38.700000
-38.698058
-37.231667
-37.375455
-39.059574
-39.153763
-39.642697
-39.642697
-39.642697
-37.778505
-37.835514
-37.570833
-37.621667
-37.849153
-39.642697
-39.642697
-39.642697
-38.736458
-38.857895
-38.889474
-38.921053
-39.832558
-39.832558
-39.832558
-39.832558
-38.394737
-40.047619
-40.047619
-40.047619
-40.145122
-40.170000
-37.948739
-37.896639
-37.844538
-34.019355
-38.773684
-36.430435
-36.357143
-36.233803
-36.233803
-36.233803
-36.233803
-36.233803
-36.233803
-36.233803
-36.233803
-37.267327
-36.930488
-36.930488
-36.930488
-36.930488
-36.930488
-36.428319
-36.864286
-36.722449
-36.987059
-36.987059
-36.987059
-36.987059
-37.001000
-36.860000
-36.996629
-36.987059
-36.987059
-36.987059
-36.987059
-35.998889
-33.886364
-33.976106
-36.930488
-36.930488
-36.930488
-36.930488
-36.930488
-32.901724
-36.233803
-32.904464
-36.233803
-36.233803
-36.233803
-35.298701
-36.233803
-36.233803
-36.233803
-36.233803
-36.357143
-36.430435
-38.773684
-34.019355
-31.176000
-30.997297
-30.785714
-29.351471
-29.053968
-28.376563
-28.561538
-28.561538
-28.561538
-29.922785
-30.061250
-30.233333
-30.061250
-28.561538
-28.561538
-28.561538
-28.376563
-28.158730
-27.929032
-28.633784
-28.527027
-28.954667
-28.794595
-27.527273
-38.773684
-36.430435
-36.357143
-28.488732
-36.233803
-36.233803
-36.233803
-25.110000
-26.788889
-24.542105
-24.240541
-26.694444
-26.569811
-26.440385
-27.283333
-27.181356
-27.662264
-32.181818
-32.128571
-32.070000
-36.233803
-36.233803
-24.637500
-24.396774
-24.160000
-26.510909
-24.353846
-36.930488
-29.213636
-36.930488
-36.233803
-25.965000
-36.987059
-36.987059
-23.461111
-22.900000
-37.001000
-36.987059
-36.987059
-25.863333
-25.600000
-22.063636
-22.063636
-22.063636
-24.250000
-24.386957
-24.340909
-23.255172
-23.682609
-23.686957
-23.912000
-23.816667
-25.225000
-24.386957
-24.250000
-22.063636
-22.291667
-22.063636
-22.342105
-22.063636
-25.600000
-25.863333
-36.987059
-36.987059
-21.278571
-21.138462
-20.975000
-20.781818
-20.590000
-20.670000
-20.670000
-20.377778
-20.250000
-20.085714
-19.866667
-19.560000
-19.100000
-18.400000
-18.400000
-18.400000
