# Supplementary material for: Identification of MYC intron 2 regions that modulate expression
Source: PLoS One. 2024 Jan 18;19(1):e0296889. doi: 10.1371/journal.pone.0296889 (PMC10795982; doi:10.1371/journal.pone.0296889)
Supplement: S1 File — (ZIP) [file pone.0296889.s005.zip › S1_File_ScanFold2 data for species/Suppl_File_3_ScanFold2 data for species/GrayMouseLemur/tmpn3we3ftu.ScanFold.FinalPartners.txt]

i	bp(i)	bp(j)	avgMFE	avgZ	avgED	*Indicates most favorable bp has competition; bp(j) has more favorable partner or is more likely to be unpaired
nt-1:	1	1	-29.0	0.78	22.84
nt-2:	2	2	-29.0	0.8	21.68
nt-3:	3	3	-29.0	0.94	21.52
nt-4:	4	4	-29.35	0.94	22.04
nt-5:	5	5	-29.68	0.92	23.22
nt-6:	6	6	-29.95	0.92	25.25
nt-7:	7	7	-30.27	0.88	27.14
nt-8*:	8	23	-30.61	0.82	28.36
nt-9*:	9	22	-30.91	0.73	28.35
nt-10*:	10	21	-30.9	0.72	28.51
nt-11:	11	11	-28.9	0.96	44.93
nt-12:	12	12	-28.9	0.92	43.44
nt-13:	13	13	-30.45	0.75	31.59
nt-14:	14	14	-30.36	0.76	31.89
nt-15:	15	15	-30.51	0.72	31.42
nt-16:	16	16	-30.83	0.64	30.91
nt-17:	17	17	-31.22	0.53	30.49
nt-18:	18	18	-31.73	0.39	30.08
nt-19:	19	19	-33.68	-0.24	31.06
nt-20:	20	20	-34.41	-0.45	30.25
nt-21:	21	21	-36.37	-0.97	26.52
nt-22:	22	22	-36.28	-0.97	26.5
nt-23*:	23	93	-36.4	-1.0	26.38
nt-24*:	24	92	-35.89	-0.78	28.03
nt-25*:	25	91	-35.89	-0.78	28.03
nt-26*:	26	90	-35.89	-0.78	28.03
nt-27:	27	27	-35.15	-0.61	29.4
nt-28:	28	28	-35.39	-0.7	29.47
nt-29:	29	29	-35.43	-0.72	29.47
nt-30:	30	30	-36.05	-0.87	28.04
nt-31*:	31	86	-36.07	-0.88	27.75
nt-32:	32	85	-36.06	-0.88	27.53
nt-33:	33	84	-36.06	-0.88	27.53
nt-34:	34	83	-36.06	-0.88	27.53
nt-35*:	35	82	-36.06	-0.88	27.53
nt-36:	36	36	-34.83	-0.56	26.96
nt-37:	37	80	-36.06	-0.88	27.53
nt-38:	38	79	-36.06	-0.88	27.53
nt-39:	39	39	-35.93	-0.88	27.61
nt-40:	40	77	-36.06	-0.88	27.53
nt-41:	41	41	-35.15	-0.76	28.34
nt-42*:	42	75	-36.06	-0.88	27.53
nt-43:	43	43	-34.68	-0.67	25.95
nt-44*:	44	73	-36.06	-0.88	27.53
nt-45*:	45	72	-36.06	-0.88	27.53
nt-46*:	46	71	-36.06	-0.88	27.53
nt-47*:	47	70	-36.06	-0.88	27.53
nt-48*:	48	69	-36.06	-0.88	27.53
nt-49:	49	49	-34.55	-0.91	26.26
nt-50:	50	50	-34.03	-0.75	25.73
nt-51*:	51	65	-36.06	-0.88	27.53
nt-52*:	52	64	-36.06	-0.88	27.53
nt-53*:	53	157	-32.9	-1.61	17.51
nt-54*:	54	156	-32.68	-1.57	17.99
nt-55*:	55	155	-32.44	-1.52	18.47
nt-56*:	56	154	-32.44	-1.52	18.47
nt-57*:	57	153	-32.44	-1.52	18.47
nt-58*:	58	152	-32.44	-1.52	18.47
nt-59:	59	59	-33.51	-0.82	24.66
nt-60:	60	60	-33.51	-0.85	24.31
nt-61*:	61	149	-32.44	-1.52	18.47
nt-62*:	62	148	-32.44	-1.52	18.47
nt-63*:	63	147	-32.44	-1.52	18.47
nt-64*:	64	80	-31.66	-0.99	19.97
nt-65*:	65	79	-31.67	-1.02	19.82
nt-66:	66	78	-31.67	-1.02	19.82
nt-67*:	67	77	-31.67	-1.02	19.82
nt-68*:	68	76	-31.67	-1.02	19.82
nt-69:	69	69	-31.8	-1.03	20.47
nt-70:	70	70	-31.8	-1.04	20.45
nt-71:	71	71	-31.85	-0.97	20.83
nt-72:	72	72	-31.88	-0.99	20.68
nt-73:	73	73	-31.87	-1.07	20.14
nt-74:	74	74	-33.48	-0.97	23.12
nt-75:	75	75	-31.89	-1.06	19.81
nt-76:	76	76	-34.86	-1.07	24.3
nt-77:	40	77	-31.67	-1.02	19.82
nt-78:	66	78	-31.67	-1.02	19.82
nt-79:	38	79	-31.67	-1.02	19.82
nt-80:	37	80	-31.66	-0.99	19.97
nt-81:	81	81	-33.53	-1.23	22.03
nt-82:	82	82	-32.43	-1.36	20.15
nt-83:	34	83	-32.8	-1.64	17.54
nt-84:	33	84	-32.8	-1.64	17.54
nt-85:	32	85	-32.8	-1.64	17.54
nt-86:	86	86	-32.44	-1.47	19.19
nt-87:	87	87	-33.64	-1.28	21.71
nt-88:	88	88	-33.91	-1.33	21.77
nt-89:	89	89	-33.59	-1.3	21.98
nt-90:	90	90	-32.69	-1.24	20.5
nt-91:	91	91	-33.04	-1.41	21.03
nt-92:	92	92	-32.82	-1.45	20.13
nt-93:	93	93	-32.81	-1.33	21.5
nt-94:	94	137	-33.59	-1.55	20.54
nt-95:	95	136	-33.64	-1.54	20.58
nt-96:	96	135	-33.65	-1.54	20.54
nt-97:	97	134	-33.64	-1.52	20.59
nt-98:	98	133	-33.48	-1.48	21.28
nt-99:	99	132	-33.48	-1.48	21.28
nt-100:	100	131	-33.48	-1.48	21.28
nt-101:	101	130	-33.48	-1.48	21.28
nt-102:	102	102	-33.15	-1.32	22.88
nt-103:	103	129	-33.48	-1.48	21.28
nt-104:	104	128	-33.48	-1.48	21.28
nt-105:	105	127	-33.48	-1.48	21.28
nt-106:	106	106	-32.83	-1.22	23.95
nt-107:	107	126	-33.34	-1.39	22.09
nt-108:	108	125	-33.34	-1.39	22.09
nt-109:	109	124	-33.32	-1.37	22.23
nt-110:	110	123	-33.3	-1.34	22.3
nt-111:	111	122	-33.26	-1.32	22.31
nt-112:	112	121	-33.26	-1.32	22.31
nt-113:	113	113	-32.85	-1.16	22.82
nt-114:	114	114	-32.76	-1.14	22.95
nt-115:	115	115	-32.1	-0.99	24.87
nt-116:	116	116	-32.03	-0.98	24.96
nt-117:	117	117	-31.97	-0.96	25.06
nt-118:	118	118	-31.9	-0.94	25.16
nt-119:	119	119	-31.84	-0.92	25.26
nt-120:	120	120	-32.45	-1.07	24.37
nt-121:	112	121	-33.26	-1.32	22.31
nt-122:	111	122	-33.26	-1.32	22.31
nt-123:	110	123	-33.3	-1.34	22.3
nt-124:	109	124	-33.32	-1.37	22.23
nt-125:	108	125	-33.34	-1.39	22.09
nt-126:	107	126	-33.34	-1.39	22.09
nt-127:	105	127	-33.48	-1.48	21.28
nt-128:	104	128	-33.48	-1.48	21.28
nt-129:	103	129	-33.48	-1.48	21.28
nt-130:	101	130	-33.48	-1.48	21.28
nt-131:	100	131	-33.48	-1.48	21.28
nt-132:	99	132	-33.48	-1.48	21.28
nt-133:	98	133	-33.48	-1.48	21.28
nt-134:	97	134	-33.64	-1.52	20.59
nt-135:	96	135	-33.65	-1.54	20.54
nt-136:	95	136	-33.64	-1.54	20.58
nt-137:	94	137	-33.59	-1.55	20.54
nt-138:	138	138	-32.94	-1.43	21.32
nt-139:	139	139	-31.13	-0.98	25.46
nt-140:	140	140	-32.67	-1.37	20.97
nt-141:	141	141	-32.58	-1.41	20.78
nt-142*:	142	142	-31.92	-1.2	22.01
nt-143*:	143	143	-33.08	-1.43	21.32
nt-144*:	144	183	-32.23	-1.7	18.36
nt-145:	145	182	-32.43	-1.76	17.93
nt-146:	146	181	-32.49	-1.77	17.75
nt-147:	147	180	-32.48	-1.74	17.66
nt-148:	148	179	-32.48	-1.74	17.66
nt-149:	149	178	-32.43	-1.71	17.67
nt-150:	150	177	-32.43	-1.71	17.67
nt-151:	151	151	-29.92	-0.91	25.24
nt-152:	152	175	-31.11	-1.45	19.35
nt-153:	153	174	-31.11	-1.45	19.35
nt-154:	154	173	-31.11	-1.45	19.35
nt-155:	155	172	-31.11	-1.45	19.35
nt-156:	156	156	-27.81	-0.81	21.89
nt-157:	157	157	-27.73	-0.81	21.95
nt-158:	158	158	-28.49	-0.95	21.07
nt-159:	159	159	-28.02	-0.7	24.97
nt-160:	160	160	-27.82	-0.68	25.13
nt-161:	161	161	-28.02	-0.95	20.95
nt-162:	162	162	-27.92	-0.96	20.89
nt-163:	163	163	-28.01	-1.0	20.73
nt-164:	164	164	-27.92	-1.0	20.69
nt-165:	165	165	-27.61	-0.74	24.79
nt-166:	166	166	-27.93	-1.05	20.83
nt-167:	167	167	-29.5	-1.52	18.95
nt-168:	168	168	-29.38	-1.52	18.9
nt-169:	169	169	-31.17	-1.45	19.25
nt-170:	170	170	-31.13	-1.44	19.35
nt-171:	171	171	-29.1	-0.75	26.5
nt-172:	155	172	-31.11	-1.45	19.35
nt-173:	154	173	-31.11	-1.45	19.35
nt-174:	153	174	-31.11	-1.45	19.35
nt-175:	152	175	-31.11	-1.45	19.35
nt-176:	176	176	-26.66	-0.72	24.79
nt-177:	150	177	-32.43	-1.71	17.67
nt-178:	149	178	-32.43	-1.71	17.67
nt-179:	148	179	-32.48	-1.74	17.66
nt-180:	147	180	-32.48	-1.74	17.66
nt-181:	146	181	-32.49	-1.77	17.75
nt-182:	145	182	-32.43	-1.76	17.93
nt-183*:	183	144	-32.23	-1.7	18.36
nt-184:	184	184	-26.6	-1.0	21.59
nt-185:	185	195	-24.7	-0.71	22.84
nt-186:	186	194	-24.7	-0.71	22.84
nt-187:	187	193	-24.7	-0.71	22.84
nt-188:	188	192	-24.7	-0.71	22.84
nt-189:	189	189	-24.0	-0.74	22.77
nt-190:	190	190	-23.19	-0.77	22.79
nt-191:	191	191	-24.45	-0.65	26.01
nt-192:	188	192	-24.7	-0.71	22.84
nt-193:	187	193	-24.7	-0.71	22.84
nt-194:	186	194	-24.7	-0.71	22.84
nt-195:	185	195	-24.7	-0.71	22.84
nt-196:	196	196	-24.77	-0.57	26.62
nt-197*:	197	183	-24.13	-0.64	23.16
nt-198*:	198	182	-24.13	-0.64	23.16
nt-199:	199	199	-21.39	-0.77	22.69
nt-200:	200	200	-21.09	-0.76	22.7
nt-201:	201	201	-21.55	-0.57	28.53
nt-202:	202	202	-21.26	-0.55	28.52
nt-203:	203	203	-20.99	-0.55	28.47
nt-204:	204	204	-23.11	-0.83	22.33
nt-205:	205	205	-22.85	-0.83	22.27
nt-206:	206	206	-22.58	-0.83	22.22
nt-207*:	207	173	-24.32	-0.71	22.23
nt-208:	208	208	-19.82	-0.5	28.54
nt-209:	209	209	-19.61	-0.51	28.48
nt-210*:	210	170	-24.32	-0.71	22.23
nt-211*:	211	169	-25.64	-1.72	17.91
nt-212:	212	212	-23.84	-0.64	27.52
nt-213*:	213	252	-20.76	-1.65	18.07
nt-214*:	214	251	-20.77	-1.67	18.3
nt-215*:	215	250	-20.77	-1.67	18.3
nt-216:	216	216	-18.76	-0.63	23.97
nt-217:	217	217	-18.92	-0.68	23.33
nt-218:	218	218	-20.81	-0.66	25.37
nt-219:	219	219	-20.47	-0.85	24.04
nt-220:	220	220	-20.52	-0.88	23.83
nt-221:	221	221	-20.92	-0.73	24.8
nt-222:	222	222	-20.62	-0.94	23.45
nt-223:	223	223	-20.67	-0.96	23.26
nt-224:	224	224	-20.75	-0.97	23.22
nt-225:	225	225	-21.12	-0.81	24.3
nt-226:	226	226	-20.64	-1.1	23.72
nt-227:	227	227	-20.71	-1.13	23.57
nt-228:	228	250	-19.5	-1.57	21.52
nt-229:	229	249	-19.5	-1.57	21.52
nt-230:	230	248	-19.5	-1.57	21.52
nt-231*:	231	247	-19.5	-1.57	21.52
nt-232:	232	232	-21.41	-1.0	23.32
nt-233:	233	233	-21.53	-1.02	23.26
nt-234:	234	234	-21.64	-1.07	23.12
nt-235:	235	235	-21.7	-1.18	22.75
nt-236:	236	236	-21.44	-1.63	21.9
nt-237:	237	237	-21.61	-1.72	21.37
nt-238:	238	238	-21.68	-1.55	21.56
nt-239:	239	239	-22.12	-1.5	21.73
nt-240:	240	240	-22.22	-1.65	21.22
nt-241:	241	241	-22.33	-1.67	21.09
nt-242:	242	242	-22.48	-1.71	20.97
nt-243:	243	243	-22.63	-1.7	21.04
nt-244:	244	244	-22.8	-1.67	21.15
nt-245:	245	245	-22.95	-1.71	21.02
nt-246:	246	246	-22.9	-1.7	20.96
nt-247:	247	247	-26.46	-1.81	20.53
nt-248:	230	248	-19.5	-1.57	21.52
nt-249:	229	249	-19.5	-1.57	21.52
nt-250:	228	250	-19.5	-1.57	21.52
nt-251:	251	251	-20.37	-1.36	21.33
nt-252:	252	252	-21.29	-1.47	21.53
nt-253:	253	253	-22.88	-1.62	20.6
nt-254:	254	254	-23.03	-1.7	20.3
nt-255:	255	255	-23.17	-1.73	20.26
nt-256:	256	256	-24.43	-1.85	20.72
nt-257:	257	257	-23.41	-1.84	20.8
nt-258:	258	258	-22.16	-1.77	20.25
nt-259:	259	259	-21.96	-1.77	20.28
nt-260:	260	260	-22.13	-1.76	20.37
nt-261:	261	261	-22.34	-1.85	20.22
nt-262:	262	262	-23.93	-1.92	20.21
nt-263:	263	263	-28.35	-2.33	19.41
nt-264:	264	278	-30.41	-2.6	20.12
nt-265:	265	277	-30.41	-2.58	20.13
nt-266:	266	276	-30.41	-2.58	20.13
nt-267:	267	275	-30.41	-2.58	20.13
nt-268:	268	268	-26.1	-2.18	20.67
nt-269:	269	269	-26.0	-2.14	20.55
nt-270:	270	270	-26.24	-2.18	20.45
nt-271:	271	271	-25.86	-2.16	20.33
nt-272:	272	272	-26.01	-2.19	20.2
nt-273:	273	273	-26.29	-2.23	20.16
nt-274:	274	274	-26.46	-2.25	20.12
nt-275:	267	275	-30.41	-2.58	20.13
nt-276:	266	276	-30.41	-2.58	20.13
nt-277:	265	277	-30.41	-2.58	20.13
nt-278:	264	278	-30.41	-2.6	20.12
nt-279:	279	279	-27.99	-2.42	20.09
nt-280:	280	280	-21.93	-1.94	20.61
nt-281:	281	349	-38.93	-3.3	19.35
nt-282:	282	348	-39.03	-3.32	19.47
nt-283*:	283	347	-39.03	-3.32	19.47
nt-284:	284	284	-28.78	-2.5	20.55
nt-285:	285	345	-39.27	-3.34	19.73
nt-286:	286	344	-39.27	-3.34	19.73
nt-287:	287	342	-39.27	-3.34	19.73
nt-288:	288	341	-39.27	-3.34	19.73
nt-289:	289	339	-38.54	-3.3	21.04
nt-290:	290	338	-38.54	-3.3	21.04
nt-291:	291	291	-30.06	-2.62	21.17
nt-292:	292	336	-38.44	-3.34	21.26
nt-293:	293	335	-38.33	-3.34	21.24
nt-294:	294	334	-38.15	-3.33	21.21
nt-295:	295	333	-37.92	-3.3	21.26
nt-296:	296	332	-37.86	-3.3	21.22
nt-297:	297	331	-37.86	-3.3	21.22
nt-298:	298	330	-37.86	-3.3	21.22
nt-299:	299	329	-37.86	-3.3	21.22
nt-300:	300	328	-37.86	-3.3	21.22
nt-301:	301	327	-37.86	-3.3	21.22
nt-302:	302	302	-31.51	-2.72	20.82
nt-303:	303	326	-37.86	-3.3	21.22
nt-304:	304	325	-37.86	-3.3	21.22
nt-305:	305	305	-32.41	-2.78	20.76
nt-306:	306	306	-32.64	-2.79	20.72
nt-307:	307	307	-32.87	-2.81	20.71
nt-308:	308	322	-35.33	-3.12	20.76
nt-309:	309	321	-35.2	-3.04	20.7
nt-310:	310	320	-35.2	-3.04	20.7
nt-311:	311	319	-35.2	-3.04	20.7
nt-312:	312	312	-33.44	-2.86	20.61
nt-313:	313	313	-33.57	-2.87	20.61
nt-314:	314	314	-33.78	-2.89	20.61
nt-315:	315	315	-33.88	-2.92	20.64
nt-316:	316	316	-34.06	-2.95	20.64
nt-317:	317	317	-34.28	-2.97	20.65
nt-318:	318	318	-34.52	-2.97	20.73
nt-319:	311	319	-35.2	-3.04	20.7
nt-320:	310	320	-35.2	-3.04	20.7
nt-321:	309	321	-35.2	-3.04	20.7
nt-322:	308	322	-35.33	-3.12	20.76
nt-323:	323	323	-35.88	-3.16	20.92
nt-324:	324	324	-37.01	-3.24	21.08
nt-325:	304	325	-37.86	-3.3	21.22
nt-326:	303	326	-37.86	-3.3	21.22
nt-327:	301	327	-37.86	-3.3	21.22
nt-328:	300	328	-37.86	-3.3	21.22
nt-329:	299	329	-37.86	-3.3	21.22
nt-330:	298	330	-37.86	-3.3	21.22
nt-331:	297	331	-37.86	-3.3	21.22
nt-332:	296	332	-37.86	-3.3	21.22
nt-333:	295	333	-37.92	-3.3	21.26
nt-334:	294	334	-38.15	-3.33	21.21
nt-335:	293	335	-38.33	-3.34	21.24
nt-336:	292	336	-38.44	-3.34	21.26
nt-337:	337	337	-38.05	-3.19	21.71
nt-338:	290	338	-38.54	-3.3	21.04
nt-339:	289	339	-38.54	-3.3	21.04
nt-340:	340	340	-37.7	-2.56	22.92
nt-341:	288	341	-39.27	-3.34	19.73
nt-342:	287	342	-39.27	-3.34	19.73
nt-343:	343	343	-37.47	-2.51	23.52
nt-344:	286	344	-39.27	-3.34	19.73
nt-345:	285	345	-39.27	-3.34	19.73
nt-346:	346	346	-37.6	-2.56	23.51
nt-347:	347	347	-36.48	-1.99	26.98
nt-348:	282	348	-39.03	-3.32	19.47
nt-349:	281	349	-38.93	-3.3	19.35
nt-350*:	350	280	-38.93	-3.3	19.35
nt-351:	351	351	-39.04	-3.3	19.13
nt-352:	352	352	-37.47	-2.45	23.43
nt-353:	353	353	-36.55	-2.14	25.02
nt-354:	354	354	-36.61	-2.17	25.23
nt-355:	355	392	-36.28	-1.82	26.45
nt-356:	356	391	-36.32	-1.84	26.31
nt-357:	357	390	-36.32	-1.84	26.31
nt-358:	358	358	-36.16	-1.8	25.36
nt-359:	359	388	-36.32	-1.84	26.31
nt-360:	360	387	-36.32	-1.84	26.31
nt-361:	361	384	-35.79	-1.72	25.91
nt-362:	362	383	-35.77	-1.71	25.82
nt-363:	363	382	-35.77	-1.71	25.82
nt-364:	364	381	-35.77	-1.71	25.82
nt-365:	365	365	-36.19	-1.88	24.88
nt-366:	366	379	-35.77	-1.71	25.82
nt-367:	367	367	-35.85	-1.75	25.81
nt-368:	368	378	-35.72	-1.68	25.8
nt-369:	369	377	-35.72	-1.68	25.8
nt-370:	370	376	-35.72	-1.68	25.8
nt-371:	371	375	-35.72	-1.68	25.8
nt-372:	372	372	-35.8	-1.64	25.29
nt-373:	373	373	-35.76	-1.61	25.44
nt-374:	374	374	-35.85	-1.67	25.92
nt-375:	371	375	-35.72	-1.68	25.8
nt-376:	370	376	-35.72	-1.68	25.8
nt-377:	369	377	-35.72	-1.68	25.8
nt-378:	368	378	-35.72	-1.68	25.8
nt-379:	366	379	-35.77	-1.71	25.82
nt-380:	380	380	-35.47	-1.37	26.36
nt-381:	364	381	-35.77	-1.71	25.82
nt-382:	363	382	-35.77	-1.71	25.82
nt-383:	362	383	-35.77	-1.71	25.82
nt-384:	361	384	-35.79	-1.72	25.91
nt-385:	385	385	-35.29	-1.23	26.65
nt-386:	386	386	-35.34	-1.24	26.44
nt-387:	360	387	-36.32	-1.84	26.31
nt-388:	359	388	-36.32	-1.84	26.31
nt-389:	389	389	-36.0	-1.83	26.71
nt-390:	357	390	-36.32	-1.84	26.31
nt-391:	356	391	-36.32	-1.84	26.31
nt-392:	355	392	-36.28	-1.82	26.45
nt-393:	393	393	-36.15	-1.7	26.87
nt-394*:	394	351	-36.35	-1.83	26.51
nt-395*:	395	350	-36.35	-1.83	26.51
nt-396*:	396	349	-36.35	-1.83	26.51
nt-397*:	397	348	-36.35	-1.83	26.51
nt-398*:	398	338	-36.86	-1.89	24.74
nt-399*:	399	337	-36.86	-1.89	24.74
nt-400*:	400	336	-36.86	-1.89	24.74
nt-401*:	401	335	-36.86	-1.89	24.74
nt-402*:	402	334	-36.86	-1.89	24.74
nt-403*:	403	333	-36.86	-1.89	24.74
nt-404*:	404	332	-36.86	-1.89	24.74
nt-405:	405	405	-36.49	-1.84	26.51
nt-406*:	406	330	-37.36	-2.02	23.76
nt-407*:	407	329	-37.36	-2.02	23.76
nt-408:	408	408	-35.13	-0.79	25.19
nt-409*:	409	328	-38.07	-2.23	22.06
nt-410*:	410	327	-38.07	-2.23	22.06
nt-411*:	411	326	-38.07	-2.23	22.06
nt-412:	412	412	-32.84	-0.26	29.34
nt-413*:	413	324	-38.47	-2.36	20.98
nt-414*:	414	323	-38.69	-2.42	20.53
nt-415:	415	415	-32.17	-0.39	31.17
nt-416*:	416	322	-39.85	-2.75	20.14
nt-417*:	417	321	-39.85	-2.75	20.14
nt-418*:	418	320	-39.85	-2.75	20.14
nt-419*:	419	319	-40.57	-3.02	18.71
nt-420*:	420	318	-40.57	-3.02	18.71
nt-421*:	421	317	-40.57	-3.02	18.71
nt-422*:	422	316	-40.84	-3.1	18.58
nt-423*:	423	315	-41.28	-3.23	18.41
nt-424*:	424	314	-41.92	-3.43	18.3
nt-425*:	425	313	-42.16	-3.49	18.3
nt-426*:	426	312	-42.55	-3.59	18.27
nt-427*:	427	311	-42.9	-3.66	18.25
nt-428:	428	428	-31.56	0.05	30.65
nt-429*:	429	423	-35.43	-1.15	24.54
nt-430*:	430	422	-35.43	-1.15	24.54
nt-431*:	431	421	-35.43	-1.15	24.54
nt-432*:	432	420	-35.43	-1.15	24.54
nt-433*:	433	466	-29.55	0.11	26.17
nt-434:	434	434	-31.12	-0.07	32.27
nt-435*:	435	498	-31.12	-0.2	30.67
nt-436*:	436	497	-31.12	-0.2	30.67
nt-437*:	437	496	-31.12	-0.2	30.67
nt-438*:	438	495	-31.12	-0.2	30.67
nt-439*:	439	495	-39.2	-2.31	29.98
nt-440*:	440	494	-39.2	-2.31	29.98
nt-441*:	441	493	-31.78	-0.37	30.62
nt-442*:	442	504	-40.8	-2.14	26.76
nt-443*:	443	491	-31.78	-0.37	30.62
nt-444*:	444	490	-31.78	-0.37	30.62
nt-445*:	445	489	-31.78	-0.37	30.62
nt-446*:	446	498	-40.8	-2.14	26.76
nt-447*:	447	487	-31.78	-0.37	30.62
nt-448*:	448	486	-31.78	-0.37	30.62
nt-449:	449	449	-32.1	-0.02	30.42
nt-450:	450	450	-32.03	-0.03	30.29
nt-451:	451	451	-32.11	-0.05	30.1
nt-452:	452	452	-32.3	-0.08	29.77
nt-453*:	453	482	-31.95	-0.42	30.28
nt-454:	454	454	-32.6	-0.45	30.06
nt-455:	455	480	-32.94	-0.78	28.18
nt-456:	456	456	-32.87	-0.51	29.92
nt-457:	457	478	-33.04	-0.79	28.27
nt-458:	458	477	-33.06	-0.78	28.34
nt-459:	459	476	-33.06	-0.78	28.34
nt-460:	460	475	-33.06	-0.78	28.34
nt-461:	461	461	-32.82	-0.72	28.48
nt-462:	462	473	-33.06	-0.78	28.34
nt-463:	463	472	-33.06	-0.78	28.34
nt-464:	464	464	-33.73	-0.9	27.67
nt-465:	465	465	-33.5	-0.43	27.29
nt-466:	466	466	-33.57	-0.35	28.21
nt-467:	467	467	-33.79	-0.4	27.83
nt-468:	468	468	-33.19	-0.55	29.39
nt-469:	469	469	-33.24	-0.55	29.61
nt-470:	470	470	-33.09	-0.69	29.0
nt-471:	471	471	-33.05	-0.78	28.38
nt-472:	463	472	-33.06	-0.78	28.34
nt-473:	462	473	-33.06	-0.78	28.34
nt-474:	474	474	-33.35	-0.72	29.01
nt-475:	460	475	-33.06	-0.78	28.34
nt-476:	459	476	-33.06	-0.78	28.34
nt-477:	458	477	-33.06	-0.78	28.34
nt-478:	457	478	-33.04	-0.79	28.27
nt-479:	479	479	-33.39	-0.42	27.85
nt-480:	455	480	-32.94	-0.78	28.18
nt-481:	481	481	-33.63	-0.45	27.89
nt-482:	482	482	-36.95	-1.56	22.76
nt-483:	483	483	-34.05	-0.48	29.0
nt-484:	484	484	-33.8	-0.51	29.37
nt-485:	485	485	-34.2	-0.58	28.94
nt-486*:	486	559	-36.61	-2.04	19.98
nt-487*:	487	558	-36.61	-2.04	19.98
nt-488*:	488	516	-35.63	-1.76	21.36
nt-489*:	489	515	-35.63	-1.76	21.36
nt-490*:	490	514	-35.63	-1.76	21.36
nt-491:	491	491	-35.59	-1.03	26.62
nt-492:	492	492	-34.12	-0.98	27.63
nt-493:	493	493	-36.17	-1.6	24.23
nt-494*:	494	510	-35.63	-1.76	21.36
nt-495*:	495	509	-35.63	-1.76	21.36
nt-496:	496	508	-35.63	-1.76	21.36
nt-497:	497	507	-35.63	-1.76	21.36
nt-498:	498	498	-34.18	-0.96	26.1
nt-499:	499	499	-33.48	-0.9	27.22
nt-500:	500	500	-33.57	-0.95	27.08
nt-501:	501	501	-33.61	-0.99	27.01
nt-502:	502	502	-32.57	-0.71	27.17
nt-503:	503	503	-32.18	-0.89	25.73
nt-504:	504	504	-33.04	-1.16	25.32
nt-505:	505	505	-34.87	-1.35	25.57
nt-506:	506	506	-35.34	-1.72	23.17
nt-507:	497	507	-35.63	-1.76	21.36
nt-508:	496	508	-35.63	-1.76	21.36
nt-509:	509	509	-36.63	-1.56	28.08
nt-510:	510	510	-33.6	-0.87	29.24
nt-511:	511	511	-34.06	-1.14	26.79
nt-512:	512	512	-33.84	-1.17	26.86
nt-513:	513	513	-32.13	-0.98	26.35
nt-514:	514	514	-31.39	-1.16	25.82
nt-515*:	515	613	-34.59	-3.78	12.75
nt-516*:	516	612	-34.59	-3.78	12.75
nt-517*:	517	551	-35.13	-1.75	24.9
nt-518:	518	550	-35.65	-1.82	24.67
nt-519:	519	549	-34.64	-2.05	22.61
nt-520:	520	548	-34.55	-2.03	22.7
nt-521:	521	547	-34.44	-2.0	22.82
nt-522:	522	546	-34.29	-1.99	23.03
nt-523:	523	545	-34.29	-1.99	23.03
nt-524:	524	544	-34.25	-1.96	23.03
nt-525:	525	543	-34.25	-1.96	23.03
nt-526:	526	542	-34.25	-1.96	23.03
nt-527:	527	541	-34.25	-1.96	23.03
nt-528:	528	540	-34.25	-1.96	23.03
nt-529:	529	539	-34.25	-1.96	23.03
nt-530:	530	530	-33.26	-1.79	23.72
nt-531:	531	531	-33.29	-1.86	23.5
nt-532:	532	532	-33.24	-1.87	23.45
nt-533:	533	533	-33.64	-1.88	23.31
nt-534:	534	534	-34.09	-1.91	23.08
nt-535:	535	535	-33.89	-1.85	23.46
nt-536:	536	536	-33.86	-1.83	23.36
nt-537:	537	537	-33.52	-1.82	23.46
nt-538:	538	538	-33.45	-1.86	23.47
nt-539:	529	539	-34.25	-1.96	23.03
nt-540:	528	540	-34.25	-1.96	23.03
nt-541:	527	541	-34.25	-1.96	23.03
nt-542:	526	542	-34.25	-1.96	23.03
nt-543:	525	543	-34.25	-1.96	23.03
nt-544:	524	544	-34.25	-1.96	23.03
nt-545:	523	545	-34.29	-1.99	23.03
nt-546:	522	546	-34.29	-1.99	23.03
nt-547:	521	547	-34.44	-2.0	22.82
nt-548:	520	548	-34.55	-2.03	22.7
nt-549:	519	549	-34.64	-2.05	22.61
nt-550:	518	550	-35.65	-1.82	24.67
nt-551:	551	566	-26.88	-1.97	23.48
nt-552:	552	565	-27.3	-1.95	23.37
nt-553:	553	564	-27.3	-1.95	23.37
nt-554:	554	563	-27.3	-1.95	23.37
nt-555:	555	562	-27.3	-1.95	23.37
nt-556:	556	561	-27.3	-1.95	23.37
nt-557:	557	557	-28.56	-1.76	24.47
nt-558:	558	558	-26.72	-1.72	25.02
nt-559:	559	559	-26.59	-1.72	24.81
nt-560:	560	560	-26.33	-1.71	24.82
nt-561:	556	561	-27.3	-1.95	23.37
nt-562:	555	562	-27.3	-1.95	23.37
nt-563:	554	563	-27.3	-1.95	23.37
nt-564:	553	564	-27.3	-1.95	23.37
nt-565:	552	565	-27.3	-1.95	23.37
nt-566:	551	566	-26.88	-1.97	23.48
nt-567:	567	567	-26.66	-1.5	26.48
nt-568:	568	568	-26.38	-1.47	26.66
nt-569:	569	569	-26.11	-1.45	26.79
nt-570:	570	570	-25.85	-1.43	26.9
nt-571:	571	571	-25.94	-1.58	25.09
nt-572:	572	572	-24.95	-1.61	25.01
nt-573:	573	573	-22.72	-1.52	25.42
nt-574:	574	574	-22.51	-1.5	25.52
nt-575:	575	586	-26.13	-1.82	22.25
nt-576:	576	585	-26.13	-1.82	22.25
nt-577:	577	584	-26.13	-1.82	22.25
nt-578:	578	583	-26.13	-1.82	22.25
nt-579:	579	579	-22.4	-1.39	25.34
nt-580:	580	580	-22.08	-1.49	25.68
nt-581:	581	581	-22.15	-1.51	25.5
nt-582:	582	582	-24.79	-1.53	24.76
nt-583:	578	583	-26.13	-1.82	22.25
nt-584:	577	584	-26.13	-1.82	22.25
nt-585:	576	585	-26.13	-1.82	22.25
nt-586:	575	586	-26.13	-1.82	22.25
nt-587:	587	587	-27.64	-1.73	23.41
nt-588:	588	588	-27.3	-1.7	23.35
nt-589:	589	589	-23.62	-1.46	26.54
nt-590:	590	590	-20.76	-1.19	27.49
nt-591*:	591	568	-26.55	-1.88	21.8
nt-592*:	592	567	-26.55	-1.88	21.8
nt-593:	593	593	-24.35	-1.67	23.89
nt-594:	594	594	-22.28	-1.43	25.33
nt-595:	595	595	-22.16	-1.44	25.22
nt-596:	596	596	-22.05	-1.44	25.12
nt-597:	597	597	-22.3	-1.39	24.53
nt-598:	598	598	-22.17	-1.39	24.48
nt-599:	599	599	-22.16	-1.39	24.39
nt-600:	600	600	-22.08	-1.4	24.36
nt-601:	601	601	-21.69	-1.46	24.85
nt-602:	602	602	-23.0	-1.75	22.8
nt-603:	603	603	-22.42	-1.73	23.46
nt-604:	604	604	-23.48	-1.75	22.04
nt-605:	605	605	-20.55	-1.38	24.78
nt-606:	606	606	-20.96	-1.53	24.48
nt-607:	607	607	-21.14	-1.52	24.53
nt-608:	608	608	-21.26	-1.51	24.71
nt-609:	609	609	-20.82	-1.49	25.17
nt-610:	610	623	-18.15	-1.24	27.47
nt-611:	611	622	-18.25	-1.25	27.38
nt-612:	612	621	-18.25	-1.25	27.38
nt-613:	613	613	-18.77	-1.23	26.27
nt-614:	614	614	-21.02	-1.51	24.56
nt-615:	615	615	-19.6	-1.28	25.86
nt-616:	616	616	-19.55	-1.27	25.98
nt-617:	617	617	-19.32	-1.26	26.06
nt-618:	618	618	-18.96	-1.25	26.06
nt-619:	619	619	-19.29	-1.26	26.3
nt-620:	620	620	-19.35	-1.29	26.81
nt-621:	612	621	-18.25	-1.25	27.38
nt-622:	611	622	-18.25	-1.25	27.38
nt-623:	610	623	-18.15	-1.24	27.47
nt-624:	624	624	-23.34	-1.87	24.18
nt-625:	625	625	-23.04	-1.8	24.16
nt-626:	626	626	-22.56	-1.78	23.54
nt-627:	627	627	-22.3	-1.71	23.59
nt-628:	628	628	-22.16	-1.63	23.85
nt-629:	629	637	-17.46	-0.95	26.73
nt-630:	630	636	-17.46	-0.95	26.73
nt-631:	631	635	-17.46	-0.95	26.73
nt-632:	632	632	-18.66	-1.08	26.58
nt-633:	633	633	-18.24	-1.05	26.47
nt-634:	634	634	-17.87	-1.12	27.11
nt-635:	631	635	-17.46	-0.95	26.73
nt-636:	630	636	-17.46	-0.95	26.73
nt-637:	629	637	-17.46	-0.95	26.73
nt-638*:	638	628	-17.46	-0.95	26.73
nt-639*:	639	627	-17.46	-0.95	26.73
nt-640:	640	640	-21.89	-1.37	24.77
nt-641*:	641	625	-17.46	-0.95	26.73
nt-642*:	642	624	-17.46	-0.95	26.73
nt-643:	643	643	-17.74	-0.98	26.29
nt-644*:	644	709	-23.02	-1.45	23.45
nt-645*:	645	708	-23.02	-1.45	23.45
nt-646:	646	646	-19.59	-1.18	25.69
nt-647*:	647	706	-23.02	-1.45	23.45
nt-648:	648	648	-17.91	-1.17	26.15
nt-649:	649	649	-17.78	-1.15	26.24
nt-650:	650	650	-19.54	-1.24	25.27
nt-651:	651	651	-19.49	-1.22	25.36
nt-652:	652	652	-17.93	-1.1	26.11
nt-653:	653	653	-17.89	-1.1	26.15
nt-654:	654	654	-17.96	-1.08	26.06
nt-655:	655	655	-19.57	-1.19	25.2
nt-656:	656	656	-19.67	-1.19	25.13
nt-657:	657	657	-19.79	-1.19	25.07
nt-658:	658	697	-22.66	-1.46	21.98
nt-659:	659	696	-22.66	-1.46	21.98
nt-660:	660	695	-22.66	-1.46	21.98
nt-661:	661	694	-22.66	-1.46	21.98
nt-662:	662	693	-22.66	-1.46	21.98
nt-663:	663	692	-22.66	-1.46	21.98
nt-664:	664	664	-22.11	-1.4	23.31
nt-665:	665	665	-22.28	-1.41	23.13
nt-666:	666	666	-22.47	-1.41	22.98
nt-667:	667	667	-22.66	-1.42	22.85
nt-668:	668	691	-22.67	-1.44	22.44
nt-669:	669	690	-22.67	-1.44	22.44
nt-670:	670	689	-22.67	-1.44	22.44
nt-671:	671	687	-22.47	-1.4	22.86
nt-672:	672	686	-22.42	-1.39	22.96
nt-673:	673	685	-22.34	-1.38	23.04
nt-674:	674	684	-22.34	-1.38	23.04
nt-675:	675	683	-22.34	-1.38	23.04
nt-676:	676	676	-21.51	-1.3	23.67
nt-677:	677	677	-21.68	-1.32	23.53
nt-678:	678	678	-21.76	-1.31	23.51
nt-679:	679	679	-21.88	-1.3	23.43
nt-680:	680	680	-21.91	-1.28	23.45
nt-681:	681	681	-22.08	-1.28	23.33
nt-682:	682	682	-23.1	-1.27	23.16
nt-683:	675	683	-22.34	-1.38	23.04
nt-684:	674	684	-22.34	-1.38	23.04
nt-685:	673	685	-22.34	-1.38	23.04
nt-686:	672	686	-22.42	-1.39	22.96
nt-687:	671	687	-22.47	-1.4	22.86
nt-688:	688	688	-22.99	-1.33	22.68
nt-689:	670	689	-22.67	-1.44	22.44
nt-690:	669	690	-22.67	-1.44	22.44
nt-691:	668	691	-22.67	-1.44	22.44
nt-692:	663	692	-22.66	-1.46	21.98
nt-693:	662	693	-22.66	-1.46	21.98
nt-694:	661	694	-22.66	-1.46	21.98
nt-695:	660	695	-22.66	-1.46	21.98
nt-696:	659	696	-22.66	-1.46	21.98
nt-697:	658	697	-22.66	-1.46	21.98
nt-698:	698	698	-24.04	-1.36	23.04
nt-699:	699	699	-24.81	-1.15	23.04
nt-700:	700	748	-26.2	-1.05	23.95
nt-701:	701	747	-26.2	-1.05	23.95
nt-702:	702	702	-22.3	-1.44	22.51
nt-703:	703	703	-22.41	-1.42	22.65
nt-704:	704	744	-26.2	-1.05	23.95
nt-705:	705	743	-26.2	-1.05	23.95
nt-706:	706	742	-26.2	-1.05	23.95
nt-707:	707	707	-24.68	-1.15	23.79
nt-708:	708	741	-26.2	-1.05	23.95
nt-709:	709	740	-26.2	-1.05	23.95
nt-710:	710	739	-26.2	-1.05	23.95
nt-711:	711	711	-25.64	-1.08	23.7
nt-712:	712	712	-25.75	-1.07	23.64
nt-713:	713	713	-25.03	-1.17	23.68
nt-714:	714	714	-26.02	-0.95	24.48
nt-715:	715	715	-26.12	-0.94	24.48
nt-716:	716	738	-26.38	-0.98	23.77
nt-717:	717	737	-26.38	-0.98	23.77
nt-718:	718	736	-26.38	-0.98	23.77
nt-719:	719	719	-25.49	-1.05	23.88
nt-720:	720	735	-26.38	-0.98	23.77
nt-721:	721	734	-26.38	-0.98	23.77
nt-722:	722	733	-26.38	-0.98	23.77
nt-723:	723	723	-25.69	-1.02	24.06
nt-724:	724	724	-26.4	-0.93	24.29
nt-725:	725	725	-26.7	-0.92	23.63
nt-726:	726	726	-26.88	-0.99	22.72
nt-727:	727	727	-27.01	-0.99	22.58
nt-728:	728	728	-26.14	-1.01	23.64
nt-729:	729	729	-26.22	-1.0	23.64
nt-730:	730	730	-25.69	-0.95	24.54
nt-731:	731	731	-25.69	-0.94	24.65
nt-732:	732	732	-25.76	-0.93	24.73
nt-733:	722	733	-26.38	-0.98	23.77
nt-734:	721	734	-26.38	-0.98	23.77
nt-735:	720	735	-26.38	-0.98	23.77
nt-736:	718	736	-26.38	-0.98	23.77
nt-737:	717	737	-26.38	-0.98	23.77
nt-738:	716	738	-26.38	-0.98	23.77
nt-739:	710	739	-26.2	-1.05	23.95
nt-740:	709	740	-26.2	-1.05	23.95
nt-741:	708	741	-26.2	-1.05	23.95
nt-742:	706	742	-26.2	-1.05	23.95
nt-743:	705	743	-26.2	-1.05	23.95
nt-744:	704	744	-26.2	-1.05	23.95
nt-745*:	745	703	-26.2	-1.05	23.95
nt-746*:	746	702	-26.2	-1.05	23.95
nt-747:	701	747	-26.2	-1.05	23.95
nt-748:	700	748	-26.2	-1.05	23.95
nt-749:	749	749	-25.23	-0.79	24.87
nt-750:	750	750	-25.31	-0.76	24.75
nt-751:	751	751	-25.43	-0.72	24.63
nt-752:	752	752	-27.3	-0.67	23.46
nt-753:	753	753	-27.44	-0.76	24.12
nt-754:	754	754	-27.8	-0.89	21.19
nt-755*:	755	768	-27.36	-0.78	26.93
nt-756*:	756	767	-27.36	-0.78	26.93
nt-757:	757	757	-26.22	-0.88	23.46
nt-758:	758	758	-26.96	-0.83	25.23
nt-759:	759	759	-27.28	-0.78	25.54
nt-760:	760	760	-28.33	-0.75	24.28
nt-761:	761	761	-28.45	-0.75	24.29
nt-762:	762	762	-28.56	-0.75	24.3
nt-763:	763	763	-28.68	-0.75	24.32
nt-764:	764	764	-27.4	-0.8	26.62
nt-765*:	765	808	-31.2	-0.86	21.06
nt-766*:	766	807	-31.2	-0.86	21.06
nt-767:	767	786	-29.88	-0.73	22.74
nt-768:	768	785	-29.88	-0.73	22.74
nt-769:	769	784	-29.88	-0.73	22.74
nt-770:	770	783	-29.88	-0.73	22.74
nt-771:	771	782	-29.88	-0.73	22.74
nt-772:	772	781	-29.88	-0.73	22.74
nt-773:	773	780	-29.88	-0.73	22.74
nt-774:	774	779	-29.88	-0.73	22.74
nt-775:	775	775	-29.51	-0.71	23.96
nt-776:	776	776	-29.59	-0.71	23.88
nt-777:	777	777	-29.94	-0.76	23.5
nt-778:	778	778	-29.98	-0.76	23.39
nt-779:	774	779	-29.88	-0.73	22.74
nt-780:	773	780	-29.88	-0.73	22.74
nt-781:	772	781	-29.88	-0.73	22.74
nt-782:	771	782	-29.88	-0.73	22.74
nt-783:	770	783	-29.88	-0.73	22.74
nt-784:	769	784	-29.88	-0.73	22.74
nt-785:	768	785	-29.88	-0.73	22.74
nt-786:	767	786	-29.88	-0.73	22.74
nt-787:	787	787	-30.07	-0.81	23.06
nt-788:	788	788	-30.24	-0.78	22.43
nt-789:	789	806	-31.0	-0.97	21.38
nt-790:	790	805	-30.99	-0.98	21.24
nt-791:	791	804	-30.97	-0.99	21.13
nt-792:	792	803	-30.9	-0.98	21.25
nt-793:	793	802	-30.9	-0.98	21.25
nt-794:	794	801	-30.9	-0.98	21.25
nt-795:	795	800	-30.9	-0.98	21.25
nt-796:	796	796	-30.46	-0.92	21.15
nt-797:	797	797	-30.47	-0.93	21.05
nt-798:	798	798	-30.49	-0.95	20.91
nt-799:	799	799	-30.56	-0.97	20.67
nt-800:	795	800	-30.9	-0.98	21.25
nt-801:	794	801	-30.9	-0.98	21.25
nt-802:	793	802	-30.9	-0.98	21.25
nt-803:	792	803	-30.9	-0.98	21.25
nt-804:	791	804	-30.97	-0.99	21.13
nt-805:	790	805	-30.99	-0.98	21.24
nt-806:	789	806	-31.0	-0.97	21.38
nt-807:	807	807	-30.14	-1.21	18.88
nt-808:	808	808	-31.39	-1.3	19.55
nt-809:	809	809	-30.67	-1.03	21.22
nt-810:	810	810	-31.25	-1.07	20.37
nt-811:	811	811	-31.29	-1.08	20.25
nt-812:	812	812	-30.85	-1.28	19.71
nt-813:	813	813	-30.42	-1.63	14.17
nt-814:	814	814	-31.13	-1.24	18.58
nt-815:	815	815	-31.37	-1.28	18.19
nt-816*:	816	877	-33.27	-1.94	12.53
nt-817:	817	817	-29.99	-1.07	18.07
nt-818:	818	818	-31.75	-1.83	13.3
nt-819:	819	819	-31.45	-1.71	14.68
nt-820:	820	874	-32.25	-2.01	11.57
nt-821:	821	873	-33.04	-1.95	12.08
nt-822:	822	872	-33.11	-1.95	12.04
nt-823:	823	871	-33.08	-1.92	12.35
nt-824:	824	870	-33.08	-1.92	12.35
nt-825:	825	869	-33.08	-1.92	12.35
nt-826:	826	868	-32.89	-1.85	12.89
nt-827:	827	867	-32.89	-1.85	12.89
nt-828:	828	866	-32.89	-1.85	12.89
nt-829:	829	865	-32.89	-1.85	12.89
nt-830:	830	830	-32.81	-1.64	15.22
nt-831:	831	831	-32.27	-1.49	15.37
nt-832:	832	832	-32.47	-1.65	13.69
nt-833:	833	860	-32.98	-1.85	12.97
nt-834:	834	859	-32.77	-1.78	13.54
nt-835:	835	858	-32.77	-1.78	13.54
nt-836:	836	836	-32.69	-1.47	16.91
nt-837:	837	837	-32.59	-1.48	16.51
nt-838:	838	838	-32.71	-1.5	16.43
nt-839:	839	839	-32.74	-1.49	16.38
nt-840:	840	854	-33.4	-1.77	14.17
nt-841:	841	853	-33.4	-1.77	14.17
nt-842:	842	852	-33.4	-1.77	14.17
nt-843:	843	851	-33.4	-1.77	14.17
nt-844:	844	850	-33.4	-1.77	14.17
nt-845:	845	845	-33.3	-1.48	16.65
nt-846:	846	846	-33.15	-1.49	16.63
nt-847:	847	847	-33.32	-1.56	15.99
nt-848:	848	848	-33.44	-1.57	15.96
nt-849:	849	849	-33.41	-1.52	16.36
nt-850:	844	850	-33.4	-1.77	14.17
nt-851:	843	851	-33.4	-1.77	14.17
nt-852:	842	852	-33.4	-1.77	14.17
nt-853:	841	853	-33.4	-1.77	14.17
nt-854:	840	854	-33.4	-1.77	14.17
nt-855:	855	855	-33.26	-1.56	16.1
nt-856:	856	856	-33.9	-1.57	15.84
nt-857:	857	857	-33.99	-1.59	15.74
nt-858:	835	858	-32.77	-1.78	13.54
nt-859:	834	859	-32.77	-1.78	13.54
nt-860:	833	860	-32.98	-1.85	12.97
nt-861:	861	861	-34.38	-1.73	14.25
nt-862:	862	862	-34.25	-1.75	14.05
nt-863:	863	863	-34.57	-1.74	14.71
nt-864:	864	864	-34.7	-1.76	14.58
nt-865:	829	865	-32.89	-1.85	12.89
nt-866:	828	866	-32.89	-1.85	12.89
nt-867:	827	867	-32.89	-1.85	12.89
nt-868:	826	868	-32.89	-1.85	12.89
nt-869:	825	869	-33.08	-1.92	12.35
nt-870:	824	870	-33.08	-1.92	12.35
nt-871:	823	871	-33.08	-1.92	12.35
nt-872:	822	872	-33.11	-1.95	12.04
nt-873:	821	873	-33.04	-1.95	12.08
nt-874:	820	874	-32.25	-2.01	11.57
nt-875:	875	875	-35.92	-1.9	13.83
nt-876:	876	876	-33.72	-2.03	11.71
nt-877:	877	877	-33.61	-2.12	11.03
nt-878:	878	878	-33.76	-2.04	11.73
nt-879:	879	892	-33.77	-2.11	11.0
nt-880:	880	891	-33.92	-2.11	10.99
nt-881:	881	890	-34.02	-2.11	11.09
nt-882:	882	889	-34.02	-2.11	11.09
nt-883:	883	888	-34.02	-2.11	11.09
nt-884:	884	884	-34.38	-2.09	11.33
nt-885:	885	885	-34.45	-2.12	11.19
nt-886:	886	886	-34.36	-2.1	11.2
nt-887:	887	887	-36.49	-1.94	13.89
nt-888:	883	888	-34.02	-2.11	11.09
nt-889:	882	889	-34.02	-2.11	11.09
nt-890:	881	890	-34.02	-2.11	11.09
nt-891:	880	891	-33.92	-2.11	10.99
nt-892:	879	892	-33.77	-2.11	11.0
nt-893:	893	893	-37.13	-2.0	13.84
nt-894:	894	894	-37.19	-2.02	13.81
nt-895:	895	935	-40.17	-2.05	15.66
nt-896:	896	934	-40.15	-2.06	15.52
nt-897:	897	933	-40.05	-2.06	15.56
nt-898:	898	932	-40.05	-2.06	15.56
nt-899:	899	931	-40.05	-2.06	15.56
nt-900:	900	900	-37.2	-2.01	14.03
nt-901:	901	929	-39.83	-2.05	15.57
nt-902:	902	928	-39.83	-2.05	15.57
nt-903:	903	927	-39.83	-2.05	15.57
nt-904:	904	926	-39.83	-2.05	15.57
nt-905:	905	905	-38.7	-2.01	14.91
nt-906:	906	906	-38.7	-2.0	15.09
nt-907:	907	907	-37.23	-1.95	14.45
nt-908:	908	908	-37.38	-1.97	14.5
nt-909:	909	909	-39.06	-2.0	15.4
nt-910:	910	910	-39.15	-2.0	15.49
nt-911:	911	921	-39.64	-2.04	15.58
nt-912:	912	920	-39.64	-2.04	15.58
nt-913:	913	919	-39.64	-2.04	15.58
nt-914:	914	914	-37.78	-1.97	14.99
nt-915:	915	915	-37.84	-1.97	15.1
nt-916:	916	916	-37.57	-1.92	15.26
nt-917:	917	917	-37.62	-1.92	15.34
nt-918:	918	918	-37.85	-1.92	15.44
nt-919:	913	919	-39.64	-2.04	15.58
nt-920:	912	920	-39.64	-2.04	15.58
nt-921:	911	921	-39.64	-2.04	15.58
nt-922:	922	922	-38.74	-2.02	15.2
nt-923:	923	923	-38.86	-2.02	15.27
nt-924:	924	924	-38.89	-2.01	15.47
nt-925:	925	925	-38.92	-2.0	15.67
nt-926:	904	926	-39.83	-2.05	15.57
nt-927:	903	927	-39.83	-2.05	15.57
nt-928:	902	928	-39.83	-2.05	15.57
nt-929:	901	929	-39.83	-2.05	15.57
nt-930:	930	930	-38.39	-1.86	16.56
nt-931:	899	931	-40.05	-2.06	15.56
nt-932:	898	932	-40.05	-2.06	15.56
nt-933:	897	933	-40.05	-2.06	15.56
nt-934:	896	934	-40.15	-2.06	15.52
nt-935:	895	935	-40.17	-2.05	15.66
nt-936:	936	936	-37.95	-1.8	17.46
nt-937:	937	937	-37.9	-1.79	17.57
nt-938:	938	938	-37.84	-1.77	17.63
nt-939*:	939	890	-39.69	-1.75	17.39
nt-940:	992	940	-38.77	-2.15	17.14
nt-941:	991	941	-36.43	-1.76	18.0
nt-942:	990	942	-36.36	-1.76	17.94
nt-943:	989	943	-36.23	-1.75	17.91
nt-944:	988	944	-36.23	-1.75	17.91
nt-945:	987	945	-36.23	-1.75	17.91
nt-946:	986	946	-36.23	-1.75	17.91
nt-947:	984	947	-36.23	-1.75	17.91
nt-948:	983	948	-36.23	-1.75	17.91
