# Supplementary material for: Identification of MYC intron 2 regions that modulate expression
Source: PLoS One. 2024 Jan 18;19(1):e0296889. doi: 10.1371/journal.pone.0296889 (PMC10795982; doi:10.1371/journal.pone.0296889)
Supplement: S1 File — (ZIP) [file pone.0296889.s005.zip › S1_File_ScanFold2 data for species/Suppl_File_3_ScanFold2 data for species/GrayMouseLemur/tmpn3we3ftu.ScanFold.log]

i-nuc	BP(j)	Nuc	#BP_Win	avgMFE	avgZ	avgED	SumZ	SumZ/#TotalWindows	BPs= 0
nt-1	-	G	1	-	-	-	-	-
1	NoBP	G	1	-29.0	0.78	22.84	0.78	0.78

i-nuc	BP(j)	Nuc	#BP_Win	avgMFE	avgZ	avgED	SumZ	SumZ/#TotalWindows	BPs= 0
nt-2	-	U	2	-	-	-	-	-
2	NoBP	U	2	-29.0	0.8	21.68	1.59	0.8

i-nuc	BP(j)	Nuc	#BP_Win	avgMFE	avgZ	avgED	SumZ	SumZ/#TotalWindows	BPs= 0
nt-3	-	A	3	-	-	-	-	-
3	NoBP	A	3	-29.0	0.94	21.52	2.81	0.94

i-nuc	BP(j)	Nuc	#BP_Win	avgMFE	avgZ	avgED	SumZ	SumZ/#TotalWindows	BPs= 0
nt-4	-	A	4	-	-	-	-	-
4	NoBP	A	4	-29.35	0.94	22.04	3.75	0.94

i-nuc	BP(j)	Nuc	#BP_Win	avgMFE	avgZ	avgED	SumZ	SumZ/#TotalWindows	BPs= 0
nt-5	-	G	5	-	-	-	-	-
5	NoBP	G	5	-29.68	0.92	23.22	4.62	0.92

i-nuc	BP(j)	Nuc	#BP_Win	avgMFE	avgZ	avgED	SumZ	SumZ/#TotalWindows	BPs= 0
nt-6	-	C	6	-	-	-	-	-
6	NoBP	C	6	-29.95	0.92	25.25	5.51	0.92

i-nuc	BP(j)	Nuc	#BP_Win	avgMFE	avgZ	avgED	SumZ	SumZ/#TotalWindows	BPs= 0
nt-7	-	U	7	-	-	-	-	-
7	NoBP	U	7	-30.27	0.88	27.14	6.19	0.88

i-nuc	BP(j)	Nuc	#BP_Win	avgMFE	avgZ	avgED	SumZ	SumZ/#TotalWindows	BPs= 1
nt-8	-	G	8	-	-	-	-	-
8	23	U	8	-30.61	0.82	28.36	6.52	0.81

i-nuc	BP(j)	Nuc	#BP_Win	avgMFE	avgZ	avgED	SumZ	SumZ/#TotalWindows	BPs= 1
nt-9	-	G	9	-	-	-	-	-
9	22	C	9	-30.91	0.73	28.35	6.6	0.73

i-nuc	BP(j)	Nuc	#BP_Win	avgMFE	avgZ	avgED	SumZ	SumZ/#TotalWindows	BPs= 1
nt-10	-	G	10	-	-	-	-	-
10	21	C	10	-30.9	0.72	28.51	7.15	0.71

i-nuc	BP(j)	Nuc	#BP_Win	avgMFE	avgZ	avgED	SumZ	SumZ/#TotalWindows	BPs= 1
nt-11	-	U	11	-	-	-	-	-
11	20	A	10	-30.9	0.72	28.51	7.15	0.65
11	NoBP	U	1	-28.9	0.96	44.93	0.96	0.09

i-nuc	BP(j)	Nuc	#BP_Win	avgMFE	avgZ	avgED	SumZ	SumZ/#TotalWindows	BPs= 1
nt-12	-	C	12	-	-	-	-	-
12	19	G	10	-30.9	0.72	28.51	7.15	0.6
12	NoBP	C	2	-28.9	0.92	43.44	1.85	0.15

i-nuc	BP(j)	Nuc	#BP_Win	avgMFE	avgZ	avgED	SumZ	SumZ/#TotalWindows	BPs= 0
nt-13	-	U	13	-	-	-	-	-
13	NoBP	U	13	-30.45	0.75	31.59	9.81	0.75

i-nuc	BP(j)	Nuc	#BP_Win	avgMFE	avgZ	avgED	SumZ	SumZ/#TotalWindows	BPs= 0
nt-14	-	C	14	-	-	-	-	-
14	NoBP	C	14	-30.36	0.76	31.89	10.66	0.76

i-nuc	BP(j)	Nuc	#BP_Win	avgMFE	avgZ	avgED	SumZ	SumZ/#TotalWindows	BPs= 0
nt-15	-	U	15	-	-	-	-	-
15	NoBP	U	15	-30.51	0.72	31.42	10.85	0.72

i-nuc	BP(j)	Nuc	#BP_Win	avgMFE	avgZ	avgED	SumZ	SumZ/#TotalWindows	BPs= 0
nt-16	-	C	16	-	-	-	-	-
16	NoBP	C	16	-30.83	0.64	30.91	10.22	0.64

i-nuc	BP(j)	Nuc	#BP_Win	avgMFE	avgZ	avgED	SumZ	SumZ/#TotalWindows	BPs= 0
nt-17	-	C	17	-	-	-	-	-
17	NoBP	C	17	-31.22	0.53	30.49	9.04	0.53

i-nuc	BP(j)	Nuc	#BP_Win	avgMFE	avgZ	avgED	SumZ	SumZ/#TotalWindows	BPs= 0
nt-18	-	U	18	-	-	-	-	-
18	NoBP	U	18	-31.73	0.39	30.08	7.1	0.39

i-nuc	BP(j)	Nuc	#BP_Win	avgMFE	avgZ	avgED	SumZ	SumZ/#TotalWindows	BPs= 1
nt-19	-	G	19	-	-	-	-	-
19	12	C	10	-30.9	0.72	28.51	7.15	0.38
19	NoBP	G	9	-33.68	-0.24	31.06	-2.19	-0.12

i-nuc	BP(j)	Nuc	#BP_Win	avgMFE	avgZ	avgED	SumZ	SumZ/#TotalWindows	BPs= 1
nt-20	-	A	20	-	-	-	-	-
20	11	U	10	-30.9	0.72	28.51	7.15	0.36
20	NoBP	A	10	-34.41	-0.45	30.25	-4.5	-0.23

i-nuc	BP(j)	Nuc	#BP_Win	avgMFE	avgZ	avgED	SumZ	SumZ/#TotalWindows	BPs= 2
nt-21	-	C	21	-	-	-	-	-
21	10	G	10	-30.9	0.72	28.51	7.15	0.34
21	32	G	2	-28.9	0.92	43.44	1.85	0.09
21	NoBP	C	9	-36.37	-0.97	26.52	-8.73	-0.42

i-nuc	BP(j)	Nuc	#BP_Win	avgMFE	avgZ	avgED	SumZ	SumZ/#TotalWindows	BPs= 2
nt-22	-	C	22	-	-	-	-	-
22	9	G	9	-30.91	0.73	28.35	6.6	0.3
22	NoBP	C	11	-36.28	-0.97	26.5	-10.68	-0.49
22	31	G	2	-28.9	0.92	43.44	1.85	0.08

i-nuc	BP(j)	Nuc	#BP_Win	avgMFE	avgZ	avgED	SumZ	SumZ/#TotalWindows	BPs= 3
nt-23	-	U	23	-	-	-	-	-
23	8	G	8	-30.61	0.82	28.36	6.52	0.28
23	93	A	13	-36.4	-1.0	26.38	-13.0	-0.57
23	30	A	2	-28.9	0.92	43.44	1.85	0.08

i-nuc	BP(j)	Nuc	#BP_Win	avgMFE	avgZ	avgED	SumZ	SumZ/#TotalWindows	BPs= 1
nt-24	-	G	24	-	-	-	-	-
24	NoBP	G	7	-29.46	0.92	28.99	6.47	0.27
24	92	C	17	-35.89	-0.78	28.03	-13.25	-0.55

i-nuc	BP(j)	Nuc	#BP_Win	avgMFE	avgZ	avgED	SumZ	SumZ/#TotalWindows	BPs= 1
nt-25	-	U	25	-	-	-	-	-
25	NoBP	U	8	-30.34	0.68	28.84	5.4	0.22
25	91	A	17	-35.89	-0.78	28.03	-13.25	-0.53

i-nuc	BP(j)	Nuc	#BP_Win	avgMFE	avgZ	avgED	SumZ	SumZ/#TotalWindows	BPs= 1
nt-26	-	C	26	-	-	-	-	-
26	NoBP	C	9	-31.02	0.47	28.81	4.2	0.16
26	90	G	17	-35.89	-0.78	28.03	-13.25	-0.51

i-nuc	BP(j)	Nuc	#BP_Win	avgMFE	avgZ	avgED	SumZ	SumZ/#TotalWindows	BPs= 1
nt-27	-	A	27	-	-	-	-	-
27	110	U	4	-29.35	0.94	22.04	3.75	0.14
27	NoBP	A	23	-35.15	-0.61	29.4	-14.13	-0.52

i-nuc	BP(j)	Nuc	#BP_Win	avgMFE	avgZ	avgED	SumZ	SumZ/#TotalWindows	BPs= 1
nt-28	-	A	28	-	-	-	-	-
28	109	U	5	-29.68	0.92	23.22	4.62	0.17
28	NoBP	A	23	-35.39	-0.7	29.47	-16.18	-0.58

i-nuc	BP(j)	Nuc	#BP_Win	avgMFE	avgZ	avgED	SumZ	SumZ/#TotalWindows	BPs= 1
nt-29	-	A	29	-	-	-	-	-
29	108	U	5	-29.68	0.92	23.22	4.62	0.16
29	NoBP	A	24	-35.43	-0.72	29.47	-17.23	-0.59

i-nuc	BP(j)	Nuc	#BP_Win	avgMFE	avgZ	avgED	SumZ	SumZ/#TotalWindows	BPs= 2
nt-30	-	A	30	-	-	-	-	-
30	107	U	5	-29.68	0.92	23.22	4.62	0.15
30	NoBP	A	23	-36.05	-0.87	28.04	-20.09	-0.67
30	23	U	2	-28.9	0.92	43.44	1.85	0.06

i-nuc	BP(j)	Nuc	#BP_Win	avgMFE	avgZ	avgED	SumZ	SumZ/#TotalWindows	BPs= 3
nt-31	-	G	31	-	-	-	-	-
31	106	C	5	-29.68	0.92	23.22	4.62	0.15
31	86	U	24	-36.07	-0.88	27.75	-21.16	-0.68
31	22	C	2	-28.9	0.92	43.44	1.85	0.06

i-nuc	BP(j)	Nuc	#BP_Win	avgMFE	avgZ	avgED	SumZ	SumZ/#TotalWindows	BPs= 3
nt-32	-	G	32	-	-	-	-	-
32	105	U	5	-29.68	0.92	23.22	4.62	0.14
32	85	C	25	-36.06	-0.88	27.53	-22.04	-0.69
32	21	C	2	-28.9	0.92	43.44	1.85	0.06

i-nuc	BP(j)	Nuc	#BP_Win	avgMFE	avgZ	avgED	SumZ	SumZ/#TotalWindows	BPs= 3
nt-33	-	G	33	-	-	-	-	-
33	104	C	5	-29.68	0.92	23.22	4.62	0.14
33	84	C	25	-36.06	-0.88	27.53	-22.04	-0.67
33	99	U	2	-28.9	0.92	43.44	1.85	0.06
33	NoBP	G	1	-33.6	-0.44	33.46	-0.44	-0.01

i-nuc	BP(j)	Nuc	#BP_Win	avgMFE	avgZ	avgED	SumZ	SumZ/#TotalWindows	BPs= 4
nt-34	-	G	34	-	-	-	-	-
34	103	U	5	-29.68	0.92	23.22	4.62	0.14
34	83	U	25	-36.06	-0.88	27.53	-22.04	-0.65
34	98	C	2	-28.9	0.92	43.44	1.85	0.05
34	89	C	2	-33.65	-0.45	33.12	-0.91	-0.03

i-nuc	BP(j)	Nuc	#BP_Win	avgMFE	avgZ	avgED	SumZ	SumZ/#TotalWindows	BPs= 4
nt-35	-	G	35	-	-	-	-	-
35	102	C	5	-29.68	0.92	23.22	4.62	0.13
35	82	C	25	-36.06	-0.88	27.53	-22.04	-0.63
35	97	C	2	-28.9	0.92	43.44	1.85	0.05
35	88	U	2	-33.65	-0.45	33.12	-0.91	-0.03
35	NoBP	G	1	-32.4	-0.1	29.8	-0.1	-0.0

i-nuc	BP(j)	Nuc	#BP_Win	avgMFE	avgZ	avgED	SumZ	SumZ/#TotalWindows	BPs= 2
nt-36	-	C	36	-	-	-	-	-
36	NoBP	C	32	-34.83	-0.56	26.96	-17.77	-0.49
36	96	G	2	-28.9	0.92	43.44	1.85	0.05
36	87	G	2	-33.65	-0.45	33.12	-0.91	-0.03

i-nuc	BP(j)	Nuc	#BP_Win	avgMFE	avgZ	avgED	SumZ	SumZ/#TotalWindows	BPs= 4
nt-37	-	G	37	-	-	-	-	-
37	99	U	5	-29.68	0.92	23.22	4.62	0.12
37	80	C	25	-36.06	-0.88	27.53	-22.04	-0.6
37	95	U	2	-28.9	0.92	43.44	1.85	0.05
37	86	U	2	-33.65	-0.45	33.12	-0.91	-0.02
37	NoBP	G	3	-32.7	-0.32	28.25	-0.95	-0.03

i-nuc	BP(j)	Nuc	#BP_Win	avgMFE	avgZ	avgED	SumZ	SumZ/#TotalWindows	BPs= 5
nt-38	-	G	38	-	-	-	-	-
38	98	C	5	-29.68	0.92	23.22	4.62	0.12
38	79	C	25	-36.06	-0.88	27.53	-22.04	-0.58
38	94	C	2	-28.9	0.92	43.44	1.85	0.05
38	85	C	2	-33.65	-0.45	33.12	-0.91	-0.02
38	67	U	4	-32.83	-0.44	27.94	-1.77	-0.05

i-nuc	BP(j)	Nuc	#BP_Win	avgMFE	avgZ	avgED	SumZ	SumZ/#TotalWindows	BPs= 4
nt-39	-	G	39	-	-	-	-	-
39	97	C	5	-29.68	0.92	23.22	4.62	0.12
39	NoBP	G	26	-35.93	-0.88	27.61	-22.95	-0.59
39	92	C	2	-28.9	0.92	43.44	1.85	0.05
39	84	C	2	-33.65	-0.45	33.12	-0.91	-0.02
39	66	C	4	-32.83	-0.44	27.94	-1.77	-0.05

i-nuc	BP(j)	Nuc	#BP_Win	avgMFE	avgZ	avgED	SumZ	SumZ/#TotalWindows	BPs= 4
nt-40	-	C	40	-	-	-	-	-
40	96	G	5	-29.68	0.92	23.22	4.62	0.12
40	77	G	25	-36.06	-0.88	27.53	-22.04	-0.55
40	90	G	2	-28.9	0.92	43.44	1.85	0.05
40	NoBP	C	4	-33.22	-0.74	28.3	-2.95	-0.07
40	65	G	4	-32.83	-0.44	27.94	-1.77	-0.04

i-nuc	BP(j)	Nuc	#BP_Win	avgMFE	avgZ	avgED	SumZ	SumZ/#TotalWindows	BPs= 2
nt-41	-	U	41	-	-	-	-	-
41	93	A	5	-29.68	0.92	23.22	4.62	0.11
41	NoBP	U	32	-35.15	-0.76	28.34	-24.27	-0.59
41	64	G	4	-32.83	-0.44	27.94	-1.77	-0.04

i-nuc	BP(j)	Nuc	#BP_Win	avgMFE	avgZ	avgED	SumZ	SumZ/#TotalWindows	BPs= 5
nt-42	-	G	42	-	-	-	-	-
42	92	C	5	-29.68	0.92	23.22	4.62	0.11
42	75	C	25	-36.06	-0.88	27.53	-22.04	-0.52
42	88	U	2	-28.9	0.92	43.44	1.85	0.04
42	79	C	2	-33.65	-0.45	33.12	-0.91	-0.02
42	63	C	4	-32.83	-0.44	27.94	-1.77	-0.04
42	NoBP	G	4	-32.8	-1.1	21.18	-4.4	-0.1

i-nuc	BP(j)	Nuc	#BP_Win	avgMFE	avgZ	avgED	SumZ	SumZ/#TotalWindows	BPs= 3
nt-43	-	C	43	-	-	-	-	-
43	NoBP	C	35	-34.68	-0.67	25.95	-23.28	-0.54
43	87	G	2	-28.9	0.92	43.44	1.85	0.04
43	78	G	2	-33.65	-0.45	33.12	-0.91	-0.02
43	62	G	4	-32.83	-0.44	27.94	-1.77	-0.04

i-nuc	BP(j)	Nuc	#BP_Win	avgMFE	avgZ	avgED	SumZ	SumZ/#TotalWindows	BPs= 4
nt-44	-	U	44	-	-	-	-	-
44	91	A	5	-29.68	0.92	23.22	4.62	0.1
44	73	A	25	-36.06	-0.88	27.53	-22.04	-0.5
44	NoBP	U	8	-31.88	-0.69	26.05	-5.56	-0.13
44	77	G	2	-33.65	-0.45	33.12	-0.91	-0.02
44	61	G	4	-32.83	-0.44	27.94	-1.77	-0.04

i-nuc	BP(j)	Nuc	#BP_Win	avgMFE	avgZ	avgED	SumZ	SumZ/#TotalWindows	BPs= 4
nt-45	-	G	45	-	-	-	-	-
45	NoBP	G	12	-31.57	-0.37	21.23	-4.45	-0.1
45	72	C	25	-36.06	-0.88	27.53	-22.04	-0.49
45	85	C	2	-28.9	0.92	43.44	1.85	0.04
45	76	U	2	-33.65	-0.45	33.12	-0.91	-0.02
45	60	U	4	-32.83	-0.44	27.94	-1.77	-0.04

i-nuc	BP(j)	Nuc	#BP_Win	avgMFE	avgZ	avgED	SumZ	SumZ/#TotalWindows	BPs= 6
nt-46	-	G	46	-	-	-	-	-
46	89	C	5	-29.68	0.92	23.22	4.62	0.1
46	71	U	25	-36.06	-0.88	27.53	-22.04	-0.48
46	84	C	2	-28.9	0.92	43.44	1.85	0.04
46	75	C	2	-33.65	-0.45	33.12	-0.91	-0.02
46	58	C	4	-32.83	-0.44	27.94	-1.77	-0.04
46	NoBP	G	5	-32.8	-1.17	20.76	-5.86	-0.13
46	162	C	3	-33.3	-1.77	17.54	-5.32	-0.12

i-nuc	BP(j)	Nuc	#BP_Win	avgMFE	avgZ	avgED	SumZ	SumZ/#TotalWindows	BPs= 5
nt-47	-	A	47	-	-	-	-	-
47	88	U	5	-29.68	0.92	23.22	4.62	0.1
47	70	U	25	-36.06	-0.88	27.53	-22.04	-0.47
47	83	U	2	-28.9	0.92	43.44	1.85	0.04
47	NoBP	A	8	-33.01	-1.1	23.18	-8.8	-0.19
47	57	U	4	-32.83	-0.44	27.94	-1.77	-0.04
47	161	U	3	-33.3	-1.77	17.54	-5.32	-0.11

i-nuc	BP(j)	Nuc	#BP_Win	avgMFE	avgZ	avgED	SumZ	SumZ/#TotalWindows	BPs= 3
nt-48	-	U	48	-	-	-	-	-
48	87	G	5	-29.68	0.92	23.22	4.62	0.1
48	69	A	25	-36.06	-0.88	27.53	-22.04	-0.46
48	NoBP	U	15	-32.4	-0.72	26.63	-10.75	-0.22
48	160	A	3	-33.3	-1.77	17.54	-5.32	-0.11

i-nuc	BP(j)	Nuc	#BP_Win	avgMFE	avgZ	avgED	SumZ	SumZ/#TotalWindows	BPs= 1
nt-49	-	A	49	-	-	-	-	-
49	86	U	5	-29.68	0.92	23.22	4.62	0.09
49	NoBP	A	44	-34.55	-0.91	26.26	-40.11	-0.82

i-nuc	BP(j)	Nuc	#BP_Win	avgMFE	avgZ	avgED	SumZ	SumZ/#TotalWindows	BPs= 0
nt-50	-	U	50	-	-	-	-	-
50	NoBP	U	50	-34.03	-0.75	25.73	-37.29	-0.75

i-nuc	BP(j)	Nuc	#BP_Win	avgMFE	avgZ	avgED	SumZ	SumZ/#TotalWindows	BPs= 1
nt-51	-	C	51	-	-	-	-	-
51	NoBP	C	26	-32.03	-0.65	23.58	-16.95	-0.33
51	65	G	25	-36.06	-0.88	27.53	-22.04	-0.43

i-nuc	BP(j)	Nuc	#BP_Win	avgMFE	avgZ	avgED	SumZ	SumZ/#TotalWindows	BPs= 1
nt-52	-	U	52	-	-	-	-	-
52	NoBP	U	27	-32.06	-0.69	23.27	-18.61	-0.36
52	64	G	25	-36.06	-0.88	27.53	-22.04	-0.42

i-nuc	BP(j)	Nuc	#BP_Win	avgMFE	avgZ	avgED	SumZ	SumZ/#TotalWindows	BPs= 3
nt-53	-	G	53	-	-	-	-	-
53	82	C	5	-29.68	0.92	23.22	4.62	0.09
53	63	C	25	-36.06	-0.88	27.53	-22.04	-0.42
53	NoBP	G	8	-32.05	-0.1	33.11	-0.83	-0.02
53	157	C	15	-32.9	-1.61	17.51	-24.2	-0.46

i-nuc	BP(j)	Nuc	#BP_Win	avgMFE	avgZ	avgED	SumZ	SumZ/#TotalWindows	BPs= 3
nt-54	-	U	54	-	-	-	-	-
54	81	A	5	-29.68	0.92	23.22	4.62	0.09
54	62	G	25	-36.06	-0.88	27.53	-22.04	-0.41
54	NoBP	U	8	-32.05	-0.1	33.11	-0.83	-0.02
54	156	A	16	-32.68	-1.57	17.99	-25.12	-0.47

i-nuc	BP(j)	Nuc	#BP_Win	avgMFE	avgZ	avgED	SumZ	SumZ/#TotalWindows	BPs= 3
nt-55	-	G	55	-	-	-	-	-
55	63	C	7	-29.46	0.92	28.99	6.47	0.12
55	NoBP	G	29	-35.61	-0.82	27.58	-23.81	-0.43
55	66	C	2	-33.65	-0.45	33.12	-0.91	-0.02
55	155	U	17	-32.44	-1.52	18.47	-25.85	-0.47

i-nuc	BP(j)	Nuc	#BP_Win	avgMFE	avgZ	avgED	SumZ	SumZ/#TotalWindows	BPs= 3
nt-56	-	C	56	-	-	-	-	-
56	62	G	7	-29.46	0.92	28.99	6.47	0.12
56	NoBP	C	30	-35.39	-0.83	27.37	-24.85	-0.44
56	65	G	2	-33.65	-0.45	33.12	-0.91	-0.02
56	154	G	17	-32.44	-1.52	18.47	-25.85	-0.46

i-nuc	BP(j)	Nuc	#BP_Win	avgMFE	avgZ	avgED	SumZ	SumZ/#TotalWindows	BPs= 4
nt-57	-	U	57	-	-	-	-	-
57	61	G	7	-29.46	0.92	28.99	6.47	0.11
57	NoBP	U	27	-35.58	-0.91	26.9	-24.45	-0.43
57	64	G	2	-33.65	-0.45	33.12	-0.91	-0.02
57	47	A	4	-32.83	-0.44	27.94	-1.77	-0.03
57	153	G	17	-32.44	-1.52	18.47	-25.85	-0.45

i-nuc	BP(j)	Nuc	#BP_Win	avgMFE	avgZ	avgED	SumZ	SumZ/#TotalWindows	BPs= 2
nt-58	-	C	58	-	-	-	-	-
58	NoBP	C	37	-34.17	-0.54	27.37	-20.1	-0.35
58	46	G	4	-32.83	-0.44	27.94	-1.77	-0.03
58	152	G	17	-32.44	-1.52	18.47	-25.85	-0.45

i-nuc	BP(j)	Nuc	#BP_Win	avgMFE	avgZ	avgED	SumZ	SumZ/#TotalWindows	BPs= 0
nt-59	-	U	59	-	-	-	-	-
59	NoBP	U	59	-33.51	-0.82	24.66	-48.58	-0.82

i-nuc	BP(j)	Nuc	#BP_Win	avgMFE	avgZ	avgED	SumZ	SumZ/#TotalWindows	BPs= 1
nt-60	-	U	60	-	-	-	-	-
60	NoBP	U	56	-33.51	-0.85	24.31	-47.37	-0.79
60	45	G	4	-32.83	-0.44	27.94	-1.77	-0.03

i-nuc	BP(j)	Nuc	#BP_Win	avgMFE	avgZ	avgED	SumZ	SumZ/#TotalWindows	BPs= 5
nt-61	-	G	61	-	-	-	-	-
61	57	U	7	-29.46	0.92	28.99	6.47	0.11
61	NoBP	G	27	-35.88	-0.85	27.94	-22.95	-0.38
61	44	U	4	-32.83	-0.44	27.94	-1.77	-0.03
61	149	U	17	-32.44	-1.52	18.47	-25.85	-0.42
61	83	U	5	-30.04	-1.01	18.04	-5.04	-0.08
61	85	C	1	-32.4	-1.06	14.96	-1.06	-0.02

i-nuc	BP(j)	Nuc	#BP_Win	avgMFE	avgZ	avgED	SumZ	SumZ/#TotalWindows	BPs= 6
nt-62	-	G	62	-	-	-	-	-
62	56	C	7	-29.46	0.92	28.99	6.47	0.1
62	54	U	25	-36.06	-0.88	27.53	-22.04	-0.36
62	NoBP	G	2	-33.65	-0.45	33.12	-0.91	-0.01
62	43	C	4	-32.83	-0.44	27.94	-1.77	-0.03
62	148	U	17	-32.44	-1.52	18.47	-25.85	-0.42
62	82	C	6	-30.72	-1.16	17.12	-6.95	-0.11
62	84	C	1	-32.4	-1.06	14.96	-1.06	-0.02

i-nuc	BP(j)	Nuc	#BP_Win	avgMFE	avgZ	avgED	SumZ	SumZ/#TotalWindows	BPs= 4
nt-63	-	C	63	-	-	-	-	-
63	55	G	7	-29.46	0.92	28.99	6.47	0.1
63	53	G	25	-36.06	-0.88	27.53	-22.04	-0.35
63	NoBP	C	10	-31.89	-1.13	19.6	-11.34	-0.18
63	42	G	4	-32.83	-0.44	27.94	-1.77	-0.03
63	147	G	17	-32.44	-1.52	18.47	-25.85	-0.41

i-nuc	BP(j)	Nuc	#BP_Win	avgMFE	avgZ	avgED	SumZ	SumZ/#TotalWindows	BPs= 4
nt-64	-	G	64	-	-	-	-	-
64	80	C	33	-31.66	-0.99	19.97	-32.53	-0.51
64	52	U	25	-36.06	-0.88	27.53	-22.04	-0.34
64	57	U	2	-33.65	-0.45	33.12	-0.91	-0.01
64	41	U	4	-32.83	-0.44	27.94	-1.77	-0.03

i-nuc	BP(j)	Nuc	#BP_Win	avgMFE	avgZ	avgED	SumZ	SumZ/#TotalWindows	BPs= 4
nt-65	-	G	65	-	-	-	-	-
65	79	C	34	-31.67	-1.02	19.82	-34.6	-0.53
65	51	C	25	-36.06	-0.88	27.53	-22.04	-0.34
65	56	C	2	-33.65	-0.45	33.12	-0.91	-0.01
65	40	C	4	-32.83	-0.44	27.94	-1.77	-0.03

i-nuc	BP(j)	Nuc	#BP_Win	avgMFE	avgZ	avgED	SumZ	SumZ/#TotalWindows	BPs= 3
nt-66	-	C	66	-	-	-	-	-
66	78	G	34	-31.67	-1.02	19.82	-34.6	-0.52
66	NoBP	C	26	-35.88	-0.92	27.05	-24.01	-0.36
66	55	G	2	-33.65	-0.45	33.12	-0.91	-0.01
66	39	G	4	-32.83	-0.44	27.94	-1.77	-0.03

i-nuc	BP(j)	Nuc	#BP_Win	avgMFE	avgZ	avgED	SumZ	SumZ/#TotalWindows	BPs= 2
nt-67	-	U	67	-	-	-	-	-
67	77	G	34	-31.67	-1.02	19.82	-34.6	-0.52
67	NoBP	U	29	-35.58	-0.93	27.04	-26.83	-0.4
67	38	G	4	-32.83	-0.44	27.94	-1.77	-0.03

i-nuc	BP(j)	Nuc	#BP_Win	avgMFE	avgZ	avgED	SumZ	SumZ/#TotalWindows	BPs= 1
nt-68	-	A	68	-	-	-	-	-
68	76	U	34	-31.67	-1.02	19.82	-34.6	-0.51
68	NoBP	A	34	-35.13	-0.89	26.81	-30.34	-0.45

i-nuc	BP(j)	Nuc	#BP_Win	avgMFE	avgZ	avgED	SumZ	SumZ/#TotalWindows	BPs= 2
nt-69	-	A	69	-	-	-	-	-
69	NoBP	A	42	-31.8	-1.03	20.47	-43.39	-0.63
69	48	U	25	-36.06	-0.88	27.53	-22.04	-0.32
69	155	U	2	-32.85	-0.42	27.48	-0.85	-0.01

i-nuc	BP(j)	Nuc	#BP_Win	avgMFE	avgZ	avgED	SumZ	SumZ/#TotalWindows	BPs= 2
nt-70	-	U	70	-	-	-	-	-
70	NoBP	U	43	-31.8	-1.04	20.45	-44.61	-0.64
70	47	A	25	-36.06	-0.88	27.53	-22.04	-0.31
70	154	G	2	-32.85	-0.42	27.48	-0.85	-0.01

i-nuc	BP(j)	Nuc	#BP_Win	avgMFE	avgZ	avgED	SumZ	SumZ/#TotalWindows	BPs= 3
nt-71	-	U	71	-	-	-	-	-
71	NoBP	U	39	-31.85	-0.97	20.83	-37.88	-0.53
71	46	G	25	-36.06	-0.88	27.53	-22.04	-0.31
71	153	G	2	-32.85	-0.42	27.48	-0.85	-0.01
71	91	A	5	-31.5	-1.64	16.47	-8.18	-0.12

i-nuc	BP(j)	Nuc	#BP_Win	avgMFE	avgZ	avgED	SumZ	SumZ/#TotalWindows	BPs= 3
nt-72	-	C	72	-	-	-	-	-
72	NoBP	C	40	-31.88	-0.99	20.68	-39.54	-0.55
72	45	G	25	-36.06	-0.88	27.53	-22.04	-0.31
72	152	G	2	-32.85	-0.42	27.48	-0.85	-0.01
72	90	G	5	-31.5	-1.64	16.47	-8.18	-0.11

i-nuc	BP(j)	Nuc	#BP_Win	avgMFE	avgZ	avgED	SumZ	SumZ/#TotalWindows	BPs= 2
nt-73	-	A	73	-	-	-	-	-
73	NoBP	A	46	-31.87	-1.07	20.14	-49.36	-0.68
73	44	U	25	-36.06	-0.88	27.53	-22.04	-0.3
73	151	U	2	-32.85	-0.42	27.48	-0.85	-0.01

i-nuc	BP(j)	Nuc	#BP_Win	avgMFE	avgZ	avgED	SumZ	SumZ/#TotalWindows	BPs= 2
nt-74	-	A	74	-	-	-	-	-
74	NoBP	A	67	-33.48	-0.97	23.12	-64.78	-0.88
74	148	U	2	-32.85	-0.42	27.48	-0.85	-0.01
74	88	U	5	-31.5	-1.64	16.47	-8.18	-0.11

i-nuc	BP(j)	Nuc	#BP_Win	avgMFE	avgZ	avgED	SumZ	SumZ/#TotalWindows	BPs= 4
nt-75	-	C	75	-	-	-	-	-
75	NoBP	C	41	-31.89	-1.06	19.81	-43.37	-0.58
75	42	G	25	-36.06	-0.88	27.53	-22.04	-0.29
75	46	G	2	-33.65	-0.45	33.12	-0.91	-0.01
75	147	G	2	-32.85	-0.42	27.48	-0.85	-0.01
75	87	G	5	-31.5	-1.64	16.47	-8.18	-0.11

i-nuc	BP(j)	Nuc	#BP_Win	avgMFE	avgZ	avgED	SumZ	SumZ/#TotalWindows	BPs= 4
nt-76	-	U	76	-	-	-	-	-
76	68	A	34	-31.67	-1.02	19.82	-34.6	-0.46
76	NoBP	U	37	-34.86	-1.07	24.3	-39.74	-0.52
76	45	G	2	-33.65	-0.45	33.12	-0.91	-0.01
76	146	A	2	-32.85	-0.42	27.48	-0.85	-0.01
76	156	A	1	-33.2	-0.82	26.98	-0.82	-0.01

i-nuc	BP(j)	Nuc	#BP_Win	avgMFE	avgZ	avgED	SumZ	SumZ/#TotalWindows	BPs= 6
nt-77	-	G	77	-	-	-	-	-
77	67	U	34	-31.67	-1.02	19.82	-34.6	-0.45
77	40	C	25	-36.06	-0.88	27.53	-22.04	-0.29
77	44	U	2	-33.65	-0.45	33.12	-0.91	-0.01
77	NoBP	G	3	-32.7	-0.32	28.25	-0.95	-0.01
77	155	U	1	-33.2	-0.82	26.98	-0.82	-0.01
77	85	C	5	-31.5	-1.64	16.47	-8.18	-0.11
77	190	C	7	-33.09	-1.59	16.66	-11.13	-0.14

i-nuc	BP(j)	Nuc	#BP_Win	avgMFE	avgZ	avgED	SumZ	SumZ/#TotalWindows	BPs= 4
nt-78	-	G	78	-	-	-	-	-
78	66	C	34	-31.67	-1.02	19.82	-34.6	-0.44
78	NoBP	G	30	-35.49	-0.85	27.25	-25.36	-0.33
78	43	C	2	-33.65	-0.45	33.12	-0.91	-0.01
78	84	C	5	-31.5	-1.64	16.47	-8.18	-0.1
78	189	U	7	-33.09	-1.59	16.66	-11.13	-0.14

i-nuc	BP(j)	Nuc	#BP_Win	avgMFE	avgZ	avgED	SumZ	SumZ/#TotalWindows	BPs= 6
nt-79	-	C	79	-	-	-	-	-
79	65	G	34	-31.67	-1.02	19.82	-34.6	-0.44
79	38	G	25	-36.06	-0.88	27.53	-22.04	-0.28
79	42	G	2	-33.65	-0.45	33.12	-0.91	-0.01
79	153	G	2	-32.8	-0.46	28.39	-0.92	-0.01
79	143	G	2	-32.85	-0.42	27.48	-0.85	-0.01
79	NoBP	C	7	-31.64	-1.63	16.88	-11.42	-0.14
79	188	G	7	-33.09	-1.59	16.66	-11.13	-0.14

i-nuc	BP(j)	Nuc	#BP_Win	avgMFE	avgZ	avgED	SumZ	SumZ/#TotalWindows	BPs= 5
nt-80	-	C	80	-	-	-	-	-
80	64	G	33	-31.66	-0.99	19.97	-32.53	-0.41
80	37	G	25	-36.06	-0.88	27.53	-22.04	-0.28
80	NoBP	C	11	-32.07	-1.47	19.9	-16.13	-0.2
80	152	G	2	-32.8	-0.46	28.39	-0.92	-0.01
80	142	G	2	-32.85	-0.42	27.48	-0.85	-0.01
80	187	G	7	-33.09	-1.59	16.66	-11.13	-0.14

i-nuc	BP(j)	Nuc	#BP_Win	avgMFE	avgZ	avgED	SumZ	SumZ/#TotalWindows	BPs= 3
nt-81	-	A	81	-	-	-	-	-
81	54	U	5	-29.68	0.92	23.22	4.62	0.06
81	NoBP	A	72	-33.53	-1.23	22.03	-88.21	-1.09
81	151	U	2	-32.8	-0.46	28.39	-0.92	-0.01
81	141	U	2	-32.85	-0.42	27.48	-0.85	-0.01

i-nuc	BP(j)	Nuc	#BP_Win	avgMFE	avgZ	avgED	SumZ	SumZ/#TotalWindows	BPs= 3
nt-82	-	C	82	-	-	-	-	-
82	53	G	5	-29.68	0.92	23.22	4.62	0.06
82	35	G	25	-36.06	-0.88	27.53	-22.04	-0.27
82	NoBP	C	46	-32.43	-1.36	20.15	-62.77	-0.77
82	62	G	6	-30.72	-1.16	17.12	-6.95	-0.08

i-nuc	BP(j)	Nuc	#BP_Win	avgMFE	avgZ	avgED	SumZ	SumZ/#TotalWindows	BPs= 4
nt-83	-	U	83	-	-	-	-	-
83	NoBP	U	31	-32.02	-0.99	20.6	-30.77	-0.37
83	34	G	25	-36.06	-0.88	27.53	-22.04	-0.27
83	47	A	2	-28.9	0.92	43.44	1.85	0.02
83	144	A	20	-32.8	-1.64	17.54	-32.9	-0.4
83	61	G	5	-30.04	-1.01	18.04	-5.04	-0.06

i-nuc	BP(j)	Nuc	#BP_Win	avgMFE	avgZ	avgED	SumZ	SumZ/#TotalWindows	BPs= 6
nt-84	-	C	84	-	-	-	-	-
84	NoBP	C	29	-31.65	-0.95	20.21	-27.41	-0.33
84	33	G	25	-36.06	-0.88	27.53	-22.04	-0.26
84	46	G	2	-28.9	0.92	43.44	1.85	0.02
84	39	G	2	-33.65	-0.45	33.12	-0.91	-0.01
84	143	G	20	-32.8	-1.64	17.54	-32.9	-0.39
84	62	G	1	-32.4	-1.06	14.96	-1.06	-0.01
84	78	G	5	-31.5	-1.64	16.47	-8.18	-0.1

i-nuc	BP(j)	Nuc	#BP_Win	avgMFE	avgZ	avgED	SumZ	SumZ/#TotalWindows	BPs= 7
nt-85	-	C	85	-	-	-	-	-
85	NoBP	C	23	-31.92	-1.01	19.99	-23.2	-0.27
85	32	G	25	-36.06	-0.88	27.53	-22.04	-0.26
85	45	G	2	-28.9	0.92	43.44	1.85	0.02
85	38	G	2	-33.65	-0.45	33.12	-0.91	-0.01
85	147	G	7	-30.83	-0.85	21.0	-5.96	-0.07
85	142	G	20	-32.8	-1.64	17.54	-32.9	-0.39
85	61	G	1	-32.4	-1.06	14.96	-1.06	-0.01
85	77	G	5	-31.5	-1.64	16.47	-8.18	-0.1

i-nuc	BP(j)	Nuc	#BP_Win	avgMFE	avgZ	avgED	SumZ	SumZ/#TotalWindows	BPs= 4
nt-86	-	U	86	-	-	-	-	-
86	49	A	5	-29.68	0.92	23.22	4.62	0.05
86	31	G	24	-36.07	-0.88	27.75	-21.16	-0.25
86	NoBP	U	48	-32.44	-1.47	19.19	-70.7	-0.82
86	37	G	2	-33.65	-0.45	33.12	-0.91	-0.01
86	146	A	7	-30.83	-0.85	21.0	-5.96	-0.07

i-nuc	BP(j)	Nuc	#BP_Win	avgMFE	avgZ	avgED	SumZ	SumZ/#TotalWindows	BPs= 4
nt-87	-	G	87	-	-	-	-	-
87	48	U	5	-29.68	0.92	23.22	4.62	0.05
87	NoBP	G	73	-33.64	-1.28	21.71	-93.32	-1.07
87	43	C	2	-28.9	0.92	43.44	1.85	0.02
87	36	C	2	-33.65	-0.45	33.12	-0.91	-0.01
87	75	C	5	-31.5	-1.64	16.47	-8.18	-0.09

i-nuc	BP(j)	Nuc	#BP_Win	avgMFE	avgZ	avgED	SumZ	SumZ/#TotalWindows	BPs= 5
nt-88	-	U	88	-	-	-	-	-
88	47	A	5	-29.68	0.92	23.22	4.62	0.05
88	NoBP	U	67	-33.91	-1.33	21.77	-89.16	-1.01
88	42	G	2	-28.9	0.92	43.44	1.85	0.02
88	35	G	2	-33.65	-0.45	33.12	-0.91	-0.01
88	144	A	7	-30.83	-0.85	21.0	-5.96	-0.07
88	74	A	5	-31.5	-1.64	16.47	-8.18	-0.09

i-nuc	BP(j)	Nuc	#BP_Win	avgMFE	avgZ	avgED	SumZ	SumZ/#TotalWindows	BPs= 3
nt-89	-	C	89	-	-	-	-	-
89	46	G	5	-29.68	0.92	23.22	4.62	0.05
89	NoBP	C	75	-33.59	-1.3	21.98	-97.23	-1.09
89	34	G	2	-33.65	-0.45	33.12	-0.91	-0.01
89	143	G	7	-30.83	-0.85	21.0	-5.96	-0.07

i-nuc	BP(j)	Nuc	#BP_Win	avgMFE	avgZ	avgED	SumZ	SumZ/#TotalWindows	BPs= 3
nt-90	-	G	90	-	-	-	-	-
90	NoBP	G	66	-32.69	-1.24	20.5	-81.75	-0.91
90	26	C	17	-35.89	-0.78	28.03	-13.25	-0.15
90	40	C	2	-28.9	0.92	43.44	1.85	0.02
90	72	C	5	-31.5	-1.64	16.47	-8.18	-0.09

i-nuc	BP(j)	Nuc	#BP_Win	avgMFE	avgZ	avgED	SumZ	SumZ/#TotalWindows	BPs= 4
nt-91	-	A	91	-	-	-	-	-
91	44	U	5	-29.68	0.92	23.22	4.62	0.05
91	25	U	17	-35.89	-0.78	28.03	-13.25	-0.15
91	NoBP	A	57	-33.04	-1.41	21.03	-80.41	-0.88
91	141	U	7	-30.83	-0.85	21.0	-5.96	-0.07
91	71	U	5	-31.5	-1.64	16.47	-8.18	-0.09

i-nuc	BP(j)	Nuc	#BP_Win	avgMFE	avgZ	avgED	SumZ	SumZ/#TotalWindows	BPs= 3
nt-92	-	C	92	-	-	-	-	-
92	42	G	5	-29.68	0.92	23.22	4.62	0.05
92	24	G	17	-35.89	-0.78	28.03	-13.25	-0.14
92	39	G	2	-28.9	0.92	43.44	1.85	0.02
92	NoBP	C	68	-32.82	-1.45	20.13	-98.59	-1.07

i-nuc	BP(j)	Nuc	#BP_Win	avgMFE	avgZ	avgED	SumZ	SumZ/#TotalWindows	BPs= 2
nt-93	-	A	93	-	-	-	-	-
93	41	U	5	-29.68	0.92	23.22	4.62	0.05
93	NoBP	A	75	-32.81	-1.33	21.5	-99.42	-1.07
93	23	U	13	-36.4	-1.0	26.38	-13.0	-0.14

i-nuc	BP(j)	Nuc	#BP_Win	avgMFE	avgZ	avgED	SumZ	SumZ/#TotalWindows	BPs= 2
nt-94	-	C	94	-	-	-	-	-
94	NoBP	C	15	-31.53	0.48	28.76	7.19	0.08
94	38	G	2	-28.9	0.92	43.44	1.85	0.02
94	137	G	77	-33.59	-1.55	20.54	-119.26	-1.27

i-nuc	BP(j)	Nuc	#BP_Win	avgMFE	avgZ	avgED	SumZ	SumZ/#TotalWindows	BPs= 2
nt-95	-	U	95	-	-	-	-	-
95	NoBP	U	15	-31.25	0.43	28.44	6.49	0.07
95	37	G	2	-28.9	0.92	43.44	1.85	0.02
95	136	A	78	-33.64	-1.54	20.58	-120.44	-1.27

i-nuc	BP(j)	Nuc	#BP_Win	avgMFE	avgZ	avgED	SumZ	SumZ/#TotalWindows	BPs= 3
nt-96	-	G	96	-	-	-	-	-
96	40	C	5	-29.68	0.92	23.22	4.62	0.05
96	NoBP	G	8	-31.42	0.55	33.55	4.38	0.05
96	36	C	2	-28.9	0.92	43.44	1.85	0.02
96	135	C	81	-33.65	-1.54	20.54	-124.88	-1.3

i-nuc	BP(j)	Nuc	#BP_Win	avgMFE	avgZ	avgED	SumZ	SumZ/#TotalWindows	BPs= 3
nt-97	-	C	97	-	-	-	-	-
97	39	G	5	-29.68	0.92	23.22	4.62	0.05
97	NoBP	C	8	-30.98	0.42	35.77	3.39	0.03
97	35	G	2	-28.9	0.92	43.44	1.85	0.02
97	134	G	82	-33.64	-1.52	20.59	-124.69	-1.29

i-nuc	BP(j)	Nuc	#BP_Win	avgMFE	avgZ	avgED	SumZ	SumZ/#TotalWindows	BPs= 4
nt-98	-	C	98	-	-	-	-	-
98	38	G	5	-29.68	0.92	23.22	4.62	0.05
98	NoBP	C	4	-31.38	0.68	37.36	2.71	0.03
98	128	G	2	-32.05	0.32	29.1	0.63	0.01
98	34	G	2	-28.9	0.92	43.44	1.85	0.02
98	133	G	85	-33.48	-1.48	21.28	-125.38	-1.28

i-nuc	BP(j)	Nuc	#BP_Win	avgMFE	avgZ	avgED	SumZ	SumZ/#TotalWindows	BPs= 5
nt-99	-	U	99	-	-	-	-	-
99	37	G	5	-29.68	0.92	23.22	4.62	0.05
99	NoBP	U	3	-32.17	0.63	36.93	1.9	0.02
99	127	A	2	-32.05	0.32	29.1	0.63	0.01
99	33	G	2	-28.9	0.92	43.44	1.85	0.02
99	131	A	2	-28.5	0.15	40.7	0.3	0.0
99	132	A	85	-33.48	-1.48	21.28	-125.38	-1.27

i-nuc	BP(j)	Nuc	#BP_Win	avgMFE	avgZ	avgED	SumZ	SumZ/#TotalWindows	BPs= 3
nt-100	-	U	100	-	-	-	-	-
100	NoBP	U	11	-30.05	0.72	32.27	7.94	0.08
100	126	A	2	-32.05	0.32	29.1	0.63	0.01
100	130	A	2	-28.5	0.15	40.7	0.3	0.0
100	131	A	85	-33.48	-1.48	21.28	-125.38	-1.25

i-nuc	BP(j)	Nuc	#BP_Win	avgMFE	avgZ	avgED	SumZ	SumZ/#TotalWindows	BPs= 3
nt-101	-	U	101	-	-	-	-	-
101	NoBP	U	12	-29.87	0.63	32.91	7.56	0.07
101	125	G	2	-32.05	0.32	29.1	0.63	0.01
101	129	A	2	-28.5	0.15	40.7	0.3	0.0
101	130	A	85	-33.48	-1.48	21.28	-125.38	-1.24

i-nuc	BP(j)	Nuc	#BP_Win	avgMFE	avgZ	avgED	SumZ	SumZ/#TotalWindows	BPs= 3
nt-102	-	C	102	-	-	-	-	-
102	35	G	5	-29.68	0.92	23.22	4.62	0.05
102	NoBP	C	93	-33.15	-1.32	22.88	-122.82	-1.2
102	124	G	2	-32.05	0.32	29.1	0.63	0.01
102	128	G	2	-28.5	0.15	40.7	0.3	0.0

i-nuc	BP(j)	Nuc	#BP_Win	avgMFE	avgZ	avgED	SumZ	SumZ/#TotalWindows	BPs= 4
nt-103	-	U	103	-	-	-	-	-
103	34	G	5	-29.68	0.92	23.22	4.62	0.04
103	NoBP	U	9	-29.54	0.24	39.83	2.19	0.02
103	123	A	2	-32.05	0.32	29.1	0.63	0.01
103	127	A	2	-28.5	0.15	40.7	0.3	0.0
103	129	A	85	-33.48	-1.48	21.28	-125.38	-1.22

i-nuc	BP(j)	Nuc	#BP_Win	avgMFE	avgZ	avgED	SumZ	SumZ/#TotalWindows	BPs= 3
nt-104	-	C	104	-	-	-	-	-
104	33	G	5	-29.68	0.92	23.22	4.62	0.04
104	NoBP	C	12	-29.23	0.18	39.91	2.12	0.02
104	122	G	2	-32.05	0.32	29.1	0.63	0.01
104	128	G	85	-33.48	-1.48	21.28	-125.38	-1.21

i-nuc	BP(j)	Nuc	#BP_Win	avgMFE	avgZ	avgED	SumZ	SumZ/#TotalWindows	BPs= 3
nt-105	-	U	105	-	-	-	-	-
105	32	G	5	-29.68	0.92	23.22	4.62	0.04
105	NoBP	U	13	-29.13	0.14	39.84	1.77	0.02
105	121	G	2	-32.05	0.32	29.1	0.63	0.01
105	127	A	85	-33.48	-1.48	21.28	-125.38	-1.19

i-nuc	BP(j)	Nuc	#BP_Win	avgMFE	avgZ	avgED	SumZ	SumZ/#TotalWindows	BPs= 1
nt-106	-	C	106	-	-	-	-	-
106	31	G	5	-29.68	0.92	23.22	4.62	0.04
106	NoBP	C	101	-32.83	-1.22	23.95	-123.35	-1.16

i-nuc	BP(j)	Nuc	#BP_Win	avgMFE	avgZ	avgED	SumZ	SumZ/#TotalWindows	BPs= 3
nt-107	-	U	107	-	-	-	-	-
107	30	A	5	-29.68	0.92	23.22	4.62	0.04
107	NoBP	U	3	-31.8	0.51	31.2	1.52	0.01
107	126	A	89	-33.34	-1.39	22.09	-124.07	-1.16
107	129	A	10	-28.08	-0.11	39.34	-1.1	-0.01

i-nuc	BP(j)	Nuc	#BP_Win	avgMFE	avgZ	avgED	SumZ	SumZ/#TotalWindows	BPs= 3
nt-108	-	U	108	-	-	-	-	-
108	29	A	5	-29.68	0.92	23.22	4.62	0.04
108	NoBP	U	3	-31.8	0.51	31.2	1.52	0.01
108	125	G	89	-33.34	-1.39	22.09	-124.07	-1.15
108	128	G	11	-27.93	-0.09	38.95	-0.99	-0.01

i-nuc	BP(j)	Nuc	#BP_Win	avgMFE	avgZ	avgED	SumZ	SumZ/#TotalWindows	BPs= 3
nt-109	-	U	109	-	-	-	-	-
109	28	A	5	-29.68	0.92	23.22	4.62	0.04
109	124	G	90	-33.32	-1.37	22.23	-123.18	-1.13
109	NoBP	U	2	-32.05	0.32	29.1	0.63	0.01
109	127	A	12	-27.75	-0.05	38.8	-0.66	-0.01

i-nuc	BP(j)	Nuc	#BP_Win	avgMFE	avgZ	avgED	SumZ	SumZ/#TotalWindows	BPs= 3
nt-110	-	U	110	-	-	-	-	-
110	27	A	4	-29.35	0.94	22.04	3.75	0.03
110	123	A	91	-33.3	-1.34	22.3	-122.31	-1.11
110	NoBP	U	2	-32.05	0.32	29.1	0.63	0.01
110	126	A	13	-27.53	-0.0	38.89	-0.01	-0.0

i-nuc	BP(j)	Nuc	#BP_Win	avgMFE	avgZ	avgED	SumZ	SumZ/#TotalWindows	BPs= 2
nt-111	-	C	111	-	-	-	-	-
111	NoBP	C	6	-29.25	0.71	26.47	4.24	0.04
111	122	G	92	-33.26	-1.32	22.31	-121.37	-1.09
111	125	G	13	-27.53	-0.0	38.89	-0.01	-0.0

i-nuc	BP(j)	Nuc	#BP_Win	avgMFE	avgZ	avgED	SumZ	SumZ/#TotalWindows	BPs= 2
nt-112	-	C	112	-	-	-	-	-
112	NoBP	C	7	-28.56	0.72	27.7	5.02	0.04
112	121	G	92	-33.26	-1.32	22.31	-121.37	-1.08
112	124	G	13	-27.53	-0.0	38.89	-0.01	-0.0

i-nuc	BP(j)	Nuc	#BP_Win	avgMFE	avgZ	avgED	SumZ	SumZ/#TotalWindows	BPs= 1
nt-113	-	U	113	-	-	-	-	-
113	NoBP	U	100	-32.85	-1.16	22.82	-115.6	-1.02
113	123	A	13	-27.53	-0.0	38.89	-0.01	-0.0

i-nuc	BP(j)	Nuc	#BP_Win	avgMFE	avgZ	avgED	SumZ	SumZ/#TotalWindows	BPs= 1
nt-114	-	U	114	-	-	-	-	-
114	NoBP	U	101	-32.76	-1.14	22.95	-114.85	-1.01
114	122	G	13	-27.53	-0.0	38.89	-0.01	-0.0

i-nuc	BP(j)	Nuc	#BP_Win	avgMFE	avgZ	avgED	SumZ	SumZ/#TotalWindows	BPs= 0
nt-115	-	A	115	-	-	-	-	-
115	NoBP	A	115	-32.1	-0.99	24.87	-114.11	-0.99

i-nuc	BP(j)	Nuc	#BP_Win	avgMFE	avgZ	avgED	SumZ	SumZ/#TotalWindows	BPs= 0
nt-116	-	U	116	-	-	-	-	-
116	NoBP	U	116	-32.03	-0.98	24.96	-113.31	-0.98

i-nuc	BP(j)	Nuc	#BP_Win	avgMFE	avgZ	avgED	SumZ	SumZ/#TotalWindows	BPs= 0
nt-117	-	A	117	-	-	-	-	-
117	NoBP	A	117	-31.97	-0.96	25.06	-112.33	-0.96

i-nuc	BP(j)	Nuc	#BP_Win	avgMFE	avgZ	avgED	SumZ	SumZ/#TotalWindows	BPs= 0
nt-118	-	U	118	-	-	-	-	-
118	NoBP	U	118	-31.9	-0.94	25.16	-110.92	-0.94

i-nuc	BP(j)	Nuc	#BP_Win	avgMFE	avgZ	avgED	SumZ	SumZ/#TotalWindows	BPs= 0
nt-119	-	U	119	-	-	-	-	-
119	NoBP	U	119	-31.84	-0.92	25.26	-109.62	-0.92

i-nuc	BP(j)	Nuc	#BP_Win	avgMFE	avgZ	avgED	SumZ	SumZ/#TotalWindows	BPs= 1
nt-120	-	U	120	-	-	-	-	-
120	NoBP	U	110	-32.45	-1.07	24.37	-117.94	-0.98
120	224	A	10	-24.5	0.96	36.19	9.63	0.08

i-nuc	BP(j)	Nuc	#BP_Win	avgMFE	avgZ	avgED	SumZ	SumZ/#TotalWindows	BPs= 3
nt-121	-	G	120	-	-	-	-	-
121	NoBP	G	15	-27.73	0.13	36.48	2.02	0.02
121	112	C	92	-33.26	-1.32	22.31	-121.37	-1.01
121	105	U	2	-32.05	0.32	29.1	0.63	0.01
121	223	C	11	-24.49	0.99	36.35	10.92	0.09

i-nuc	BP(j)	Nuc	#BP_Win	avgMFE	avgZ	avgED	SumZ	SumZ/#TotalWindows	BPs= 4
nt-122	-	G	120	-	-	-	-	-
122	NoBP	G	2	-25.25	1.5	30.78	2.99	0.02
122	111	C	92	-33.26	-1.32	22.31	-121.37	-1.01
122	104	C	2	-32.05	0.32	29.1	0.63	0.01
122	114	U	13	-27.53	-0.0	38.89	-0.01	-0.0
122	222	C	11	-24.49	0.99	36.35	10.92	0.09

i-nuc	BP(j)	Nuc	#BP_Win	avgMFE	avgZ	avgED	SumZ	SumZ/#TotalWindows	BPs= 3
nt-123	-	A	120	-	-	-	-	-
123	NoBP	A	14	-24.49	1.09	35.97	15.23	0.13
123	110	U	91	-33.3	-1.34	22.3	-122.31	-1.02
123	103	U	2	-32.05	0.32	29.1	0.63	0.01
123	113	U	13	-27.53	-0.0	38.89	-0.01	-0.0

i-nuc	BP(j)	Nuc	#BP_Win	avgMFE	avgZ	avgED	SumZ	SumZ/#TotalWindows	BPs= 4
nt-124	-	G	120	-	-	-	-	-
124	NoBP	G	4	-23.95	1.42	37.37	5.69	0.05
124	109	U	90	-33.32	-1.37	22.23	-123.18	-1.03
124	102	C	2	-32.05	0.32	29.1	0.63	0.01
124	112	C	13	-27.53	-0.0	38.89	-0.01	-0.0
124	220	C	11	-24.49	0.99	36.35	10.92	0.09

i-nuc	BP(j)	Nuc	#BP_Win	avgMFE	avgZ	avgED	SumZ	SumZ/#TotalWindows	BPs= 4
nt-125	-	G	120	-	-	-	-	-
125	NoBP	G	5	-23.68	1.3	39.16	6.51	0.05
125	108	U	89	-33.34	-1.39	22.09	-124.07	-1.03
125	101	U	2	-32.05	0.32	29.1	0.63	0.01
125	111	C	13	-27.53	-0.0	38.89	-0.01	-0.0
125	219	C	11	-24.49	0.99	36.35	10.92	0.09

i-nuc	BP(j)	Nuc	#BP_Win	avgMFE	avgZ	avgED	SumZ	SumZ/#TotalWindows	BPs= 3
nt-126	-	A	120	-	-	-	-	-
126	107	U	89	-33.34	-1.39	22.09	-124.07	-1.03
126	100	U	2	-32.05	0.32	29.1	0.63	0.01
126	110	U	13	-27.53	-0.0	38.89	-0.01	-0.0
126	NoBP	A	16	-23.67	1.07	37.27	17.11	0.14

i-nuc	BP(j)	Nuc	#BP_Win	avgMFE	avgZ	avgED	SumZ	SumZ/#TotalWindows	BPs= 4
nt-127	-	A	120	-	-	-	-	-
127	NoBP	A	19	-24.19	0.97	37.08	18.48	0.15
127	99	U	2	-32.05	0.32	29.1	0.63	0.01
127	109	U	12	-27.75	-0.05	38.8	-0.66	-0.01
127	103	U	2	-28.5	0.15	40.7	0.3	0.0
127	105	U	85	-33.48	-1.48	21.28	-125.38	-1.04

i-nuc	BP(j)	Nuc	#BP_Win	avgMFE	avgZ	avgED	SumZ	SumZ/#TotalWindows	BPs= 4
nt-128	-	G	120	-	-	-	-	-
128	98	C	2	-32.05	0.32	29.1	0.63	0.01
128	108	U	11	-27.93	-0.09	38.95	-0.99	-0.01
128	102	C	2	-28.5	0.15	40.7	0.3	0.0
128	104	C	85	-33.48	-1.48	21.28	-125.38	-1.04
128	NoBP	G	20	-23.82	0.92	36.4	18.43	0.15

i-nuc	BP(j)	Nuc	#BP_Win	avgMFE	avgZ	avgED	SumZ	SumZ/#TotalWindows	BPs= 3
nt-129	-	A	120	-	-	-	-	-
129	NoBP	A	23	-24.28	0.82	35.18	18.83	0.16
129	107	U	10	-28.08	-0.11	39.34	-1.1	-0.01
129	101	U	2	-28.5	0.15	40.7	0.3	0.0
129	103	U	85	-33.48	-1.48	21.28	-125.38	-1.04

i-nuc	BP(j)	Nuc	#BP_Win	avgMFE	avgZ	avgED	SumZ	SumZ/#TotalWindows	BPs= 2
nt-130	-	A	120	-	-	-	-	-
130	NoBP	A	33	-25.25	0.53	36.06	17.53	0.15
130	100	U	2	-28.5	0.15	40.7	0.3	0.0
130	101	U	85	-33.48	-1.48	21.28	-125.38	-1.04

i-nuc	BP(j)	Nuc	#BP_Win	avgMFE	avgZ	avgED	SumZ	SumZ/#TotalWindows	BPs= 2
nt-131	-	A	120	-	-	-	-	-
131	NoBP	A	33	-25.13	0.53	35.85	17.44	0.15
131	99	U	2	-28.5	0.15	40.7	0.3	0.0
131	100	U	85	-33.48	-1.48	21.28	-125.38	-1.04

i-nuc	BP(j)	Nuc	#BP_Win	avgMFE	avgZ	avgED	SumZ	SumZ/#TotalWindows	BPs= 1
nt-132	-	A	120	-	-	-	-	-
132	NoBP	A	35	-25.23	0.5	36.1	17.59	0.15
132	99	U	85	-33.48	-1.48	21.28	-125.38	-1.04

i-nuc	BP(j)	Nuc	#BP_Win	avgMFE	avgZ	avgED	SumZ	SumZ/#TotalWindows	BPs= 1
nt-133	-	G	120	-	-	-	-	-
133	98	C	85	-33.48	-1.48	21.28	-125.38	-1.04
133	NoBP	G	35	-25.14	0.49	36.23	17.32	0.14

i-nuc	BP(j)	Nuc	#BP_Win	avgMFE	avgZ	avgED	SumZ	SumZ/#TotalWindows	BPs= 3
nt-134	-	G	120	-	-	-	-	-
134	97	C	82	-33.64	-1.52	20.59	-124.69	-1.04
134	170	C	28	-25.87	0.37	37.97	10.34	0.09
134	NoBP	G	8	-23.48	0.52	30.33	4.12	0.03
134	251	U	2	-25.85	0.64	42.08	1.28	0.01

i-nuc	BP(j)	Nuc	#BP_Win	avgMFE	avgZ	avgED	SumZ	SumZ/#TotalWindows	BPs= 3
nt-135	-	C	120	-	-	-	-	-
135	96	G	81	-33.65	-1.54	20.54	-124.88	-1.04
135	169	G	28	-25.87	0.37	37.97	10.34	0.09
135	NoBP	C	9	-23.62	0.46	29.09	4.17	0.03
135	250	G	2	-25.85	0.64	42.08	1.28	0.01

i-nuc	BP(j)	Nuc	#BP_Win	avgMFE	avgZ	avgED	SumZ	SumZ/#TotalWindows	BPs= 2
nt-136	-	A	120	-	-	-	-	-
136	95	U	78	-33.64	-1.54	20.58	-120.44	-1.0
136	168	U	30	-26.36	0.22	36.61	6.53	0.05
136	NoBP	A	12	-24.09	0.45	30.28	5.45	0.05

i-nuc	BP(j)	Nuc	#BP_Win	avgMFE	avgZ	avgED	SumZ	SumZ/#TotalWindows	BPs= 2
nt-137	-	G	120	-	-	-	-	-
137	94	C	77	-33.59	-1.55	20.54	-119.26	-0.99
137	167	C	30	-26.36	0.22	36.61	6.53	0.05
137	NoBP	G	13	-24.15	0.41	29.21	5.31	0.04

i-nuc	BP(j)	Nuc	#BP_Win	avgMFE	avgZ	avgED	SumZ	SumZ/#TotalWindows	BPs= 2
nt-138	-	A	120	-	-	-	-	-
138	NoBP	A	80	-32.94	-1.43	21.32	-114.11	-0.95
138	166	U	30	-26.36	0.22	36.61	6.53	0.05
138	247	U	10	-24.88	0.18	24.88	1.81	0.02

i-nuc	BP(j)	Nuc	#BP_Win	avgMFE	avgZ	avgED	SumZ	SumZ/#TotalWindows	BPs= 1
nt-139	-	A	120	-	-	-	-	-
139	NoBP	A	108	-31.13	-0.98	25.46	-105.83	-0.88
139	246	U	12	-24.55	0.2	25.11	2.39	0.02

i-nuc	BP(j)	Nuc	#BP_Win	avgMFE	avgZ	avgED	SumZ	SumZ/#TotalWindows	BPs= 2
nt-140	-	A	120	-	-	-	-	-
140	NoBP	A	75	-32.67	-1.37	20.97	-102.63	-0.86
140	164	U	33	-27.06	-0.02	35.68	-0.51	-0.0
140	245	U	12	-24.55	0.2	25.11	2.39	0.02

i-nuc	BP(j)	Nuc	#BP_Win	avgMFE	avgZ	avgED	SumZ	SumZ/#TotalWindows	BPs= 4
nt-141	-	U	120	-	-	-	-	-
141	NoBP	U	66	-32.58	-1.41	20.78	-93.06	-0.78
141	91	A	7	-30.83	-0.85	21.0	-5.96	-0.05
141	81	A	2	-32.85	-0.42	27.48	-0.85	-0.01
141	163	A	33	-27.06	-0.02	35.68	-0.51	-0.0
141	244	A	12	-24.55	0.2	25.11	2.39	0.02

i-nuc	BP(j)	Nuc	#BP_Win	avgMFE	avgZ	avgED	SumZ	SumZ/#TotalWindows	BPs= 4
nt-142	-	G	120	-	-	-	-	-
142	NoBP	G	53	-31.92	-1.2	22.01	-63.42	-0.53
142	80	C	2	-32.85	-0.42	27.48	-0.85	-0.01
142	85	C	20	-32.8	-1.64	17.54	-32.9	-0.27
142	162	C	33	-27.06	-0.02	35.68	-0.51	-0.0
142	243	C	12	-24.55	0.2	25.11	2.39	0.02

i-nuc	BP(j)	Nuc	#BP_Win	avgMFE	avgZ	avgED	SumZ	SumZ/#TotalWindows	BPs= 6
nt-143	-	G	120	-	-	-	-	-
143	NoBP	G	40	-33.08	-1.43	21.32	-57.39	-0.48
143	89	C	7	-30.83	-0.85	21.0	-5.96	-0.05
143	79	C	2	-32.85	-0.42	27.48	-0.85	-0.01
143	84	C	20	-32.8	-1.64	17.54	-32.9	-0.27
143	161	U	33	-27.06	-0.02	35.68	-0.51	-0.0
143	243	C	6	-22.47	0.28	27.29	1.68	0.01
143	242	U	12	-24.55	0.2	25.11	2.39	0.02

i-nuc	BP(j)	Nuc	#BP_Win	avgMFE	avgZ	avgED	SumZ	SumZ/#TotalWindows	BPs= 5
nt-144	-	A	120	-	-	-	-	-
144	NoBP	A	48	-29.04	-0.24	33.03	-11.36	-0.09
144	88	U	7	-30.83	-0.85	21.0	-5.96	-0.05
144	83	U	20	-32.8	-1.64	17.54	-32.9	-0.27
144	183	U	27	-32.23	-1.7	18.36	-45.93	-0.38
144	242	U	6	-22.47	0.28	27.29	1.68	0.01
144	241	U	12	-24.55	0.2	25.11	2.39	0.02

i-nuc	BP(j)	Nuc	#BP_Win	avgMFE	avgZ	avgED	SumZ	SumZ/#TotalWindows	BPs= 3
nt-145	-	A	120	-	-	-	-	-
145	NoBP	A	82	-29.38	-0.52	27.71	-42.38	-0.35
145	182	U	29	-32.43	-1.76	17.93	-51.07	-0.43
145	242	U	3	-21.93	0.11	27.14	0.32	0.0
145	241	U	6	-22.47	0.28	27.29	1.68	0.01

i-nuc	BP(j)	Nuc	#BP_Win	avgMFE	avgZ	avgED	SumZ	SumZ/#TotalWindows	BPs= 6
nt-146	-	A	120	-	-	-	-	-
146	NoBP	A	39	-30.38	-0.81	22.47	-31.75	-0.26
146	86	U	7	-30.83	-0.85	21.0	-5.96	-0.05
146	76	U	2	-32.85	-0.42	27.48	-0.85	-0.01
146	181	U	30	-32.49	-1.77	17.75	-52.98	-0.44
146	158	U	33	-27.06	-0.02	35.68	-0.51	-0.0
146	241	U	3	-21.93	0.11	27.14	0.32	0.0
146	240	U	6	-22.47	0.28	27.29	1.68	0.01

i-nuc	BP(j)	Nuc	#BP_Win	avgMFE	avgZ	avgED	SumZ	SumZ/#TotalWindows	BPs= 6
nt-147	-	G	120	-	-	-	-	-
147	NoBP	G	14	-28.92	-0.27	27.19	-3.79	-0.03
147	85	C	7	-30.83	-0.85	21.0	-5.96	-0.05
147	75	C	2	-32.85	-0.42	27.48	-0.85	-0.01
147	63	C	17	-32.44	-1.52	18.47	-25.85	-0.22
147	180	C	31	-32.48	-1.74	17.66	-54.04	-0.45
147	157	C	33	-27.06	-0.02	35.68	-0.51	-0.0
147	240	U	16	-23.82	0.18	25.45	2.91	0.02

i-nuc	BP(j)	Nuc	#BP_Win	avgMFE	avgZ	avgED	SumZ	SumZ/#TotalWindows	BPs= 6
nt-148	-	U	120	-	-	-	-	-
148	NoBP	U	15	-31.37	-0.65	24.22	-9.8	-0.08
148	74	A	2	-32.85	-0.42	27.48	-0.85	-0.01
148	62	G	17	-32.44	-1.52	18.47	-25.85	-0.22
148	179	G	31	-32.48	-1.74	17.66	-54.04	-0.45
148	156	A	33	-27.06	-0.02	35.68	-0.51	-0.0
148	239	A	16	-23.82	0.18	25.45	2.91	0.02
148	238	A	6	-22.47	0.28	27.29	1.68	0.01

i-nuc	BP(j)	Nuc	#BP_Win	avgMFE	avgZ	avgED	SumZ	SumZ/#TotalWindows	BPs= 4
nt-149	-	U	120	-	-	-	-	-
149	NoBP	U	49	-28.24	-0.19	32.3	-9.22	-0.08
149	61	G	17	-32.44	-1.52	18.47	-25.85	-0.22
149	178	G	32	-32.43	-1.71	17.67	-54.6	-0.45
149	238	A	16	-23.82	0.18	25.45	2.91	0.02
149	237	G	6	-22.47	0.28	27.29	1.68	0.01

i-nuc	BP(j)	Nuc	#BP_Win	avgMFE	avgZ	avgED	SumZ	SumZ/#TotalWindows	BPs= 3
nt-150	-	C	120	-	-	-	-	-
150	NoBP	C	66	-29.1	-0.51	28.89	-33.79	-0.28
150	177	G	32	-32.43	-1.71	17.67	-54.6	-0.45
150	237	G	16	-23.82	0.18	25.45	2.91	0.02
150	236	G	6	-22.47	0.28	27.29	1.68	0.01

i-nuc	BP(j)	Nuc	#BP_Win	avgMFE	avgZ	avgED	SumZ	SumZ/#TotalWindows	BPs= 4
nt-151	-	U	120	-	-	-	-	-
151	NoBP	U	94	-29.92	-0.91	25.24	-85.32	-0.71
151	81	A	2	-32.8	-0.46	28.39	-0.92	-0.01
151	73	A	2	-32.85	-0.42	27.48	-0.85	-0.01
151	236	G	16	-23.82	0.18	25.45	2.91	0.02
151	235	A	6	-22.47	0.28	27.29	1.68	0.01

i-nuc	BP(j)	Nuc	#BP_Win	avgMFE	avgZ	avgED	SumZ	SumZ/#TotalWindows	BPs= 5
nt-152	-	G	120	-	-	-	-	-
152	NoBP	G	35	-27.44	-0.04	35.53	-1.42	-0.01
152	80	C	2	-32.8	-0.46	28.39	-0.92	-0.01
152	72	C	2	-32.85	-0.42	27.48	-0.85	-0.01
152	58	C	17	-32.44	-1.52	18.47	-25.85	-0.22
152	175	C	40	-31.11	-1.45	19.35	-58.17	-0.48
152	229	C	24	-23.26	0.24	25.98	5.67	0.05

i-nuc	BP(j)	Nuc	#BP_Win	avgMFE	avgZ	avgED	SumZ	SumZ/#TotalWindows	BPs= 5
nt-153	-	G	120	-	-	-	-	-
153	NoBP	G	35	-27.06	-0.03	35.26	-1.1	-0.01
153	79	C	2	-32.8	-0.46	28.39	-0.92	-0.01
153	71	U	2	-32.85	-0.42	27.48	-0.85	-0.01
153	57	U	17	-32.44	-1.52	18.47	-25.85	-0.22
153	174	C	40	-31.11	-1.45	19.35	-58.17	-0.48
153	228	C	24	-23.26	0.24	25.98	5.67	0.05

i-nuc	BP(j)	Nuc	#BP_Win	avgMFE	avgZ	avgED	SumZ	SumZ/#TotalWindows	BPs= 4
nt-154	-	G	120	-	-	-	-	-
154	NoBP	G	37	-27.02	-0.06	34.53	-2.24	-0.02
154	70	U	2	-32.85	-0.42	27.48	-0.85	-0.01
154	56	C	17	-32.44	-1.52	18.47	-25.85	-0.22
154	173	C	40	-31.11	-1.45	19.35	-58.17	-0.48
154	227	C	24	-23.26	0.24	25.98	5.67	0.05

i-nuc	BP(j)	Nuc	#BP_Win	avgMFE	avgZ	avgED	SumZ	SumZ/#TotalWindows	BPs= 5
nt-155	-	U	120	-	-	-	-	-
155	69	A	2	-32.85	-0.42	27.48	-0.85	-0.01
155	77	G	1	-33.2	-0.82	26.98	-0.82	-0.01
155	55	G	17	-32.44	-1.52	18.47	-25.85	-0.22
155	172	A	40	-31.11	-1.45	19.35	-58.17	-0.48
155	NoBP	U	36	-26.51	-0.07	34.44	-2.37	-0.02
155	226	A	24	-23.26	0.24	25.98	5.67	0.05

i-nuc	BP(j)	Nuc	#BP_Win	avgMFE	avgZ	avgED	SumZ	SumZ/#TotalWindows	BPs= 3
nt-156	-	A	120	-	-	-	-	-
156	NoBP	A	70	-27.81	-0.81	21.89	-56.4	-0.47
156	76	U	1	-33.2	-0.82	26.98	-0.82	-0.01
156	54	U	16	-32.68	-1.57	17.99	-25.12	-0.21
156	148	U	33	-27.06	-0.02	35.68	-0.51	-0.0

i-nuc	BP(j)	Nuc	#BP_Win	avgMFE	avgZ	avgED	SumZ	SumZ/#TotalWindows	BPs= 2
nt-157	-	C	120	-	-	-	-	-
157	NoBP	C	72	-27.73	-0.81	21.95	-58.12	-0.48
157	53	G	15	-32.9	-1.61	17.51	-24.2	-0.2
157	147	G	33	-27.06	-0.02	35.68	-0.51	-0.0

i-nuc	BP(j)	Nuc	#BP_Win	avgMFE	avgZ	avgED	SumZ	SumZ/#TotalWindows	BPs= 1
nt-158	-	U	120	-	-	-	-	-
158	NoBP	U	87	-28.49	-0.95	21.07	-82.66	-0.69
158	146	A	33	-27.06	-0.02	35.68	-0.51	-0.0

i-nuc	BP(j)	Nuc	#BP_Win	avgMFE	avgZ	avgED	SumZ	SumZ/#TotalWindows	BPs= 0
nt-159	-	C	120	-	-	-	-	-
159	NoBP	C	120	-28.02	-0.7	24.97	-83.99	-0.7

i-nuc	BP(j)	Nuc	#BP_Win	avgMFE	avgZ	avgED	SumZ	SumZ/#TotalWindows	BPs= 1
nt-160	-	A	120	-	-	-	-	-
160	NoBP	A	117	-27.82	-0.68	25.13	-79.64	-0.66
160	48	U	3	-33.3	-1.77	17.54	-5.32	-0.04

i-nuc	BP(j)	Nuc	#BP_Win	avgMFE	avgZ	avgED	SumZ	SumZ/#TotalWindows	BPs= 2
nt-161	-	U	120	-	-	-	-	-
161	NoBP	U	84	-28.02	-0.95	20.95	-80.07	-0.67
161	47	A	3	-33.3	-1.77	17.54	-5.32	-0.04
161	143	G	33	-27.06	-0.02	35.68	-0.51	-0.0

i-nuc	BP(j)	Nuc	#BP_Win	avgMFE	avgZ	avgED	SumZ	SumZ/#TotalWindows	BPs= 2
nt-162	-	C	120	-	-	-	-	-
162	NoBP	C	84	-27.92	-0.96	20.89	-80.89	-0.67
162	46	G	3	-33.3	-1.77	17.54	-5.32	-0.04
162	142	G	33	-27.06	-0.02	35.68	-0.51	-0.0

i-nuc	BP(j)	Nuc	#BP_Win	avgMFE	avgZ	avgED	SumZ	SumZ/#TotalWindows	BPs= 1
nt-163	-	A	120	-	-	-	-	-
163	NoBP	A	87	-28.01	-1.0	20.73	-86.84	-0.72
163	141	U	33	-27.06	-0.02	35.68	-0.51	-0.0

i-nuc	BP(j)	Nuc	#BP_Win	avgMFE	avgZ	avgED	SumZ	SumZ/#TotalWindows	BPs= 1
nt-164	-	U	120	-	-	-	-	-
164	NoBP	U	87	-27.92	-1.0	20.69	-87.34	-0.73
164	140	A	33	-27.06	-0.02	35.68	-0.51	-0.0

i-nuc	BP(j)	Nuc	#BP_Win	avgMFE	avgZ	avgED	SumZ	SumZ/#TotalWindows	BPs= 0
nt-165	-	C	120	-	-	-	-	-
165	NoBP	C	120	-27.61	-0.74	24.79	-88.26	-0.74

i-nuc	BP(j)	Nuc	#BP_Win	avgMFE	avgZ	avgED	SumZ	SumZ/#TotalWindows	BPs= 1
nt-166	-	U	120	-	-	-	-	-
166	NoBP	U	90	-27.93	-1.05	20.83	-94.76	-0.79
166	138	A	30	-26.36	0.22	36.61	6.53	0.05

i-nuc	BP(j)	Nuc	#BP_Win	avgMFE	avgZ	avgED	SumZ	SumZ/#TotalWindows	BPs= 2
nt-167	-	C	120	-	-	-	-	-
167	NoBP	C	66	-29.5	-1.52	18.95	-100.49	-0.84
167	137	G	30	-26.36	0.22	36.61	6.53	0.05
167	214	G	24	-23.26	0.24	25.98	5.67	0.05

i-nuc	BP(j)	Nuc	#BP_Win	avgMFE	avgZ	avgED	SumZ	SumZ/#TotalWindows	BPs= 2
nt-168	-	U	120	-	-	-	-	-
168	NoBP	U	66	-29.38	-1.52	18.9	-100.57	-0.84
168	136	A	30	-26.36	0.22	36.61	6.53	0.05
168	213	A	24	-23.26	0.24	25.98	5.67	0.05

i-nuc	BP(j)	Nuc	#BP_Win	avgMFE	avgZ	avgED	SumZ	SumZ/#TotalWindows	BPs= 3
nt-169	-	G	120	-	-	-	-	-
169	NoBP	G	46	-31.17	-1.45	19.25	-66.78	-0.56
169	211	C	22	-25.64	-1.72	17.91	-37.85	-0.32
169	135	C	28	-25.87	0.37	37.97	10.34	0.09
169	212	C	24	-23.26	0.24	25.98	5.67	0.05

i-nuc	BP(j)	Nuc	#BP_Win	avgMFE	avgZ	avgED	SumZ	SumZ/#TotalWindows	BPs= 2
nt-170	-	C	120	-	-	-	-	-
170	NoBP	C	45	-31.13	-1.44	19.35	-64.98	-0.54
170	210	G	47	-24.32	-0.71	22.23	-33.41	-0.28
170	134	G	28	-25.87	0.37	37.97	10.34	0.09

i-nuc	BP(j)	Nuc	#BP_Win	avgMFE	avgZ	avgED	SumZ	SumZ/#TotalWindows	BPs= 2
nt-171	-	A	120	-	-	-	-	-
171	NoBP	A	71	-29.1	-0.75	26.5	-52.9	-0.44
171	209	U	47	-24.32	-0.71	22.23	-33.41	-0.28
171	252	U	2	-23.3	-0.55	30.7	-1.09	-0.01

i-nuc	BP(j)	Nuc	#BP_Win	avgMFE	avgZ	avgED	SumZ	SumZ/#TotalWindows	BPs= 3
nt-172	-	A	120	-	-	-	-	-
172	NoBP	A	31	-26.09	0.2	36.07	6.06	0.05
172	155	U	40	-31.11	-1.45	19.35	-58.17	-0.48
172	208	U	47	-24.32	-0.71	22.23	-33.41	-0.28
172	251	U	2	-23.3	-0.55	30.7	-1.09	-0.01

i-nuc	BP(j)	Nuc	#BP_Win	avgMFE	avgZ	avgED	SumZ	SumZ/#TotalWindows	BPs= 3
nt-173	-	C	120	-	-	-	-	-
173	NoBP	C	31	-25.67	0.22	36.42	6.96	0.06
173	154	G	40	-31.11	-1.45	19.35	-58.17	-0.48
173	207	G	47	-24.32	-0.71	22.23	-33.41	-0.28
173	250	G	2	-23.3	-0.55	30.7	-1.09	-0.01

i-nuc	BP(j)	Nuc	#BP_Win	avgMFE	avgZ	avgED	SumZ	SumZ/#TotalWindows	BPs= 2
nt-174	-	C	120	-	-	-	-	-
174	NoBP	C	78	-24.74	-0.34	27.87	-26.5	-0.22
174	153	G	40	-31.11	-1.45	19.35	-58.17	-0.48
174	249	G	2	-23.3	-0.55	30.7	-1.09	-0.01

i-nuc	BP(j)	Nuc	#BP_Win	avgMFE	avgZ	avgED	SumZ	SumZ/#TotalWindows	BPs= 3
nt-175	-	C	120	-	-	-	-	-
175	152	G	40	-31.11	-1.45	19.35	-58.17	-0.48
175	NoBP	C	76	-24.52	-0.33	27.47	-25.2	-0.21
175	214	G	2	-28.8	-0.77	42.34	-1.54	-0.01
175	248	G	2	-23.3	-0.55	30.7	-1.09	-0.01

i-nuc	BP(j)	Nuc	#BP_Win	avgMFE	avgZ	avgED	SumZ	SumZ/#TotalWindows	BPs= 1
nt-176	-	U	120	-	-	-	-	-
176	NoBP	U	118	-26.66	-0.72	24.79	-84.43	-0.7
176	213	A	2	-28.8	-0.77	42.34	-1.54	-0.01

i-nuc	BP(j)	Nuc	#BP_Win	avgMFE	avgZ	avgED	SumZ	SumZ/#TotalWindows	BPs= 4
nt-177	-	G	120	-	-	-	-	-
177	NoBP	G	2	-30.2	-1.03	16.99	-2.07	-0.02
177	150	C	32	-32.43	-1.71	17.67	-54.6	-0.45
177	203	C	51	-24.13	-0.64	23.16	-32.5	-0.27
177	212	C	2	-28.8	-0.77	42.34	-1.54	-0.01
177	217	C	33	-24.46	0.15	34.86	4.94	0.04

i-nuc	BP(j)	Nuc	#BP_Win	avgMFE	avgZ	avgED	SumZ	SumZ/#TotalWindows	BPs= 5
nt-178	-	G	120	-	-	-	-	-
178	NoBP	G	1	-30.2	-0.86	16.97	-0.86	-0.01
178	149	U	32	-32.43	-1.71	17.67	-54.6	-0.45
178	202	C	51	-24.13	-0.64	23.16	-32.5	-0.27
178	211	C	2	-28.8	-0.77	42.34	-1.54	-0.01
178	216	C	33	-24.46	0.15	34.86	4.94	0.04
178	212	C	1	-19.6	-1.74	14.66	-1.74	-0.01

i-nuc	BP(j)	Nuc	#BP_Win	avgMFE	avgZ	avgED	SumZ	SumZ/#TotalWindows	BPs= 4
nt-179	-	G	120	-	-	-	-	-
179	NoBP	G	3	-29.4	-0.7	34.25	-2.1	-0.02
179	148	U	31	-32.48	-1.74	17.66	-54.04	-0.45
179	201	C	51	-24.13	-0.64	23.16	-32.5	-0.27
179	215	C	33	-24.46	0.15	34.86	4.94	0.04
179	211	C	2	-17.5	-1.32	19.52	-2.63	-0.02

i-nuc	BP(j)	Nuc	#BP_Win	avgMFE	avgZ	avgED	SumZ	SumZ/#TotalWindows	BPs= 3
nt-180	-	C	120	-	-	-	-	-
180	147	G	31	-32.48	-1.74	17.66	-54.04	-0.45
180	NoBP	C	54	-24.11	-0.64	23.94	-34.66	-0.29
180	214	G	33	-24.46	0.15	34.86	4.94	0.04
180	210	G	2	-17.5	-1.32	19.52	-2.63	-0.02

i-nuc	BP(j)	Nuc	#BP_Win	avgMFE	avgZ	avgED	SumZ	SumZ/#TotalWindows	BPs= 2
nt-181	-	U	120	-	-	-	-	-
181	146	A	30	-32.49	-1.77	17.75	-52.98	-0.44
181	NoBP	U	57	-23.69	-0.67	23.84	-37.98	-0.32
181	213	A	33	-24.46	0.15	34.86	4.94	0.04

i-nuc	BP(j)	Nuc	#BP_Win	avgMFE	avgZ	avgED	SumZ	SumZ/#TotalWindows	BPs= 3
nt-182	-	U	120	-	-	-	-	-
182	145	A	29	-32.43	-1.76	17.93	-51.07	-0.43
182	198	A	51	-24.13	-0.64	23.16	-32.5	-0.27
182	207	G	40	-23.52	-0.03	33.85	-1.21	-0.01

i-nuc	BP(j)	Nuc	#BP_Win	avgMFE	avgZ	avgED	SumZ	SumZ/#TotalWindows	BPs= 3
nt-183	-	U	120	-	-	-	-	-
183	NoBP	U	2	-24.6	-1.68	18.86	-3.35	-0.03
183	144	A	27	-32.23	-1.7	18.36	-45.93	-0.38
183	197	G	51	-24.13	-0.64	23.16	-32.5	-0.27
183	206	A	40	-23.52	-0.03	33.85	-1.21	-0.01

i-nuc	BP(j)	Nuc	#BP_Win	avgMFE	avgZ	avgED	SumZ	SumZ/#TotalWindows	BPs= 1
nt-184	-	A	120	-	-	-	-	-
184	NoBP	A	80	-26.6	-1.0	21.59	-79.69	-0.66
184	205	U	40	-23.52	-0.03	33.85	-1.21	-0.01

i-nuc	BP(j)	Nuc	#BP_Win	avgMFE	avgZ	avgED	SumZ	SumZ/#TotalWindows	BPs= 3
nt-185	-	G	120	-	-	-	-	-
185	NoBP	G	23	-31.47	-1.65	18.69	-37.95	-0.32
185	195	U	55	-24.7	-0.71	22.84	-39.23	-0.33
185	204	C	40	-23.52	-0.03	33.85	-1.21	-0.01
185	297	U	2	-13.7	-0.63	25.12	-1.26	-0.01

i-nuc	BP(j)	Nuc	#BP_Win	avgMFE	avgZ	avgED	SumZ	SumZ/#TotalWindows	BPs= 3
nt-186	-	A	120	-	-	-	-	-
186	NoBP	A	62	-26.34	-0.61	28.5	-37.59	-0.31
186	194	U	55	-24.7	-0.71	22.84	-39.23	-0.33
186	296	U	2	-13.7	-0.63	25.12	-1.26	-0.01
186	301	U	1	-13.7	-0.82	24.29	-0.82	-0.01

i-nuc	BP(j)	Nuc	#BP_Win	avgMFE	avgZ	avgED	SumZ	SumZ/#TotalWindows	BPs= 6
nt-187	-	G	120	-	-	-	-	-
187	NoBP	G	3	-31.5	-1.43	17.51	-4.3	-0.04
187	80	C	7	-33.09	-1.59	16.66	-11.13	-0.09
187	193	C	55	-24.7	-0.71	22.84	-39.23	-0.33
187	200	C	50	-25.24	-0.38	31.21	-19.03	-0.16
187	295	C	2	-13.7	-0.63	25.12	-1.26	-0.01
187	300	C	1	-13.7	-0.82	24.29	-0.82	-0.01
187	212	C	2	-13.7	-1.37	21.32	-2.74	-0.02

i-nuc	BP(j)	Nuc	#BP_Win	avgMFE	avgZ	avgED	SumZ	SumZ/#TotalWindows	BPs= 6
nt-188	-	G	120	-	-	-	-	-
188	NoBP	G	3	-24.8	-1.28	19.08	-3.85	-0.03
188	79	C	7	-33.09	-1.59	16.66	-11.13	-0.09
188	192	C	55	-24.7	-0.71	22.84	-39.23	-0.33
188	199	U	50	-25.24	-0.38	31.21	-19.03	-0.16
188	294	C	2	-13.7	-0.63	25.12	-1.26	-0.01
188	299	C	1	-13.7	-0.82	24.29	-0.82	-0.01
188	211	C	2	-13.7	-1.37	21.32	-2.74	-0.02

i-nuc	BP(j)	Nuc	#BP_Win	avgMFE	avgZ	avgED	SumZ	SumZ/#TotalWindows	BPs= 4
nt-189	-	U	120	-	-	-	-	-
189	NoBP	U	60	-24.0	-0.74	22.77	-44.69	-0.37
189	78	G	7	-33.09	-1.59	16.66	-11.13	-0.09
189	198	A	50	-25.24	-0.38	31.21	-19.03	-0.16
189	298	A	1	-13.7	-0.82	24.29	-0.82	-0.01
189	210	G	2	-13.7	-1.37	21.32	-2.74	-0.02

i-nuc	BP(j)	Nuc	#BP_Win	avgMFE	avgZ	avgED	SumZ	SumZ/#TotalWindows	BPs= 2
nt-190	-	C	120	-	-	-	-	-
190	77	G	7	-33.09	-1.59	16.66	-11.13	-0.09
190	NoBP	C	63	-23.19	-0.77	22.79	-48.29	-0.4
190	197	G	50	-25.24	-0.38	31.21	-19.03	-0.16

i-nuc	BP(j)	Nuc	#BP_Win	avgMFE	avgZ	avgED	SumZ	SumZ/#TotalWindows	BPs= 0
nt-191	-	C	120	-	-	-	-	-
191	NoBP	C	120	-24.45	-0.65	26.01	-78.08	-0.65

i-nuc	BP(j)	Nuc	#BP_Win	avgMFE	avgZ	avgED	SumZ	SumZ/#TotalWindows	BPs= 1
nt-192	-	C	120	-	-	-	-	-
192	NoBP	C	65	-23.9	-0.59	28.82	-38.18	-0.32
192	188	G	55	-24.7	-0.71	22.84	-39.23	-0.33

i-nuc	BP(j)	Nuc	#BP_Win	avgMFE	avgZ	avgED	SumZ	SumZ/#TotalWindows	BPs= 1
nt-193	-	C	120	-	-	-	-	-
193	NoBP	C	65	-23.56	-0.58	28.9	-37.44	-0.31
193	187	G	55	-24.7	-0.71	22.84	-39.23	-0.33

i-nuc	BP(j)	Nuc	#BP_Win	avgMFE	avgZ	avgED	SumZ	SumZ/#TotalWindows	BPs= 2
nt-194	-	U	120	-	-	-	-	-
194	NoBP	U	53	-25.69	-0.45	30.44	-23.85	-0.2
194	186	A	55	-24.7	-0.71	22.84	-39.23	-0.33
194	207	G	12	-12.34	-1.07	22.46	-12.85	-0.11

i-nuc	BP(j)	Nuc	#BP_Win	avgMFE	avgZ	avgED	SumZ	SumZ/#TotalWindows	BPs= 2
nt-195	-	U	120	-	-	-	-	-
195	NoBP	U	53	-25.27	-0.43	30.5	-23.04	-0.19
195	185	G	55	-24.7	-0.71	22.84	-39.23	-0.33
195	206	A	12	-12.34	-1.07	22.46	-12.85	-0.11

i-nuc	BP(j)	Nuc	#BP_Win	avgMFE	avgZ	avgED	SumZ	SumZ/#TotalWindows	BPs= 1
nt-196	-	A	120	-	-	-	-	-
196	NoBP	A	108	-24.77	-0.57	26.62	-61.46	-0.51
196	205	U	12	-12.34	-1.07	22.46	-12.85	-0.11

i-nuc	BP(j)	Nuc	#BP_Win	avgMFE	avgZ	avgED	SumZ	SumZ/#TotalWindows	BPs= 3
nt-197	-	G	120	-	-	-	-	-
197	NoBP	G	7	-23.0	-1.3	19.3	-9.12	-0.08
197	190	C	50	-25.24	-0.38	31.21	-19.03	-0.16
197	183	U	51	-24.13	-0.64	23.16	-32.5	-0.27
197	204	C	12	-12.34	-1.07	22.46	-12.85	-0.11

i-nuc	BP(j)	Nuc	#BP_Win	avgMFE	avgZ	avgED	SumZ	SumZ/#TotalWindows	BPs= 2
nt-198	-	A	120	-	-	-	-	-
198	NoBP	A	19	-15.16	-1.14	21.37	-21.72	-0.18
198	189	U	50	-25.24	-0.38	31.21	-19.03	-0.16
198	182	U	51	-24.13	-0.64	23.16	-32.5	-0.27

i-nuc	BP(j)	Nuc	#BP_Win	avgMFE	avgZ	avgED	SumZ	SumZ/#TotalWindows	BPs= 1
nt-199	-	U	120	-	-	-	-	-
199	NoBP	U	70	-21.39	-0.77	22.69	-53.84	-0.45
199	188	G	50	-25.24	-0.38	31.21	-19.03	-0.16

i-nuc	BP(j)	Nuc	#BP_Win	avgMFE	avgZ	avgED	SumZ	SumZ/#TotalWindows	BPs= 1
nt-200	-	C	120	-	-	-	-	-
200	NoBP	C	70	-21.09	-0.76	22.7	-53.42	-0.45
200	187	G	50	-25.24	-0.38	31.21	-19.03	-0.16

i-nuc	BP(j)	Nuc	#BP_Win	avgMFE	avgZ	avgED	SumZ	SumZ/#TotalWindows	BPs= 1
nt-201	-	C	120	-	-	-	-	-
201	NoBP	C	69	-21.55	-0.57	28.53	-39.01	-0.33
201	179	G	51	-24.13	-0.64	23.16	-32.5	-0.27

i-nuc	BP(j)	Nuc	#BP_Win	avgMFE	avgZ	avgED	SumZ	SumZ/#TotalWindows	BPs= 1
nt-202	-	C	120	-	-	-	-	-
202	NoBP	C	69	-21.26	-0.55	28.52	-38.25	-0.32
202	178	G	51	-24.13	-0.64	23.16	-32.5	-0.27

i-nuc	BP(j)	Nuc	#BP_Win	avgMFE	avgZ	avgED	SumZ	SumZ/#TotalWindows	BPs= 1
nt-203	-	C	120	-	-	-	-	-
203	NoBP	C	69	-20.99	-0.55	28.47	-38.18	-0.32
203	177	G	51	-24.13	-0.64	23.16	-32.5	-0.27

i-nuc	BP(j)	Nuc	#BP_Win	avgMFE	avgZ	avgED	SumZ	SumZ/#TotalWindows	BPs= 2
nt-204	-	C	120	-	-	-	-	-
204	NoBP	C	68	-23.11	-0.83	22.33	-56.68	-0.47
204	185	G	40	-23.52	-0.03	33.85	-1.21	-0.01
204	197	G	12	-12.34	-1.07	22.46	-12.85	-0.11

i-nuc	BP(j)	Nuc	#BP_Win	avgMFE	avgZ	avgED	SumZ	SumZ/#TotalWindows	BPs= 2
nt-205	-	U	120	-	-	-	-	-
205	NoBP	U	68	-22.85	-0.83	22.27	-56.76	-0.47
205	184	A	40	-23.52	-0.03	33.85	-1.21	-0.01
205	196	A	12	-12.34	-1.07	22.46	-12.85	-0.11

i-nuc	BP(j)	Nuc	#BP_Win	avgMFE	avgZ	avgED	SumZ	SumZ/#TotalWindows	BPs= 2
nt-206	-	A	120	-	-	-	-	-
206	NoBP	A	68	-22.58	-0.83	22.22	-56.47	-0.47
206	183	U	40	-23.52	-0.03	33.85	-1.21	-0.01
206	195	U	12	-12.34	-1.07	22.46	-12.85	-0.11

i-nuc	BP(j)	Nuc	#BP_Win	avgMFE	avgZ	avgED	SumZ	SumZ/#TotalWindows	BPs= 3
nt-207	-	G	120	-	-	-	-	-
207	NoBP	G	21	-17.81	-1.08	22.09	-22.64	-0.19
207	173	C	47	-24.32	-0.71	22.23	-33.41	-0.28
207	182	U	40	-23.52	-0.03	33.85	-1.21	-0.01
207	194	U	12	-12.34	-1.07	22.46	-12.85	-0.11

i-nuc	BP(j)	Nuc	#BP_Win	avgMFE	avgZ	avgED	SumZ	SumZ/#TotalWindows	BPs= 1
nt-208	-	U	120	-	-	-	-	-
208	NoBP	U	73	-19.82	-0.5	28.54	-36.86	-0.31
208	172	A	47	-24.32	-0.71	22.23	-33.41	-0.28

i-nuc	BP(j)	Nuc	#BP_Win	avgMFE	avgZ	avgED	SumZ	SumZ/#TotalWindows	BPs= 1
nt-209	-	U	120	-	-	-	-	-
209	NoBP	U	73	-19.61	-0.51	28.48	-36.91	-0.31
209	171	A	47	-24.32	-0.71	22.23	-33.41	-0.28

i-nuc	BP(j)	Nuc	#BP_Win	avgMFE	avgZ	avgED	SumZ	SumZ/#TotalWindows	BPs= 4
nt-210	-	G	120	-	-	-	-	-
210	NoBP	G	39	-24.05	-0.01	34.14	-0.53	-0.0
210	170	C	47	-24.32	-0.71	22.23	-33.41	-0.28
210	267	C	30	-13.89	-1.03	22.2	-30.85	-0.26
210	180	C	2	-17.5	-1.32	19.52	-2.63	-0.02
210	189	U	2	-13.7	-1.37	21.32	-2.74	-0.02

i-nuc	BP(j)	Nuc	#BP_Win	avgMFE	avgZ	avgED	SumZ	SumZ/#TotalWindows	BPs= 5
nt-211	-	C	120	-	-	-	-	-
211	169	G	22	-25.64	-1.72	17.91	-37.85	-0.32
211	178	G	2	-28.8	-0.77	42.34	-1.54	-0.01
211	NoBP	C	62	-23.33	0.08	30.59	5.15	0.04
211	266	G	30	-13.89	-1.03	22.2	-30.85	-0.26
211	179	G	2	-17.5	-1.32	19.52	-2.63	-0.02
211	188	G	2	-13.7	-1.37	21.32	-2.74	-0.02

i-nuc	BP(j)	Nuc	#BP_Win	avgMFE	avgZ	avgED	SumZ	SumZ/#TotalWindows	BPs= 5
nt-212	-	C	120	-	-	-	-	-
212	NoBP	C	61	-23.84	-0.64	27.52	-39.33	-0.33
212	177	G	2	-28.8	-0.77	42.34	-1.54	-0.01
212	169	G	24	-23.26	0.24	25.98	5.67	0.05
212	265	G	30	-13.89	-1.03	22.2	-30.85	-0.26
212	178	G	1	-19.6	-1.74	14.66	-1.74	-0.01
212	187	G	2	-13.7	-1.37	21.32	-2.74	-0.02

i-nuc	BP(j)	Nuc	#BP_Win	avgMFE	avgZ	avgED	SumZ	SumZ/#TotalWindows	BPs= 6
nt-213	-	A	120	-	-	-	-	-
213	NoBP	A	5	-28.42	-2.16	18.91	-10.82	-0.09
213	176	U	2	-28.8	-0.77	42.34	-1.54	-0.01
213	181	U	33	-24.46	0.15	34.86	4.94	0.04
213	168	U	24	-23.26	0.24	25.98	5.67	0.05
213	264	U	30	-13.89	-1.03	22.2	-30.85	-0.26
213	268	U	5	-20.5	-0.63	20.85	-3.15	-0.03
213	252	U	21	-20.76	-1.65	18.07	-34.68	-0.29

i-nuc	BP(j)	Nuc	#BP_Win	avgMFE	avgZ	avgED	SumZ	SumZ/#TotalWindows	BPs= 6
nt-214	-	G	120	-	-	-	-	-
214	NoBP	G	4	-26.95	-2.1	16.65	-8.4	-0.07
214	175	C	2	-28.8	-0.77	42.34	-1.54	-0.01
214	180	C	33	-24.46	0.15	34.86	4.94	0.04
214	167	C	24	-23.26	0.24	25.98	5.67	0.05
214	263	C	30	-13.89	-1.03	22.2	-30.85	-0.26
214	267	C	5	-20.5	-0.63	20.85	-3.15	-0.03
214	251	U	22	-20.77	-1.67	18.3	-36.81	-0.31

i-nuc	BP(j)	Nuc	#BP_Win	avgMFE	avgZ	avgED	SumZ	SumZ/#TotalWindows	BPs= 3
nt-215	-	C	120	-	-	-	-	-
215	NoBP	C	60	-18.86	-0.6	23.97	-36.21	-0.3
215	179	G	33	-24.46	0.15	34.86	4.94	0.04
215	266	G	5	-20.5	-0.63	20.85	-3.15	-0.03
215	250	G	22	-20.77	-1.67	18.3	-36.81	-0.31

i-nuc	BP(j)	Nuc	#BP_Win	avgMFE	avgZ	avgED	SumZ	SumZ/#TotalWindows	BPs= 3
nt-216	-	C	120	-	-	-	-	-
216	NoBP	C	60	-18.76	-0.63	23.97	-37.72	-0.31
216	178	G	33	-24.46	0.15	34.86	4.94	0.04
216	265	G	5	-20.5	-0.63	20.85	-3.15	-0.03
216	249	G	22	-20.77	-1.67	18.3	-36.81	-0.31

i-nuc	BP(j)	Nuc	#BP_Win	avgMFE	avgZ	avgED	SumZ	SumZ/#TotalWindows	BPs= 2
nt-217	-	C	120	-	-	-	-	-
217	NoBP	C	65	-18.92	-0.68	23.33	-43.92	-0.37
217	177	G	33	-24.46	0.15	34.86	4.94	0.04
217	248	G	22	-20.77	-1.67	18.3	-36.81	-0.31

i-nuc	BP(j)	Nuc	#BP_Win	avgMFE	avgZ	avgED	SumZ	SumZ/#TotalWindows	BPs= 0
nt-218	-	C	120	-	-	-	-	-
218	NoBP	C	120	-20.81	-0.66	25.37	-79.09	-0.66

i-nuc	BP(j)	Nuc	#BP_Win	avgMFE	avgZ	avgED	SumZ	SumZ/#TotalWindows	BPs= 1
nt-219	-	C	120	-	-	-	-	-
219	NoBP	C	109	-20.47	-0.85	24.04	-93.14	-0.78
219	125	G	11	-24.49	0.99	36.35	10.92	0.09

i-nuc	BP(j)	Nuc	#BP_Win	avgMFE	avgZ	avgED	SumZ	SumZ/#TotalWindows	BPs= 1
nt-220	-	C	120	-	-	-	-	-
220	NoBP	C	109	-20.52	-0.88	23.83	-95.99	-0.8
220	124	G	11	-24.49	0.99	36.35	10.92	0.09

i-nuc	BP(j)	Nuc	#BP_Win	avgMFE	avgZ	avgED	SumZ	SumZ/#TotalWindows	BPs= 0
nt-221	-	C	120	-	-	-	-	-
221	NoBP	C	120	-20.92	-0.73	24.8	-88.05	-0.73

i-nuc	BP(j)	Nuc	#BP_Win	avgMFE	avgZ	avgED	SumZ	SumZ/#TotalWindows	BPs= 1
nt-222	-	C	120	-	-	-	-	-
222	NoBP	C	109	-20.62	-0.94	23.45	-102.11	-0.85
222	122	G	11	-24.49	0.99	36.35	10.92	0.09

i-nuc	BP(j)	Nuc	#BP_Win	avgMFE	avgZ	avgED	SumZ	SumZ/#TotalWindows	BPs= 1
nt-223	-	C	120	-	-	-	-	-
223	NoBP	C	109	-20.67	-0.96	23.26	-105.03	-0.88
223	121	G	11	-24.49	0.99	36.35	10.92	0.09

i-nuc	BP(j)	Nuc	#BP_Win	avgMFE	avgZ	avgED	SumZ	SumZ/#TotalWindows	BPs= 1
nt-224	-	A	120	-	-	-	-	-
224	NoBP	A	110	-20.75	-0.97	23.22	-106.61	-0.89
224	120	U	10	-24.5	0.96	36.19	9.63	0.08

i-nuc	BP(j)	Nuc	#BP_Win	avgMFE	avgZ	avgED	SumZ	SumZ/#TotalWindows	BPs= 1
nt-225	-	C	120	-	-	-	-	-
225	NoBP	C	118	-21.12	-0.81	24.3	-95.12	-0.79
225	331	G	2	-20.6	-2.3	15.68	-4.59	-0.04

i-nuc	BP(j)	Nuc	#BP_Win	avgMFE	avgZ	avgED	SumZ	SumZ/#TotalWindows	BPs= 2
nt-226	-	A	120	-	-	-	-	-
226	NoBP	A	94	-20.64	-1.1	23.72	-103.49	-0.86
226	155	U	24	-23.26	0.24	25.98	5.67	0.05
226	330	U	2	-20.6	-2.3	15.68	-4.59	-0.04

i-nuc	BP(j)	Nuc	#BP_Win	avgMFE	avgZ	avgED	SumZ	SumZ/#TotalWindows	BPs= 2
nt-227	-	C	120	-	-	-	-	-
227	NoBP	C	94	-20.71	-1.13	23.57	-106.57	-0.89
227	154	G	24	-23.26	0.24	25.98	5.67	0.05
227	329	G	2	-20.6	-2.3	15.68	-4.59	-0.04

i-nuc	BP(j)	Nuc	#BP_Win	avgMFE	avgZ	avgED	SumZ	SumZ/#TotalWindows	BPs= 4
nt-228	-	C	120	-	-	-	-	-
228	NoBP	C	23	-23.56	0.16	32.49	3.65	0.03
228	153	G	24	-23.26	0.24	25.98	5.67	0.05
228	250	G	49	-19.5	-1.57	21.52	-76.78	-0.64
228	237	G	22	-20.77	-1.67	18.3	-36.81	-0.31
228	328	G	2	-20.6	-2.3	15.68	-4.59	-0.04

i-nuc	BP(j)	Nuc	#BP_Win	avgMFE	avgZ	avgED	SumZ	SumZ/#TotalWindows	BPs= 5
nt-229	-	C	120	-	-	-	-	-
229	NoBP	C	16	-24.26	-0.4	29.67	-6.46	-0.05
229	237	G	7	-23.4	0.88	36.18	6.18	0.05
229	152	G	24	-23.26	0.24	25.98	5.67	0.05
229	249	G	49	-19.5	-1.57	21.52	-76.78	-0.64
229	236	G	22	-20.77	-1.67	18.3	-36.81	-0.31
229	327	G	2	-20.6	-2.3	15.68	-4.59	-0.04

i-nuc	BP(j)	Nuc	#BP_Win	avgMFE	avgZ	avgED	SumZ	SumZ/#TotalWindows	BPs= 3
nt-230	-	C	120	-	-	-	-	-
230	NoBP	C	62	-22.32	-0.63	23.78	-39.24	-0.33
230	236	G	7	-23.4	0.88	36.18	6.18	0.05
230	248	G	49	-19.5	-1.57	21.52	-76.78	-0.64
230	348	G	2	-36.3	-3.66	17.8	-7.33	-0.06

i-nuc	BP(j)	Nuc	#BP_Win	avgMFE	avgZ	avgED	SumZ	SumZ/#TotalWindows	BPs= 2
nt-231	-	A	120	-	-	-	-	-
231	NoBP	A	69	-22.59	-0.54	24.83	-36.97	-0.31
231	247	U	49	-19.5	-1.57	21.52	-76.78	-0.64
231	347	U	2	-36.3	-3.66	17.8	-7.33	-0.06

i-nuc	BP(j)	Nuc	#BP_Win	avgMFE	avgZ	avgED	SumZ	SumZ/#TotalWindows	BPs= 1
nt-232	-	U	120	-	-	-	-	-
232	NoBP	U	118	-21.41	-1.0	23.32	-117.62	-0.98
232	346	A	2	-36.3	-3.66	17.8	-7.33	-0.06

i-nuc	BP(j)	Nuc	#BP_Win	avgMFE	avgZ	avgED	SumZ	SumZ/#TotalWindows	BPs= 3
nt-233	-	U	120	-	-	-	-	-
233	NoBP	U	115	-21.53	-1.02	23.26	-117.18	-0.98
233	266	G	1	-21.2	0.45	28.93	0.45	0.0
233	326	A	2	-20.6	-2.3	15.68	-4.59	-0.04
233	345	A	2	-36.3	-3.66	17.8	-7.33	-0.06

i-nuc	BP(j)	Nuc	#BP_Win	avgMFE	avgZ	avgED	SumZ	SumZ/#TotalWindows	BPs= 3
nt-234	-	C	120	-	-	-	-	-
234	NoBP	C	114	-21.64	-1.07	23.12	-121.53	-1.01
234	265	G	2	-21.1	0.54	26.34	1.08	0.01
234	325	G	2	-20.6	-2.3	15.68	-4.59	-0.04
234	344	G	2	-36.3	-3.66	17.8	-7.33	-0.06

i-nuc	BP(j)	Nuc	#BP_Win	avgMFE	avgZ	avgED	SumZ	SumZ/#TotalWindows	BPs= 4
nt-235	-	A	120	-	-	-	-	-
235	NoBP	A	108	-21.7	-1.18	22.75	-126.98	-1.06
235	151	U	6	-22.47	0.28	27.29	1.68	0.01
235	264	U	2	-21.1	0.54	26.34	1.08	0.01
235	324	U	2	-20.6	-2.3	15.68	-4.59	-0.04
235	343	U	2	-36.3	-3.66	17.8	-7.33	-0.06

i-nuc	BP(j)	Nuc	#BP_Win	avgMFE	avgZ	avgED	SumZ	SumZ/#TotalWindows	BPs= 8
nt-236	-	G	120	-	-	-	-	-
236	NoBP	G	57	-21.44	-1.63	21.9	-92.65	-0.77
236	230	C	7	-23.4	0.88	36.18	6.18	0.05
236	151	U	16	-23.82	0.18	25.45	2.91	0.02
236	150	C	6	-22.47	0.28	27.29	1.68	0.01
236	263	C	2	-21.1	0.54	26.34	1.08	0.01
236	229	C	22	-20.77	-1.67	18.3	-36.81	-0.31
236	292	C	6	-22.02	-1.76	21.47	-10.53	-0.09
236	323	C	2	-20.6	-2.3	15.68	-4.59	-0.04
236	287	C	2	-36.3	-3.66	17.8	-7.33	-0.06

i-nuc	BP(j)	Nuc	#BP_Win	avgMFE	avgZ	avgED	SumZ	SumZ/#TotalWindows	BPs= 7
nt-237	-	G	120	-	-	-	-	-
237	NoBP	G	59	-21.61	-1.72	21.37	-101.5	-0.85
237	229	C	7	-23.4	0.88	36.18	6.18	0.05
237	150	C	16	-23.82	0.18	25.45	2.91	0.02
237	149	U	6	-22.47	0.28	27.29	1.68	0.01
237	262	U	2	-21.1	0.54	26.34	1.08	0.01
237	228	C	22	-20.77	-1.67	18.3	-36.81	-0.31
237	291	C	6	-22.02	-1.76	21.47	-10.53	-0.09
237	286	C	2	-36.3	-3.66	17.8	-7.33	-0.06

i-nuc	BP(j)	Nuc	#BP_Win	avgMFE	avgZ	avgED	SumZ	SumZ/#TotalWindows	BPs= 5
nt-238	-	A	120	-	-	-	-	-
238	NoBP	A	88	-21.68	-1.55	21.56	-136.66	-1.14
238	149	U	16	-23.82	0.18	25.45	2.91	0.02
238	148	U	6	-22.47	0.28	27.29	1.68	0.01
238	261	U	2	-21.1	0.54	26.34	1.08	0.01
238	290	U	6	-22.02	-1.76	21.47	-10.53	-0.09
238	285	U	2	-36.3	-3.66	17.8	-7.33	-0.06

i-nuc	BP(j)	Nuc	#BP_Win	avgMFE	avgZ	avgED	SumZ	SumZ/#TotalWindows	BPs= 1
nt-239	-	A	120	-	-	-	-	-
239	NoBP	A	104	-22.12	-1.5	21.73	-155.85	-1.3
239	148	U	16	-23.82	0.18	25.45	2.91	0.02

i-nuc	BP(j)	Nuc	#BP_Win	avgMFE	avgZ	avgED	SumZ	SumZ/#TotalWindows	BPs= 2
nt-240	-	U	120	-	-	-	-	-
240	NoBP	U	98	-22.22	-1.65	21.22	-161.53	-1.35
240	147	G	16	-23.82	0.18	25.45	2.91	0.02
240	146	A	6	-22.47	0.28	27.29	1.68	0.01

i-nuc	BP(j)	Nuc	#BP_Win	avgMFE	avgZ	avgED	SumZ	SumZ/#TotalWindows	BPs= 3
nt-241	-	U	120	-	-	-	-	-
241	NoBP	U	99	-22.33	-1.67	21.09	-165.14	-1.38
241	146	A	3	-21.93	0.11	27.14	0.32	0.0
241	145	A	6	-22.47	0.28	27.29	1.68	0.01
241	144	A	12	-24.55	0.2	25.11	2.39	0.02

i-nuc	BP(j)	Nuc	#BP_Win	avgMFE	avgZ	avgED	SumZ	SumZ/#TotalWindows	BPs= 3
nt-242	-	U	120	-	-	-	-	-
242	NoBP	U	99	-22.48	-1.71	20.97	-169.39	-1.41
242	145	A	3	-21.93	0.11	27.14	0.32	0.0
242	144	A	6	-22.47	0.28	27.29	1.68	0.01
242	143	G	12	-24.55	0.2	25.11	2.39	0.02

i-nuc	BP(j)	Nuc	#BP_Win	avgMFE	avgZ	avgED	SumZ	SumZ/#TotalWindows	BPs= 2
nt-243	-	C	120	-	-	-	-	-
243	NoBP	C	102	-22.63	-1.7	21.04	-173.58	-1.45
243	143	G	6	-22.47	0.28	27.29	1.68	0.01
243	142	G	12	-24.55	0.2	25.11	2.39	0.02

i-nuc	BP(j)	Nuc	#BP_Win	avgMFE	avgZ	avgED	SumZ	SumZ/#TotalWindows	BPs= 2
nt-244	-	A	120	-	-	-	-	-
244	NoBP	A	106	-22.8	-1.67	21.15	-177.37	-1.48
244	141	U	12	-24.55	0.2	25.11	2.39	0.02
244	259	U	2	-21.1	0.54	26.34	1.08	0.01

i-nuc	BP(j)	Nuc	#BP_Win	avgMFE	avgZ	avgED	SumZ	SumZ/#TotalWindows	BPs= 2
nt-245	-	U	120	-	-	-	-	-
245	NoBP	U	106	-22.95	-1.71	21.02	-181.1	-1.51
245	140	A	12	-24.55	0.2	25.11	2.39	0.02
245	258	A	2	-21.1	0.54	26.34	1.08	0.01

i-nuc	BP(j)	Nuc	#BP_Win	avgMFE	avgZ	avgED	SumZ	SumZ/#TotalWindows	BPs= 3
nt-246	-	U	120	-	-	-	-	-
246	139	A	12	-24.55	0.2	25.11	2.39	0.02
246	NoBP	U	98	-22.9	-1.7	20.96	-166.58	-1.39
246	257	A	2	-21.1	0.54	26.34	1.08	0.01
246	284	A	8	-25.59	-2.23	20.56	-17.86	-0.15

i-nuc	BP(j)	Nuc	#BP_Win	avgMFE	avgZ	avgED	SumZ	SumZ/#TotalWindows	BPs= 4
nt-247	-	U	120	-	-	-	-	-
247	138	A	10	-24.88	0.18	24.88	1.81	0.02
247	NoBP	U	51	-26.46	-1.81	20.53	-92.31	-0.77
247	256	A	2	-21.1	0.54	26.34	1.08	0.01
247	231	A	49	-19.5	-1.57	21.52	-76.78	-0.64
247	283	A	8	-25.59	-2.23	20.56	-17.86	-0.15

i-nuc	BP(j)	Nuc	#BP_Win	avgMFE	avgZ	avgED	SumZ	SumZ/#TotalWindows	BPs= 7
nt-248	-	G	120	-	-	-	-	-
248	NoBP	G	19	-29.38	-0.88	25.41	-16.72	-0.14
248	175	C	2	-23.3	-0.55	30.7	-1.09	-0.01
248	261	U	16	-31.86	-2.13	20.14	-34.04	-0.28
248	255	U	2	-21.1	0.54	26.34	1.08	0.01
248	230	C	49	-19.5	-1.57	21.52	-76.78	-0.64
248	217	C	22	-20.77	-1.67	18.3	-36.81	-0.31
248	282	C	8	-25.59	-2.23	20.56	-17.86	-0.15
248	293	C	2	-20.6	-2.3	15.68	-4.59	-0.04

i-nuc	BP(j)	Nuc	#BP_Win	avgMFE	avgZ	avgED	SumZ	SumZ/#TotalWindows	BPs= 7
nt-249	-	G	120	-	-	-	-	-
249	NoBP	G	19	-30.08	-1.03	25.95	-19.53	-0.16
249	174	C	2	-23.3	-0.55	30.7	-1.09	-0.01
249	260	C	16	-31.86	-2.13	20.14	-34.04	-0.28
249	254	U	2	-21.1	0.54	26.34	1.08	0.01
249	229	C	49	-19.5	-1.57	21.52	-76.78	-0.64
249	216	C	22	-20.77	-1.67	18.3	-36.81	-0.31
249	281	U	8	-25.59	-2.23	20.56	-17.86	-0.15
249	292	C	2	-20.6	-2.3	15.68	-4.59	-0.04

i-nuc	BP(j)	Nuc	#BP_Win	avgMFE	avgZ	avgED	SumZ	SumZ/#TotalWindows	BPs= 8
nt-250	-	G	120	-	-	-	-	-
250	NoBP	G	10	-23.31	0.25	22.85	2.52	0.02
250	135	C	2	-25.85	0.64	42.08	1.28	0.01
250	173	C	2	-23.3	-0.55	30.7	-1.09	-0.01
250	259	U	16	-31.86	-2.13	20.14	-34.04	-0.28
250	228	C	49	-19.5	-1.57	21.52	-76.78	-0.64
250	215	C	22	-20.77	-1.67	18.3	-36.81	-0.31
250	280	C	8	-25.59	-2.23	20.56	-17.86	-0.15
250	291	C	2	-20.6	-2.3	15.68	-4.59	-0.04
250	361	C	9	-38.08	-2.89	26.52	-26.0	-0.22

i-nuc	BP(j)	Nuc	#BP_Win	avgMFE	avgZ	avgED	SumZ	SumZ/#TotalWindows	BPs= 6
nt-251	-	U	120	-	-	-	-	-
251	134	G	2	-25.85	0.64	42.08	1.28	0.01
251	172	A	2	-23.3	-0.55	30.7	-1.09	-0.01
251	NoBP	U	61	-20.37	-1.36	21.33	-82.91	-0.69
251	258	A	16	-31.86	-2.13	20.14	-34.04	-0.28
251	214	G	22	-20.77	-1.67	18.3	-36.81	-0.31
251	279	A	8	-25.59	-2.23	20.56	-17.86	-0.15
251	360	G	9	-38.08	-2.89	26.52	-26.0	-0.22

i-nuc	BP(j)	Nuc	#BP_Win	avgMFE	avgZ	avgED	SumZ	SumZ/#TotalWindows	BPs= 4
nt-252	-	U	120	-	-	-	-	-
252	NoBP	U	72	-21.29	-1.47	21.53	-105.97	-0.88
252	171	A	2	-23.3	-0.55	30.7	-1.09	-0.01
252	257	A	16	-31.86	-2.13	20.14	-34.04	-0.28
252	213	A	21	-20.76	-1.65	18.07	-34.68	-0.29
252	359	A	9	-38.08	-2.89	26.52	-26.0	-0.22

i-nuc	BP(j)	Nuc	#BP_Win	avgMFE	avgZ	avgED	SumZ	SumZ/#TotalWindows	BPs= 1
nt-253	-	U	120	-	-	-	-	-
253	NoBP	U	111	-22.88	-1.62	20.6	-180.14	-1.5
253	358	G	9	-38.08	-2.89	26.52	-26.0	-0.22

i-nuc	BP(j)	Nuc	#BP_Win	avgMFE	avgZ	avgED	SumZ	SumZ/#TotalWindows	BPs= 2
nt-254	-	U	120	-	-	-	-	-
254	NoBP	U	109	-23.03	-1.7	20.3	-185.01	-1.54
254	249	G	2	-21.1	0.54	26.34	1.08	0.01
254	357	G	9	-38.08	-2.89	26.52	-26.0	-0.22

i-nuc	BP(j)	Nuc	#BP_Win	avgMFE	avgZ	avgED	SumZ	SumZ/#TotalWindows	BPs= 2
nt-255	-	U	120	-	-	-	-	-
255	NoBP	U	109	-23.17	-1.73	20.26	-188.72	-1.57
255	248	G	2	-21.1	0.54	26.34	1.08	0.01
255	356	G	9	-38.08	-2.89	26.52	-26.0	-0.22

i-nuc	BP(j)	Nuc	#BP_Win	avgMFE	avgZ	avgED	SumZ	SumZ/#TotalWindows	BPs= 1
nt-256	-	A	120	-	-	-	-	-
256	NoBP	A	118	-24.43	-1.85	20.72	-218.33	-1.82
256	247	U	2	-21.1	0.54	26.34	1.08	0.01

i-nuc	BP(j)	Nuc	#BP_Win	avgMFE	avgZ	avgED	SumZ	SumZ/#TotalWindows	BPs= 2
nt-257	-	A	120	-	-	-	-	-
257	NoBP	A	102	-23.41	-1.84	20.8	-187.56	-1.56
257	252	U	16	-31.86	-2.13	20.14	-34.04	-0.28
257	246	U	2	-21.1	0.54	26.34	1.08	0.01

i-nuc	BP(j)	Nuc	#BP_Win	avgMFE	avgZ	avgED	SumZ	SumZ/#TotalWindows	BPs= 3
nt-258	-	A	120	-	-	-	-	-
258	NoBP	A	93	-22.16	-1.77	20.25	-164.61	-1.37
258	251	U	16	-31.86	-2.13	20.14	-34.04	-0.28
258	245	U	2	-21.1	0.54	26.34	1.08	0.01
258	353	U	9	-38.08	-2.89	26.52	-26.0	-0.22

i-nuc	BP(j)	Nuc	#BP_Win	avgMFE	avgZ	avgED	SumZ	SumZ/#TotalWindows	BPs= 4
nt-259	-	U	120	-	-	-	-	-
259	NoBP	U	91	-21.96	-1.77	20.28	-161.46	-1.35
259	250	G	16	-31.86	-2.13	20.14	-34.04	-0.28
259	244	A	2	-21.1	0.54	26.34	1.08	0.01
259	352	A	9	-38.08	-2.89	26.52	-26.0	-0.22
259	377	A	2	-40.05	-3.32	17.16	-6.65	-0.06

i-nuc	BP(j)	Nuc	#BP_Win	avgMFE	avgZ	avgED	SumZ	SumZ/#TotalWindows	BPs= 3
nt-260	-	C	120	-	-	-	-	-
260	NoBP	C	93	-22.13	-1.76	20.37	-163.86	-1.37
260	249	G	16	-31.86	-2.13	20.14	-34.04	-0.28
260	351	G	9	-38.08	-2.89	26.52	-26.0	-0.22
260	376	G	2	-40.05	-3.32	17.16	-6.65	-0.06

i-nuc	BP(j)	Nuc	#BP_Win	avgMFE	avgZ	avgED	SumZ	SumZ/#TotalWindows	BPs= 4
nt-261	-	U	120	-	-	-	-	-
261	248	G	16	-31.86	-2.13	20.14	-34.04	-0.28
261	238	A	2	-21.1	0.54	26.34	1.08	0.01
261	NoBP	U	91	-22.34	-1.85	20.22	-168.33	-1.4
261	350	G	9	-38.08	-2.89	26.52	-26.0	-0.22
261	375	A	2	-40.05	-3.32	17.16	-6.65	-0.06

i-nuc	BP(j)	Nuc	#BP_Win	avgMFE	avgZ	avgED	SumZ	SumZ/#TotalWindows	BPs= 3
nt-262	-	U	120	-	-	-	-	-
262	NoBP	U	107	-23.93	-1.92	20.21	-205.53	-1.71
262	237	G	2	-21.1	0.54	26.34	1.08	0.01
262	349	A	9	-38.08	-2.89	26.52	-26.0	-0.22
262	374	G	2	-40.05	-3.32	17.16	-6.65	-0.06

i-nuc	BP(j)	Nuc	#BP_Win	avgMFE	avgZ	avgED	SumZ	SumZ/#TotalWindows	BPs= 3
nt-263	-	C	120	-	-	-	-	-
263	NoBP	C	79	-28.35	-2.33	19.41	-183.78	-1.53
263	236	G	2	-21.1	0.54	26.34	1.08	0.01
263	214	G	30	-13.89	-1.03	22.2	-30.85	-0.26
263	348	G	9	-38.08	-2.89	26.52	-26.0	-0.22

i-nuc	BP(j)	Nuc	#BP_Win	avgMFE	avgZ	avgED	SumZ	SumZ/#TotalWindows	BPs= 3
nt-264	-	U	120	-	-	-	-	-
264	NoBP	U	8	-20.89	-0.57	20.93	-4.55	-0.04
264	235	A	2	-21.1	0.54	26.34	1.08	0.01
264	213	A	30	-13.89	-1.03	22.2	-30.85	-0.26
264	278	A	80	-30.41	-2.6	20.12	-207.65	-1.73

i-nuc	BP(j)	Nuc	#BP_Win	avgMFE	avgZ	avgED	SumZ	SumZ/#TotalWindows	BPs= 4
nt-265	-	G	120	-	-	-	-	-
265	NoBP	G	1	-20.8	0.2	24.52	0.2	0.0
265	234	C	2	-21.1	0.54	26.34	1.08	0.01
265	212	C	30	-13.89	-1.03	22.2	-30.85	-0.26
265	216	C	5	-20.5	-0.63	20.85	-3.15	-0.03
265	277	C	82	-30.41	-2.58	20.13	-211.79	-1.76

i-nuc	BP(j)	Nuc	#BP_Win	avgMFE	avgZ	avgED	SumZ	SumZ/#TotalWindows	BPs= 5
nt-266	-	G	120	-	-	-	-	-
266	NoBP	G	1	-21.0	0.63	23.74	0.63	0.01
266	233	U	1	-21.2	0.45	28.93	0.45	0.0
266	211	C	30	-13.89	-1.03	22.2	-30.85	-0.26
266	215	C	5	-20.5	-0.63	20.85	-3.15	-0.03
266	276	C	82	-30.41	-2.58	20.13	-211.79	-1.76
266	361	C	1	-38.8	-3.14	23.91	-3.14	-0.03

i-nuc	BP(j)	Nuc	#BP_Win	avgMFE	avgZ	avgED	SumZ	SumZ/#TotalWindows	BPs= 5
nt-267	-	C	120	-	-	-	-	-
267	NoBP	C	1	-21.2	0.45	28.93	0.45	0.0
267	210	G	30	-13.89	-1.03	22.2	-30.85	-0.26
267	214	G	5	-20.5	-0.63	20.85	-3.15	-0.03
267	275	G	82	-30.41	-2.58	20.13	-211.79	-1.76
267	360	G	1	-38.8	-3.14	23.91	-3.14	-0.03
267	356	G	1	-38.6	-3.34	25.68	-3.34	-0.03

i-nuc	BP(j)	Nuc	#BP_Win	avgMFE	avgZ	avgED	SumZ	SumZ/#TotalWindows	BPs= 3
nt-268	-	U	120	-	-	-	-	-
268	NoBP	U	113	-26.1	-2.18	20.67	-245.93	-2.05
268	213	A	5	-20.5	-0.63	20.85	-3.15	-0.03
268	359	A	1	-38.8	-3.14	23.91	-3.14	-0.03
268	355	A	1	-38.6	-3.34	25.68	-3.34	-0.03

i-nuc	BP(j)	Nuc	#BP_Win	avgMFE	avgZ	avgED	SumZ	SumZ/#TotalWindows	BPs= 2
nt-269	-	U	120	-	-	-	-	-
269	NoBP	U	118	-26.0	-2.14	20.55	-252.59	-2.1
269	358	G	1	-38.8	-3.14	23.91	-3.14	-0.03
269	354	A	1	-38.6	-3.34	25.68	-3.34	-0.03

i-nuc	BP(j)	Nuc	#BP_Win	avgMFE	avgZ	avgED	SumZ	SumZ/#TotalWindows	BPs= 1
nt-270	-	A	120	-	-	-	-	-
270	NoBP	A	119	-26.24	-2.18	20.45	-259.05	-2.16
270	353	U	1	-38.6	-3.34	25.68	-3.34	-0.03

i-nuc	BP(j)	Nuc	#BP_Win	avgMFE	avgZ	avgED	SumZ	SumZ/#TotalWindows	BPs= 3
nt-271	-	U	120	-	-	-	-	-
271	NoBP	U	114	-25.86	-2.16	20.33	-246.62	-2.06
271	357	G	1	-38.8	-3.14	23.91	-3.14	-0.03
271	352	A	1	-38.6	-3.34	25.68	-3.34	-0.03
271	359	A	4	-38.2	-3.09	19.48	-12.37	-0.1

i-nuc	BP(j)	Nuc	#BP_Win	avgMFE	avgZ	avgED	SumZ	SumZ/#TotalWindows	BPs= 3
nt-272	-	C	120	-	-	-	-	-
272	NoBP	C	114	-26.01	-2.19	20.2	-249.63	-2.08
272	356	G	1	-38.8	-3.14	23.91	-3.14	-0.03
272	351	G	1	-38.6	-3.34	25.68	-3.34	-0.03
272	358	G	4	-38.2	-3.09	19.48	-12.37	-0.1

i-nuc	BP(j)	Nuc	#BP_Win	avgMFE	avgZ	avgED	SumZ	SumZ/#TotalWindows	BPs= 2
nt-273	-	U	120	-	-	-	-	-
273	NoBP	U	115	-26.29	-2.23	20.16	-256.23	-2.14
273	355	A	1	-38.8	-3.14	23.91	-3.14	-0.03
273	357	G	4	-38.2	-3.09	19.48	-12.37	-0.1

i-nuc	BP(j)	Nuc	#BP_Win	avgMFE	avgZ	avgED	SumZ	SumZ/#TotalWindows	BPs= 2
nt-274	-	U	120	-	-	-	-	-
274	NoBP	U	115	-26.46	-2.25	20.12	-258.99	-2.16
274	354	A	1	-38.8	-3.14	23.91	-3.14	-0.03
274	356	G	4	-38.2	-3.09	19.48	-12.37	-0.1

i-nuc	BP(j)	Nuc	#BP_Win	avgMFE	avgZ	avgED	SumZ	SumZ/#TotalWindows	BPs= 2
nt-275	-	G	120	-	-	-	-	-
275	NoBP	G	37	-19.52	-1.68	19.88	-61.99	-0.52
275	267	C	82	-30.41	-2.58	20.13	-211.79	-1.76
275	353	U	1	-38.8	-3.14	23.91	-3.14	-0.03

i-nuc	BP(j)	Nuc	#BP_Win	avgMFE	avgZ	avgED	SumZ	SumZ/#TotalWindows	BPs= 1
nt-276	-	C	120	-	-	-	-	-
276	NoBP	C	38	-20.58	-1.79	20.03	-68.16	-0.57
276	266	G	82	-30.41	-2.58	20.13	-211.79	-1.76

i-nuc	BP(j)	Nuc	#BP_Win	avgMFE	avgZ	avgED	SumZ	SumZ/#TotalWindows	BPs= 1
nt-277	-	C	120	-	-	-	-	-
277	265	G	82	-30.41	-2.58	20.13	-211.79	-1.76
277	NoBP	C	38	-21.17	-1.89	19.93	-71.8	-0.6

i-nuc	BP(j)	Nuc	#BP_Win	avgMFE	avgZ	avgED	SumZ	SumZ/#TotalWindows	BPs= 1
nt-278	-	A	120	-	-	-	-	-
278	264	U	80	-30.41	-2.6	20.12	-207.65	-1.73
278	NoBP	A	40	-22.17	-1.98	19.99	-79.1	-0.66

i-nuc	BP(j)	Nuc	#BP_Win	avgMFE	avgZ	avgED	SumZ	SumZ/#TotalWindows	BPs= 1
nt-279	-	A	120	-	-	-	-	-
279	NoBP	A	112	-27.99	-2.42	20.09	-271.32	-2.26
279	251	U	8	-25.59	-2.23	20.56	-17.86	-0.15

i-nuc	BP(j)	Nuc	#BP_Win	avgMFE	avgZ	avgED	SumZ	SumZ/#TotalWindows	BPs= 2
nt-280	-	C	120	-	-	-	-	-
280	NoBP	C	71	-21.93	-1.94	20.61	-138.0	-1.15
280	250	G	8	-25.59	-2.23	20.56	-17.86	-0.15
280	350	G	41	-38.93	-3.3	19.35	-135.31	-1.13

i-nuc	BP(j)	Nuc	#BP_Win	avgMFE	avgZ	avgED	SumZ	SumZ/#TotalWindows	BPs= 3
nt-281	-	U	120	-	-	-	-	-
281	NoBP	U	59	-18.99	-1.75	19.78	-103.29	-0.86
281	249	G	8	-25.59	-2.23	20.56	-17.86	-0.15
281	345	A	12	-37.71	-3.01	26.14	-36.16	-0.3
281	349	A	41	-38.93	-3.3	19.35	-135.31	-1.13

i-nuc	BP(j)	Nuc	#BP_Win	avgMFE	avgZ	avgED	SumZ	SumZ/#TotalWindows	BPs= 3
nt-282	-	C	120	-	-	-	-	-
282	NoBP	C	58	-18.89	-1.75	19.87	-101.24	-0.84
282	248	G	8	-25.59	-2.23	20.56	-17.86	-0.15
282	344	G	12	-37.71	-3.01	26.14	-36.16	-0.3
282	348	G	42	-39.03	-3.32	19.47	-139.34	-1.16

i-nuc	BP(j)	Nuc	#BP_Win	avgMFE	avgZ	avgED	SumZ	SumZ/#TotalWindows	BPs= 3
nt-283	-	A	120	-	-	-	-	-
283	NoBP	A	58	-19.2	-1.78	20.03	-103.03	-0.86
283	247	U	8	-25.59	-2.23	20.56	-17.86	-0.15
283	343	U	12	-37.71	-3.01	26.14	-36.16	-0.3
283	347	U	42	-39.03	-3.32	19.47	-139.34	-1.16

i-nuc	BP(j)	Nuc	#BP_Win	avgMFE	avgZ	avgED	SumZ	SumZ/#TotalWindows	BPs= 1
nt-284	-	A	120	-	-	-	-	-
284	NoBP	A	112	-28.78	-2.5	20.55	-280.19	-2.33
284	246	U	8	-25.59	-2.23	20.56	-17.86	-0.15

i-nuc	BP(j)	Nuc	#BP_Win	avgMFE	avgZ	avgED	SumZ	SumZ/#TotalWindows	BPs= 2
nt-285	-	U	120	-	-	-	-	-
285	NoBP	U	73	-22.0	-1.94	21.24	-141.72	-1.18
285	238	A	2	-36.3	-3.66	17.8	-7.33	-0.06
285	345	A	45	-39.27	-3.34	19.73	-150.52	-1.25

i-nuc	BP(j)	Nuc	#BP_Win	avgMFE	avgZ	avgED	SumZ	SumZ/#TotalWindows	BPs= 2
nt-286	-	C	120	-	-	-	-	-
286	NoBP	C	73	-22.25	-1.96	21.36	-143.3	-1.19
286	237	G	2	-36.3	-3.66	17.8	-7.33	-0.06
286	344	G	45	-39.27	-3.34	19.73	-150.52	-1.25

i-nuc	BP(j)	Nuc	#BP_Win	avgMFE	avgZ	avgED	SumZ	SumZ/#TotalWindows	BPs= 3
nt-287	-	C	120	-	-	-	-	-
287	NoBP	C	71	-22.05	-1.95	21.47	-138.22	-1.15
287	344	G	2	-38.2	-3.36	22.38	-6.73	-0.06
287	236	G	2	-36.3	-3.66	17.8	-7.33	-0.06
287	342	G	45	-39.27	-3.34	19.73	-150.52	-1.25

i-nuc	BP(j)	Nuc	#BP_Win	avgMFE	avgZ	avgED	SumZ	SumZ/#TotalWindows	BPs= 3
nt-288	-	A	120	-	-	-	-	-
288	NoBP	A	52	-16.9	-1.53	20.67	-79.72	-0.66
288	340	U	21	-36.97	-3.21	23.84	-67.33	-0.56
288	343	U	2	-38.2	-3.36	22.38	-6.73	-0.06
288	341	U	45	-39.27	-3.34	19.73	-150.52	-1.25

i-nuc	BP(j)	Nuc	#BP_Win	avgMFE	avgZ	avgED	SumZ	SumZ/#TotalWindows	BPs= 3
nt-289	-	C	120	-	-	-	-	-
289	NoBP	C	51	-16.93	-1.52	21.08	-77.71	-0.65
289	338	G	1	-32.6	-3.28	18.02	-3.28	-0.03
289	339	G	66	-38.54	-3.3	21.04	-217.85	-1.82
289	342	G	2	-38.2	-3.36	22.38	-6.73	-0.06

i-nuc	BP(j)	Nuc	#BP_Win	avgMFE	avgZ	avgED	SumZ	SumZ/#TotalWindows	BPs= 4
nt-290	-	U	120	-	-	-	-	-
290	NoBP	U	45	-16.72	-1.55	21.04	-69.61	-0.58
290	238	A	6	-22.02	-1.76	21.47	-10.53	-0.09
290	337	A	1	-32.6	-3.28	18.02	-3.28	-0.03
290	338	G	66	-38.54	-3.3	21.04	-217.85	-1.82
290	339	G	2	-38.2	-3.36	22.38	-6.73	-0.06

i-nuc	BP(j)	Nuc	#BP_Win	avgMFE	avgZ	avgED	SumZ	SumZ/#TotalWindows	BPs= 4
nt-291	-	C	120	-	-	-	-	-
291	NoBP	C	109	-30.06	-2.62	21.17	-285.45	-2.38
291	237	G	6	-22.02	-1.76	21.47	-10.53	-0.09
291	250	G	2	-20.6	-2.3	15.68	-4.59	-0.04
291	336	G	1	-32.6	-3.28	18.02	-3.28	-0.03
291	338	G	2	-38.2	-3.36	22.38	-6.73	-0.06

i-nuc	BP(j)	Nuc	#BP_Win	avgMFE	avgZ	avgED	SumZ	SumZ/#TotalWindows	BPs= 4
nt-292	-	C	120	-	-	-	-	-
292	NoBP	C	36	-13.69	-1.23	20.98	-44.39	-0.37
292	236	G	6	-22.02	-1.76	21.47	-10.53	-0.09
292	249	G	2	-20.6	-2.3	15.68	-4.59	-0.04
292	336	G	75	-38.44	-3.34	21.26	-250.7	-2.09
292	335	G	1	-32.6	-3.28	18.02	-3.28	-0.03

i-nuc	BP(j)	Nuc	#BP_Win	avgMFE	avgZ	avgED	SumZ	SumZ/#TotalWindows	BPs= 4
nt-293	-	C	120	-	-	-	-	-
293	NoBP	C	38	-14.22	-1.23	21.06	-46.74	-0.39
293	329	G	2	-18.45	-1.92	20.85	-3.84	-0.03
293	248	G	2	-20.6	-2.3	15.68	-4.59	-0.04
293	335	G	77	-38.33	-3.34	21.24	-257.23	-2.14
293	334	G	1	-32.6	-3.28	18.02	-3.28	-0.03

i-nuc	BP(j)	Nuc	#BP_Win	avgMFE	avgZ	avgED	SumZ	SumZ/#TotalWindows	BPs= 4
nt-294	-	C	120	-	-	-	-	-
294	NoBP	C	36	-14.17	-1.28	20.54	-46.13	-0.38
294	188	G	2	-13.7	-0.63	25.12	-1.26	-0.01
294	328	G	2	-18.45	-1.92	20.85	-3.84	-0.03
294	334	G	79	-38.15	-3.33	21.21	-262.85	-2.19
294	333	G	1	-32.6	-3.28	18.02	-3.28	-0.03

i-nuc	BP(j)	Nuc	#BP_Win	avgMFE	avgZ	avgED	SumZ	SumZ/#TotalWindows	BPs= 3
nt-295	-	C	120	-	-	-	-	-
295	NoBP	C	35	-14.33	-1.32	20.28	-46.31	-0.39
295	187	G	2	-13.7	-0.63	25.12	-1.26	-0.01
295	327	G	2	-18.45	-1.92	20.85	-3.84	-0.03
295	333	G	81	-37.92	-3.3	21.26	-267.07	-2.23

i-nuc	BP(j)	Nuc	#BP_Win	avgMFE	avgZ	avgED	SumZ	SumZ/#TotalWindows	BPs= 3
nt-296	-	U	120	-	-	-	-	-
296	NoBP	U	34	-14.29	-1.3	20.23	-44.22	-0.37
296	186	A	2	-13.7	-0.63	25.12	-1.26	-0.01
296	326	A	2	-18.45	-1.92	20.85	-3.84	-0.03
296	332	A	82	-37.86	-3.3	21.22	-270.35	-2.25

i-nuc	BP(j)	Nuc	#BP_Win	avgMFE	avgZ	avgED	SumZ	SumZ/#TotalWindows	BPs= 3
nt-297	-	U	120	-	-	-	-	-
297	NoBP	U	34	-14.79	-1.33	20.1	-45.34	-0.38
297	185	G	2	-13.7	-0.63	25.12	-1.26	-0.01
297	325	G	2	-18.45	-1.92	20.85	-3.84	-0.03
297	331	G	82	-37.86	-3.3	21.22	-270.35	-2.25

i-nuc	BP(j)	Nuc	#BP_Win	avgMFE	avgZ	avgED	SumZ	SumZ/#TotalWindows	BPs= 3
nt-298	-	A	120	-	-	-	-	-
298	NoBP	A	35	-15.26	-1.32	20.38	-46.25	-0.39
298	189	U	1	-13.7	-0.82	24.29	-0.82	-0.01
298	324	U	2	-18.45	-1.92	20.85	-3.84	-0.03
298	330	U	82	-37.86	-3.3	21.22	-270.35	-2.25

i-nuc	BP(j)	Nuc	#BP_Win	avgMFE	avgZ	avgED	SumZ	SumZ/#TotalWindows	BPs= 2
nt-299	-	C	120	-	-	-	-	-
299	NoBP	C	37	-16.02	-1.39	20.26	-51.3	-0.43
299	188	G	1	-13.7	-0.82	24.29	-0.82	-0.01
299	329	G	82	-37.86	-3.3	21.22	-270.35	-2.25

i-nuc	BP(j)	Nuc	#BP_Win	avgMFE	avgZ	avgED	SumZ	SumZ/#TotalWindows	BPs= 2
nt-300	-	C	120	-	-	-	-	-
300	NoBP	C	37	-16.65	-1.43	20.08	-52.81	-0.44
300	187	G	1	-13.7	-0.82	24.29	-0.82	-0.01
300	328	G	82	-37.86	-3.3	21.22	-270.35	-2.25

i-nuc	BP(j)	Nuc	#BP_Win	avgMFE	avgZ	avgED	SumZ	SumZ/#TotalWindows	BPs= 2
nt-301	-	U	120	-	-	-	-	-
301	NoBP	U	37	-17.28	-1.46	19.93	-54.16	-0.45
301	186	A	1	-13.7	-0.82	24.29	-0.82	-0.01
301	327	G	82	-37.86	-3.3	21.22	-270.35	-2.25

i-nuc	BP(j)	Nuc	#BP_Win	avgMFE	avgZ	avgED	SumZ	SumZ/#TotalWindows	BPs= 0
nt-302	-	A	120	-	-	-	-	-
302	NoBP	A	120	-31.51	-2.72	20.82	-326.63	-2.72

i-nuc	BP(j)	Nuc	#BP_Win	avgMFE	avgZ	avgED	SumZ	SumZ/#TotalWindows	BPs= 1
nt-303	-	U	120	-	-	-	-	-
303	NoBP	U	38	-18.44	-1.52	19.82	-57.8	-0.48
303	326	A	82	-37.86	-3.3	21.22	-270.35	-2.25

i-nuc	BP(j)	Nuc	#BP_Win	avgMFE	avgZ	avgED	SumZ	SumZ/#TotalWindows	BPs= 2
nt-304	-	C	120	-	-	-	-	-
304	NoBP	C	36	-19.27	-1.55	19.84	-55.86	-0.47
304	327	G	2	-16.1	-1.88	16.62	-3.75	-0.03
304	325	G	82	-37.86	-3.3	21.22	-270.35	-2.25

i-nuc	BP(j)	Nuc	#BP_Win	avgMFE	avgZ	avgED	SumZ	SumZ/#TotalWindows	BPs= 1
nt-305	-	U	120	-	-	-	-	-
305	NoBP	U	118	-32.41	-2.78	20.76	-328.04	-2.73
305	326	A	2	-16.1	-1.88	16.62	-3.75	-0.03

i-nuc	BP(j)	Nuc	#BP_Win	avgMFE	avgZ	avgED	SumZ	SumZ/#TotalWindows	BPs= 1
nt-306	-	U	120	-	-	-	-	-
306	NoBP	U	118	-32.64	-2.79	20.72	-329.76	-2.75
306	325	G	2	-16.1	-1.88	16.62	-3.75	-0.03

i-nuc	BP(j)	Nuc	#BP_Win	avgMFE	avgZ	avgED	SumZ	SumZ/#TotalWindows	BPs= 1
nt-307	-	A	120	-	-	-	-	-
307	NoBP	A	118	-32.87	-2.81	20.71	-331.55	-2.76
307	324	U	2	-16.1	-1.88	16.62	-3.75	-0.03

i-nuc	BP(j)	Nuc	#BP_Win	avgMFE	avgZ	avgED	SumZ	SumZ/#TotalWindows	BPs= 1
nt-308	-	A	120	-	-	-	-	-
308	NoBP	A	26	-23.9	-1.72	20.14	-44.66	-0.37
308	322	U	94	-35.33	-3.12	20.76	-292.89	-2.44

i-nuc	BP(j)	Nuc	#BP_Win	avgMFE	avgZ	avgED	SumZ	SumZ/#TotalWindows	BPs= 1
nt-309	-	G	120	-	-	-	-	-
309	NoBP	G	19	-22.03	-1.73	20.14	-32.83	-0.27
309	321	C	101	-35.2	-3.04	20.7	-306.65	-2.56

i-nuc	BP(j)	Nuc	#BP_Win	avgMFE	avgZ	avgED	SumZ	SumZ/#TotalWindows	BPs= 1
nt-310	-	C	120	-	-	-	-	-
310	NoBP	C	19	-23.7	-1.86	19.91	-35.32	-0.29
310	320	G	101	-35.2	-3.04	20.7	-306.65	-2.56

i-nuc	BP(j)	Nuc	#BP_Win	avgMFE	avgZ	avgED	SumZ	SumZ/#TotalWindows	BPs= 2
nt-311	-	A	120	-	-	-	-	-
311	NoBP	A	15	-20.66	-1.56	20.05	-23.33	-0.19
311	319	U	101	-35.2	-3.04	20.7	-306.65	-2.56
311	427	U	4	-42.9	-3.66	18.25	-14.65	-0.12

i-nuc	BP(j)	Nuc	#BP_Win	avgMFE	avgZ	avgED	SumZ	SumZ/#TotalWindows	BPs= 1
nt-312	-	U	120	-	-	-	-	-
312	NoBP	U	114	-33.44	-2.86	20.61	-325.68	-2.71
312	426	A	6	-42.55	-3.59	18.27	-21.55	-0.18

i-nuc	BP(j)	Nuc	#BP_Win	avgMFE	avgZ	avgED	SumZ	SumZ/#TotalWindows	BPs= 1
nt-313	-	U	120	-	-	-	-	-
313	NoBP	U	112	-33.57	-2.87	20.61	-321.84	-2.68
313	425	A	8	-42.16	-3.49	18.3	-27.88	-0.23

i-nuc	BP(j)	Nuc	#BP_Win	avgMFE	avgZ	avgED	SumZ	SumZ/#TotalWindows	BPs= 1
nt-314	-	U	120	-	-	-	-	-
314	NoBP	U	111	-33.78	-2.89	20.61	-321.02	-2.68
314	424	G	9	-41.92	-3.43	18.3	-30.85	-0.26

i-nuc	BP(j)	Nuc	#BP_Win	avgMFE	avgZ	avgED	SumZ	SumZ/#TotalWindows	BPs= 1
nt-315	-	U	120	-	-	-	-	-
315	NoBP	U	108	-33.88	-2.92	20.64	-315.2	-2.63
315	423	G	12	-41.28	-3.23	18.41	-38.79	-0.32

i-nuc	BP(j)	Nuc	#BP_Win	avgMFE	avgZ	avgED	SumZ	SumZ/#TotalWindows	BPs= 1
nt-316	-	A	120	-	-	-	-	-
316	NoBP	A	106	-34.06	-2.95	20.64	-312.29	-2.6
316	422	U	14	-40.84	-3.1	18.58	-43.46	-0.36

i-nuc	BP(j)	Nuc	#BP_Win	avgMFE	avgZ	avgED	SumZ	SumZ/#TotalWindows	BPs= 1
nt-317	-	A	120	-	-	-	-	-
317	NoBP	A	105	-34.28	-2.97	20.65	-311.39	-2.59
317	421	U	15	-40.57	-3.02	18.71	-45.28	-0.38

i-nuc	BP(j)	Nuc	#BP_Win	avgMFE	avgZ	avgED	SumZ	SumZ/#TotalWindows	BPs= 1
nt-318	-	U	120	-	-	-	-	-
318	NoBP	U	105	-34.52	-2.97	20.73	-311.47	-2.6
318	420	G	15	-40.57	-3.02	18.71	-45.28	-0.38

i-nuc	BP(j)	Nuc	#BP_Win	avgMFE	avgZ	avgED	SumZ	SumZ/#TotalWindows	BPs= 2
nt-319	-	U	120	-	-	-	-	-
319	NoBP	U	4	-23.6	-1.23	23.41	-4.93	-0.04
319	311	A	101	-35.2	-3.04	20.7	-306.65	-2.56
319	419	G	15	-40.57	-3.02	18.71	-45.28	-0.38

i-nuc	BP(j)	Nuc	#BP_Win	avgMFE	avgZ	avgED	SumZ	SumZ/#TotalWindows	BPs= 2
nt-320	-	G	120	-	-	-	-	-
320	NoBP	G	1	-11.0	-0.82	19.97	-0.82	-0.01
320	310	C	101	-35.2	-3.04	20.7	-306.65	-2.56
320	418	U	18	-39.85	-2.75	20.14	-49.43	-0.41

i-nuc	BP(j)	Nuc	#BP_Win	avgMFE	avgZ	avgED	SumZ	SumZ/#TotalWindows	BPs= 2
nt-321	-	C	120	-	-	-	-	-
321	309	G	101	-35.2	-3.04	20.7	-306.65	-2.56
321	417	G	18	-39.85	-2.75	20.14	-49.43	-0.41
321	NoBP	C	1	-36.1	-1.32	24.04	-1.32	-0.01

i-nuc	BP(j)	Nuc	#BP_Win	avgMFE	avgZ	avgED	SumZ	SumZ/#TotalWindows	BPs= 3
nt-322	-	U	120	-	-	-	-	-
322	308	A	94	-35.33	-3.12	20.76	-292.89	-2.44
322	415	A	8	-36.83	-1.91	20.9	-15.29	-0.13
322	416	A	18	-39.85	-2.75	20.14	-49.43	-0.41

i-nuc	BP(j)	Nuc	#BP_Win	avgMFE	avgZ	avgED	SumZ	SumZ/#TotalWindows	BPs= 2
nt-323	-	C	120	-	-	-	-	-
323	NoBP	C	90	-35.88	-3.16	20.92	-284.41	-2.37
323	236	G	2	-20.6	-2.3	15.68	-4.59	-0.04
323	414	G	28	-38.69	-2.42	20.53	-67.81	-0.57

i-nuc	BP(j)	Nuc	#BP_Win	avgMFE	avgZ	avgED	SumZ	SumZ/#TotalWindows	BPs= 4
nt-324	-	U	120	-	-	-	-	-
324	NoBP	U	85	-37.01	-3.24	21.08	-275.01	-2.29
324	307	A	2	-16.1	-1.88	16.62	-3.75	-0.03
324	298	A	2	-18.45	-1.92	20.85	-3.84	-0.03
324	235	A	2	-20.6	-2.3	15.68	-4.59	-0.04
324	413	A	29	-38.47	-2.36	20.98	-68.33	-0.57

i-nuc	BP(j)	Nuc	#BP_Win	avgMFE	avgZ	avgED	SumZ	SumZ/#TotalWindows	BPs= 4
nt-325	-	G	120	-	-	-	-	-
325	NoBP	G	32	-36.75	-2.24	21.21	-71.67	-0.6
325	306	U	2	-16.1	-1.88	16.62	-3.75	-0.03
325	297	U	2	-18.45	-1.92	20.85	-3.84	-0.03
325	234	C	2	-20.6	-2.3	15.68	-4.59	-0.04
325	304	C	82	-37.86	-3.3	21.22	-270.35	-2.25

i-nuc	BP(j)	Nuc	#BP_Win	avgMFE	avgZ	avgED	SumZ	SumZ/#TotalWindows	BPs= 5
nt-326	-	A	120	-	-	-	-	-
326	NoBP	A	1	-14.0	-1.41	17.73	-1.41	-0.01
326	305	U	2	-16.1	-1.88	16.62	-3.75	-0.03
326	296	U	2	-18.45	-1.92	20.85	-3.84	-0.03
326	233	U	2	-20.6	-2.3	15.68	-4.59	-0.04
326	303	U	82	-37.86	-3.3	21.22	-270.35	-2.25
326	411	U	31	-38.07	-2.23	22.06	-69.07	-0.58

i-nuc	BP(j)	Nuc	#BP_Win	avgMFE	avgZ	avgED	SumZ	SumZ/#TotalWindows	BPs= 6
nt-327	-	G	120	-	-	-	-	-
327	304	C	2	-16.1	-1.88	16.62	-3.75	-0.03
327	295	C	2	-18.45	-1.92	20.85	-3.84	-0.03
327	229	C	2	-20.6	-2.3	15.68	-4.59	-0.04
327	301	U	82	-37.86	-3.3	21.22	-270.35	-2.25
327	410	C	31	-38.07	-2.23	22.06	-69.07	-0.58
327	409	C	1	-31.9	-0.26	40.88	-0.26	-0.0

i-nuc	BP(j)	Nuc	#BP_Win	avgMFE	avgZ	avgED	SumZ	SumZ/#TotalWindows	BPs= 5
nt-328	-	G	120	-	-	-	-	-
328	NoBP	G	1	-16.8	-1.79	16.2	-1.79	-0.01
328	294	C	2	-18.45	-1.92	20.85	-3.84	-0.03
328	228	C	2	-20.6	-2.3	15.68	-4.59	-0.04
328	300	C	82	-37.86	-3.3	21.22	-270.35	-2.25
328	409	C	31	-38.07	-2.23	22.06	-69.07	-0.58
328	408	U	2	-30.55	0.08	42.06	0.16	0.0

i-nuc	BP(j)	Nuc	#BP_Win	avgMFE	avgZ	avgED	SumZ	SumZ/#TotalWindows	BPs= 4
nt-329	-	G	120	-	-	-	-	-
329	293	C	2	-18.45	-1.92	20.85	-3.84	-0.03
329	227	C	2	-20.6	-2.3	15.68	-4.59	-0.04
329	299	C	82	-37.86	-3.3	21.22	-270.35	-2.25
329	407	C	34	-37.36	-2.02	23.76	-68.62	-0.57

i-nuc	BP(j)	Nuc	#BP_Win	avgMFE	avgZ	avgED	SumZ	SumZ/#TotalWindows	BPs= 4
nt-330	-	U	120	-	-	-	-	-
330	NoBP	U	1	-18.7	-2.15	20.65	-2.15	-0.02
330	226	A	2	-20.6	-2.3	15.68	-4.59	-0.04
330	298	A	82	-37.86	-3.3	21.22	-270.35	-2.25
330	406	A	34	-37.36	-2.02	23.76	-68.62	-0.57
330	413	A	1	-28.4	0.38	42.39	0.38	0.0

i-nuc	BP(j)	Nuc	#BP_Win	avgMFE	avgZ	avgED	SumZ	SumZ/#TotalWindows	BPs= 2
nt-331	-	G	120	-	-	-	-	-
331	225	C	2	-20.6	-2.3	15.68	-4.59	-0.04
331	297	U	82	-37.86	-3.3	21.22	-270.35	-2.25
331	NoBP	G	36	-36.87	-1.89	24.77	-68.04	-0.57

i-nuc	BP(j)	Nuc	#BP_Win	avgMFE	avgZ	avgED	SumZ	SumZ/#TotalWindows	BPs= 3
nt-332	-	A	120	-	-	-	-	-
332	NoBP	A	1	-20.9	-2.33	16.11	-2.33	-0.02
332	296	U	82	-37.86	-3.3	21.22	-270.35	-2.25
332	404	U	36	-36.86	-1.89	24.74	-68.2	-0.57
332	411	U	1	-28.4	0.38	42.39	0.38	0.0

i-nuc	BP(j)	Nuc	#BP_Win	avgMFE	avgZ	avgED	SumZ	SumZ/#TotalWindows	BPs= 4
nt-333	-	G	120	-	-	-	-	-
333	295	C	81	-37.92	-3.3	21.26	-267.07	-2.23
333	294	C	1	-32.6	-3.28	18.02	-3.28	-0.03
333	403	C	36	-36.86	-1.89	24.74	-68.2	-0.57
333	410	C	1	-28.4	0.38	42.39	0.38	0.0
333	NoBP	G	1	-27.6	0.26	41.8	0.26	0.0

i-nuc	BP(j)	Nuc	#BP_Win	avgMFE	avgZ	avgED	SumZ	SumZ/#TotalWindows	BPs= 5
nt-334	-	G	120	-	-	-	-	-
334	294	C	79	-38.15	-3.33	21.21	-262.85	-2.19
334	293	C	1	-32.6	-3.28	18.02	-3.28	-0.03
334	411	U	3	-30.6	-0.56	34.65	-1.69	-0.01
334	402	C	36	-36.86	-1.89	24.74	-68.2	-0.57
334	409	C	1	-28.4	0.38	42.39	0.38	0.0

i-nuc	BP(j)	Nuc	#BP_Win	avgMFE	avgZ	avgED	SumZ	SumZ/#TotalWindows	BPs= 5
nt-335	-	G	120	-	-	-	-	-
335	293	C	77	-38.33	-3.34	21.24	-257.23	-2.14
335	292	C	1	-32.6	-3.28	18.02	-3.28	-0.03
335	410	C	4	-32.6	-1.09	31.84	-4.34	-0.04
335	401	C	36	-36.86	-1.89	24.74	-68.2	-0.57
335	408	U	1	-28.4	0.38	42.39	0.38	0.0
335	NoBP	G	1	-27.3	0.12	41.57	0.12	0.0

i-nuc	BP(j)	Nuc	#BP_Win	avgMFE	avgZ	avgED	SumZ	SumZ/#TotalWindows	BPs= 5
nt-336	-	G	120	-	-	-	-	-
336	292	C	75	-38.44	-3.34	21.26	-250.7	-2.09
336	291	C	1	-32.6	-3.28	18.02	-3.28	-0.03
336	NoBP	G	3	-31.67	-0.95	31.33	-2.85	-0.02
336	409	C	4	-32.6	-1.09	31.84	-4.34	-0.04
336	400	C	36	-36.86	-1.89	24.74	-68.2	-0.57
336	407	C	1	-28.4	0.38	42.39	0.38	0.0

i-nuc	BP(j)	Nuc	#BP_Win	avgMFE	avgZ	avgED	SumZ	SumZ/#TotalWindows	BPs= 5
nt-337	-	A	120	-	-	-	-	-
337	NoBP	A	76	-38.05	-3.19	21.71	-242.57	-2.02
337	290	U	1	-32.6	-3.28	18.02	-3.28	-0.03
337	411	U	2	-41.55	-3.43	23.86	-6.87	-0.06
337	408	U	4	-32.6	-1.09	31.84	-4.34	-0.04
337	399	U	36	-36.86	-1.89	24.74	-68.2	-0.57
337	404	U	1	-28.4	0.38	42.39	0.38	0.0

i-nuc	BP(j)	Nuc	#BP_Win	avgMFE	avgZ	avgED	SumZ	SumZ/#TotalWindows	BPs= 8
nt-338	-	G	120	-	-	-	-	-
338	NoBP	G	5	-28.2	-0.55	29.65	-2.73	-0.02
338	289	C	1	-32.6	-3.28	18.02	-3.28	-0.03
338	290	U	66	-38.54	-3.3	21.04	-217.85	-1.82
338	291	C	2	-38.2	-3.36	22.38	-6.73	-0.06
338	408	U	3	-42.07	-3.6	28.73	-10.81	-0.09
338	410	C	2	-41.55	-3.43	23.86	-6.87	-0.06
338	407	C	4	-32.6	-1.09	31.84	-4.34	-0.04
338	398	U	36	-36.86	-1.89	24.74	-68.2	-0.57
338	403	C	1	-28.4	0.38	42.39	0.38	0.0

i-nuc	BP(j)	Nuc	#BP_Win	avgMFE	avgZ	avgED	SumZ	SumZ/#TotalWindows	BPs= 5
nt-339	-	G	120	-	-	-	-	-
339	NoBP	G	46	-35.36	-1.62	26.1	-74.61	-0.62
339	289	C	66	-38.54	-3.3	21.04	-217.85	-1.82
339	290	U	2	-38.2	-3.36	22.38	-6.73	-0.06
339	407	C	3	-42.07	-3.6	28.73	-10.81	-0.09
339	409	C	2	-41.55	-3.43	23.86	-6.87	-0.06
339	402	C	1	-28.4	0.38	42.39	0.38	0.0

i-nuc	BP(j)	Nuc	#BP_Win	avgMFE	avgZ	avgED	SumZ	SumZ/#TotalWindows	BPs= 3
nt-340	-	U	120	-	-	-	-	-
340	288	A	21	-36.97	-3.21	23.84	-67.33	-0.56
340	NoBP	U	92	-37.7	-2.56	22.92	-235.72	-1.96
340	406	A	3	-42.07	-3.6	28.73	-10.81	-0.09
340	449	A	4	-27.3	0.23	32.44	0.91	0.01

i-nuc	BP(j)	Nuc	#BP_Win	avgMFE	avgZ	avgED	SumZ	SumZ/#TotalWindows	BPs= 3
nt-341	-	U	120	-	-	-	-	-
341	NoBP	U	68	-36.36	-2.19	25.59	-148.87	-1.24
341	288	A	45	-39.27	-3.34	19.73	-150.52	-1.25
341	405	A	3	-42.07	-3.6	28.73	-10.81	-0.09
341	448	A	4	-27.3	0.23	32.44	0.91	0.01

i-nuc	BP(j)	Nuc	#BP_Win	avgMFE	avgZ	avgED	SumZ	SumZ/#TotalWindows	BPs= 6
nt-342	-	G	120	-	-	-	-	-
342	NoBP	G	63	-36.19	-2.1	25.74	-132.07	-1.1
342	289	C	2	-38.2	-3.36	22.38	-6.73	-0.06
342	287	C	45	-39.27	-3.34	19.73	-150.52	-1.25
342	404	U	3	-42.07	-3.6	28.73	-10.81	-0.09
342	407	C	2	-41.55	-3.43	23.86	-6.87	-0.06
342	401	C	1	-28.4	0.38	42.39	0.38	0.0
342	447	C	4	-27.3	0.23	32.44	0.91	0.01

i-nuc	BP(j)	Nuc	#BP_Win	avgMFE	avgZ	avgED	SumZ	SumZ/#TotalWindows	BPs= 5
nt-343	-	U	120	-	-	-	-	-
343	NoBP	U	98	-37.47	-2.51	23.52	-246.17	-2.05
343	288	A	2	-38.2	-3.36	22.38	-6.73	-0.06
343	283	A	12	-37.71	-3.01	26.14	-36.16	-0.3
343	235	A	2	-36.3	-3.66	17.8	-7.33	-0.06
343	406	A	2	-41.55	-3.43	23.86	-6.87	-0.06
343	446	A	4	-27.3	0.23	32.44	0.91	0.01

i-nuc	BP(j)	Nuc	#BP_Win	avgMFE	avgZ	avgED	SumZ	SumZ/#TotalWindows	BPs= 6
nt-344	-	G	120	-	-	-	-	-
344	NoBP	G	47	-36.15	-1.8	26.01	-84.45	-0.7
344	287	C	2	-38.2	-3.36	22.38	-6.73	-0.06
344	282	C	12	-37.71	-3.01	26.14	-36.16	-0.3
344	234	C	2	-36.3	-3.66	17.8	-7.33	-0.06
344	286	C	45	-39.27	-3.34	19.73	-150.52	-1.25
344	400	C	8	-35.62	-1.85	31.99	-14.77	-0.12
344	445	U	4	-27.3	0.23	32.44	0.91	0.01

i-nuc	BP(j)	Nuc	#BP_Win	avgMFE	avgZ	avgED	SumZ	SumZ/#TotalWindows	BPs= 4
nt-345	-	A	120	-	-	-	-	-
345	NoBP	A	53	-35.47	-1.64	26.56	-87.03	-0.73
345	281	U	12	-37.71	-3.01	26.14	-36.16	-0.3
345	233	U	2	-36.3	-3.66	17.8	-7.33	-0.06
345	285	U	45	-39.27	-3.34	19.73	-150.52	-1.25
345	399	U	8	-35.62	-1.85	31.99	-14.77	-0.12

i-nuc	BP(j)	Nuc	#BP_Win	avgMFE	avgZ	avgED	SumZ	SumZ/#TotalWindows	BPs= 3
nt-346	-	A	120	-	-	-	-	-
346	NoBP	A	106	-37.6	-2.56	23.51	-271.34	-2.26
346	232	U	2	-36.3	-3.66	17.8	-7.33	-0.06
346	398	U	8	-35.62	-1.85	31.99	-14.77	-0.12
346	443	U	4	-27.3	0.23	32.44	0.91	0.01

i-nuc	BP(j)	Nuc	#BP_Win	avgMFE	avgZ	avgED	SumZ	SumZ/#TotalWindows	BPs= 3
nt-347	-	U	120	-	-	-	-	-
347	NoBP	U	72	-36.48	-1.99	26.98	-143.1	-1.19
347	231	A	2	-36.3	-3.66	17.8	-7.33	-0.06
347	283	A	42	-39.03	-3.32	19.47	-139.34	-1.16
347	442	A	4	-27.3	0.23	32.44	0.91	0.01

i-nuc	BP(j)	Nuc	#BP_Win	avgMFE	avgZ	avgED	SumZ	SumZ/#TotalWindows	BPs= 6
nt-348	-	G	120	-	-	-	-	-
348	230	C	2	-36.3	-3.66	17.8	-7.33	-0.06
348	282	C	42	-39.03	-3.32	19.47	-139.34	-1.16
348	263	C	9	-38.08	-2.89	26.52	-26.0	-0.22
348	397	C	47	-36.35	-1.83	26.51	-85.93	-0.72
348	NoBP	G	14	-34.8	-1.49	29.65	-20.87	-0.17
348	403	C	2	-41.55	-3.43	23.86	-6.87	-0.06
348	441	C	4	-27.3	0.23	32.44	0.91	0.01

i-nuc	BP(j)	Nuc	#BP_Win	avgMFE	avgZ	avgED	SumZ	SumZ/#TotalWindows	BPs= 3
nt-349	-	A	120	-	-	-	-	-
349	NoBP	A	23	-34.3	-1.5	28.64	-34.55	-0.29
349	281	U	41	-38.93	-3.3	19.35	-135.31	-1.13
349	262	U	9	-38.08	-2.89	26.52	-26.0	-0.22
349	396	U	47	-36.35	-1.83	26.51	-85.93	-0.72

i-nuc	BP(j)	Nuc	#BP_Win	avgMFE	avgZ	avgED	SumZ	SumZ/#TotalWindows	BPs= 4
nt-350	-	G	120	-	-	-	-	-
350	280	C	41	-38.93	-3.3	19.35	-135.31	-1.13
350	261	U	9	-38.08	-2.89	26.52	-26.0	-0.22
350	395	C	47	-36.35	-1.83	26.51	-85.93	-0.72
350	401	C	23	-34.0	-1.33	28.98	-30.65	-0.26

i-nuc	BP(j)	Nuc	#BP_Win	avgMFE	avgZ	avgED	SumZ	SumZ/#TotalWindows	BPs= 4
nt-351	-	G	120	-	-	-	-	-
351	NoBP	G	39	-39.04	-3.3	19.13	-128.86	-1.07
351	260	C	9	-38.08	-2.89	26.52	-26.0	-0.22
351	272	C	1	-38.6	-3.34	25.68	-3.34	-0.03
351	394	C	47	-36.35	-1.83	26.51	-85.93	-0.72
351	400	C	24	-33.69	-1.23	29.57	-29.55	-0.25

i-nuc	BP(j)	Nuc	#BP_Win	avgMFE	avgZ	avgED	SumZ	SumZ/#TotalWindows	BPs= 3
nt-352	-	A	120	-	-	-	-	-
352	NoBP	A	86	-37.47	-2.45	23.43	-210.89	-1.76
352	259	U	9	-38.08	-2.89	26.52	-26.0	-0.22
352	271	U	1	-38.6	-3.34	25.68	-3.34	-0.03
352	399	U	24	-33.69	-1.23	29.57	-29.55	-0.25

i-nuc	BP(j)	Nuc	#BP_Win	avgMFE	avgZ	avgED	SumZ	SumZ/#TotalWindows	BPs= 3
nt-353	-	U	120	-	-	-	-	-
353	NoBP	U	109	-36.55	-2.14	25.02	-233.42	-1.95
353	258	A	9	-38.08	-2.89	26.52	-26.0	-0.22
353	275	G	1	-38.8	-3.14	23.91	-3.14	-0.03
353	270	A	1	-38.6	-3.34	25.68	-3.34	-0.03

i-nuc	BP(j)	Nuc	#BP_Win	avgMFE	avgZ	avgED	SumZ	SumZ/#TotalWindows	BPs= 2
nt-354	-	A	120	-	-	-	-	-
354	NoBP	A	118	-36.61	-2.17	25.23	-255.88	-2.13
354	274	U	1	-38.8	-3.14	23.91	-3.14	-0.03
354	269	U	1	-38.6	-3.34	25.68	-3.34	-0.03

i-nuc	BP(j)	Nuc	#BP_Win	avgMFE	avgZ	avgED	SumZ	SumZ/#TotalWindows	BPs= 5
nt-355	-	A	120	-	-	-	-	-
355	NoBP	A	25	-37.26	-2.72	22.77	-68.07	-0.57
355	371	U	13	-39.68	-3.37	18.55	-43.87	-0.37
355	273	U	1	-38.8	-3.14	23.91	-3.14	-0.03
355	268	U	1	-38.6	-3.34	25.68	-3.34	-0.03
355	392	U	52	-36.28	-1.82	26.45	-94.49	-0.79
355	396	U	28	-35.05	-1.65	28.17	-46.34	-0.39

i-nuc	BP(j)	Nuc	#BP_Win	avgMFE	avgZ	avgED	SumZ	SumZ/#TotalWindows	BPs= 7
nt-356	-	G	120	-	-	-	-	-
356	NoBP	G	9	-35.01	-1.86	20.67	-16.77	-0.14
356	255	U	9	-38.08	-2.89	26.52	-26.0	-0.22
356	370	C	14	-39.51	-3.36	18.97	-47.06	-0.39
356	272	C	1	-38.8	-3.14	23.91	-3.14	-0.03
356	267	C	1	-38.6	-3.34	25.68	-3.34	-0.03
356	274	U	4	-38.2	-3.09	19.48	-12.37	-0.1
356	391	C	53	-36.32	-1.84	26.31	-97.42	-0.81
356	395	C	29	-35.27	-1.73	27.92	-50.08	-0.42

i-nuc	BP(j)	Nuc	#BP_Win	avgMFE	avgZ	avgED	SumZ	SumZ/#TotalWindows	BPs= 7
nt-357	-	G	120	-	-	-	-	-
357	NoBP	G	9	-35.62	-1.94	19.91	-17.45	-0.15
357	254	U	9	-38.08	-2.89	26.52	-26.0	-0.22
357	369	U	14	-39.51	-3.36	18.97	-47.06	-0.39
357	271	U	1	-38.8	-3.14	23.91	-3.14	-0.03
357	273	U	4	-38.2	-3.09	19.48	-12.37	-0.1
357	390	C	53	-36.32	-1.84	26.31	-97.42	-0.81
357	394	C	29	-35.27	-1.73	27.92	-50.08	-0.42
357	388	U	1	-29.5	0.57	31.84	0.57	0.0

i-nuc	BP(j)	Nuc	#BP_Win	avgMFE	avgZ	avgED	SumZ	SumZ/#TotalWindows	BPs= 6
nt-358	-	G	120	-	-	-	-	-
358	NoBP	G	62	-36.16	-1.8	25.36	-111.8	-0.93
358	253	U	9	-38.08	-2.89	26.52	-26.0	-0.22
358	368	C	14	-39.51	-3.36	18.97	-47.06	-0.39
358	269	U	1	-38.8	-3.14	23.91	-3.14	-0.03
358	272	C	4	-38.2	-3.09	19.48	-12.37	-0.1
358	393	C	29	-35.27	-1.73	27.92	-50.08	-0.42
358	387	C	1	-29.5	0.57	31.84	0.57	0.0

i-nuc	BP(j)	Nuc	#BP_Win	avgMFE	avgZ	avgED	SumZ	SumZ/#TotalWindows	BPs= 6
nt-359	-	A	120	-	-	-	-	-
359	NoBP	A	10	-34.29	-1.1	20.98	-10.97	-0.09
359	252	U	9	-38.08	-2.89	26.52	-26.0	-0.22
359	367	U	14	-39.51	-3.36	18.97	-47.06	-0.39
359	268	U	1	-38.8	-3.14	23.91	-3.14	-0.03
359	271	U	4	-38.2	-3.09	19.48	-12.37	-0.1
359	388	U	53	-36.32	-1.84	26.31	-97.42	-0.81
359	392	U	29	-35.27	-1.73	27.92	-50.08	-0.42

i-nuc	BP(j)	Nuc	#BP_Win	avgMFE	avgZ	avgED	SumZ	SumZ/#TotalWindows	BPs= 4
nt-360	-	G	120	-	-	-	-	-
360	NoBP	G	28	-37.33	-2.41	19.71	-67.58	-0.56
360	251	U	9	-38.08	-2.89	26.52	-26.0	-0.22
360	267	C	1	-38.8	-3.14	23.91	-3.14	-0.03
360	387	C	53	-36.32	-1.84	26.31	-97.42	-0.81
360	391	C	29	-35.27	-1.73	27.92	-50.08	-0.42

i-nuc	BP(j)	Nuc	#BP_Win	avgMFE	avgZ	avgED	SumZ	SumZ/#TotalWindows	BPs= 3
nt-361	-	C	120	-	-	-	-	-
361	250	G	9	-38.08	-2.89	26.52	-26.0	-0.22
361	NoBP	C	14	-39.51	-3.36	18.97	-47.06	-0.39
361	384	G	96	-35.79	-1.72	25.91	-165.32	-1.38
361	266	G	1	-38.8	-3.14	23.91	-3.14	-0.03

i-nuc	BP(j)	Nuc	#BP_Win	avgMFE	avgZ	avgED	SumZ	SumZ/#TotalWindows	BPs= 1
nt-362	-	A	120	-	-	-	-	-
362	NoBP	A	22	-39.05	-3.21	21.6	-70.58	-0.59
362	383	U	98	-35.77	-1.71	25.82	-167.77	-1.4

i-nuc	BP(j)	Nuc	#BP_Win	avgMFE	avgZ	avgED	SumZ	SumZ/#TotalWindows	BPs= 1
nt-363	-	U	120	-	-	-	-	-
363	NoBP	U	22	-38.72	-3.03	21.17	-66.62	-0.56
363	382	A	98	-35.77	-1.71	25.82	-167.77	-1.4

i-nuc	BP(j)	Nuc	#BP_Win	avgMFE	avgZ	avgED	SumZ	SumZ/#TotalWindows	BPs= 1
nt-364	-	U	120	-	-	-	-	-
364	NoBP	U	22	-38.39	-2.84	20.93	-62.42	-0.52
364	381	A	98	-35.77	-1.71	25.82	-167.77	-1.4

i-nuc	BP(j)	Nuc	#BP_Win	avgMFE	avgZ	avgED	SumZ	SumZ/#TotalWindows	BPs= 0
nt-365	-	G	120	-	-	-	-	-
365	NoBP	G	120	-36.19	-1.88	24.88	-226.13	-1.88

i-nuc	BP(j)	Nuc	#BP_Win	avgMFE	avgZ	avgED	SumZ	SumZ/#TotalWindows	BPs= 1
nt-366	-	A	120	-	-	-	-	-
366	NoBP	A	22	-37.72	-2.47	20.53	-54.44	-0.45
366	379	U	98	-35.77	-1.71	25.82	-167.77	-1.4

i-nuc	BP(j)	Nuc	#BP_Win	avgMFE	avgZ	avgED	SumZ	SumZ/#TotalWindows	BPs= 2
nt-367	-	U	120	-	-	-	-	-
367	NoBP	U	101	-35.85	-1.75	25.81	-177.04	-1.48
367	359	A	14	-39.51	-3.36	18.97	-47.06	-0.39
367	377	A	5	-30.9	1.18	21.27	5.91	0.05

i-nuc	BP(j)	Nuc	#BP_Win	avgMFE	avgZ	avgED	SumZ	SumZ/#TotalWindows	BPs= 3
nt-368	-	C	120	-	-	-	-	-
368	NoBP	C	2	-38.35	-3.24	24.8	-6.47	-0.05
368	358	G	14	-39.51	-3.36	18.97	-47.06	-0.39
368	378	G	99	-35.72	-1.68	25.8	-166.36	-1.39
368	376	G	5	-30.9	1.18	21.27	5.91	0.05

i-nuc	BP(j)	Nuc	#BP_Win	avgMFE	avgZ	avgED	SumZ	SumZ/#TotalWindows	BPs= 3
nt-369	-	U	120	-	-	-	-	-
369	NoBP	U	2	-34.1	-0.86	32.19	-1.73	-0.01
369	357	G	14	-39.51	-3.36	18.97	-47.06	-0.39
369	377	A	99	-35.72	-1.68	25.8	-166.36	-1.39
369	375	A	5	-30.9	1.18	21.27	5.91	0.05

i-nuc	BP(j)	Nuc	#BP_Win	avgMFE	avgZ	avgED	SumZ	SumZ/#TotalWindows	BPs= 3
nt-370	-	C	120	-	-	-	-	-
370	356	G	14	-39.51	-3.36	18.97	-47.06	-0.39
370	376	G	99	-35.72	-1.68	25.8	-166.36	-1.39
370	374	G	5	-30.9	1.18	21.27	5.91	0.05
370	NoBP	C	2	-30.45	1.4	41.19	2.81	0.02

i-nuc	BP(j)	Nuc	#BP_Win	avgMFE	avgZ	avgED	SumZ	SumZ/#TotalWindows	BPs= 2
nt-371	-	U	120	-	-	-	-	-
371	355	A	13	-39.68	-3.37	18.55	-43.87	-0.37
371	375	A	99	-35.72	-1.68	25.8	-166.36	-1.39
371	NoBP	U	8	-31.09	1.14	27.99	9.12	0.08

i-nuc	BP(j)	Nuc	#BP_Win	avgMFE	avgZ	avgED	SumZ	SumZ/#TotalWindows	BPs= 0
nt-372	-	A	120	-	-	-	-	-
372	NoBP	A	120	-35.8	-1.64	25.29	-197.31	-1.64

i-nuc	BP(j)	Nuc	#BP_Win	avgMFE	avgZ	avgED	SumZ	SumZ/#TotalWindows	BPs= 0
nt-373	-	A	120	-	-	-	-	-
373	NoBP	A	120	-35.76	-1.61	25.44	-193.22	-1.61

i-nuc	BP(j)	Nuc	#BP_Win	avgMFE	avgZ	avgED	SumZ	SumZ/#TotalWindows	BPs= 2
nt-374	-	G	120	-	-	-	-	-
374	NoBP	G	113	-35.85	-1.67	25.92	-188.34	-1.57
374	262	U	2	-40.05	-3.32	17.16	-6.65	-0.06
374	370	C	5	-30.9	1.18	21.27	5.91	0.05

i-nuc	BP(j)	Nuc	#BP_Win	avgMFE	avgZ	avgED	SumZ	SumZ/#TotalWindows	BPs= 3
nt-375	-	A	120	-	-	-	-	-
375	NoBP	A	14	-36.39	-1.27	28.05	-17.77	-0.15
375	261	U	2	-40.05	-3.32	17.16	-6.65	-0.06
375	371	U	99	-35.72	-1.68	25.8	-166.36	-1.39
375	369	U	5	-30.9	1.18	21.27	5.91	0.05

i-nuc	BP(j)	Nuc	#BP_Win	avgMFE	avgZ	avgED	SumZ	SumZ/#TotalWindows	BPs= 3
nt-376	-	G	120	-	-	-	-	-
376	NoBP	G	14	-36.01	-0.95	29.92	-13.3	-0.11
376	260	C	2	-40.05	-3.32	17.16	-6.65	-0.06
376	370	C	99	-35.72	-1.68	25.8	-166.36	-1.39
376	368	C	5	-30.9	1.18	21.27	5.91	0.05

i-nuc	BP(j)	Nuc	#BP_Win	avgMFE	avgZ	avgED	SumZ	SumZ/#TotalWindows	BPs= 4
nt-377	-	A	120	-	-	-	-	-
377	259	U	2	-40.05	-3.32	17.16	-6.65	-0.06
377	NoBP	A	12	-36.57	-1.01	29.2	-12.07	-0.1
377	369	U	99	-35.72	-1.68	25.8	-166.36	-1.39
377	367	U	5	-30.9	1.18	21.27	5.91	0.05
377	388	U	2	-30.45	1.4	41.19	2.81	0.02

i-nuc	BP(j)	Nuc	#BP_Win	avgMFE	avgZ	avgED	SumZ	SumZ/#TotalWindows	BPs= 2
nt-378	-	G	120	-	-	-	-	-
378	NoBP	G	19	-35.2	-0.46	26.52	-8.8	-0.07
378	368	C	99	-35.72	-1.68	25.8	-166.36	-1.39
378	387	C	2	-30.45	1.4	41.19	2.81	0.02

i-nuc	BP(j)	Nuc	#BP_Win	avgMFE	avgZ	avgED	SumZ	SumZ/#TotalWindows	BPs= 2
nt-379	-	U	120	-	-	-	-	-
379	NoBP	U	20	-34.7	-0.17	27.04	-3.37	-0.03
379	366	A	98	-35.77	-1.71	25.82	-167.77	-1.4
379	386	A	2	-30.45	1.4	41.19	2.81	0.02

i-nuc	BP(j)	Nuc	#BP_Win	avgMFE	avgZ	avgED	SumZ	SumZ/#TotalWindows	BPs= 0
nt-380	-	G	120	-	-	-	-	-
380	NoBP	G	120	-35.47	-1.37	26.36	-164.71	-1.37

i-nuc	BP(j)	Nuc	#BP_Win	avgMFE	avgZ	avgED	SumZ	SumZ/#TotalWindows	BPs= 1
nt-381	-	A	120	-	-	-	-	-
381	NoBP	A	22	-33.91	0.29	29.19	6.47	0.05
381	364	U	98	-35.77	-1.71	25.82	-167.77	-1.4

i-nuc	BP(j)	Nuc	#BP_Win	avgMFE	avgZ	avgED	SumZ	SumZ/#TotalWindows	BPs= 1
nt-382	-	A	120	-	-	-	-	-
382	NoBP	A	22	-33.7	0.45	29.55	9.83	0.08
382	363	U	98	-35.77	-1.71	25.82	-167.77	-1.4

i-nuc	BP(j)	Nuc	#BP_Win	avgMFE	avgZ	avgED	SumZ	SumZ/#TotalWindows	BPs= 1
nt-383	-	U	120	-	-	-	-	-
383	NoBP	U	22	-33.5	0.6	29.88	13.31	0.11
383	362	A	98	-35.77	-1.71	25.82	-167.77	-1.4

i-nuc	BP(j)	Nuc	#BP_Win	avgMFE	avgZ	avgED	SumZ	SumZ/#TotalWindows	BPs= 2
nt-384	-	G	120	-	-	-	-	-
384	361	C	96	-35.79	-1.72	25.91	-165.32	-1.38
384	NoBP	G	17	-34.51	0.37	32.69	6.25	0.05
384	477	C	7	-30.86	1.14	21.34	8.01	0.07

i-nuc	BP(j)	Nuc	#BP_Win	avgMFE	avgZ	avgED	SumZ	SumZ/#TotalWindows	BPs= 0
nt-385	-	A	120	-	-	-	-	-
385	NoBP	A	120	-35.29	-1.23	26.65	-147.71	-1.23

i-nuc	BP(j)	Nuc	#BP_Win	avgMFE	avgZ	avgED	SumZ	SumZ/#TotalWindows	BPs= 1
nt-386	-	A	120	-	-	-	-	-
386	NoBP	A	118	-35.34	-1.24	26.44	-146.85	-1.22
386	379	U	2	-30.45	1.4	41.19	2.81	0.02

i-nuc	BP(j)	Nuc	#BP_Win	avgMFE	avgZ	avgED	SumZ	SumZ/#TotalWindows	BPs= 5
nt-387	-	C	120	-	-	-	-	-
387	NoBP	C	33	-35.62	-1.89	26.9	-62.45	-0.52
387	360	G	53	-36.32	-1.84	26.31	-97.42	-0.81
387	358	G	1	-29.5	0.57	31.84	0.57	0.0
387	474	G	25	-33.25	0.56	24.0	14.03	0.12
387	378	G	2	-30.45	1.4	41.19	2.81	0.02
387	490	G	6	-34.22	0.43	35.16	2.58	0.02

i-nuc	BP(j)	Nuc	#BP_Win	avgMFE	avgZ	avgED	SumZ	SumZ/#TotalWindows	BPs= 5
nt-388	-	U	120	-	-	-	-	-
388	NoBP	U	32	-35.54	-1.85	27.15	-59.16	-0.49
388	359	A	53	-36.32	-1.84	26.31	-97.42	-0.81
388	357	G	1	-29.5	0.57	31.84	0.57	0.0
388	473	A	26	-33.19	0.61	24.63	15.81	0.13
388	377	A	2	-30.45	1.4	41.19	2.81	0.02
388	489	A	6	-34.22	0.43	35.16	2.58	0.02

i-nuc	BP(j)	Nuc	#BP_Win	avgMFE	avgZ	avgED	SumZ	SumZ/#TotalWindows	BPs= 2
nt-389	-	G	120	-	-	-	-	-
389	NoBP	G	84	-36.0	-1.83	26.71	-153.4	-1.28
389	472	C	27	-33.06	0.61	24.9	16.38	0.14
389	488	C	9	-33.19	0.78	36.97	7.02	0.06

i-nuc	BP(j)	Nuc	#BP_Win	avgMFE	avgZ	avgED	SumZ	SumZ/#TotalWindows	BPs= 3
nt-390	-	C	120	-	-	-	-	-
390	NoBP	C	31	-35.24	-1.65	27.99	-51.11	-0.43
390	357	G	53	-36.32	-1.84	26.31	-97.42	-0.81
390	471	G	27	-33.06	0.61	24.9	16.38	0.14
390	487	G	9	-33.19	0.78	36.97	7.02	0.06

i-nuc	BP(j)	Nuc	#BP_Win	avgMFE	avgZ	avgED	SumZ	SumZ/#TotalWindows	BPs= 4
nt-391	-	C	120	-	-	-	-	-
391	356	G	53	-36.32	-1.84	26.31	-97.42	-0.81
391	360	G	29	-35.27	-1.73	27.92	-50.08	-0.42
391	470	G	27	-33.06	0.61	24.9	16.38	0.14
391	485	G	11	-32.94	0.94	37.25	10.32	0.09

i-nuc	BP(j)	Nuc	#BP_Win	avgMFE	avgZ	avgED	SumZ	SumZ/#TotalWindows	BPs= 4
nt-392	-	U	120	-	-	-	-	-
392	355	A	52	-36.28	-1.82	26.45	-94.49	-0.79
392	359	A	29	-35.27	-1.73	27.92	-50.08	-0.42
392	469	G	27	-33.06	0.61	24.9	16.38	0.14
392	484	A	11	-32.94	0.94	37.25	10.32	0.09
392	NoBP	U	1	-30.8	1.7	40.7	1.7	0.01

i-nuc	BP(j)	Nuc	#BP_Win	avgMFE	avgZ	avgED	SumZ	SumZ/#TotalWindows	BPs= 4
nt-393	-	C	120	-	-	-	-	-
393	NoBP	C	52	-36.15	-1.7	26.87	-88.61	-0.74
393	358	G	29	-35.27	-1.73	27.92	-50.08	-0.42
393	470	G	1	-27.9	0.81	42.73	0.81	0.01
393	468	G	27	-33.06	0.61	24.9	16.38	0.14
393	483	G	11	-32.94	0.94	37.25	10.32	0.09

i-nuc	BP(j)	Nuc	#BP_Win	avgMFE	avgZ	avgED	SumZ	SumZ/#TotalWindows	BPs= 6
nt-394	-	C	120	-	-	-	-	-
394	NoBP	C	1	-40.7	-3.47	14.33	-3.47	-0.03
394	357	G	29	-35.27	-1.73	27.92	-50.08	-0.42
394	351	G	47	-36.35	-1.83	26.51	-85.93	-0.72
394	469	G	1	-27.9	0.81	42.73	0.81	0.01
394	471	G	1	-28.2	0.93	44.86	0.93	0.01
394	464	G	30	-32.82	0.7	26.38	21.06	0.18
394	482	G	11	-32.94	0.94	37.25	10.32	0.09

i-nuc	BP(j)	Nuc	#BP_Win	avgMFE	avgZ	avgED	SumZ	SumZ/#TotalWindows	BPs= 6
nt-395	-	C	120	-	-	-	-	-
395	356	G	29	-35.27	-1.73	27.92	-50.08	-0.42
395	350	G	47	-36.35	-1.83	26.51	-85.93	-0.72
395	468	G	1	-27.9	0.81	42.73	0.81	0.01
395	470	G	1	-28.2	0.93	44.86	0.93	0.01
395	463	G	30	-32.82	0.7	26.38	21.06	0.18
395	481	G	11	-32.94	0.94	37.25	10.32	0.09
395	NoBP	C	1	-29.9	1.25	39.42	1.25	0.01

i-nuc	BP(j)	Nuc	#BP_Win	avgMFE	avgZ	avgED	SumZ	SumZ/#TotalWindows	BPs= 5
nt-396	-	U	120	-	-	-	-	-
396	355	A	28	-35.05	-1.65	28.17	-46.34	-0.39
396	349	A	47	-36.35	-1.83	26.51	-85.93	-0.72
396	467	A	1	-27.9	0.81	42.73	0.81	0.01
396	469	G	1	-28.2	0.93	44.86	0.93	0.01
396	NoBP	U	41	-32.85	0.77	29.3	31.38	0.26
396	513	A	2	-29.8	1.28	37.83	2.57	0.02

i-nuc	BP(j)	Nuc	#BP_Win	avgMFE	avgZ	avgED	SumZ	SumZ/#TotalWindows	BPs= 5
nt-397	-	C	120	-	-	-	-	-
397	NoBP	C	29	-34.33	-1.38	29.4	-39.93	-0.33
397	348	G	47	-36.35	-1.83	26.51	-85.93	-0.72
397	468	G	1	-28.2	0.93	44.86	0.93	0.01
397	461	G	30	-32.82	0.7	26.38	21.06	0.18
397	479	G	11	-32.94	0.94	37.25	10.32	0.09
397	512	G	2	-29.8	1.28	37.83	2.57	0.02

i-nuc	BP(j)	Nuc	#BP_Win	avgMFE	avgZ	avgED	SumZ	SumZ/#TotalWindows	BPs= 6
nt-398	-	U	120	-	-	-	-	-
398	NoBP	U	71	-33.33	-0.12	29.5	-8.57	-0.07
398	346	A	8	-35.62	-1.85	31.99	-14.77	-0.12
398	338	G	36	-36.86	-1.89	24.74	-68.2	-0.57
398	467	A	1	-28.2	0.93	44.86	0.93	0.01
398	511	A	2	-29.8	1.28	37.83	2.57	0.02
398	512	G	1	-29.2	1.38	39.78	1.38	0.01
398	485	G	1	-29.2	1.31	38.76	1.31	0.01

i-nuc	BP(j)	Nuc	#BP_Win	avgMFE	avgZ	avgED	SumZ	SumZ/#TotalWindows	BPs= 7
nt-399	-	U	120	-	-	-	-	-
399	NoBP	U	46	-32.96	0.56	29.69	25.54	0.21
399	352	A	24	-33.69	-1.23	29.57	-29.55	-0.25
399	345	A	8	-35.62	-1.85	31.99	-14.77	-0.12
399	337	A	36	-36.86	-1.89	24.74	-68.2	-0.57
399	465	A	2	-28.05	0.87	43.8	1.74	0.01
399	510	G	2	-29.8	1.28	37.83	2.57	0.02
399	511	A	1	-29.2	1.38	39.78	1.38	0.01
399	484	A	1	-29.2	1.31	38.76	1.31	0.01

i-nuc	BP(j)	Nuc	#BP_Win	avgMFE	avgZ	avgED	SumZ	SumZ/#TotalWindows	BPs= 9
nt-400	-	C	120	-	-	-	-	-
400	NoBP	C	3	-33.27	-0.43	40.59	-1.28	-0.01
400	351	G	24	-33.69	-1.23	29.57	-29.55	-0.25
400	344	G	8	-35.62	-1.85	31.99	-14.77	-0.12
400	336	G	36	-36.86	-1.89	24.74	-68.2	-0.57
400	458	G	32	-32.51	0.68	26.84	21.62	0.18
400	464	G	2	-28.05	0.87	43.8	1.74	0.01
400	476	G	11	-32.94	0.94	37.25	10.32	0.09
400	509	G	2	-29.8	1.28	37.83	2.57	0.02
400	510	G	1	-29.2	1.38	39.78	1.38	0.01
400	483	G	1	-29.2	1.31	38.76	1.31	0.01

i-nuc	BP(j)	Nuc	#BP_Win	avgMFE	avgZ	avgED	SumZ	SumZ/#TotalWindows	BPs= 8
nt-401	-	C	120	-	-	-	-	-
401	350	G	23	-34.0	-1.33	28.98	-30.65	-0.26
401	NoBP	C	13	-33.15	-0.66	35.83	-8.6	-0.07
401	335	G	36	-36.86	-1.89	24.74	-68.2	-0.57
401	342	G	1	-28.4	0.38	42.39	0.38	0.0
401	457	G	32	-32.51	0.68	26.84	21.62	0.18
401	463	G	2	-28.05	0.87	43.8	1.74	0.01
401	475	G	11	-32.94	0.94	37.25	10.32	0.09
401	509	G	1	-29.2	1.38	39.78	1.38	0.01
401	482	G	1	-29.2	1.31	38.76	1.31	0.01

i-nuc	BP(j)	Nuc	#BP_Win	avgMFE	avgZ	avgED	SumZ	SumZ/#TotalWindows	BPs= 5
nt-402	-	C	120	-	-	-	-	-
402	NoBP	C	39	-32.94	-0.82	32.65	-31.82	-0.27
402	334	G	36	-36.86	-1.89	24.74	-68.2	-0.57
402	339	G	1	-28.4	0.38	42.39	0.38	0.0
402	456	G	32	-32.51	0.68	26.84	21.62	0.18
402	474	G	11	-32.94	0.94	37.25	10.32	0.09
402	481	G	1	-29.2	1.31	38.76	1.31	0.01

i-nuc	BP(j)	Nuc	#BP_Win	avgMFE	avgZ	avgED	SumZ	SumZ/#TotalWindows	BPs= 6
nt-403	-	C	120	-	-	-	-	-
403	NoBP	C	12	-39.06	-2.79	28.07	-33.46	-0.28
403	348	G	2	-41.55	-3.43	23.86	-6.87	-0.06
403	333	G	36	-36.86	-1.89	24.74	-68.2	-0.57
403	338	G	1	-28.4	0.38	42.39	0.38	0.0
403	424	G	35	-30.13	0.64	36.03	22.34	0.19
403	455	G	32	-32.51	0.68	26.84	21.62	0.18
403	461	G	2	-28.05	0.87	43.8	1.74	0.01

i-nuc	BP(j)	Nuc	#BP_Win	avgMFE	avgZ	avgED	SumZ	SumZ/#TotalWindows	BPs= 5
nt-404	-	U	120	-	-	-	-	-
404	NoBP	U	12	-36.58	-2.01	30.2	-24.07	-0.2
404	342	G	3	-42.07	-3.6	28.73	-10.81	-0.09
404	332	A	36	-36.86	-1.89	24.74	-68.2	-0.57
404	337	A	1	-28.4	0.38	42.39	0.38	0.0
404	423	G	36	-30.11	0.62	35.68	22.3	0.19
404	454	G	32	-32.51	0.68	26.84	21.62	0.18

i-nuc	BP(j)	Nuc	#BP_Win	avgMFE	avgZ	avgED	SumZ	SumZ/#TotalWindows	BPs= 3
nt-405	-	A	120	-	-	-	-	-
405	NoBP	A	48	-36.49	-1.84	26.51	-88.3	-0.74
405	341	U	3	-42.07	-3.6	28.73	-10.81	-0.09
405	422	U	37	-30.09	0.61	35.37	22.45	0.19
405	453	U	32	-32.51	0.68	26.84	21.62	0.18

i-nuc	BP(j)	Nuc	#BP_Win	avgMFE	avgZ	avgED	SumZ	SumZ/#TotalWindows	BPs= 4
nt-406	-	A	120	-	-	-	-	-
406	NoBP	A	44	-32.38	0.29	29.17	12.97	0.11
406	340	U	3	-42.07	-3.6	28.73	-10.81	-0.09
406	343	U	2	-41.55	-3.43	23.86	-6.87	-0.06
406	330	U	34	-37.36	-2.02	23.76	-68.62	-0.57
406	421	U	37	-30.09	0.61	35.37	22.45	0.19

i-nuc	BP(j)	Nuc	#BP_Win	avgMFE	avgZ	avgED	SumZ	SumZ/#TotalWindows	BPs= 7
nt-407	-	C	120	-	-	-	-	-
407	NoBP	C	37	-32.33	0.52	27.74	19.38	0.16
407	339	G	3	-42.07	-3.6	28.73	-10.81	-0.09
407	342	G	2	-41.55	-3.43	23.86	-6.87	-0.06
407	338	G	4	-32.6	-1.09	31.84	-4.34	-0.04
407	329	G	34	-37.36	-2.02	23.76	-68.62	-0.57
407	336	G	1	-28.4	0.38	42.39	0.38	0.0
407	420	G	37	-30.09	0.61	35.37	22.45	0.19
407	457	G	2	-28.05	0.87	43.8	1.74	0.01

i-nuc	BP(j)	Nuc	#BP_Win	avgMFE	avgZ	avgED	SumZ	SumZ/#TotalWindows	BPs= 7
nt-408	-	U	120	-	-	-	-	-
408	338	G	3	-42.07	-3.6	28.73	-10.81	-0.09
408	NoBP	U	68	-35.13	-0.79	25.19	-53.61	-0.45
408	337	A	4	-32.6	-1.09	31.84	-4.34	-0.04
408	328	G	2	-30.55	0.08	42.06	0.16	0.0
408	335	G	1	-28.4	0.38	42.39	0.38	0.0
408	419	G	37	-30.09	0.61	35.37	22.45	0.19
408	456	G	2	-28.05	0.87	43.8	1.74	0.01
408	425	A	3	-28.73	0.36	26.16	1.07	0.01

i-nuc	BP(j)	Nuc	#BP_Win	avgMFE	avgZ	avgED	SumZ	SumZ/#TotalWindows	BPs= 8
nt-409	-	C	120	-	-	-	-	-
409	NoBP	C	75	-31.37	0.51	31.86	37.91	0.32
409	339	G	2	-41.55	-3.43	23.86	-6.87	-0.06
409	336	G	4	-32.6	-1.09	31.84	-4.34	-0.04
409	328	G	31	-38.07	-2.23	22.06	-69.07	-0.58
409	327	G	1	-31.9	-0.26	40.88	-0.26	-0.0
409	334	G	1	-28.4	0.38	42.39	0.38	0.0
409	455	G	2	-28.05	0.87	43.8	1.74	0.01
409	424	G	3	-28.73	0.36	26.16	1.07	0.01
409	420	G	1	-27.7	0.21	30.98	0.21	0.0

i-nuc	BP(j)	Nuc	#BP_Win	avgMFE	avgZ	avgED	SumZ	SumZ/#TotalWindows	BPs= 8
nt-410	-	C	120	-	-	-	-	-
410	NoBP	C	39	-32.22	0.48	28.89	18.62	0.16
410	338	G	2	-41.55	-3.43	23.86	-6.87	-0.06
410	335	G	4	-32.6	-1.09	31.84	-4.34	-0.04
410	327	G	31	-38.07	-2.23	22.06	-69.07	-0.58
410	333	G	1	-28.4	0.38	42.39	0.38	0.0
410	417	G	37	-30.09	0.61	35.37	22.45	0.19
410	454	G	2	-28.05	0.87	43.8	1.74	0.01
410	423	G	3	-28.73	0.36	26.16	1.07	0.01
410	419	G	1	-27.7	0.21	30.98	0.21	0.0

i-nuc	BP(j)	Nuc	#BP_Win	avgMFE	avgZ	avgED	SumZ	SumZ/#TotalWindows	BPs= 6
nt-411	-	U	120	-	-	-	-	-
411	337	A	2	-41.55	-3.43	23.86	-6.87	-0.06
411	NoBP	U	44	-31.67	0.49	28.8	21.36	0.18
411	334	G	3	-30.6	-0.56	34.65	-1.69	-0.01
411	326	A	31	-38.07	-2.23	22.06	-69.07	-0.58
411	332	A	1	-28.4	0.38	42.39	0.38	0.0
411	448	A	2	-28.2	0.21	41.4	0.42	0.0
411	416	A	37	-30.09	0.61	35.37	22.45	0.19

i-nuc	BP(j)	Nuc	#BP_Win	avgMFE	avgZ	avgED	SumZ	SumZ/#TotalWindows	BPs= 1
nt-412	-	G	120	-	-	-	-	-
412	NoBP	G	118	-32.84	-0.26	29.34	-30.41	-0.25
412	447	C	2	-28.2	0.21	41.4	0.42	0.0

i-nuc	BP(j)	Nuc	#BP_Win	avgMFE	avgZ	avgED	SumZ	SumZ/#TotalWindows	BPs= 3
nt-413	-	A	120	-	-	-	-	-
413	NoBP	A	54	-29.93	0.34	34.69	18.51	0.15
413	324	U	29	-38.47	-2.36	20.98	-68.33	-0.57
413	445	U	36	-32.16	0.62	28.49	22.2	0.18
413	330	U	1	-28.4	0.38	42.39	0.38	0.0

i-nuc	BP(j)	Nuc	#BP_Win	avgMFE	avgZ	avgED	SumZ	SumZ/#TotalWindows	BPs= 2
nt-414	-	G	120	-	-	-	-	-
414	NoBP	G	56	-29.74	0.37	34.9	20.79	0.17
414	323	C	28	-38.69	-2.42	20.53	-67.81	-0.57
414	444	C	36	-32.16	0.62	28.49	22.2	0.18

i-nuc	BP(j)	Nuc	#BP_Win	avgMFE	avgZ	avgED	SumZ	SumZ/#TotalWindows	BPs= 2
nt-415	-	A	120	-	-	-	-	-
415	NoBP	A	76	-32.17	-0.39	31.17	-29.81	-0.25
415	322	U	8	-36.83	-1.91	20.9	-15.29	-0.13
415	443	U	36	-32.16	0.62	28.49	22.2	0.18

i-nuc	BP(j)	Nuc	#BP_Win	avgMFE	avgZ	avgED	SumZ	SumZ/#TotalWindows	BPs= 3
nt-416	-	A	120	-	-	-	-	-
416	NoBP	A	62	-31.48	0.15	29.5	9.32	0.08
416	322	U	18	-39.85	-2.75	20.14	-49.43	-0.41
416	437	U	3	-35.43	-1.15	24.54	-3.44	-0.03
416	411	U	37	-30.09	0.61	35.37	22.45	0.19

i-nuc	BP(j)	Nuc	#BP_Win	avgMFE	avgZ	avgED	SumZ	SumZ/#TotalWindows	BPs= 6
nt-417	-	G	120	-	-	-	-	-
417	NoBP	G	17	-30.55	-0.74	26.9	-12.56	-0.1
417	321	C	18	-39.85	-2.75	20.14	-49.43	-0.41
417	436	C	3	-35.43	-1.15	24.54	-3.44	-0.03
417	443	U	3	-32.3	-0.42	36.25	-1.26	-0.01
417	441	C	36	-32.16	0.62	28.49	22.2	0.18
417	447	C	6	-28.13	0.47	41.69	2.81	0.02
417	410	C	37	-30.09	0.61	35.37	22.45	0.19

i-nuc	BP(j)	Nuc	#BP_Win	avgMFE	avgZ	avgED	SumZ	SumZ/#TotalWindows	BPs= 5
nt-418	-	U	120	-	-	-	-	-
418	NoBP	U	54	-30.07	0.22	32.95	11.65	0.1
418	320	G	18	-39.85	-2.75	20.14	-49.43	-0.41
418	435	G	3	-35.43	-1.15	24.54	-3.44	-0.03
418	442	A	3	-32.3	-0.42	36.25	-1.26	-0.01
418	440	G	36	-32.16	0.62	28.49	22.2	0.18
418	446	A	6	-28.13	0.47	41.69	2.81	0.02

i-nuc	BP(j)	Nuc	#BP_Win	avgMFE	avgZ	avgED	SumZ	SumZ/#TotalWindows	BPs= 6
nt-419	-	G	120	-	-	-	-	-
419	NoBP	G	20	-30.83	-0.7	27.73	-14.01	-0.12
419	319	U	15	-40.57	-3.02	18.71	-45.28	-0.38
419	437	U	38	-32.38	0.51	28.44	19.43	0.16
419	441	C	3	-32.3	-0.42	36.25	-1.26	-0.01
419	445	U	6	-28.13	0.47	41.69	2.81	0.02
419	408	U	37	-30.09	0.61	35.37	22.45	0.19
419	410	C	1	-27.7	0.21	30.98	0.21	0.0

i-nuc	BP(j)	Nuc	#BP_Win	avgMFE	avgZ	avgED	SumZ	SumZ/#TotalWindows	BPs= 6
nt-420	-	G	120	-	-	-	-	-
420	NoBP	G	20	-29.93	-0.49	30.17	-9.74	-0.08
420	318	U	15	-40.57	-3.02	18.71	-45.28	-0.38
420	436	C	38	-32.38	0.51	28.44	19.43	0.16
420	432	U	3	-35.43	-1.15	24.54	-3.44	-0.03
420	444	C	6	-28.13	0.47	41.69	2.81	0.02
420	407	C	37	-30.09	0.61	35.37	22.45	0.19
420	409	C	1	-27.7	0.21	30.98	0.21	0.0

i-nuc	BP(j)	Nuc	#BP_Win	avgMFE	avgZ	avgED	SumZ	SumZ/#TotalWindows	BPs= 5
nt-421	-	U	120	-	-	-	-	-
421	NoBP	U	24	-28.77	-0.16	32.41	-3.73	-0.03
421	317	A	15	-40.57	-3.02	18.71	-45.28	-0.38
421	435	G	38	-32.38	0.51	28.44	19.43	0.16
421	431	A	3	-35.43	-1.15	24.54	-3.44	-0.03
421	439	G	3	-32.3	-0.42	36.25	-1.26	-0.01
421	406	A	37	-30.09	0.61	35.37	22.45	0.19

i-nuc	BP(j)	Nuc	#BP_Win	avgMFE	avgZ	avgED	SumZ	SumZ/#TotalWindows	BPs= 6
nt-422	-	U	120	-	-	-	-	-
422	316	A	14	-40.84	-3.1	18.58	-43.46	-0.36
422	NoBP	U	19	-29.02	-0.35	28.81	-6.58	-0.05
422	434	A	38	-32.38	0.51	28.44	19.43	0.16
422	430	A	3	-35.43	-1.15	24.54	-3.44	-0.03
422	438	G	3	-32.3	-0.42	36.25	-1.26	-0.01
422	442	A	6	-28.13	0.47	41.69	2.81	0.02
422	405	A	37	-30.09	0.61	35.37	22.45	0.19

i-nuc	BP(j)	Nuc	#BP_Win	avgMFE	avgZ	avgED	SumZ	SumZ/#TotalWindows	BPs= 6
nt-423	-	G	120	-	-	-	-	-
423	315	U	12	-41.28	-3.23	18.41	-38.79	-0.32
423	NoBP	G	57	-31.47	0.16	28.32	9.21	0.08
423	429	U	3	-35.43	-1.15	24.54	-3.44	-0.03
423	437	U	3	-32.3	-0.42	36.25	-1.26	-0.01
423	441	C	6	-28.13	0.47	41.69	2.81	0.02
423	404	U	36	-30.11	0.62	35.68	22.3	0.19
423	410	C	3	-28.73	0.36	26.16	1.07	0.01

i-nuc	BP(j)	Nuc	#BP_Win	avgMFE	avgZ	avgED	SumZ	SumZ/#TotalWindows	BPs= 4
nt-424	-	G	120	-	-	-	-	-
424	NoBP	G	70	-31.53	0.04	28.85	3.12	0.03
424	314	U	9	-41.92	-3.43	18.3	-30.85	-0.26
424	436	C	3	-32.3	-0.42	36.25	-1.26	-0.01
424	403	C	35	-30.13	0.64	36.03	22.34	0.19
424	409	C	3	-28.73	0.36	26.16	1.07	0.01

i-nuc	BP(j)	Nuc	#BP_Win	avgMFE	avgZ	avgED	SumZ	SumZ/#TotalWindows	BPs= 2
nt-425	-	A	120	-	-	-	-	-
425	313	U	8	-42.16	-3.49	18.3	-27.88	-0.23
425	NoBP	A	109	-31.1	0.22	31.31	23.99	0.2
425	408	U	3	-28.73	0.36	26.16	1.07	0.01

i-nuc	BP(j)	Nuc	#BP_Win	avgMFE	avgZ	avgED	SumZ	SumZ/#TotalWindows	BPs= 1
nt-426	-	A	120	-	-	-	-	-
426	312	U	6	-42.55	-3.59	18.27	-21.55	-0.18
426	NoBP	A	114	-31.13	0.19	31.04	21.28	0.18

i-nuc	BP(j)	Nuc	#BP_Win	avgMFE	avgZ	avgED	SumZ	SumZ/#TotalWindows	BPs= 1
nt-427	-	U	120	-	-	-	-	-
427	311	A	4	-42.9	-3.66	18.25	-14.65	-0.12
427	NoBP	U	116	-31.24	0.15	31.0	17.44	0.15

i-nuc	BP(j)	Nuc	#BP_Win	avgMFE	avgZ	avgED	SumZ	SumZ/#TotalWindows	BPs= 0
nt-428	-	U	120	-	-	-	-	-
428	NoBP	U	120	-31.56	0.05	30.65	5.54	0.05

i-nuc	BP(j)	Nuc	#BP_Win	avgMFE	avgZ	avgED	SumZ	SumZ/#TotalWindows	BPs= 1
nt-429	-	U	120	-	-	-	-	-
429	NoBP	U	117	-31.41	0.1	30.88	11.56	0.1
429	423	G	3	-35.43	-1.15	24.54	-3.44	-0.03

i-nuc	BP(j)	Nuc	#BP_Win	avgMFE	avgZ	avgED	SumZ	SumZ/#TotalWindows	BPs= 1
nt-430	-	A	120	-	-	-	-	-
430	NoBP	A	117	-31.37	0.12	30.96	13.69	0.11
430	422	U	3	-35.43	-1.15	24.54	-3.44	-0.03

i-nuc	BP(j)	Nuc	#BP_Win	avgMFE	avgZ	avgED	SumZ	SumZ/#TotalWindows	BPs= 1
nt-431	-	A	120	-	-	-	-	-
431	NoBP	A	117	-31.34	0.13	31.03	15.59	0.13
431	421	U	3	-35.43	-1.15	24.54	-3.44	-0.03

i-nuc	BP(j)	Nuc	#BP_Win	avgMFE	avgZ	avgED	SumZ	SumZ/#TotalWindows	BPs= 2
nt-432	-	U	120	-	-	-	-	-
432	NoBP	U	115	-31.36	0.15	31.22	16.96	0.14
432	420	G	3	-35.43	-1.15	24.54	-3.44	-0.03
432	467	A	2	-29.55	0.11	26.17	0.21	0.0

i-nuc	BP(j)	Nuc	#BP_Win	avgMFE	avgZ	avgED	SumZ	SumZ/#TotalWindows	BPs= 2
nt-433	-	G	120	-	-	-	-	-
433	NoBP	G	117	-31.48	0.11	31.09	13.38	0.11
433	466	C	2	-29.55	0.11	26.17	0.21	0.0
433	444	C	1	-29.2	1.31	38.76	1.31	0.01

i-nuc	BP(j)	Nuc	#BP_Win	avgMFE	avgZ	avgED	SumZ	SumZ/#TotalWindows	BPs= 3
nt-434	-	A	120	-	-	-	-	-
434	NoBP	A	77	-31.12	-0.07	32.27	-5.43	-0.05
434	422	U	38	-32.38	0.51	28.44	19.43	0.16
434	460	U	4	-29.1	0.09	34.11	0.35	0.0
434	443	U	1	-29.2	1.31	38.76	1.31	0.01

i-nuc	BP(j)	Nuc	#BP_Win	avgMFE	avgZ	avgED	SumZ	SumZ/#TotalWindows	BPs= 6
nt-435	-	G	120	-	-	-	-	-
435	NoBP	G	29	-30.04	-0.16	33.45	-4.62	-0.04
435	421	U	38	-32.38	0.51	28.44	19.43	0.16
435	418	U	3	-35.43	-1.15	24.54	-3.44	-0.03
435	459	C	4	-29.1	0.09	34.11	0.35	0.0
435	472	C	11	-32.94	0.94	37.25	10.32	0.09
435	498	U	34	-31.12	-0.2	30.67	-6.89	-0.06
435	441	C	1	-29.2	1.31	38.76	1.31	0.01

i-nuc	BP(j)	Nuc	#BP_Win	avgMFE	avgZ	avgED	SumZ	SumZ/#TotalWindows	BPs= 12
nt-436	-	C	120	-	-	-	-	-
436	NoBP	C	13	-29.17	0.06	35.85	0.82	0.01
436	420	G	38	-32.38	0.51	28.44	19.43	0.16
436	417	G	3	-35.43	-1.15	24.54	-3.44	-0.03
436	424	G	3	-32.3	-0.42	36.25	-1.26	-0.01
436	458	G	4	-29.1	0.09	34.11	0.35	0.0
436	464	G	2	-29.2	0.25	32.39	0.5	0.0
436	463	G	2	-29.55	0.11	26.17	0.21	0.0
436	468	G	2	-28.15	0.64	34.4	1.27	0.01
436	471	G	11	-32.94	0.94	37.25	10.32	0.09
436	497	G	34	-31.12	-0.2	30.67	-6.89	-0.06
436	440	G	1	-29.2	1.31	38.76	1.31	0.01
436	490	G	5	-28.42	-0.32	32.26	-1.59	-0.01
436	510	G	2	-40.8	-2.14	26.76	-4.28	-0.04

i-nuc	BP(j)	Nuc	#BP_Win	avgMFE	avgZ	avgED	SumZ	SumZ/#TotalWindows	BPs= 10
nt-437	-	U	120	-	-	-	-	-
437	NoBP	U	16	-29.36	0.13	35.53	2.05	0.02
437	419	G	38	-32.38	0.51	28.44	19.43	0.16
437	416	A	3	-35.43	-1.15	24.54	-3.44	-0.03
437	423	G	3	-32.3	-0.42	36.25	-1.26	-0.01
437	457	G	4	-29.1	0.09	34.11	0.35	0.0
437	463	G	2	-29.2	0.25	32.39	0.5	0.0
437	467	A	2	-28.15	0.64	34.4	1.27	0.01
437	470	G	11	-32.94	0.94	37.25	10.32	0.09
437	496	A	34	-31.12	-0.2	30.67	-6.89	-0.06
437	489	A	5	-28.42	-0.32	32.26	-1.59	-0.01
437	509	G	2	-40.8	-2.14	26.76	-4.28	-0.04

i-nuc	BP(j)	Nuc	#BP_Win	avgMFE	avgZ	avgED	SumZ	SumZ/#TotalWindows	BPs= 5
nt-438	-	G	120	-	-	-	-	-
438	NoBP	G	74	-31.71	0.38	31.6	28.21	0.24
438	422	U	3	-32.3	-0.42	36.25	-1.26	-0.01
438	466	C	2	-28.15	0.64	34.4	1.27	0.01
438	495	C	34	-31.12	-0.2	30.67	-6.89	-0.06
438	488	C	5	-28.42	-0.32	32.26	-1.59	-0.01
438	508	U	2	-40.8	-2.14	26.76	-4.28	-0.04

i-nuc	BP(j)	Nuc	#BP_Win	avgMFE	avgZ	avgED	SumZ	SumZ/#TotalWindows	BPs= 5
nt-439	-	G	120	-	-	-	-	-
439	NoBP	G	73	-31.3	0.45	31.81	32.79	0.27
439	421	U	3	-32.3	-0.42	36.25	-1.26	-0.01
439	460	U	5	-29.16	0.2	31.13	1.01	0.01
439	494	C	34	-31.12	-0.2	30.67	-6.89	-0.06
439	507	C	2	-40.8	-2.14	26.76	-4.28	-0.04
439	495	C	3	-39.2	-2.31	29.98	-6.94	-0.06

i-nuc	BP(j)	Nuc	#BP_Win	avgMFE	avgZ	avgED	SumZ	SumZ/#TotalWindows	BPs= 6
nt-440	-	G	120	-	-	-	-	-
440	NoBP	G	68	-31.05	0.04	33.06	2.41	0.02
440	418	U	36	-32.16	0.62	28.49	22.2	0.18
440	459	C	5	-29.16	0.2	31.13	1.01	0.01
440	436	C	1	-29.2	1.31	38.76	1.31	0.01
440	486	U	5	-28.42	-0.32	32.26	-1.59	-0.01
440	506	C	2	-40.8	-2.14	26.76	-4.28	-0.04
440	494	C	3	-39.2	-2.31	29.98	-6.94	-0.06

i-nuc	BP(j)	Nuc	#BP_Win	avgMFE	avgZ	avgED	SumZ	SumZ/#TotalWindows	BPs= 10
nt-441	-	C	120	-	-	-	-	-
441	NoBP	C	17	-33.11	0.37	34.32	6.23	0.05
441	419	G	3	-32.3	-0.42	36.25	-1.26	-0.01
441	417	G	36	-32.16	0.62	28.49	22.2	0.18
441	423	G	6	-28.13	0.47	41.69	2.81	0.02
441	348	G	4	-27.3	0.23	32.44	0.91	0.01
441	458	G	5	-29.16	0.2	31.13	1.01	0.01
441	454	G	4	-29.1	0.09	34.11	0.35	0.0
441	493	G	37	-31.78	-0.37	30.62	-13.83	-0.12
441	435	G	1	-29.2	1.31	38.76	1.31	0.01
441	485	G	5	-28.42	-0.32	32.26	-1.59	-0.01
441	505	G	2	-40.8	-2.14	26.76	-4.28	-0.04

i-nuc	BP(j)	Nuc	#BP_Win	avgMFE	avgZ	avgED	SumZ	SumZ/#TotalWindows	BPs= 5
nt-442	-	A	120	-	-	-	-	-
442	NoBP	A	101	-31.83	0.15	30.71	15.07	0.13
442	418	U	3	-32.3	-0.42	36.25	-1.26	-0.01
442	422	U	6	-28.13	0.47	41.69	2.81	0.02
442	347	U	4	-27.3	0.23	32.44	0.91	0.01
442	453	U	4	-29.1	0.09	34.11	0.35	0.0
442	504	U	2	-40.8	-2.14	26.76	-4.28	-0.04

i-nuc	BP(j)	Nuc	#BP_Win	avgMFE	avgZ	avgED	SumZ	SumZ/#TotalWindows	BPs= 10
nt-443	-	U	120	-	-	-	-	-
443	417	G	3	-32.3	-0.42	36.25	-1.26	-0.01
443	415	A	36	-32.16	0.62	28.49	22.2	0.18
443	NoBP	U	7	-29.49	0.18	39.72	1.25	0.01
443	346	A	4	-27.3	0.23	32.44	0.91	0.01
443	456	G	5	-29.16	0.2	31.13	1.01	0.01
443	452	A	4	-29.1	0.09	34.11	0.35	0.0
443	465	A	16	-33.1	0.43	35.12	6.86	0.06
443	491	G	37	-31.78	-0.37	30.62	-13.83	-0.12
443	434	A	1	-29.2	1.31	38.76	1.31	0.01
443	483	G	5	-28.42	-0.32	32.26	-1.59	-0.01
443	503	G	2	-40.8	-2.14	26.76	-4.28	-0.04

i-nuc	BP(j)	Nuc	#BP_Win	avgMFE	avgZ	avgED	SumZ	SumZ/#TotalWindows	BPs= 7
nt-444	-	C	120	-	-	-	-	-
444	NoBP	C	14	-31.97	-0.52	31.53	-7.35	-0.06
444	414	G	36	-32.16	0.62	28.49	22.2	0.18
444	420	G	6	-28.13	0.47	41.69	2.81	0.02
444	455	G	5	-29.16	0.2	31.13	1.01	0.01
444	464	G	16	-33.1	0.43	35.12	6.86	0.06
444	490	G	37	-31.78	-0.37	30.62	-13.83	-0.12
444	433	G	1	-29.2	1.31	38.76	1.31	0.01
444	482	G	5	-28.42	-0.32	32.26	-1.59	-0.01

i-nuc	BP(j)	Nuc	#BP_Win	avgMFE	avgZ	avgED	SumZ	SumZ/#TotalWindows	BPs= 8
nt-445	-	U	120	-	-	-	-	-
445	NoBP	U	9	-32.42	-0.51	30.96	-4.55	-0.04
445	413	A	36	-32.16	0.62	28.49	22.2	0.18
445	419	G	6	-28.13	0.47	41.69	2.81	0.02
445	344	G	4	-27.3	0.23	32.44	0.91	0.01
445	454	G	5	-29.16	0.2	31.13	1.01	0.01
445	463	G	16	-33.1	0.43	35.12	6.86	0.06
445	489	A	37	-31.78	-0.37	30.62	-13.83	-0.12
445	481	G	5	-28.42	-0.32	32.26	-1.59	-0.01
445	499	A	2	-40.8	-2.14	26.76	-4.28	-0.04

i-nuc	BP(j)	Nuc	#BP_Win	avgMFE	avgZ	avgED	SumZ	SumZ/#TotalWindows	BPs= 5
nt-446	-	A	120	-	-	-	-	-
446	NoBP	A	87	-31.88	-0.0	29.62	-0.06	-0.0
446	418	U	6	-28.13	0.47	41.69	2.81	0.02
446	343	U	4	-27.3	0.23	32.44	0.91	0.01
446	453	U	5	-29.16	0.2	31.13	1.01	0.01
446	462	U	16	-33.1	0.43	35.12	6.86	0.06
446	498	U	2	-40.8	-2.14	26.76	-4.28	-0.04

i-nuc	BP(j)	Nuc	#BP_Win	avgMFE	avgZ	avgED	SumZ	SumZ/#TotalWindows	BPs= 6
nt-447	-	C	120	-	-	-	-	-
447	NoBP	C	53	-31.96	0.23	28.2	12.0	0.1
447	417	G	6	-28.13	0.47	41.69	2.81	0.02
447	412	G	2	-28.2	0.21	41.4	0.42	0.0
447	342	G	4	-27.3	0.23	32.44	0.91	0.01
447	461	G	16	-33.1	0.43	35.12	6.86	0.06
447	487	G	37	-31.78	-0.37	30.62	-13.83	-0.12
447	497	G	2	-40.8	-2.14	26.76	-4.28	-0.04

i-nuc	BP(j)	Nuc	#BP_Win	avgMFE	avgZ	avgED	SumZ	SumZ/#TotalWindows	BPs= 4
nt-448	-	A	120	-	-	-	-	-
448	NoBP	A	61	-32.02	0.12	29.07	7.36	0.06
448	411	U	2	-28.2	0.21	41.4	0.42	0.0
448	341	U	4	-27.3	0.23	32.44	0.91	0.01
448	460	U	16	-33.1	0.43	35.12	6.86	0.06
448	486	U	37	-31.78	-0.37	30.62	-13.83	-0.12

i-nuc	BP(j)	Nuc	#BP_Win	avgMFE	avgZ	avgED	SumZ	SumZ/#TotalWindows	BPs= 1
nt-449	-	A	120	-	-	-	-	-
449	NoBP	A	116	-32.1	-0.02	30.42	-1.89	-0.02
449	340	U	4	-27.3	0.23	32.44	0.91	0.01

i-nuc	BP(j)	Nuc	#BP_Win	avgMFE	avgZ	avgED	SumZ	SumZ/#TotalWindows	BPs= 0
nt-450	-	A	120	-	-	-	-	-
450	NoBP	A	120	-32.03	-0.03	30.29	-3.65	-0.03

i-nuc	BP(j)	Nuc	#BP_Win	avgMFE	avgZ	avgED	SumZ	SumZ/#TotalWindows	BPs= 0
nt-451	-	A	120	-	-	-	-	-
451	NoBP	A	120	-32.11	-0.05	30.1	-6.14	-0.05

i-nuc	BP(j)	Nuc	#BP_Win	avgMFE	avgZ	avgED	SumZ	SumZ/#TotalWindows	BPs= 1
nt-452	-	A	120	-	-	-	-	-
452	NoBP	A	116	-32.3	-0.08	29.77	-9.0	-0.08
452	443	U	4	-29.1	0.09	34.11	0.35	0.0

i-nuc	BP(j)	Nuc	#BP_Win	avgMFE	avgZ	avgED	SumZ	SumZ/#TotalWindows	BPs= 5
nt-453	-	U	120	-	-	-	-	-
453	NoBP	U	39	-32.72	-0.35	31.03	-13.78	-0.11
453	405	A	32	-32.51	0.68	26.84	21.62	0.18
453	446	A	5	-29.16	0.2	31.13	1.01	0.01
453	442	A	4	-29.1	0.09	34.11	0.35	0.0
453	482	G	38	-31.95	-0.42	30.28	-16.06	-0.13
453	496	A	2	-40.8	-2.14	26.76	-4.28	-0.04

i-nuc	BP(j)	Nuc	#BP_Win	avgMFE	avgZ	avgED	SumZ	SumZ/#TotalWindows	BPs= 5
nt-454	-	G	120	-	-	-	-	-
454	NoBP	G	75	-32.6	-0.45	30.06	-33.84	-0.28
454	404	U	32	-32.51	0.68	26.84	21.62	0.18
454	445	U	5	-29.16	0.2	31.13	1.01	0.01
454	441	C	4	-29.1	0.09	34.11	0.35	0.0
454	410	C	2	-28.05	0.87	43.8	1.74	0.01
454	495	C	2	-40.8	-2.14	26.76	-4.28	-0.04

i-nuc	BP(j)	Nuc	#BP_Win	avgMFE	avgZ	avgED	SumZ	SumZ/#TotalWindows	BPs= 5
nt-455	-	G	120	-	-	-	-	-
455	NoBP	G	23	-31.65	0.35	34.2	8.0	0.07
455	403	C	32	-32.51	0.68	26.84	21.62	0.18
455	444	C	5	-29.16	0.2	31.13	1.01	0.01
455	409	C	2	-28.05	0.87	43.8	1.74	0.01
455	480	C	56	-32.94	-0.78	28.18	-43.5	-0.36
455	494	C	2	-40.8	-2.14	26.76	-4.28	-0.04

i-nuc	BP(j)	Nuc	#BP_Win	avgMFE	avgZ	avgED	SumZ	SumZ/#TotalWindows	BPs= 3
nt-456	-	G	120	-	-	-	-	-
456	NoBP	G	81	-32.87	-0.51	29.92	-40.92	-0.34
456	402	C	32	-32.51	0.68	26.84	21.62	0.18
456	443	U	5	-29.16	0.2	31.13	1.01	0.01
456	408	U	2	-28.05	0.87	43.8	1.74	0.01

i-nuc	BP(j)	Nuc	#BP_Win	avgMFE	avgZ	avgED	SumZ	SumZ/#TotalWindows	BPs= 4
nt-457	-	G	120	-	-	-	-	-
457	NoBP	G	24	-32.68	0.17	33.56	4.0	0.03
457	401	C	32	-32.51	0.68	26.84	21.62	0.18
457	437	U	4	-29.1	0.09	34.11	0.35	0.0
457	407	C	2	-28.05	0.87	43.8	1.74	0.01
457	478	U	58	-33.04	-0.79	28.27	-45.54	-0.38

i-nuc	BP(j)	Nuc	#BP_Win	avgMFE	avgZ	avgED	SumZ	SumZ/#TotalWindows	BPs= 4
nt-458	-	G	120	-	-	-	-	-
458	400	C	32	-32.51	0.68	26.84	21.62	0.18
458	441	C	5	-29.16	0.2	31.13	1.01	0.01
458	436	C	4	-29.1	0.09	34.11	0.35	0.0
458	NoBP	G	20	-33.36	0.22	35.15	4.32	0.04
458	477	C	59	-33.06	-0.78	28.34	-46.26	-0.39

i-nuc	BP(j)	Nuc	#BP_Win	avgMFE	avgZ	avgED	SumZ	SumZ/#TotalWindows	BPs= 5
nt-459	-	C	120	-	-	-	-	-
459	NoBP	C	49	-32.62	0.61	30.08	29.92	0.25
459	440	G	5	-29.16	0.2	31.13	1.01	0.01
459	435	G	4	-29.1	0.09	34.11	0.35	0.0
459	476	G	59	-33.06	-0.78	28.34	-46.26	-0.39
459	490	G	2	-40.8	-2.14	26.76	-4.28	-0.04
459	468	G	1	-36.6	-1.22	25.19	-1.22	-0.01

i-nuc	BP(j)	Nuc	#BP_Win	avgMFE	avgZ	avgED	SumZ	SumZ/#TotalWindows	BPs= 6
nt-460	-	U	120	-	-	-	-	-
460	439	G	5	-29.16	0.2	31.13	1.01	0.01
460	434	A	4	-29.1	0.09	34.11	0.35	0.0
460	448	A	16	-33.1	0.43	35.12	6.86	0.06
460	NoBP	U	33	-32.71	0.64	27.27	21.0	0.17
460	475	G	59	-33.06	-0.78	28.34	-46.26	-0.39
460	489	A	2	-40.8	-2.14	26.76	-4.28	-0.04
460	467	A	1	-36.6	-1.22	25.19	-1.22	-0.01

i-nuc	BP(j)	Nuc	#BP_Win	avgMFE	avgZ	avgED	SumZ	SumZ/#TotalWindows	BPs= 5
nt-461	-	G	120	-	-	-	-	-
461	NoBP	G	69	-32.82	-0.72	28.48	-49.34	-0.41
461	447	C	16	-33.1	0.43	35.12	6.86	0.06
461	403	C	2	-28.05	0.87	43.8	1.74	0.01
461	397	C	30	-32.82	0.7	26.38	21.06	0.18
461	488	C	2	-40.8	-2.14	26.76	-4.28	-0.04
461	466	C	1	-36.6	-1.22	25.19	-1.22	-0.01

i-nuc	BP(j)	Nuc	#BP_Win	avgMFE	avgZ	avgED	SumZ	SumZ/#TotalWindows	BPs= 3
nt-462	-	U	120	-	-	-	-	-
462	NoBP	U	43	-32.63	0.37	27.48	15.94	0.13
462	446	A	16	-33.1	0.43	35.12	6.86	0.06
462	473	A	59	-33.06	-0.78	28.34	-46.26	-0.39
462	487	G	2	-40.8	-2.14	26.76	-4.28	-0.04

i-nuc	BP(j)	Nuc	#BP_Win	avgMFE	avgZ	avgED	SumZ	SumZ/#TotalWindows	BPs= 7
nt-463	-	G	120	-	-	-	-	-
463	NoBP	G	7	-36.77	-1.46	24.49	-10.24	-0.09
463	437	U	2	-29.2	0.25	32.39	0.5	0.0
463	436	C	2	-29.55	0.11	26.17	0.21	0.0
463	445	U	16	-33.1	0.43	35.12	6.86	0.06
463	401	C	2	-28.05	0.87	43.8	1.74	0.01
463	395	C	30	-32.82	0.7	26.38	21.06	0.18
463	472	C	59	-33.06	-0.78	28.34	-46.26	-0.39
463	486	U	2	-40.8	-2.14	26.76	-4.28	-0.04

i-nuc	BP(j)	Nuc	#BP_Win	avgMFE	avgZ	avgED	SumZ	SumZ/#TotalWindows	BPs= 4
nt-464	-	G	120	-	-	-	-	-
464	NoBP	G	70	-33.73	-0.9	27.67	-63.23	-0.53
464	436	C	2	-29.2	0.25	32.39	0.5	0.0
464	444	C	16	-33.1	0.43	35.12	6.86	0.06
464	400	C	2	-28.05	0.87	43.8	1.74	0.01
464	394	C	30	-32.82	0.7	26.38	21.06	0.18

i-nuc	BP(j)	Nuc	#BP_Win	avgMFE	avgZ	avgED	SumZ	SumZ/#TotalWindows	BPs= 2
nt-465	-	A	120	-	-	-	-	-
465	NoBP	A	102	-33.5	-0.43	27.29	-44.26	-0.37
465	443	U	16	-33.1	0.43	35.12	6.86	0.06
465	399	U	2	-28.05	0.87	43.8	1.74	0.01

i-nuc	BP(j)	Nuc	#BP_Win	avgMFE	avgZ	avgED	SumZ	SumZ/#TotalWindows	BPs= 4
nt-466	-	C	120	-	-	-	-	-
466	NoBP	C	109	-33.57	-0.35	28.21	-38.49	-0.32
466	433	G	2	-29.55	0.11	26.17	0.21	0.0
466	438	G	2	-28.15	0.64	34.4	1.27	0.01
466	509	G	6	-33.83	-0.01	33.75	-0.05	-0.0
466	461	G	1	-36.6	-1.22	25.19	-1.22	-0.01

i-nuc	BP(j)	Nuc	#BP_Win	avgMFE	avgZ	avgED	SumZ	SumZ/#TotalWindows	BPs= 6
nt-467	-	A	120	-	-	-	-	-
467	432	U	2	-29.55	0.11	26.17	0.21	0.0
467	437	U	2	-28.15	0.64	34.4	1.27	0.01
467	396	U	1	-27.9	0.81	42.73	0.81	0.01
467	398	U	1	-28.2	0.93	44.86	0.93	0.01
467	NoBP	A	107	-33.79	-0.4	27.83	-43.1	-0.36
467	508	U	6	-33.83	-0.01	33.75	-0.05	-0.0
467	460	U	1	-36.6	-1.22	25.19	-1.22	-0.01

i-nuc	BP(j)	Nuc	#BP_Win	avgMFE	avgZ	avgED	SumZ	SumZ/#TotalWindows	BPs= 8
nt-468	-	G	120	-	-	-	-	-
468	NoBP	G	73	-33.19	-0.55	29.39	-40.04	-0.33
468	436	C	2	-28.15	0.64	34.4	1.27	0.01
468	395	C	1	-27.9	0.81	42.73	0.81	0.01
468	397	C	1	-28.2	0.93	44.86	0.93	0.01
468	393	C	27	-33.06	0.61	24.9	16.38	0.14
468	507	C	6	-33.83	-0.01	33.75	-0.05	-0.0
468	480	C	2	-40.8	-2.14	26.76	-4.28	-0.04
468	459	C	1	-36.6	-1.22	25.19	-1.22	-0.01
468	581	U	7	-41.5	-2.55	21.78	-17.85	-0.15

i-nuc	BP(j)	Nuc	#BP_Win	avgMFE	avgZ	avgED	SumZ	SumZ/#TotalWindows	BPs= 5
nt-469	-	G	120	-	-	-	-	-
469	NoBP	G	76	-33.24	-0.55	29.61	-41.97	-0.35
469	394	C	1	-27.9	0.81	42.73	0.81	0.01
469	396	U	1	-28.2	0.93	44.86	0.93	0.01
469	392	U	27	-33.06	0.61	24.9	16.38	0.14
469	506	C	6	-33.83	-0.01	33.75	-0.05	-0.0
469	580	U	9	-41.33	-2.52	22.14	-22.72	-0.19

i-nuc	BP(j)	Nuc	#BP_Win	avgMFE	avgZ	avgED	SumZ	SumZ/#TotalWindows	BPs= 6
nt-470	-	G	120	-	-	-	-	-
470	NoBP	G	67	-33.09	-0.69	29.0	-46.43	-0.39
470	393	C	1	-27.9	0.81	42.73	0.81	0.01
470	395	C	1	-28.2	0.93	44.86	0.93	0.01
470	391	C	27	-33.06	0.61	24.9	16.38	0.14
470	437	U	11	-32.94	0.94	37.25	10.32	0.09
470	478	U	2	-40.8	-2.14	26.76	-4.28	-0.04
470	579	C	11	-41.0	-2.45	22.14	-26.98	-0.22

i-nuc	BP(j)	Nuc	#BP_Win	avgMFE	avgZ	avgED	SumZ	SumZ/#TotalWindows	BPs= 6
nt-471	-	G	120	-	-	-	-	-
471	NoBP	G	61	-33.05	-0.78	28.38	-47.33	-0.39
471	394	C	1	-28.2	0.93	44.86	0.93	0.01
471	390	C	27	-33.06	0.61	24.9	16.38	0.14
471	436	C	11	-32.94	0.94	37.25	10.32	0.09
471	504	U	6	-33.83	-0.01	33.75	-0.05	-0.0
471	477	C	2	-40.8	-2.14	26.76	-4.28	-0.04
471	578	C	12	-40.63	-2.35	22.4	-28.2	-0.23

i-nuc	BP(j)	Nuc	#BP_Win	avgMFE	avgZ	avgED	SumZ	SumZ/#TotalWindows	BPs= 7
nt-472	-	C	120	-	-	-	-	-
472	NoBP	C	1	-28.2	0.93	44.86	0.93	0.01
472	389	G	27	-33.06	0.61	24.9	16.38	0.14
472	435	G	11	-32.94	0.94	37.25	10.32	0.09
472	503	G	6	-33.83	-0.01	33.75	-0.05	-0.0
472	463	G	59	-33.06	-0.78	28.34	-46.26	-0.39
472	476	G	2	-40.8	-2.14	26.76	-4.28	-0.04
472	577	G	12	-40.63	-2.35	22.4	-28.2	-0.23
472	582	G	2	-37.45	-1.9	15.3	-3.8	-0.03

i-nuc	BP(j)	Nuc	#BP_Win	avgMFE	avgZ	avgED	SumZ	SumZ/#TotalWindows	BPs= 4
nt-473	-	A	120	-	-	-	-	-
473	NoBP	A	20	-33.82	0.33	34.88	6.56	0.05
473	388	U	26	-33.19	0.61	24.63	15.81	0.13
473	462	U	59	-33.06	-0.78	28.34	-46.26	-0.39
473	576	U	12	-40.63	-2.35	22.4	-28.2	-0.23
473	581	U	3	-36.37	-1.62	21.12	-4.85	-0.04

i-nuc	BP(j)	Nuc	#BP_Win	avgMFE	avgZ	avgED	SumZ	SumZ/#TotalWindows	BPs= 4
nt-474	-	G	120	-	-	-	-	-
474	387	C	25	-33.25	0.56	24.0	14.03	0.12
474	402	C	11	-32.94	0.94	37.25	10.32	0.09
474	NoBP	G	69	-33.35	-0.72	29.01	-49.83	-0.42
474	575	U	12	-40.63	-2.35	22.4	-28.2	-0.23
474	580	U	3	-36.37	-1.62	21.12	-4.85	-0.04

i-nuc	BP(j)	Nuc	#BP_Win	avgMFE	avgZ	avgED	SumZ	SumZ/#TotalWindows	BPs= 5
nt-475	-	G	120	-	-	-	-	-
475	NoBP	G	17	-33.05	0.1	22.13	1.77	0.01
475	401	C	11	-32.94	0.94	37.25	10.32	0.09
475	495	C	18	-34.54	0.41	31.61	7.45	0.06
475	460	U	59	-33.06	-0.78	28.34	-46.26	-0.39
475	574	C	12	-40.63	-2.35	22.4	-28.2	-0.23
475	579	C	3	-36.37	-1.62	21.12	-4.85	-0.04

i-nuc	BP(j)	Nuc	#BP_Win	avgMFE	avgZ	avgED	SumZ	SumZ/#TotalWindows	BPs= 6
nt-476	-	G	120	-	-	-	-	-
476	NoBP	G	15	-32.08	0.32	22.38	4.81	0.04
476	400	C	11	-32.94	0.94	37.25	10.32	0.09
476	494	C	18	-34.54	0.41	31.61	7.45	0.06
476	459	C	59	-33.06	-0.78	28.34	-46.26	-0.39
476	472	C	2	-40.8	-2.14	26.76	-4.28	-0.04
476	573	C	12	-40.63	-2.35	22.4	-28.2	-0.23
476	578	C	3	-36.37	-1.62	21.12	-4.85	-0.04

i-nuc	BP(j)	Nuc	#BP_Win	avgMFE	avgZ	avgED	SumZ	SumZ/#TotalWindows	BPs= 6
nt-477	-	C	120	-	-	-	-	-
477	NoBP	C	15	-32.89	0.71	32.18	10.63	0.09
477	384	G	7	-30.86	1.14	21.34	8.01	0.07
477	493	G	18	-34.54	0.41	31.61	7.45	0.06
477	458	G	59	-33.06	-0.78	28.34	-46.26	-0.39
477	471	G	2	-40.8	-2.14	26.76	-4.28	-0.04
477	490	G	16	-38.92	-2.07	24.65	-33.07	-0.28
477	577	G	3	-36.37	-1.62	21.12	-4.85	-0.04

i-nuc	BP(j)	Nuc	#BP_Win	avgMFE	avgZ	avgED	SumZ	SumZ/#TotalWindows	BPs= 5
nt-478	-	U	120	-	-	-	-	-
478	NoBP	U	25	-32.81	0.52	28.43	13.12	0.11
478	492	A	18	-34.54	0.41	31.61	7.45	0.06
478	457	G	58	-33.04	-0.79	28.27	-45.54	-0.38
478	470	G	2	-40.8	-2.14	26.76	-4.28	-0.04
478	489	A	16	-38.92	-2.07	24.65	-33.07	-0.28
478	585	A	1	-33.4	-1.34	24.22	-1.34	-0.01

i-nuc	BP(j)	Nuc	#BP_Win	avgMFE	avgZ	avgED	SumZ	SumZ/#TotalWindows	BPs= 4
nt-479	-	G	120	-	-	-	-	-
479	NoBP	G	88	-33.39	-0.42	27.85	-36.86	-0.31
479	397	C	11	-32.94	0.94	37.25	10.32	0.09
479	560	C	3	-35.47	-0.92	31.27	-2.76	-0.02
479	488	C	16	-38.92	-2.07	24.65	-33.07	-0.28
479	584	C	2	-33.05	-1.25	27.64	-2.49	-0.02

i-nuc	BP(j)	Nuc	#BP_Win	avgMFE	avgZ	avgED	SumZ	SumZ/#TotalWindows	BPs= 6
nt-480	-	C	120	-	-	-	-	-
480	NoBP	C	23	-32.7	0.55	29.09	12.55	0.1
480	490	G	18	-34.54	0.41	31.61	7.45	0.06
480	455	G	56	-32.94	-0.78	28.18	-43.5	-0.36
480	468	G	2	-40.8	-2.14	26.76	-4.28	-0.04
480	559	G	3	-35.47	-0.92	31.27	-2.76	-0.02
480	487	G	16	-38.92	-2.07	24.65	-33.07	-0.28
480	583	G	2	-33.05	-1.25	27.64	-2.49	-0.02

i-nuc	BP(j)	Nuc	#BP_Win	avgMFE	avgZ	avgED	SumZ	SumZ/#TotalWindows	BPs= 7
nt-481	-	G	120	-	-	-	-	-
481	NoBP	G	80	-33.63	-0.45	27.89	-35.73	-0.3
481	395	C	11	-32.94	0.94	37.25	10.32	0.09
481	402	C	1	-29.2	1.31	38.76	1.31	0.01
481	445	U	5	-28.42	-0.32	32.26	-1.59	-0.01
481	558	C	3	-35.47	-0.92	31.27	-2.76	-0.02
481	486	U	16	-38.92	-2.07	24.65	-33.07	-0.28
481	575	U	3	-36.37	-1.62	21.12	-4.85	-0.04
481	598	U	1	-32.0	-1.11	27.62	-1.11	-0.01

i-nuc	BP(j)	Nuc	#BP_Win	avgMFE	avgZ	avgED	SumZ	SumZ/#TotalWindows	BPs= 8
nt-482	-	G	120	-	-	-	-	-
482	NoBP	G	40	-36.95	-1.56	22.76	-62.32	-0.52
482	394	C	11	-32.94	0.94	37.25	10.32	0.09
482	488	C	18	-34.54	0.41	31.61	7.45	0.06
482	453	U	38	-31.95	-0.42	30.28	-16.06	-0.13
482	401	C	1	-29.2	1.31	38.76	1.31	0.01
482	444	C	5	-28.42	-0.32	32.26	-1.59	-0.01
482	515	U	3	-35.47	-0.92	31.27	-2.76	-0.02
482	574	C	3	-36.37	-1.62	21.12	-4.85	-0.04
482	597	C	1	-32.0	-1.11	27.62	-1.11	-0.01

i-nuc	BP(j)	Nuc	#BP_Win	avgMFE	avgZ	avgED	SumZ	SumZ/#TotalWindows	BPs= 8
nt-483	-	G	120	-	-	-	-	-
483	NoBP	G	78	-34.05	-0.48	29.0	-37.46	-0.31
483	393	C	11	-32.94	0.94	37.25	10.32	0.09
483	400	C	1	-29.2	1.31	38.76	1.31	0.01
483	443	U	5	-28.42	-0.32	32.26	-1.59	-0.01
483	562	U	16	-37.04	-2.1	19.75	-33.61	-0.28
483	514	C	3	-35.47	-0.92	31.27	-2.76	-0.02
483	573	C	3	-36.37	-1.62	21.12	-4.85	-0.04
483	581	U	2	-33.05	-1.25	27.64	-2.49	-0.02
483	596	U	1	-32.0	-1.11	27.62	-1.11	-0.01

i-nuc	BP(j)	Nuc	#BP_Win	avgMFE	avgZ	avgED	SumZ	SumZ/#TotalWindows	BPs= 6
nt-484	-	A	120	-	-	-	-	-
484	NoBP	A	85	-33.8	-0.51	29.37	-43.07	-0.36
484	392	U	11	-32.94	0.94	37.25	10.32	0.09
484	399	U	1	-29.2	1.31	38.76	1.31	0.01
484	561	U	17	-36.61	-2.04	19.98	-34.72	-0.29
484	572	U	3	-36.37	-1.62	21.12	-4.85	-0.04
484	580	U	2	-33.05	-1.25	27.64	-2.49	-0.02
484	595	U	1	-32.0	-1.11	27.62	-1.11	-0.01

i-nuc	BP(j)	Nuc	#BP_Win	avgMFE	avgZ	avgED	SumZ	SumZ/#TotalWindows	BPs= 6
nt-485	-	G	120	-	-	-	-	-
485	NoBP	G	83	-34.2	-0.58	28.94	-48.54	-0.4
485	391	C	11	-32.94	0.94	37.25	10.32	0.09
485	398	U	1	-29.2	1.31	38.76	1.31	0.01
485	441	C	5	-28.42	-0.32	32.26	-1.59	-0.01
485	560	C	17	-36.61	-2.04	19.98	-34.72	-0.29
485	579	C	2	-33.05	-1.25	27.64	-2.49	-0.02
485	594	U	1	-32.0	-1.11	27.62	-1.11	-0.01

i-nuc	BP(j)	Nuc	#BP_Win	avgMFE	avgZ	avgED	SumZ	SumZ/#TotalWindows	BPs= 7
nt-486	-	U	120	-	-	-	-	-
486	NoBP	U	39	-33.56	0.31	31.66	12.26	0.1
486	448	A	37	-31.78	-0.37	30.62	-13.83	-0.12
486	440	G	5	-28.42	-0.32	32.26	-1.59	-0.01
486	463	G	2	-40.8	-2.14	26.76	-4.28	-0.04
486	559	G	17	-36.61	-2.04	19.98	-34.72	-0.29
486	511	A	3	-35.47	-0.92	31.27	-2.76	-0.02
486	481	G	16	-38.92	-2.07	24.65	-33.07	-0.28
486	593	A	1	-32.0	-1.11	27.62	-1.11	-0.01

i-nuc	BP(j)	Nuc	#BP_Win	avgMFE	avgZ	avgED	SumZ	SumZ/#TotalWindows	BPs= 6
nt-487	-	G	120	-	-	-	-	-
487	NoBP	G	37	-33.06	-0.01	30.65	-0.31	-0.0
487	390	C	9	-33.19	0.78	36.97	7.02	0.06
487	447	C	37	-31.78	-0.37	30.62	-13.83	-0.12
487	462	U	2	-40.8	-2.14	26.76	-4.28	-0.04
487	558	C	17	-36.61	-2.04	19.98	-34.72	-0.29
487	480	C	16	-38.92	-2.07	24.65	-33.07	-0.28
487	578	C	2	-33.05	-1.25	27.64	-2.49	-0.02

i-nuc	BP(j)	Nuc	#BP_Win	avgMFE	avgZ	avgED	SumZ	SumZ/#TotalWindows	BPs= 9
nt-488	-	C	120	-	-	-	-	-
488	389	G	9	-33.19	0.78	36.97	7.02	0.06
488	482	G	18	-34.54	0.41	31.61	7.45	0.06
488	509	G	5	-34.0	0.11	34.17	0.54	0.0
488	NoBP	C	39	-31.68	-0.43	30.45	-16.64	-0.14
488	516	G	23	-35.63	-1.76	21.36	-40.47	-0.34
488	438	G	5	-28.42	-0.32	32.26	-1.59	-0.01
488	461	G	2	-40.8	-2.14	26.76	-4.28	-0.04
488	479	G	16	-38.92	-2.07	24.65	-33.07	-0.28
488	577	G	2	-33.05	-1.25	27.64	-2.49	-0.02
488	591	G	1	-32.0	-1.11	27.62	-1.11	-0.01

i-nuc	BP(j)	Nuc	#BP_Win	avgMFE	avgZ	avgED	SumZ	SumZ/#TotalWindows	BPs= 10
nt-489	-	A	120	-	-	-	-	-
489	NoBP	A	19	-34.36	0.45	32.11	8.59	0.07
489	388	U	6	-34.22	0.43	35.16	2.58	0.02
489	508	U	6	-33.75	0.36	35.04	2.17	0.02
489	445	U	37	-31.78	-0.37	30.62	-13.83	-0.12
489	515	U	23	-35.63	-1.76	21.36	-40.47	-0.34
489	437	U	5	-28.42	-0.32	32.26	-1.59	-0.01
489	460	U	2	-40.8	-2.14	26.76	-4.28	-0.04
489	478	U	16	-38.92	-2.07	24.65	-33.07	-0.28
489	576	U	2	-33.05	-1.25	27.64	-2.49	-0.02
489	590	U	1	-32.0	-1.11	27.62	-1.11	-0.01
489	606	U	3	-29.83	-1.4	26.64	-4.2	-0.04

i-nuc	BP(j)	Nuc	#BP_Win	avgMFE	avgZ	avgED	SumZ	SumZ/#TotalWindows	BPs= 11
nt-490	-	G	120	-	-	-	-	-
490	387	C	6	-34.22	0.43	35.16	2.58	0.02
490	480	C	18	-34.54	0.41	31.61	7.45	0.06
490	507	C	6	-33.75	0.36	35.04	2.17	0.02
490	444	C	37	-31.78	-0.37	30.62	-13.83	-0.12
490	514	C	23	-35.63	-1.76	21.36	-40.47	-0.34
490	436	C	5	-28.42	-0.32	32.26	-1.59	-0.01
490	459	C	2	-40.8	-2.14	26.76	-4.28	-0.04
490	477	C	16	-38.92	-2.07	24.65	-33.07	-0.28
490	574	C	2	-33.05	-1.25	27.64	-2.49	-0.02
490	589	U	1	-32.0	-1.11	27.62	-1.11	-0.01
490	605	C	4	-29.65	-1.36	26.76	-5.45	-0.05

i-nuc	BP(j)	Nuc	#BP_Win	avgMFE	avgZ	avgED	SumZ	SumZ/#TotalWindows	BPs= 5
nt-491	-	G	120	-	-	-	-	-
491	NoBP	G	70	-35.59	-1.03	26.62	-72.06	-0.6
491	506	C	6	-33.75	0.36	35.04	2.17	0.02
491	443	U	37	-31.78	-0.37	30.62	-13.83	-0.12
491	538	C	1	-28.5	-0.04	33.84	-0.04	-0.0
491	573	C	2	-33.05	-1.25	27.64	-2.49	-0.02
491	604	C	4	-29.65	-1.36	26.76	-5.45	-0.05

i-nuc	BP(j)	Nuc	#BP_Win	avgMFE	avgZ	avgED	SumZ	SumZ/#TotalWindows	BPs= 4
nt-492	-	A	120	-	-	-	-	-
492	NoBP	A	95	-34.12	-0.98	27.63	-92.74	-0.77
492	478	U	18	-34.54	0.41	31.61	7.45	0.06
492	537	U	1	-28.5	-0.04	33.84	-0.04	-0.0
492	572	U	2	-33.05	-1.25	27.64	-2.49	-0.02
492	603	U	4	-29.65	-1.36	26.76	-5.45	-0.05

i-nuc	BP(j)	Nuc	#BP_Win	avgMFE	avgZ	avgED	SumZ	SumZ/#TotalWindows	BPs= 5
nt-493	-	G	120	-	-	-	-	-
493	NoBP	G	47	-36.17	-1.6	24.23	-75.31	-0.63
493	477	C	18	-34.54	0.41	31.61	7.45	0.06
493	504	U	6	-33.75	0.36	35.04	2.17	0.02
493	441	C	37	-31.78	-0.37	30.62	-13.83	-0.12
493	584	C	8	-31.41	-1.26	27.58	-10.07	-0.08
493	602	U	4	-29.65	-1.36	26.76	-5.45	-0.05

i-nuc	BP(j)	Nuc	#BP_Win	avgMFE	avgZ	avgED	SumZ	SumZ/#TotalWindows	BPs= 9
nt-494	-	C	120	-	-	-	-	-
494	NoBP	C	3	-32.27	-0.07	30.22	-0.22	-0.0
494	476	G	18	-34.54	0.41	31.61	7.45	0.06
494	503	G	6	-33.75	0.36	35.04	2.17	0.02
494	439	G	34	-31.12	-0.2	30.67	-6.89	-0.06
494	510	G	23	-35.63	-1.76	21.36	-40.47	-0.34
494	534	G	5	-28.42	-0.32	32.26	-1.59	-0.01
494	455	G	2	-40.8	-2.14	26.76	-4.28	-0.04
494	440	G	3	-39.2	-2.31	29.98	-6.94	-0.06
494	517	G	18	-37.35	-2.01	23.95	-36.14	-0.3
494	583	G	8	-31.41	-1.26	27.58	-10.07	-0.08

i-nuc	BP(j)	Nuc	#BP_Win	avgMFE	avgZ	avgED	SumZ	SumZ/#TotalWindows	BPs= 8
nt-495	-	C	120	-	-	-	-	-
495	NoBP	C	9	-32.62	-0.05	31.22	-0.45	-0.0
495	475	G	18	-34.54	0.41	31.61	7.45	0.06
495	438	G	34	-31.12	-0.2	30.67	-6.89	-0.06
495	509	G	23	-35.63	-1.76	21.36	-40.47	-0.34
495	533	G	5	-28.42	-0.32	32.26	-1.59	-0.01
495	454	G	2	-40.8	-2.14	26.76	-4.28	-0.04
495	439	G	3	-39.2	-2.31	29.98	-6.94	-0.06
495	516	G	18	-37.35	-2.01	23.95	-36.14	-0.3
495	582	G	8	-31.41	-1.26	27.58	-10.07	-0.08

i-nuc	BP(j)	Nuc	#BP_Win	avgMFE	avgZ	avgED	SumZ	SumZ/#TotalWindows	BPs= 6
nt-496	-	A	120	-	-	-	-	-
496	NoBP	A	30	-34.24	-0.09	30.41	-2.67	-0.02
496	437	U	34	-31.12	-0.2	30.67	-6.89	-0.06
496	508	U	23	-35.63	-1.76	21.36	-40.47	-0.34
496	532	U	5	-28.42	-0.32	32.26	-1.59	-0.01
496	453	U	2	-40.8	-2.14	26.76	-4.28	-0.04
496	515	U	18	-37.35	-2.01	23.95	-36.14	-0.3
496	581	U	8	-31.41	-1.26	27.58	-10.07	-0.08

i-nuc	BP(j)	Nuc	#BP_Win	avgMFE	avgZ	avgED	SumZ	SumZ/#TotalWindows	BPs= 5
nt-497	-	G	120	-	-	-	-	-
497	NoBP	G	38	-33.47	-0.4	29.4	-15.35	-0.13
497	436	C	34	-31.12	-0.2	30.67	-6.89	-0.06
497	507	C	23	-35.63	-1.76	21.36	-40.47	-0.34
497	531	C	5	-28.42	-0.32	32.26	-1.59	-0.01
497	447	C	2	-40.8	-2.14	26.76	-4.28	-0.04
497	514	C	18	-37.35	-2.01	23.95	-36.14	-0.3

i-nuc	BP(j)	Nuc	#BP_Win	avgMFE	avgZ	avgED	SumZ	SumZ/#TotalWindows	BPs= 4
nt-498	-	U	120	-	-	-	-	-
498	NoBP	U	61	-34.18	-0.96	26.1	-58.63	-0.49
498	435	G	34	-31.12	-0.2	30.67	-6.89	-0.06
498	530	A	5	-28.42	-0.32	32.26	-1.59	-0.01
498	446	A	2	-40.8	-2.14	26.76	-4.28	-0.04
498	513	A	18	-37.35	-2.01	23.95	-36.14	-0.3

i-nuc	BP(j)	Nuc	#BP_Win	avgMFE	avgZ	avgED	SumZ	SumZ/#TotalWindows	BPs= 1
nt-499	-	A	120	-	-	-	-	-
499	NoBP	A	118	-33.48	-0.9	27.22	-106.14	-0.88
499	445	U	2	-40.8	-2.14	26.76	-4.28	-0.04

i-nuc	BP(j)	Nuc	#BP_Win	avgMFE	avgZ	avgED	SumZ	SumZ/#TotalWindows	BPs= 0
nt-500	-	A	120	-	-	-	-	-
500	NoBP	A	120	-33.57	-0.95	27.08	-113.61	-0.95

i-nuc	BP(j)	Nuc	#BP_Win	avgMFE	avgZ	avgED	SumZ	SumZ/#TotalWindows	BPs= 1
nt-501	-	A	120	-	-	-	-	-
501	NoBP	A	118	-33.61	-0.99	27.01	-116.66	-0.97
501	540	U	2	-29.6	-0.25	22.34	-0.5	-0.0

i-nuc	BP(j)	Nuc	#BP_Win	avgMFE	avgZ	avgED	SumZ	SumZ/#TotalWindows	BPs= 4
nt-502	-	A	120	-	-	-	-	-
502	NoBP	A	86	-32.57	-0.71	27.17	-61.24	-0.51
502	539	U	2	-29.6	-0.25	22.34	-0.5	-0.0
502	515	U	6	-40.0	-2.23	30.14	-13.38	-0.11
502	508	U	18	-37.35	-2.01	23.95	-36.14	-0.3
502	580	U	8	-31.41	-1.26	27.58	-10.07	-0.08

i-nuc	BP(j)	Nuc	#BP_Win	avgMFE	avgZ	avgED	SumZ	SumZ/#TotalWindows	BPs= 7
nt-503	-	G	120	-	-	-	-	-
503	NoBP	G	72	-32.18	-0.89	25.73	-63.89	-0.53
503	494	C	6	-33.75	0.36	35.04	2.17	0.02
503	472	C	6	-33.83	-0.01	33.75	-0.05	-0.0
503	538	C	2	-29.6	-0.25	22.34	-0.5	-0.0
503	514	C	6	-40.0	-2.23	30.14	-13.38	-0.11
503	443	U	2	-40.8	-2.14	26.76	-4.28	-0.04
503	507	C	18	-37.35	-2.01	23.95	-36.14	-0.3
503	579	C	8	-31.41	-1.26	27.58	-10.07	-0.08

i-nuc	BP(j)	Nuc	#BP_Win	avgMFE	avgZ	avgED	SumZ	SumZ/#TotalWindows	BPs= 4
nt-504	-	U	120	-	-	-	-	-
504	NoBP	U	100	-33.04	-1.16	25.32	-115.74	-0.96
504	493	G	6	-33.75	0.36	35.04	2.17	0.02
504	471	G	6	-33.83	-0.01	33.75	-0.05	-0.0
504	513	A	6	-40.0	-2.23	30.14	-13.38	-0.11
504	442	A	2	-40.8	-2.14	26.76	-4.28	-0.04

i-nuc	BP(j)	Nuc	#BP_Win	avgMFE	avgZ	avgED	SumZ	SumZ/#TotalWindows	BPs= 3
nt-505	-	G	120	-	-	-	-	-
505	NoBP	G	88	-34.87	-1.35	25.57	-118.83	-0.99
505	523	C	22	-28.78	-0.16	29.01	-3.42	-0.03
505	441	C	2	-40.8	-2.14	26.76	-4.28	-0.04
505	578	C	8	-31.41	-1.26	27.58	-10.07	-0.08

i-nuc	BP(j)	Nuc	#BP_Win	avgMFE	avgZ	avgED	SumZ	SumZ/#TotalWindows	BPs= 8
nt-506	-	C	120	-	-	-	-	-
506	NoBP	C	61	-35.34	-1.72	23.17	-104.68	-0.87
506	491	G	6	-33.75	0.36	35.04	2.17	0.02
506	469	G	6	-33.83	-0.01	33.75	-0.05	-0.0
506	517	G	9	-32.96	-0.23	34.98	-2.07	-0.02
506	522	G	22	-28.78	-0.16	29.01	-3.42	-0.03
506	535	G	2	-29.6	-0.25	22.34	-0.5	-0.0
506	440	G	2	-40.8	-2.14	26.76	-4.28	-0.04
506	577	G	8	-31.41	-1.26	27.58	-10.07	-0.08
506	622	G	4	-38.78	-4.84	12.07	-19.35	-0.16

i-nuc	BP(j)	Nuc	#BP_Win	avgMFE	avgZ	avgED	SumZ	SumZ/#TotalWindows	BPs= 9
nt-507	-	C	120	-	-	-	-	-
507	NoBP	C	26	-32.53	-1.35	25.74	-35.19	-0.29
507	490	G	6	-33.75	0.36	35.04	2.17	0.02
507	468	G	6	-33.83	-0.01	33.75	-0.05	-0.0
507	497	G	23	-35.63	-1.76	21.36	-40.47	-0.34
507	516	G	9	-32.96	-0.23	34.98	-2.07	-0.02
507	521	G	22	-28.78	-0.16	29.01	-3.42	-0.03
507	534	G	2	-29.6	-0.25	22.34	-0.5	-0.0
507	439	G	2	-40.8	-2.14	26.76	-4.28	-0.04
507	503	G	18	-37.35	-2.01	23.95	-36.14	-0.3
507	621	G	6	-37.62	-4.55	12.07	-27.31	-0.23

i-nuc	BP(j)	Nuc	#BP_Win	avgMFE	avgZ	avgED	SumZ	SumZ/#TotalWindows	BPs= 9
nt-508	-	U	120	-	-	-	-	-
508	489	A	6	-33.75	0.36	35.04	2.17	0.02
508	467	A	6	-33.83	-0.01	33.75	-0.05	-0.0
508	NoBP	U	27	-33.59	-0.9	31.37	-24.24	-0.2
508	496	A	23	-35.63	-1.76	21.36	-40.47	-0.34
508	520	A	22	-28.78	-0.16	29.01	-3.42	-0.03
508	533	G	2	-29.6	-0.25	22.34	-0.5	-0.0
508	438	G	2	-40.8	-2.14	26.76	-4.28	-0.04
508	502	A	18	-37.35	-2.01	23.95	-36.14	-0.3
508	613	A	6	-28.58	-1.94	13.97	-11.65	-0.1
508	620	A	8	-36.3	-4.21	12.19	-33.7	-0.28

i-nuc	BP(j)	Nuc	#BP_Win	avgMFE	avgZ	avgED	SumZ	SumZ/#TotalWindows	BPs= 11
nt-509	-	G	120	-	-	-	-	-
509	488	C	5	-34.0	0.11	34.17	0.54	0.0
509	466	C	6	-33.83	-0.01	33.75	-0.05	-0.0
509	400	C	2	-29.8	1.28	37.83	2.57	0.02
509	401	C	1	-29.2	1.38	39.78	1.38	0.01
509	495	C	23	-35.63	-1.76	21.36	-40.47	-0.34
509	NoBP	G	33	-36.63	-1.56	28.08	-51.59	-0.43
509	519	U	22	-28.78	-0.16	29.01	-3.42	-0.03
509	532	U	2	-29.6	-0.25	22.34	-0.5	-0.0
509	437	U	2	-40.8	-2.14	26.76	-4.28	-0.04
509	574	C	8	-31.41	-1.26	27.58	-10.07	-0.08
509	612	C	6	-28.58	-1.94	13.97	-11.65	-0.1
509	619	C	10	-35.27	-3.95	12.48	-39.54	-0.33

i-nuc	BP(j)	Nuc	#BP_Win	avgMFE	avgZ	avgED	SumZ	SumZ/#TotalWindows	BPs= 8
nt-510	-	G	120	-	-	-	-	-
510	NoBP	G	65	-33.6	-0.87	29.24	-56.34	-0.47
510	399	U	2	-29.8	1.28	37.83	2.57	0.02
510	400	C	1	-29.2	1.38	39.78	1.38	0.01
510	494	C	23	-35.63	-1.76	21.36	-40.47	-0.34
510	531	C	2	-29.6	-0.25	22.34	-0.5	-0.0
510	436	C	2	-40.8	-2.14	26.76	-4.28	-0.04
510	573	C	8	-31.41	-1.26	27.58	-10.07	-0.08
510	611	C	6	-28.58	-1.94	13.97	-11.65	-0.1
510	618	C	11	-34.59	-3.78	12.75	-41.63	-0.35

i-nuc	BP(j)	Nuc	#BP_Win	avgMFE	avgZ	avgED	SumZ	SumZ/#TotalWindows	BPs= 6
nt-511	-	A	120	-	-	-	-	-
511	NoBP	A	89	-34.06	-1.14	26.79	-101.52	-0.85
511	398	U	2	-29.8	1.28	37.83	2.57	0.02
511	399	U	1	-29.2	1.38	39.78	1.38	0.01
511	486	U	3	-35.47	-0.92	31.27	-2.76	-0.02
511	572	U	8	-31.41	-1.26	27.58	-10.07	-0.08
511	610	U	6	-28.58	-1.94	13.97	-11.65	-0.1
511	617	U	11	-34.59	-3.78	12.75	-41.63	-0.35

i-nuc	BP(j)	Nuc	#BP_Win	avgMFE	avgZ	avgED	SumZ	SumZ/#TotalWindows	BPs= 4
nt-512	-	G	120	-	-	-	-	-
512	NoBP	G	100	-33.84	-1.17	26.86	-117.27	-0.98
512	397	C	2	-29.8	1.28	37.83	2.57	0.02
512	398	U	1	-29.2	1.38	39.78	1.38	0.01
512	609	C	6	-28.58	-1.94	13.97	-11.65	-0.1
512	616	C	11	-34.59	-3.78	12.75	-41.63	-0.35

i-nuc	BP(j)	Nuc	#BP_Win	avgMFE	avgZ	avgED	SumZ	SumZ/#TotalWindows	BPs= 4
nt-513	-	A	120	-	-	-	-	-
513	NoBP	A	83	-32.13	-0.98	26.35	-81.06	-0.68
513	396	U	2	-29.8	1.28	37.83	2.57	0.02
513	504	U	6	-40.0	-2.23	30.14	-13.38	-0.11
513	498	U	18	-37.35	-2.01	23.95	-36.14	-0.3
513	615	U	11	-34.59	-3.78	12.75	-41.63	-0.35

i-nuc	BP(j)	Nuc	#BP_Win	avgMFE	avgZ	avgED	SumZ	SumZ/#TotalWindows	BPs= 6
nt-514	-	C	120	-	-	-	-	-
514	NoBP	C	65	-31.39	-1.16	25.82	-75.44	-0.63
514	490	G	23	-35.63	-1.76	21.36	-40.47	-0.34
514	527	G	2	-29.6	-0.25	22.34	-0.5	-0.0
514	503	G	6	-40.0	-2.23	30.14	-13.38	-0.11
514	483	G	3	-35.47	-0.92	31.27	-2.76	-0.02
514	497	G	18	-37.35	-2.01	23.95	-36.14	-0.3
514	621	G	3	-25.7	-1.29	27.45	-3.86	-0.03

i-nuc	BP(j)	Nuc	#BP_Win	avgMFE	avgZ	avgED	SumZ	SumZ/#TotalWindows	BPs= 7
nt-515	-	U	120	-	-	-	-	-
515	NoBP	U	54	-30.68	-0.68	28.26	-36.88	-0.31
515	489	A	23	-35.63	-1.76	21.36	-40.47	-0.34
515	526	A	2	-29.6	-0.25	22.34	-0.5	-0.0
515	502	A	6	-40.0	-2.23	30.14	-13.38	-0.11
515	482	G	3	-35.47	-0.92	31.27	-2.76	-0.02
515	496	A	18	-37.35	-2.01	23.95	-36.14	-0.3
515	613	A	11	-34.59	-3.78	12.75	-41.63	-0.35
515	620	A	3	-25.7	-1.29	27.45	-3.86	-0.03

i-nuc	BP(j)	Nuc	#BP_Win	avgMFE	avgZ	avgED	SumZ	SumZ/#TotalWindows	BPs= 7
nt-516	-	G	120	-	-	-	-	-
516	NoBP	G	28	-29.62	-0.3	28.98	-8.35	-0.07
516	488	C	23	-35.63	-1.76	21.36	-40.47	-0.34
516	507	C	9	-32.96	-0.23	34.98	-2.07	-0.02
516	552	U	22	-34.62	-1.56	28.5	-34.35	-0.29
516	495	C	18	-37.35	-2.01	23.95	-36.14	-0.3
516	605	C	6	-28.58	-1.94	13.97	-11.65	-0.1
516	612	C	11	-34.59	-3.78	12.75	-41.63	-0.35
516	619	C	3	-25.7	-1.29	27.45	-3.86	-0.03

i-nuc	BP(j)	Nuc	#BP_Win	avgMFE	avgZ	avgED	SumZ	SumZ/#TotalWindows	BPs= 7
nt-517	-	G	120	-	-	-	-	-
517	NoBP	G	23	-28.8	-0.09	29.44	-2.11	-0.02
517	506	C	9	-32.96	-0.23	34.98	-2.07	-0.02
517	524	U	2	-29.6	-0.25	22.34	-0.5	-0.0
517	551	U	48	-35.13	-1.75	24.9	-83.9	-0.7
517	494	C	18	-37.35	-2.01	23.95	-36.14	-0.3
517	604	C	6	-28.58	-1.94	13.97	-11.65	-0.1
517	611	C	11	-34.59	-3.78	12.75	-41.63	-0.35
517	618	C	3	-25.7	-1.29	27.45	-3.86	-0.03

i-nuc	BP(j)	Nuc	#BP_Win	avgMFE	avgZ	avgED	SumZ	SumZ/#TotalWindows	BPs= 4
nt-518	-	A	120	-	-	-	-	-
518	NoBP	A	32	-29.67	-0.13	30.33	-4.15	-0.03
518	550	U	68	-35.65	-1.82	24.67	-124.02	-1.03
518	603	U	6	-28.58	-1.94	13.97	-11.65	-0.1
518	610	U	11	-34.59	-3.78	12.75	-41.63	-0.35
518	617	U	3	-25.7	-1.29	27.45	-3.86	-0.03

i-nuc	BP(j)	Nuc	#BP_Win	avgMFE	avgZ	avgED	SumZ	SumZ/#TotalWindows	BPs= 2
nt-519	-	U	120	-	-	-	-	-
519	NoBP	U	8	-31.07	-0.04	32.66	-0.32	-0.0
519	509	G	22	-28.78	-0.16	29.01	-3.42	-0.03
519	549	A	90	-34.64	-2.05	22.61	-184.48	-1.54

i-nuc	BP(j)	Nuc	#BP_Win	avgMFE	avgZ	avgED	SumZ	SumZ/#TotalWindows	BPs= 2
nt-520	-	A	120	-	-	-	-	-
520	NoBP	A	6	-30.38	-0.05	31.44	-0.31	-0.0
520	508	U	22	-28.78	-0.16	29.01	-3.42	-0.03
520	548	U	92	-34.55	-2.03	22.7	-186.7	-1.56

i-nuc	BP(j)	Nuc	#BP_Win	avgMFE	avgZ	avgED	SumZ	SumZ/#TotalWindows	BPs= 2
nt-521	-	G	120	-	-	-	-	-
521	NoBP	G	4	-29.4	-0.04	29.46	-0.16	-0.0
521	507	C	22	-28.78	-0.16	29.01	-3.42	-0.03
521	547	C	94	-34.44	-2.0	22.82	-188.45	-1.57

i-nuc	BP(j)	Nuc	#BP_Win	avgMFE	avgZ	avgED	SumZ	SumZ/#TotalWindows	BPs= 2
nt-522	-	G	120	-	-	-	-	-
522	NoBP	G	3	-29.4	-0.15	26.62	-0.44	-0.0
522	506	C	22	-28.78	-0.16	29.01	-3.42	-0.03
522	546	C	95	-34.29	-1.99	23.03	-188.66	-1.57

i-nuc	BP(j)	Nuc	#BP_Win	avgMFE	avgZ	avgED	SumZ	SumZ/#TotalWindows	BPs= 2
nt-523	-	C	120	-	-	-	-	-
523	505	G	22	-28.78	-0.16	29.01	-3.42	-0.03
523	NoBP	C	3	-26.77	-0.39	22.65	-1.18	-0.01
523	545	G	95	-34.29	-1.99	23.03	-188.66	-1.57

i-nuc	BP(j)	Nuc	#BP_Win	avgMFE	avgZ	avgED	SumZ	SumZ/#TotalWindows	BPs= 2
nt-524	-	U	120	-	-	-	-	-
524	NoBP	U	22	-28.02	-0.22	28.97	-4.93	-0.04
524	517	G	2	-29.6	-0.25	22.34	-0.5	-0.0
524	544	A	96	-34.25	-1.96	23.03	-188.55	-1.57

i-nuc	BP(j)	Nuc	#BP_Win	avgMFE	avgZ	avgED	SumZ	SumZ/#TotalWindows	BPs= 3
nt-525	-	G	120	-	-	-	-	-
525	NoBP	G	19	-28.58	-0.21	29.94	-4.02	-0.03
525	541	C	2	-30.2	-0.06	21.63	-0.12	-0.0
525	543	C	96	-34.25	-1.96	23.03	-188.55	-1.57
525	611	C	3	-21.5	-0.77	22.78	-2.31	-0.02

i-nuc	BP(j)	Nuc	#BP_Win	avgMFE	avgZ	avgED	SumZ	SumZ/#TotalWindows	BPs= 5
nt-526	-	A	120	-	-	-	-	-
526	NoBP	A	16	-28.44	-0.25	30.77	-4.02	-0.03
526	515	U	2	-29.6	-0.25	22.34	-0.5	-0.0
526	540	U	2	-30.2	-0.06	21.63	-0.12	-0.0
526	542	U	96	-34.25	-1.96	23.03	-188.55	-1.57
526	610	U	3	-21.5	-0.77	22.78	-2.31	-0.02
526	606	U	1	-20.0	-0.58	27.76	-0.58	-0.0

i-nuc	BP(j)	Nuc	#BP_Win	avgMFE	avgZ	avgED	SumZ	SumZ/#TotalWindows	BPs= 5
nt-527	-	G	120	-	-	-	-	-
527	NoBP	G	16	-27.93	-0.34	31.44	-5.4	-0.04
527	514	C	2	-29.6	-0.25	22.34	-0.5	-0.0
527	539	U	2	-30.2	-0.06	21.63	-0.12	-0.0
527	541	C	96	-34.25	-1.96	23.03	-188.55	-1.57
527	609	C	3	-21.5	-0.77	22.78	-2.31	-0.02
527	605	C	1	-20.0	-0.58	27.76	-0.58	-0.0

i-nuc	BP(j)	Nuc	#BP_Win	avgMFE	avgZ	avgED	SumZ	SumZ/#TotalWindows	BPs= 4
nt-528	-	G	120	-	-	-	-	-
528	NoBP	G	18	-27.69	-0.42	30.69	-7.58	-0.06
528	538	C	2	-30.2	-0.06	21.63	-0.12	-0.0
528	540	U	96	-34.25	-1.96	23.03	-188.55	-1.57
528	608	C	3	-21.5	-0.77	22.78	-2.31	-0.02
528	604	C	1	-20.0	-0.58	27.76	-0.58	-0.0

i-nuc	BP(j)	Nuc	#BP_Win	avgMFE	avgZ	avgED	SumZ	SumZ/#TotalWindows	BPs= 4
nt-529	-	A	120	-	-	-	-	-
529	NoBP	A	18	-27.34	-0.54	30.4	-9.8	-0.08
529	537	U	2	-30.2	-0.06	21.63	-0.12	-0.0
529	539	U	96	-34.25	-1.96	23.03	-188.55	-1.57
529	607	U	3	-21.5	-0.77	22.78	-2.31	-0.02
529	603	U	1	-20.0	-0.58	27.76	-0.58	-0.0

i-nuc	BP(j)	Nuc	#BP_Win	avgMFE	avgZ	avgED	SumZ	SumZ/#TotalWindows	BPs= 3
nt-530	-	A	120	-	-	-	-	-
530	NoBP	A	111	-33.26	-1.79	23.72	-198.7	-1.66
530	498	U	5	-28.42	-0.32	32.26	-1.59	-0.01
530	606	U	3	-21.5	-0.77	22.78	-2.31	-0.02
530	602	U	1	-20.0	-0.58	27.76	-0.58	-0.0

i-nuc	BP(j)	Nuc	#BP_Win	avgMFE	avgZ	avgED	SumZ	SumZ/#TotalWindows	BPs= 3
nt-531	-	C	120	-	-	-	-	-
531	NoBP	C	107	-33.29	-1.86	23.5	-198.88	-1.66
531	497	G	5	-28.42	-0.32	32.26	-1.59	-0.01
531	510	G	2	-29.6	-0.25	22.34	-0.5	-0.0
531	545	G	6	-24.85	-0.59	27.53	-3.53	-0.03

i-nuc	BP(j)	Nuc	#BP_Win	avgMFE	avgZ	avgED	SumZ	SumZ/#TotalWindows	BPs= 3
nt-532	-	U	120	-	-	-	-	-
532	NoBP	U	107	-33.24	-1.87	23.45	-200.32	-1.67
532	496	A	5	-28.42	-0.32	32.26	-1.59	-0.01
532	509	G	2	-29.6	-0.25	22.34	-0.5	-0.0
532	544	A	6	-24.85	-0.59	27.53	-3.53	-0.03

i-nuc	BP(j)	Nuc	#BP_Win	avgMFE	avgZ	avgED	SumZ	SumZ/#TotalWindows	BPs= 4
nt-533	-	G	120	-	-	-	-	-
533	NoBP	G	103	-33.64	-1.88	23.31	-193.75	-1.61
533	495	C	5	-28.42	-0.32	32.26	-1.59	-0.01
533	508	U	2	-29.6	-0.25	22.34	-0.5	-0.0
533	543	C	6	-24.85	-0.59	27.53	-3.53	-0.03
533	647	U	4	-21.3	-2.1	25.68	-8.42	-0.07

i-nuc	BP(j)	Nuc	#BP_Win	avgMFE	avgZ	avgED	SumZ	SumZ/#TotalWindows	BPs= 4
nt-534	-	G	120	-	-	-	-	-
534	NoBP	G	99	-34.09	-1.91	23.08	-188.84	-1.57
534	494	C	5	-28.42	-0.32	32.26	-1.59	-0.01
534	507	C	2	-29.6	-0.25	22.34	-0.5	-0.0
534	542	U	6	-24.85	-0.59	27.53	-3.53	-0.03
534	646	U	8	-21.04	-1.95	26.96	-15.63	-0.13

i-nuc	BP(j)	Nuc	#BP_Win	avgMFE	avgZ	avgED	SumZ	SumZ/#TotalWindows	BPs= 3
nt-535	-	G	120	-	-	-	-	-
535	NoBP	G	103	-33.89	-1.85	23.46	-190.26	-1.59
535	506	C	2	-29.6	-0.25	22.34	-0.5	-0.0
535	541	C	6	-24.85	-0.59	27.53	-3.53	-0.03
535	645	C	9	-20.91	-2.06	26.74	-18.58	-0.15

i-nuc	BP(j)	Nuc	#BP_Win	avgMFE	avgZ	avgED	SumZ	SumZ/#TotalWindows	BPs= 2
nt-536	-	A	120	-	-	-	-	-
536	NoBP	A	104	-33.86	-1.83	23.36	-190.36	-1.59
536	540	U	6	-24.85	-0.59	27.53	-3.53	-0.03
536	644	U	10	-20.41	-2.05	26.73	-20.47	-0.17

i-nuc	BP(j)	Nuc	#BP_Win	avgMFE	avgZ	avgED	SumZ	SumZ/#TotalWindows	BPs= 3
nt-537	-	U	120	-	-	-	-	-
537	NoBP	U	106	-33.52	-1.82	23.46	-193.31	-1.61
537	492	A	1	-28.5	-0.04	33.84	-0.04	-0.0
537	529	A	2	-30.2	-0.06	21.63	-0.12	-0.0
537	643	A	11	-19.95	-2.02	26.84	-22.21	-0.19

i-nuc	BP(j)	Nuc	#BP_Win	avgMFE	avgZ	avgED	SumZ	SumZ/#TotalWindows	BPs= 4
nt-538	-	C	120	-	-	-	-	-
538	NoBP	C	104	-33.45	-1.86	23.47	-193.6	-1.61
538	491	G	1	-28.5	-0.04	33.84	-0.04	-0.0
538	503	G	2	-29.6	-0.25	22.34	-0.5	-0.0
538	528	G	2	-30.2	-0.06	21.63	-0.12	-0.0
538	642	G	11	-19.95	-2.02	26.84	-22.21	-0.19

i-nuc	BP(j)	Nuc	#BP_Win	avgMFE	avgZ	avgED	SumZ	SumZ/#TotalWindows	BPs= 4
nt-539	-	U	120	-	-	-	-	-
539	NoBP	U	9	-22.84	-0.66	29.08	-5.98	-0.05
539	502	A	2	-29.6	-0.25	22.34	-0.5	-0.0
539	527	G	2	-30.2	-0.06	21.63	-0.12	-0.0
539	529	A	96	-34.25	-1.96	23.03	-188.55	-1.57
539	641	A	11	-19.95	-2.02	26.84	-22.21	-0.19

i-nuc	BP(j)	Nuc	#BP_Win	avgMFE	avgZ	avgED	SumZ	SumZ/#TotalWindows	BPs= 5
nt-540	-	U	120	-	-	-	-	-
540	501	A	2	-29.6	-0.25	22.34	-0.5	-0.0
540	526	A	2	-30.2	-0.06	21.63	-0.12	-0.0
540	528	G	96	-34.25	-1.96	23.03	-188.55	-1.57
540	536	A	6	-24.85	-0.59	27.53	-3.53	-0.03
540	640	A	11	-19.95	-2.02	26.84	-22.21	-0.19
540	NoBP	U	3	-14.0	-1.17	31.49	-3.51	-0.03

i-nuc	BP(j)	Nuc	#BP_Win	avgMFE	avgZ	avgED	SumZ	SumZ/#TotalWindows	BPs= 3
nt-541	-	C	120	-	-	-	-	-
541	NoBP	C	16	-19.08	-1.69	27.68	-26.98	-0.22
541	525	G	2	-30.2	-0.06	21.63	-0.12	-0.0
541	527	G	96	-34.25	-1.96	23.03	-188.55	-1.57
541	535	G	6	-24.85	-0.59	27.53	-3.53	-0.03

i-nuc	BP(j)	Nuc	#BP_Win	avgMFE	avgZ	avgED	SumZ	SumZ/#TotalWindows	BPs= 3
nt-542	-	U	120	-	-	-	-	-
542	NoBP	U	2	-30.2	-0.06	21.63	-0.12	-0.0
542	526	A	96	-34.25	-1.96	23.03	-188.55	-1.57
542	534	G	6	-24.85	-0.59	27.53	-3.53	-0.03
542	639	A	16	-18.08	-1.74	28.37	-27.79	-0.23

i-nuc	BP(j)	Nuc	#BP_Win	avgMFE	avgZ	avgED	SumZ	SumZ/#TotalWindows	BPs= 3
nt-543	-	C	120	-	-	-	-	-
543	NoBP	C	2	-21.3	-0.19	28.4	-0.39	-0.0
543	525	G	96	-34.25	-1.96	23.03	-188.55	-1.57
543	533	G	6	-24.85	-0.59	27.53	-3.53	-0.03
543	638	G	16	-18.08	-1.74	28.37	-27.79	-0.23

i-nuc	BP(j)	Nuc	#BP_Win	avgMFE	avgZ	avgED	SumZ	SumZ/#TotalWindows	BPs= 3
nt-544	-	A	120	-	-	-	-	-
544	524	U	96	-34.25	-1.96	23.03	-188.55	-1.57
544	532	U	6	-24.85	-0.59	27.53	-3.53	-0.03
544	637	U	16	-18.08	-1.74	28.37	-27.79	-0.23
544	NoBP	A	2	-12.4	-0.46	35.75	-0.93	-0.01

i-nuc	BP(j)	Nuc	#BP_Win	avgMFE	avgZ	avgED	SumZ	SumZ/#TotalWindows	BPs= 3
nt-545	-	G	120	-	-	-	-	-
545	531	C	6	-24.85	-0.59	27.53	-3.53	-0.03
545	523	C	95	-34.29	-1.99	23.03	-188.66	-1.57
545	636	C	16	-18.08	-1.74	28.37	-27.79	-0.23
545	NoBP	G	3	-12.4	-0.52	35.79	-1.55	-0.01

i-nuc	BP(j)	Nuc	#BP_Win	avgMFE	avgZ	avgED	SumZ	SumZ/#TotalWindows	BPs= 2
nt-546	-	C	120	-	-	-	-	-
546	NoBP	C	9	-18.52	-0.63	30.33	-5.67	-0.05
546	522	G	95	-34.29	-1.99	23.03	-188.66	-1.57
546	635	G	16	-18.08	-1.74	28.37	-27.79	-0.23

i-nuc	BP(j)	Nuc	#BP_Win	avgMFE	avgZ	avgED	SumZ	SumZ/#TotalWindows	BPs= 1
nt-547	-	C	120	-	-	-	-	-
547	521	G	94	-34.44	-2.0	22.82	-188.45	-1.57
547	NoBP	C	26	-17.52	-1.32	29.3	-34.37	-0.29

i-nuc	BP(j)	Nuc	#BP_Win	avgMFE	avgZ	avgED	SumZ	SumZ/#TotalWindows	BPs= 1
nt-548	-	U	120	-	-	-	-	-
548	520	A	92	-34.55	-2.03	22.7	-186.7	-1.56
548	NoBP	U	28	-17.54	-1.3	29.34	-36.28	-0.3

i-nuc	BP(j)	Nuc	#BP_Win	avgMFE	avgZ	avgED	SumZ	SumZ/#TotalWindows	BPs= 1
nt-549	-	A	120	-	-	-	-	-
549	519	U	90	-34.64	-2.05	22.61	-184.48	-1.54
549	NoBP	A	30	-17.6	-1.27	29.29	-38.14	-0.32

i-nuc	BP(j)	Nuc	#BP_Win	avgMFE	avgZ	avgED	SumZ	SumZ/#TotalWindows	BPs= 1
nt-550	-	U	120	-	-	-	-	-
550	518	A	68	-35.65	-1.82	24.67	-124.02	-1.03
550	NoBP	U	52	-22.99	-1.88	23.87	-97.61	-0.81

i-nuc	BP(j)	Nuc	#BP_Win	avgMFE	avgZ	avgED	SumZ	SumZ/#TotalWindows	BPs= 2
nt-551	-	U	120	-	-	-	-	-
551	517	G	48	-35.13	-1.75	24.9	-83.9	-0.7
551	566	A	66	-26.88	-1.97	23.48	-129.7	-1.08
551	NoBP	U	6	-22.07	-1.14	30.14	-6.86	-0.06

i-nuc	BP(j)	Nuc	#BP_Win	avgMFE	avgZ	avgED	SumZ	SumZ/#TotalWindows	BPs= 2
nt-552	-	U	120	-	-	-	-	-
552	NoBP	U	29	-31.73	-1.73	23.71	-50.15	-0.42
552	516	G	22	-34.62	-1.56	28.5	-34.35	-0.29
552	565	A	69	-27.3	-1.95	23.37	-134.55	-1.12

i-nuc	BP(j)	Nuc	#BP_Win	avgMFE	avgZ	avgED	SumZ	SumZ/#TotalWindows	BPs= 1
nt-553	-	U	120	-	-	-	-	-
553	NoBP	U	51	-32.43	-1.63	25.79	-82.88	-0.69
553	564	A	69	-27.3	-1.95	23.37	-134.55	-1.12

i-nuc	BP(j)	Nuc	#BP_Win	avgMFE	avgZ	avgED	SumZ	SumZ/#TotalWindows	BPs= 1
nt-554	-	U	120	-	-	-	-	-
554	NoBP	U	51	-31.88	-1.59	25.81	-81.29	-0.68
554	563	A	69	-27.3	-1.95	23.37	-134.55	-1.12

i-nuc	BP(j)	Nuc	#BP_Win	avgMFE	avgZ	avgED	SumZ	SumZ/#TotalWindows	BPs= 1
nt-555	-	A	120	-	-	-	-	-
555	NoBP	A	51	-31.33	-1.57	25.84	-79.93	-0.67
555	562	U	69	-27.3	-1.95	23.37	-134.55	-1.12

i-nuc	BP(j)	Nuc	#BP_Win	avgMFE	avgZ	avgED	SumZ	SumZ/#TotalWindows	BPs= 1
nt-556	-	A	120	-	-	-	-	-
556	NoBP	A	51	-30.78	-1.54	25.97	-78.47	-0.65
556	561	U	69	-27.3	-1.95	23.37	-134.55	-1.12

i-nuc	BP(j)	Nuc	#BP_Win	avgMFE	avgZ	avgED	SumZ	SumZ/#TotalWindows	BPs= 0
nt-557	-	A	120	-	-	-	-	-
557	NoBP	A	120	-28.56	-1.76	24.47	-211.64	-1.76

i-nuc	BP(j)	Nuc	#BP_Win	avgMFE	avgZ	avgED	SumZ	SumZ/#TotalWindows	BPs= 2
nt-558	-	C	120	-	-	-	-	-
558	NoBP	C	100	-26.72	-1.72	25.02	-172.2	-1.43
558	487	G	17	-36.61	-2.04	19.98	-34.72	-0.29
558	481	G	3	-35.47	-0.92	31.27	-2.76	-0.02

i-nuc	BP(j)	Nuc	#BP_Win	avgMFE	avgZ	avgED	SumZ	SumZ/#TotalWindows	BPs= 3
nt-559	-	G	120	-	-	-	-	-
559	NoBP	G	94	-26.59	-1.72	24.81	-162.02	-1.35
559	486	U	17	-36.61	-2.04	19.98	-34.72	-0.29
559	480	C	3	-35.47	-0.92	31.27	-2.76	-0.02
559	636	C	6	-24.35	-1.36	29.0	-8.15	-0.07

i-nuc	BP(j)	Nuc	#BP_Win	avgMFE	avgZ	avgED	SumZ	SumZ/#TotalWindows	BPs= 3
nt-560	-	C	120	-	-	-	-	-
560	NoBP	C	94	-26.33	-1.71	24.82	-161.08	-1.34
560	485	G	17	-36.61	-2.04	19.98	-34.72	-0.29
560	479	G	3	-35.47	-0.92	31.27	-2.76	-0.02
560	635	G	6	-24.35	-1.36	29.0	-8.15	-0.07

i-nuc	BP(j)	Nuc	#BP_Win	avgMFE	avgZ	avgED	SumZ	SumZ/#TotalWindows	BPs= 3
nt-561	-	U	120	-	-	-	-	-
561	NoBP	U	28	-24.06	-1.01	29.19	-28.36	-0.24
561	484	A	17	-36.61	-2.04	19.98	-34.72	-0.29
561	556	A	69	-27.3	-1.95	23.37	-134.55	-1.12
561	634	A	6	-24.35	-1.36	29.0	-8.15	-0.07

i-nuc	BP(j)	Nuc	#BP_Win	avgMFE	avgZ	avgED	SumZ	SumZ/#TotalWindows	BPs= 3
nt-562	-	U	120	-	-	-	-	-
562	483	G	16	-37.04	-2.1	19.75	-33.61	-0.28
562	NoBP	U	29	-23.42	-0.98	29.08	-28.56	-0.24
562	555	A	69	-27.3	-1.95	23.37	-134.55	-1.12
562	633	A	6	-24.35	-1.36	29.0	-8.15	-0.07

i-nuc	BP(j)	Nuc	#BP_Win	avgMFE	avgZ	avgED	SumZ	SumZ/#TotalWindows	BPs= 1
nt-563	-	A	120	-	-	-	-	-
563	NoBP	A	51	-27.32	-1.36	26.18	-69.29	-0.58
563	554	U	69	-27.3	-1.95	23.37	-134.55	-1.12

i-nuc	BP(j)	Nuc	#BP_Win	avgMFE	avgZ	avgED	SumZ	SumZ/#TotalWindows	BPs= 1
nt-564	-	A	120	-	-	-	-	-
564	NoBP	A	51	-26.82	-1.32	26.4	-67.45	-0.56
564	553	U	69	-27.3	-1.95	23.37	-134.55	-1.12

i-nuc	BP(j)	Nuc	#BP_Win	avgMFE	avgZ	avgED	SumZ	SumZ/#TotalWindows	BPs= 1
nt-565	-	A	120	-	-	-	-	-
565	NoBP	A	51	-26.32	-1.27	26.65	-64.79	-0.54
565	552	U	69	-27.3	-1.95	23.37	-134.55	-1.12

i-nuc	BP(j)	Nuc	#BP_Win	avgMFE	avgZ	avgED	SumZ	SumZ/#TotalWindows	BPs= 1
nt-566	-	A	120	-	-	-	-	-
566	NoBP	A	54	-26.45	-1.24	26.58	-67.09	-0.56
566	551	U	66	-26.88	-1.97	23.48	-129.7	-1.08

i-nuc	BP(j)	Nuc	#BP_Win	avgMFE	avgZ	avgED	SumZ	SumZ/#TotalWindows	BPs= 2
nt-567	-	U	120	-	-	-	-	-
567	NoBP	U	72	-26.66	-1.5	26.48	-107.85	-0.9
567	592	A	42	-26.55	-1.88	21.8	-78.76	-0.66
567	630	G	6	-24.35	-1.36	29.0	-8.15	-0.07

i-nuc	BP(j)	Nuc	#BP_Win	avgMFE	avgZ	avgED	SumZ	SumZ/#TotalWindows	BPs= 2
nt-568	-	C	120	-	-	-	-	-
568	NoBP	C	72	-26.38	-1.47	26.66	-105.61	-0.88
568	591	G	42	-26.55	-1.88	21.8	-78.76	-0.66
568	629	G	6	-24.35	-1.36	29.0	-8.15	-0.07

i-nuc	BP(j)	Nuc	#BP_Win	avgMFE	avgZ	avgED	SumZ	SumZ/#TotalWindows	BPs= 2
nt-569	-	A	120	-	-	-	-	-
569	NoBP	A	72	-26.11	-1.45	26.79	-104.12	-0.87
569	590	U	42	-26.55	-1.88	21.8	-78.76	-0.66
569	628	U	6	-24.35	-1.36	29.0	-8.15	-0.07

i-nuc	BP(j)	Nuc	#BP_Win	avgMFE	avgZ	avgED	SumZ	SumZ/#TotalWindows	BPs= 2
nt-570	-	A	120	-	-	-	-	-
570	NoBP	A	72	-25.85	-1.43	26.9	-102.93	-0.86
570	589	U	42	-26.55	-1.88	21.8	-78.76	-0.66
570	627	U	6	-24.35	-1.36	29.0	-8.15	-0.07

i-nuc	BP(j)	Nuc	#BP_Win	avgMFE	avgZ	avgED	SumZ	SumZ/#TotalWindows	BPs= 1
nt-571	-	A	120	-	-	-	-	-
571	NoBP	A	114	-25.94	-1.58	25.09	-180.3	-1.5
571	626	U	6	-24.35	-1.36	29.0	-8.15	-0.07

i-nuc	BP(j)	Nuc	#BP_Win	avgMFE	avgZ	avgED	SumZ	SumZ/#TotalWindows	BPs= 5
nt-572	-	U	120	-	-	-	-	-
572	NoBP	U	100	-24.95	-1.61	25.01	-160.86	-1.34
572	484	A	3	-36.37	-1.62	21.12	-4.85	-0.04
572	511	A	8	-31.41	-1.26	27.58	-10.07	-0.08
572	492	A	2	-33.05	-1.25	27.64	-2.49	-0.02
572	623	A	6	-24.35	-1.36	29.0	-8.15	-0.07
572	686	A	1	-17.1	-0.59	29.52	-0.59	-0.0

i-nuc	BP(j)	Nuc	#BP_Win	avgMFE	avgZ	avgED	SumZ	SumZ/#TotalWindows	BPs= 7
nt-573	-	C	120	-	-	-	-	-
573	NoBP	C	87	-22.72	-1.52	25.42	-131.84	-1.1
573	476	G	12	-40.63	-2.35	22.4	-28.2	-0.23
573	483	G	3	-36.37	-1.62	21.12	-4.85	-0.04
573	510	G	8	-31.41	-1.26	27.58	-10.07	-0.08
573	491	G	2	-33.05	-1.25	27.64	-2.49	-0.02
573	622	G	6	-24.35	-1.36	29.0	-8.15	-0.07
573	684	G	1	-13.0	0.27	30.42	0.27	0.0
573	685	G	1	-17.1	-0.59	29.52	-0.59	-0.0

i-nuc	BP(j)	Nuc	#BP_Win	avgMFE	avgZ	avgED	SumZ	SumZ/#TotalWindows	BPs= 7
nt-574	-	C	120	-	-	-	-	-
574	NoBP	C	87	-22.51	-1.5	25.52	-130.8	-1.09
574	475	G	12	-40.63	-2.35	22.4	-28.2	-0.23
574	482	G	3	-36.37	-1.62	21.12	-4.85	-0.04
574	509	G	8	-31.41	-1.26	27.58	-10.07	-0.08
574	490	G	2	-33.05	-1.25	27.64	-2.49	-0.02
574	621	G	6	-24.35	-1.36	29.0	-8.15	-0.07
574	683	G	1	-13.0	0.27	30.42	0.27	0.0
574	684	G	1	-17.1	-0.59	29.52	-0.59	-0.0

i-nuc	BP(j)	Nuc	#BP_Win	avgMFE	avgZ	avgED	SumZ	SumZ/#TotalWindows	BPs= 7
nt-575	-	U	120	-	-	-	-	-
575	NoBP	U	34	-21.74	-0.86	29.43	-29.3	-0.24
575	474	G	12	-40.63	-2.35	22.4	-28.2	-0.23
575	481	G	3	-36.37	-1.62	21.12	-4.85	-0.04
575	586	A	45	-26.13	-1.82	22.25	-81.91	-0.68
575	633	A	18	-19.03	-1.73	28.27	-31.19	-0.26
575	620	A	6	-24.35	-1.36	29.0	-8.15	-0.07
575	682	A	1	-13.0	0.27	30.42	0.27	0.0
575	683	G	1	-17.1	-0.59	29.52	-0.59	-0.0

i-nuc	BP(j)	Nuc	#BP_Win	avgMFE	avgZ	avgED	SumZ	SumZ/#TotalWindows	BPs= 6
nt-576	-	U	120	-	-	-	-	-
576	NoBP	U	40	-22.16	-0.95	28.83	-38.11	-0.32
576	473	A	12	-40.63	-2.35	22.4	-28.2	-0.23
576	489	A	2	-33.05	-1.25	27.64	-2.49	-0.02
576	585	A	45	-26.13	-1.82	22.25	-81.91	-0.68
576	632	A	19	-19.39	-1.72	28.28	-32.73	-0.27
576	679	A	1	-13.0	0.27	30.42	0.27	0.0
576	682	A	1	-17.1	-0.59	29.52	-0.59	-0.0

i-nuc	BP(j)	Nuc	#BP_Win	avgMFE	avgZ	avgED	SumZ	SumZ/#TotalWindows	BPs= 9
nt-577	-	G	120	-	-	-	-	-
577	NoBP	G	23	-15.83	-0.64	30.45	-14.69	-0.12
577	472	C	12	-40.63	-2.35	22.4	-28.2	-0.23
577	477	C	3	-36.37	-1.62	21.12	-4.85	-0.04
577	506	C	8	-31.41	-1.26	27.58	-10.07	-0.08
577	488	C	2	-33.05	-1.25	27.64	-2.49	-0.02
577	584	C	45	-26.13	-1.82	22.25	-81.91	-0.68
577	631	C	19	-19.39	-1.72	28.28	-32.73	-0.27
577	618	C	6	-24.35	-1.36	29.0	-8.15	-0.07
577	678	U	1	-13.0	0.27	30.42	0.27	0.0
577	681	C	1	-17.1	-0.59	29.52	-0.59	-0.0

i-nuc	BP(j)	Nuc	#BP_Win	avgMFE	avgZ	avgED	SumZ	SumZ/#TotalWindows	BPs= 7
nt-578	-	C	120	-	-	-	-	-
578	471	G	12	-40.63	-2.35	22.4	-28.2	-0.23
578	476	G	3	-36.37	-1.62	21.12	-4.85	-0.04
578	505	G	8	-31.41	-1.26	27.58	-10.07	-0.08
578	487	G	2	-33.05	-1.25	27.64	-2.49	-0.02
578	583	G	45	-26.13	-1.82	22.25	-81.91	-0.68
578	630	G	19	-19.39	-1.72	28.28	-32.73	-0.27
578	NoBP	C	30	-17.14	-0.8	29.88	-24.01	-0.2
578	677	G	1	-13.0	0.27	30.42	0.27	0.0

i-nuc	BP(j)	Nuc	#BP_Win	avgMFE	avgZ	avgED	SumZ	SumZ/#TotalWindows	BPs= 5
nt-579	-	C	120	-	-	-	-	-
579	470	G	11	-41.0	-2.45	22.14	-26.98	-0.22
579	475	G	3	-36.37	-1.62	21.12	-4.85	-0.04
579	503	G	8	-31.41	-1.26	27.58	-10.07	-0.08
579	485	G	2	-33.05	-1.25	27.64	-2.49	-0.02
579	NoBP	C	77	-22.4	-1.39	25.34	-107.05	-0.89
579	629	G	19	-19.39	-1.72	28.28	-32.73	-0.27

i-nuc	BP(j)	Nuc	#BP_Win	avgMFE	avgZ	avgED	SumZ	SumZ/#TotalWindows	BPs= 6
nt-580	-	U	120	-	-	-	-	-
580	469	G	9	-41.33	-2.52	22.14	-22.72	-0.19
580	NoBP	U	95	-22.08	-1.49	25.68	-141.45	-1.18
580	474	G	3	-36.37	-1.62	21.12	-4.85	-0.04
580	502	A	8	-31.41	-1.26	27.58	-10.07	-0.08
580	484	A	2	-33.05	-1.25	27.64	-2.49	-0.02
580	677	G	1	-17.1	-0.59	29.52	-0.59	-0.0
580	694	A	2	-20.1	-0.76	32.7	-1.53	-0.01

i-nuc	BP(j)	Nuc	#BP_Win	avgMFE	avgZ	avgED	SumZ	SumZ/#TotalWindows	BPs= 7
nt-581	-	U	120	-	-	-	-	-
581	468	G	7	-41.5	-2.55	21.78	-17.85	-0.15
581	NoBP	U	88	-22.15	-1.51	25.5	-133.03	-1.11
581	473	A	3	-36.37	-1.62	21.12	-4.85	-0.04
581	496	A	8	-31.41	-1.26	27.58	-10.07	-0.08
581	483	G	2	-33.05	-1.25	27.64	-2.49	-0.02
581	613	A	9	-23.43	-1.35	27.18	-12.18	-0.1
581	676	A	1	-17.1	-0.59	29.52	-0.59	-0.0
581	693	A	2	-20.1	-0.76	32.7	-1.53	-0.01

i-nuc	BP(j)	Nuc	#BP_Win	avgMFE	avgZ	avgED	SumZ	SumZ/#TotalWindows	BPs= 6
nt-582	-	G	120	-	-	-	-	-
582	NoBP	G	77	-24.79	-1.53	24.76	-117.96	-0.98
582	472	C	2	-37.45	-1.9	15.3	-3.8	-0.03
582	495	C	8	-31.41	-1.26	27.58	-10.07	-0.08
582	605	C	21	-19.6	-1.68	27.63	-35.25	-0.29
582	612	C	9	-23.43	-1.35	27.18	-12.18	-0.1
582	675	C	1	-17.1	-0.59	29.52	-0.59	-0.0
582	692	U	2	-20.1	-0.76	32.7	-1.53	-0.01

i-nuc	BP(j)	Nuc	#BP_Win	avgMFE	avgZ	avgED	SumZ	SumZ/#TotalWindows	BPs= 7
nt-583	-	G	120	-	-	-	-	-
583	NoBP	G	11	-37.97	-2.17	22.95	-23.85	-0.2
583	494	C	8	-31.41	-1.26	27.58	-10.07	-0.08
583	480	C	2	-33.05	-1.25	27.64	-2.49	-0.02
583	578	C	45	-26.13	-1.82	22.25	-81.91	-0.68
583	604	C	21	-19.6	-1.68	27.63	-35.25	-0.29
583	611	C	9	-23.43	-1.35	27.18	-12.18	-0.1
583	669	C	22	-14.52	-0.58	30.12	-12.76	-0.11
583	691	C	2	-20.1	-0.76	32.7	-1.53	-0.01

i-nuc	BP(j)	Nuc	#BP_Win	avgMFE	avgZ	avgED	SumZ	SumZ/#TotalWindows	BPs= 5
nt-584	-	C	120	-	-	-	-	-
584	NoBP	C	41	-24.85	-1.71	26.33	-70.27	-0.59
584	493	G	8	-31.41	-1.26	27.58	-10.07	-0.08
584	479	G	2	-33.05	-1.25	27.64	-2.49	-0.02
584	577	G	45	-26.13	-1.82	22.25	-81.91	-0.68
584	668	G	22	-14.52	-0.58	30.12	-12.76	-0.11
584	690	G	2	-20.1	-0.76	32.7	-1.53	-0.01

i-nuc	BP(j)	Nuc	#BP_Win	avgMFE	avgZ	avgED	SumZ	SumZ/#TotalWindows	BPs= 5
nt-585	-	A	120	-	-	-	-	-
585	NoBP	A	24	-31.05	-1.6	26.49	-38.37	-0.32
585	478	U	1	-33.4	-1.34	24.22	-1.34	-0.01
585	576	U	45	-26.13	-1.82	22.25	-81.91	-0.68
585	600	U	26	-20.62	-1.62	26.83	-42.19	-0.35
585	667	U	22	-14.52	-0.58	30.12	-12.76	-0.11
585	689	U	2	-20.1	-0.76	32.7	-1.53	-0.01

i-nuc	BP(j)	Nuc	#BP_Win	avgMFE	avgZ	avgED	SumZ	SumZ/#TotalWindows	BPs= 4
nt-586	-	A	120	-	-	-	-	-
586	NoBP	A	18	-32.59	-1.56	26.54	-28.15	-0.23
586	575	U	45	-26.13	-1.82	22.25	-81.91	-0.68
586	599	U	26	-20.62	-1.62	26.83	-42.19	-0.35
586	607	U	9	-23.43	-1.35	27.18	-12.18	-0.1
586	666	U	22	-14.52	-0.58	30.12	-12.76	-0.11

i-nuc	BP(j)	Nuc	#BP_Win	avgMFE	avgZ	avgED	SumZ	SumZ/#TotalWindows	BPs= 3
nt-587	-	A	120	-	-	-	-	-
587	NoBP	A	63	-27.64	-1.73	23.41	-108.7	-0.91
587	598	U	26	-20.62	-1.62	26.83	-42.19	-0.35
587	606	U	9	-23.43	-1.35	27.18	-12.18	-0.1
587	665	U	22	-14.52	-0.58	30.12	-12.76	-0.11

i-nuc	BP(j)	Nuc	#BP_Win	avgMFE	avgZ	avgED	SumZ	SumZ/#TotalWindows	BPs= 3
nt-588	-	G	120	-	-	-	-	-
588	NoBP	G	63	-27.3	-1.7	23.35	-107.27	-0.89
588	597	C	26	-20.62	-1.62	26.83	-42.19	-0.35
588	605	C	9	-23.43	-1.35	27.18	-12.18	-0.1
588	664	U	22	-14.52	-0.58	30.12	-12.76	-0.11

i-nuc	BP(j)	Nuc	#BP_Win	avgMFE	avgZ	avgED	SumZ	SumZ/#TotalWindows	BPs= 3
nt-589	-	U	120	-	-	-	-	-
589	NoBP	U	55	-23.62	-1.46	26.54	-80.53	-0.67
589	490	G	1	-32.0	-1.11	27.62	-1.11	-0.01
589	570	A	42	-26.55	-1.88	21.8	-78.76	-0.66
589	663	A	22	-14.52	-0.58	30.12	-12.76	-0.11

i-nuc	BP(j)	Nuc	#BP_Win	avgMFE	avgZ	avgED	SumZ	SumZ/#TotalWindows	BPs= 2
nt-590	-	U	120	-	-	-	-	-
590	NoBP	U	77	-20.76	-1.19	27.49	-91.95	-0.77
590	489	A	1	-32.0	-1.11	27.62	-1.11	-0.01
590	569	A	42	-26.55	-1.88	21.8	-78.76	-0.66

i-nuc	BP(j)	Nuc	#BP_Win	avgMFE	avgZ	avgED	SumZ	SumZ/#TotalWindows	BPs= 3
nt-591	-	G	120	-	-	-	-	-
591	NoBP	G	44	-22.96	-1.47	26.05	-64.81	-0.54
591	488	C	1	-32.0	-1.11	27.62	-1.11	-0.01
591	568	C	42	-26.55	-1.88	21.8	-78.76	-0.66
591	604	C	33	-17.29	-0.8	29.47	-26.47	-0.22

i-nuc	BP(j)	Nuc	#BP_Win	avgMFE	avgZ	avgED	SumZ	SumZ/#TotalWindows	BPs= 2
nt-592	-	A	120	-	-	-	-	-
592	NoBP	A	45	-22.78	-1.46	26.2	-65.53	-0.55
592	567	U	42	-26.55	-1.88	21.8	-78.76	-0.66
592	603	U	33	-17.29	-0.8	29.47	-26.47	-0.22

i-nuc	BP(j)	Nuc	#BP_Win	avgMFE	avgZ	avgED	SumZ	SumZ/#TotalWindows	BPs= 2
nt-593	-	A	120	-	-	-	-	-
593	NoBP	A	86	-24.35	-1.67	23.89	-143.71	-1.2
593	486	U	1	-32.0	-1.11	27.62	-1.11	-0.01
593	602	U	33	-17.29	-0.8	29.47	-26.47	-0.22

i-nuc	BP(j)	Nuc	#BP_Win	avgMFE	avgZ	avgED	SumZ	SumZ/#TotalWindows	BPs= 1
nt-594	-	U	120	-	-	-	-	-
594	NoBP	U	119	-22.28	-1.43	25.33	-170.74	-1.42
594	485	G	1	-32.0	-1.11	27.62	-1.11	-0.01

i-nuc	BP(j)	Nuc	#BP_Win	avgMFE	avgZ	avgED	SumZ	SumZ/#TotalWindows	BPs= 1
nt-595	-	U	120	-	-	-	-	-
595	NoBP	U	119	-22.16	-1.44	25.22	-171.14	-1.43
595	484	A	1	-32.0	-1.11	27.62	-1.11	-0.01

i-nuc	BP(j)	Nuc	#BP_Win	avgMFE	avgZ	avgED	SumZ	SumZ/#TotalWindows	BPs= 1
nt-596	-	U	120	-	-	-	-	-
596	NoBP	U	119	-22.05	-1.44	25.12	-171.33	-1.43
596	483	G	1	-32.0	-1.11	27.62	-1.11	-0.01

i-nuc	BP(j)	Nuc	#BP_Win	avgMFE	avgZ	avgED	SumZ	SumZ/#TotalWindows	BPs= 2
nt-597	-	C	120	-	-	-	-	-
597	NoBP	C	93	-22.3	-1.39	24.53	-128.91	-1.07
597	482	G	1	-32.0	-1.11	27.62	-1.11	-0.01
597	588	G	26	-20.62	-1.62	26.83	-42.19	-0.35

i-nuc	BP(j)	Nuc	#BP_Win	avgMFE	avgZ	avgED	SumZ	SumZ/#TotalWindows	BPs= 2
nt-598	-	U	120	-	-	-	-	-
598	NoBP	U	93	-22.17	-1.39	24.48	-129.05	-1.08
598	481	G	1	-32.0	-1.11	27.62	-1.11	-0.01
598	587	A	26	-20.62	-1.62	26.83	-42.19	-0.35

i-nuc	BP(j)	Nuc	#BP_Win	avgMFE	avgZ	avgED	SumZ	SumZ/#TotalWindows	BPs= 1
nt-599	-	U	120	-	-	-	-	-
599	NoBP	U	94	-22.16	-1.39	24.39	-130.83	-1.09
599	586	A	26	-20.62	-1.62	26.83	-42.19	-0.35

i-nuc	BP(j)	Nuc	#BP_Win	avgMFE	avgZ	avgED	SumZ	SumZ/#TotalWindows	BPs= 2
nt-600	-	U	120	-	-	-	-	-
600	NoBP	U	93	-22.08	-1.4	24.36	-130.27	-1.09
600	585	A	26	-20.62	-1.62	26.83	-42.19	-0.35
600	634	A	1	-21.3	-1.48	19.75	-1.48	-0.01

i-nuc	BP(j)	Nuc	#BP_Win	avgMFE	avgZ	avgED	SumZ	SumZ/#TotalWindows	BPs= 1
nt-601	-	U	120	-	-	-	-	-
601	NoBP	U	119	-21.69	-1.46	24.85	-173.27	-1.44
601	633	A	1	-21.3	-1.48	19.75	-1.48	-0.01

i-nuc	BP(j)	Nuc	#BP_Win	avgMFE	avgZ	avgED	SumZ	SumZ/#TotalWindows	BPs= 4
nt-602	-	U	120	-	-	-	-	-
602	NoBP	U	81	-23.0	-1.75	22.8	-141.37	-1.18
602	493	G	4	-29.65	-1.36	26.76	-5.45	-0.05
602	593	A	33	-17.29	-0.8	29.47	-26.47	-0.22
602	530	A	1	-20.0	-0.58	27.76	-0.58	-0.0
602	632	A	1	-21.3	-1.48	19.75	-1.48	-0.01

i-nuc	BP(j)	Nuc	#BP_Win	avgMFE	avgZ	avgED	SumZ	SumZ/#TotalWindows	BPs= 4
nt-603	-	U	120	-	-	-	-	-
603	NoBP	U	76	-22.42	-1.73	23.46	-131.64	-1.1
603	492	A	4	-29.65	-1.36	26.76	-5.45	-0.05
603	518	A	6	-28.58	-1.94	13.97	-11.65	-0.1
603	592	A	33	-17.29	-0.8	29.47	-26.47	-0.22
603	529	A	1	-20.0	-0.58	27.76	-0.58	-0.0

i-nuc	BP(j)	Nuc	#BP_Win	avgMFE	avgZ	avgED	SumZ	SumZ/#TotalWindows	BPs= 6
nt-604	-	C	120	-	-	-	-	-
604	NoBP	C	48	-23.48	-1.75	22.04	-83.88	-0.7
604	491	G	4	-29.65	-1.36	26.76	-5.45	-0.05
604	517	G	6	-28.58	-1.94	13.97	-11.65	-0.1
604	583	G	21	-19.6	-1.68	27.63	-35.25	-0.29
604	591	G	33	-17.29	-0.8	29.47	-26.47	-0.22
604	528	G	1	-20.0	-0.58	27.76	-0.58	-0.0
604	630	G	7	-22.73	-1.91	20.31	-13.38	-0.11

i-nuc	BP(j)	Nuc	#BP_Win	avgMFE	avgZ	avgED	SumZ	SumZ/#TotalWindows	BPs= 6
nt-605	-	C	120	-	-	-	-	-
605	NoBP	C	72	-20.55	-1.38	24.78	-99.0	-0.83
605	490	G	4	-29.65	-1.36	26.76	-5.45	-0.05
605	516	G	6	-28.58	-1.94	13.97	-11.65	-0.1
605	582	G	21	-19.6	-1.68	27.63	-35.25	-0.29
605	588	G	9	-23.43	-1.35	27.18	-12.18	-0.1
605	527	G	1	-20.0	-0.58	27.76	-0.58	-0.0
605	629	G	7	-22.73	-1.91	20.31	-13.38	-0.11

i-nuc	BP(j)	Nuc	#BP_Win	avgMFE	avgZ	avgED	SumZ	SumZ/#TotalWindows	BPs= 4
nt-606	-	U	120	-	-	-	-	-
606	489	A	3	-29.83	-1.4	26.64	-4.2	-0.04
606	NoBP	U	104	-20.96	-1.53	24.48	-158.97	-1.32
606	587	A	9	-23.43	-1.35	27.18	-12.18	-0.1
606	530	A	3	-21.5	-0.77	22.78	-2.31	-0.02
606	526	A	1	-20.0	-0.58	27.76	-0.58	-0.0

i-nuc	BP(j)	Nuc	#BP_Win	avgMFE	avgZ	avgED	SumZ	SumZ/#TotalWindows	BPs= 2
nt-607	-	U	120	-	-	-	-	-
607	NoBP	U	108	-21.14	-1.52	24.53	-164.1	-1.37
607	586	A	9	-23.43	-1.35	27.18	-12.18	-0.1
607	529	A	3	-21.5	-0.77	22.78	-2.31	-0.02

i-nuc	BP(j)	Nuc	#BP_Win	avgMFE	avgZ	avgED	SumZ	SumZ/#TotalWindows	BPs= 1
nt-608	-	C	120	-	-	-	-	-
608	NoBP	C	117	-21.26	-1.51	24.71	-176.49	-1.47
608	528	G	3	-21.5	-0.77	22.78	-2.31	-0.02

i-nuc	BP(j)	Nuc	#BP_Win	avgMFE	avgZ	avgED	SumZ	SumZ/#TotalWindows	BPs= 2
nt-609	-	C	120	-	-	-	-	-
609	NoBP	C	111	-20.82	-1.49	25.17	-165.63	-1.38
609	512	G	6	-28.58	-1.94	13.97	-11.65	-0.1
609	527	G	3	-21.5	-0.77	22.78	-2.31	-0.02

i-nuc	BP(j)	Nuc	#BP_Win	avgMFE	avgZ	avgED	SumZ	SumZ/#TotalWindows	BPs= 4
nt-610	-	U	120	-	-	-	-	-
610	NoBP	U	46	-20.56	-1.26	25.15	-57.83	-0.48
610	511	A	6	-28.58	-1.94	13.97	-11.65	-0.1
610	518	A	11	-34.59	-3.78	12.75	-41.63	-0.35
610	623	A	54	-18.15	-1.24	27.47	-67.04	-0.56
610	526	A	3	-21.5	-0.77	22.78	-2.31	-0.02

i-nuc	BP(j)	Nuc	#BP_Win	avgMFE	avgZ	avgED	SumZ	SumZ/#TotalWindows	BPs= 5
nt-611	-	C	120	-	-	-	-	-
611	NoBP	C	36	-19.63	-1.23	24.66	-44.44	-0.37
611	510	G	6	-28.58	-1.94	13.97	-11.65	-0.1
611	517	G	11	-34.59	-3.78	12.75	-41.63	-0.35
611	622	G	55	-18.25	-1.25	27.38	-68.8	-0.57
611	583	G	9	-23.43	-1.35	27.18	-12.18	-0.1
611	525	G	3	-21.5	-0.77	22.78	-2.31	-0.02

i-nuc	BP(j)	Nuc	#BP_Win	avgMFE	avgZ	avgED	SumZ	SumZ/#TotalWindows	BPs= 4
nt-612	-	C	120	-	-	-	-	-
612	NoBP	C	39	-19.65	-1.2	24.62	-46.97	-0.39
612	509	G	6	-28.58	-1.94	13.97	-11.65	-0.1
612	516	G	11	-34.59	-3.78	12.75	-41.63	-0.35
612	621	G	55	-18.25	-1.25	27.38	-68.8	-0.57
612	582	G	9	-23.43	-1.35	27.18	-12.18	-0.1

i-nuc	BP(j)	Nuc	#BP_Win	avgMFE	avgZ	avgED	SumZ	SumZ/#TotalWindows	BPs= 3
nt-613	-	A	120	-	-	-	-	-
613	508	U	6	-28.58	-1.94	13.97	-11.65	-0.1
613	515	U	11	-34.59	-3.78	12.75	-41.63	-0.35
613	NoBP	A	94	-18.77	-1.23	26.27	-115.84	-0.97
613	581	U	9	-23.43	-1.35	27.18	-12.18	-0.1

i-nuc	BP(j)	Nuc	#BP_Win	avgMFE	avgZ	avgED	SumZ	SumZ/#TotalWindows	BPs= 0
nt-614	-	U	120	-	-	-	-	-
614	NoBP	U	120	-21.02	-1.51	24.56	-181.22	-1.51

i-nuc	BP(j)	Nuc	#BP_Win	avgMFE	avgZ	avgED	SumZ	SumZ/#TotalWindows	BPs= 1
nt-615	-	U	120	-	-	-	-	-
615	NoBP	U	109	-19.6	-1.28	25.86	-139.08	-1.16
615	513	A	11	-34.59	-3.78	12.75	-41.63	-0.35

i-nuc	BP(j)	Nuc	#BP_Win	avgMFE	avgZ	avgED	SumZ	SumZ/#TotalWindows	BPs= 1
nt-616	-	C	120	-	-	-	-	-
616	NoBP	C	109	-19.55	-1.27	25.98	-138.53	-1.15
616	512	G	11	-34.59	-3.78	12.75	-41.63	-0.35

i-nuc	BP(j)	Nuc	#BP_Win	avgMFE	avgZ	avgED	SumZ	SumZ/#TotalWindows	BPs= 2
nt-617	-	U	120	-	-	-	-	-
617	NoBP	U	106	-19.32	-1.26	26.06	-134.06	-1.12
617	511	A	11	-34.59	-3.78	12.75	-41.63	-0.35
617	518	A	3	-25.7	-1.29	27.45	-3.86	-0.03

i-nuc	BP(j)	Nuc	#BP_Win	avgMFE	avgZ	avgED	SumZ	SumZ/#TotalWindows	BPs= 3
nt-618	-	C	120	-	-	-	-	-
618	NoBP	C	100	-18.96	-1.25	26.06	-125.04	-1.04
618	510	G	11	-34.59	-3.78	12.75	-41.63	-0.35
618	517	G	3	-25.7	-1.29	27.45	-3.86	-0.03
618	577	G	6	-24.35	-1.36	29.0	-8.15	-0.07

i-nuc	BP(j)	Nuc	#BP_Win	avgMFE	avgZ	avgED	SumZ	SumZ/#TotalWindows	BPs= 2
nt-619	-	C	120	-	-	-	-	-
619	509	G	10	-35.27	-3.95	12.48	-39.54	-0.33
619	NoBP	C	107	-19.29	-1.26	26.3	-134.32	-1.12
619	516	G	3	-25.7	-1.29	27.45	-3.86	-0.03

i-nuc	BP(j)	Nuc	#BP_Win	avgMFE	avgZ	avgED	SumZ	SumZ/#TotalWindows	BPs= 4
nt-620	-	A	120	-	-	-	-	-
620	508	U	8	-36.3	-4.21	12.19	-33.7	-0.28
620	NoBP	A	69	-19.35	-1.29	26.81	-88.7	-0.74
620	515	U	3	-25.7	-1.29	27.45	-3.86	-0.03
620	575	U	6	-24.35	-1.36	29.0	-8.15	-0.07
620	647	U	34	-18.77	-1.23	24.5	-41.73	-0.35

i-nuc	BP(j)	Nuc	#BP_Win	avgMFE	avgZ	avgED	SumZ	SumZ/#TotalWindows	BPs= 5
nt-621	-	G	120	-	-	-	-	-
621	507	C	6	-37.62	-4.55	12.07	-27.31	-0.23
621	NoBP	G	16	-24.2	-1.51	23.79	-24.17	-0.2
621	514	C	3	-25.7	-1.29	27.45	-3.86	-0.03
621	612	C	55	-18.25	-1.25	27.38	-68.8	-0.57
621	574	C	6	-24.35	-1.36	29.0	-8.15	-0.07
621	646	U	34	-18.77	-1.23	24.5	-41.73	-0.35

i-nuc	BP(j)	Nuc	#BP_Win	avgMFE	avgZ	avgED	SumZ	SumZ/#TotalWindows	BPs= 5
nt-622	-	G	120	-	-	-	-	-
622	506	C	4	-38.78	-4.84	12.07	-19.35	-0.16
622	NoBP	G	18	-25.22	-1.67	23.33	-30.1	-0.25
622	611	C	55	-18.25	-1.25	27.38	-68.8	-0.57
622	573	C	6	-24.35	-1.36	29.0	-8.15	-0.07
622	645	C	34	-18.77	-1.23	24.5	-41.73	-0.35
622	738	C	3	-23.13	-1.16	24.49	-3.48	-0.03

i-nuc	BP(j)	Nuc	#BP_Win	avgMFE	avgZ	avgED	SumZ	SumZ/#TotalWindows	BPs= 3
nt-623	-	A	120	-	-	-	-	-
623	NoBP	A	26	-26.42	-1.99	21.79	-51.69	-0.43
623	610	U	54	-18.15	-1.24	27.47	-67.04	-0.56
623	572	U	6	-24.35	-1.36	29.0	-8.15	-0.07
623	644	U	34	-18.77	-1.23	24.5	-41.73	-0.35

i-nuc	BP(j)	Nuc	#BP_Win	avgMFE	avgZ	avgED	SumZ	SumZ/#TotalWindows	BPs= 2
nt-624	-	C	120	-	-	-	-	-
624	NoBP	C	55	-23.34	-1.87	24.18	-102.75	-0.86
624	642	G	62	-17.46	-0.95	26.73	-58.91	-0.49
624	737	G	3	-23.13	-1.16	24.49	-3.48	-0.03

i-nuc	BP(j)	Nuc	#BP_Win	avgMFE	avgZ	avgED	SumZ	SumZ/#TotalWindows	BPs= 2
nt-625	-	U	120	-	-	-	-	-
625	NoBP	U	55	-23.04	-1.8	24.16	-99.18	-0.83
625	641	A	62	-17.46	-0.95	26.73	-58.91	-0.49
625	736	A	3	-23.13	-1.16	24.49	-3.48	-0.03

i-nuc	BP(j)	Nuc	#BP_Win	avgMFE	avgZ	avgED	SumZ	SumZ/#TotalWindows	BPs= 3
nt-626	-	U	120	-	-	-	-	-
626	NoBP	U	49	-22.56	-1.78	23.54	-87.1	-0.73
626	571	A	6	-24.35	-1.36	29.0	-8.15	-0.07
626	640	A	62	-17.46	-0.95	26.73	-58.91	-0.49
626	735	A	3	-23.13	-1.16	24.49	-3.48	-0.03

i-nuc	BP(j)	Nuc	#BP_Win	avgMFE	avgZ	avgED	SumZ	SumZ/#TotalWindows	BPs= 3
nt-627	-	U	120	-	-	-	-	-
627	NoBP	U	49	-22.3	-1.71	23.59	-83.8	-0.7
627	570	A	6	-24.35	-1.36	29.0	-8.15	-0.07
627	639	A	62	-17.46	-0.95	26.73	-58.91	-0.49
627	734	G	3	-23.13	-1.16	24.49	-3.48	-0.03

i-nuc	BP(j)	Nuc	#BP_Win	avgMFE	avgZ	avgED	SumZ	SumZ/#TotalWindows	BPs= 2
nt-628	-	U	120	-	-	-	-	-
628	NoBP	U	52	-22.16	-1.63	23.85	-84.84	-0.71
628	569	A	6	-24.35	-1.36	29.0	-8.15	-0.07
628	638	G	62	-17.46	-0.95	26.73	-58.91	-0.49

i-nuc	BP(j)	Nuc	#BP_Win	avgMFE	avgZ	avgED	SumZ	SumZ/#TotalWindows	BPs= 4
nt-629	-	G	120	-	-	-	-	-
629	NoBP	G	26	-23.68	-1.4	22.48	-36.48	-0.3
629	579	C	19	-19.39	-1.72	28.28	-32.73	-0.27
629	568	C	6	-24.35	-1.36	29.0	-8.15	-0.07
629	637	U	62	-17.46	-0.95	26.73	-58.91	-0.49
629	605	C	7	-22.73	-1.91	20.31	-13.38	-0.11

i-nuc	BP(j)	Nuc	#BP_Win	avgMFE	avgZ	avgED	SumZ	SumZ/#TotalWindows	BPs= 5
nt-630	-	G	120	-	-	-	-	-
630	NoBP	G	3	-25.7	-1.29	27.45	-3.86	-0.03
630	578	C	19	-19.39	-1.72	28.28	-32.73	-0.27
630	567	U	6	-24.35	-1.36	29.0	-8.15	-0.07
630	636	C	62	-17.46	-0.95	26.73	-58.91	-0.49
630	604	C	7	-22.73	-1.91	20.31	-13.38	-0.11
630	727	C	23	-23.23	-1.39	22.72	-31.9	-0.27

i-nuc	BP(j)	Nuc	#BP_Win	avgMFE	avgZ	avgED	SumZ	SumZ/#TotalWindows	BPs= 3
nt-631	-	C	120	-	-	-	-	-
631	NoBP	C	16	-23.69	-1.59	25.24	-25.51	-0.21
631	577	G	19	-19.39	-1.72	28.28	-32.73	-0.27
631	635	G	62	-17.46	-0.95	26.73	-58.91	-0.49
631	726	G	23	-23.23	-1.39	22.72	-31.9	-0.27

i-nuc	BP(j)	Nuc	#BP_Win	avgMFE	avgZ	avgED	SumZ	SumZ/#TotalWindows	BPs= 3
nt-632	-	A	120	-	-	-	-	-
632	NoBP	A	77	-18.66	-1.08	26.58	-82.9	-0.69
632	576	U	19	-19.39	-1.72	28.28	-32.73	-0.27
632	602	U	1	-21.3	-1.48	19.75	-1.48	-0.01
632	725	U	23	-23.23	-1.39	22.72	-31.9	-0.27

i-nuc	BP(j)	Nuc	#BP_Win	avgMFE	avgZ	avgED	SumZ	SumZ/#TotalWindows	BPs= 4
nt-633	-	A	120	-	-	-	-	-
633	NoBP	A	72	-18.24	-1.05	26.47	-75.89	-0.63
633	575	U	18	-19.03	-1.73	28.27	-31.19	-0.26
633	562	U	6	-24.35	-1.36	29.0	-8.15	-0.07
633	601	U	1	-21.3	-1.48	19.75	-1.48	-0.01
633	724	U	23	-23.23	-1.39	22.72	-31.9	-0.27

i-nuc	BP(j)	Nuc	#BP_Win	avgMFE	avgZ	avgED	SumZ	SumZ/#TotalWindows	BPs= 3
nt-634	-	A	120	-	-	-	-	-
634	NoBP	A	81	-17.87	-1.12	27.11	-91.05	-0.76
634	561	U	6	-24.35	-1.36	29.0	-8.15	-0.07
634	600	U	1	-21.3	-1.48	19.75	-1.48	-0.01
634	718	U	32	-23.11	-1.48	23.21	-47.34	-0.39

i-nuc	BP(j)	Nuc	#BP_Win	avgMFE	avgZ	avgED	SumZ	SumZ/#TotalWindows	BPs= 4
nt-635	-	G	120	-	-	-	-	-
635	NoBP	G	1	-26.5	-1.58	27.77	-1.58	-0.01
635	560	C	6	-24.35	-1.36	29.0	-8.15	-0.07
635	631	C	62	-17.46	-0.95	26.73	-58.91	-0.49
635	546	C	16	-18.08	-1.74	28.37	-27.79	-0.23
635	717	C	35	-23.02	-1.45	23.45	-50.84	-0.42

i-nuc	BP(j)	Nuc	#BP_Win	avgMFE	avgZ	avgED	SumZ	SumZ/#TotalWindows	BPs= 4
nt-636	-	C	120	-	-	-	-	-
636	559	G	6	-24.35	-1.36	29.0	-8.15	-0.07
636	630	G	62	-17.46	-0.95	26.73	-58.91	-0.49
636	545	G	16	-18.08	-1.74	28.37	-27.79	-0.23
636	716	G	35	-23.02	-1.45	23.45	-50.84	-0.42
636	NoBP	C	1	-22.3	-1.17	21.75	-1.17	-0.01

i-nuc	BP(j)	Nuc	#BP_Win	avgMFE	avgZ	avgED	SumZ	SumZ/#TotalWindows	BPs= 3
nt-637	-	U	120	-	-	-	-	-
637	NoBP	U	7	-23.46	-1.21	27.2	-8.48	-0.07
637	629	G	62	-17.46	-0.95	26.73	-58.91	-0.49
637	544	A	16	-18.08	-1.74	28.37	-27.79	-0.23
637	715	A	35	-23.02	-1.45	23.45	-50.84	-0.42

i-nuc	BP(j)	Nuc	#BP_Win	avgMFE	avgZ	avgED	SumZ	SumZ/#TotalWindows	BPs= 4
nt-638	-	G	120	-	-	-	-	-
638	NoBP	G	4	-23.32	-1.01	30.76	-4.05	-0.03
638	628	U	62	-17.46	-0.95	26.73	-58.91	-0.49
638	543	C	16	-18.08	-1.74	28.37	-27.79	-0.23
638	714	C	35	-23.02	-1.45	23.45	-50.84	-0.42
638	651	C	3	-22.3	-1.17	21.58	-3.52	-0.03

i-nuc	BP(j)	Nuc	#BP_Win	avgMFE	avgZ	avgED	SumZ	SumZ/#TotalWindows	BPs= 3
nt-639	-	A	120	-	-	-	-	-
639	NoBP	A	39	-22.96	-1.4	24.07	-54.57	-0.45
639	627	U	62	-17.46	-0.95	26.73	-58.91	-0.49
639	542	U	16	-18.08	-1.74	28.37	-27.79	-0.23
639	650	U	3	-22.3	-1.17	21.58	-3.52	-0.03

i-nuc	BP(j)	Nuc	#BP_Win	avgMFE	avgZ	avgED	SumZ	SumZ/#TotalWindows	BPs= 3
nt-640	-	A	120	-	-	-	-	-
640	NoBP	A	44	-21.89	-1.37	24.77	-60.35	-0.5
640	626	U	62	-17.46	-0.95	26.73	-58.91	-0.49
640	540	U	11	-19.95	-2.02	26.84	-22.21	-0.19
640	649	U	3	-22.3	-1.17	21.58	-3.52	-0.03

i-nuc	BP(j)	Nuc	#BP_Win	avgMFE	avgZ	avgED	SumZ	SumZ/#TotalWindows	BPs= 5
nt-641	-	A	120	-	-	-	-	-
641	NoBP	A	1	-19.7	-0.21	43.22	-0.21	-0.0
641	625	U	62	-17.46	-0.95	26.73	-58.91	-0.49
641	539	U	11	-19.95	-2.02	26.84	-22.21	-0.19
641	652	U	8	-17.01	-1.2	26.96	-9.62	-0.08
641	712	U	35	-23.02	-1.45	23.45	-50.84	-0.42
641	648	U	3	-22.3	-1.17	21.58	-3.52	-0.03

i-nuc	BP(j)	Nuc	#BP_Win	avgMFE	avgZ	avgED	SumZ	SumZ/#TotalWindows	BPs= 5
nt-642	-	G	120	-	-	-	-	-
642	624	C	62	-17.46	-0.95	26.73	-58.91	-0.49
642	538	C	11	-19.95	-2.02	26.84	-22.21	-0.19
642	651	C	8	-17.01	-1.2	26.96	-9.62	-0.08
642	711	U	35	-23.02	-1.45	23.45	-50.84	-0.42
642	647	U	3	-22.3	-1.17	21.58	-3.52	-0.03
642	NoBP	G	1	-21.4	-1.22	18.79	-1.22	-0.01

i-nuc	BP(j)	Nuc	#BP_Win	avgMFE	avgZ	avgED	SumZ	SumZ/#TotalWindows	BPs= 3
nt-643	-	A	120	-	-	-	-	-
643	NoBP	A	66	-17.74	-0.98	26.29	-64.42	-0.54
643	537	U	11	-19.95	-2.02	26.84	-22.21	-0.19
643	650	U	8	-17.01	-1.2	26.96	-9.62	-0.08
643	710	U	35	-23.02	-1.45	23.45	-50.84	-0.42

i-nuc	BP(j)	Nuc	#BP_Win	avgMFE	avgZ	avgED	SumZ	SumZ/#TotalWindows	BPs= 3
nt-644	-	U	120	-	-	-	-	-
644	NoBP	U	41	-16.68	-0.85	27.86	-34.72	-0.29
644	536	A	10	-20.41	-2.05	26.73	-20.47	-0.17
644	623	A	34	-18.77	-1.23	24.5	-41.73	-0.35
644	709	A	35	-23.02	-1.45	23.45	-50.84	-0.42

i-nuc	BP(j)	Nuc	#BP_Win	avgMFE	avgZ	avgED	SumZ	SumZ/#TotalWindows	BPs= 3
nt-645	-	C	120	-	-	-	-	-
645	NoBP	C	42	-16.65	-0.89	27.76	-37.19	-0.31
645	535	G	9	-20.91	-2.06	26.74	-18.58	-0.15
645	622	G	34	-18.77	-1.23	24.5	-41.73	-0.35
645	708	G	35	-23.02	-1.45	23.45	-50.84	-0.42

i-nuc	BP(j)	Nuc	#BP_Win	avgMFE	avgZ	avgED	SumZ	SumZ/#TotalWindows	BPs= 2
nt-646	-	U	120	-	-	-	-	-
646	534	G	8	-21.04	-1.95	26.96	-15.63	-0.13
646	NoBP	U	78	-19.59	-1.18	25.69	-92.02	-0.77
646	621	G	34	-18.77	-1.23	24.5	-41.73	-0.35

i-nuc	BP(j)	Nuc	#BP_Win	avgMFE	avgZ	avgED	SumZ	SumZ/#TotalWindows	BPs= 4
nt-647	-	U	120	-	-	-	-	-
647	NoBP	U	44	-16.85	-1.04	27.61	-45.67	-0.38
647	533	G	4	-21.3	-2.1	25.68	-8.42	-0.07
647	620	A	34	-18.77	-1.23	24.5	-41.73	-0.35
647	706	G	35	-23.02	-1.45	23.45	-50.84	-0.42
647	642	G	3	-22.3	-1.17	21.58	-3.52	-0.03

i-nuc	BP(j)	Nuc	#BP_Win	avgMFE	avgZ	avgED	SumZ	SumZ/#TotalWindows	BPs= 2
nt-648	-	U	120	-	-	-	-	-
648	NoBP	U	82	-17.91	-1.17	26.15	-96.3	-0.8
648	705	A	35	-23.02	-1.45	23.45	-50.84	-0.42
648	641	A	3	-22.3	-1.17	21.58	-3.52	-0.03

i-nuc	BP(j)	Nuc	#BP_Win	avgMFE	avgZ	avgED	SumZ	SumZ/#TotalWindows	BPs= 3
nt-649	-	U	120	-	-	-	-	-
649	NoBP	U	80	-17.78	-1.15	26.24	-92.25	-0.77
649	704	A	35	-23.02	-1.45	23.45	-50.84	-0.42
649	640	A	3	-22.3	-1.17	21.58	-3.52	-0.03
649	767	A	2	-25.3	-2.07	19.64	-4.14	-0.03

i-nuc	BP(j)	Nuc	#BP_Win	avgMFE	avgZ	avgED	SumZ	SumZ/#TotalWindows	BPs= 3
nt-650	-	U	120	-	-	-	-	-
650	NoBP	U	106	-19.54	-1.24	25.27	-131.41	-1.1
650	643	A	8	-17.01	-1.2	26.96	-9.62	-0.08
650	639	A	3	-22.3	-1.17	21.58	-3.52	-0.03
650	766	G	3	-24.97	-1.85	20.86	-5.54	-0.05

i-nuc	BP(j)	Nuc	#BP_Win	avgMFE	avgZ	avgED	SumZ	SumZ/#TotalWindows	BPs= 3
nt-651	-	C	120	-	-	-	-	-
651	NoBP	C	104	-19.49	-1.22	25.36	-127.22	-1.06
651	642	G	8	-17.01	-1.2	26.96	-9.62	-0.08
651	638	G	3	-22.3	-1.17	21.58	-3.52	-0.03
651	765	G	5	-24.3	-1.78	20.41	-8.89	-0.07

i-nuc	BP(j)	Nuc	#BP_Win	avgMFE	avgZ	avgED	SumZ	SumZ/#TotalWindows	BPs= 3
nt-652	-	U	120	-	-	-	-	-
652	NoBP	U	72	-17.93	-1.1	26.11	-78.91	-0.66
652	641	A	8	-17.01	-1.2	26.96	-9.62	-0.08
652	701	A	35	-23.02	-1.45	23.45	-50.84	-0.42
652	764	A	5	-24.3	-1.78	20.41	-8.89	-0.07

i-nuc	BP(j)	Nuc	#BP_Win	avgMFE	avgZ	avgED	SumZ	SumZ/#TotalWindows	BPs= 2
nt-653	-	A	120	-	-	-	-	-
653	NoBP	A	80	-17.89	-1.1	26.15	-87.61	-0.73
653	700	U	35	-23.02	-1.45	23.45	-50.84	-0.42
653	763	U	5	-24.3	-1.78	20.41	-8.89	-0.07

i-nuc	BP(j)	Nuc	#BP_Win	avgMFE	avgZ	avgED	SumZ	SumZ/#TotalWindows	BPs= 2
nt-654	-	U	120	-	-	-	-	-
654	NoBP	U	80	-17.96	-1.08	26.06	-86.78	-0.72
654	699	A	35	-23.02	-1.45	23.45	-50.84	-0.42
654	762	A	5	-24.3	-1.78	20.41	-8.89	-0.07

i-nuc	BP(j)	Nuc	#BP_Win	avgMFE	avgZ	avgED	SumZ	SumZ/#TotalWindows	BPs= 1
nt-655	-	U	120	-	-	-	-	-
655	NoBP	U	115	-19.57	-1.19	25.2	-136.65	-1.14
655	761	A	5	-24.3	-1.78	20.41	-8.89	-0.07

i-nuc	BP(j)	Nuc	#BP_Win	avgMFE	avgZ	avgED	SumZ	SumZ/#TotalWindows	BPs= 1
nt-656	-	U	120	-	-	-	-	-
656	NoBP	U	115	-19.67	-1.19	25.13	-136.82	-1.14
656	760	A	5	-24.3	-1.78	20.41	-8.89	-0.07

i-nuc	BP(j)	Nuc	#BP_Win	avgMFE	avgZ	avgED	SumZ	SumZ/#TotalWindows	BPs= 1
nt-657	-	U	120	-	-	-	-	-
657	NoBP	U	115	-19.79	-1.19	25.07	-136.86	-1.14
657	759	A	5	-24.3	-1.78	20.41	-8.89	-0.07

i-nuc	BP(j)	Nuc	#BP_Win	avgMFE	avgZ	avgED	SumZ	SumZ/#TotalWindows	BPs= 1
nt-658	-	A	120	-	-	-	-	-
658	NoBP	A	39	-14.75	-0.71	30.85	-27.52	-0.23
658	697	U	81	-22.66	-1.46	21.98	-118.39	-0.99

i-nuc	BP(j)	Nuc	#BP_Win	avgMFE	avgZ	avgED	SumZ	SumZ/#TotalWindows	BPs= 1
nt-659	-	C	120	-	-	-	-	-
659	NoBP	C	39	-15.08	-0.7	30.82	-27.47	-0.23
659	696	G	81	-22.66	-1.46	21.98	-118.39	-0.99

i-nuc	BP(j)	Nuc	#BP_Win	avgMFE	avgZ	avgED	SumZ	SumZ/#TotalWindows	BPs= 1
nt-660	-	U	120	-	-	-	-	-
660	NoBP	U	39	-15.41	-0.71	30.86	-27.63	-0.23
660	695	A	81	-22.66	-1.46	21.98	-118.39	-0.99

i-nuc	BP(j)	Nuc	#BP_Win	avgMFE	avgZ	avgED	SumZ	SumZ/#TotalWindows	BPs= 1
nt-661	-	U	120	-	-	-	-	-
661	NoBP	U	39	-15.76	-0.72	30.91	-28.06	-0.23
661	694	A	81	-22.66	-1.46	21.98	-118.39	-0.99

i-nuc	BP(j)	Nuc	#BP_Win	avgMFE	avgZ	avgED	SumZ	SumZ/#TotalWindows	BPs= 1
nt-662	-	U	120	-	-	-	-	-
662	NoBP	U	39	-16.11	-0.73	30.94	-28.51	-0.24
662	693	A	81	-22.66	-1.46	21.98	-118.39	-0.99

i-nuc	BP(j)	Nuc	#BP_Win	avgMFE	avgZ	avgED	SumZ	SumZ/#TotalWindows	BPs= 3
nt-663	-	A	120	-	-	-	-	-
663	NoBP	A	15	-18.04	-0.96	31.48	-14.45	-0.12
663	589	U	22	-14.52	-0.58	30.12	-12.76	-0.11
663	692	U	81	-22.66	-1.46	21.98	-118.39	-0.99
663	697	U	2	-26.9	-1.19	31.83	-2.38	-0.02

i-nuc	BP(j)	Nuc	#BP_Win	avgMFE	avgZ	avgED	SumZ	SumZ/#TotalWindows	BPs= 2
nt-664	-	U	120	-	-	-	-	-
664	NoBP	U	96	-22.11	-1.4	23.31	-133.94	-1.12
664	588	G	22	-14.52	-0.58	30.12	-12.76	-0.11
664	696	G	2	-26.9	-1.19	31.83	-2.38	-0.02

i-nuc	BP(j)	Nuc	#BP_Win	avgMFE	avgZ	avgED	SumZ	SumZ/#TotalWindows	BPs= 2
nt-665	-	U	120	-	-	-	-	-
665	NoBP	U	96	-22.28	-1.41	23.13	-134.93	-1.12
665	587	A	22	-14.52	-0.58	30.12	-12.76	-0.11
665	695	A	2	-26.9	-1.19	31.83	-2.38	-0.02

i-nuc	BP(j)	Nuc	#BP_Win	avgMFE	avgZ	avgED	SumZ	SumZ/#TotalWindows	BPs= 2
nt-666	-	U	120	-	-	-	-	-
666	NoBP	U	96	-22.47	-1.41	22.98	-135.83	-1.13
666	586	A	22	-14.52	-0.58	30.12	-12.76	-0.11
666	694	A	2	-26.9	-1.19	31.83	-2.38	-0.02

i-nuc	BP(j)	Nuc	#BP_Win	avgMFE	avgZ	avgED	SumZ	SumZ/#TotalWindows	BPs= 2
nt-667	-	U	120	-	-	-	-	-
667	NoBP	U	96	-22.66	-1.42	22.85	-136.76	-1.14
667	585	A	22	-14.52	-0.58	30.12	-12.76	-0.11
667	693	A	2	-26.9	-1.19	31.83	-2.38	-0.02

i-nuc	BP(j)	Nuc	#BP_Win	avgMFE	avgZ	avgED	SumZ	SumZ/#TotalWindows	BPs= 4
nt-668	-	G	120	-	-	-	-	-
668	NoBP	G	6	-19.97	-0.96	32.61	-5.79	-0.05
668	584	C	22	-14.52	-0.58	30.12	-12.76	-0.11
668	691	C	86	-22.67	-1.44	22.44	-123.92	-1.03
668	782	U	2	-28.4	-1.56	24.08	-3.11	-0.03
668	784	C	4	-30.2	-1.81	18.03	-7.24	-0.06

i-nuc	BP(j)	Nuc	#BP_Win	avgMFE	avgZ	avgED	SumZ	SumZ/#TotalWindows	BPs= 4
nt-669	-	C	120	-	-	-	-	-
669	NoBP	C	6	-22.47	-1.03	31.08	-6.2	-0.05
669	583	G	22	-14.52	-0.58	30.12	-12.76	-0.11
669	690	G	86	-22.67	-1.44	22.44	-123.92	-1.03
669	781	G	2	-28.4	-1.56	24.08	-3.11	-0.03
669	783	G	4	-30.2	-1.81	18.03	-7.24	-0.06

i-nuc	BP(j)	Nuc	#BP_Win	avgMFE	avgZ	avgED	SumZ	SumZ/#TotalWindows	BPs= 3
nt-670	-	A	120	-	-	-	-	-
670	NoBP	A	24	-17.02	-0.72	29.68	-17.25	-0.14
670	688	U	6	-19.58	-0.88	28.98	-5.3	-0.04
670	689	U	86	-22.67	-1.44	22.44	-123.92	-1.03
670	782	U	4	-30.2	-1.81	18.03	-7.24	-0.06

i-nuc	BP(j)	Nuc	#BP_Win	avgMFE	avgZ	avgED	SumZ	SumZ/#TotalWindows	BPs= 3
nt-671	-	U	120	-	-	-	-	-
671	NoBP	U	17	-13.49	-0.49	30.6	-8.32	-0.07
671	687	G	92	-22.47	-1.4	22.86	-129.22	-1.08
671	779	A	7	-27.69	-1.32	25.52	-9.21	-0.08
671	781	G	4	-30.2	-1.81	18.03	-7.24	-0.06

i-nuc	BP(j)	Nuc	#BP_Win	avgMFE	avgZ	avgED	SumZ	SumZ/#TotalWindows	BPs= 2
nt-672	-	U	120	-	-	-	-	-
672	NoBP	U	15	-13.25	-0.48	30.43	-7.21	-0.06
672	686	A	93	-22.42	-1.39	22.96	-129.73	-1.08
672	778	A	12	-28.49	-1.45	22.81	-17.37	-0.14

i-nuc	BP(j)	Nuc	#BP_Win	avgMFE	avgZ	avgED	SumZ	SumZ/#TotalWindows	BPs= 2
nt-673	-	C	120	-	-	-	-	-
673	NoBP	C	13	-13.15	-0.51	30.34	-6.64	-0.06
673	685	G	94	-22.34	-1.38	23.04	-129.7	-1.08
673	777	G	13	-28.35	-1.4	23.23	-18.18	-0.15

i-nuc	BP(j)	Nuc	#BP_Win	avgMFE	avgZ	avgED	SumZ	SumZ/#TotalWindows	BPs= 2
nt-674	-	C	120	-	-	-	-	-
674	NoBP	C	13	-14.15	-0.51	29.91	-6.57	-0.05
674	684	G	94	-22.34	-1.38	23.04	-129.7	-1.08
674	776	G	13	-28.35	-1.4	23.23	-18.18	-0.15

i-nuc	BP(j)	Nuc	#BP_Win	avgMFE	avgZ	avgED	SumZ	SumZ/#TotalWindows	BPs= 3
nt-675	-	C	120	-	-	-	-	-
675	NoBP	C	12	-14.98	-0.49	29.27	-5.82	-0.05
675	683	G	94	-22.34	-1.38	23.04	-129.7	-1.08
675	582	G	1	-17.1	-0.59	29.52	-0.59	-0.0
675	775	G	13	-28.35	-1.4	23.23	-18.18	-0.15

i-nuc	BP(j)	Nuc	#BP_Win	avgMFE	avgZ	avgED	SumZ	SumZ/#TotalWindows	BPs= 2
nt-676	-	A	120	-	-	-	-	-
676	NoBP	A	103	-21.51	-1.3	23.67	-133.67	-1.11
676	581	U	1	-17.1	-0.59	29.52	-0.59	-0.0
676	692	U	16	-27.87	-1.23	23.36	-19.65	-0.16

i-nuc	BP(j)	Nuc	#BP_Win	avgMFE	avgZ	avgED	SumZ	SumZ/#TotalWindows	BPs= 3
nt-677	-	G	120	-	-	-	-	-
677	NoBP	G	101	-21.68	-1.32	23.53	-133.21	-1.11
677	578	C	1	-13.0	0.27	30.42	0.27	0.0
677	580	U	1	-17.1	-0.59	29.52	-0.59	-0.0
677	691	C	17	-27.75	-1.17	23.26	-19.96	-0.17

i-nuc	BP(j)	Nuc	#BP_Win	avgMFE	avgZ	avgED	SumZ	SumZ/#TotalWindows	BPs= 2
nt-678	-	U	120	-	-	-	-	-
678	NoBP	U	102	-21.76	-1.31	23.51	-133.49	-1.11
678	577	G	1	-13.0	0.27	30.42	0.27	0.0
678	690	G	17	-27.75	-1.17	23.26	-19.96	-0.17

i-nuc	BP(j)	Nuc	#BP_Win	avgMFE	avgZ	avgED	SumZ	SumZ/#TotalWindows	BPs= 2
nt-679	-	A	120	-	-	-	-	-
679	NoBP	A	102	-21.88	-1.3	23.43	-133.07	-1.11
679	576	U	1	-13.0	0.27	30.42	0.27	0.0
679	689	U	17	-27.75	-1.17	23.26	-19.96	-0.17

i-nuc	BP(j)	Nuc	#BP_Win	avgMFE	avgZ	avgED	SumZ	SumZ/#TotalWindows	BPs= 1
nt-680	-	A	120	-	-	-	-	-
680	NoBP	A	103	-21.91	-1.28	23.45	-131.91	-1.1
680	688	U	17	-27.75	-1.17	23.26	-19.96	-0.17

i-nuc	BP(j)	Nuc	#BP_Win	avgMFE	avgZ	avgED	SumZ	SumZ/#TotalWindows	BPs= 2
nt-681	-	C	120	-	-	-	-	-
681	NoBP	C	102	-22.08	-1.28	23.33	-130.3	-1.09
681	577	G	1	-17.1	-0.59	29.52	-0.59	-0.0
681	687	G	17	-27.75	-1.17	23.26	-19.96	-0.17

i-nuc	BP(j)	Nuc	#BP_Win	avgMFE	avgZ	avgED	SumZ	SumZ/#TotalWindows	BPs= 2
nt-682	-	A	120	-	-	-	-	-
682	NoBP	A	118	-23.1	-1.27	23.16	-150.09	-1.25
682	575	U	1	-13.0	0.27	30.42	0.27	0.0
682	576	U	1	-17.1	-0.59	29.52	-0.59	-0.0

i-nuc	BP(j)	Nuc	#BP_Win	avgMFE	avgZ	avgED	SumZ	SumZ/#TotalWindows	BPs= 5
nt-683	-	G	120	-	-	-	-	-
683	NoBP	G	22	-26.6	-0.9	23.59	-19.72	-0.16
683	574	C	1	-13.0	0.27	30.42	0.27	0.0
683	675	C	94	-22.34	-1.38	23.04	-129.7	-1.08
683	575	U	1	-17.1	-0.59	29.52	-0.59	-0.0
683	801	C	1	-27.3	-0.14	18.54	-0.14	-0.0
683	802	C	1	-29.7	-0.7	17.11	-0.7	-0.01

i-nuc	BP(j)	Nuc	#BP_Win	avgMFE	avgZ	avgED	SumZ	SumZ/#TotalWindows	BPs= 6
nt-684	-	G	120	-	-	-	-	-
684	573	C	1	-13.0	0.27	30.42	0.27	0.0
684	674	C	94	-22.34	-1.38	23.04	-129.7	-1.08
684	574	C	1	-17.1	-0.59	29.52	-0.59	-0.0
684	NoBP	G	21	-27.26	-0.93	23.3	-19.53	-0.16
684	800	C	1	-27.3	-0.14	18.54	-0.14	-0.0
684	801	C	1	-29.7	-0.7	17.11	-0.7	-0.01
684	802	C	1	-28.5	-0.54	18.89	-0.54	-0.0

i-nuc	BP(j)	Nuc	#BP_Win	avgMFE	avgZ	avgED	SumZ	SumZ/#TotalWindows	BPs= 5
nt-685	-	G	120	-	-	-	-	-
685	673	C	94	-22.34	-1.38	23.04	-129.7	-1.08
685	573	C	1	-17.1	-0.59	29.52	-0.59	-0.0
685	NoBP	G	22	-27.26	-0.89	23.09	-19.67	-0.16
685	800	C	1	-29.7	-0.7	17.11	-0.7	-0.01
685	801	C	1	-28.5	-0.54	18.89	-0.54	-0.0
685	802	C	1	-25.4	0.11	40.47	0.11	0.0

i-nuc	BP(j)	Nuc	#BP_Win	avgMFE	avgZ	avgED	SumZ	SumZ/#TotalWindows	BPs= 3
nt-686	-	A	120	-	-	-	-	-
686	572	U	1	-17.1	-0.59	29.52	-0.59	-0.0
686	672	U	93	-22.42	-1.39	22.96	-129.73	-1.08
686	NoBP	A	25	-27.26	-0.83	24.33	-20.68	-0.17
686	798	U	1	-27.3	-0.14	18.54	-0.14	-0.0

i-nuc	BP(j)	Nuc	#BP_Win	avgMFE	avgZ	avgED	SumZ	SumZ/#TotalWindows	BPs= 4
nt-687	-	G	120	-	-	-	-	-
687	NoBP	G	8	-25.12	-0.12	25.44	-0.94	-0.01
687	671	U	92	-22.47	-1.4	22.86	-129.22	-1.08
687	681	C	17	-27.75	-1.17	23.26	-19.96	-0.17
687	800	C	2	-26.95	-0.22	29.68	-0.43	-0.0
687	730	C	1	-28.2	-0.82	22.76	-0.82	-0.01

i-nuc	BP(j)	Nuc	#BP_Win	avgMFE	avgZ	avgED	SumZ	SumZ/#TotalWindows	BPs= 4
nt-688	-	U	120	-	-	-	-	-
688	670	A	6	-19.58	-0.88	28.98	-5.3	-0.04
688	NoBP	U	94	-22.99	-1.33	22.68	-125.05	-1.04
688	680	A	17	-27.75	-1.17	23.26	-19.96	-0.17
688	799	G	2	-26.95	-0.22	29.68	-0.43	-0.0
688	729	A	1	-28.2	-0.82	22.76	-0.82	-0.01

i-nuc	BP(j)	Nuc	#BP_Win	avgMFE	avgZ	avgED	SumZ	SumZ/#TotalWindows	BPs= 4
nt-689	-	U	120	-	-	-	-	-
689	NoBP	U	14	-25.08	-0.36	26.55	-5.0	-0.04
689	670	A	86	-22.67	-1.44	22.44	-123.92	-1.03
689	585	A	2	-20.1	-0.76	32.7	-1.53	-0.01
689	679	A	17	-27.75	-1.17	23.26	-19.96	-0.17
689	728	A	1	-28.2	-0.82	22.76	-0.82	-0.01

i-nuc	BP(j)	Nuc	#BP_Win	avgMFE	avgZ	avgED	SumZ	SumZ/#TotalWindows	BPs= 4
nt-690	-	G	120	-	-	-	-	-
690	NoBP	G	14	-25.69	-0.32	26.69	-4.51	-0.04
690	669	C	86	-22.67	-1.44	22.44	-123.92	-1.03
690	584	C	2	-20.1	-0.76	32.7	-1.53	-0.01
690	678	U	17	-27.75	-1.17	23.26	-19.96	-0.17
690	727	C	1	-28.2	-0.82	22.76	-0.82	-0.01

i-nuc	BP(j)	Nuc	#BP_Win	avgMFE	avgZ	avgED	SumZ	SumZ/#TotalWindows	BPs= 5
nt-691	-	C	120	-	-	-	-	-
691	NoBP	C	6	-26.07	-0.58	30.9	-3.51	-0.03
691	668	G	86	-22.67	-1.44	22.44	-123.92	-1.03
691	583	G	2	-20.1	-0.76	32.7	-1.53	-0.01
691	677	G	17	-27.75	-1.17	23.26	-19.96	-0.17
691	794	G	8	-26.46	-0.1	23.63	-0.84	-0.01
691	726	G	1	-28.2	-0.82	22.76	-0.82	-0.01

i-nuc	BP(j)	Nuc	#BP_Win	avgMFE	avgZ	avgED	SumZ	SumZ/#TotalWindows	BPs= 4
nt-692	-	U	120	-	-	-	-	-
692	NoBP	U	12	-25.63	-0.82	29.78	-9.81	-0.08
692	582	G	2	-20.1	-0.76	32.7	-1.53	-0.01
692	663	A	81	-22.66	-1.46	21.98	-118.39	-0.99
692	676	A	16	-27.87	-1.23	23.36	-19.65	-0.16
692	793	G	9	-26.39	-0.13	23.4	-1.15	-0.01

i-nuc	BP(j)	Nuc	#BP_Win	avgMFE	avgZ	avgED	SumZ	SumZ/#TotalWindows	BPs= 4
nt-693	-	A	120	-	-	-	-	-
693	NoBP	A	23	-27.39	-1.1	25.93	-25.27	-0.21
693	581	U	2	-20.1	-0.76	32.7	-1.53	-0.01
693	662	U	81	-22.66	-1.46	21.98	-118.39	-0.99
693	667	U	2	-26.9	-1.19	31.83	-2.38	-0.02
693	792	U	12	-26.23	-0.22	23.53	-2.62	-0.02

i-nuc	BP(j)	Nuc	#BP_Win	avgMFE	avgZ	avgED	SumZ	SumZ/#TotalWindows	BPs= 5
nt-694	-	A	120	-	-	-	-	-
694	NoBP	A	22	-27.7	-1.1	26.0	-24.1	-0.2
694	580	U	2	-20.1	-0.76	32.7	-1.53	-0.01
694	661	U	81	-22.66	-1.46	21.98	-118.39	-0.99
694	666	U	2	-26.9	-1.19	31.83	-2.38	-0.02
694	791	U	12	-26.23	-0.22	23.53	-2.62	-0.02
694	725	U	1	-28.2	-0.82	22.76	-0.82	-0.01

i-nuc	BP(j)	Nuc	#BP_Win	avgMFE	avgZ	avgED	SumZ	SumZ/#TotalWindows	BPs= 4
nt-695	-	A	120	-	-	-	-	-
695	NoBP	A	24	-27.39	-1.06	26.35	-25.41	-0.21
695	660	U	81	-22.66	-1.46	21.98	-118.39	-0.99
695	665	U	2	-26.9	-1.19	31.83	-2.38	-0.02
695	790	U	12	-26.23	-0.22	23.53	-2.62	-0.02
695	724	U	1	-28.2	-0.82	22.76	-0.82	-0.01

i-nuc	BP(j)	Nuc	#BP_Win	avgMFE	avgZ	avgED	SumZ	SumZ/#TotalWindows	BPs= 4
nt-696	-	G	120	-	-	-	-	-
696	NoBP	G	24	-27.72	-1.06	26.05	-25.35	-0.21
696	659	C	81	-22.66	-1.46	21.98	-118.39	-0.99
696	664	U	2	-26.9	-1.19	31.83	-2.38	-0.02
696	789	C	12	-26.23	-0.22	23.53	-2.62	-0.02
696	723	U	1	-28.2	-0.82	22.76	-0.82	-0.01

i-nuc	BP(j)	Nuc	#BP_Win	avgMFE	avgZ	avgED	SumZ	SumZ/#TotalWindows	BPs= 4
nt-697	-	U	120	-	-	-	-	-
697	658	A	81	-22.66	-1.46	21.98	-118.39	-0.99
697	663	A	2	-26.9	-1.19	31.83	-2.38	-0.02
697	NoBP	U	24	-28.04	-1.06	25.69	-25.51	-0.21
697	788	A	12	-26.23	-0.22	23.53	-2.62	-0.02
697	722	A	1	-28.2	-0.82	22.76	-0.82	-0.01

i-nuc	BP(j)	Nuc	#BP_Win	avgMFE	avgZ	avgED	SumZ	SumZ/#TotalWindows	BPs= 1
nt-698	-	U	120	-	-	-	-	-
698	NoBP	U	108	-24.04	-1.36	23.04	-146.53	-1.22
698	787	G	12	-26.23	-0.22	23.53	-2.62	-0.02

i-nuc	BP(j)	Nuc	#BP_Win	avgMFE	avgZ	avgED	SumZ	SumZ/#TotalWindows	BPs= 2
nt-699	-	A	120	-	-	-	-	-
699	NoBP	A	84	-24.81	-1.15	23.04	-96.81	-0.81
699	654	U	35	-23.02	-1.45	23.45	-50.84	-0.42
699	720	U	1	-28.2	-0.82	22.76	-0.82	-0.01

i-nuc	BP(j)	Nuc	#BP_Win	avgMFE	avgZ	avgED	SumZ	SumZ/#TotalWindows	BPs= 3
nt-700	-	U	120	-	-	-	-	-
700	NoBP	U	20	-20.68	-1.44	20.75	-28.81	-0.24
700	653	A	35	-23.02	-1.45	23.45	-50.84	-0.42
700	748	A	64	-26.2	-1.05	23.95	-67.27	-0.56
700	719	A	1	-28.2	-0.82	22.76	-0.82	-0.01

i-nuc	BP(j)	Nuc	#BP_Win	avgMFE	avgZ	avgED	SumZ	SumZ/#TotalWindows	BPs= 2
nt-701	-	A	120	-	-	-	-	-
701	NoBP	A	21	-21.34	-1.38	21.51	-29.01	-0.24
701	652	U	35	-23.02	-1.45	23.45	-50.84	-0.42
701	747	U	64	-26.2	-1.05	23.95	-67.27	-0.56

i-nuc	BP(j)	Nuc	#BP_Win	avgMFE	avgZ	avgED	SumZ	SumZ/#TotalWindows	BPs= 2
nt-702	-	C	120	-	-	-	-	-
702	NoBP	C	54	-22.3	-1.44	22.51	-77.95	-0.65
702	746	G	64	-26.2	-1.05	23.95	-67.27	-0.56
702	776	G	2	-28.2	-0.68	31.64	-1.36	-0.01

i-nuc	BP(j)	Nuc	#BP_Win	avgMFE	avgZ	avgED	SumZ	SumZ/#TotalWindows	BPs= 2
nt-703	-	C	120	-	-	-	-	-
703	NoBP	C	54	-22.41	-1.42	22.65	-76.72	-0.64
703	745	G	64	-26.2	-1.05	23.95	-67.27	-0.56
703	775	G	2	-28.2	-0.68	31.64	-1.36	-0.01

i-nuc	BP(j)	Nuc	#BP_Win	avgMFE	avgZ	avgED	SumZ	SumZ/#TotalWindows	BPs= 3
nt-704	-	A	120	-	-	-	-	-
704	NoBP	A	19	-21.59	-1.27	21.48	-24.1	-0.2
704	649	U	35	-23.02	-1.45	23.45	-50.84	-0.42
704	744	U	64	-26.2	-1.05	23.95	-67.27	-0.56
704	774	U	2	-28.2	-0.68	31.64	-1.36	-0.01

i-nuc	BP(j)	Nuc	#BP_Win	avgMFE	avgZ	avgED	SumZ	SumZ/#TotalWindows	BPs= 4
nt-705	-	A	120	-	-	-	-	-
705	NoBP	A	15	-21.28	-1.07	21.65	-16.03	-0.13
705	648	U	35	-23.02	-1.45	23.45	-50.84	-0.42
705	718	U	4	-24.22	-1.56	23.08	-6.22	-0.05
705	743	U	64	-26.2	-1.05	23.95	-67.27	-0.56
705	773	U	2	-28.2	-0.68	31.64	-1.36	-0.01

i-nuc	BP(j)	Nuc	#BP_Win	avgMFE	avgZ	avgED	SumZ	SumZ/#TotalWindows	BPs= 4
nt-706	-	G	120	-	-	-	-	-
706	NoBP	G	15	-21.67	-0.95	22.76	-14.25	-0.12
706	647	U	35	-23.02	-1.45	23.45	-50.84	-0.42
706	717	C	4	-24.22	-1.56	23.08	-6.22	-0.05
706	742	C	64	-26.2	-1.05	23.95	-67.27	-0.56
706	772	C	2	-28.2	-0.68	31.64	-1.36	-0.01

i-nuc	BP(j)	Nuc	#BP_Win	avgMFE	avgZ	avgED	SumZ	SumZ/#TotalWindows	BPs= 2
nt-707	-	C	120	-	-	-	-	-
707	NoBP	C	114	-24.68	-1.15	23.79	-131.09	-1.09
707	716	G	4	-24.22	-1.56	23.08	-6.22	-0.05
707	771	G	2	-28.2	-0.68	31.64	-1.36	-0.01

i-nuc	BP(j)	Nuc	#BP_Win	avgMFE	avgZ	avgED	SumZ	SumZ/#TotalWindows	BPs= 4
nt-708	-	G	120	-	-	-	-	-
708	NoBP	G	13	-21.37	-1.44	20.26	-18.74	-0.16
708	645	C	35	-23.02	-1.45	23.45	-50.84	-0.42
708	741	U	64	-26.2	-1.05	23.95	-67.27	-0.56
708	753	C	2	-28.2	-0.68	31.64	-1.36	-0.01
708	818	C	6	-25.97	0.15	34.58	0.92	0.01

i-nuc	BP(j)	Nuc	#BP_Win	avgMFE	avgZ	avgED	SumZ	SumZ/#TotalWindows	BPs= 4
nt-709	-	A	120	-	-	-	-	-
709	NoBP	A	13	-21.8	-1.34	21.88	-17.39	-0.14
709	644	U	35	-23.02	-1.45	23.45	-50.84	-0.42
709	740	U	64	-26.2	-1.05	23.95	-67.27	-0.56
709	752	U	2	-28.2	-0.68	31.64	-1.36	-0.01
709	817	U	6	-25.97	0.15	34.58	0.92	0.01

i-nuc	BP(j)	Nuc	#BP_Win	avgMFE	avgZ	avgED	SumZ	SumZ/#TotalWindows	BPs= 4
nt-710	-	U	120	-	-	-	-	-
710	NoBP	U	13	-22.3	-1.27	22.68	-16.5	-0.14
710	643	A	35	-23.02	-1.45	23.45	-50.84	-0.42
710	739	G	64	-26.2	-1.05	23.95	-67.27	-0.56
710	751	G	2	-28.2	-0.68	31.64	-1.36	-0.01
710	816	G	6	-25.97	0.15	34.58	0.92	0.01

i-nuc	BP(j)	Nuc	#BP_Win	avgMFE	avgZ	avgED	SumZ	SumZ/#TotalWindows	BPs= 3
nt-711	-	U	120	-	-	-	-	-
711	NoBP	U	77	-25.64	-1.08	23.7	-83.24	-0.69
711	642	G	35	-23.02	-1.45	23.45	-50.84	-0.42
711	750	A	2	-28.2	-0.68	31.64	-1.36	-0.01
711	815	A	6	-25.97	0.15	34.58	0.92	0.01

i-nuc	BP(j)	Nuc	#BP_Win	avgMFE	avgZ	avgED	SumZ	SumZ/#TotalWindows	BPs= 3
nt-712	-	U	120	-	-	-	-	-
712	NoBP	U	77	-25.75	-1.07	23.64	-82.48	-0.69
712	641	A	35	-23.02	-1.45	23.45	-50.84	-0.42
712	749	A	2	-28.2	-0.68	31.64	-1.36	-0.01
712	814	A	6	-25.97	0.15	34.58	0.92	0.01

i-nuc	BP(j)	Nuc	#BP_Win	avgMFE	avgZ	avgED	SumZ	SumZ/#TotalWindows	BPs= 1
nt-713	-	A	120	-	-	-	-	-
713	NoBP	A	114	-25.03	-1.17	23.68	-133.76	-1.11
713	813	U	6	-25.97	0.15	34.58	0.92	0.01

i-nuc	BP(j)	Nuc	#BP_Win	avgMFE	avgZ	avgED	SumZ	SumZ/#TotalWindows	BPs= 1
nt-714	-	C	120	-	-	-	-	-
714	NoBP	C	85	-26.02	-0.95	24.48	-80.86	-0.67
714	638	G	35	-23.02	-1.45	23.45	-50.84	-0.42

i-nuc	BP(j)	Nuc	#BP_Win	avgMFE	avgZ	avgED	SumZ	SumZ/#TotalWindows	BPs= 1
nt-715	-	A	120	-	-	-	-	-
715	NoBP	A	85	-26.12	-0.94	24.48	-79.64	-0.66
715	637	U	35	-23.02	-1.45	23.45	-50.84	-0.42

i-nuc	BP(j)	Nuc	#BP_Win	avgMFE	avgZ	avgED	SumZ	SumZ/#TotalWindows	BPs= 5
nt-716	-	G	120	-	-	-	-	-
716	NoBP	G	1	-20.1	-1.18	18.94	-1.18	-0.01
716	636	C	35	-23.02	-1.45	23.45	-50.84	-0.42
716	707	C	4	-24.22	-1.56	23.08	-6.22	-0.05
716	738	C	72	-26.38	-0.98	23.77	-70.75	-0.59
716	747	U	2	-28.2	-0.68	31.64	-1.36	-0.01
716	727	C	6	-25.97	0.15	34.58	0.92	0.01

i-nuc	BP(j)	Nuc	#BP_Win	avgMFE	avgZ	avgED	SumZ	SumZ/#TotalWindows	BPs= 5
nt-717	-	C	120	-	-	-	-	-
717	635	G	35	-23.02	-1.45	23.45	-50.84	-0.42
717	706	G	4	-24.22	-1.56	23.08	-6.22	-0.05
717	737	G	72	-26.38	-0.98	23.77	-70.75	-0.59
717	746	G	2	-28.2	-0.68	31.64	-1.36	-0.01
717	726	G	6	-25.97	0.15	34.58	0.92	0.01
717	NoBP	C	1	-26.7	0.0	24.1	0.0	0.0

i-nuc	BP(j)	Nuc	#BP_Win	avgMFE	avgZ	avgED	SumZ	SumZ/#TotalWindows	BPs= 5
nt-718	-	U	120	-	-	-	-	-
718	634	A	32	-23.11	-1.48	23.21	-47.34	-0.39
718	705	A	4	-24.22	-1.56	23.08	-6.22	-0.05
718	748	A	2	-22.5	-1.01	29.12	-2.02	-0.02
718	736	A	72	-26.38	-0.98	23.77	-70.75	-0.59
718	745	G	2	-28.2	-0.68	31.64	-1.36	-0.01
718	NoBP	U	8	-26.15	0.11	31.72	0.9	0.01

i-nuc	BP(j)	Nuc	#BP_Win	avgMFE	avgZ	avgED	SumZ	SumZ/#TotalWindows	BPs= 3
nt-719	-	A	120	-	-	-	-	-
719	NoBP	A	112	-25.49	-1.05	23.88	-117.7	-0.98
719	747	U	5	-22.5	-1.11	31.2	-5.56	-0.05
719	700	U	1	-28.2	-0.82	22.76	-0.82	-0.01
719	744	U	2	-28.2	-0.68	31.64	-1.36	-0.01

i-nuc	BP(j)	Nuc	#BP_Win	avgMFE	avgZ	avgED	SumZ	SumZ/#TotalWindows	BPs= 3
nt-720	-	U	120	-	-	-	-	-
720	NoBP	U	42	-24.24	-1.12	24.29	-46.87	-0.39
720	746	G	5	-22.5	-1.11	31.2	-5.56	-0.05
720	735	A	72	-26.38	-0.98	23.77	-70.75	-0.59
720	699	A	1	-28.2	-0.82	22.76	-0.82	-0.01

i-nuc	BP(j)	Nuc	#BP_Win	avgMFE	avgZ	avgED	SumZ	SumZ/#TotalWindows	BPs= 2
nt-721	-	C	120	-	-	-	-	-
721	NoBP	C	43	-24.5	-1.08	24.08	-46.65	-0.39
721	745	G	5	-22.5	-1.11	31.2	-5.56	-0.05
721	734	G	72	-26.38	-0.98	23.77	-70.75	-0.59

i-nuc	BP(j)	Nuc	#BP_Win	avgMFE	avgZ	avgED	SumZ	SumZ/#TotalWindows	BPs= 3
nt-722	-	A	120	-	-	-	-	-
722	NoBP	A	42	-24.65	-1.08	23.91	-45.56	-0.38
722	744	U	5	-22.5	-1.11	31.2	-5.56	-0.05
722	733	U	72	-26.38	-0.98	23.77	-70.75	-0.59
722	697	U	1	-28.2	-0.82	22.76	-0.82	-0.01

i-nuc	BP(j)	Nuc	#BP_Win	avgMFE	avgZ	avgED	SumZ	SumZ/#TotalWindows	BPs= 1
nt-723	-	U	120	-	-	-	-	-
723	NoBP	U	119	-25.69	-1.02	24.06	-121.58	-1.01
723	696	G	1	-28.2	-0.82	22.76	-0.82	-0.01

i-nuc	BP(j)	Nuc	#BP_Win	avgMFE	avgZ	avgED	SumZ	SumZ/#TotalWindows	BPs= 2
nt-724	-	U	120	-	-	-	-	-
724	NoBP	U	96	-26.4	-0.93	24.29	-89.27	-0.74
724	633	A	23	-23.23	-1.39	22.72	-31.9	-0.27
724	695	A	1	-28.2	-0.82	22.76	-0.82	-0.01

i-nuc	BP(j)	Nuc	#BP_Win	avgMFE	avgZ	avgED	SumZ	SumZ/#TotalWindows	BPs= 3
nt-725	-	U	120	-	-	-	-	-
725	NoBP	U	89	-26.7	-0.92	23.63	-81.88	-0.68
725	632	A	23	-23.23	-1.39	22.72	-31.9	-0.27
725	739	G	7	-24.13	-0.99	31.32	-6.92	-0.06
725	694	A	1	-28.2	-0.82	22.76	-0.82	-0.01

i-nuc	BP(j)	Nuc	#BP_Win	avgMFE	avgZ	avgED	SumZ	SumZ/#TotalWindows	BPs= 4
nt-726	-	G	120	-	-	-	-	-
726	NoBP	G	83	-26.88	-0.99	22.72	-82.37	-0.69
726	631	C	23	-23.23	-1.39	22.72	-31.9	-0.27
726	738	C	7	-24.13	-0.99	31.32	-6.92	-0.06
726	691	C	1	-28.2	-0.82	22.76	-0.82	-0.01
726	717	C	6	-25.97	0.15	34.58	0.92	0.01

i-nuc	BP(j)	Nuc	#BP_Win	avgMFE	avgZ	avgED	SumZ	SumZ/#TotalWindows	BPs= 4
nt-727	-	C	120	-	-	-	-	-
727	630	G	23	-23.23	-1.39	22.72	-31.9	-0.27
727	737	G	7	-24.13	-0.99	31.32	-6.92	-0.06
727	NoBP	C	83	-27.01	-0.99	22.58	-82.28	-0.69
727	690	G	1	-28.2	-0.82	22.76	-0.82	-0.01
727	716	G	6	-25.97	0.15	34.58	0.92	0.01

i-nuc	BP(j)	Nuc	#BP_Win	avgMFE	avgZ	avgED	SumZ	SumZ/#TotalWindows	BPs= 1
nt-728	-	A	120	-	-	-	-	-
728	NoBP	A	119	-26.14	-1.01	23.64	-119.92	-1.0
728	689	U	1	-28.2	-0.82	22.76	-0.82	-0.01

i-nuc	BP(j)	Nuc	#BP_Win	avgMFE	avgZ	avgED	SumZ	SumZ/#TotalWindows	BPs= 1
nt-729	-	A	120	-	-	-	-	-
729	NoBP	A	119	-26.22	-1.0	23.64	-119.12	-0.99
729	688	U	1	-28.2	-0.82	22.76	-0.82	-0.01

i-nuc	BP(j)	Nuc	#BP_Win	avgMFE	avgZ	avgED	SumZ	SumZ/#TotalWindows	BPs= 2
nt-730	-	C	120	-	-	-	-	-
730	NoBP	C	110	-25.69	-0.95	24.54	-104.64	-0.87
730	687	G	1	-28.2	-0.82	22.76	-0.82	-0.01
730	841	G	9	-33.56	-1.49	12.64	-13.41	-0.11

i-nuc	BP(j)	Nuc	#BP_Win	avgMFE	avgZ	avgED	SumZ	SumZ/#TotalWindows	BPs= 1
nt-731	-	A	120	-	-	-	-	-
731	NoBP	A	109	-25.69	-0.94	24.65	-102.73	-0.86
731	840	U	11	-33.0	-1.34	13.8	-14.75	-0.12

i-nuc	BP(j)	Nuc	#BP_Win	avgMFE	avgZ	avgED	SumZ	SumZ/#TotalWindows	BPs= 1
nt-732	-	U	120	-	-	-	-	-
732	NoBP	U	109	-25.76	-0.93	24.73	-101.21	-0.84
732	839	G	11	-33.0	-1.34	13.8	-14.75	-0.12

i-nuc	BP(j)	Nuc	#BP_Win	avgMFE	avgZ	avgED	SumZ	SumZ/#TotalWindows	BPs= 3
nt-733	-	U	120	-	-	-	-	-
733	NoBP	U	28	-24.07	-0.99	26.3	-27.86	-0.23
733	722	A	72	-26.38	-0.98	23.77	-70.75	-0.59
733	788	A	7	-26.29	0.01	32.89	0.1	0.0
733	838	A	13	-32.32	-1.22	13.81	-15.81	-0.13

i-nuc	BP(j)	Nuc	#BP_Win	avgMFE	avgZ	avgED	SumZ	SumZ/#TotalWindows	BPs= 3
nt-734	-	G	120	-	-	-	-	-
734	NoBP	G	32	-24.86	-0.71	28.3	-22.68	-0.19
734	627	U	3	-23.13	-1.16	24.49	-3.48	-0.03
734	721	C	72	-26.38	-0.98	23.77	-70.75	-0.59
734	837	C	13	-32.32	-1.22	13.81	-15.81	-0.13

i-nuc	BP(j)	Nuc	#BP_Win	avgMFE	avgZ	avgED	SumZ	SumZ/#TotalWindows	BPs= 4
nt-735	-	A	120	-	-	-	-	-
735	NoBP	A	25	-24.74	-0.86	27.48	-21.48	-0.18
735	626	U	3	-23.13	-1.16	24.49	-3.48	-0.03
735	720	U	72	-26.38	-0.98	23.77	-70.75	-0.59
735	786	U	7	-26.29	0.01	32.89	0.1	0.0
735	836	U	13	-32.32	-1.22	13.81	-15.81	-0.13

i-nuc	BP(j)	Nuc	#BP_Win	avgMFE	avgZ	avgED	SumZ	SumZ/#TotalWindows	BPs= 3
nt-736	-	A	120	-	-	-	-	-
736	NoBP	A	38	-27.52	-0.95	22.86	-36.01	-0.3
736	625	U	3	-23.13	-1.16	24.49	-3.48	-0.03
736	718	U	72	-26.38	-0.98	23.77	-70.75	-0.59
736	785	U	7	-26.29	0.01	32.89	0.1	0.0

i-nuc	BP(j)	Nuc	#BP_Win	avgMFE	avgZ	avgED	SumZ	SumZ/#TotalWindows	BPs= 5
nt-737	-	G	120	-	-	-	-	-
737	NoBP	G	15	-25.35	-0.79	26.46	-11.89	-0.1
737	624	C	3	-23.13	-1.16	24.49	-3.48	-0.03
737	727	C	7	-24.13	-0.99	31.32	-6.92	-0.06
737	717	C	72	-26.38	-0.98	23.77	-70.75	-0.59
737	784	C	7	-26.29	0.01	32.89	0.1	0.0
737	834	C	16	-31.49	-1.0	15.76	-16.0	-0.13

i-nuc	BP(j)	Nuc	#BP_Win	avgMFE	avgZ	avgED	SumZ	SumZ/#TotalWindows	BPs= 5
nt-738	-	C	120	-	-	-	-	-
738	NoBP	C	15	-25.82	-0.72	25.9	-10.85	-0.09
738	622	G	3	-23.13	-1.16	24.49	-3.48	-0.03
738	726	G	7	-24.13	-0.99	31.32	-6.92	-0.06
738	716	G	72	-26.38	-0.98	23.77	-70.75	-0.59
738	783	G	7	-26.29	0.01	32.89	0.1	0.0
738	833	G	16	-31.49	-1.0	15.76	-16.0	-0.13

i-nuc	BP(j)	Nuc	#BP_Win	avgMFE	avgZ	avgED	SumZ	SumZ/#TotalWindows	BPs= 4
nt-739	-	G	120	-	-	-	-	-
739	NoBP	G	13	-23.54	-1.0	23.19	-13.01	-0.11
739	725	U	7	-24.13	-0.99	31.32	-6.92	-0.06
739	710	U	64	-26.2	-1.05	23.95	-67.27	-0.56
739	782	U	7	-26.29	0.01	32.89	0.1	0.0
739	830	U	29	-30.47	-0.68	20.13	-19.79	-0.16

i-nuc	BP(j)	Nuc	#BP_Win	avgMFE	avgZ	avgED	SumZ	SumZ/#TotalWindows	BPs= 2
nt-740	-	U	120	-	-	-	-	-
740	NoBP	U	25	-24.37	-0.74	27.66	-18.51	-0.15
740	709	A	64	-26.2	-1.05	23.95	-67.27	-0.56
740	829	A	31	-30.29	-0.64	20.77	-19.95	-0.17

i-nuc	BP(j)	Nuc	#BP_Win	avgMFE	avgZ	avgED	SumZ	SumZ/#TotalWindows	BPs= 2
nt-741	-	U	120	-	-	-	-	-
741	NoBP	U	23	-24.37	-0.76	27.36	-17.54	-0.15
741	708	G	64	-26.2	-1.05	23.95	-67.27	-0.56
741	828	A	33	-30.08	-0.59	21.75	-19.56	-0.16

i-nuc	BP(j)	Nuc	#BP_Win	avgMFE	avgZ	avgED	SumZ	SumZ/#TotalWindows	BPs= 3
nt-742	-	C	120	-	-	-	-	-
742	NoBP	C	15	-23.55	-1.09	25.38	-16.28	-0.14
742	706	G	64	-26.2	-1.05	23.95	-67.27	-0.56
742	781	G	8	-26.36	0.08	33.01	0.66	0.01
742	827	G	33	-30.08	-0.59	21.75	-19.56	-0.16

i-nuc	BP(j)	Nuc	#BP_Win	avgMFE	avgZ	avgED	SumZ	SumZ/#TotalWindows	BPs= 3
nt-743	-	U	120	-	-	-	-	-
743	NoBP	U	15	-23.79	-0.96	26.39	-14.33	-0.12
743	705	A	64	-26.2	-1.05	23.95	-67.27	-0.56
743	780	A	8	-26.36	0.08	33.01	0.66	0.01
743	826	A	33	-30.08	-0.59	21.75	-19.56	-0.16

i-nuc	BP(j)	Nuc	#BP_Win	avgMFE	avgZ	avgED	SumZ	SumZ/#TotalWindows	BPs= 5
nt-744	-	U	120	-	-	-	-	-
744	NoBP	U	8	-23.94	-0.69	23.81	-5.49	-0.05
744	722	A	5	-22.5	-1.11	31.2	-5.56	-0.05
744	704	A	64	-26.2	-1.05	23.95	-67.27	-0.56
744	779	A	8	-26.36	0.08	33.01	0.66	0.01
744	719	A	2	-28.2	-0.68	31.64	-1.36	-0.01
744	825	A	33	-30.08	-0.59	21.75	-19.56	-0.16

i-nuc	BP(j)	Nuc	#BP_Win	avgMFE	avgZ	avgED	SumZ	SumZ/#TotalWindows	BPs= 4
nt-745	-	G	120	-	-	-	-	-
745	NoBP	G	16	-25.38	-0.19	29.61	-2.99	-0.02
745	721	C	5	-22.5	-1.11	31.2	-5.56	-0.05
745	703	C	64	-26.2	-1.05	23.95	-67.27	-0.56
745	718	U	2	-28.2	-0.68	31.64	-1.36	-0.01
745	824	U	33	-30.08	-0.59	21.75	-19.56	-0.16

i-nuc	BP(j)	Nuc	#BP_Win	avgMFE	avgZ	avgED	SumZ	SumZ/#TotalWindows	BPs= 3
nt-746	-	G	120	-	-	-	-	-
746	NoBP	G	49	-28.62	-0.43	24.72	-21.16	-0.18
746	720	U	5	-22.5	-1.11	31.2	-5.56	-0.05
746	702	C	64	-26.2	-1.05	23.95	-67.27	-0.56
746	717	C	2	-28.2	-0.68	31.64	-1.36	-0.01

i-nuc	BP(j)	Nuc	#BP_Win	avgMFE	avgZ	avgED	SumZ	SumZ/#TotalWindows	BPs= 4
nt-747	-	U	120	-	-	-	-	-
747	NoBP	U	16	-25.9	-0.05	31.67	-0.76	-0.01
747	719	A	5	-22.5	-1.11	31.2	-5.56	-0.05
747	701	A	64	-26.2	-1.05	23.95	-67.27	-0.56
747	716	G	2	-28.2	-0.68	31.64	-1.36	-0.01
747	822	G	33	-30.08	-0.59	21.75	-19.56	-0.16

i-nuc	BP(j)	Nuc	#BP_Win	avgMFE	avgZ	avgED	SumZ	SumZ/#TotalWindows	BPs= 2
nt-748	-	A	120	-	-	-	-	-
748	NoBP	A	54	-28.44	-0.45	25.7	-24.55	-0.2
748	718	U	2	-22.5	-1.01	29.12	-2.02	-0.02
748	700	U	64	-26.2	-1.05	23.95	-67.27	-0.56

i-nuc	BP(j)	Nuc	#BP_Win	avgMFE	avgZ	avgED	SumZ	SumZ/#TotalWindows	BPs= 4
nt-749	-	A	120	-	-	-	-	-
749	NoBP	A	55	-25.23	-0.79	24.87	-43.65	-0.36
749	774	U	29	-27.6	-0.98	26.98	-28.44	-0.24
749	791	U	1	-25.4	-0.02	42.43	-0.02	-0.0
749	712	U	2	-28.2	-0.68	31.64	-1.36	-0.01
749	820	U	33	-30.08	-0.59	21.75	-19.56	-0.16

i-nuc	BP(j)	Nuc	#BP_Win	avgMFE	avgZ	avgED	SumZ	SumZ/#TotalWindows	BPs= 4
nt-750	-	A	120	-	-	-	-	-
750	NoBP	A	54	-25.31	-0.76	24.75	-40.8	-0.34
750	773	U	30	-27.56	-1.0	26.69	-30.14	-0.25
750	790	U	1	-25.4	-0.02	42.43	-0.02	-0.0
750	711	U	2	-28.2	-0.68	31.64	-1.36	-0.01
750	819	U	33	-30.08	-0.59	21.75	-19.56	-0.16

i-nuc	BP(j)	Nuc	#BP_Win	avgMFE	avgZ	avgED	SumZ	SumZ/#TotalWindows	BPs= 4
nt-751	-	G	120	-	-	-	-	-
751	NoBP	G	53	-25.43	-0.72	24.63	-38.39	-0.32
751	772	C	31	-27.47	-1.01	26.55	-31.41	-0.26
751	789	C	1	-25.4	-0.02	42.43	-0.02	-0.0
751	710	U	2	-28.2	-0.68	31.64	-1.36	-0.01
751	818	C	33	-30.08	-0.59	21.75	-19.56	-0.16

i-nuc	BP(j)	Nuc	#BP_Win	avgMFE	avgZ	avgED	SumZ	SumZ/#TotalWindows	BPs= 3
nt-752	-	U	120	-	-	-	-	-
752	NoBP	U	86	-27.3	-0.67	23.46	-57.24	-0.48
752	771	G	31	-27.47	-1.01	26.55	-31.41	-0.26
752	788	A	1	-25.4	-0.02	42.43	-0.02	-0.0
752	709	A	2	-28.2	-0.68	31.64	-1.36	-0.01

i-nuc	BP(j)	Nuc	#BP_Win	avgMFE	avgZ	avgED	SumZ	SumZ/#TotalWindows	BPs= 2
nt-753	-	C	120	-	-	-	-	-
753	NoBP	C	117	-27.44	-0.76	24.12	-89.06	-0.74
753	787	G	1	-25.4	-0.02	42.43	-0.02	-0.0
753	708	G	2	-28.2	-0.68	31.64	-1.36	-0.01

i-nuc	BP(j)	Nuc	#BP_Win	avgMFE	avgZ	avgED	SumZ	SumZ/#TotalWindows	BPs= 2
nt-754	-	C	120	-	-	-	-	-
754	NoBP	C	50	-27.8	-0.89	21.19	-44.56	-0.37
754	769	G	44	-27.36	-0.78	26.93	-34.27	-0.29
754	766	G	26	-27.32	-0.48	25.7	-12.59	-0.1

i-nuc	BP(j)	Nuc	#BP_Win	avgMFE	avgZ	avgED	SumZ	SumZ/#TotalWindows	BPs= 3
nt-755	-	C	120	-	-	-	-	-
755	NoBP	C	15	-22.69	-1.47	19.94	-22.0	-0.18
755	768	G	44	-27.36	-0.78	26.93	-34.27	-0.29
755	765	G	26	-27.32	-0.48	25.7	-12.59	-0.1
755	816	G	35	-30.36	-0.68	21.36	-23.64	-0.2

i-nuc	BP(j)	Nuc	#BP_Win	avgMFE	avgZ	avgED	SumZ	SumZ/#TotalWindows	BPs= 3
nt-756	-	U	120	-	-	-	-	-
756	NoBP	U	15	-23.51	-1.52	19.74	-22.79	-0.19
756	767	A	44	-27.36	-0.78	26.93	-34.27	-0.29
756	764	A	26	-27.32	-0.48	25.7	-12.59	-0.1
756	815	A	35	-30.36	-0.68	21.36	-23.64	-0.2

i-nuc	BP(j)	Nuc	#BP_Win	avgMFE	avgZ	avgED	SumZ	SumZ/#TotalWindows	BPs= 2
nt-757	-	U	120	-	-	-	-	-
757	NoBP	U	41	-26.22	-0.88	23.46	-36.13	-0.3
757	766	G	44	-27.36	-0.78	26.93	-34.27	-0.29
757	814	A	35	-30.36	-0.68	21.36	-23.64	-0.2

i-nuc	BP(j)	Nuc	#BP_Win	avgMFE	avgZ	avgED	SumZ	SumZ/#TotalWindows	BPs= 1
nt-758	-	A	120	-	-	-	-	-
758	NoBP	A	85	-26.96	-0.83	25.23	-70.9	-0.59
758	813	U	35	-30.36	-0.68	21.36	-23.64	-0.2

i-nuc	BP(j)	Nuc	#BP_Win	avgMFE	avgZ	avgED	SumZ	SumZ/#TotalWindows	BPs= 2
nt-759	-	A	120	-	-	-	-	-
759	NoBP	A	80	-27.28	-0.78	25.54	-62.31	-0.52
759	657	U	5	-24.3	-1.78	20.41	-8.89	-0.07
759	812	U	35	-30.36	-0.68	21.36	-23.64	-0.2

i-nuc	BP(j)	Nuc	#BP_Win	avgMFE	avgZ	avgED	SumZ	SumZ/#TotalWindows	BPs= 1
nt-760	-	A	120	-	-	-	-	-
760	NoBP	A	115	-28.33	-0.75	24.28	-86.18	-0.72
760	656	U	5	-24.3	-1.78	20.41	-8.89	-0.07

i-nuc	BP(j)	Nuc	#BP_Win	avgMFE	avgZ	avgED	SumZ	SumZ/#TotalWindows	BPs= 1
nt-761	-	A	120	-	-	-	-	-
761	NoBP	A	115	-28.45	-0.75	24.29	-86.42	-0.72
761	655	U	5	-24.3	-1.78	20.41	-8.89	-0.07

i-nuc	BP(j)	Nuc	#BP_Win	avgMFE	avgZ	avgED	SumZ	SumZ/#TotalWindows	BPs= 1
nt-762	-	A	120	-	-	-	-	-
762	NoBP	A	115	-28.56	-0.75	24.3	-86.65	-0.72
762	654	U	5	-24.3	-1.78	20.41	-8.89	-0.07

i-nuc	BP(j)	Nuc	#BP_Win	avgMFE	avgZ	avgED	SumZ	SumZ/#TotalWindows	BPs= 1
nt-763	-	U	120	-	-	-	-	-
763	NoBP	U	115	-28.68	-0.75	24.32	-86.54	-0.72
763	653	A	5	-24.3	-1.78	20.41	-8.89	-0.07

i-nuc	BP(j)	Nuc	#BP_Win	avgMFE	avgZ	avgED	SumZ	SumZ/#TotalWindows	BPs= 3
nt-764	-	A	120	-	-	-	-	-
764	NoBP	A	46	-27.4	-0.8	26.62	-36.91	-0.31
764	652	U	5	-24.3	-1.78	20.41	-8.89	-0.07
764	756	U	26	-27.32	-0.48	25.7	-12.59	-0.1
764	809	U	43	-31.2	-0.86	21.06	-36.8	-0.31

i-nuc	BP(j)	Nuc	#BP_Win	avgMFE	avgZ	avgED	SumZ	SumZ/#TotalWindows	BPs= 4
nt-765	-	G	120	-	-	-	-	-
765	651	C	5	-24.3	-1.78	20.41	-8.89	-0.07
765	NoBP	G	45	-27.53	-0.79	26.77	-35.46	-0.3
765	755	C	26	-27.32	-0.48	25.7	-12.59	-0.1
765	808	C	43	-31.2	-0.86	21.06	-36.8	-0.31
765	878	C	1	-35.1	-1.15	20.94	-1.15	-0.01

i-nuc	BP(j)	Nuc	#BP_Win	avgMFE	avgZ	avgED	SumZ	SumZ/#TotalWindows	BPs= 5
nt-766	-	G	120	-	-	-	-	-
766	NoBP	G	3	-31.7	-1.48	20.26	-4.44	-0.04
766	650	U	3	-24.97	-1.85	20.86	-5.54	-0.05
766	757	U	44	-27.36	-0.78	26.93	-34.27	-0.29
766	754	C	26	-27.32	-0.48	25.7	-12.59	-0.1
766	807	C	43	-31.2	-0.86	21.06	-36.8	-0.31
766	877	C	1	-35.1	-1.15	20.94	-1.15	-0.01

i-nuc	BP(j)	Nuc	#BP_Win	avgMFE	avgZ	avgED	SumZ	SumZ/#TotalWindows	BPs= 3
nt-767	-	A	120	-	-	-	-	-
767	649	U	2	-25.3	-2.07	19.64	-4.14	-0.03
767	NoBP	A	3	-32.5	-1.56	18.64	-4.67	-0.04
767	756	U	44	-27.36	-0.78	26.93	-34.27	-0.29
767	786	U	71	-29.88	-0.73	22.74	-51.73	-0.43

i-nuc	BP(j)	Nuc	#BP_Win	avgMFE	avgZ	avgED	SumZ	SumZ/#TotalWindows	BPs= 4
nt-768	-	G	120	-	-	-	-	-
768	NoBP	G	2	-24.95	-1.75	21.36	-3.5	-0.03
768	755	C	44	-27.36	-0.78	26.93	-34.27	-0.29
768	785	U	71	-29.88	-0.73	22.74	-51.73	-0.43
768	885	C	2	-36.6	-1.64	16.31	-3.27	-0.03
768	886	C	1	-37.6	-1.95	10.51	-1.95	-0.02

i-nuc	BP(j)	Nuc	#BP_Win	avgMFE	avgZ	avgED	SumZ	SumZ/#TotalWindows	BPs= 4
nt-769	-	G	120	-	-	-	-	-
769	NoBP	G	2	-29.5	-1.32	19.92	-2.65	-0.02
769	754	C	44	-27.36	-0.78	26.93	-34.27	-0.29
769	784	C	71	-29.88	-0.73	22.74	-51.73	-0.43
769	884	C	2	-36.6	-1.64	16.31	-3.27	-0.03
769	885	C	1	-37.6	-1.95	10.51	-1.95	-0.02

i-nuc	BP(j)	Nuc	#BP_Win	avgMFE	avgZ	avgED	SumZ	SumZ/#TotalWindows	BPs= 2
nt-770	-	U	120	-	-	-	-	-
770	NoBP	U	40	-28.45	-1.08	25.26	-43.31	-0.36
770	783	G	71	-29.88	-0.73	22.74	-51.73	-0.43
770	825	A	9	-27.5	0.11	27.85	1.02	0.01

i-nuc	BP(j)	Nuc	#BP_Win	avgMFE	avgZ	avgED	SumZ	SumZ/#TotalWindows	BPs= 6
nt-771	-	G	120	-	-	-	-	-
771	NoBP	G	2	-29.45	-1.23	19.94	-2.45	-0.02
771	752	U	31	-27.47	-1.01	26.55	-31.41	-0.26
771	782	U	71	-29.88	-0.73	22.74	-51.73	-0.43
771	707	C	2	-28.2	-0.68	31.64	-1.36	-0.01
771	824	U	9	-27.5	0.11	27.85	1.02	0.01
771	883	C	3	-36.93	-1.74	14.38	-5.22	-0.04
771	889	C	2	-36.5	-1.74	16.4	-3.47	-0.03

i-nuc	BP(j)	Nuc	#BP_Win	avgMFE	avgZ	avgED	SumZ	SumZ/#TotalWindows	BPs= 6
nt-772	-	C	120	-	-	-	-	-
772	751	G	31	-27.47	-1.01	26.55	-31.41	-0.26
772	781	G	71	-29.88	-0.73	22.74	-51.73	-0.43
772	706	G	2	-28.2	-0.68	31.64	-1.36	-0.01
772	823	G	9	-27.5	0.11	27.85	1.02	0.01
772	882	G	3	-36.93	-1.74	14.38	-5.22	-0.04
772	NoBP	C	2	-34.85	-1.32	16.19	-2.65	-0.02
772	888	G	2	-36.5	-1.74	16.4	-3.47	-0.03

i-nuc	BP(j)	Nuc	#BP_Win	avgMFE	avgZ	avgED	SumZ	SumZ/#TotalWindows	BPs= 7
nt-773	-	U	120	-	-	-	-	-
773	750	A	30	-27.56	-1.0	26.69	-30.14	-0.25
773	780	A	71	-29.88	-0.73	22.74	-51.73	-0.43
773	705	A	2	-28.2	-0.68	31.64	-1.36	-0.01
773	822	G	9	-27.5	0.11	27.85	1.02	0.01
773	881	A	3	-36.93	-1.74	14.38	-5.22	-0.04
773	NoBP	U	2	-34.9	-1.32	16.81	-2.65	-0.02
773	887	A	2	-36.5	-1.74	16.4	-3.47	-0.03
773	888	G	1	-35.0	-1.4	15.84	-1.4	-0.01

i-nuc	BP(j)	Nuc	#BP_Win	avgMFE	avgZ	avgED	SumZ	SumZ/#TotalWindows	BPs= 6
nt-774	-	U	120	-	-	-	-	-
774	749	A	29	-27.6	-0.98	26.98	-28.44	-0.24
774	779	A	71	-29.88	-0.73	22.74	-51.73	-0.43
774	704	A	2	-28.2	-0.68	31.64	-1.36	-0.01
774	821	A	9	-27.5	0.11	27.85	1.02	0.01
774	879	A	3	-36.93	-1.74	14.38	-5.22	-0.04
774	887	A	2	-34.85	-1.32	16.19	-2.65	-0.02
774	NoBP	U	4	-35.88	-1.58	16.08	-6.32	-0.05

i-nuc	BP(j)	Nuc	#BP_Win	avgMFE	avgZ	avgED	SumZ	SumZ/#TotalWindows	BPs= 5
nt-775	-	G	120	-	-	-	-	-
775	NoBP	G	88	-29.51	-0.71	23.96	-62.86	-0.52
775	675	C	13	-28.35	-1.4	23.23	-18.18	-0.15
775	703	C	2	-28.2	-0.68	31.64	-1.36	-0.01
775	820	U	9	-27.5	0.11	27.85	1.02	0.01
775	878	C	4	-36.58	-1.68	13.8	-6.73	-0.06
775	886	C	4	-35.67	-1.53	16.3	-6.12	-0.05

i-nuc	BP(j)	Nuc	#BP_Win	avgMFE	avgZ	avgED	SumZ	SumZ/#TotalWindows	BPs= 5
nt-776	-	G	120	-	-	-	-	-
776	NoBP	G	88	-29.59	-0.71	23.88	-62.62	-0.52
776	674	C	13	-28.35	-1.4	23.23	-18.18	-0.15
776	702	C	2	-28.2	-0.68	31.64	-1.36	-0.01
776	819	U	9	-27.5	0.11	27.85	1.02	0.01
776	877	C	4	-36.58	-1.68	13.8	-6.73	-0.06
776	885	C	4	-35.67	-1.53	16.3	-6.12	-0.05

i-nuc	BP(j)	Nuc	#BP_Win	avgMFE	avgZ	avgED	SumZ	SumZ/#TotalWindows	BPs= 3
nt-777	-	G	120	-	-	-	-	-
777	NoBP	G	94	-29.94	-0.76	23.5	-71.22	-0.59
777	673	C	13	-28.35	-1.4	23.23	-18.18	-0.15
777	818	C	9	-27.5	0.11	27.85	1.02	0.01
777	884	C	4	-35.67	-1.53	16.3	-6.12	-0.05

i-nuc	BP(j)	Nuc	#BP_Win	avgMFE	avgZ	avgED	SumZ	SumZ/#TotalWindows	BPs= 4
nt-778	-	A	120	-	-	-	-	-
778	NoBP	A	94	-29.98	-0.76	23.39	-71.7	-0.6
778	672	U	12	-28.49	-1.45	22.81	-17.37	-0.14
778	792	U	1	-26.7	-0.81	28.33	-0.81	-0.01
778	817	U	9	-27.5	0.11	27.85	1.02	0.01
778	875	U	4	-36.58	-1.68	13.8	-6.73	-0.06

i-nuc	BP(j)	Nuc	#BP_Win	avgMFE	avgZ	avgED	SumZ	SumZ/#TotalWindows	BPs= 5
nt-779	-	A	120	-	-	-	-	-
779	NoBP	A	16	-28.2	-0.55	26.37	-8.8	-0.07
779	671	U	7	-27.69	-1.32	25.52	-9.21	-0.08
779	791	U	2	-27.0	-0.86	25.64	-1.73	-0.01
779	774	U	71	-29.88	-0.73	22.74	-51.73	-0.43
779	744	U	8	-26.36	0.08	33.01	0.66	0.01
779	820	U	16	-34.84	-1.63	15.99	-26.02	-0.22

i-nuc	BP(j)	Nuc	#BP_Win	avgMFE	avgZ	avgED	SumZ	SumZ/#TotalWindows	BPs= 5
nt-780	-	A	120	-	-	-	-	-
780	NoBP	A	14	-28.97	-1.44	23.36	-20.12	-0.17
780	790	U	2	-27.0	-0.86	25.64	-1.73	-0.01
780	773	U	71	-29.88	-0.73	22.74	-51.73	-0.43
780	743	U	8	-26.36	0.08	33.01	0.66	0.01
780	819	U	16	-34.84	-1.63	15.99	-26.02	-0.22
780	813	U	9	-27.5	0.11	27.85	1.02	0.01

i-nuc	BP(j)	Nuc	#BP_Win	avgMFE	avgZ	avgED	SumZ	SumZ/#TotalWindows	BPs= 7
nt-781	-	G	120	-	-	-	-	-
781	NoBP	G	8	-29.45	-1.34	22.72	-10.76	-0.09
781	669	C	2	-28.4	-1.56	24.08	-3.11	-0.03
781	671	U	4	-30.2	-1.81	18.03	-7.24	-0.06
781	789	C	2	-27.0	-0.86	25.64	-1.73	-0.01
781	772	C	71	-29.88	-0.73	22.74	-51.73	-0.43
781	742	C	8	-26.36	0.08	33.01	0.66	0.01
781	818	C	16	-34.84	-1.63	15.99	-26.02	-0.22
781	812	U	9	-27.5	0.11	27.85	1.02	0.01

i-nuc	BP(j)	Nuc	#BP_Win	avgMFE	avgZ	avgED	SumZ	SumZ/#TotalWindows	BPs= 6
nt-782	-	U	120	-	-	-	-	-
782	668	G	2	-28.4	-1.56	24.08	-3.11	-0.03
782	670	A	4	-30.2	-1.81	18.03	-7.24	-0.06
782	NoBP	U	25	-33.1	-1.5	17.83	-37.43	-0.31
782	788	A	2	-27.0	-0.86	25.64	-1.73	-0.01
782	771	G	71	-29.88	-0.73	22.74	-51.73	-0.43
782	739	G	7	-26.29	0.01	32.89	0.1	0.0
782	811	A	9	-27.5	0.11	27.85	1.02	0.01

i-nuc	BP(j)	Nuc	#BP_Win	avgMFE	avgZ	avgED	SumZ	SumZ/#TotalWindows	BPs= 5
nt-783	-	G	120	-	-	-	-	-
783	NoBP	G	6	-27.48	-1.07	22.4	-6.44	-0.05
783	669	C	4	-30.2	-1.81	18.03	-7.24	-0.06
783	770	U	71	-29.88	-0.73	22.74	-51.73	-0.43
783	738	C	7	-26.29	0.01	32.89	0.1	0.0
783	817	U	23	-33.91	-1.6	17.02	-36.89	-0.31
783	810	C	9	-27.5	0.11	27.85	1.02	0.01

i-nuc	BP(j)	Nuc	#BP_Win	avgMFE	avgZ	avgED	SumZ	SumZ/#TotalWindows	BPs= 4
nt-784	-	C	120	-	-	-	-	-
784	668	G	4	-30.2	-1.81	18.03	-7.24	-0.06
784	NoBP	C	15	-27.82	-0.43	24.88	-6.42	-0.05
784	769	G	71	-29.88	-0.73	22.74	-51.73	-0.43
784	737	G	7	-26.29	0.01	32.89	0.1	0.0
784	816	G	23	-33.91	-1.6	17.02	-36.89	-0.31

i-nuc	BP(j)	Nuc	#BP_Win	avgMFE	avgZ	avgED	SumZ	SumZ/#TotalWindows	BPs= 3
nt-785	-	U	120	-	-	-	-	-
785	NoBP	U	19	-28.55	-0.77	22.84	-14.58	-0.12
785	768	G	71	-29.88	-0.73	22.74	-51.73	-0.43
785	736	A	7	-26.29	0.01	32.89	0.1	0.0
785	815	A	23	-33.91	-1.6	17.02	-36.89	-0.31

i-nuc	BP(j)	Nuc	#BP_Win	avgMFE	avgZ	avgED	SumZ	SumZ/#TotalWindows	BPs= 4
nt-786	-	U	120	-	-	-	-	-
786	NoBP	U	16	-27.79	-0.48	25.1	-7.61	-0.06
786	767	A	71	-29.88	-0.73	22.74	-51.73	-0.43
786	735	A	7	-26.29	0.01	32.89	0.1	0.0
786	814	A	23	-33.91	-1.6	17.02	-36.89	-0.31
786	811	A	3	-33.53	-2.49	7.65	-7.47	-0.06

i-nuc	BP(j)	Nuc	#BP_Win	avgMFE	avgZ	avgED	SumZ	SumZ/#TotalWindows	BPs= 5
nt-787	-	G	120	-	-	-	-	-
787	NoBP	G	72	-30.07	-0.81	23.06	-58.21	-0.49
787	698	U	12	-26.23	-0.22	23.53	-2.62	-0.02
787	753	C	1	-25.4	-0.02	42.43	-0.02	-0.0
787	813	U	23	-33.91	-1.6	17.02	-36.89	-0.31
787	808	C	9	-27.5	0.11	27.85	1.02	0.01
787	810	C	3	-33.53	-2.49	7.65	-7.47	-0.06

i-nuc	BP(j)	Nuc	#BP_Win	avgMFE	avgZ	avgED	SumZ	SumZ/#TotalWindows	BPs= 6
nt-788	-	A	120	-	-	-	-	-
788	NoBP	A	72	-30.24	-0.78	22.43	-56.52	-0.47
788	782	U	2	-27.0	-0.86	25.64	-1.73	-0.01
788	697	U	12	-26.23	-0.22	23.53	-2.62	-0.02
788	752	U	1	-25.4	-0.02	42.43	-0.02	-0.0
788	733	U	7	-26.29	0.01	32.89	0.1	0.0
788	812	U	23	-33.91	-1.6	17.02	-36.89	-0.31
788	809	U	3	-33.53	-2.49	7.65	-7.47	-0.06

i-nuc	BP(j)	Nuc	#BP_Win	avgMFE	avgZ	avgED	SumZ	SumZ/#TotalWindows	BPs= 4
nt-789	-	C	120	-	-	-	-	-
789	NoBP	C	2	-27.4	-1.03	20.83	-2.06	-0.02
789	781	G	2	-27.0	-0.86	25.64	-1.73	-0.01
789	696	G	12	-26.23	-0.22	23.53	-2.62	-0.02
789	751	G	1	-25.4	-0.02	42.43	-0.02	-0.0
789	806	G	103	-31.0	-0.97	21.38	-100.38	-0.84

i-nuc	BP(j)	Nuc	#BP_Win	avgMFE	avgZ	avgED	SumZ	SumZ/#TotalWindows	BPs= 4
nt-790	-	U	120	-	-	-	-	-
790	NoBP	U	1	-27.4	-0.95	20.26	-0.95	-0.01
790	780	A	2	-27.0	-0.86	25.64	-1.73	-0.01
790	695	A	12	-26.23	-0.22	23.53	-2.62	-0.02
790	750	A	1	-25.4	-0.02	42.43	-0.02	-0.0
790	805	A	104	-30.99	-0.98	21.24	-102.4	-0.85

i-nuc	BP(j)	Nuc	#BP_Win	avgMFE	avgZ	avgED	SumZ	SumZ/#TotalWindows	BPs= 4
nt-791	-	U	120	-	-	-	-	-
791	779	A	2	-27.0	-0.86	25.64	-1.73	-0.01
791	694	A	12	-26.23	-0.22	23.53	-2.62	-0.02
791	749	A	1	-25.4	-0.02	42.43	-0.02	-0.0
791	804	A	105	-30.97	-0.99	21.13	-104.06	-0.87

i-nuc	BP(j)	Nuc	#BP_Win	avgMFE	avgZ	avgED	SumZ	SumZ/#TotalWindows	BPs= 3
nt-792	-	U	120	-	-	-	-	-
792	778	A	1	-26.7	-0.81	28.33	-0.81	-0.01
792	693	A	12	-26.23	-0.22	23.53	-2.62	-0.02
792	803	A	107	-30.9	-0.98	21.25	-105.19	-0.88

i-nuc	BP(j)	Nuc	#BP_Win	avgMFE	avgZ	avgED	SumZ	SumZ/#TotalWindows	BPs= 3
nt-793	-	G	120	-	-	-	-	-
793	NoBP	G	3	-25.77	-0.49	23.92	-1.47	-0.01
793	692	U	9	-26.39	-0.13	23.4	-1.15	-0.01
793	802	C	107	-30.9	-0.98	21.25	-105.19	-0.88
793	897	C	1	-28.0	-0.88	14.52	-0.88	-0.01

i-nuc	BP(j)	Nuc	#BP_Win	avgMFE	avgZ	avgED	SumZ	SumZ/#TotalWindows	BPs= 4
nt-794	-	G	120	-	-	-	-	-
794	NoBP	G	3	-25.77	-0.41	22.61	-1.23	-0.01
794	691	C	8	-26.46	-0.1	23.63	-0.84	-0.01
794	801	C	107	-30.9	-0.98	21.25	-105.19	-0.88
794	896	C	1	-28.0	-0.88	14.52	-0.88	-0.01
794	802	C	1	-26.3	-0.54	13.36	-0.54	-0.0

i-nuc	BP(j)	Nuc	#BP_Win	avgMFE	avgZ	avgED	SumZ	SumZ/#TotalWindows	BPs= 3
nt-795	-	G	120	-	-	-	-	-
795	NoBP	G	11	-26.4	-0.25	22.13	-2.72	-0.02
795	800	C	107	-30.9	-0.98	21.25	-105.19	-0.88
795	895	U	1	-28.0	-0.88	14.52	-0.88	-0.01
795	801	C	1	-26.3	-0.54	13.36	-0.54	-0.0

i-nuc	BP(j)	Nuc	#BP_Win	avgMFE	avgZ	avgED	SumZ	SumZ/#TotalWindows	BPs= 1
nt-796	-	U	120	-	-	-	-	-
796	NoBP	U	119	-30.46	-0.92	21.15	-109.42	-0.91
796	894	A	1	-28.0	-0.88	14.52	-0.88	-0.01

i-nuc	BP(j)	Nuc	#BP_Win	avgMFE	avgZ	avgED	SumZ	SumZ/#TotalWindows	BPs= 1
nt-797	-	G	120	-	-	-	-	-
797	NoBP	G	119	-30.47	-0.93	21.05	-110.6	-0.92
797	893	C	1	-28.0	-0.88	14.52	-0.88	-0.01

i-nuc	BP(j)	Nuc	#BP_Win	avgMFE	avgZ	avgED	SumZ	SumZ/#TotalWindows	BPs= 1
nt-798	-	U	120	-	-	-	-	-
798	NoBP	U	119	-30.49	-0.95	20.91	-112.9	-0.94
798	686	A	1	-27.3	-0.14	18.54	-0.14	-0.0

i-nuc	BP(j)	Nuc	#BP_Win	avgMFE	avgZ	avgED	SumZ	SumZ/#TotalWindows	BPs= 2
nt-799	-	G	120	-	-	-	-	-
799	NoBP	G	117	-30.56	-0.97	20.67	-113.52	-0.95
799	688	U	2	-26.95	-0.22	29.68	-0.43	-0.0
799	807	C	1	-28.0	-0.88	14.52	-0.88	-0.01

i-nuc	BP(j)	Nuc	#BP_Win	avgMFE	avgZ	avgED	SumZ	SumZ/#TotalWindows	BPs= 5
nt-800	-	C	120	-	-	-	-	-
800	NoBP	C	8	-26.84	-1.22	11.73	-9.78	-0.08
800	684	G	1	-27.3	-0.14	18.54	-0.14	-0.0
800	685	G	1	-29.7	-0.7	17.11	-0.7	-0.01
800	687	G	2	-26.95	-0.22	29.68	-0.43	-0.0
800	795	G	107	-30.9	-0.98	21.25	-105.19	-0.88
800	806	G	1	-28.0	-0.88	14.52	-0.88	-0.01

i-nuc	BP(j)	Nuc	#BP_Win	avgMFE	avgZ	avgED	SumZ	SumZ/#TotalWindows	BPs= 5
nt-801	-	C	120	-	-	-	-	-
801	683	G	1	-27.3	-0.14	18.54	-0.14	-0.0
801	684	G	1	-29.7	-0.7	17.11	-0.7	-0.01
801	685	G	1	-28.5	-0.54	18.89	-0.54	-0.0
801	NoBP	C	9	-27.09	-1.38	13.32	-12.46	-0.1
801	794	G	107	-30.9	-0.98	21.25	-105.19	-0.88
801	795	G	1	-26.3	-0.54	13.36	-0.54	-0.0

i-nuc	BP(j)	Nuc	#BP_Win	avgMFE	avgZ	avgED	SumZ	SumZ/#TotalWindows	BPs= 5
nt-802	-	C	120	-	-	-	-	-
802	683	G	1	-29.7	-0.7	17.11	-0.7	-0.01
802	684	G	1	-28.5	-0.54	18.89	-0.54	-0.0
802	685	G	1	-25.4	0.11	40.47	0.11	0.0
802	793	G	107	-30.9	-0.98	21.25	-105.19	-0.88
802	NoBP	C	9	-27.29	-1.63	9.8	-14.64	-0.12
802	794	G	1	-26.3	-0.54	13.36	-0.54	-0.0

i-nuc	BP(j)	Nuc	#BP_Win	avgMFE	avgZ	avgED	SumZ	SumZ/#TotalWindows	BPs= 1
nt-803	-	A	120	-	-	-	-	-
803	NoBP	A	13	-27.15	-1.37	13.06	-17.75	-0.15
803	792	U	107	-30.9	-0.98	21.25	-105.19	-0.88

i-nuc	BP(j)	Nuc	#BP_Win	avgMFE	avgZ	avgED	SumZ	SumZ/#TotalWindows	BPs= 1
nt-804	-	A	120	-	-	-	-	-
804	NoBP	A	15	-27.04	-1.35	14.34	-20.22	-0.17
804	791	U	105	-30.97	-0.99	21.13	-104.06	-0.87

i-nuc	BP(j)	Nuc	#BP_Win	avgMFE	avgZ	avgED	SumZ	SumZ/#TotalWindows	BPs= 1
nt-805	-	A	120	-	-	-	-	-
805	NoBP	A	16	-27.3	-1.49	12.08	-23.81	-0.2
805	790	U	104	-30.99	-0.98	21.24	-102.4	-0.85

i-nuc	BP(j)	Nuc	#BP_Win	avgMFE	avgZ	avgED	SumZ	SumZ/#TotalWindows	BPs= 2
nt-806	-	G	120	-	-	-	-	-
806	789	C	103	-31.0	-0.97	21.38	-100.38	-0.84
806	NoBP	G	16	-27.56	-1.69	9.51	-26.97	-0.22
806	800	C	1	-28.0	-0.88	14.52	-0.88	-0.01

i-nuc	BP(j)	Nuc	#BP_Win	avgMFE	avgZ	avgED	SumZ	SumZ/#TotalWindows	BPs= 2
nt-807	-	C	120	-	-	-	-	-
807	NoBP	C	76	-30.14	-1.21	18.88	-91.82	-0.77
807	766	G	43	-31.2	-0.86	21.06	-36.8	-0.31
807	799	G	1	-28.0	-0.88	14.52	-0.88	-0.01

i-nuc	BP(j)	Nuc	#BP_Win	avgMFE	avgZ	avgED	SumZ	SumZ/#TotalWindows	BPs= 3
nt-808	-	C	120	-	-	-	-	-
808	NoBP	C	53	-31.39	-1.3	19.55	-68.75	-0.57
808	765	G	43	-31.2	-0.86	21.06	-36.8	-0.31
808	787	G	9	-27.5	0.11	27.85	1.02	0.01
808	913	G	15	-27.15	-1.72	9.55	-25.84	-0.22

i-nuc	BP(j)	Nuc	#BP_Win	avgMFE	avgZ	avgED	SumZ	SumZ/#TotalWindows	BPs= 3
nt-809	-	U	120	-	-	-	-	-
809	NoBP	U	59	-30.67	-1.03	21.22	-60.69	-0.51
809	764	A	43	-31.2	-0.86	21.06	-36.8	-0.31
809	788	A	3	-33.53	-2.49	7.65	-7.47	-0.06
809	912	A	15	-27.15	-1.72	9.55	-25.84	-0.22

i-nuc	BP(j)	Nuc	#BP_Win	avgMFE	avgZ	avgED	SumZ	SumZ/#TotalWindows	BPs= 3
nt-810	-	C	120	-	-	-	-	-
810	NoBP	C	93	-31.25	-1.07	20.37	-99.4	-0.83
810	783	G	9	-27.5	0.11	27.85	1.02	0.01
810	787	G	3	-33.53	-2.49	7.65	-7.47	-0.06
810	911	G	15	-27.15	-1.72	9.55	-25.84	-0.22

i-nuc	BP(j)	Nuc	#BP_Win	avgMFE	avgZ	avgED	SumZ	SumZ/#TotalWindows	BPs= 3
nt-811	-	A	120	-	-	-	-	-
811	NoBP	A	93	-31.29	-1.08	20.25	-100.44	-0.84
811	782	U	9	-27.5	0.11	27.85	1.02	0.01
811	786	U	3	-33.53	-2.49	7.65	-7.47	-0.06
811	910	U	15	-27.15	-1.72	9.55	-25.84	-0.22

i-nuc	BP(j)	Nuc	#BP_Win	avgMFE	avgZ	avgED	SumZ	SumZ/#TotalWindows	BPs= 4
nt-812	-	U	120	-	-	-	-	-
812	NoBP	U	38	-30.85	-1.28	19.71	-48.51	-0.4
812	788	A	23	-33.91	-1.6	17.02	-36.89	-0.31
812	759	A	35	-30.36	-0.68	21.36	-23.64	-0.2
812	781	G	9	-27.5	0.11	27.85	1.02	0.01
812	909	A	15	-27.15	-1.72	9.55	-25.84	-0.22

i-nuc	BP(j)	Nuc	#BP_Win	avgMFE	avgZ	avgED	SumZ	SumZ/#TotalWindows	BPs= 4
nt-813	-	U	120	-	-	-	-	-
813	NoBP	U	47	-30.42	-1.63	14.17	-76.57	-0.64
813	787	G	23	-33.91	-1.6	17.02	-36.89	-0.31
813	713	A	6	-25.97	0.15	34.58	0.92	0.01
813	758	A	35	-30.36	-0.68	21.36	-23.64	-0.2
813	780	A	9	-27.5	0.11	27.85	1.02	0.01

i-nuc	BP(j)	Nuc	#BP_Win	avgMFE	avgZ	avgED	SumZ	SumZ/#TotalWindows	BPs= 4
nt-814	-	A	120	-	-	-	-	-
814	NoBP	A	41	-31.13	-1.24	18.58	-50.97	-0.42
814	786	U	23	-33.91	-1.6	17.02	-36.89	-0.31
814	712	U	6	-25.97	0.15	34.58	0.92	0.01
814	757	U	35	-30.36	-0.68	21.36	-23.64	-0.2
814	906	U	15	-27.15	-1.72	9.55	-25.84	-0.22

i-nuc	BP(j)	Nuc	#BP_Win	avgMFE	avgZ	avgED	SumZ	SumZ/#TotalWindows	BPs= 4
nt-815	-	A	120	-	-	-	-	-
815	NoBP	A	41	-31.37	-1.28	18.19	-52.66	-0.44
815	785	U	23	-33.91	-1.6	17.02	-36.89	-0.31
815	711	U	6	-25.97	0.15	34.58	0.92	0.01
815	756	U	35	-30.36	-0.68	21.36	-23.64	-0.2
815	905	U	15	-27.15	-1.72	9.55	-25.84	-0.22

i-nuc	BP(j)	Nuc	#BP_Win	avgMFE	avgZ	avgED	SumZ	SumZ/#TotalWindows	BPs= 6
nt-816	-	G	120	-	-	-	-	-
816	NoBP	G	17	-29.72	-0.54	25.01	-9.16	-0.08
816	784	C	23	-33.91	-1.6	17.02	-36.89	-0.31
816	710	U	6	-25.97	0.15	34.58	0.92	0.01
816	755	C	35	-30.36	-0.68	21.36	-23.64	-0.2
816	877	C	23	-33.27	-1.94	12.53	-44.64	-0.37
816	904	C	15	-27.15	-1.72	9.55	-25.84	-0.22
816	915	C	1	-27.2	-1.02	16.57	-1.02	-0.01

i-nuc	BP(j)	Nuc	#BP_Win	avgMFE	avgZ	avgED	SumZ	SumZ/#TotalWindows	BPs= 5
nt-817	-	U	120	-	-	-	-	-
817	NoBP	U	58	-29.99	-1.07	18.07	-62.09	-0.52
817	783	G	23	-33.91	-1.6	17.02	-36.89	-0.31
817	709	A	6	-25.97	0.15	34.58	0.92	0.01
817	778	A	9	-27.5	0.11	27.85	1.02	0.01
817	876	G	23	-33.27	-1.94	12.53	-44.64	-0.37
817	914	A	1	-27.2	-1.02	16.57	-1.02	-0.01

i-nuc	BP(j)	Nuc	#BP_Win	avgMFE	avgZ	avgED	SumZ	SumZ/#TotalWindows	BPs= 5
nt-818	-	C	120	-	-	-	-	-
818	NoBP	C	55	-31.75	-1.83	13.3	-100.58	-0.84
818	781	G	16	-34.84	-1.63	15.99	-26.02	-0.22
818	708	G	6	-25.97	0.15	34.58	0.92	0.01
818	751	G	33	-30.08	-0.59	21.75	-19.56	-0.16
818	777	G	9	-27.5	0.11	27.85	1.02	0.01
818	913	G	1	-27.2	-1.02	16.57	-1.02	-0.01

i-nuc	BP(j)	Nuc	#BP_Win	avgMFE	avgZ	avgED	SumZ	SumZ/#TotalWindows	BPs= 5
nt-819	-	U	120	-	-	-	-	-
819	NoBP	U	60	-31.45	-1.71	14.68	-102.78	-0.86
819	780	A	16	-34.84	-1.63	15.99	-26.02	-0.22
819	750	A	33	-30.08	-0.59	21.75	-19.56	-0.16
819	852	G	1	-26.9	0.56	33.84	0.56	0.0
819	776	G	9	-27.5	0.11	27.85	1.02	0.01
819	912	A	1	-27.2	-1.02	16.57	-1.02	-0.01

i-nuc	BP(j)	Nuc	#BP_Win	avgMFE	avgZ	avgED	SumZ	SumZ/#TotalWindows	BPs= 6
nt-820	-	U	120	-	-	-	-	-
820	779	A	16	-34.84	-1.63	15.99	-26.02	-0.22
820	NoBP	U	9	-28.19	-0.32	29.25	-2.92	-0.02
820	749	A	33	-30.08	-0.59	21.75	-19.56	-0.16
820	851	G	1	-26.9	0.56	33.84	0.56	0.0
820	775	G	9	-27.5	0.11	27.85	1.02	0.01
820	874	G	51	-32.25	-2.01	11.57	-102.54	-0.85
820	911	G	1	-27.2	-1.02	16.57	-1.02	-0.01

i-nuc	BP(j)	Nuc	#BP_Win	avgMFE	avgZ	avgED	SumZ	SumZ/#TotalWindows	BPs= 3
nt-821	-	A	120	-	-	-	-	-
821	NoBP	A	42	-29.52	-0.51	23.68	-21.3	-0.18
821	850	U	1	-26.9	0.56	33.84	0.56	0.0
821	774	U	9	-27.5	0.11	27.85	1.02	0.01
821	873	U	68	-33.04	-1.95	12.08	-132.93	-1.11

i-nuc	BP(j)	Nuc	#BP_Win	avgMFE	avgZ	avgED	SumZ	SumZ/#TotalWindows	BPs= 4
nt-822	-	G	120	-	-	-	-	-
822	NoBP	G	7	-26.51	0.06	33.55	0.45	0.0
822	747	U	33	-30.08	-0.59	21.75	-19.56	-0.16
822	849	C	1	-26.9	0.56	33.84	0.56	0.0
822	773	U	9	-27.5	0.11	27.85	1.02	0.01
822	872	C	70	-33.11	-1.95	12.04	-136.51	-1.14

i-nuc	BP(j)	Nuc	#BP_Win	avgMFE	avgZ	avgED	SumZ	SumZ/#TotalWindows	BPs= 3
nt-823	-	G	120	-	-	-	-	-
823	NoBP	G	38	-29.53	-0.49	23.47	-18.61	-0.16
823	848	C	1	-26.9	0.56	33.84	0.56	0.0
823	772	C	9	-27.5	0.11	27.85	1.02	0.01
823	871	C	72	-33.08	-1.92	12.35	-138.06	-1.15

i-nuc	BP(j)	Nuc	#BP_Win	avgMFE	avgZ	avgED	SumZ	SumZ/#TotalWindows	BPs= 3
nt-824	-	U	120	-	-	-	-	-
824	NoBP	U	6	-27.28	0.13	34.12	0.76	0.01
824	745	G	33	-30.08	-0.59	21.75	-19.56	-0.16
824	771	G	9	-27.5	0.11	27.85	1.02	0.01
824	870	G	72	-33.08	-1.92	12.35	-138.06	-1.15

i-nuc	BP(j)	Nuc	#BP_Win	avgMFE	avgZ	avgED	SumZ	SumZ/#TotalWindows	BPs= 3
nt-825	-	A	120	-	-	-	-	-
825	NoBP	A	6	-28.58	-0.01	33.58	-0.05	-0.0
825	744	U	33	-30.08	-0.59	21.75	-19.56	-0.16
825	770	U	9	-27.5	0.11	27.85	1.02	0.01
825	869	U	72	-33.08	-1.92	12.35	-138.06	-1.15

i-nuc	BP(j)	Nuc	#BP_Win	avgMFE	avgZ	avgED	SumZ	SumZ/#TotalWindows	BPs= 3
nt-826	-	A	120	-	-	-	-	-
826	NoBP	A	10	-28.88	0.03	30.98	0.31	0.0
826	743	U	33	-30.08	-0.59	21.75	-19.56	-0.16
826	866	U	2	-27.7	-0.09	26.7	-0.18	-0.0
826	868	U	75	-32.89	-1.85	12.89	-138.58	-1.15

i-nuc	BP(j)	Nuc	#BP_Win	avgMFE	avgZ	avgED	SumZ	SumZ/#TotalWindows	BPs= 4
nt-827	-	G	120	-	-	-	-	-
827	NoBP	G	4	-30.98	-0.37	30.76	-1.48	-0.01
827	742	C	33	-30.08	-0.59	21.75	-19.56	-0.16
827	848	C	5	-30.04	-0.0	28.98	-0.02	-0.0
827	865	U	3	-27.43	0.01	28.01	0.02	0.0
827	867	C	75	-32.89	-1.85	12.89	-138.58	-1.15

i-nuc	BP(j)	Nuc	#BP_Win	avgMFE	avgZ	avgED	SumZ	SumZ/#TotalWindows	BPs= 4
nt-828	-	A	120	-	-	-	-	-
828	741	U	33	-30.08	-0.59	21.75	-19.56	-0.16
828	NoBP	A	4	-34.15	-0.85	27.58	-3.41	-0.03
828	847	U	5	-30.04	-0.0	28.98	-0.02	-0.0
828	864	U	3	-27.43	0.01	28.01	0.02	0.0
828	866	U	75	-32.89	-1.85	12.89	-138.58	-1.15

i-nuc	BP(j)	Nuc	#BP_Win	avgMFE	avgZ	avgED	SumZ	SumZ/#TotalWindows	BPs= 3
nt-829	-	A	120	-	-	-	-	-
829	740	U	31	-30.29	-0.64	20.77	-19.95	-0.17
829	NoBP	A	11	-32.11	-0.43	28.69	-4.76	-0.04
829	863	U	3	-27.43	0.01	28.01	0.02	0.0
829	865	U	75	-32.89	-1.85	12.89	-138.58	-1.15

i-nuc	BP(j)	Nuc	#BP_Win	avgMFE	avgZ	avgED	SumZ	SumZ/#TotalWindows	BPs= 2
nt-830	-	U	120	-	-	-	-	-
830	739	G	29	-30.47	-0.68	20.13	-19.79	-0.16
830	NoBP	U	88	-32.81	-1.64	15.22	-144.55	-1.2
830	862	A	3	-27.43	0.01	28.01	0.02	0.0

i-nuc	BP(j)	Nuc	#BP_Win	avgMFE	avgZ	avgED	SumZ	SumZ/#TotalWindows	BPs= 3
nt-831	-	U	120	-	-	-	-	-
831	NoBP	U	107	-32.27	-1.49	15.37	-159.61	-1.33
831	844	G	6	-29.52	0.09	29.79	0.54	0.0
831	861	A	3	-27.43	0.01	28.01	0.02	0.0
831	879	A	4	-38.42	-1.59	24.84	-6.35	-0.05

i-nuc	BP(j)	Nuc	#BP_Win	avgMFE	avgZ	avgED	SumZ	SumZ/#TotalWindows	BPs= 3
nt-832	-	G	120	-	-	-	-	-
832	NoBP	G	95	-32.47	-1.65	13.69	-156.44	-1.3
832	843	C	18	-31.06	-0.22	29.02	-4.05	-0.03
832	860	U	3	-27.43	0.01	28.01	0.02	0.0
832	878	C	4	-38.42	-1.59	24.84	-6.35	-0.05

i-nuc	BP(j)	Nuc	#BP_Win	avgMFE	avgZ	avgED	SumZ	SumZ/#TotalWindows	BPs= 4
nt-833	-	G	120	-	-	-	-	-
833	NoBP	G	6	-27.97	-0.2	25.08	-1.18	-0.01
833	738	C	16	-31.49	-1.0	15.76	-16.0	-0.13
833	842	C	18	-31.06	-0.22	29.02	-4.05	-0.03
833	860	U	76	-32.98	-1.85	12.97	-140.37	-1.17
833	877	C	4	-38.42	-1.59	24.84	-6.35	-0.05

i-nuc	BP(j)	Nuc	#BP_Win	avgMFE	avgZ	avgED	SumZ	SumZ/#TotalWindows	BPs= 4
nt-834	-	C	120	-	-	-	-	-
834	NoBP	C	3	-31.8	-0.76	24.1	-2.28	-0.02
834	737	G	16	-31.49	-1.0	15.76	-16.0	-0.13
834	841	G	18	-31.06	-0.22	29.02	-4.05	-0.03
834	859	G	79	-32.77	-1.78	13.54	-140.35	-1.17
834	876	G	4	-38.42	-1.59	24.84	-6.35	-0.05

i-nuc	BP(j)	Nuc	#BP_Win	avgMFE	avgZ	avgED	SumZ	SumZ/#TotalWindows	BPs= 4
nt-835	-	A	120	-	-	-	-	-
835	NoBP	A	17	-31.8	-1.05	16.34	-17.78	-0.15
835	840	U	18	-31.06	-0.22	29.02	-4.05	-0.03
835	853	U	2	-34.8	-0.98	22.09	-1.96	-0.02
835	858	U	79	-32.77	-1.78	13.54	-140.35	-1.17
835	875	U	4	-38.42	-1.59	24.84	-6.35	-0.05

i-nuc	BP(j)	Nuc	#BP_Win	avgMFE	avgZ	avgED	SumZ	SumZ/#TotalWindows	BPs= 2
nt-836	-	U	120	-	-	-	-	-
836	NoBP	U	105	-32.69	-1.47	16.91	-154.01	-1.28
836	735	A	13	-32.32	-1.22	13.81	-15.81	-0.13
836	852	G	2	-34.8	-0.98	22.09	-1.96	-0.02

i-nuc	BP(j)	Nuc	#BP_Win	avgMFE	avgZ	avgED	SumZ	SumZ/#TotalWindows	BPs= 3
nt-837	-	C	120	-	-	-	-	-
837	NoBP	C	101	-32.59	-1.48	16.51	-149.45	-1.25
837	734	G	13	-32.32	-1.22	13.81	-15.81	-0.13
837	851	G	2	-34.8	-0.98	22.09	-1.96	-0.02
837	874	G	4	-38.42	-1.59	24.84	-6.35	-0.05

i-nuc	BP(j)	Nuc	#BP_Win	avgMFE	avgZ	avgED	SumZ	SumZ/#TotalWindows	BPs= 3
nt-838	-	A	120	-	-	-	-	-
838	733	U	13	-32.32	-1.22	13.81	-15.81	-0.13
838	NoBP	A	101	-32.71	-1.5	16.43	-151.29	-1.26
838	850	U	2	-34.8	-0.98	22.09	-1.96	-0.02
838	873	U	4	-38.42	-1.59	24.84	-6.35	-0.05

i-nuc	BP(j)	Nuc	#BP_Win	avgMFE	avgZ	avgED	SumZ	SumZ/#TotalWindows	BPs= 3
nt-839	-	G	120	-	-	-	-	-
839	NoBP	G	103	-32.74	-1.49	16.38	-153.68	-1.28
839	732	U	11	-33.0	-1.34	13.8	-14.75	-0.12
839	849	C	2	-34.8	-0.98	22.09	-1.96	-0.02
839	872	C	4	-38.42	-1.59	24.84	-6.35	-0.05

i-nuc	BP(j)	Nuc	#BP_Win	avgMFE	avgZ	avgED	SumZ	SumZ/#TotalWindows	BPs= 3
nt-840	-	U	120	-	-	-	-	-
840	731	A	11	-33.0	-1.34	13.8	-14.75	-0.12
840	835	A	18	-31.06	-0.22	29.02	-4.05	-0.03
840	NoBP	U	3	-35.97	-1.16	21.9	-3.48	-0.03
840	854	A	88	-33.4	-1.77	14.17	-155.46	-1.3

i-nuc	BP(j)	Nuc	#BP_Win	avgMFE	avgZ	avgED	SumZ	SumZ/#TotalWindows	BPs= 6
nt-841	-	G	120	-	-	-	-	-
841	730	C	9	-33.56	-1.49	12.64	-13.41	-0.11
841	NoBP	G	1	-30.7	-0.37	25.21	-0.37	-0.0
841	834	C	18	-31.06	-0.22	29.02	-4.05	-0.03
841	847	U	2	-34.8	-0.98	22.09	-1.96	-0.02
841	853	U	88	-33.4	-1.77	14.17	-155.46	-1.3
841	950	C	1	-38.3	-1.52	21.53	-1.52	-0.01
841	960	U	1	-40.5	-1.95	11.43	-1.95	-0.02

i-nuc	BP(j)	Nuc	#BP_Win	avgMFE	avgZ	avgED	SumZ	SumZ/#TotalWindows	BPs= 5
nt-842	-	C	120	-	-	-	-	-
842	NoBP	C	9	-33.29	-1.33	14.09	-12.01	-0.1
842	833	G	18	-31.06	-0.22	29.02	-4.05	-0.03
842	846	G	2	-34.8	-0.98	22.09	-1.96	-0.02
842	852	G	88	-33.4	-1.77	14.17	-155.46	-1.3
842	949	G	1	-38.3	-1.52	21.53	-1.52	-0.01
842	959	G	2	-39.8	-1.87	11.26	-3.74	-0.03

i-nuc	BP(j)	Nuc	#BP_Win	avgMFE	avgZ	avgED	SumZ	SumZ/#TotalWindows	BPs= 4
nt-843	-	C	120	-	-	-	-	-
843	NoBP	C	11	-33.88	-1.23	16.02	-13.49	-0.11
843	832	G	18	-31.06	-0.22	29.02	-4.05	-0.03
843	851	G	88	-33.4	-1.77	14.17	-155.46	-1.3
843	948	G	1	-38.3	-1.52	21.53	-1.52	-0.01
843	958	G	2	-39.8	-1.87	11.26	-3.74	-0.03

i-nuc	BP(j)	Nuc	#BP_Win	avgMFE	avgZ	avgED	SumZ	SumZ/#TotalWindows	BPs= 4
nt-844	-	G	120	-	-	-	-	-
844	NoBP	G	23	-32.97	-0.77	22.86	-17.81	-0.15
844	831	U	6	-29.52	0.09	29.79	0.54	0.0
844	850	U	88	-33.4	-1.77	14.17	-155.46	-1.3
844	947	U	1	-38.3	-1.52	21.53	-1.52	-0.01
844	957	U	2	-39.8	-1.87	11.26	-3.74	-0.03

i-nuc	BP(j)	Nuc	#BP_Win	avgMFE	avgZ	avgED	SumZ	SumZ/#TotalWindows	BPs= 0
nt-845	-	U	120	-	-	-	-	-
845	NoBP	U	120	-33.3	-1.48	16.65	-178.02	-1.48

i-nuc	BP(j)	Nuc	#BP_Win	avgMFE	avgZ	avgED	SumZ	SumZ/#TotalWindows	BPs= 3
nt-846	-	G	120	-	-	-	-	-
846	NoBP	G	115	-33.15	-1.49	16.63	-170.96	-1.42
846	842	C	2	-34.8	-0.98	22.09	-1.96	-0.02
846	945	C	1	-38.3	-1.52	21.53	-1.52	-0.01
846	955	U	2	-39.8	-1.87	11.26	-3.74	-0.03

i-nuc	BP(j)	Nuc	#BP_Win	avgMFE	avgZ	avgED	SumZ	SumZ/#TotalWindows	BPs= 5
nt-847	-	U	120	-	-	-	-	-
847	NoBP	U	109	-33.32	-1.56	15.99	-170.44	-1.42
847	841	G	2	-34.8	-0.98	22.09	-1.96	-0.02
847	828	A	5	-30.04	-0.0	28.98	-0.02	-0.0
847	942	G	1	-33.0	-0.56	26.78	-0.56	-0.0
847	944	G	1	-38.3	-1.52	21.53	-1.52	-0.01
847	954	A	2	-39.8	-1.87	11.26	-3.74	-0.03

i-nuc	BP(j)	Nuc	#BP_Win	avgMFE	avgZ	avgED	SumZ	SumZ/#TotalWindows	BPs= 5
nt-848	-	C	120	-	-	-	-	-
848	NoBP	C	110	-33.44	-1.57	15.96	-172.98	-1.44
848	823	G	1	-26.9	0.56	33.84	0.56	0.0
848	827	G	5	-30.04	-0.0	28.98	-0.02	-0.0
848	941	G	1	-33.0	-0.56	26.78	-0.56	-0.0
848	943	G	1	-38.3	-1.52	21.53	-1.52	-0.01
848	953	G	2	-39.8	-1.87	11.26	-3.74	-0.03

i-nuc	BP(j)	Nuc	#BP_Win	avgMFE	avgZ	avgED	SumZ	SumZ/#TotalWindows	BPs= 4
nt-849	-	C	120	-	-	-	-	-
849	NoBP	C	115	-33.41	-1.52	16.36	-174.81	-1.46
849	839	G	2	-34.8	-0.98	22.09	-1.96	-0.02
849	822	G	1	-26.9	0.56	33.84	0.56	0.0
849	940	G	1	-33.0	-0.56	26.78	-0.56	-0.0
849	942	G	1	-38.3	-1.52	21.53	-1.52	-0.01

i-nuc	BP(j)	Nuc	#BP_Win	avgMFE	avgZ	avgED	SumZ	SumZ/#TotalWindows	BPs= 6
nt-850	-	U	120	-	-	-	-	-
850	NoBP	U	25	-33.47	-0.72	23.29	-17.89	-0.15
850	838	A	2	-34.8	-0.98	22.09	-1.96	-0.02
850	821	A	1	-26.9	0.56	33.84	0.56	0.0
850	844	G	88	-33.4	-1.77	14.17	-155.46	-1.3
850	939	A	1	-33.0	-0.56	26.78	-0.56	-0.0
850	879	A	2	-35.2	-0.77	27.78	-1.54	-0.01
850	941	G	1	-38.3	-1.52	21.53	-1.52	-0.01

i-nuc	BP(j)	Nuc	#BP_Win	avgMFE	avgZ	avgED	SumZ	SumZ/#TotalWindows	BPs= 5
nt-851	-	G	120	-	-	-	-	-
851	NoBP	G	12	-28.82	0.12	31.35	1.44	0.01
851	837	C	2	-34.8	-0.98	22.09	-1.96	-0.02
851	820	U	1	-26.9	0.56	33.84	0.56	0.0
851	843	C	88	-33.4	-1.77	14.17	-155.46	-1.3
851	878	C	4	-35.42	-0.9	25.97	-3.62	-0.03
851	872	C	13	-38.38	-1.58	14.94	-20.57	-0.17

i-nuc	BP(j)	Nuc	#BP_Win	avgMFE	avgZ	avgED	SumZ	SumZ/#TotalWindows	BPs= 5
nt-852	-	G	120	-	-	-	-	-
852	NoBP	G	12	-29.52	-0.01	29.81	-0.12	-0.0
852	836	U	2	-34.8	-0.98	22.09	-1.96	-0.02
852	819	U	1	-26.9	0.56	33.84	0.56	0.0
852	842	C	88	-33.4	-1.77	14.17	-155.46	-1.3
852	877	C	4	-35.42	-0.9	25.97	-3.62	-0.03
852	871	C	13	-38.38	-1.58	14.94	-20.57	-0.17

i-nuc	BP(j)	Nuc	#BP_Win	avgMFE	avgZ	avgED	SumZ	SumZ/#TotalWindows	BPs= 4
nt-853	-	U	120	-	-	-	-	-
853	NoBP	U	13	-29.96	-0.1	28.8	-1.32	-0.01
853	835	A	2	-34.8	-0.98	22.09	-1.96	-0.02
853	841	G	88	-33.4	-1.77	14.17	-155.46	-1.3
853	876	G	4	-35.42	-0.9	25.97	-3.62	-0.03
853	870	G	13	-38.38	-1.58	14.94	-20.57	-0.17

i-nuc	BP(j)	Nuc	#BP_Win	avgMFE	avgZ	avgED	SumZ	SumZ/#TotalWindows	BPs= 3
nt-854	-	A	120	-	-	-	-	-
854	NoBP	A	15	-31.23	-0.35	26.42	-5.3	-0.04
854	840	U	88	-33.4	-1.77	14.17	-155.46	-1.3
854	875	U	4	-35.42	-0.9	25.97	-3.62	-0.03
854	869	U	13	-38.38	-1.58	14.94	-20.57	-0.17

i-nuc	BP(j)	Nuc	#BP_Win	avgMFE	avgZ	avgED	SumZ	SumZ/#TotalWindows	BPs= 1
nt-855	-	A	120	-	-	-	-	-
855	NoBP	A	107	-33.26	-1.56	16.1	-166.49	-1.39
855	868	U	13	-38.38	-1.58	14.94	-20.57	-0.17

i-nuc	BP(j)	Nuc	#BP_Win	avgMFE	avgZ	avgED	SumZ	SumZ/#TotalWindows	BPs= 0
nt-856	-	A	120	-	-	-	-	-
856	NoBP	A	120	-33.9	-1.57	15.84	-188.99	-1.57

i-nuc	BP(j)	Nuc	#BP_Win	avgMFE	avgZ	avgED	SumZ	SumZ/#TotalWindows	BPs= 0
nt-857	-	U	120	-	-	-	-	-
857	NoBP	U	120	-33.99	-1.59	15.74	-190.68	-1.59

i-nuc	BP(j)	Nuc	#BP_Win	avgMFE	avgZ	avgED	SumZ	SumZ/#TotalWindows	BPs= 1
nt-858	-	U	120	-	-	-	-	-
858	NoBP	U	41	-36.58	-1.27	19.88	-51.93	-0.43
858	835	A	79	-32.77	-1.78	13.54	-140.35	-1.17

i-nuc	BP(j)	Nuc	#BP_Win	avgMFE	avgZ	avgED	SumZ	SumZ/#TotalWindows	BPs= 2
nt-859	-	G	120	-	-	-	-	-
859	NoBP	G	33	-36.83	-1.33	18.29	-43.8	-0.36
859	834	C	79	-32.77	-1.78	13.54	-140.35	-1.17
859	871	C	8	-36.93	-1.25	25.4	-9.97	-0.08

i-nuc	BP(j)	Nuc	#BP_Win	avgMFE	avgZ	avgED	SumZ	SumZ/#TotalWindows	BPs= 3
nt-860	-	U	120	-	-	-	-	-
860	NoBP	U	33	-37.21	-1.4	17.81	-46.15	-0.38
860	832	G	3	-27.43	0.01	28.01	0.02	0.0
860	833	G	76	-32.98	-1.85	12.97	-140.37	-1.17
860	870	G	8	-36.93	-1.25	25.4	-9.97	-0.08

i-nuc	BP(j)	Nuc	#BP_Win	avgMFE	avgZ	avgED	SumZ	SumZ/#TotalWindows	BPs= 2
nt-861	-	A	120	-	-	-	-	-
861	NoBP	A	109	-34.38	-1.73	14.25	-189.0	-1.58
861	831	U	3	-27.43	0.01	28.01	0.02	0.0
861	869	U	8	-36.93	-1.25	25.4	-9.97	-0.08

i-nuc	BP(j)	Nuc	#BP_Win	avgMFE	avgZ	avgED	SumZ	SumZ/#TotalWindows	BPs= 3
nt-862	-	A	120	-	-	-	-	-
862	NoBP	A	104	-34.25	-1.75	14.05	-181.82	-1.52
862	830	U	3	-27.43	0.01	28.01	0.02	0.0
862	868	U	8	-36.93	-1.25	25.4	-9.97	-0.08
862	973	U	5	-39.96	-1.96	14.53	-9.78	-0.08

i-nuc	BP(j)	Nuc	#BP_Win	avgMFE	avgZ	avgED	SumZ	SumZ/#TotalWindows	BPs= 2
nt-863	-	U	120	-	-	-	-	-
863	NoBP	U	112	-34.57	-1.74	14.71	-194.32	-1.62
863	829	A	3	-27.43	0.01	28.01	0.02	0.0
863	972	A	5	-39.96	-1.96	14.53	-9.78	-0.08

i-nuc	BP(j)	Nuc	#BP_Win	avgMFE	avgZ	avgED	SumZ	SumZ/#TotalWindows	BPs= 2
nt-864	-	U	120	-	-	-	-	-
864	NoBP	U	112	-34.7	-1.76	14.58	-196.76	-1.64
864	828	A	3	-27.43	0.01	28.01	0.02	0.0
864	971	G	5	-39.96	-1.96	14.53	-9.78	-0.08

i-nuc	BP(j)	Nuc	#BP_Win	avgMFE	avgZ	avgED	SumZ	SumZ/#TotalWindows	BPs= 3
nt-865	-	U	120	-	-	-	-	-
865	827	G	3	-27.43	0.01	28.01	0.02	0.0
865	829	A	75	-32.89	-1.85	12.89	-138.58	-1.15
865	NoBP	U	37	-38.75	-1.63	17.65	-60.46	-0.5
865	970	A	5	-39.96	-1.96	14.53	-9.78	-0.08

i-nuc	BP(j)	Nuc	#BP_Win	avgMFE	avgZ	avgED	SumZ	SumZ/#TotalWindows	BPs= 3
nt-866	-	U	120	-	-	-	-	-
866	826	A	2	-27.7	-0.09	26.7	-0.18	-0.0
866	828	A	75	-32.89	-1.85	12.89	-138.58	-1.15
866	NoBP	U	38	-38.82	-1.63	17.67	-62.09	-0.52
866	969	G	5	-39.96	-1.96	14.53	-9.78	-0.08

i-nuc	BP(j)	Nuc	#BP_Win	avgMFE	avgZ	avgED	SumZ	SumZ/#TotalWindows	BPs= 2
nt-867	-	C	120	-	-	-	-	-
867	NoBP	C	40	-38.6	-1.6	17.94	-63.85	-0.53
867	827	G	75	-32.89	-1.85	12.89	-138.58	-1.15
867	968	G	5	-39.96	-1.96	14.53	-9.78	-0.08

i-nuc	BP(j)	Nuc	#BP_Win	avgMFE	avgZ	avgED	SumZ	SumZ/#TotalWindows	BPs= 4
nt-868	-	U	120	-	-	-	-	-
868	826	A	75	-32.89	-1.85	12.89	-138.58	-1.15
868	862	A	8	-36.93	-1.25	25.4	-9.97	-0.08
868	855	A	13	-38.38	-1.58	14.94	-20.57	-0.17
868	NoBP	U	19	-40.19	-1.83	16.52	-34.84	-0.29
868	967	A	5	-39.96	-1.96	14.53	-9.78	-0.08

i-nuc	BP(j)	Nuc	#BP_Win	avgMFE	avgZ	avgED	SumZ	SumZ/#TotalWindows	BPs= 4
nt-869	-	U	120	-	-	-	-	-
869	NoBP	U	22	-39.25	-1.68	17.41	-36.92	-0.31
869	825	A	72	-33.08	-1.92	12.35	-138.06	-1.15
869	861	A	8	-36.93	-1.25	25.4	-9.97	-0.08
869	854	A	13	-38.38	-1.58	14.94	-20.57	-0.17
869	966	G	5	-39.96	-1.96	14.53	-9.78	-0.08

i-nuc	BP(j)	Nuc	#BP_Win	avgMFE	avgZ	avgED	SumZ	SumZ/#TotalWindows	BPs= 5
nt-870	-	G	120	-	-	-	-	-
870	NoBP	G	20	-39.61	-1.75	16.88	-35.03	-0.29
870	824	U	72	-33.08	-1.92	12.35	-138.06	-1.15
870	860	U	8	-36.93	-1.25	25.4	-9.97	-0.08
870	853	U	13	-38.38	-1.58	14.94	-20.57	-0.17
870	960	U	5	-39.96	-1.96	14.53	-9.78	-0.08
870	988	C	2	-43.0	-1.79	22.52	-3.58	-0.03

i-nuc	BP(j)	Nuc	#BP_Win	avgMFE	avgZ	avgED	SumZ	SumZ/#TotalWindows	BPs= 5
nt-871	-	C	120	-	-	-	-	-
871	823	G	72	-33.08	-1.92	12.35	-138.06	-1.15
871	859	G	8	-36.93	-1.25	25.4	-9.97	-0.08
871	852	G	13	-38.38	-1.58	14.94	-20.57	-0.17
871	NoBP	C	20	-40.36	-1.85	16.65	-37.0	-0.31
871	959	G	5	-39.96	-1.96	14.53	-9.78	-0.08
871	987	G	2	-43.0	-1.79	22.52	-3.58	-0.03

i-nuc	BP(j)	Nuc	#BP_Win	avgMFE	avgZ	avgED	SumZ	SumZ/#TotalWindows	BPs= 6
nt-872	-	C	120	-	-	-	-	-
872	822	G	70	-33.11	-1.95	12.04	-136.51	-1.14
872	NoBP	C	14	-38.83	-1.6	19.16	-22.37	-0.19
872	839	G	4	-38.42	-1.59	24.84	-6.35	-0.05
872	851	G	13	-38.38	-1.58	14.94	-20.57	-0.17
872	953	G	11	-40.14	-1.8	17.99	-19.77	-0.16
872	958	G	5	-39.96	-1.96	14.53	-9.78	-0.08
872	985	G	3	-42.4	-1.74	21.83	-5.21	-0.04

i-nuc	BP(j)	Nuc	#BP_Win	avgMFE	avgZ	avgED	SumZ	SumZ/#TotalWindows	BPs= 4
nt-873	-	U	120	-	-	-	-	-
873	821	A	68	-33.04	-1.95	12.08	-132.93	-1.11
873	NoBP	U	34	-38.93	-1.68	16.53	-57.01	-0.48
873	838	A	4	-38.42	-1.59	24.84	-6.35	-0.05
873	952	A	11	-40.14	-1.8	17.99	-19.77	-0.16
873	984	A	3	-42.4	-1.74	21.83	-5.21	-0.04

i-nuc	BP(j)	Nuc	#BP_Win	avgMFE	avgZ	avgED	SumZ	SumZ/#TotalWindows	BPs= 5
nt-874	-	G	120	-	-	-	-	-
874	820	U	51	-32.25	-2.01	11.57	-102.54	-0.85
874	NoBP	G	47	-38.32	-1.7	15.87	-79.75	-0.66
874	895	U	4	-33.35	-2.04	11.62	-8.16	-0.07
874	837	C	4	-38.42	-1.59	24.84	-6.35	-0.05
874	951	U	11	-40.14	-1.8	17.99	-19.77	-0.16
874	983	C	3	-42.4	-1.74	21.83	-5.21	-0.04

i-nuc	BP(j)	Nuc	#BP_Win	avgMFE	avgZ	avgED	SumZ	SumZ/#TotalWindows	BPs= 4
nt-875	-	U	120	-	-	-	-	-
875	NoBP	U	104	-35.92	-1.9	13.83	-197.45	-1.65
875	778	A	4	-36.58	-1.68	13.8	-6.73	-0.06
875	894	A	4	-33.35	-2.04	11.62	-8.16	-0.07
875	854	A	4	-35.42	-0.9	25.97	-3.62	-0.03
875	835	A	4	-38.42	-1.59	24.84	-6.35	-0.05

i-nuc	BP(j)	Nuc	#BP_Win	avgMFE	avgZ	avgED	SumZ	SumZ/#TotalWindows	BPs= 6
nt-876	-	G	120	-	-	-	-	-
876	NoBP	G	40	-33.72	-2.03	11.71	-81.18	-0.68
876	817	U	23	-33.27	-1.94	12.53	-44.64	-0.37
876	883	C	4	-35.67	-1.53	16.3	-6.12	-0.05
876	893	C	4	-33.35	-2.04	11.62	-8.16	-0.07
876	853	U	4	-35.42	-0.9	25.97	-3.62	-0.03
876	834	C	4	-38.42	-1.59	24.84	-6.35	-0.05
876	950	C	41	-39.89	-1.78	16.47	-73.0	-0.61

i-nuc	BP(j)	Nuc	#BP_Win	avgMFE	avgZ	avgED	SumZ	SumZ/#TotalWindows	BPs= 7
nt-877	-	C	120	-	-	-	-	-
877	NoBP	C	39	-33.61	-2.12	11.03	-82.57	-0.69
877	816	G	23	-33.27	-1.94	12.53	-44.64	-0.37
877	766	G	1	-35.1	-1.15	20.94	-1.15	-0.01
877	776	G	4	-36.58	-1.68	13.8	-6.73	-0.06
877	882	G	4	-35.67	-1.53	16.3	-6.12	-0.05
877	852	G	4	-35.42	-0.9	25.97	-3.62	-0.03
877	833	G	4	-38.42	-1.59	24.84	-6.35	-0.05
877	949	G	41	-39.89	-1.78	16.47	-73.0	-0.61

i-nuc	BP(j)	Nuc	#BP_Win	avgMFE	avgZ	avgED	SumZ	SumZ/#TotalWindows	BPs= 5
nt-878	-	C	120	-	-	-	-	-
878	NoBP	C	66	-33.76	-2.04	11.73	-134.69	-1.12
878	765	G	1	-35.1	-1.15	20.94	-1.15	-0.01
878	775	G	4	-36.58	-1.68	13.8	-6.73	-0.06
878	851	G	4	-35.42	-0.9	25.97	-3.62	-0.03
878	832	G	4	-38.42	-1.59	24.84	-6.35	-0.05
878	948	G	41	-39.89	-1.78	16.47	-73.0	-0.61

i-nuc	BP(j)	Nuc	#BP_Win	avgMFE	avgZ	avgED	SumZ	SumZ/#TotalWindows	BPs= 5
nt-879	-	A	120	-	-	-	-	-
879	NoBP	A	10	-35.27	-1.44	18.7	-14.38	-0.12
879	774	U	3	-36.93	-1.74	14.38	-5.22	-0.04
879	892	U	60	-33.77	-2.11	11.0	-126.34	-1.05
879	850	U	2	-35.2	-0.77	27.78	-1.54	-0.01
879	831	U	4	-38.42	-1.59	24.84	-6.35	-0.05
879	947	U	41	-39.89	-1.78	16.47	-73.0	-0.61

i-nuc	BP(j)	Nuc	#BP_Win	avgMFE	avgZ	avgED	SumZ	SumZ/#TotalWindows	BPs= 1
nt-880	-	C	120	-	-	-	-	-
880	NoBP	C	59	-38.78	-1.68	17.64	-98.88	-0.82
880	891	G	61	-33.92	-2.11	10.99	-128.97	-1.07

i-nuc	BP(j)	Nuc	#BP_Win	avgMFE	avgZ	avgED	SumZ	SumZ/#TotalWindows	BPs= 3
nt-881	-	A	120	-	-	-	-	-
881	NoBP	A	10	-35.31	-1.28	20.29	-12.79	-0.11
881	773	U	3	-36.93	-1.74	14.38	-5.22	-0.04
881	890	U	62	-34.02	-2.11	11.09	-130.78	-1.09
881	946	U	45	-39.76	-1.76	17.21	-79.35	-0.66

i-nuc	BP(j)	Nuc	#BP_Win	avgMFE	avgZ	avgED	SumZ	SumZ/#TotalWindows	BPs= 4
nt-882	-	G	120	-	-	-	-	-
882	NoBP	G	5	-35.84	-1.2	21.34	-6.02	-0.05
882	772	C	3	-36.93	-1.74	14.38	-5.22	-0.04
882	877	C	4	-35.67	-1.53	16.3	-6.12	-0.05
882	889	C	62	-34.02	-2.11	11.09	-130.78	-1.09
882	945	C	46	-39.69	-1.75	17.39	-80.43	-0.67

i-nuc	BP(j)	Nuc	#BP_Win	avgMFE	avgZ	avgED	SumZ	SumZ/#TotalWindows	BPs= 5
nt-883	-	C	120	-	-	-	-	-
883	NoBP	C	4	-37.7	-1.57	17.02	-6.29	-0.05
883	771	G	3	-36.93	-1.74	14.38	-5.22	-0.04
883	876	G	4	-35.67	-1.53	16.3	-6.12	-0.05
883	888	G	62	-34.02	-2.11	11.09	-130.78	-1.09
883	943	G	1	-33.8	-0.46	30.12	-0.46	-0.0
883	944	G	46	-39.69	-1.75	17.39	-80.43	-0.67

i-nuc	BP(j)	Nuc	#BP_Win	avgMFE	avgZ	avgED	SumZ	SumZ/#TotalWindows	BPs= 4
nt-884	-	C	120	-	-	-	-	-
884	NoBP	C	67	-34.38	-2.09	11.33	-139.96	-1.17
884	769	G	2	-36.6	-1.64	16.31	-3.27	-0.03
884	777	G	4	-35.67	-1.53	16.3	-6.12	-0.05
884	942	G	1	-33.8	-0.46	30.12	-0.46	-0.0
884	943	G	46	-39.69	-1.75	17.39	-80.43	-0.67

i-nuc	BP(j)	Nuc	#BP_Win	avgMFE	avgZ	avgED	SumZ	SumZ/#TotalWindows	BPs= 5
nt-885	-	C	120	-	-	-	-	-
885	768	G	2	-36.6	-1.64	16.31	-3.27	-0.03
885	769	G	1	-37.6	-1.95	10.51	-1.95	-0.02
885	776	G	4	-35.67	-1.53	16.3	-6.12	-0.05
885	NoBP	C	66	-34.45	-2.12	11.19	-139.65	-1.16
885	941	G	1	-33.8	-0.46	30.12	-0.46	-0.0
885	942	G	46	-39.69	-1.75	17.39	-80.43	-0.67

i-nuc	BP(j)	Nuc	#BP_Win	avgMFE	avgZ	avgED	SumZ	SumZ/#TotalWindows	BPs= 5
nt-886	-	C	120	-	-	-	-	-
886	NoBP	C	66	-34.36	-2.1	11.2	-138.61	-1.16
886	768	G	1	-37.6	-1.95	10.51	-1.95	-0.02
886	775	G	4	-35.67	-1.53	16.3	-6.12	-0.05
886	940	G	1	-33.8	-0.46	30.12	-0.46	-0.0
886	941	G	46	-39.69	-1.75	17.39	-80.43	-0.67
886	1004	G	2	-43.6	-2.93	10.6	-5.86	-0.05

i-nuc	BP(j)	Nuc	#BP_Win	avgMFE	avgZ	avgED	SumZ	SumZ/#TotalWindows	BPs= 3
nt-887	-	A	120	-	-	-	-	-
887	NoBP	A	112	-36.49	-1.94	13.89	-217.57	-1.81
887	774	U	2	-34.85	-1.32	16.19	-2.65	-0.02
887	773	U	2	-36.5	-1.74	16.4	-3.47	-0.03
887	1003	U	4	-42.2	-2.57	11.88	-10.28	-0.09

i-nuc	BP(j)	Nuc	#BP_Win	avgMFE	avgZ	avgED	SumZ	SumZ/#TotalWindows	BPs= 4
nt-888	-	G	120	-	-	-	-	-
888	NoBP	G	51	-39.52	-1.73	17.42	-88.15	-0.73
888	772	C	2	-36.5	-1.74	16.4	-3.47	-0.03
888	773	U	1	-35.0	-1.4	15.84	-1.4	-0.01
888	883	C	62	-34.02	-2.11	11.09	-130.78	-1.09
888	1002	C	4	-42.2	-2.57	11.88	-10.28	-0.09

i-nuc	BP(j)	Nuc	#BP_Win	avgMFE	avgZ	avgED	SumZ	SumZ/#TotalWindows	BPs= 4
nt-889	-	C	120	-	-	-	-	-
889	771	G	2	-36.5	-1.74	16.4	-3.47	-0.03
889	NoBP	C	2	-34.4	-0.93	22.98	-1.86	-0.02
889	882	G	62	-34.02	-2.11	11.09	-130.78	-1.09
889	940	G	46	-39.69	-1.75	17.39	-80.43	-0.67
889	1000	G	8	-41.28	-2.3	13.07	-18.41	-0.15

i-nuc	BP(j)	Nuc	#BP_Win	avgMFE	avgZ	avgED	SumZ	SumZ/#TotalWindows	BPs= 4
nt-890	-	U	120	-	-	-	-	-
890	NoBP	U	3	-37.5	-1.84	15.55	-5.52	-0.05
890	881	A	62	-34.02	-2.11	11.09	-130.78	-1.09
890	938	A	1	-33.8	-0.46	30.12	-0.46	-0.0
890	939	A	46	-39.69	-1.75	17.39	-80.43	-0.67
890	999	A	8	-41.28	-2.3	13.07	-18.41	-0.15

i-nuc	BP(j)	Nuc	#BP_Win	avgMFE	avgZ	avgED	SumZ	SumZ/#TotalWindows	BPs= 3
nt-891	-	G	120	-	-	-	-	-
891	NoBP	G	50	-39.67	-1.77	17.18	-88.52	-0.74
891	880	C	61	-33.92	-2.11	10.99	-128.97	-1.07
891	937	U	1	-33.8	-0.46	30.12	-0.46	-0.0
891	998	C	8	-41.28	-2.3	13.07	-18.41	-0.15

i-nuc	BP(j)	Nuc	#BP_Win	avgMFE	avgZ	avgED	SumZ	SumZ/#TotalWindows	BPs= 3
nt-892	-	U	120	-	-	-	-	-
892	879	A	60	-33.77	-2.11	11.0	-126.34	-1.05
892	936	A	1	-33.8	-0.46	30.12	-0.46	-0.0
892	NoBP	U	51	-39.87	-1.82	16.95	-92.65	-0.77
892	997	A	8	-41.28	-2.3	13.07	-18.41	-0.15

i-nuc	BP(j)	Nuc	#BP_Win	avgMFE	avgZ	avgED	SumZ	SumZ/#TotalWindows	BPs= 2
nt-893	-	C	120	-	-	-	-	-
893	NoBP	C	115	-37.13	-2.0	13.84	-230.42	-1.92
893	876	G	4	-33.35	-2.04	11.62	-8.16	-0.07
893	797	G	1	-28.0	-0.88	14.52	-0.88	-0.01

i-nuc	BP(j)	Nuc	#BP_Win	avgMFE	avgZ	avgED	SumZ	SumZ/#TotalWindows	BPs= 2
nt-894	-	A	120	-	-	-	-	-
894	NoBP	A	115	-37.19	-2.02	13.81	-232.01	-1.93
894	875	U	4	-33.35	-2.04	11.62	-8.16	-0.07
894	796	U	1	-28.0	-0.88	14.52	-0.88	-0.01

i-nuc	BP(j)	Nuc	#BP_Win	avgMFE	avgZ	avgED	SumZ	SumZ/#TotalWindows	BPs= 3
nt-895	-	U	120	-	-	-	-	-
895	NoBP	U	35	-30.57	-1.99	9.55	-69.78	-0.58
895	874	G	4	-33.35	-2.04	11.62	-8.16	-0.07
895	795	G	1	-28.0	-0.88	14.52	-0.88	-0.01
895	935	A	80	-40.17	-2.05	15.66	-163.75	-1.36

i-nuc	BP(j)	Nuc	#BP_Win	avgMFE	avgZ	avgED	SumZ	SumZ/#TotalWindows	BPs= 2
nt-896	-	C	120	-	-	-	-	-
896	NoBP	C	37	-30.55	-1.99	9.76	-73.72	-0.61
896	794	G	1	-28.0	-0.88	14.52	-0.88	-0.01
896	934	G	82	-40.15	-2.06	15.52	-168.81	-1.41

i-nuc	BP(j)	Nuc	#BP_Win	avgMFE	avgZ	avgED	SumZ	SumZ/#TotalWindows	BPs= 3
nt-897	-	C	120	-	-	-	-	-
897	NoBP	C	33	-30.12	-1.98	9.58	-65.41	-0.55
897	793	G	1	-28.0	-0.88	14.52	-0.88	-0.01
897	931	G	2	-33.3	-2.02	9.88	-4.03	-0.03
897	933	G	84	-40.05	-2.06	15.56	-172.76	-1.44

i-nuc	BP(j)	Nuc	#BP_Win	avgMFE	avgZ	avgED	SumZ	SumZ/#TotalWindows	BPs= 3
nt-898	-	U	120	-	-	-	-	-
898	NoBP	U	33	-29.89	-1.93	9.73	-63.8	-0.53
898	930	A	2	-33.3	-2.02	9.88	-4.03	-0.03
898	932	A	84	-40.05	-2.06	15.56	-172.76	-1.44
898	935	A	1	-36.0	-1.55	27.93	-1.55	-0.01

i-nuc	BP(j)	Nuc	#BP_Win	avgMFE	avgZ	avgED	SumZ	SumZ/#TotalWindows	BPs= 3
nt-899	-	C	120	-	-	-	-	-
899	NoBP	C	33	-29.92	-1.91	9.98	-62.9	-0.52
899	929	G	2	-33.3	-2.02	9.88	-4.03	-0.03
899	931	G	84	-40.05	-2.06	15.56	-172.76	-1.44
899	934	G	1	-36.0	-1.55	27.93	-1.55	-0.01

i-nuc	BP(j)	Nuc	#BP_Win	avgMFE	avgZ	avgED	SumZ	SumZ/#TotalWindows	BPs= 2
nt-900	-	C	120	-	-	-	-	-
900	NoBP	C	117	-37.2	-2.01	14.03	-234.84	-1.96
900	928	G	2	-33.3	-2.02	9.88	-4.03	-0.03
900	933	G	1	-36.0	-1.55	27.93	-1.55	-0.01

i-nuc	BP(j)	Nuc	#BP_Win	avgMFE	avgZ	avgED	SumZ	SumZ/#TotalWindows	BPs= 3
nt-901	-	C	120	-	-	-	-	-
901	NoBP	C	31	-29.92	-1.87	9.98	-57.88	-0.48
901	929	G	86	-39.83	-2.05	15.57	-176.04	-1.47
901	927	G	2	-33.3	-2.02	9.88	-4.03	-0.03
901	931	G	1	-36.0	-1.55	27.93	-1.55	-0.01

i-nuc	BP(j)	Nuc	#BP_Win	avgMFE	avgZ	avgED	SumZ	SumZ/#TotalWindows	BPs= 3
nt-902	-	C	120	-	-	-	-	-
902	NoBP	C	31	-29.95	-1.83	10.21	-56.83	-0.47
902	928	G	86	-39.83	-2.05	15.57	-176.04	-1.47
902	926	G	2	-33.3	-2.02	9.88	-4.03	-0.03
902	929	G	1	-36.0	-1.55	27.93	-1.55	-0.01

i-nuc	BP(j)	Nuc	#BP_Win	avgMFE	avgZ	avgED	SumZ	SumZ/#TotalWindows	BPs= 2
nt-903	-	C	120	-	-	-	-	-
903	NoBP	C	33	-30.19	-1.81	10.38	-59.89	-0.5
903	927	G	86	-39.83	-2.05	15.57	-176.04	-1.47
903	928	G	1	-36.0	-1.55	27.93	-1.55	-0.01

i-nuc	BP(j)	Nuc	#BP_Win	avgMFE	avgZ	avgED	SumZ	SumZ/#TotalWindows	BPs= 4
nt-904	-	C	120	-	-	-	-	-
904	NoBP	C	16	-32.47	-1.87	10.98	-29.9	-0.25
904	816	G	15	-27.15	-1.72	9.55	-25.84	-0.22
904	926	G	86	-39.83	-2.05	15.57	-176.04	-1.47
904	927	G	1	-36.0	-1.55	27.93	-1.55	-0.01
904	1020	G	2	-36.0	-1.62	15.12	-3.25	-0.03

i-nuc	BP(j)	Nuc	#BP_Win	avgMFE	avgZ	avgED	SumZ	SumZ/#TotalWindows	BPs= 3
nt-905	-	U	120	-	-	-	-	-
905	NoBP	U	102	-38.7	-2.01	14.91	-205.03	-1.71
905	815	A	15	-27.15	-1.72	9.55	-25.84	-0.22
905	926	G	1	-36.0	-1.55	27.93	-1.55	-0.01
905	1019	A	2	-36.0	-1.62	15.12	-3.25	-0.03

i-nuc	BP(j)	Nuc	#BP_Win	avgMFE	avgZ	avgED	SumZ	SumZ/#TotalWindows	BPs= 2
nt-906	-	U	120	-	-	-	-	-
906	NoBP	U	103	-38.7	-2.0	15.09	-205.8	-1.71
906	814	A	15	-27.15	-1.72	9.55	-25.84	-0.22
906	1018	G	2	-36.0	-1.62	15.12	-3.25	-0.03

i-nuc	BP(j)	Nuc	#BP_Win	avgMFE	avgZ	avgED	SumZ	SumZ/#TotalWindows	BPs= 0
nt-907	-	U	120	-	-	-	-	-
907	NoBP	U	120	-37.23	-1.95	14.45	-234.02	-1.95

i-nuc	BP(j)	Nuc	#BP_Win	avgMFE	avgZ	avgED	SumZ	SumZ/#TotalWindows	BPs= 1
nt-908	-	U	120	-	-	-	-	-
908	NoBP	U	110	-37.38	-1.97	14.5	-216.9	-1.81
908	1014	A	10	-35.9	-1.58	14.76	-15.83	-0.13

i-nuc	BP(j)	Nuc	#BP_Win	avgMFE	avgZ	avgED	SumZ	SumZ/#TotalWindows	BPs= 2
nt-909	-	A	120	-	-	-	-	-
909	NoBP	A	94	-39.06	-2.0	15.4	-188.31	-1.57
909	812	U	15	-27.15	-1.72	9.55	-25.84	-0.22
909	1013	U	11	-35.77	-1.55	14.96	-17.09	-0.14

i-nuc	BP(j)	Nuc	#BP_Win	avgMFE	avgZ	avgED	SumZ	SumZ/#TotalWindows	BPs= 2
nt-910	-	U	120	-	-	-	-	-
910	NoBP	U	93	-39.15	-2.0	15.49	-186.29	-1.55
910	811	A	15	-27.15	-1.72	9.55	-25.84	-0.22
910	1012	A	12	-35.57	-1.5	15.79	-18.03	-0.15

i-nuc	BP(j)	Nuc	#BP_Win	avgMFE	avgZ	avgED	SumZ	SumZ/#TotalWindows	BPs= 4
nt-911	-	G	120	-	-	-	-	-
911	NoBP	G	3	-29.93	-1.01	16.8	-3.02	-0.03
911	810	C	15	-27.15	-1.72	9.55	-25.84	-0.22
911	820	U	1	-27.2	-1.02	16.57	-1.02	-0.01
911	921	U	89	-39.64	-2.04	15.58	-181.62	-1.51
911	1011	U	12	-35.57	-1.5	15.79	-18.03	-0.15

i-nuc	BP(j)	Nuc	#BP_Win	avgMFE	avgZ	avgED	SumZ	SumZ/#TotalWindows	BPs= 4
nt-912	-	A	120	-	-	-	-	-
912	NoBP	A	3	-31.53	-0.98	19.34	-2.95	-0.02
912	809	U	15	-27.15	-1.72	9.55	-25.84	-0.22
912	819	U	1	-27.2	-1.02	16.57	-1.02	-0.01
912	920	U	89	-39.64	-2.04	15.58	-181.62	-1.51
912	1010	U	12	-35.57	-1.5	15.79	-18.03	-0.15

i-nuc	BP(j)	Nuc	#BP_Win	avgMFE	avgZ	avgED	SumZ	SumZ/#TotalWindows	BPs= 4
nt-913	-	G	120	-	-	-	-	-
913	808	C	15	-27.15	-1.72	9.55	-25.84	-0.22
913	818	C	1	-27.2	-1.02	16.57	-1.02	-0.01
913	919	C	89	-39.64	-2.04	15.58	-181.62	-1.51
913	1009	C	12	-35.57	-1.5	15.79	-18.03	-0.15
913	NoBP	G	3	-33.3	-1.04	21.66	-3.12	-0.03

i-nuc	BP(j)	Nuc	#BP_Win	avgMFE	avgZ	avgED	SumZ	SumZ/#TotalWindows	BPs= 2
nt-914	-	A	120	-	-	-	-	-
914	NoBP	A	107	-37.78	-1.97	14.99	-211.17	-1.76
914	817	U	1	-27.2	-1.02	16.57	-1.02	-0.01
914	1008	U	12	-35.57	-1.5	15.79	-18.03	-0.15

i-nuc	BP(j)	Nuc	#BP_Win	avgMFE	avgZ	avgED	SumZ	SumZ/#TotalWindows	BPs= 2
nt-915	-	C	120	-	-	-	-	-
915	NoBP	C	107	-37.84	-1.97	15.1	-211.18	-1.76
915	816	G	1	-27.2	-1.02	16.57	-1.02	-0.01
915	1007	G	12	-35.57	-1.5	15.79	-18.03	-0.15

i-nuc	BP(j)	Nuc	#BP_Win	avgMFE	avgZ	avgED	SumZ	SumZ/#TotalWindows	BPs= 0
nt-916	-	C	120	-	-	-	-	-
916	NoBP	C	120	-37.57	-1.92	15.26	-230.27	-1.92

i-nuc	BP(j)	Nuc	#BP_Win	avgMFE	avgZ	avgED	SumZ	SumZ/#TotalWindows	BPs= 0
nt-917	-	A	120	-	-	-	-	-
917	NoBP	A	120	-37.62	-1.92	15.34	-230.14	-1.92

i-nuc	BP(j)	Nuc	#BP_Win	avgMFE	avgZ	avgED	SumZ	SumZ/#TotalWindows	BPs= 1
nt-918	-	C	120	-	-	-	-	-
918	NoBP	C	118	-37.85	-1.92	15.44	-227.12	-1.89
918	927	G	2	-27.25	-1.3	14.17	-2.59	-0.02

i-nuc	BP(j)	Nuc	#BP_Win	avgMFE	avgZ	avgED	SumZ	SumZ/#TotalWindows	BPs= 2
nt-919	-	C	120	-	-	-	-	-
919	NoBP	C	29	-32.56	-1.56	15.2	-45.12	-0.38
919	926	G	2	-27.25	-1.3	14.17	-2.59	-0.02
919	913	G	89	-39.64	-2.04	15.58	-181.62	-1.51

i-nuc	BP(j)	Nuc	#BP_Win	avgMFE	avgZ	avgED	SumZ	SumZ/#TotalWindows	BPs= 2
nt-920	-	U	120	-	-	-	-	-
920	NoBP	U	9	-27.21	-1.86	10.03	-16.71	-0.14
920	912	A	89	-39.64	-2.04	15.58	-181.62	-1.51
920	1001	A	22	-34.53	-1.38	17.54	-30.3	-0.25

i-nuc	BP(j)	Nuc	#BP_Win	avgMFE	avgZ	avgED	SumZ	SumZ/#TotalWindows	BPs= 2
nt-921	-	U	120	-	-	-	-	-
921	NoBP	U	8	-27.21	-1.83	10.2	-14.63	-0.12
921	911	G	89	-39.64	-2.04	15.58	-181.62	-1.51
921	1000	G	23	-34.42	-1.36	17.54	-31.35	-0.26

i-nuc	BP(j)	Nuc	#BP_Win	avgMFE	avgZ	avgED	SumZ	SumZ/#TotalWindows	BPs= 1
nt-922	-	U	120	-	-	-	-	-
922	NoBP	U	96	-38.74	-2.02	15.2	-194.18	-1.62
922	999	A	24	-34.3	-1.34	17.76	-32.22	-0.27

i-nuc	BP(j)	Nuc	#BP_Win	avgMFE	avgZ	avgED	SumZ	SumZ/#TotalWindows	BPs= 1
nt-923	-	G	120	-	-	-	-	-
923	NoBP	G	95	-38.86	-2.02	15.27	-192.04	-1.6
923	998	C	25	-34.2	-1.33	18.12	-33.31	-0.28

i-nuc	BP(j)	Nuc	#BP_Win	avgMFE	avgZ	avgED	SumZ	SumZ/#TotalWindows	BPs= 1
nt-924	-	U	120	-	-	-	-	-
924	NoBP	U	95	-38.89	-2.01	15.47	-190.8	-1.59
924	997	A	25	-34.2	-1.33	18.12	-33.31	-0.28

i-nuc	BP(j)	Nuc	#BP_Win	avgMFE	avgZ	avgED	SumZ	SumZ/#TotalWindows	BPs= 1
nt-925	-	U	120	-	-	-	-	-
925	NoBP	U	95	-38.92	-2.0	15.67	-189.62	-1.58
925	996	A	25	-34.2	-1.33	18.12	-33.31	-0.28

i-nuc	BP(j)	Nuc	#BP_Win	avgMFE	avgZ	avgED	SumZ	SumZ/#TotalWindows	BPs= 5
nt-926	-	G	120	-	-	-	-	-
926	NoBP	G	4	-29.45	-1.01	22.86	-4.04	-0.03
926	919	C	2	-27.25	-1.3	14.17	-2.59	-0.02
926	904	C	86	-39.83	-2.05	15.57	-176.04	-1.47
926	902	C	2	-33.3	-2.02	9.88	-4.03	-0.03
926	905	U	1	-36.0	-1.55	27.93	-1.55	-0.01
926	995	U	25	-34.2	-1.33	18.12	-33.31	-0.28

i-nuc	BP(j)	Nuc	#BP_Win	avgMFE	avgZ	avgED	SumZ	SumZ/#TotalWindows	BPs= 6
nt-927	-	G	120	-	-	-	-	-
927	918	C	2	-27.25	-1.3	14.17	-2.59	-0.02
927	903	C	86	-39.83	-2.05	15.57	-176.04	-1.47
927	901	C	2	-33.3	-2.02	9.88	-4.03	-0.03
927	904	C	1	-36.0	-1.55	27.93	-1.55	-0.01
927	994	C	25	-34.2	-1.33	18.12	-33.31	-0.28
927	998	C	4	-30.28	-0.7	27.35	-2.82	-0.02

i-nuc	BP(j)	Nuc	#BP_Win	avgMFE	avgZ	avgED	SumZ	SumZ/#TotalWindows	BPs= 4
nt-928	-	G	120	-	-	-	-	-
928	NoBP	G	6	-29.68	-0.76	25.49	-4.53	-0.04
928	902	C	86	-39.83	-2.05	15.57	-176.04	-1.47
928	900	C	2	-33.3	-2.02	9.88	-4.03	-0.03
928	903	C	1	-36.0	-1.55	27.93	-1.55	-0.01
928	993	U	25	-34.2	-1.33	18.12	-33.31	-0.28

i-nuc	BP(j)	Nuc	#BP_Win	avgMFE	avgZ	avgED	SumZ	SumZ/#TotalWindows	BPs= 4
nt-929	-	G	120	-	-	-	-	-
929	901	C	86	-39.83	-2.05	15.57	-176.04	-1.47
929	899	C	2	-33.3	-2.02	9.88	-4.03	-0.03
929	902	C	1	-36.0	-1.55	27.93	-1.55	-0.01
929	992	U	25	-34.2	-1.33	18.12	-33.31	-0.28
929	NoBP	G	6	-30.15	-0.7	27.52	-4.21	-0.04

i-nuc	BP(j)	Nuc	#BP_Win	avgMFE	avgZ	avgED	SumZ	SumZ/#TotalWindows	BPs= 2
nt-930	-	A	120	-	-	-	-	-
930	NoBP	A	114	-38.39	-1.86	16.56	-211.61	-1.76
930	898	U	2	-33.3	-2.02	9.88	-4.03	-0.03
930	995	U	4	-30.28	-0.7	27.35	-2.82	-0.02

i-nuc	BP(j)	Nuc	#BP_Win	avgMFE	avgZ	avgED	SumZ	SumZ/#TotalWindows	BPs= 4
nt-931	-	G	120	-	-	-	-	-
931	897	C	2	-33.3	-2.02	9.88	-4.03	-0.03
931	899	C	84	-40.05	-2.06	15.56	-172.76	-1.44
931	901	C	1	-36.0	-1.55	27.93	-1.55	-0.01
931	NoBP	G	29	-33.68	-1.25	19.49	-36.38	-0.3
931	994	C	4	-30.28	-0.7	27.35	-2.82	-0.02

i-nuc	BP(j)	Nuc	#BP_Win	avgMFE	avgZ	avgED	SumZ	SumZ/#TotalWindows	BPs= 2
nt-932	-	A	120	-	-	-	-	-
932	NoBP	A	32	-33.72	-1.29	19.49	-41.3	-0.34
932	898	U	84	-40.05	-2.06	15.56	-172.76	-1.44
932	993	U	4	-30.28	-0.7	27.35	-2.82	-0.02

i-nuc	BP(j)	Nuc	#BP_Win	avgMFE	avgZ	avgED	SumZ	SumZ/#TotalWindows	BPs= 3
nt-933	-	G	120	-	-	-	-	-
933	897	C	84	-40.05	-2.06	15.56	-172.76	-1.44
933	900	C	1	-36.0	-1.55	27.93	-1.55	-0.01
933	NoBP	G	31	-33.6	-1.26	19.54	-39.06	-0.33
933	992	U	4	-30.28	-0.7	27.35	-2.82	-0.02

i-nuc	BP(j)	Nuc	#BP_Win	avgMFE	avgZ	avgED	SumZ	SumZ/#TotalWindows	BPs= 2
nt-934	-	G	120	-	-	-	-	-
934	896	C	82	-40.15	-2.06	15.52	-168.81	-1.41
934	NoBP	G	37	-33.33	-1.23	20.71	-45.52	-0.38
934	899	C	1	-36.0	-1.55	27.93	-1.55	-0.01

i-nuc	BP(j)	Nuc	#BP_Win	avgMFE	avgZ	avgED	SumZ	SumZ/#TotalWindows	BPs= 2
nt-935	-	A	120	-	-	-	-	-
935	895	U	80	-40.17	-2.05	15.66	-163.75	-1.36
935	NoBP	A	39	-33.5	-1.28	20.82	-50.01	-0.42
935	898	U	1	-36.0	-1.55	27.93	-1.55	-0.01

i-nuc	BP(j)	Nuc	#BP_Win	avgMFE	avgZ	avgED	SumZ	SumZ/#TotalWindows	BPs= 1
nt-936	-	A	120	-	-	-	-	-
936	NoBP	A	119	-37.95	-1.8	17.46	-213.84	-1.78
936	892	U	1	-33.8	-0.46	30.12	-0.46	-0.0

i-nuc	BP(j)	Nuc	#BP_Win	avgMFE	avgZ	avgED	SumZ	SumZ/#TotalWindows	BPs= 1
nt-937	-	U	120	-	-	-	-	-
937	NoBP	U	119	-37.9	-1.79	17.57	-212.53	-1.77
937	891	G	1	-33.8	-0.46	30.12	-0.46	-0.0

i-nuc	BP(j)	Nuc	#BP_Win	avgMFE	avgZ	avgED	SumZ	SumZ/#TotalWindows	BPs= 1
nt-938	-	A	120	-	-	-	-	-
938	NoBP	A	119	-37.84	-1.77	17.63	-211.19	-1.76
938	890	U	1	-33.8	-0.46	30.12	-0.46	-0.0

i-nuc	BP(j)	Nuc	#BP_Win	avgMFE	avgZ	avgED	SumZ	SumZ/#TotalWindows	BPs= 3
nt-939	-	A	120	-	-	-	-	-
939	NoBP	A	37	-34.45	-1.39	18.61	-51.29	-0.43
939	850	U	1	-33.0	-0.56	26.78	-0.56	-0.0
939	890	U	46	-39.69	-1.75	17.39	-80.43	-0.67
939	993	U	36	-38.81	-2.16	17.18	-77.84	-0.65

i-nuc	BP(j)	Nuc	#BP_Win	avgMFE	avgZ	avgED	SumZ	SumZ/#TotalWindows	BPs= 4
nt-940	-	G	120	-	-	-	-	-
940	NoBP	G	34	-34.04	-1.33	18.59	-45.35	-0.38
940	849	C	1	-33.0	-0.56	26.78	-0.56	-0.0
940	886	C	1	-33.8	-0.46	30.12	-0.46	-0.0
940	889	C	46	-39.69	-1.75	17.39	-80.43	-0.67
940	992	U	38	-38.77	-2.15	17.14	-81.74	-0.68

i-nuc	BP(j)	Nuc	#BP_Win	avgMFE	avgZ	avgED	SumZ	SumZ/#TotalWindows	BPs= 5
nt-941	-	G	120	-	-	-	-	-
941	NoBP	G	2	-35.85	-1.61	13.45	-3.22	-0.03
941	848	C	1	-33.0	-0.56	26.78	-0.56	-0.0
941	885	C	1	-33.8	-0.46	30.12	-0.46	-0.0
941	886	C	46	-39.69	-1.75	17.39	-80.43	-0.67
941	850	U	1	-38.3	-1.52	21.53	-1.52	-0.01
941	991	U	69	-36.43	-1.76	18.0	-121.32	-1.01

i-nuc	BP(j)	Nuc	#BP_Win	avgMFE	avgZ	avgED	SumZ	SumZ/#TotalWindows	BPs= 5
nt-942	-	G	120	-	-	-	-	-
942	NoBP	G	1	-34.0	-1.08	19.27	-1.08	-0.01
942	847	U	1	-33.0	-0.56	26.78	-0.56	-0.0
942	884	C	1	-33.8	-0.46	30.12	-0.46	-0.0
942	885	C	46	-39.69	-1.75	17.39	-80.43	-0.67
942	849	C	1	-38.3	-1.52	21.53	-1.52	-0.01
942	990	C	70	-36.36	-1.76	17.94	-123.12	-1.03

i-nuc	BP(j)	Nuc	#BP_Win	avgMFE	avgZ	avgED	SumZ	SumZ/#TotalWindows	BPs= 4
nt-943	-	G	120	-	-	-	-	-
943	NoBP	G	1	-33.0	-0.56	26.78	-0.56	-0.0
943	883	C	1	-33.8	-0.46	30.12	-0.46	-0.0
943	884	C	46	-39.69	-1.75	17.39	-80.43	-0.67
943	848	C	1	-38.3	-1.52	21.53	-1.52	-0.01
943	989	C	71	-36.23	-1.75	17.91	-124.06	-1.03

i-nuc	BP(j)	Nuc	#BP_Win	avgMFE	avgZ	avgED	SumZ	SumZ/#TotalWindows	BPs= 3
nt-944	-	G	120	-	-	-	-	-
944	NoBP	G	2	-29.6	-0.52	33.74	-1.05	-0.01
944	883	C	46	-39.69	-1.75	17.39	-80.43	-0.67
944	847	U	1	-38.3	-1.52	21.53	-1.52	-0.01
944	988	C	71	-36.23	-1.75	17.91	-124.06	-1.03

i-nuc	BP(j)	Nuc	#BP_Win	avgMFE	avgZ	avgED	SumZ	SumZ/#TotalWindows	BPs= 3
nt-945	-	C	120	-	-	-	-	-
945	882	G	46	-39.69	-1.75	17.39	-80.43	-0.67
945	846	G	1	-38.3	-1.52	21.53	-1.52	-0.01
945	987	G	71	-36.23	-1.75	17.91	-124.06	-1.03
945	NoBP	C	2	-25.4	-0.6	33.06	-1.21	-0.01

i-nuc	BP(j)	Nuc	#BP_Win	avgMFE	avgZ	avgED	SumZ	SumZ/#TotalWindows	BPs= 2
nt-946	-	U	120	-	-	-	-	-
946	881	A	45	-39.76	-1.76	17.21	-79.35	-0.66
946	NoBP	U	4	-28.62	-0.82	28.22	-3.27	-0.03
946	986	A	71	-36.23	-1.75	17.91	-124.06	-1.03

i-nuc	BP(j)	Nuc	#BP_Win	avgMFE	avgZ	avgED	SumZ	SumZ/#TotalWindows	BPs= 3
nt-947	-	U	120	-	-	-	-	-
947	NoBP	U	7	-31.01	-1.0	26.77	-7.02	-0.06
947	879	A	41	-39.89	-1.78	16.47	-73.0	-0.61
947	844	G	1	-38.3	-1.52	21.53	-1.52	-0.01
947	984	A	71	-36.23	-1.75	17.91	-124.06	-1.03

i-nuc	BP(j)	Nuc	#BP_Win	avgMFE	avgZ	avgED	SumZ	SumZ/#TotalWindows	BPs= 4
nt-948	-	G	120	-	-	-	-	-
948	NoBP	G	2	-38.5	-1.47	24.84	-2.94	-0.02
948	878	C	41	-39.89	-1.78	16.47	-73.0	-0.61
948	843	C	1	-38.3	-1.52	21.53	-1.52	-0.01
948	983	C	71	-36.23	-1.75	17.91	-124.06	-1.03
948	961	C	5	-25.4	-0.57	26.27	-2.83	-0.02

i-nuc	BP(j)	Nuc	#BP_Win	avgMFE	avgZ	avgED	SumZ	SumZ/#TotalWindows	BPs= 4
nt-949	-	G	120	-	-	-	-	-
949	NoBP	G	2	-32.35	-1.25	16.98	-2.5	-0.02
949	877	C	41	-39.89	-1.78	16.47	-73.0	-0.61
949	842	C	1	-38.3	-1.52	21.53	-1.52	-0.01
949	982	C	71	-36.23	-1.75	17.91	-124.06	-1.03
949	960	U	5	-25.4	-0.57	26.27	-2.83	-0.02

i-nuc	BP(j)	Nuc	#BP_Win	avgMFE	avgZ	avgED	SumZ	SumZ/#TotalWindows	BPs= 4
nt-950	-	C	120	-	-	-	-	-
950	876	G	41	-39.89	-1.78	16.47	-73.0	-0.61
950	841	G	1	-38.3	-1.52	21.53	-1.52	-0.01
950	980	G	71	-36.23	-1.75	17.91	-124.06	-1.03
950	959	G	5	-25.4	-0.57	26.27	-2.83	-0.02
950	NoBP	C	2	-26.2	-1.34	8.46	-2.67	-0.02

i-nuc	BP(j)	Nuc	#BP_Win	avgMFE	avgZ	avgED	SumZ	SumZ/#TotalWindows	BPs= 3
nt-951	-	U	120	-	-	-	-	-
951	NoBP	U	101	-37.27	-1.75	17.38	-177.05	-1.48
951	874	G	11	-40.14	-1.8	17.99	-19.77	-0.16
951	958	G	5	-25.4	-0.57	26.27	-2.83	-0.02
951	1067	A	3	-26.13	-1.35	8.35	-4.05	-0.03

i-nuc	BP(j)	Nuc	#BP_Win	avgMFE	avgZ	avgED	SumZ	SumZ/#TotalWindows	BPs= 4
nt-952	-	A	120	-	-	-	-	-
952	NoBP	A	19	-37.81	-1.62	15.08	-30.71	-0.26
952	873	U	11	-40.14	-1.8	17.99	-19.77	-0.16
952	978	U	82	-36.93	-1.77	17.84	-145.15	-1.21
952	957	U	5	-25.4	-0.57	26.27	-2.83	-0.02
952	1066	U	3	-26.13	-1.35	8.35	-4.05	-0.03

i-nuc	BP(j)	Nuc	#BP_Win	avgMFE	avgZ	avgED	SumZ	SumZ/#TotalWindows	BPs= 4
nt-953	-	G	120	-	-	-	-	-
953	NoBP	G	22	-34.14	-1.31	17.63	-28.91	-0.24
953	872	C	11	-40.14	-1.8	17.99	-19.77	-0.16
953	848	C	2	-39.8	-1.87	11.26	-3.74	-0.03
953	977	C	82	-36.93	-1.77	17.84	-145.15	-1.21
953	1065	C	3	-26.13	-1.35	8.35	-4.05	-0.03

i-nuc	BP(j)	Nuc	#BP_Win	avgMFE	avgZ	avgED	SumZ	SumZ/#TotalWindows	BPs= 2
nt-954	-	A	120	-	-	-	-	-
954	NoBP	A	36	-34.93	-1.44	16.91	-51.91	-0.43
954	847	U	2	-39.8	-1.87	11.26	-3.74	-0.03
954	976	U	82	-36.93	-1.77	17.84	-145.15	-1.21

i-nuc	BP(j)	Nuc	#BP_Win	avgMFE	avgZ	avgED	SumZ	SumZ/#TotalWindows	BPs= 2
nt-955	-	U	120	-	-	-	-	-
955	NoBP	U	36	-34.52	-1.41	17.06	-50.7	-0.42
955	846	G	2	-39.8	-1.87	11.26	-3.74	-0.03
955	975	G	82	-36.93	-1.77	17.84	-145.15	-1.21

i-nuc	BP(j)	Nuc	#BP_Win	avgMFE	avgZ	avgED	SumZ	SumZ/#TotalWindows	BPs= 1
nt-956	-	U	120	-	-	-	-	-
956	NoBP	U	38	-34.44	-1.4	16.92	-53.3	-0.44
956	974	A	82	-36.93	-1.77	17.84	-145.15	-1.21

i-nuc	BP(j)	Nuc	#BP_Win	avgMFE	avgZ	avgED	SumZ	SumZ/#TotalWindows	BPs= 2
nt-957	-	U	120	-	-	-	-	-
957	NoBP	U	113	-36.43	-1.69	17.33	-190.62	-1.59
957	844	G	2	-39.8	-1.87	11.26	-3.74	-0.03
957	952	A	5	-25.4	-0.57	26.27	-2.83	-0.02

i-nuc	BP(j)	Nuc	#BP_Win	avgMFE	avgZ	avgED	SumZ	SumZ/#TotalWindows	BPs= 5
nt-958	-	G	120	-	-	-	-	-
958	NoBP	G	98	-36.86	-1.71	17.69	-167.52	-1.4
958	843	C	2	-39.8	-1.87	11.26	-3.74	-0.03
958	872	C	5	-39.96	-1.96	14.53	-9.78	-0.08
958	989	C	2	-43.5	-2.12	24.77	-4.23	-0.04
958	951	U	5	-25.4	-0.57	26.27	-2.83	-0.02
958	1061	C	8	-25.39	-0.99	13.63	-7.89	-0.07

i-nuc	BP(j)	Nuc	#BP_Win	avgMFE	avgZ	avgED	SumZ	SumZ/#TotalWindows	BPs= 5
nt-959	-	G	120	-	-	-	-	-
959	NoBP	G	98	-36.72	-1.7	17.78	-166.69	-1.39
959	842	C	2	-39.8	-1.87	11.26	-3.74	-0.03
959	871	C	5	-39.96	-1.96	14.53	-9.78	-0.08
959	988	C	2	-43.5	-2.12	24.77	-4.23	-0.04
959	950	C	5	-25.4	-0.57	26.27	-2.83	-0.02
959	1060	C	8	-25.39	-0.99	13.63	-7.89	-0.07

i-nuc	BP(j)	Nuc	#BP_Win	avgMFE	avgZ	avgED	SumZ	SumZ/#TotalWindows	BPs= 6
nt-960	-	U	120	-	-	-	-	-
960	841	G	1	-40.5	-1.95	11.43	-1.95	-0.02
960	NoBP	U	14	-34.29	-1.28	17.2	-17.96	-0.15
960	970	A	85	-36.99	-1.77	17.76	-150.09	-1.25
960	870	G	5	-39.96	-1.96	14.53	-9.78	-0.08
960	987	G	2	-43.5	-2.12	24.77	-4.23	-0.04
960	949	G	5	-25.4	-0.57	26.27	-2.83	-0.02
960	1059	A	8	-25.39	-0.99	13.63	-7.89	-0.07

i-nuc	BP(j)	Nuc	#BP_Win	avgMFE	avgZ	avgED	SumZ	SumZ/#TotalWindows	BPs= 2
nt-961	-	C	120	-	-	-	-	-
961	NoBP	C	30	-33.18	-1.37	16.22	-41.07	-0.34
961	969	G	85	-36.99	-1.77	17.76	-150.09	-1.25
961	948	G	5	-25.4	-0.57	26.27	-2.83	-0.02

i-nuc	BP(j)	Nuc	#BP_Win	avgMFE	avgZ	avgED	SumZ	SumZ/#TotalWindows	BPs= 4
nt-962	-	C	120	-	-	-	-	-
962	NoBP	C	13	-38.26	-1.62	15.47	-21.05	-0.18
962	968	G	85	-36.99	-1.77	17.76	-150.09	-1.25
962	987	G	1	-41.8	-1.66	19.26	-1.66	-0.01
962	985	G	2	-43.5	-2.12	24.77	-4.23	-0.04
962	1056	G	19	-25.37	-0.85	18.84	-16.21	-0.14

i-nuc	BP(j)	Nuc	#BP_Win	avgMFE	avgZ	avgED	SumZ	SumZ/#TotalWindows	BPs= 4
nt-963	-	U	120	-	-	-	-	-
963	NoBP	U	13	-37.18	-1.56	17.37	-20.29	-0.17
963	967	A	85	-36.99	-1.77	17.76	-150.09	-1.25
963	986	A	1	-41.8	-1.66	19.26	-1.66	-0.01
963	984	A	2	-43.5	-2.12	24.77	-4.23	-0.04
963	1055	A	19	-25.37	-0.85	18.84	-16.21	-0.14

i-nuc	BP(j)	Nuc	#BP_Win	avgMFE	avgZ	avgED	SumZ	SumZ/#TotalWindows	BPs= 2
nt-964	-	U	120	-	-	-	-	-
964	NoBP	U	100	-37.0	-1.74	18.1	-173.79	-1.45
964	985	G	1	-41.8	-1.66	19.26	-1.66	-0.01
964	1054	A	19	-25.37	-0.85	18.84	-16.21	-0.14

i-nuc	BP(j)	Nuc	#BP_Win	avgMFE	avgZ	avgED	SumZ	SumZ/#TotalWindows	BPs= 2
nt-965	-	U	120	-	-	-	-	-
965	NoBP	U	100	-36.86	-1.73	18.39	-172.8	-1.44
965	984	A	1	-41.8	-1.66	19.26	-1.66	-0.01
965	1053	A	19	-25.37	-0.85	18.84	-16.21	-0.14

i-nuc	BP(j)	Nuc	#BP_Win	avgMFE	avgZ	avgED	SumZ	SumZ/#TotalWindows	BPs= 5
nt-966	-	G	120	-	-	-	-	-
966	NoBP	G	89	-37.0	-1.75	17.66	-155.73	-1.3
966	869	U	5	-39.96	-1.96	14.53	-9.78	-0.08
966	983	C	1	-41.8	-1.66	19.26	-1.66	-0.01
966	982	C	2	-43.5	-2.12	24.77	-4.23	-0.04
966	1052	U	19	-25.37	-0.85	18.84	-16.21	-0.14
966	1051	U	4	-23.0	-0.48	43.44	-1.92	-0.02

i-nuc	BP(j)	Nuc	#BP_Win	avgMFE	avgZ	avgED	SumZ	SumZ/#TotalWindows	BPs= 5
nt-967	-	A	120	-	-	-	-	-
967	NoBP	A	4	-33.53	-1.15	22.34	-4.6	-0.04
967	963	U	85	-36.99	-1.77	17.76	-150.09	-1.25
967	868	U	5	-39.96	-1.96	14.53	-9.78	-0.08
967	981	U	3	-42.93	-1.96	22.93	-5.89	-0.05
967	1051	U	19	-25.37	-0.85	18.84	-16.21	-0.14
967	1050	U	4	-23.0	-0.48	43.44	-1.92	-0.02

i-nuc	BP(j)	Nuc	#BP_Win	avgMFE	avgZ	avgED	SumZ	SumZ/#TotalWindows	BPs= 6
nt-968	-	G	120	-	-	-	-	-
968	NoBP	G	5	-40.64	-1.69	20.05	-8.43	-0.07
968	962	C	85	-36.99	-1.77	17.76	-150.09	-1.25
968	867	C	5	-39.96	-1.96	14.53	-9.78	-0.08
968	1050	U	19	-25.37	-0.85	18.84	-16.21	-0.14
968	1049	C	4	-23.0	-0.48	43.44	-1.92	-0.02
968	1052	U	1	-22.5	-0.54	42.81	-0.54	-0.0
968	1087	C	1	-25.8	-1.63	16.48	-1.63	-0.01

i-nuc	BP(j)	Nuc	#BP_Win	avgMFE	avgZ	avgED	SumZ	SumZ/#TotalWindows	BPs= 7
nt-969	-	G	120	-	-	-	-	-
969	NoBP	G	1	-37.2	-1.13	16.04	-1.13	-0.01
969	961	C	85	-36.99	-1.77	17.76	-150.09	-1.25
969	866	U	5	-39.96	-1.96	14.53	-9.78	-0.08
969	979	U	3	-42.93	-1.96	22.93	-5.89	-0.05
969	1049	C	19	-25.37	-0.85	18.84	-16.21	-0.14
969	1048	C	4	-23.0	-0.48	43.44	-1.92	-0.02
969	1051	U	1	-22.5	-0.54	42.81	-0.54	-0.0
969	1086	C	2	-24.55	-1.41	18.66	-2.82	-0.02

i-nuc	BP(j)	Nuc	#BP_Win	avgMFE	avgZ	avgED	SumZ	SumZ/#TotalWindows	BPs= 5
nt-970	-	A	120	-	-	-	-	-
970	960	U	85	-36.99	-1.77	17.76	-150.09	-1.25
970	865	U	5	-39.96	-1.96	14.53	-9.78	-0.08
970	978	U	3	-42.93	-1.96	22.93	-5.89	-0.05
970	NoBP	A	24	-24.81	-0.79	23.41	-18.92	-0.16
970	1050	U	1	-22.5	-0.54	42.81	-0.54	-0.0
970	1085	U	2	-24.55	-1.41	18.66	-2.82	-0.02

i-nuc	BP(j)	Nuc	#BP_Win	avgMFE	avgZ	avgED	SumZ	SumZ/#TotalWindows	BPs= 5
nt-971	-	G	120	-	-	-	-	-
971	NoBP	G	90	-36.0	-1.69	19.2	-152.09	-1.27
971	864	U	5	-39.96	-1.96	14.53	-9.78	-0.08
971	977	C	3	-42.93	-1.96	22.93	-5.89	-0.05
971	1048	C	19	-25.37	-0.85	18.84	-16.21	-0.14
971	1049	C	1	-22.5	-0.54	42.81	-0.54	-0.0
971	1084	U	2	-24.55	-1.41	18.66	-2.82	-0.02

i-nuc	BP(j)	Nuc	#BP_Win	avgMFE	avgZ	avgED	SumZ	SumZ/#TotalWindows	BPs= 3
nt-972	-	A	120	-	-	-	-	-
972	NoBP	A	110	-33.89	-1.53	19.42	-168.4	-1.4
972	863	U	5	-39.96	-1.96	14.53	-9.78	-0.08
972	976	U	3	-42.93	-1.96	22.93	-5.89	-0.05
972	1083	U	2	-24.55	-1.41	18.66	-2.82	-0.02

i-nuc	BP(j)	Nuc	#BP_Win	avgMFE	avgZ	avgED	SumZ	SumZ/#TotalWindows	BPs= 2
nt-973	-	U	120	-	-	-	-	-
973	862	A	5	-39.96	-1.96	14.53	-9.78	-0.08
973	NoBP	U	113	-33.98	-1.54	19.58	-173.81	-1.45
973	1082	A	2	-24.55	-1.41	18.66	-2.82	-0.02

i-nuc	BP(j)	Nuc	#BP_Win	avgMFE	avgZ	avgED	SumZ	SumZ/#TotalWindows	BPs= 2
nt-974	-	A	120	-	-	-	-	-
974	NoBP	A	36	-27.58	-1.05	23.0	-37.72	-0.31
974	956	U	82	-36.93	-1.77	17.84	-145.15	-1.21
974	1081	U	2	-24.55	-1.41	18.66	-2.82	-0.02

i-nuc	BP(j)	Nuc	#BP_Win	avgMFE	avgZ	avgED	SumZ	SumZ/#TotalWindows	BPs= 3
nt-975	-	G	120	-	-	-	-	-
975	NoBP	G	6	-41.52	-1.92	18.95	-11.55	-0.1
975	955	U	82	-36.93	-1.77	17.84	-145.15	-1.21
975	1047	C	30	-24.16	-0.84	24.06	-25.32	-0.21
975	1080	C	2	-24.55	-1.41	18.66	-2.82	-0.02

i-nuc	BP(j)	Nuc	#BP_Win	avgMFE	avgZ	avgED	SumZ	SumZ/#TotalWindows	BPs= 3
nt-976	-	U	120	-	-	-	-	-
976	NoBP	U	5	-29.54	-1.42	18.11	-7.08	-0.06
976	954	A	82	-36.93	-1.77	17.84	-145.15	-1.21
976	972	A	3	-42.93	-1.96	22.93	-5.89	-0.05
976	1046	A	30	-24.16	-0.84	24.06	-25.32	-0.21

i-nuc	BP(j)	Nuc	#BP_Win	avgMFE	avgZ	avgED	SumZ	SumZ/#TotalWindows	BPs= 3
nt-977	-	C	120	-	-	-	-	-
977	NoBP	C	5	-25.2	-1.16	19.29	-5.78	-0.05
977	953	G	82	-36.93	-1.77	17.84	-145.15	-1.21
977	971	G	3	-42.93	-1.96	22.93	-5.89	-0.05
977	1045	G	30	-24.16	-0.84	24.06	-25.32	-0.21

i-nuc	BP(j)	Nuc	#BP_Win	avgMFE	avgZ	avgED	SumZ	SumZ/#TotalWindows	BPs= 2
nt-978	-	U	120	-	-	-	-	-
978	952	A	82	-36.93	-1.77	17.84	-145.15	-1.21
978	970	A	3	-42.93	-1.96	22.93	-5.89	-0.05
978	NoBP	U	35	-23.69	-0.84	23.61	-29.54	-0.25

i-nuc	BP(j)	Nuc	#BP_Win	avgMFE	avgZ	avgED	SumZ	SumZ/#TotalWindows	BPs= 1
nt-979	-	U	119	-	-	-	-	-
979	NoBP	U	116	-32.9	-1.49	19.59	-172.64	-1.45
979	969	G	3	-42.93	-1.96	22.93	-5.89	-0.05

i-nuc	BP(j)	Nuc	#BP_Win	avgMFE	avgZ	avgED	SumZ	SumZ/#TotalWindows	BPs= 2
nt-980	-	G	118	-	-	-	-	-
980	NoBP	G	45	-28.5	-1.1	22.59	-49.37	-0.42
980	950	C	71	-36.23	-1.75	17.91	-124.06	-1.05
980	1077	U	2	-24.55	-1.41	18.66	-2.82	-0.02

i-nuc	BP(j)	Nuc	#BP_Win	avgMFE	avgZ	avgED	SumZ	SumZ/#TotalWindows	BPs= 2
nt-981	-	U	117	-	-	-	-	-
981	NoBP	U	112	-32.9	-1.48	19.67	-165.39	-1.41
981	967	A	3	-42.93	-1.96	22.93	-5.89	-0.05
981	1076	A	2	-24.55	-1.41	18.66	-2.82	-0.02

i-nuc	BP(j)	Nuc	#BP_Win	avgMFE	avgZ	avgED	SumZ	SumZ/#TotalWindows	BPs= 4
nt-982	-	C	116	-	-	-	-	-
982	NoBP	C	11	-35.33	-1.42	19.55	-15.63	-0.13
982	966	G	2	-43.5	-2.12	24.77	-4.23	-0.04
982	949	G	71	-36.23	-1.75	17.91	-124.06	-1.07
982	1039	G	30	-24.16	-0.84	24.06	-25.32	-0.22
982	1075	G	2	-24.55	-1.41	18.66	-2.82	-0.02

i-nuc	BP(j)	Nuc	#BP_Win	avgMFE	avgZ	avgED	SumZ	SumZ/#TotalWindows	BPs= 4
nt-983	-	C	115	-	-	-	-	-
983	NoBP	C	10	-31.46	-1.38	20.48	-13.8	-0.12
983	874	G	3	-42.4	-1.74	21.83	-5.21	-0.05
983	966	G	1	-41.8	-1.66	19.26	-1.66	-0.01
983	948	G	71	-36.23	-1.75	17.91	-124.06	-1.08
983	1038	G	30	-24.16	-0.84	24.06	-25.32	-0.22

i-nuc	BP(j)	Nuc	#BP_Win	avgMFE	avgZ	avgED	SumZ	SumZ/#TotalWindows	BPs= 5
nt-984	-	A	114	-	-	-	-	-
984	NoBP	A	7	-26.64	-1.1	19.97	-7.67	-0.07
984	873	U	3	-42.4	-1.74	21.83	-5.21	-0.05
984	965	U	1	-41.8	-1.66	19.26	-1.66	-0.01
984	963	U	2	-43.5	-2.12	24.77	-4.23	-0.04
984	947	U	71	-36.23	-1.75	17.91	-124.06	-1.09
984	1037	U	30	-24.16	-0.84	24.06	-25.32	-0.22

i-nuc	BP(j)	Nuc	#BP_Win	avgMFE	avgZ	avgED	SumZ	SumZ/#TotalWindows	BPs= 4
nt-985	-	G	113	-	-	-	-	-
985	NoBP	G	77	-35.3	-1.69	18.11	-129.91	-1.15
985	872	C	3	-42.4	-1.74	21.83	-5.21	-0.05
985	964	U	1	-41.8	-1.66	19.26	-1.66	-0.01
985	962	C	2	-43.5	-2.12	24.77	-4.23	-0.04
985	1036	C	30	-24.16	-0.84	24.06	-25.32	-0.22

i-nuc	BP(j)	Nuc	#BP_Win	avgMFE	avgZ	avgED	SumZ	SumZ/#TotalWindows	BPs= 3
nt-986	-	A	112	-	-	-	-	-
986	NoBP	A	10	-31.85	-1.37	21.95	-13.66	-0.12
986	963	U	1	-41.8	-1.66	19.26	-1.66	-0.01
986	946	U	71	-36.23	-1.75	17.91	-124.06	-1.11
986	1035	U	30	-24.16	-0.84	24.06	-25.32	-0.23

i-nuc	BP(j)	Nuc	#BP_Win	avgMFE	avgZ	avgED	SumZ	SumZ/#TotalWindows	BPs= 5
nt-987	-	G	111	-	-	-	-	-
987	962	C	1	-41.8	-1.66	19.26	-1.66	-0.01
987	871	C	2	-43.0	-1.79	22.52	-3.58	-0.03
987	960	U	2	-43.5	-2.12	24.77	-4.23	-0.04
987	945	C	71	-36.23	-1.75	17.91	-124.06	-1.12
987	1024	C	35	-23.69	-0.84	23.61	-29.54	-0.27

i-nuc	BP(j)	Nuc	#BP_Win	avgMFE	avgZ	avgED	SumZ	SumZ/#TotalWindows	BPs= 4
nt-988	-	C	110	-	-	-	-	-
988	870	G	2	-43.0	-1.79	22.52	-3.58	-0.03
988	959	G	2	-43.5	-2.12	24.77	-4.23	-0.04
988	944	G	71	-36.23	-1.75	17.91	-124.06	-1.13
988	1023	G	35	-23.69	-0.84	23.61	-29.54	-0.27

i-nuc	BP(j)	Nuc	#BP_Win	avgMFE	avgZ	avgED	SumZ	SumZ/#TotalWindows	BPs= 3
nt-989	-	C	109	-	-	-	-	-
989	NoBP	C	1	-43.4	-1.91	22.88	-1.91	-0.02
989	958	G	2	-43.5	-2.12	24.77	-4.23	-0.04
989	943	G	71	-36.23	-1.75	17.91	-124.06	-1.14
989	1022	G	35	-23.69	-0.84	23.61	-29.54	-0.27

i-nuc	BP(j)	Nuc	#BP_Win	avgMFE	avgZ	avgED	SumZ	SumZ/#TotalWindows	BPs= 2
nt-990	-	C	108	-	-	-	-	-
990	NoBP	C	3	-38.2	-1.72	21.71	-5.17	-0.05
990	942	G	70	-36.36	-1.76	17.94	-123.12	-1.14
990	1020	G	35	-23.69	-0.84	23.61	-29.54	-0.27

i-nuc	BP(j)	Nuc	#BP_Win	avgMFE	avgZ	avgED	SumZ	SumZ/#TotalWindows	BPs= 2
nt-991	-	U	107	-	-	-	-	-
991	NoBP	U	3	-34.07	-1.6	20.06	-4.81	-0.04
991	941	G	69	-36.43	-1.76	18.0	-121.32	-1.13
991	1019	A	35	-23.69	-0.84	23.61	-29.54	-0.28

i-nuc	BP(j)	Nuc	#BP_Win	avgMFE	avgZ	avgED	SumZ	SumZ/#TotalWindows	BPs= 4
nt-992	-	U	106	-	-	-	-	-
992	940	G	38	-38.77	-2.15	17.14	-81.74	-0.77
992	929	G	25	-34.2	-1.33	18.12	-33.31	-0.31
992	933	G	4	-30.28	-0.7	27.35	-2.82	-0.03
992	NoBP	U	4	-30.78	-1.55	14.5	-6.19	-0.06
992	1018	G	35	-23.69	-0.84	23.61	-29.54	-0.28

i-nuc	BP(j)	Nuc	#BP_Win	avgMFE	avgZ	avgED	SumZ	SumZ/#TotalWindows	BPs= 3
nt-993	-	U	105	-	-	-	-	-
993	939	A	36	-38.81	-2.16	17.18	-77.84	-0.74
993	928	G	25	-34.2	-1.33	18.12	-33.31	-0.32
993	932	A	4	-30.28	-0.7	27.35	-2.82	-0.03
993	NoBP	U	40	-24.63	-0.94	22.44	-37.48	-0.36

i-nuc	BP(j)	Nuc	#BP_Win	avgMFE	avgZ	avgED	SumZ	SumZ/#TotalWindows	BPs= 2
nt-994	-	C	104	-	-	-	-	-
994	NoBP	C	75	-31.18	-1.51	20.03	-112.88	-1.09
994	927	G	25	-34.2	-1.33	18.12	-33.31	-0.32
994	931	G	4	-30.28	-0.7	27.35	-2.82	-0.03

i-nuc	BP(j)	Nuc	#BP_Win	avgMFE	avgZ	avgED	SumZ	SumZ/#TotalWindows	BPs= 2
nt-995	-	U	103	-	-	-	-	-
995	NoBP	U	74	-31.0	-1.49	20.12	-110.2	-1.07
995	926	G	25	-34.2	-1.33	18.12	-33.31	-0.32
995	930	A	4	-30.28	-0.7	27.35	-2.82	-0.03

i-nuc	BP(j)	Nuc	#BP_Win	avgMFE	avgZ	avgED	SumZ	SumZ/#TotalWindows	BPs= 1
nt-996	-	A	102	-	-	-	-	-
996	NoBP	A	77	-30.79	-1.43	20.47	-110.3	-1.08
996	925	U	25	-34.2	-1.33	18.12	-33.31	-0.33

i-nuc	BP(j)	Nuc	#BP_Win	avgMFE	avgZ	avgED	SumZ	SumZ/#TotalWindows	BPs= 2
nt-997	-	A	101	-	-	-	-	-
997	NoBP	A	68	-29.35	-1.31	21.49	-88.91	-0.88
997	892	U	8	-41.28	-2.3	13.07	-18.41	-0.18
997	924	U	25	-34.2	-1.33	18.12	-33.31	-0.33

i-nuc	BP(j)	Nuc	#BP_Win	avgMFE	avgZ	avgED	SumZ	SumZ/#TotalWindows	BPs= 3
nt-998	-	C	100	-	-	-	-	-
998	NoBP	C	63	-29.05	-1.32	21.29	-83.0	-0.83
998	891	G	8	-41.28	-2.3	13.07	-18.41	-0.18
998	923	G	25	-34.2	-1.33	18.12	-33.31	-0.33
998	927	G	4	-30.28	-0.7	27.35	-2.82	-0.03

i-nuc	BP(j)	Nuc	#BP_Win	avgMFE	avgZ	avgED	SumZ	SumZ/#TotalWindows	BPs= 3
nt-999	-	A	99	-	-	-	-	-
999	NoBP	A	3	-41.1	-2.21	14.19	-6.64	-0.07
999	890	U	8	-41.28	-2.3	13.07	-18.41	-0.19
999	1010	U	64	-28.38	-1.21	22.25	-77.3	-0.78
999	922	U	24	-34.3	-1.34	17.76	-32.22	-0.33

i-nuc	BP(j)	Nuc	#BP_Win	avgMFE	avgZ	avgED	SumZ	SumZ/#TotalWindows	BPs= 3
nt-1000	-	G	98	-	-	-	-	-
1000	NoBP	G	2	-35.85	-1.34	20.05	-2.68	-0.03
1000	889	C	8	-41.28	-2.3	13.07	-18.41	-0.19
1000	1009	C	65	-28.56	-1.22	22.14	-79.5	-0.81
1000	921	U	23	-34.42	-1.36	17.54	-31.35	-0.32

i-nuc	BP(j)	Nuc	#BP_Win	avgMFE	avgZ	avgED	SumZ	SumZ/#TotalWindows	BPs= 2
nt-1001	-	A	97	-	-	-	-	-
1001	NoBP	A	10	-39.38	-2.03	14.51	-20.33	-0.21
1001	1008	U	65	-28.56	-1.22	22.14	-79.5	-0.82
1001	920	U	22	-34.53	-1.38	17.54	-30.3	-0.31

i-nuc	BP(j)	Nuc	#BP_Win	avgMFE	avgZ	avgED	SumZ	SumZ/#TotalWindows	BPs= 2
nt-1002	-	C	96	-	-	-	-	-
1002	NoBP	C	27	-34.97	-1.42	17.35	-38.47	-0.4
1002	888	G	4	-42.2	-2.57	11.88	-10.28	-0.11
1002	1007	G	65	-28.56	-1.22	22.14	-79.5	-0.83

i-nuc	BP(j)	Nuc	#BP_Win	avgMFE	avgZ	avgED	SumZ	SumZ/#TotalWindows	BPs= 2
nt-1003	-	U	95	-	-	-	-	-
1003	887	A	4	-42.2	-2.57	11.88	-10.28	-0.11
1003	NoBP	U	79	-29.92	-1.29	20.99	-101.71	-1.07
1003	1028	A	12	-33.03	-1.18	19.74	-14.19	-0.15

i-nuc	BP(j)	Nuc	#BP_Win	avgMFE	avgZ	avgED	SumZ	SumZ/#TotalWindows	BPs= 2
nt-1004	-	G	94	-	-	-	-	-
1004	886	C	2	-43.6	-2.93	10.6	-5.86	-0.06
1004	NoBP	G	80	-30.06	-1.3	20.9	-104.0	-1.11
1004	1027	U	12	-33.03	-1.18	19.74	-14.19	-0.15

i-nuc	BP(j)	Nuc	#BP_Win	avgMFE	avgZ	avgED	SumZ	SumZ/#TotalWindows	BPs= 1
nt-1005	-	A	93	-	-	-	-	-
1005	NoBP	A	81	-30.23	-1.32	20.77	-107.07	-1.15
1005	1026	U	12	-33.03	-1.18	19.74	-14.19	-0.15

i-nuc	BP(j)	Nuc	#BP_Win	avgMFE	avgZ	avgED	SumZ	SumZ/#TotalWindows	BPs= 1
nt-1006	-	U	92	-	-	-	-	-
1006	NoBP	U	80	-30.06	-1.3	20.9	-104.0	-1.13
1006	1025	A	12	-33.03	-1.18	19.74	-14.19	-0.15

i-nuc	BP(j)	Nuc	#BP_Win	avgMFE	avgZ	avgED	SumZ	SumZ/#TotalWindows	BPs= 3
nt-1007	-	G	91	-	-	-	-	-
1007	NoBP	G	2	-40.3	-2.09	14.98	-4.18	-0.05
1007	1002	C	65	-28.56	-1.22	22.14	-79.5	-0.87
1007	915	C	12	-35.57	-1.5	15.79	-18.03	-0.2
1007	1024	C	12	-33.03	-1.18	19.74	-14.19	-0.16

i-nuc	BP(j)	Nuc	#BP_Win	avgMFE	avgZ	avgED	SumZ	SumZ/#TotalWindows	BPs= 3
nt-1008	-	U	90	-	-	-	-	-
1008	NoBP	U	1	-40.2	-2.12	15.45	-2.12	-0.02
1008	1001	A	65	-28.56	-1.22	22.14	-79.5	-0.88
1008	914	A	12	-35.57	-1.5	15.79	-18.03	-0.2
1008	1023	G	12	-33.03	-1.18	19.74	-14.19	-0.16

i-nuc	BP(j)	Nuc	#BP_Win	avgMFE	avgZ	avgED	SumZ	SumZ/#TotalWindows	BPs= 3
nt-1009	-	C	89	-	-	-	-	-
1009	1000	G	65	-28.56	-1.22	22.14	-79.5	-0.89
1009	913	G	12	-35.57	-1.5	15.79	-18.03	-0.2
1009	1020	G	12	-33.03	-1.18	19.74	-14.19	-0.16

i-nuc	BP(j)	Nuc	#BP_Win	avgMFE	avgZ	avgED	SumZ	SumZ/#TotalWindows	BPs= 3
nt-1010	-	U	88	-	-	-	-	-
1010	999	A	64	-28.38	-1.21	22.25	-77.3	-0.88
1010	912	A	12	-35.57	-1.5	15.79	-18.03	-0.2
1010	1019	A	12	-33.03	-1.18	19.74	-14.19	-0.16

i-nuc	BP(j)	Nuc	#BP_Win	avgMFE	avgZ	avgED	SumZ	SumZ/#TotalWindows	BPs= 2
nt-1011	-	U	87	-	-	-	-	-
1011	NoBP	U	63	-28.16	-1.18	22.43	-74.62	-0.86
1011	911	G	12	-35.57	-1.5	15.79	-18.03	-0.21
1011	1018	G	12	-33.03	-1.18	19.74	-14.19	-0.16

i-nuc	BP(j)	Nuc	#BP_Win	avgMFE	avgZ	avgED	SumZ	SumZ/#TotalWindows	BPs= 2
nt-1012	-	A	86	-	-	-	-	-
1012	NoBP	A	62	-27.93	-1.16	22.62	-71.72	-0.83
1012	910	U	12	-35.57	-1.5	15.79	-18.03	-0.21
1012	1017	U	12	-33.03	-1.18	19.74	-14.19	-0.17

i-nuc	BP(j)	Nuc	#BP_Win	avgMFE	avgZ	avgED	SumZ	SumZ/#TotalWindows	BPs= 1
nt-1013	-	U	85	-	-	-	-	-
1013	NoBP	U	74	-28.63	-1.13	22.35	-83.85	-0.99
1013	909	A	11	-35.77	-1.55	14.96	-17.09	-0.2

i-nuc	BP(j)	Nuc	#BP_Win	avgMFE	avgZ	avgED	SumZ	SumZ/#TotalWindows	BPs= 1
nt-1014	-	A	84	-	-	-	-	-
1014	NoBP	A	74	-28.53	-1.11	22.43	-82.07	-0.98
1014	908	U	10	-35.9	-1.58	14.76	-15.83	-0.19

i-nuc	BP(j)	Nuc	#BP_Win	avgMFE	avgZ	avgED	SumZ	SumZ/#TotalWindows	BPs= 1
nt-1015	-	U	83	-	-	-	-	-
1015	NoBP	U	75	-28.95	-1.08	22.22	-81.1	-0.98
1015	1055	A	8	-32.0	-1.72	16.3	-13.77	-0.17

i-nuc	BP(j)	Nuc	#BP_Win	avgMFE	avgZ	avgED	SumZ	SumZ/#TotalWindows	BPs= 1
nt-1016	-	U	82	-	-	-	-	-
1016	NoBP	U	74	-28.79	-1.06	22.37	-78.44	-0.96
1016	1054	A	8	-32.0	-1.72	16.3	-13.77	-0.17

i-nuc	BP(j)	Nuc	#BP_Win	avgMFE	avgZ	avgED	SumZ	SumZ/#TotalWindows	BPs= 3
nt-1017	-	U	81	-	-	-	-	-
1017	NoBP	U	55	-27.53	-1.05	22.46	-57.69	-0.71
1017	1012	A	12	-33.03	-1.18	19.74	-14.19	-0.18
1017	1042	A	6	-30.45	-0.77	27.19	-4.6	-0.06
1017	1053	A	8	-32.0	-1.72	16.3	-13.77	-0.17

i-nuc	BP(j)	Nuc	#BP_Win	avgMFE	avgZ	avgED	SumZ	SumZ/#TotalWindows	BPs= 6
nt-1018	-	G	80	-	-	-	-	-
1018	NoBP	G	13	-34.37	-1.32	18.8	-17.16	-0.21
1018	906	U	2	-36.0	-1.62	15.12	-3.25	-0.04
1018	1011	U	12	-33.03	-1.18	19.74	-14.19	-0.18
1018	1041	U	6	-30.45	-0.77	27.19	-4.6	-0.06
1018	1051	U	4	-32.52	-1.55	26.56	-6.19	-0.08
1018	1052	U	8	-32.0	-1.72	16.3	-13.77	-0.17
1018	992	U	35	-23.69	-0.84	23.61	-29.54	-0.37

i-nuc	BP(j)	Nuc	#BP_Win	avgMFE	avgZ	avgED	SumZ	SumZ/#TotalWindows	BPs= 6
nt-1019	-	A	79	-	-	-	-	-
1019	NoBP	A	11	-34.52	-1.35	17.96	-14.84	-0.19
1019	905	U	2	-36.0	-1.62	15.12	-3.25	-0.04
1019	1010	U	12	-33.03	-1.18	19.74	-14.19	-0.18
1019	1040	U	6	-30.45	-0.77	27.19	-4.6	-0.06
1019	1050	U	5	-32.26	-1.41	26.95	-7.05	-0.09
1019	1051	U	8	-32.0	-1.72	16.3	-13.77	-0.17
1019	991	U	35	-23.69	-0.84	23.61	-29.54	-0.37

i-nuc	BP(j)	Nuc	#BP_Win	avgMFE	avgZ	avgED	SumZ	SumZ/#TotalWindows	BPs= 5
nt-1020	-	G	78	-	-	-	-	-
1020	NoBP	G	16	-32.91	-1.12	21.58	-17.91	-0.23
1020	904	C	2	-36.0	-1.62	15.12	-3.25	-0.04
1020	1009	C	12	-33.03	-1.18	19.74	-14.19	-0.18
1020	1049	C	5	-32.26	-1.41	26.95	-7.05	-0.09
1020	1050	U	8	-32.0	-1.72	16.3	-13.77	-0.18
1020	990	C	35	-23.69	-0.84	23.61	-29.54	-0.38

i-nuc	BP(j)	Nuc	#BP_Win	avgMFE	avgZ	avgED	SumZ	SumZ/#TotalWindows	BPs= 1
nt-1021	-	C	77	-	-	-	-	-
1021	NoBP	C	71	-28.49	-1.12	21.49	-79.54	-1.03
1021	1038	G	6	-30.45	-0.77	27.19	-4.6	-0.06

i-nuc	BP(j)	Nuc	#BP_Win	avgMFE	avgZ	avgED	SumZ	SumZ/#TotalWindows	BPs= 3
nt-1022	-	G	76	-	-	-	-	-
1022	NoBP	G	20	-33.98	-1.3	18.11	-26.05	-0.34
1022	1037	U	6	-30.45	-0.77	27.19	-4.6	-0.06
1022	1048	C	15	-31.87	-1.49	21.46	-22.34	-0.29
1022	989	C	35	-23.69	-0.84	23.61	-29.54	-0.39

i-nuc	BP(j)	Nuc	#BP_Win	avgMFE	avgZ	avgED	SumZ	SumZ/#TotalWindows	BPs= 4
nt-1023	-	G	75	-	-	-	-	-
1023	NoBP	G	7	-35.3	-1.46	15.73	-10.22	-0.14
1023	1008	U	12	-33.03	-1.18	19.74	-14.19	-0.19
1023	1036	C	6	-30.45	-0.77	27.19	-4.6	-0.06
1023	1047	C	15	-31.87	-1.49	21.46	-22.34	-0.3
1023	988	C	35	-23.69	-0.84	23.61	-29.54	-0.39

i-nuc	BP(j)	Nuc	#BP_Win	avgMFE	avgZ	avgED	SumZ	SumZ/#TotalWindows	BPs= 3
nt-1024	-	C	74	-	-	-	-	-
1024	NoBP	C	12	-32.82	-1.1	21.54	-13.16	-0.18
1024	1007	G	12	-33.03	-1.18	19.74	-14.19	-0.19
1024	1045	G	15	-31.87	-1.49	21.46	-22.34	-0.3
1024	987	G	35	-23.69	-0.84	23.61	-29.54	-0.4

i-nuc	BP(j)	Nuc	#BP_Win	avgMFE	avgZ	avgED	SumZ	SumZ/#TotalWindows	BPs= 3
nt-1025	-	A	73	-	-	-	-	-
1025	NoBP	A	40	-25.11	-0.91	22.71	-36.48	-0.5
1025	1006	U	12	-33.03	-1.18	19.74	-14.19	-0.19
1025	1035	U	6	-30.45	-0.77	27.19	-4.6	-0.06
1025	1044	U	15	-31.87	-1.49	21.46	-22.34	-0.31

i-nuc	BP(j)	Nuc	#BP_Win	avgMFE	avgZ	avgED	SumZ	SumZ/#TotalWindows	BPs= 2
nt-1026	-	U	72	-	-	-	-	-
1026	NoBP	U	54	-26.79	-1.06	22.53	-57.22	-0.79
1026	1005	A	12	-33.03	-1.18	19.74	-14.19	-0.2
1026	1034	A	6	-30.45	-0.77	27.19	-4.6	-0.06

i-nuc	BP(j)	Nuc	#BP_Win	avgMFE	avgZ	avgED	SumZ	SumZ/#TotalWindows	BPs= 3
nt-1027	-	U	71	-	-	-	-	-
1027	NoBP	U	38	-24.54	-0.88	23.2	-33.28	-0.47
1027	1004	G	12	-33.03	-1.18	19.74	-14.19	-0.2
1027	1033	A	6	-30.45	-0.77	27.19	-4.6	-0.06
1027	1042	A	15	-31.87	-1.49	21.46	-22.34	-0.31

i-nuc	BP(j)	Nuc	#BP_Win	avgMFE	avgZ	avgED	SumZ	SumZ/#TotalWindows	BPs= 3
nt-1028	-	A	70	-	-	-	-	-
1028	NoBP	A	37	-24.24	-0.86	23.46	-31.74	-0.45
1028	1003	U	12	-33.03	-1.18	19.74	-14.19	-0.2
1028	1032	U	6	-30.45	-0.77	27.19	-4.6	-0.07
1028	1041	U	15	-31.87	-1.49	21.46	-22.34	-0.32

i-nuc	BP(j)	Nuc	#BP_Win	avgMFE	avgZ	avgED	SumZ	SumZ/#TotalWindows	BPs= 1
nt-1029	-	A	69	-	-	-	-	-
1029	NoBP	A	54	-26.69	-0.91	23.17	-49.27	-0.71
1029	1040	U	15	-31.87	-1.49	21.46	-22.34	-0.32

i-nuc	BP(j)	Nuc	#BP_Win	avgMFE	avgZ	avgED	SumZ	SumZ/#TotalWindows	BPs= 1
nt-1030	-	U	68	-	-	-	-	-
1030	NoBP	U	53	-26.57	-0.91	23.14	-48.33	-0.71
1030	1039	G	15	-31.87	-1.49	21.46	-22.34	-0.33

i-nuc	BP(j)	Nuc	#BP_Win	avgMFE	avgZ	avgED	SumZ	SumZ/#TotalWindows	BPs= 1
nt-1031	-	U	67	-	-	-	-	-
1031	NoBP	U	52	-26.44	-0.91	23.14	-47.3	-0.71
1031	1038	G	15	-31.87	-1.49	21.46	-22.34	-0.33

i-nuc	BP(j)	Nuc	#BP_Win	avgMFE	avgZ	avgED	SumZ	SumZ/#TotalWindows	BPs= 1
nt-1032	-	U	66	-	-	-	-	-
1032	NoBP	U	60	-27.28	-1.07	22.36	-64.0	-0.97
1032	1028	A	6	-30.45	-0.77	27.19	-4.6	-0.07

i-nuc	BP(j)	Nuc	#BP_Win	avgMFE	avgZ	avgED	SumZ	SumZ/#TotalWindows	BPs= 1
nt-1033	-	A	65	-	-	-	-	-
1033	NoBP	A	59	-27.18	-1.07	22.38	-62.95	-0.97
1033	1027	U	6	-30.45	-0.77	27.19	-4.6	-0.07

i-nuc	BP(j)	Nuc	#BP_Win	avgMFE	avgZ	avgED	SumZ	SumZ/#TotalWindows	BPs= 2
nt-1034	-	A	64	-	-	-	-	-
1034	NoBP	A	53	-27.66	-1.09	22.52	-57.6	-0.9
1034	1026	U	6	-30.45	-0.77	27.19	-4.6	-0.07
1034	1074	U	5	-20.86	-0.84	20.89	-4.22	-0.07

i-nuc	BP(j)	Nuc	#BP_Win	avgMFE	avgZ	avgED	SumZ	SumZ/#TotalWindows	BPs= 3
nt-1035	-	U	63	-	-	-	-	-
1035	NoBP	U	22	-32.18	-1.41	20.45	-31.09	-0.49
1035	1025	A	6	-30.45	-0.77	27.19	-4.6	-0.07
1035	986	A	30	-24.16	-0.84	24.06	-25.32	-0.4
1035	1073	G	5	-20.86	-0.84	20.89	-4.22	-0.07

i-nuc	BP(j)	Nuc	#BP_Win	avgMFE	avgZ	avgED	SumZ	SumZ/#TotalWindows	BPs= 3
nt-1036	-	C	62	-	-	-	-	-
1036	NoBP	C	21	-32.13	-1.41	20.53	-29.69	-0.48
1036	1023	G	6	-30.45	-0.77	27.19	-4.6	-0.07
1036	985	G	30	-24.16	-0.84	24.06	-25.32	-0.41
1036	1072	G	5	-20.86	-0.84	20.89	-4.22	-0.07

i-nuc	BP(j)	Nuc	#BP_Win	avgMFE	avgZ	avgED	SumZ	SumZ/#TotalWindows	BPs= 3
nt-1037	-	U	61	-	-	-	-	-
1037	NoBP	U	20	-32.07	-1.42	20.62	-28.33	-0.46
1037	1022	G	6	-30.45	-0.77	27.19	-4.6	-0.08
1037	984	A	30	-24.16	-0.84	24.06	-25.32	-0.42
1037	1071	A	5	-20.86	-0.84	20.89	-4.22	-0.07

i-nuc	BP(j)	Nuc	#BP_Win	avgMFE	avgZ	avgED	SumZ	SumZ/#TotalWindows	BPs= 4
nt-1038	-	G	60	-	-	-	-	-
1038	NoBP	G	4	-32.5	-1.19	17.92	-4.75	-0.08
1038	1021	C	6	-30.45	-0.77	27.19	-4.6	-0.08
1038	1031	U	15	-31.87	-1.49	21.46	-22.34	-0.37
1038	983	C	30	-24.16	-0.84	24.06	-25.32	-0.42
1038	1070	C	5	-20.86	-0.84	20.89	-4.22	-0.07

i-nuc	BP(j)	Nuc	#BP_Win	avgMFE	avgZ	avgED	SumZ	SumZ/#TotalWindows	BPs= 3
nt-1039	-	G	59	-	-	-	-	-
1039	NoBP	G	9	-31.04	-0.88	24.38	-7.94	-0.13
1039	1030	U	15	-31.87	-1.49	21.46	-22.34	-0.38
1039	982	C	30	-24.16	-0.84	24.06	-25.32	-0.43
1039	1069	C	5	-20.86	-0.84	20.89	-4.22	-0.07

i-nuc	BP(j)	Nuc	#BP_Win	avgMFE	avgZ	avgED	SumZ	SumZ/#TotalWindows	BPs= 3
nt-1040	-	U	58	-	-	-	-	-
1040	NoBP	U	32	-24.64	-0.85	23.83	-27.24	-0.47
1040	1019	A	6	-30.45	-0.77	27.19	-4.6	-0.08
1040	1029	A	15	-31.87	-1.49	21.46	-22.34	-0.39
1040	1068	A	5	-20.86	-0.84	20.89	-4.22	-0.07

i-nuc	BP(j)	Nuc	#BP_Win	avgMFE	avgZ	avgED	SumZ	SumZ/#TotalWindows	BPs= 3
nt-1041	-	U	57	-	-	-	-	-
1041	NoBP	U	31	-24.4	-0.84	24.02	-26.19	-0.46
1041	1018	G	6	-30.45	-0.77	27.19	-4.6	-0.08
1041	1028	A	15	-31.87	-1.49	21.46	-22.34	-0.39
1041	1067	A	5	-20.86	-0.84	20.89	-4.22	-0.07

i-nuc	BP(j)	Nuc	#BP_Win	avgMFE	avgZ	avgED	SumZ	SumZ/#TotalWindows	BPs= 3
nt-1042	-	A	56	-	-	-	-	-
1042	1017	U	6	-30.45	-0.77	27.19	-4.6	-0.08
1042	1027	U	15	-31.87	-1.49	21.46	-22.34	-0.4
1042	NoBP	A	30	-24.16	-0.84	24.06	-25.32	-0.45
1042	1066	U	5	-20.86	-0.84	20.89	-4.22	-0.08

i-nuc	BP(j)	Nuc	#BP_Win	avgMFE	avgZ	avgED	SumZ	SumZ/#TotalWindows	BPs= 0
nt-1043	-	U	55	-	-	-	-	-
1043	NoBP	U	55	-26.51	-1.01	23.36	-55.39	-1.01

i-nuc	BP(j)	Nuc	#BP_Win	avgMFE	avgZ	avgED	SumZ	SumZ/#TotalWindows	BPs= 1
nt-1044	-	U	54	-	-	-	-	-
1044	NoBP	U	39	-24.35	-0.83	23.97	-32.41	-0.6
1044	1025	A	15	-31.87	-1.49	21.46	-22.34	-0.41

i-nuc	BP(j)	Nuc	#BP_Win	avgMFE	avgZ	avgED	SumZ	SumZ/#TotalWindows	BPs= 2
nt-1045	-	G	53	-	-	-	-	-
1045	NoBP	G	8	-24.35	-0.81	23.18	-6.45	-0.12
1045	1024	C	15	-31.87	-1.49	21.46	-22.34	-0.42
1045	977	C	30	-24.16	-0.84	24.06	-25.32	-0.48

i-nuc	BP(j)	Nuc	#BP_Win	avgMFE	avgZ	avgED	SumZ	SumZ/#TotalWindows	BPs= 1
nt-1046	-	A	52	-	-	-	-	-
1046	NoBP	A	22	-29.21	-1.28	21.83	-28.12	-0.54
1046	976	U	30	-24.16	-0.84	24.06	-25.32	-0.49

i-nuc	BP(j)	Nuc	#BP_Win	avgMFE	avgZ	avgED	SumZ	SumZ/#TotalWindows	BPs= 2
nt-1047	-	C	51	-	-	-	-	-
1047	NoBP	C	6	-22.35	-0.82	21.91	-4.91	-0.1
1047	1023	G	15	-31.87	-1.49	21.46	-22.34	-0.44
1047	975	G	30	-24.16	-0.84	24.06	-25.32	-0.5

i-nuc	BP(j)	Nuc	#BP_Win	avgMFE	avgZ	avgED	SumZ	SumZ/#TotalWindows	BPs= 3
nt-1048	-	C	50	-	-	-	-	-
1048	1022	G	15	-31.87	-1.49	21.46	-22.34	-0.45
1048	971	G	19	-25.37	-0.85	18.84	-16.21	-0.32
1048	969	G	4	-23.0	-0.48	43.44	-1.92	-0.04
1048	NoBP	C	12	-21.25	-0.95	24.56	-11.41	-0.23

i-nuc	BP(j)	Nuc	#BP_Win	avgMFE	avgZ	avgED	SumZ	SumZ/#TotalWindows	BPs= 4
nt-1049	-	C	49	-	-	-	-	-
1049	NoBP	C	20	-25.96	-1.27	20.51	-25.46	-0.52
1049	1020	G	5	-32.26	-1.41	26.95	-7.05	-0.14
1049	969	G	19	-25.37	-0.85	18.84	-16.21	-0.33
1049	968	G	4	-23.0	-0.48	43.44	-1.92	-0.04
1049	971	G	1	-22.5	-0.54	42.81	-0.54	-0.01

i-nuc	BP(j)	Nuc	#BP_Win	avgMFE	avgZ	avgED	SumZ	SumZ/#TotalWindows	BPs= 5
nt-1050	-	U	48	-	-	-	-	-
1050	1019	A	5	-32.26	-1.41	26.95	-7.05	-0.15
1050	1020	G	8	-32.0	-1.72	16.3	-13.77	-0.29
1050	968	G	19	-25.37	-0.85	18.84	-16.21	-0.34
1050	967	A	4	-23.0	-0.48	43.44	-1.92	-0.04
1050	970	A	1	-22.5	-0.54	42.81	-0.54	-0.01
1050	NoBP	U	11	-21.14	-0.99	22.9	-10.87	-0.23

i-nuc	BP(j)	Nuc	#BP_Win	avgMFE	avgZ	avgED	SumZ	SumZ/#TotalWindows	BPs= 5
nt-1051	-	U	47	-	-	-	-	-
1051	1018	G	4	-32.52	-1.55	26.56	-6.19	-0.13
1051	1019	A	8	-32.0	-1.72	16.3	-13.77	-0.29
1051	967	A	19	-25.37	-0.85	18.84	-16.21	-0.34
1051	966	G	4	-23.0	-0.48	43.44	-1.92	-0.04
1051	969	G	1	-22.5	-0.54	42.81	-0.54	-0.01
1051	NoBP	U	11	-21.14	-0.99	22.9	-10.87	-0.23

i-nuc	BP(j)	Nuc	#BP_Win	avgMFE	avgZ	avgED	SumZ	SumZ/#TotalWindows	BPs= 3
nt-1052	-	U	46	-	-	-	-	-
1052	NoBP	U	18	-23.46	-0.98	28.39	-17.71	-0.38
1052	1018	G	8	-32.0	-1.72	16.3	-13.77	-0.3
1052	966	G	19	-25.37	-0.85	18.84	-16.21	-0.35
1052	968	G	1	-22.5	-0.54	42.81	-0.54	-0.01

i-nuc	BP(j)	Nuc	#BP_Win	avgMFE	avgZ	avgED	SumZ	SumZ/#TotalWindows	BPs= 2
nt-1053	-	A	45	-	-	-	-	-
1053	NoBP	A	18	-22.9	-0.94	29.67	-16.84	-0.37
1053	1017	U	8	-32.0	-1.72	16.3	-13.77	-0.31
1053	965	U	19	-25.37	-0.85	18.84	-16.21	-0.36

i-nuc	BP(j)	Nuc	#BP_Win	avgMFE	avgZ	avgED	SumZ	SumZ/#TotalWindows	BPs= 2
nt-1054	-	A	44	-	-	-	-	-
1054	NoBP	A	17	-22.33	-0.89	29.58	-15.16	-0.34
1054	1016	U	8	-32.0	-1.72	16.3	-13.77	-0.31
1054	964	U	19	-25.37	-0.85	18.84	-16.21	-0.37

i-nuc	BP(j)	Nuc	#BP_Win	avgMFE	avgZ	avgED	SumZ	SumZ/#TotalWindows	BPs= 3
nt-1055	-	A	43	-	-	-	-	-
1055	1015	U	8	-32.0	-1.72	16.3	-13.77	-0.32
1055	963	U	19	-25.37	-0.85	18.84	-16.21	-0.38
1055	1081	U	11	-22.06	-0.83	33.09	-9.11	-0.21
1055	NoBP	A	5	-20.86	-0.84	20.89	-4.22	-0.1

i-nuc	BP(j)	Nuc	#BP_Win	avgMFE	avgZ	avgED	SumZ	SumZ/#TotalWindows	BPs= 2
nt-1056	-	G	42	-	-	-	-	-
1056	NoBP	G	12	-27.27	-1.34	17.54	-16.04	-0.38
1056	962	C	19	-25.37	-0.85	18.84	-16.21	-0.39
1056	1080	C	11	-22.06	-0.83	33.09	-9.11	-0.22

i-nuc	BP(j)	Nuc	#BP_Win	avgMFE	avgZ	avgED	SumZ	SumZ/#TotalWindows	BPs= 1
nt-1057	-	A	41	-	-	-	-	-
1057	NoBP	A	30	-25.86	-1.01	18.26	-30.3	-0.74
1057	1079	U	11	-22.06	-0.83	33.09	-9.11	-0.22

i-nuc	BP(j)	Nuc	#BP_Win	avgMFE	avgZ	avgED	SumZ	SumZ/#TotalWindows	BPs= 1
nt-1058	-	A	40	-	-	-	-	-
1058	NoBP	A	29	-25.6	-0.98	18.41	-28.37	-0.71
1058	1078	U	11	-22.06	-0.83	33.09	-9.11	-0.23

i-nuc	BP(j)	Nuc	#BP_Win	avgMFE	avgZ	avgED	SumZ	SumZ/#TotalWindows	BPs= 3
nt-1059	-	A	39	-	-	-	-	-
1059	NoBP	A	14	-25.31	-0.95	20.99	-13.24	-0.34
1059	960	U	8	-25.39	-0.99	13.63	-7.89	-0.2
1059	1074	U	6	-25.33	-0.92	19.59	-5.49	-0.14
1059	1077	U	11	-22.06	-0.83	33.09	-9.11	-0.23

i-nuc	BP(j)	Nuc	#BP_Win	avgMFE	avgZ	avgED	SumZ	SumZ/#TotalWindows	BPs= 3
nt-1060	-	C	38	-	-	-	-	-
1060	NoBP	C	13	-24.77	-0.89	21.54	-11.54	-0.3
1060	959	G	8	-25.39	-0.99	13.63	-7.89	-0.21
1060	1073	G	6	-25.33	-0.92	19.59	-5.49	-0.14
1060	1075	G	11	-22.06	-0.83	33.09	-9.11	-0.24

i-nuc	BP(j)	Nuc	#BP_Win	avgMFE	avgZ	avgED	SumZ	SumZ/#TotalWindows	BPs= 3
nt-1061	-	C	37	-	-	-	-	-
1061	NoBP	C	12	-24.18	-0.82	22.14	-9.79	-0.26
1061	958	G	8	-25.39	-0.99	13.63	-7.89	-0.21
1061	1072	G	6	-25.33	-0.92	19.59	-5.49	-0.15
1061	1073	G	11	-22.06	-0.83	33.09	-9.11	-0.25

i-nuc	BP(j)	Nuc	#BP_Win	avgMFE	avgZ	avgED	SumZ	SumZ/#TotalWindows	BPs= 3
nt-1062	-	U	36	-	-	-	-	-
1062	NoBP	U	18	-24.25	-0.85	18.89	-15.22	-0.42
1062	1071	A	6	-25.33	-0.92	19.59	-5.49	-0.15
