# Supplementary material for: Identification of MYC intron 2 regions that modulate expression
Source: PLoS One. 2024 Jan 18;19(1):e0296889. doi: 10.1371/journal.pone.0296889 (PMC10795982; doi:10.1371/journal.pone.0296889)
Supplement: S1 File — (ZIP) [file pone.0296889.s005.zip › S1_File_ScanFold2 data for species/Suppl_File_3_ScanFold2 data for species/GrayMouseLemur/tmpn3we3ftu.structure_extracts.txt]

GrayMouseLemur	.	RNA_sequence_secondary_structure	265	278	.	.	.	motif_1;sequence=GGCUUAUCUUGCCA;structure=(((.......))));refoldedMFE=(((.......))).;MFE(kcal/mol)=-4.5;z-score=-5.76;ED=0.01
GrayMouseLemur	.	RNA_sequence_secondary_structure	282	349	.	.	.	motif_2;sequence=CAAUCCACUCCCCCUUACCUAUCUUAAGCAUUUUAAUUGCUCUGAGGGUGAGGGGAGGUUGUGAAUGA;structure=(..((((((.((((((((((.((...((((.......))))..)))))))))))).)).)).))..));refoldedMFE=((.((((((.((((((((((.((...((((.......))))..)))))))))))).)).)).)).)).;MFE(kcal/mol)=-25.5;z-score=-4.15;ED=11.05
GrayMouseLemur	.	RNA_sequence_secondary_structure	520	549	.	.	.	motif_3;sequence=AGGCUGAGGAACUGGGAUCUUCUCAGCCUA;structure=((.........................)));refoldedMFE=((((((((((.........)))))))))).;MFE(kcal/mol)=-14.6;z-score=-3.94;ED=0.97
GrayMouseLemur	.	RNA_sequence_secondary_structure	821	874	.	.	.	motif_4;sequence=AGGUAAGAAUUGGCAUCAGUGCCGUGUCCUGGUAAAUUGUAAUUUUCUUGCCUG;structure=.....................................................);refoldedMFE=(((((((((...(((....(((((.....)))))...)))....))))))))).;MFE(kcal/mol)=-17.4;z-score=-3.11;ED=1.92
GrayMouseLemur	.	RNA_sequence_secondary_structure	880	892	.	.	.	motif_5;sequence=CAGCCCCAGCUGU;structure=((((....)))));refoldedMFE=((((....)))).;MFE(kcal/mol)=-3.6;z-score=-3.47;ED=0.09
GrayMouseLemur	.	RNA_sequence_secondary_structure	896	935	.	.	.	motif_6;sequence=CCUCCCCCCUUUUAUGAGACCACCUUUGUUGGGGAGAGGA;structure=((((.((((......(((.....)))....)))).)))));refoldedMFE=((((.((((......(((.....)))....)))).)))).;MFE(kcal/mol)=-14.5;z-score=-2.69;ED=4.04
GrayMouseLemur	.	RNA_sequence_secondary_structure	941	992	.	.	.	motif_7;sequence=GGGGCUUGGCUAGAUUUGGUCCUUUGAGGAGAUAGUCUUGUCCAGAGCCCUU;structure=...................................................);refoldedMFE=((((((((((.(((((...((((...))))...))))).).))).)))))).;MFE(kcal/mol)=-21.3;z-score=-3.26;ED=4.78
