# Supplementary material for: Identification of MYC intron 2 regions that modulate expression
Source: PLoS One. 2024 Jan 18;19(1):e0296889. doi: 10.1371/journal.pone.0296889 (PMC10795982; doi:10.1371/journal.pone.0296889)
Supplement: S1 File — (ZIP) [file pone.0296889.s005.zip › S1_File_ScanFold2 data for species/Suppl_File_3_ScanFold2 data for species/GrayMouseLemur/tmpn3we3ftu.Zavg_-1.ct]

1097	GrayMouseLemur
1 G 0 2 0 1
2 U 1 3 0 2
3 A 2 4 0 3
4 A 3 5 0 4
5 G 4 6 0 5
6 C 5 7 0 6
7 U 6 8 0 7
8 G 7 9 0 8
9 G 8 10 0 9
10 G 9 11 0 10
11 U 10 12 0 11
12 C 11 13 0 12
13 U 12 14 0 13
14 C 13 15 0 14
15 U 14 16 0 15
16 C 15 17 0 16
17 C 16 18 0 17
18 U 17 19 0 18
19 G 18 20 0 19
20 A 19 21 0 20
21 C 20 22 0 21
22 C 21 23 0 22
23 U 22 24 0 23
24 G 23 25 0 24
25 U 24 26 0 25
26 C 25 27 0 26
27 A 26 28 0 27
28 A 27 29 0 28
29 A 28 30 0 29
30 A 29 31 0 30
31 G 30 32 0 31
32 G 31 33 0 32
33 G 32 34 0 33
34 G 33 35 0 34
35 G 34 36 0 35
36 C 35 37 0 36
37 G 36 38 0 37
38 G 37 39 0 38
39 G 38 40 0 39
40 C 39 41 0 40
41 U 40 42 0 41
42 G 41 43 0 42
43 C 42 44 0 43
44 U 43 45 0 44
45 G 44 46 0 45
46 G 45 47 0 46
47 A 46 48 0 47
48 U 47 49 0 48
49 A 48 50 0 49
50 U 49 51 0 50
51 C 50 52 0 51
52 U 51 53 0 52
53 G 52 54 0 53
54 U 53 55 0 54
55 G 54 56 0 55
56 C 55 57 0 56
57 U 56 58 0 57
58 C 57 59 0 58
59 U 58 60 0 59
60 U 59 61 0 60
61 G 60 62 0 61
62 G 61 63 0 62
63 C 62 64 0 63
64 G 63 65 0 64
65 G 64 66 0 65
66 C 65 67 78 66
67 U 66 68 0 67
68 A 67 69 0 68
69 A 68 70 0 69
70 U 69 71 0 70
71 U 70 72 0 71
72 C 71 73 0 72
73 A 72 74 0 73
74 A 73 75 0 74
75 C 74 76 0 75
76 U 75 77 0 76
77 G 76 78 0 77
78 G 77 79 66 78
79 C 78 80 0 79
80 C 79 81 0 80
81 A 80 82 0 81
82 C 81 83 0 82
83 U 82 84 0 83
84 C 83 85 0 84
85 C 84 86 0 85
86 U 85 87 0 86
87 G 86 88 0 87
88 U 87 89 0 88
89 C 88 90 0 89
90 G 89 91 0 90
91 A 90 92 0 91
92 C 91 93 0 92
93 A 92 94 0 93
94 C 93 95 137 94
95 U 94 96 136 95
96 G 95 97 135 96
97 C 96 98 134 97
98 C 97 99 133 98
99 U 98 100 132 99
100 U 99 101 131 100
101 U 100 102 130 101
102 C 101 103 0 102
103 U 102 104 129 103
104 C 103 105 128 104
105 U 104 106 127 105
106 C 105 107 0 106
107 U 106 108 126 107
108 U 107 109 125 108
109 U 108 110 124 109
110 U 109 111 123 110
111 C 110 112 122 111
112 C 111 113 121 112
113 U 112 114 0 113
114 U 113 115 0 114
115 A 114 116 0 115
116 U 115 117 0 116
117 A 116 118 0 117
118 U 117 119 0 118
119 U 118 120 0 119
120 U 119 121 0 120
121 G 120 122 112 121
122 G 121 123 111 122
123 A 122 124 110 123
124 G 123 125 109 124
125 G 124 126 108 125
126 A 125 127 107 126
127 A 126 128 105 127
128 G 127 129 104 128
129 A 128 130 103 129
130 A 129 131 101 130
131 A 130 132 100 131
132 A 131 133 99 132
133 G 132 134 98 133
134 G 133 135 97 134
135 C 134 136 96 135
136 A 135 137 95 136
137 G 136 138 94 137
138 A 137 139 0 138
139 A 138 140 0 139
140 A 139 141 0 140
141 U 140 142 0 141
142 G 141 143 0 142
143 G 142 144 0 143
144 A 143 145 0 144
145 A 144 146 182 145
146 A 145 147 181 146
147 G 146 148 180 147
148 U 147 149 179 148
149 U 148 150 178 149
150 C 149 151 177 150
151 U 150 152 0 151
152 G 151 153 175 152
153 G 152 154 174 153
154 G 153 155 173 154
155 U 154 156 172 155
156 A 155 157 0 156
157 C 156 158 0 157
158 U 157 159 0 158
159 C 158 160 0 159
160 A 159 161 0 160
161 U 160 162 0 161
162 C 161 163 0 162
163 A 162 164 0 163
164 U 163 165 0 164
165 C 164 166 0 165
166 U 165 167 0 166
167 C 166 168 0 167
168 U 167 169 0 168
169 G 168 170 0 169
170 C 169 171 0 170
171 A 170 172 0 171
172 A 171 173 155 172
173 C 172 174 154 173
174 C 173 175 153 174
175 C 174 176 152 175
176 U 175 177 0 176
177 G 176 178 150 177
178 G 177 179 149 178
179 G 178 180 148 179
180 C 179 181 147 180
181 U 180 182 146 181
182 U 181 183 145 182
183 U 182 184 0 183
184 A 183 185 0 184
185 G 184 186 0 185
186 A 185 187 0 186
187 G 186 188 0 187
188 G 187 189 0 188
189 U 188 190 0 189
190 C 189 191 0 190
191 C 190 192 0 191
192 C 191 193 0 192
193 C 192 194 0 193
194 U 193 195 0 194
195 U 194 196 0 195
196 A 195 197 0 196
197 G 196 198 0 197
198 A 197 199 0 198
199 U 198 200 0 199
200 C 199 201 0 200
201 C 200 202 0 201
202 C 201 203 0 202
203 C 202 204 0 203
204 C 203 205 0 204
205 U 204 206 0 205
206 A 205 207 0 206
207 G 206 208 0 207
208 U 207 209 0 208
209 U 208 210 0 209
210 G 209 211 0 210
211 C 210 212 0 211
212 C 211 213 0 212
213 A 212 214 0 213
214 G 213 215 0 214
215 C 214 216 0 215
216 C 215 217 0 216
217 C 216 218 0 217
218 C 217 219 0 218
219 C 218 220 0 219
220 C 219 221 0 220
221 C 220 222 0 221
222 C 221 223 0 222
223 C 222 224 0 223
224 A 223 225 0 224
225 C 224 226 0 225
226 A 225 227 0 226
227 C 226 228 0 227
228 C 227 229 250 228
229 C 228 230 249 229
230 C 229 231 248 230
231 A 230 232 0 231
232 U 231 233 0 232
233 U 232 234 0 233
234 C 233 235 0 234
235 A 234 236 0 235
236 G 235 237 0 236
237 G 236 238 0 237
238 A 237 239 0 238
239 A 238 240 0 239
240 U 239 241 0 240
241 U 240 242 0 241
242 U 241 243 0 242
243 C 242 244 0 243
244 A 243 245 0 244
245 U 244 246 0 245
246 U 245 247 0 246
247 U 246 248 0 247
248 G 247 249 230 248
249 G 248 250 229 249
250 G 249 251 228 250
251 U 250 252 0 251
252 U 251 253 0 252
253 U 252 254 0 253
254 U 253 255 0 254
255 U 254 256 0 255
256 A 255 257 0 256
257 A 256 258 0 257
258 A 257 259 0 258
259 U 258 260 0 259
260 C 259 261 0 260
261 U 260 262 0 261
262 U 261 263 0 262
263 C 262 264 0 263
264 U 263 265 278 264
265 G 264 266 277 265
266 G 265 267 276 266
267 C 266 268 275 267
268 U 267 269 0 268
269 U 268 270 0 269
270 A 269 271 0 270
271 U 270 272 0 271
272 C 271 273 0 272
273 U 272 274 0 273
274 U 273 275 0 274
275 G 274 276 267 275
276 C 275 277 266 276
277 C 276 278 265 277
278 A 277 279 264 278
279 A 278 280 0 279
280 C 279 281 0 280
281 U 280 282 349 281
282 C 281 283 348 282
283 A 282 284 0 283
284 A 283 285 0 284
285 U 284 286 345 285
286 C 285 287 344 286
287 C 286 288 342 287
288 A 287 289 341 288
289 C 288 290 339 289
290 U 289 291 338 290
291 C 290 292 0 291
292 C 291 293 336 292
293 C 292 294 335 293
294 C 293 295 334 294
295 C 294 296 333 295
296 U 295 297 332 296
297 U 296 298 331 297
298 A 297 299 330 298
299 C 298 300 329 299
300 C 299 301 328 300
301 U 300 302 327 301
302 A 301 303 0 302
303 U 302 304 326 303
304 C 303 305 325 304
305 U 304 306 0 305
306 U 305 307 0 306
307 A 306 308 0 307
308 A 307 309 322 308
309 G 308 310 321 309
310 C 309 311 320 310
311 A 310 312 319 311
312 U 311 313 0 312
313 U 312 314 0 313
314 U 313 315 0 314
315 U 314 316 0 315
316 A 315 317 0 316
317 A 316 318 0 317
318 U 317 319 0 318
319 U 318 320 311 319
320 G 319 321 310 320
321 C 320 322 309 321
322 U 321 323 308 322
323 C 322 324 0 323
324 U 323 325 0 324
325 G 324 326 304 325
326 A 325 327 303 326
327 G 326 328 301 327
328 G 327 329 300 328
329 G 328 330 299 329
330 U 329 331 298 330
331 G 330 332 297 331
332 A 331 333 296 332
333 G 332 334 295 333
334 G 333 335 294 334
335 G 334 336 293 335
336 G 335 337 292 336
337 A 336 338 0 337
338 G 337 339 290 338
339 G 338 340 289 339
340 U 339 341 0 340
341 U 340 342 288 341
342 G 341 343 287 342
343 U 342 344 0 343
344 G 343 345 286 344
345 A 344 346 285 345
346 A 345 347 0 346
347 U 346 348 0 347
348 G 347 349 282 348
349 A 348 350 281 349
350 G 349 351 0 350
351 G 350 352 0 351
352 A 351 353 0 352
353 U 352 354 0 353
354 A 353 355 0 354
355 A 354 356 392 355
356 G 355 357 391 356
357 G 356 358 390 357
358 G 357 359 0 358
359 A 358 360 388 359
360 G 359 361 387 360
361 C 360 362 384 361
362 A 361 363 383 362
363 U 362 364 382 363
364 U 363 365 381 364
365 G 364 366 0 365
366 A 365 367 379 366
367 U 366 368 0 367
368 C 367 369 378 368
369 U 368 370 377 369
370 C 369 371 376 370
371 U 370 372 375 371
372 A 371 373 0 372
373 A 372 374 0 373
374 G 373 375 0 374
375 A 374 376 371 375
376 G 375 377 370 376
377 A 376 378 369 377
378 G 377 379 368 378
379 U 378 380 366 379
380 G 379 381 0 380
381 A 380 382 364 381
382 A 381 383 363 382
383 U 382 384 362 383
384 G 383 385 361 384
385 A 384 386 0 385
386 A 385 387 0 386
387 C 386 388 360 387
388 U 387 389 359 388
389 G 388 390 0 389
390 C 389 391 357 390
391 C 390 392 356 391
392 U 391 393 355 392
393 C 392 394 0 393
394 C 393 395 0 394
395 C 394 396 0 395
396 U 395 397 0 396
397 C 396 398 0 397
398 U 397 399 0 398
399 U 398 400 0 399
400 C 399 401 0 400
401 C 400 402 0 401
402 C 401 403 0 402
403 C 402 404 0 403
404 U 403 405 0 404
405 A 404 406 0 405
406 A 405 407 0 406
407 C 406 408 0 407
408 U 407 409 0 408
409 C 408 410 0 409
410 C 409 411 0 410
411 U 410 412 0 411
412 G 411 413 0 412
413 A 412 414 0 413
414 G 413 415 0 414
415 A 414 416 0 415
416 A 415 417 0 416
417 G 416 418 0 417
418 U 417 419 0 418
419 G 418 420 0 419
420 G 419 421 0 420
421 U 420 422 0 421
422 U 421 423 0 422
423 G 422 424 0 423
424 G 423 425 0 424
425 A 424 426 0 425
426 A 425 427 0 426
427 U 426 428 0 427
428 U 427 429 0 428
429 U 428 430 0 429
430 A 429 431 0 430
431 A 430 432 0 431
432 U 431 433 0 432
433 G 432 434 0 433
434 A 433 435 0 434
435 G 434 436 0 435
436 C 435 437 0 436
437 U 436 438 0 437
438 G 437 439 0 438
439 G 438 440 0 439
440 G 439 441 0 440
441 C 440 442 0 441
442 A 441 443 0 442
443 U 442 444 0 443
444 C 443 445 0 444
445 U 444 446 0 445
446 A 445 447 0 446
447 C 446 448 0 447
448 A 447 449 0 448
449 A 448 450 0 449
450 A 449 451 0 450
451 A 450 452 0 451
452 A 451 453 0 452
453 U 452 454 0 453
454 G 453 455 0 454
455 G 454 456 0 455
456 G 455 457 0 456
457 G 456 458 0 457
458 G 457 459 0 458
459 C 458 460 0 459
460 U 459 461 0 460
461 G 460 462 0 461
462 U 461 463 0 462
463 G 462 464 0 463
464 G 463 465 0 464
465 A 464 466 0 465
466 C 465 467 0 466
467 A 466 468 0 467
468 G 467 469 0 468
469 G 468 470 0 469
470 G 469 471 0 470
471 G 470 472 0 471
472 C 471 473 0 472
473 A 472 474 0 473
474 G 473 475 0 474
475 G 474 476 0 475
476 G 475 477 0 476
477 C 476 478 0 477
478 U 477 479 0 478
479 G 478 480 0 479
480 C 479 481 0 480
481 G 480 482 0 481
482 G 481 483 0 482
483 G 482 484 0 483
484 A 483 485 0 484
485 G 484 486 0 485
486 U 485 487 0 486
487 G 486 488 0 487
488 C 487 489 0 488
489 A 488 490 0 489
490 G 489 491 0 490
491 G 490 492 0 491
492 A 491 493 0 492
493 G 492 494 0 493
494 C 493 495 0 494
495 C 494 496 0 495
496 A 495 497 508 496
497 G 496 498 507 497
498 U 497 499 0 498
499 A 498 500 0 499
500 A 499 501 0 500
501 A 500 502 0 501
502 A 501 503 0 502
503 G 502 504 0 503
504 U 503 505 0 504
505 G 504 506 0 505
506 C 505 507 0 506
507 C 506 508 497 507
508 U 507 509 496 508
509 G 508 510 0 509
510 G 509 511 0 510
511 A 510 512 0 511
512 G 511 513 0 512
513 A 512 514 0 513
514 C 513 515 0 514
515 U 514 516 0 515
516 G 515 517 0 516
517 G 516 518 0 517
518 A 517 519 550 518
519 U 518 520 549 519
520 A 519 521 548 520
521 G 520 522 547 521
522 G 521 523 546 522
523 C 522 524 545 523
524 U 523 525 544 524
525 G 524 526 543 525
526 A 525 527 542 526
527 G 526 528 541 527
528 G 527 529 540 528
529 A 528 530 539 529
530 A 529 531 0 530
531 C 530 532 0 531
532 U 531 533 0 532
533 G 532 534 0 533
534 G 533 535 0 534
535 G 534 536 0 535
536 A 535 537 0 536
537 U 536 538 0 537
538 C 537 539 0 538
539 U 538 540 529 539
540 U 539 541 528 540
541 C 540 542 527 541
542 U 541 543 526 542
543 C 542 544 525 543
544 A 543 545 524 544
545 G 544 546 523 545
546 C 545 547 522 546
547 C 546 548 521 547
548 U 547 549 520 548
549 A 548 550 519 549
550 U 549 551 518 550
551 U 550 552 566 551
552 U 551 553 565 552
553 U 552 554 564 553
554 U 553 555 563 554
555 A 554 556 562 555
556 A 555 557 561 556
557 A 556 558 0 557
558 C 557 559 0 558
559 G 558 560 0 559
560 C 559 561 0 560
561 U 560 562 556 561
562 U 561 563 555 562
563 A 562 564 554 563
564 A 563 565 553 564
565 A 564 566 552 565
566 A 565 567 551 566
567 U 566 568 0 567
568 C 567 569 0 568
569 A 568 570 0 569
570 A 569 571 0 570
571 A 570 572 0 571
572 U 571 573 0 572
573 C 572 574 0 573
574 C 573 575 0 574
575 U 574 576 586 575
576 U 575 577 585 576
577 G 576 578 584 577
578 C 577 579 583 578
579 C 578 580 0 579
580 U 579 581 0 580
581 U 580 582 0 581
582 G 581 583 0 582
583 G 582 584 578 583
584 C 583 585 577 584
585 A 584 586 576 585
586 A 585 587 575 586
587 A 586 588 0 587
588 G 587 589 0 588
589 U 588 590 0 589
590 U 589 591 0 590
591 G 590 592 0 591
592 A 591 593 0 592
593 A 592 594 0 593
594 U 593 595 0 594
595 U 594 596 0 595
596 U 595 597 0 596
597 C 596 598 0 597
598 U 597 599 0 598
599 U 598 600 0 599
600 U 599 601 0 600
601 U 600 602 0 601
602 U 601 603 0 602
603 U 602 604 0 603
604 C 603 605 0 604
605 C 604 606 0 605
606 U 605 607 0 606
607 U 606 608 0 607
608 C 607 609 0 608
609 C 608 610 0 609
610 U 609 611 623 610
611 C 610 612 622 611
612 C 611 613 621 612
613 A 612 614 0 613
614 U 613 615 0 614
615 U 614 616 0 615
616 C 615 617 0 616
617 U 616 618 0 617
618 C 617 619 0 618
619 C 618 620 0 619
620 A 619 621 0 620
621 G 620 622 612 621
622 G 621 623 611 622
623 A 622 624 610 623
624 C 623 625 0 624
625 U 624 626 0 625
626 U 625 627 0 626
627 U 626 628 0 627
628 U 627 629 0 628
629 G 628 630 0 629
630 G 629 631 0 630
631 C 630 632 0 631
632 A 631 633 0 632
633 A 632 634 0 633
634 A 633 635 0 634
635 G 634 636 0 635
636 C 635 637 0 636
637 U 636 638 0 637
638 G 637 639 0 638
639 A 638 640 0 639
640 A 639 641 0 640
641 A 640 642 0 641
642 G 641 643 0 642
643 A 642 644 0 643
644 U 643 645 0 644
645 C 644 646 0 645
646 U 645 647 0 646
647 U 646 648 0 647
648 U 647 649 0 648
649 U 648 650 0 649
650 U 649 651 0 650
651 C 650 652 0 651
652 U 651 653 0 652
653 A 652 654 0 653
654 U 653 655 0 654
655 U 654 656 0 655
656 U 655 657 0 656
657 U 656 658 0 657
658 A 657 659 697 658
659 C 658 660 696 659
660 U 659 661 695 660
661 U 660 662 694 661
662 U 661 663 693 662
663 A 662 664 692 663
664 U 663 665 0 664
665 U 664 666 0 665
666 U 665 667 0 666
667 U 666 668 0 667
668 G 667 669 691 668
669 C 668 670 690 669
670 A 669 671 689 670
671 U 670 672 687 671
672 U 671 673 686 672
673 C 672 674 685 673
674 C 673 675 684 674
675 C 674 676 683 675
676 A 675 677 0 676
677 G 676 678 0 677
678 U 677 679 0 678
679 A 678 680 0 679
680 A 679 681 0 680
681 C 680 682 0 681
682 A 681 683 0 682
683 G 682 684 675 683
684 G 683 685 674 684
685 G 684 686 673 685
686 A 685 687 672 686
687 G 686 688 671 687
688 U 687 689 0 688
689 U 688 690 670 689
690 G 689 691 669 690
691 C 690 692 668 691
692 U 691 693 663 692
693 A 692 694 662 693
694 A 693 695 661 694
695 A 694 696 660 695
696 G 695 697 659 696
697 U 696 698 658 697
698 U 697 699 0 698
699 A 698 700 0 699
700 U 699 701 748 700
701 A 700 702 747 701
702 C 701 703 0 702
703 C 702 704 0 703
704 A 703 705 744 704
705 A 704 706 743 705
706 G 705 707 742 706
707 C 706 708 0 707
708 G 707 709 741 708
709 A 708 710 740 709
710 U 709 711 739 710
711 U 710 712 0 711
712 U 711 713 0 712
713 A 712 714 0 713
714 C 713 715 0 714
715 A 714 716 0 715
716 G 715 717 0 716
717 C 716 718 0 717
718 U 717 719 0 718
719 A 718 720 0 719
720 U 719 721 0 720
721 C 720 722 0 721
722 A 721 723 0 722
723 U 722 724 0 723
724 U 723 725 0 724
725 U 724 726 0 725
726 G 725 727 0 726
727 C 726 728 0 727
728 A 727 729 0 728
729 A 728 730 0 729
730 C 729 731 0 730
731 A 730 732 0 731
732 U 731 733 0 732
733 U 732 734 0 733
734 G 733 735 0 734
735 A 734 736 0 735
736 A 735 737 0 736
737 G 736 738 0 737
738 C 737 739 0 738
739 G 738 740 710 739
740 U 739 741 709 740
741 U 740 742 708 741
742 C 741 743 706 742
743 U 742 744 705 743
744 U 743 745 704 744
745 G 744 746 0 745
746 G 745 747 0 746
747 U 746 748 701 747
748 A 747 749 700 748
749 A 748 750 0 749
750 A 749 751 0 750
751 G 750 752 0 751
752 U 751 753 0 752
753 C 752 754 0 753
754 C 753 755 0 754
755 C 754 756 0 755
756 U 755 757 0 756
757 U 756 758 0 757
758 A 757 759 0 758
759 A 758 760 0 759
760 A 759 761 0 760
761 A 760 762 0 761
762 A 761 763 0 762
763 U 762 764 0 763
764 A 763 765 0 764
765 G 764 766 0 765
766 G 765 767 0 766
767 A 766 768 0 767
768 G 767 769 0 768
769 G 768 770 0 769
770 U 769 771 0 770
771 G 770 772 0 771
772 C 771 773 0 772
773 U 772 774 0 773
774 U 773 775 0 774
775 G 774 776 0 775
776 G 775 777 0 776
777 G 776 778 0 777
778 A 777 779 0 778
779 A 778 780 0 779
780 A 779 781 0 780
781 G 780 782 0 781
782 U 781 783 0 782
783 G 782 784 0 783
784 C 783 785 0 784
785 U 784 786 0 785
786 U 785 787 0 786
787 G 786 788 0 787
788 A 787 789 0 788
789 C 788 790 0 789
790 U 789 791 0 790
791 U 790 792 0 791
792 U 791 793 0 792
793 G 792 794 0 793
794 G 793 795 0 794
795 G 794 796 0 795
796 U 795 797 0 796
797 G 796 798 0 797
798 U 797 799 0 798
799 G 798 800 0 799
800 C 799 801 0 800
801 C 800 802 0 801
802 C 801 803 0 802
803 A 802 804 0 803
804 A 803 805 0 804
805 A 804 806 0 805
806 G 805 807 0 806
807 C 806 808 0 807
808 C 807 809 0 808
809 U 808 810 0 809
810 C 809 811 0 810
811 A 810 812 0 811
812 U 811 813 0 812
813 U 812 814 0 813
814 A 813 815 0 814
815 A 814 816 0 815
816 G 815 817 0 816
817 U 816 818 0 817
818 C 817 819 0 818
819 U 818 820 0 819
820 U 819 821 874 820
821 A 820 822 873 821
822 G 821 823 872 822
823 G 822 824 871 823
824 U 823 825 870 824
825 A 824 826 869 825
826 A 825 827 868 826
827 G 826 828 867 827
828 A 827 829 866 828
829 A 828 830 865 829
830 U 829 831 0 830
831 U 830 832 0 831
832 G 831 833 0 832
833 G 832 834 860 833
834 C 833 835 859 834
835 A 834 836 858 835
836 U 835 837 0 836
837 C 836 838 0 837
838 A 837 839 0 838
839 G 838 840 0 839
840 U 839 841 854 840
841 G 840 842 853 841
842 C 841 843 852 842
843 C 842 844 851 843
844 G 843 845 850 844
845 U 844 846 0 845
846 G 845 847 0 846
847 U 846 848 0 847
848 C 847 849 0 848
849 C 848 850 0 849
850 U 849 851 844 850
851 G 850 852 843 851
852 G 851 853 842 852
853 U 852 854 841 853
854 A 853 855 840 854
855 A 854 856 0 855
856 A 855 857 0 856
857 U 856 858 0 857
858 U 857 859 835 858
859 G 858 860 834 859
860 U 859 861 833 860
861 A 860 862 0 861
862 A 861 863 0 862
863 U 862 864 0 863
864 U 863 865 0 864
865 U 864 866 829 865
866 U 865 867 828 866
867 C 866 868 827 867
868 U 867 869 826 868
869 U 868 870 825 869
870 G 869 871 824 870
871 C 870 872 823 871
872 C 871 873 822 872
873 U 872 874 821 873
874 G 873 875 820 874
875 U 874 876 0 875
876 G 875 877 0 876
877 C 876 878 0 877
878 C 877 879 0 878
879 A 878 880 892 879
880 C 879 881 891 880
881 A 880 882 890 881
882 G 881 883 889 882
883 C 882 884 888 883
884 C 883 885 0 884
885 C 884 886 0 885
886 C 885 887 0 886
887 A 886 888 0 887
888 G 887 889 883 888
889 C 888 890 882 889
890 U 889 891 881 890
891 G 890 892 880 891
892 U 891 893 879 892
893 C 892 894 0 893
894 A 893 895 0 894
895 U 894 896 935 895
896 C 895 897 934 896
897 C 896 898 933 897
898 U 897 899 932 898
899 C 898 900 931 899
900 C 899 901 0 900
901 C 900 902 929 901
902 C 901 903 928 902
903 C 902 904 927 903
904 C 903 905 926 904
905 U 904 906 0 905
906 U 905 907 0 906
907 U 906 908 0 907
908 U 907 909 0 908
909 A 908 910 0 909
910 U 909 911 0 910
911 G 910 912 921 911
912 A 911 913 920 912
913 G 912 914 919 913
914 A 913 915 0 914
915 C 914 916 0 915
916 C 915 917 0 916
917 A 916 918 0 917
918 C 917 919 0 918
919 C 918 920 913 919
920 U 919 921 912 920
921 U 920 922 911 921
922 U 921 923 0 922
923 G 922 924 0 923
924 U 923 925 0 924
925 U 924 926 0 925
926 G 925 927 904 926
927 G 926 928 903 927
928 G 927 929 902 928
929 G 928 930 901 929
930 A 929 931 0 930
931 G 930 932 899 931
932 A 931 933 898 932
933 G 932 934 897 933
934 G 933 935 896 934
935 A 934 936 895 935
936 A 935 937 0 936
937 U 936 938 0 937
938 A 937 939 0 938
939 A 938 940 0 939
940 G 939 941 992 940
941 G 940 942 991 941
942 G 941 943 990 942
943 G 942 944 989 943
944 G 943 945 988 944
945 C 944 946 987 945
946 U 945 947 986 946
947 U 946 948 984 947
948 G 947 949 983 948
949 G 948 950 982 949
950 C 949 951 980 950
951 U 950 952 0 951
952 A 951 953 978 952
953 G 952 954 977 953
954 A 953 955 976 954
955 U 954 956 975 955
956 U 955 957 974 956
957 U 956 958 0 957
958 G 957 959 0 958
959 G 958 960 0 959
960 U 959 961 970 960
961 C 960 962 969 961
962 C 961 963 968 962
963 U 962 964 967 963
964 U 963 965 0 964
965 U 964 966 0 965
966 G 965 967 0 966
967 A 966 968 963 967
968 G 967 969 962 968
969 G 968 970 961 969
970 A 969 971 960 970
971 G 970 972 0 971
972 A 971 973 0 972
973 U 972 974 0 973
974 A 973 975 956 974
975 G 974 976 955 975
976 U 975 977 954 976
977 C 976 978 953 977
978 U 977 979 952 978
979 U 978 980 0 979
980 G 979 981 950 980
981 U 980 982 0 981
982 C 981 983 949 982
983 C 982 984 948 983
984 A 983 985 947 984
985 G 984 986 0 985
986 A 985 987 946 986
987 G 986 988 945 987
988 C 987 989 944 988
989 C 988 990 943 989
990 C 989 991 942 990
991 U 990 992 941 991
992 U 991 993 940 992
993 U 992 994 0 993
994 C 993 995 0 994
995 U 994 996 0 995
996 A 995 997 0 996
997 A 996 998 0 997
998 C 997 999 0 998
999 A 998 1000 1010 999
1000 G 999 1001 1009 1000
1001 A 1000 1002 1008 1001
1002 C 1001 1003 1007 1002
1003 U 1002 1004 0 1003
1004 G 1003 1005 0 1004
1005 A 1004 1006 0 1005
1006 U 1005 1007 0 1006
1007 G 1006 1008 1002 1007
1008 U 1007 1009 1001 1008
1009 C 1008 1010 1000 1009
1010 U 1009 1011 999 1010
1011 U 1010 1012 0 1011
1012 A 1011 1013 0 1012
1013 U 1012 1014 0 1013
1014 A 1013 1015 0 1014
1015 U 1014 1016 0 1015
1016 U 1015 1017 0 1016
1017 U 1016 1018 0 1017
1018 G 1017 1019 0 1018
1019 A 1018 1020 0 1019
1020 G 1019 1021 0 1020
1021 C 1020 1022 0 1021
1022 G 1021 1023 0 1022
1023 G 1022 1024 0 1023
1024 C 1023 1025 0 1024
1025 A 1024 1026 0 1025
1026 U 1025 1027 0 1026
1027 U 1026 1028 0 1027
1028 A 1027 1029 0 1028
1029 A 1028 1030 0 1029
1030 U 1029 1031 0 1030
1031 U 1030 1032 0 1031
1032 U 1031 1033 0 1032
1033 A 1032 1034 0 1033
1034 A 1033 1035 0 1034
1035 U 1034 1036 0 1035
1036 C 1035 1037 0 1036
1037 U 1036 1038 0 1037
1038 G 1037 1039 0 1038
1039 G 1038 1040 0 1039
1040 U 1039 1041 0 1040
1041 U 1040 1042 0 1041
1042 A 1041 1043 0 1042
1043 U 1042 1044 0 1043
1044 U 1043 1045 0 1044
1045 G 1044 1046 0 1045
1046 A 1045 1047 0 1046
1047 C 1046 1048 0 1047
1048 C 1047 1049 0 1048
1049 C 1048 1050 0 1049
1050 U 1049 1051 0 1050
1051 U 1050 1052 0 1051
1052 U 1051 1053 0 1052
1053 A 1052 1054 0 1053
1054 A 1053 1055 0 1054
1055 A 1054 1056 0 1055
1056 G 1055 1057 0 1056
1057 A 1056 1058 0 1057
1058 A 1057 1059 0 1058
1059 A 1058 1060 0 1059
1060 C 1059 1061 0 1060
1061 C 1060 1062 0 1061
1062 U 1061 1063 0 1062
1063 U 1062 1064 0 1063
1064 G 1063 1065 0 1064
1065 C 1064 1066 0 1065
1066 U 1065 1067 0 1066
1067 A 1066 1068 0 1067
1068 A 1067 1069 0 1068
1069 C 1068 1070 0 1069
1070 C 1069 1071 0 1070
1071 A 1070 1072 0 1071
1072 G 1071 1073 0 1072
1073 G 1072 1074 0 1073
1074 U 1073 1075 0 1074
1075 G 1074 1076 0 1075
1076 A 1075 1077 0 1076
1077 U 1076 1078 0 1077
1078 U 1077 1079 0 1078
1079 U 1078 1080 0 1079
1080 C 1079 1081 0 1080
1081 U 1080 1082 0 1081
1082 A 1081 1083 0 1082
1083 U 1082 1084 0 1083
1084 U 1083 1085 0 1084
1085 U 1084 1086 0 1085
1086 C 1085 1087 0 1086
1087 C 1086 1088 0 1087
1088 U 1087 1089 0 1088
1089 U 1088 1090 0 1089
1090 U 1089 1091 0 1090
1091 C 1090 1092 0 1091
1092 U 1091 1093 0 1092
1093 U 1092 1094 0 1093
1094 A 1093 1095 0 1094
1095 A 1094 1096 0 1095
1096 A 1095 1097 0 1096
1097 G 1096 1098 0 1097
