# Supplementary material for: Identification of MYC intron 2 regions that modulate expression
Source: PLoS One. 2024 Jan 18;19(1):e0296889. doi: 10.1371/journal.pone.0296889 (PMC10795982; doi:10.1371/journal.pone.0296889)
Supplement: S1 File — (ZIP) [file pone.0296889.s005.zip › S1_File_ScanFold2 data for species/Suppl_File_3_ScanFold2 data for species/GrayMouseLemur/tmpn3we3ftu.zavgs.wig]

fixedStep chrom=GrayMouseLemur start=1 step=1 span=1
0.780000
0.795000
0.936667
0.937500
0.924000
0.918333
0.884286
-1.325600
-0.970909
-0.970000
0.960000
0.925000
0.754615
0.761429
0.723333
0.638750
0.531765
0.394444
-0.243333
-0.450000
-0.970000
-0.970909
-1.325600
-1.449853
-1.410702
-1.238636
-0.614348
-0.703478
-0.717917
-0.873478
-1.472917
-0.881600
-0.881600
-0.881600
-1.364565
-0.555312
-0.881600
-0.881600
-0.882692
-0.881600
-0.758437
-1.057805
-0.665143
-1.073043
-0.988500
-0.971282
-1.037442
-1.033095
-0.911591
-0.745800
-0.881600
-0.881600
-0.807222
-0.805714
-1.454250
-1.454250
-1.454250
-1.454250
-0.823390
-0.845893
-1.706250
-1.743226
-1.743226
-0.881600
-0.881600
-1.017647
-0.881600
-1.074054
-1.033095
-1.037442
-0.971282
-0.988500
-1.073043
-0.966866
-1.057805
-1.074054
-0.881600
-1.017647
-0.881600
-0.881600
-1.225139
-1.364565
-0.881600
-0.881600
-0.881600
-1.472917
-1.278356
-1.330746
-1.296400
-1.238636
-1.410702
-1.449853
-1.325600
-1.548831
-1.544103
-1.541728
-1.520610
-1.475059
-1.475059
-1.475059
-1.475059
-1.320645
-1.475059
-1.475059
-1.475059
-1.221287
-1.394045
-1.394045
-1.368667
-1.344066
-1.319239
-1.319239
-1.156000
-1.137129
-0.992261
-0.976810
-0.960085
-0.940000
-0.921176
-1.072182
-1.319239
-1.319239
-1.344066
-1.368667
-1.394045
-1.394045
-1.475059
-1.475059
-1.475059
-1.475059
-1.475059
-1.475059
-1.475059
-1.520610
-1.541728
-1.544103
-1.548831
-1.426375
-0.979907
-1.368400
-1.410000
-0.881600
-0.881600
-0.881600
-1.761034
-1.766000
-1.743226
-1.743226
-1.706250
-1.706250
-0.907660
-1.454250
-1.454250
-1.454250
-1.454250
-0.805714
-0.807222
-0.950115
-0.699917
-0.680684
-0.953214
-0.962976
-0.998161
-1.003908
-0.735500
-1.052889
-1.522576
-1.523788
-1.451739
-1.444000
-0.745070
-1.454250
-1.454250
-1.454250
-1.454250
-0.715508
-1.706250
-1.706250
-1.743226
-1.743226
-1.766000
-1.761034
-0.881600
-0.996125
-0.713273
-0.713273
-0.713273
-0.713273
-0.744833
-0.766508
-0.650667
-0.713273
-0.713273
-0.713273
-0.713273
-0.569074
-1.645000
-1.761034
-0.769143
-0.763143
-0.565362
-0.554348
-0.553333
-0.833529
-0.834706
-0.830441
-1.454250
-0.504932
-0.505616
-1.444000
-1.451739
-0.644754
-1.471806
-1.359180
-1.566939
-0.628667
-0.675692
-0.659083
-0.854495
-0.880642
-0.733750
-0.936789
-0.963578
-0.969182
-0.806102
-1.100957
-1.133723
-1.566939
-1.566939
-1.566939
-1.810000
-0.996780
-1.018957
-1.066053
-1.175741
-1.625439
-1.720339
-1.552955
-1.498558
-1.648265
-1.668081
-1.711010
-1.701765
-1.673302
-1.708491
-1.699796
-1.810000
-1.566939
-1.566939
-1.566939
-1.359180
-1.471806
-1.622883
-1.697339
-1.731376
-1.850254
-1.838824
-1.770000
-1.774286
-1.761935
-1.849780
-1.920841
-2.326329
-2.595625
-2.582805
-2.582805
-2.582805
-2.176372
-2.140593
-2.176891
-2.163333
-2.189737
-2.228087
-2.252087
-2.582805
-2.582805
-2.582805
-2.595625
-2.422500
-1.943662
-3.300244
-3.317619
-1.987500
-2.501696
-3.344889
-3.344889
-3.344889
-3.344889
-3.300758
-3.300758
-2.618807
-3.342667
-3.340649
-3.327215
-3.297160
-3.296951
-3.296951
-3.296951
-3.296951
-3.296951
-3.296951
-2.721917
-3.296951
-3.296951
-2.780000
-2.794576
-2.809746
-3.115851
-3.036139
-3.036139
-3.036139
-2.856842
-2.873571
-2.892072
-2.918519
-2.946132
-2.965619
-2.966381
-3.036139
-3.036139
-3.036139
-3.115851
-3.160111
-3.235412
-3.296951
-3.296951
-3.296951
-3.296951
-3.296951
-3.296951
-3.296951
-3.296951
-3.297160
-3.327215
-3.340649
-3.342667
-3.191711
-3.300758
-3.300758
-2.562174
-3.344889
-3.344889
-2.511939
-3.344889
-3.344889
-2.559811
-1.987500
-3.317619
-3.300244
-1.943662
-3.304103
-2.452209
-2.141468
-2.168475
-1.817115
-1.838113
-1.838113
-1.803226
-1.838113
-1.838113
-1.722083
-1.711939
-1.711939
-1.711939
-1.884417
-1.711939
-1.752871
-1.680404
-1.680404
-1.680404
-1.680404
-1.644250
-1.610167
-1.666726
-1.680404
-1.680404
-1.680404
-1.680404
-1.711939
-1.372583
-1.711939
-1.711939
-1.711939
-1.722083
-1.230917
-1.244492
-1.838113
-1.838113
-1.826190
-1.838113
-1.838113
-1.817115
-1.704038
-3.304103
-1.943662
-3.300244
-3.317619
-3.300758
-3.191711
-3.342667
-3.340649
-3.327215
-3.297160
-3.296951
-1.839583
-3.296951
-3.296951
-0.788382
-3.296951
-3.296951
-3.296951
-0.257712
-3.235412
-3.160111
-0.392237
-3.115851
-3.036139
-3.036139
-3.036139
-2.966381
-2.965619
-2.946132
-2.918519
-2.892072
-2.873571
-2.856842
-3.036139
0.046167
-2.918519
-2.946132
-2.965619
-2.966381
-0.353119
-0.070519
-0.961148
-1.759565
-1.759565
-1.563333
-1.563333
-0.866769
-1.602340
-1.157400
-1.029429
-1.160615
-3.784545
-0.961148
-1.722000
-1.723617
-0.016293
-0.030417
-0.051167
-0.077586
-1.558000
-0.451200
-0.776786
-0.505185
-0.785172
-0.784068
-0.784068
-0.784068
-0.715072
-0.784068
-0.784068
-0.903286
-0.433922
-0.353119
-0.402804
-0.548493
-0.552237
-0.692985
-0.775902
-0.784068
-0.784068
-0.722174
-0.784068
-0.784068
-0.784068
-0.785172
-0.418864
-0.776786
-0.446625
-1.558000
-0.480256
-0.506706
-0.584819
-1.723617
-1.722000
-1.250909
-1.232340
-1.160615
-1.029429
-0.976211
-1.602340
-0.866769
-1.563333
-1.759565
-1.759565
-0.961148
-0.899492
-0.946750
-0.988644
-0.712093
-0.887361
-1.157400
-1.350341
-1.716066
-1.759565
-1.759565
-1.563333
-0.866769
-1.140674
-1.172700
-0.976627
-1.160615
-1.232340
-1.250909
-1.965152
-1.823824
-2.049778
-2.029348
-2.004787
-1.985895
-1.985895
-1.964063
-1.964063
-1.964063
-1.964063
-1.964063
-1.964063
-1.790090
-1.858692
-1.872150
-1.881068
-1.907475
-1.847184
-1.830385
-1.823679
-1.861538
-1.964063
-1.964063
-1.964063
-1.964063
-1.964063
-1.964063
-1.985895
-1.985895
-2.004787
-2.029348
-2.049778
-1.823824
-1.965152
-1.950000
-1.950000
-1.950000
-1.950000
-1.950000
-1.763667
-1.722000
-1.723617
-1.713617
-1.950000
-1.950000
-1.950000
-1.950000
-1.950000
-1.965152
-1.497917
-1.466806
-1.446111
-1.429583
-1.581579
-1.608600
-1.515402
-1.503448
-1.820222
-1.820222
-1.820222
-1.820222
-1.390260
-1.488947
-1.511705
-1.531948
-1.820222
-1.820222
-1.820222
-1.820222
-1.725397
-1.702698
-1.464182
-1.194156
-1.466806
-1.497917
-1.671047
-1.434790
-1.438151
-1.439748
-1.386129
-1.387634
-1.391809
-1.400753
-1.456050
-1.745309
-1.732105
-1.747500
-1.375000
-1.528558
-1.519444
-1.508462
-1.492162
-1.241481
-1.250909
-1.250909
-1.232340
-1.510167
-1.275963
-1.270917
-1.264717
-1.250400
-1.255327
-1.285507
-1.250909
-1.250909
-1.241481
-1.868182
-1.803273
-1.777551
-1.710204
-1.631538
-0.950161
-0.950161
-0.950161
-1.076623
-1.054028
-1.124074
-0.950161
-0.950161
-0.950161
-1.631538
-1.710204
-1.371591
-1.803273
-1.868182
-0.976061
-1.051094
-1.051094
-1.179744
-1.051094
-1.174390
-1.153125
-1.239717
-1.223269
-1.095972
-1.095125
-1.084750
-1.188261
-1.189739
-1.190087
-1.461605
-1.461605
-1.461605
-1.461605
-1.461605
-1.461605
-1.395208
-1.405521
-1.414896
-1.424583
-1.440930
-1.440930
-1.440930
-1.404565
-1.394946
-1.379787
-1.379787
-1.379787
-1.297767
-1.318911
-1.308725
-1.304608
-1.280680
-1.277451
-1.271949
-1.379787
-1.379787
-1.379787
-1.394946
-1.404565
-1.330319
-1.440930
-1.440930
-1.440930
-1.461605
-1.461605
-1.461605
-1.461605
-1.461605
-1.461605
-1.356759
-1.152500
-1.051094
-1.051094
-1.443519
-1.420741
-1.051094
-1.051094
-1.051094
-1.149912
-1.051094
-1.051094
-1.051094
-1.081039
-1.071169
-1.173333
-0.951294
-0.936941
-0.982639
-0.982639
-0.982639
-1.050893
-0.982639
-0.982639
-0.982639
-1.021681
-0.929896
-0.920000
-0.992410
-0.991325
-1.007731
-1.001008
-0.951273
-0.942477
-0.928532
-0.982639
-0.982639
-0.982639
-0.982639
-0.982639
-0.982639
-1.051094
-1.051094
-1.051094
-1.051094
-1.051094
-1.051094
-1.420741
-1.443519
-1.051094
-1.051094
-0.793636
-0.755556
-0.724340
-0.665581
-0.761197
-0.891200
-0.728592
-0.728592
-0.881220
-0.834118
-0.778875
-0.749391
-0.751478
-0.753478
-0.752522
-0.802391
-1.297170
-1.208158
-0.728592
-0.728592
-0.728592
-0.728592
-0.728592
-0.728592
-0.728592
-0.728592
-0.714318
-0.711591
-0.757660
-0.762766
-0.728592
-0.728592
-0.728592
-0.728592
-0.728592
-0.728592
-0.728592
-0.728592
-0.808472
-0.785000
-0.974563
-0.984615
-0.991048
-0.983084
-0.983084
-0.983084
-0.983084
-0.919496
-0.929412
-0.948739
-0.970256
-0.983084
-0.983084
-0.983084
-0.983084
-0.991048
-0.984615
-0.974563
-1.208158
-1.297170
-1.028644
-1.068817
-1.080000
-1.276579
-1.629149
-1.243171
-1.284390
-2.117179
-1.070517
-1.828727
-1.713000
-2.010588
-1.954853
-1.950143
-1.917500
-1.917500
-1.917500
-1.847733
-1.847733
-1.847733
-1.847733
-1.642614
-1.491682
-1.646737
-1.846974
-1.776582
-1.776582
-1.466762
-1.479703
-1.497921
-1.492039
-1.766591
-1.766591
-1.766591
-1.766591
-1.766591
-1.483500
-1.486609
-1.563670
-1.572545
-1.520087
-1.766591
-1.766591
-1.766591
-1.766591
-1.766591
-1.555981
-1.574917
-1.589000
-1.776582
-1.776582
-1.846974
-1.733945
-1.748269
-1.735000
-1.756786
-1.847733
-1.847733
-1.847733
-1.847733
-1.917500
-1.917500
-1.917500
-1.950143
-1.954853
-2.010588
-1.898558
-2.029500
-2.117179
-2.040758
-2.105667
-2.114262
-2.109355
-2.109355
-2.109355
-2.088955
-2.115909
-2.100152
-1.942589
-2.109355
-2.109355
-2.109355
-2.114262
-2.105667
-2.003652
-2.017478
-2.046875
-2.058659
-2.056667
-2.056667
-2.056667
-2.007179
-2.046977
-2.046977
-2.046977
-2.046977
-2.010098
-1.998058
-1.950167
-1.971818
-2.003298
-2.003118
-2.040674
-2.040674
-2.040674
-1.973551
-1.973645
-1.918917
-1.917833
-1.924746
-2.040674
-2.040674
-2.040674
-2.022708
-2.021474
-2.008421
-1.996000
-2.046977
-2.046977
-2.046977
-2.046977
-1.856228
-2.056667
-2.056667
-2.056667
-2.058659
-2.046875
-1.796975
-1.785966
-1.774706
-2.109355
-2.151053
-1.758261
-1.758857
-1.747324
-1.747324
-1.747324
-1.747324
-1.747324
-1.747324
-1.747324
-1.747324
-1.752970
-1.770122
-1.770122
-1.770122
-1.770122
-1.770122
-1.686903
-1.709388
-1.700918
-1.765765
-1.765765
-1.765765
-1.765765
-1.737900
-1.728000
-1.749775
-1.765765
-1.765765
-1.765765
-1.765765
-1.689889
-1.530909
-1.538142
-1.770122
-1.770122
-1.770122
-1.770122
-1.770122
-1.488276
-1.747324
-1.476696
-1.747324
-1.747324
-1.747324
-1.687143
-1.747324
-1.747324
-1.747324
-1.747324
-1.758857
-1.758261
-2.151053
-2.109355
-1.505067
-1.489189
-1.432468
-1.307500
-1.317460
-1.207813
-1.223077
-1.223077
-1.223077
-1.287468
-1.300000
-1.321852
-1.300000
-1.223077
-1.223077
-1.223077
-1.207813
-1.184444
-1.156774
-1.133108
-1.109054
-1.081333
-1.060000
-1.048909
-2.151053
-1.758261
-1.758857
-1.120282
-1.747324
-1.747324
-1.747324
-0.912000
-1.059630
-0.875789
-0.857838
-0.912407
-0.911887
-0.909615
-1.066667
-1.066949
-1.086792
-1.413182
-1.413810
-1.416500
-1.747324
-1.747324
-0.851250
-0.844839
-0.844000
-1.007091
-0.831026
-1.770122
-1.278182
-1.770122
-1.747324
-1.273000
-1.765765
-1.765765
-0.983889
-0.935556
-1.737900
-1.765765
-1.765765
-1.010000
-0.978276
-0.828182
-0.828182
-0.828182
-0.845556
-0.859565
-0.871818
-0.814483
-0.820000
-0.827826
-0.899600
-0.886250
-0.892500
-0.859565
-0.845556
-0.828182
-0.807500
-0.828182
-0.811579
-0.828182
-0.978276
-1.010000
-1.765765
-1.765765
-0.750714
-0.770769
-0.795000
-0.823636
-0.859000
-0.924000
-0.924000
-0.894444
-0.907500
-0.908571
-0.860000
-0.790000
-0.675000
-0.466667
-0.415000
-0.270000
