# Supplementary material for: Identification of MYC intron 2 regions that modulate expression
Source: PLoS One. 2024 Jan 18;19(1):e0296889. doi: 10.1371/journal.pone.0296889 (PMC10795982; doi:10.1371/journal.pone.0296889)
Supplement: S1 File — (ZIP) [file pone.0296889.s005.zip › S1_File_ScanFold2 data for species/Suppl_File_3_ScanFold2 data for species/Koala/tmptm77e849.bp]

color:	55	129	255	Less than -2 -5.42
color:	89	222	111	-1 to -2
color:	236	236	136	0 to -1
color:	199	199	199	0
color:	228	228	228	0 to 1
color:	243	243	243	1 to 2
color:	247	247	247	Greater than 2
KoalaMYCi2	1	1	1	1	0
KoalaMYCi2	2	2	2	2	0
KoalaMYCi2	3	3	3	3	0
KoalaMYCi2	4	4	61	61	0
KoalaMYCi2	5	5	60	60	1
KoalaMYCi2	6	6	59	59	1
KoalaMYCi2	7	7	58	58	1
KoalaMYCi2	8	8	57	57	1
KoalaMYCi2	9	9	9	9	0
KoalaMYCi2	10	10	10	10	0
KoalaMYCi2	11	11	11	11	0
KoalaMYCi2	12	12	12	12	0
KoalaMYCi2	13	13	13	13	0
KoalaMYCi2	14	14	14	14	0
KoalaMYCi2	15	15	15	15	0
KoalaMYCi2	16	16	16	16	0
KoalaMYCi2	17	17	17	17	0
KoalaMYCi2	18	18	18	18	0
KoalaMYCi2	19	19	19	19	0
KoalaMYCi2	20	20	20	20	0
KoalaMYCi2	21	21	21	21	0
KoalaMYCi2	22	22	22	22	0
KoalaMYCi2	23	23	23	23	0
KoalaMYCi2	24	24	24	24	0
KoalaMYCi2	25	25	25	25	0
KoalaMYCi2	26	26	53	53	0
KoalaMYCi2	27	27	52	52	0
KoalaMYCi2	28	28	51	51	0
KoalaMYCi2	29	29	50	50	0
KoalaMYCi2	30	30	30	30	0
KoalaMYCi2	31	31	31	31	0
KoalaMYCi2	32	32	32	32	0
KoalaMYCi2	33	33	46	46	0
KoalaMYCi2	34	34	45	45	0
KoalaMYCi2	35	35	44	44	0
KoalaMYCi2	36	36	43	43	0
KoalaMYCi2	37	37	42	42	0
KoalaMYCi2	38	38	38	38	0
KoalaMYCi2	39	39	39	39	0
KoalaMYCi2	40	40	40	40	0
KoalaMYCi2	41	41	41	41	0
KoalaMYCi2	37	37	42	42	0
KoalaMYCi2	36	36	43	43	0
KoalaMYCi2	35	35	44	44	0
KoalaMYCi2	34	34	45	45	0
KoalaMYCi2	33	33	46	46	0
KoalaMYCi2	47	47	47	47	1
KoalaMYCi2	48	48	48	48	1
KoalaMYCi2	49	49	49	49	0
KoalaMYCi2	29	29	50	50	0
KoalaMYCi2	28	28	51	51	0
KoalaMYCi2	27	27	52	52	0
KoalaMYCi2	26	26	53	53	0
KoalaMYCi2	54	54	128	128	0
KoalaMYCi2	55	55	127	127	0
KoalaMYCi2	56	56	126	126	0
KoalaMYCi2	8	8	57	57	1
KoalaMYCi2	7	7	58	58	1
KoalaMYCi2	6	6	59	59	1
KoalaMYCi2	5	5	60	60	1
KoalaMYCi2	4	4	61	61	0
KoalaMYCi2	62	62	120	120	0
KoalaMYCi2	63	63	119	119	0
KoalaMYCi2	64	64	118	118	0
KoalaMYCi2	65	65	117	117	0
KoalaMYCi2	66	66	66	66	1
KoalaMYCi2	67	67	67	67	1
KoalaMYCi2	68	68	116	116	0
KoalaMYCi2	69	69	115	115	0
KoalaMYCi2	70	70	70	70	1
KoalaMYCi2	71	71	113	113	0
KoalaMYCi2	72	72	112	112	0
KoalaMYCi2	73	73	110	110	0
KoalaMYCi2	74	74	109	109	0
KoalaMYCi2	75	75	108	108	0
KoalaMYCi2	76	76	107	107	0
KoalaMYCi2	77	77	106	106	0
KoalaMYCi2	78	78	105	105	0
KoalaMYCi2	79	79	104	104	0
KoalaMYCi2	80	80	103	103	0
KoalaMYCi2	81	81	102	102	0
KoalaMYCi2	82	82	101	101	0
KoalaMYCi2	83	83	100	100	0
KoalaMYCi2	84	84	99	99	0
KoalaMYCi2	85	85	85	85	1
KoalaMYCi2	86	86	86	86	1
KoalaMYCi2	87	87	87	87	1
KoalaMYCi2	88	88	95	95	0
KoalaMYCi2	89	89	89	89	1
KoalaMYCi2	90	90	90	90	0
KoalaMYCi2	91	91	91	91	0
KoalaMYCi2	92	92	92	92	1
KoalaMYCi2	93	93	93	93	0
KoalaMYCi2	94	94	94	94	0
KoalaMYCi2	88	88	95	95	0
KoalaMYCi2	96	96	96	96	1
KoalaMYCi2	97	97	97	97	1
KoalaMYCi2	98	98	98	98	1
KoalaMYCi2	84	84	99	99	0
KoalaMYCi2	83	83	100	100	0
KoalaMYCi2	82	82	101	101	0
KoalaMYCi2	81	81	102	102	0
KoalaMYCi2	80	80	103	103	0
KoalaMYCi2	79	79	104	104	0
KoalaMYCi2	78	78	105	105	0
KoalaMYCi2	77	77	106	106	0
KoalaMYCi2	76	76	107	107	0
KoalaMYCi2	75	75	108	108	0
KoalaMYCi2	74	74	109	109	0
KoalaMYCi2	73	73	110	110	0
KoalaMYCi2	111	111	111	111	1
KoalaMYCi2	72	72	112	112	0
KoalaMYCi2	71	71	113	113	0
KoalaMYCi2	114	114	114	114	1
KoalaMYCi2	69	69	115	115	0
KoalaMYCi2	68	68	116	116	0
KoalaMYCi2	65	65	117	117	0
KoalaMYCi2	64	64	118	118	0
KoalaMYCi2	63	63	119	119	0
KoalaMYCi2	62	62	120	120	0
KoalaMYCi2	121	121	121	121	0
KoalaMYCi2	122	122	122	122	1
KoalaMYCi2	123	123	123	123	1
KoalaMYCi2	124	124	124	124	1
KoalaMYCi2	125	125	125	125	1
KoalaMYCi2	56	56	126	126	0
KoalaMYCi2	55	55	127	127	0
KoalaMYCi2	54	54	128	128	0
KoalaMYCi2	129	129	129	129	1
KoalaMYCi2	130	130	130	130	1
KoalaMYCi2	131	131	131	131	1
KoalaMYCi2	132	132	132	132	1
KoalaMYCi2	133	133	133	133	0
KoalaMYCi2	134	134	134	134	0
KoalaMYCi2	135	135	135	135	1
KoalaMYCi2	136	136	136	136	1
KoalaMYCi2	137	137	137	137	0
KoalaMYCi2	138	138	138	138	0
KoalaMYCi2	139	139	139	139	1
KoalaMYCi2	140	140	140	140	1
KoalaMYCi2	141	141	141	141	1
KoalaMYCi2	142	142	142	142	0
KoalaMYCi2	143	143	143	143	1
KoalaMYCi2	144	144	144	144	1
KoalaMYCi2	145	145	145	145	1
KoalaMYCi2	146	146	146	146	1
KoalaMYCi2	147	147	147	147	1
KoalaMYCi2	148	148	148	148	1
KoalaMYCi2	149	149	149	149	1
KoalaMYCi2	150	150	150	150	1
KoalaMYCi2	151	151	181	181	1
KoalaMYCi2	152	152	180	180	1
KoalaMYCi2	153	153	179	179	1
KoalaMYCi2	154	154	178	178	1
KoalaMYCi2	155	155	177	177	1
KoalaMYCi2	156	156	176	176	1
KoalaMYCi2	157	157	175	175	1
KoalaMYCi2	158	158	174	174	1
KoalaMYCi2	159	159	173	173	1
KoalaMYCi2	160	160	160	160	1
KoalaMYCi2	161	161	161	161	1
KoalaMYCi2	162	162	162	162	1
KoalaMYCi2	163	163	163	163	1
KoalaMYCi2	164	164	164	164	1
KoalaMYCi2	165	165	165	165	1
KoalaMYCi2	166	166	166	166	1
KoalaMYCi2	167	167	167	167	1
KoalaMYCi2	168	168	168	168	1
KoalaMYCi2	169	169	169	169	1
KoalaMYCi2	170	170	170	170	1
KoalaMYCi2	171	171	171	171	1
KoalaMYCi2	172	172	172	172	1
KoalaMYCi2	159	159	173	173	1
KoalaMYCi2	158	158	174	174	1
KoalaMYCi2	157	157	175	175	1
KoalaMYCi2	156	156	176	176	1
KoalaMYCi2	155	155	177	177	1
KoalaMYCi2	154	154	178	178	1
KoalaMYCi2	153	153	179	179	1
KoalaMYCi2	152	152	180	180	1
KoalaMYCi2	151	151	181	181	1
KoalaMYCi2	182	182	182	182	1
KoalaMYCi2	183	183	183	183	1
KoalaMYCi2	184	184	184	184	1
KoalaMYCi2	185	185	185	185	1
KoalaMYCi2	186	186	186	186	1
KoalaMYCi2	187	187	187	187	1
KoalaMYCi2	188	188	188	188	1
KoalaMYCi2	189	189	189	189	1
KoalaMYCi2	190	190	190	190	1
KoalaMYCi2	191	191	191	191	1
KoalaMYCi2	192	192	192	192	1
KoalaMYCi2	193	193	193	193	1
KoalaMYCi2	194	194	194	194	1
KoalaMYCi2	195	195	195	195	1
KoalaMYCi2	196	196	196	196	1
KoalaMYCi2	197	197	197	197	1
KoalaMYCi2	198	198	198	198	1
KoalaMYCi2	199	199	199	199	1
KoalaMYCi2	200	200	200	200	1
KoalaMYCi2	201	201	201	201	1
KoalaMYCi2	202	202	202	202	1
KoalaMYCi2	203	203	203	203	1
KoalaMYCi2	204	204	204	204	2
KoalaMYCi2	205	205	205	205	2
KoalaMYCi2	206	206	206	206	1
KoalaMYCi2	207	207	207	207	1
KoalaMYCi2	208	208	208	208	1
KoalaMYCi2	209	209	209	209	1
KoalaMYCi2	210	210	210	210	2
KoalaMYCi2	211	211	211	211	1
KoalaMYCi2	212	212	212	212	1
KoalaMYCi2	213	213	213	213	1
KoalaMYCi2	214	214	214	214	1
KoalaMYCi2	215	215	215	215	1
KoalaMYCi2	216	216	216	216	2
KoalaMYCi2	217	217	217	217	2
KoalaMYCi2	218	218	218	218	2
KoalaMYCi2	219	219	219	219	2
KoalaMYCi2	220	220	220	220	1
KoalaMYCi2	221	221	221	221	1
KoalaMYCi2	222	222	222	222	1
KoalaMYCi2	223	223	223	223	1
KoalaMYCi2	224	224	224	224	1
KoalaMYCi2	225	225	225	225	1
KoalaMYCi2	226	226	226	226	1
KoalaMYCi2	227	227	227	227	1
KoalaMYCi2	228	228	228	228	1
KoalaMYCi2	229	229	229	229	1
KoalaMYCi2	230	230	230	230	1
KoalaMYCi2	231	231	231	231	1
KoalaMYCi2	232	232	232	232	1
KoalaMYCi2	233	233	253	253	1
KoalaMYCi2	234	234	252	252	1
KoalaMYCi2	235	235	251	251	1
KoalaMYCi2	236	236	250	250	1
KoalaMYCi2	237	237	237	237	1
KoalaMYCi2	238	238	249	249	1
KoalaMYCi2	239	239	248	248	1
KoalaMYCi2	240	240	247	247	1
KoalaMYCi2	241	241	246	246	1
KoalaMYCi2	242	242	242	242	1
KoalaMYCi2	243	243	243	243	1
KoalaMYCi2	244	244	244	244	1
KoalaMYCi2	245	245	245	245	1
KoalaMYCi2	241	241	246	246	1
KoalaMYCi2	240	240	247	247	1
KoalaMYCi2	239	239	248	248	1
KoalaMYCi2	238	238	249	249	1
KoalaMYCi2	236	236	250	250	1
KoalaMYCi2	235	235	251	251	1
KoalaMYCi2	234	234	252	252	1
KoalaMYCi2	233	233	253	253	1
KoalaMYCi2	254	254	254	254	1
KoalaMYCi2	255	255	255	255	1
KoalaMYCi2	256	256	256	256	1
KoalaMYCi2	257	257	257	257	1
KoalaMYCi2	258	258	258	258	1
KoalaMYCi2	259	259	271	271	1
KoalaMYCi2	260	260	270	270	1
KoalaMYCi2	261	261	269	269	1
KoalaMYCi2	262	262	268	268	1
KoalaMYCi2	263	263	267	267	1
KoalaMYCi2	264	264	264	264	1
KoalaMYCi2	265	265	265	265	1
KoalaMYCi2	266	266	266	266	1
KoalaMYCi2	263	263	267	267	1
KoalaMYCi2	262	262	268	268	1
KoalaMYCi2	261	261	269	269	1
KoalaMYCi2	260	260	270	270	1
KoalaMYCi2	259	259	271	271	1
KoalaMYCi2	272	272	272	272	1
KoalaMYCi2	273	273	273	273	2
KoalaMYCi2	274	274	274	274	2
KoalaMYCi2	275	275	275	275	2
KoalaMYCi2	276	276	276	276	1
KoalaMYCi2	277	277	277	277	1
KoalaMYCi2	278	278	278	278	1
KoalaMYCi2	279	279	279	279	1
KoalaMYCi2	280	280	280	280	2
KoalaMYCi2	281	281	288	288	1
KoalaMYCi2	282	282	282	282	1
KoalaMYCi2	283	283	283	283	1
KoalaMYCi2	284	284	284	284	1
KoalaMYCi2	285	285	285	285	1
KoalaMYCi2	286	286	286	286	1
KoalaMYCi2	287	287	287	287	1
KoalaMYCi2	281	281	288	288	1
KoalaMYCi2	289	289	289	289	2
KoalaMYCi2	290	290	290	290	1
KoalaMYCi2	291	291	291	291	1
KoalaMYCi2	292	292	292	292	1
KoalaMYCi2	293	293	293	293	1
KoalaMYCi2	294	294	294	294	1
KoalaMYCi2	295	295	295	295	1
KoalaMYCi2	296	296	296	296	1
KoalaMYCi2	297	297	297	297	1
KoalaMYCi2	298	298	298	298	1
KoalaMYCi2	299	299	299	299	1
KoalaMYCi2	300	300	300	300	0
KoalaMYCi2	301	301	301	301	0
KoalaMYCi2	302	302	302	302	1
KoalaMYCi2	303	303	303	303	1
KoalaMYCi2	304	304	304	304	1
KoalaMYCi2	305	305	305	305	1
KoalaMYCi2	306	306	306	306	1
KoalaMYCi2	307	307	307	307	1
KoalaMYCi2	308	308	308	308	1
KoalaMYCi2	309	309	309	309	1
KoalaMYCi2	310	310	310	310	1
KoalaMYCi2	311	311	311	311	2
KoalaMYCi2	312	312	312	312	2
KoalaMYCi2	313	313	313	313	2
KoalaMYCi2	314	314	314	314	2
KoalaMYCi2	315	315	315	315	2
KoalaMYCi2	316	316	316	316	2
KoalaMYCi2	317	317	317	317	2
KoalaMYCi2	318	318	318	318	2
KoalaMYCi2	319	319	319	319	2
KoalaMYCi2	320	320	320	320	2
KoalaMYCi2	321	321	321	321	2
KoalaMYCi2	322	322	322	322	2
KoalaMYCi2	323	323	323	323	2
KoalaMYCi2	324	324	324	324	2
KoalaMYCi2	325	325	325	325	2
KoalaMYCi2	326	326	326	326	2
KoalaMYCi2	327	327	327	327	2
KoalaMYCi2	328	328	328	328	2
KoalaMYCi2	329	329	329	329	2
KoalaMYCi2	330	330	330	330	2
KoalaMYCi2	331	331	331	331	2
KoalaMYCi2	332	332	332	332	2
KoalaMYCi2	333	333	333	333	2
KoalaMYCi2	334	334	334	334	2
KoalaMYCi2	335	335	335	335	2
KoalaMYCi2	336	336	336	336	2
KoalaMYCi2	337	337	337	337	2
KoalaMYCi2	338	338	338	338	2
KoalaMYCi2	339	339	339	339	2
KoalaMYCi2	340	340	340	340	2
KoalaMYCi2	341	341	341	341	2
KoalaMYCi2	342	342	342	342	2
KoalaMYCi2	343	343	343	343	2
KoalaMYCi2	344	344	344	344	2
KoalaMYCi2	345	345	345	345	2
KoalaMYCi2	346	346	346	346	2
KoalaMYCi2	347	347	347	347	1
KoalaMYCi2	348	348	348	348	0
KoalaMYCi2	349	349	349	349	0
KoalaMYCi2	350	350	350	350	1
KoalaMYCi2	351	351	351	351	1
KoalaMYCi2	352	352	352	352	1
KoalaMYCi2	353	353	353	353	2
KoalaMYCi2	354	354	354	354	2
KoalaMYCi2	355	355	355	355	1
KoalaMYCi2	356	356	356	356	1
KoalaMYCi2	357	357	357	357	1
KoalaMYCi2	358	358	358	358	2
KoalaMYCi2	359	359	359	359	1
KoalaMYCi2	360	360	360	360	1
KoalaMYCi2	361	361	361	361	1
KoalaMYCi2	362	362	423	423	2
KoalaMYCi2	363	363	363	363	1
KoalaMYCi2	364	364	364	364	2
KoalaMYCi2	365	365	365	365	2
KoalaMYCi2	366	366	366	366	2
KoalaMYCi2	367	367	367	367	2
KoalaMYCi2	368	368	368	368	2
KoalaMYCi2	369	369	369	369	2
KoalaMYCi2	370	370	370	370	2
KoalaMYCi2	371	371	391	391	2
KoalaMYCi2	372	372	390	390	2
KoalaMYCi2	373	373	389	389	2
KoalaMYCi2	374	374	388	388	2
KoalaMYCi2	375	375	375	375	2
KoalaMYCi2	376	376	376	376	2
KoalaMYCi2	377	377	377	377	2
KoalaMYCi2	378	378	384	384	2
KoalaMYCi2	379	379	379	379	2
KoalaMYCi2	380	380	380	380	2
KoalaMYCi2	381	381	381	381	2
KoalaMYCi2	382	382	382	382	2
KoalaMYCi2	383	383	383	383	2
KoalaMYCi2	378	378	384	384	2
KoalaMYCi2	385	385	385	385	2
KoalaMYCi2	386	386	386	386	2
KoalaMYCi2	387	387	387	387	2
KoalaMYCi2	374	374	388	388	2
KoalaMYCi2	373	373	389	389	2
KoalaMYCi2	372	372	390	390	2
KoalaMYCi2	371	371	391	391	2
KoalaMYCi2	392	392	392	392	2
KoalaMYCi2	393	393	393	393	2
KoalaMYCi2	394	394	394	394	2
KoalaMYCi2	395	395	395	395	2
KoalaMYCi2	396	396	396	396	1
KoalaMYCi2	397	397	397	397	2
KoalaMYCi2	398	398	398	398	2
KoalaMYCi2	399	399	399	399	2
KoalaMYCi2	400	400	400	400	2
KoalaMYCi2	401	401	401	401	1
KoalaMYCi2	402	402	402	402	1
KoalaMYCi2	403	403	403	403	1
KoalaMYCi2	404	404	404	404	2
KoalaMYCi2	405	405	405	405	2
KoalaMYCi2	406	406	406	406	2
KoalaMYCi2	407	407	407	407	2
KoalaMYCi2	408	408	408	408	2
KoalaMYCi2	409	409	409	409	2
KoalaMYCi2	410	410	410	410	2
KoalaMYCi2	411	411	411	411	2
KoalaMYCi2	412	412	412	412	2
KoalaMYCi2	413	413	413	413	2
KoalaMYCi2	414	414	414	414	2
KoalaMYCi2	415	415	415	415	1
KoalaMYCi2	416	416	416	416	2
KoalaMYCi2	417	417	417	417	2
KoalaMYCi2	418	418	418	418	2
KoalaMYCi2	419	419	419	419	1
KoalaMYCi2	420	420	420	420	2
KoalaMYCi2	421	421	421	421	2
KoalaMYCi2	422	422	422	422	1
KoalaMYCi2	362	362	423	423	2
KoalaMYCi2	424	424	424	424	1
KoalaMYCi2	425	425	425	425	1
KoalaMYCi2	426	426	426	426	1
KoalaMYCi2	427	427	427	427	1
KoalaMYCi2	428	428	428	428	1
KoalaMYCi2	429	429	429	429	0
KoalaMYCi2	430	430	430	430	1
KoalaMYCi2	431	431	431	431	2
KoalaMYCi2	432	432	432	432	1
KoalaMYCi2	433	433	433	433	1
KoalaMYCi2	434	434	434	434	1
KoalaMYCi2	435	435	435	435	1
KoalaMYCi2	436	436	436	436	1
KoalaMYCi2	437	437	437	437	1
KoalaMYCi2	438	438	438	438	1
KoalaMYCi2	439	439	439	439	1
KoalaMYCi2	440	440	440	440	1
KoalaMYCi2	441	441	441	441	0
KoalaMYCi2	442	442	442	442	1
KoalaMYCi2	443	443	443	443	0
KoalaMYCi2	444	444	444	444	0
KoalaMYCi2	445	445	445	445	0
KoalaMYCi2	446	446	446	446	0
KoalaMYCi2	447	447	447	447	0
KoalaMYCi2	448	448	448	448	0
KoalaMYCi2	449	449	449	449	1
KoalaMYCi2	450	450	450	450	1
KoalaMYCi2	451	451	451	451	1
KoalaMYCi2	452	452	473	473	1
KoalaMYCi2	453	453	472	472	1
KoalaMYCi2	454	454	471	471	1
KoalaMYCi2	455	455	470	470	1
KoalaMYCi2	456	456	469	469	1
KoalaMYCi2	457	457	468	468	1
KoalaMYCi2	458	458	467	467	1
KoalaMYCi2	459	459	466	466	1
KoalaMYCi2	460	460	460	460	1
KoalaMYCi2	461	461	461	461	1
KoalaMYCi2	462	462	462	462	1
KoalaMYCi2	463	463	463	463	1
KoalaMYCi2	464	464	464	464	1
KoalaMYCi2	465	465	465	465	1
KoalaMYCi2	459	459	466	466	1
KoalaMYCi2	458	458	467	467	1
KoalaMYCi2	457	457	468	468	1
KoalaMYCi2	456	456	469	469	1
KoalaMYCi2	455	455	470	470	1
KoalaMYCi2	454	454	471	471	1
KoalaMYCi2	453	453	472	472	1
KoalaMYCi2	452	452	473	473	1
KoalaMYCi2	474	474	474	474	1
KoalaMYCi2	475	475	475	475	0
KoalaMYCi2	476	476	476	476	0
KoalaMYCi2	477	477	477	477	0
KoalaMYCi2	478	478	478	478	0
KoalaMYCi2	479	479	479	479	0
KoalaMYCi2	480	480	480	480	0
KoalaMYCi2	481	481	481	481	0
KoalaMYCi2	482	482	482	482	0
KoalaMYCi2	483	483	483	483	0
KoalaMYCi2	484	484	484	484	0
KoalaMYCi2	485	485	505	505	0
KoalaMYCi2	486	486	504	504	0
KoalaMYCi2	487	487	503	503	0
KoalaMYCi2	488	488	502	502	0
KoalaMYCi2	489	489	489	489	0
KoalaMYCi2	490	490	500	500	0
KoalaMYCi2	491	491	499	499	0
KoalaMYCi2	492	492	492	492	0
KoalaMYCi2	493	493	493	493	0
KoalaMYCi2	494	494	494	494	0
KoalaMYCi2	495	495	495	495	0
KoalaMYCi2	496	496	496	496	0
KoalaMYCi2	497	497	497	497	0
KoalaMYCi2	498	498	498	498	0
KoalaMYCi2	491	491	499	499	0
KoalaMYCi2	490	490	500	500	0
KoalaMYCi2	501	501	501	501	0
KoalaMYCi2	488	488	502	502	0
KoalaMYCi2	487	487	503	503	0
KoalaMYCi2	486	486	504	504	0
KoalaMYCi2	485	485	505	505	0
KoalaMYCi2	506	506	518	518	0
KoalaMYCi2	507	507	507	507	0
KoalaMYCi2	508	508	508	508	1
KoalaMYCi2	509	509	509	509	0
KoalaMYCi2	510	510	510	510	0
KoalaMYCi2	511	511	511	511	0
KoalaMYCi2	512	512	512	512	0
KoalaMYCi2	513	513	513	513	0
KoalaMYCi2	514	514	514	514	0
KoalaMYCi2	515	515	515	515	0
KoalaMYCi2	516	516	516	516	1
KoalaMYCi2	517	517	517	517	0
KoalaMYCi2	506	506	518	518	0
KoalaMYCi2	519	519	519	519	0
KoalaMYCi2	520	520	571	571	0
KoalaMYCi2	521	521	570	570	0
KoalaMYCi2	522	522	569	569	0
KoalaMYCi2	523	523	568	568	0
KoalaMYCi2	524	524	567	567	0
KoalaMYCi2	525	525	566	566	0
KoalaMYCi2	526	526	562	562	0
KoalaMYCi2	527	527	561	561	0
KoalaMYCi2	528	528	560	560	0
KoalaMYCi2	529	529	559	559	0
KoalaMYCi2	530	530	558	558	0
KoalaMYCi2	531	531	557	557	0
KoalaMYCi2	532	532	556	556	0
KoalaMYCi2	533	533	555	555	0
KoalaMYCi2	534	534	554	554	0
KoalaMYCi2	535	535	553	553	0
KoalaMYCi2	536	536	552	552	0
KoalaMYCi2	537	537	551	551	0
KoalaMYCi2	538	538	550	550	0
KoalaMYCi2	539	539	549	549	0
KoalaMYCi2	540	540	540	540	0
KoalaMYCi2	541	541	541	541	0
KoalaMYCi2	542	542	542	542	0
KoalaMYCi2	543	543	543	543	0
KoalaMYCi2	544	544	544	544	0
KoalaMYCi2	545	545	545	545	0
KoalaMYCi2	546	546	546	546	0
KoalaMYCi2	547	547	547	547	0
KoalaMYCi2	548	548	548	548	0
KoalaMYCi2	539	539	549	549	0
KoalaMYCi2	538	538	550	550	0
KoalaMYCi2	537	537	551	551	0
KoalaMYCi2	536	536	552	552	0
KoalaMYCi2	535	535	553	553	0
KoalaMYCi2	534	534	554	554	0
KoalaMYCi2	533	533	555	555	0
KoalaMYCi2	532	532	556	556	0
KoalaMYCi2	531	531	557	557	0
KoalaMYCi2	530	530	558	558	0
KoalaMYCi2	529	529	559	559	0
KoalaMYCi2	528	528	560	560	0
KoalaMYCi2	527	527	561	561	0
KoalaMYCi2	526	526	562	562	0
KoalaMYCi2	563	563	563	563	0
KoalaMYCi2	564	564	564	564	0
KoalaMYCi2	565	565	565	565	0
KoalaMYCi2	525	525	566	566	0
KoalaMYCi2	524	524	567	567	0
KoalaMYCi2	523	523	568	568	0
KoalaMYCi2	522	522	569	569	0
KoalaMYCi2	521	521	570	570	0
KoalaMYCi2	520	520	571	571	0
KoalaMYCi2	572	572	572	572	0
KoalaMYCi2	573	573	573	573	1
KoalaMYCi2	574	574	574	574	1
KoalaMYCi2	575	575	575	575	0
KoalaMYCi2	576	576	576	576	0
KoalaMYCi2	577	577	577	577	1
KoalaMYCi2	578	578	578	578	0
KoalaMYCi2	579	579	579	579	0
KoalaMYCi2	580	580	580	580	0
KoalaMYCi2	581	581	623	623	1
KoalaMYCi2	582	582	622	622	1
KoalaMYCi2	583	583	621	621	1
KoalaMYCi2	584	584	620	620	1
KoalaMYCi2	585	585	619	619	1
KoalaMYCi2	586	586	618	618	1
KoalaMYCi2	587	587	587	587	1
KoalaMYCi2	588	588	588	588	1
KoalaMYCi2	589	589	589	589	1
KoalaMYCi2	590	590	590	590	1
KoalaMYCi2	591	591	591	591	1
KoalaMYCi2	592	592	592	592	1
KoalaMYCi2	593	593	593	593	1
KoalaMYCi2	594	594	594	594	1
KoalaMYCi2	595	595	595	595	1
KoalaMYCi2	596	596	596	596	1
KoalaMYCi2	597	597	608	608	1
KoalaMYCi2	598	598	607	607	1
KoalaMYCi2	599	599	599	599	1
KoalaMYCi2	600	600	600	600	1
KoalaMYCi2	601	601	601	601	1
KoalaMYCi2	602	602	602	602	1
KoalaMYCi2	603	603	603	603	1
KoalaMYCi2	604	604	604	604	1
KoalaMYCi2	605	605	605	605	1
KoalaMYCi2	606	606	606	606	1
KoalaMYCi2	598	598	607	607	1
KoalaMYCi2	597	597	608	608	1
KoalaMYCi2	609	609	609	609	1
KoalaMYCi2	610	610	610	610	1
KoalaMYCi2	611	611	611	611	1
KoalaMYCi2	612	612	612	612	1
KoalaMYCi2	613	613	613	613	1
KoalaMYCi2	614	614	614	614	1
KoalaMYCi2	615	615	615	615	1
KoalaMYCi2	616	616	616	616	1
KoalaMYCi2	617	617	617	617	1
KoalaMYCi2	586	586	618	618	1
KoalaMYCi2	585	585	619	619	1
KoalaMYCi2	584	584	620	620	1
KoalaMYCi2	583	583	621	621	1
KoalaMYCi2	582	582	622	622	1
KoalaMYCi2	581	581	623	623	1
KoalaMYCi2	624	624	624	624	1
KoalaMYCi2	625	625	625	625	1
KoalaMYCi2	626	626	626	626	2
KoalaMYCi2	627	627	627	627	0
KoalaMYCi2	628	628	628	628	0
KoalaMYCi2	629	629	629	629	0
KoalaMYCi2	630	630	630	630	2
KoalaMYCi2	631	631	631	631	2
KoalaMYCi2	632	632	632	632	2
KoalaMYCi2	633	633	633	633	2
KoalaMYCi2	634	634	634	634	2
KoalaMYCi2	635	635	635	635	2
KoalaMYCi2	636	636	636	636	2
KoalaMYCi2	637	637	637	637	1
KoalaMYCi2	638	638	638	638	2
KoalaMYCi2	639	639	639	639	2
KoalaMYCi2	640	640	640	640	0
KoalaMYCi2	641	641	641	641	0
KoalaMYCi2	642	642	642	642	0
KoalaMYCi2	643	643	643	643	0
KoalaMYCi2	644	644	644	644	0
KoalaMYCi2	645	645	645	645	1
KoalaMYCi2	646	646	646	646	2
KoalaMYCi2	647	647	647	647	2
KoalaMYCi2	648	648	648	648	2
KoalaMYCi2	649	649	649	649	2
KoalaMYCi2	650	650	650	650	2
KoalaMYCi2	651	651	651	651	2
KoalaMYCi2	652	652	652	652	2
KoalaMYCi2	653	653	653	653	2
KoalaMYCi2	654	654	654	654	2
KoalaMYCi2	655	655	655	655	2
KoalaMYCi2	656	656	656	656	2
KoalaMYCi2	657	657	657	657	2
KoalaMYCi2	658	658	658	658	2
KoalaMYCi2	659	659	659	659	2
KoalaMYCi2	660	660	660	660	2
KoalaMYCi2	661	661	661	661	2
KoalaMYCi2	662	662	683	683	1
KoalaMYCi2	663	663	682	682	1
KoalaMYCi2	664	664	681	681	1
KoalaMYCi2	665	665	680	680	1
KoalaMYCi2	666	666	679	679	1
KoalaMYCi2	667	667	678	678	1
KoalaMYCi2	668	668	677	677	1
KoalaMYCi2	669	669	669	669	2
KoalaMYCi2	670	670	670	670	2
KoalaMYCi2	671	671	671	671	2
KoalaMYCi2	672	672	672	672	2
KoalaMYCi2	673	673	673	673	1
KoalaMYCi2	674	674	674	674	1
KoalaMYCi2	675	675	675	675	1
KoalaMYCi2	676	676	676	676	2
KoalaMYCi2	668	668	677	677	1
KoalaMYCi2	667	667	678	678	1
KoalaMYCi2	666	666	679	679	1
KoalaMYCi2	665	665	680	680	1
KoalaMYCi2	664	664	681	681	1
KoalaMYCi2	663	663	682	682	1
KoalaMYCi2	662	662	683	683	1
KoalaMYCi2	684	684	684	684	1
KoalaMYCi2	685	685	685	685	1
KoalaMYCi2	686	686	686	686	1
KoalaMYCi2	687	687	687	687	1
KoalaMYCi2	688	688	688	688	1
KoalaMYCi2	689	689	689	689	1
KoalaMYCi2	690	690	690	690	1
KoalaMYCi2	691	691	691	691	1
KoalaMYCi2	692	692	692	692	1
KoalaMYCi2	693	693	693	693	1
KoalaMYCi2	694	694	694	694	1
KoalaMYCi2	695	695	695	695	1
KoalaMYCi2	696	696	696	696	1
KoalaMYCi2	697	697	697	697	1
KoalaMYCi2	698	698	770	770	1
KoalaMYCi2	699	699	769	769	1
KoalaMYCi2	700	700	768	768	1
KoalaMYCi2	701	701	767	767	1
KoalaMYCi2	702	702	702	702	1
KoalaMYCi2	703	703	766	766	1
KoalaMYCi2	704	704	765	765	1
KoalaMYCi2	705	705	764	764	1
KoalaMYCi2	706	706	763	763	1
KoalaMYCi2	707	707	762	762	1
KoalaMYCi2	708	708	761	761	1
KoalaMYCi2	709	709	760	760	1
KoalaMYCi2	710	710	759	759	1
KoalaMYCi2	711	711	711	711	1
KoalaMYCi2	712	712	757	757	1
KoalaMYCi2	713	713	713	713	1
KoalaMYCi2	714	714	754	754	1
KoalaMYCi2	715	715	753	753	1
KoalaMYCi2	716	716	751	751	1
KoalaMYCi2	717	717	750	750	1
KoalaMYCi2	718	718	749	749	1
KoalaMYCi2	719	719	719	719	1
KoalaMYCi2	720	720	720	720	1
KoalaMYCi2	721	721	721	721	1
KoalaMYCi2	722	722	722	722	1
KoalaMYCi2	723	723	746	746	1
KoalaMYCi2	724	724	745	745	1
KoalaMYCi2	725	725	744	744	1
KoalaMYCi2	726	726	742	742	1
KoalaMYCi2	727	727	741	741	1
KoalaMYCi2	728	728	739	739	1
KoalaMYCi2	729	729	738	738	1
KoalaMYCi2	730	730	737	737	1
KoalaMYCi2	731	731	731	731	1
KoalaMYCi2	732	732	732	732	1
KoalaMYCi2	733	733	733	733	1
KoalaMYCi2	734	734	734	734	1
KoalaMYCi2	735	735	735	735	1
KoalaMYCi2	736	736	736	736	1
KoalaMYCi2	730	730	737	737	1
KoalaMYCi2	729	729	738	738	1
KoalaMYCi2	728	728	739	739	1
KoalaMYCi2	740	740	740	740	1
KoalaMYCi2	727	727	741	741	1
KoalaMYCi2	726	726	742	742	1
KoalaMYCi2	743	743	743	743	1
KoalaMYCi2	725	725	744	744	1
KoalaMYCi2	724	724	745	745	1
KoalaMYCi2	723	723	746	746	1
KoalaMYCi2	747	747	747	747	1
KoalaMYCi2	748	748	748	748	1
KoalaMYCi2	718	718	749	749	1
KoalaMYCi2	717	717	750	750	1
KoalaMYCi2	716	716	751	751	1
KoalaMYCi2	752	752	752	752	1
KoalaMYCi2	715	715	753	753	1
KoalaMYCi2	714	714	754	754	1
KoalaMYCi2	755	755	755	755	1
KoalaMYCi2	756	756	756	756	1
KoalaMYCi2	712	712	757	757	1
KoalaMYCi2	758	758	758	758	1
KoalaMYCi2	710	710	759	759	1
KoalaMYCi2	709	709	760	760	1
KoalaMYCi2	708	708	761	761	1
KoalaMYCi2	707	707	762	762	1
KoalaMYCi2	706	706	763	763	1
KoalaMYCi2	705	705	764	764	1
KoalaMYCi2	704	704	765	765	1
KoalaMYCi2	703	703	766	766	1
KoalaMYCi2	701	701	767	767	1
KoalaMYCi2	700	700	768	768	1
KoalaMYCi2	699	699	769	769	1
KoalaMYCi2	698	698	770	770	1
KoalaMYCi2	771	771	793	793	1
KoalaMYCi2	772	772	792	792	1
KoalaMYCi2	773	773	773	773	1
KoalaMYCi2	774	774	790	790	1
KoalaMYCi2	775	775	789	789	1
KoalaMYCi2	776	776	788	788	1
KoalaMYCi2	777	777	787	787	1
KoalaMYCi2	778	778	786	786	1
KoalaMYCi2	779	779	785	785	1
KoalaMYCi2	780	780	780	780	1
KoalaMYCi2	781	781	781	781	1
KoalaMYCi2	782	782	782	782	1
KoalaMYCi2	783	783	783	783	1
KoalaMYCi2	784	784	784	784	1
KoalaMYCi2	779	779	785	785	1
KoalaMYCi2	778	778	786	786	1
KoalaMYCi2	777	777	787	787	1
KoalaMYCi2	776	776	788	788	1
KoalaMYCi2	775	775	789	789	1
KoalaMYCi2	774	774	790	790	1
KoalaMYCi2	791	791	791	791	1
KoalaMYCi2	772	772	792	792	1
KoalaMYCi2	771	771	793	793	1
KoalaMYCi2	794	794	794	794	1
KoalaMYCi2	795	795	795	795	1
KoalaMYCi2	796	796	820	820	2
KoalaMYCi2	797	797	819	819	2
KoalaMYCi2	798	798	818	818	2
KoalaMYCi2	799	799	817	817	2
KoalaMYCi2	800	800	816	816	2
KoalaMYCi2	801	801	814	814	2
KoalaMYCi2	802	802	813	813	1
KoalaMYCi2	803	803	812	812	1
KoalaMYCi2	804	804	811	811	1
KoalaMYCi2	805	805	810	810	1
KoalaMYCi2	806	806	806	806	1
KoalaMYCi2	807	807	807	807	2
KoalaMYCi2	808	808	808	808	1
KoalaMYCi2	809	809	809	809	2
KoalaMYCi2	805	805	810	810	1
KoalaMYCi2	804	804	811	811	1
KoalaMYCi2	803	803	812	812	1
KoalaMYCi2	802	802	813	813	1
KoalaMYCi2	801	801	814	814	2
KoalaMYCi2	815	815	815	815	2
KoalaMYCi2	800	800	816	816	2
KoalaMYCi2	799	799	817	817	2
KoalaMYCi2	798	798	818	818	2
KoalaMYCi2	797	797	819	819	2
KoalaMYCi2	796	796	820	820	2
KoalaMYCi2	821	821	842	842	2
KoalaMYCi2	822	822	841	841	2
KoalaMYCi2	823	823	840	840	2
KoalaMYCi2	824	824	839	839	2
KoalaMYCi2	825	825	838	838	2
KoalaMYCi2	826	826	826	826	2
KoalaMYCi2	827	827	827	827	2
KoalaMYCi2	828	828	828	828	2
KoalaMYCi2	829	829	829	829	2
KoalaMYCi2	830	830	830	830	2
KoalaMYCi2	831	831	831	831	2
KoalaMYCi2	832	832	832	832	2
KoalaMYCi2	833	833	833	833	2
KoalaMYCi2	834	834	834	834	2
KoalaMYCi2	835	835	835	835	2
KoalaMYCi2	836	836	836	836	2
KoalaMYCi2	837	837	837	837	2
KoalaMYCi2	825	825	838	838	2
KoalaMYCi2	824	824	839	839	2
KoalaMYCi2	823	823	840	840	2
KoalaMYCi2	822	822	841	841	2
KoalaMYCi2	821	821	842	842	2
KoalaMYCi2	843	843	843	843	2
KoalaMYCi2	844	844	844	844	2
KoalaMYCi2	845	845	845	845	2
KoalaMYCi2	846	846	846	846	2
KoalaMYCi2	847	847	847	847	2
KoalaMYCi2	848	848	848	848	2
KoalaMYCi2	849	849	849	849	2
KoalaMYCi2	850	850	850	850	2
KoalaMYCi2	851	851	851	851	2
KoalaMYCi2	852	852	852	852	2
KoalaMYCi2	853	853	853	853	2
KoalaMYCi2	854	854	854	854	2
KoalaMYCi2	855	855	855	855	2
KoalaMYCi2	856	856	856	856	2
KoalaMYCi2	857	857	857	857	2
KoalaMYCi2	858	858	858	858	2
KoalaMYCi2	859	859	859	859	2
KoalaMYCi2	860	860	860	860	2
KoalaMYCi2	861	861	861	861	2
KoalaMYCi2	862	862	862	862	2
KoalaMYCi2	863	863	863	863	2
KoalaMYCi2	864	864	864	864	2
KoalaMYCi2	865	865	865	865	2
KoalaMYCi2	866	866	866	866	2
KoalaMYCi2	867	867	867	867	2
KoalaMYCi2	868	868	868	868	2
KoalaMYCi2	869	869	869	869	2
KoalaMYCi2	870	870	910	910	2
KoalaMYCi2	871	871	909	909	2
KoalaMYCi2	872	872	908	908	2
KoalaMYCi2	873	873	907	907	2
KoalaMYCi2	874	874	874	874	2
KoalaMYCi2	875	875	875	875	2
KoalaMYCi2	876	876	876	876	2
KoalaMYCi2	877	877	877	877	2
KoalaMYCi2	878	878	878	878	2
KoalaMYCi2	879	879	879	879	2
KoalaMYCi2	880	880	901	901	2
KoalaMYCi2	881	881	900	900	2
KoalaMYCi2	882	882	899	899	2
KoalaMYCi2	883	883	898	898	2
KoalaMYCi2	884	884	884	884	2
KoalaMYCi2	885	885	896	896	2
KoalaMYCi2	886	886	895	895	2
KoalaMYCi2	887	887	894	894	2
KoalaMYCi2	888	888	893	893	2
KoalaMYCi2	889	889	889	889	2
KoalaMYCi2	890	890	890	890	2
KoalaMYCi2	891	891	891	891	2
KoalaMYCi2	892	892	892	892	2
KoalaMYCi2	888	888	893	893	2
KoalaMYCi2	887	887	894	894	2
KoalaMYCi2	886	886	895	895	2
KoalaMYCi2	885	885	896	896	2
KoalaMYCi2	897	897	897	897	2
KoalaMYCi2	883	883	898	898	2
KoalaMYCi2	882	882	899	899	2
KoalaMYCi2	881	881	900	900	2
KoalaMYCi2	880	880	901	901	2
KoalaMYCi2	902	902	902	902	2
KoalaMYCi2	903	903	903	903	2
KoalaMYCi2	904	904	904	904	2
KoalaMYCi2	905	905	905	905	2
KoalaMYCi2	906	906	906	906	2
KoalaMYCi2	873	873	907	907	2
KoalaMYCi2	872	872	908	908	2
KoalaMYCi2	871	871	909	909	2
KoalaMYCi2	870	870	910	910	2
KoalaMYCi2	911	911	911	911	2
KoalaMYCi2	912	912	912	912	2
KoalaMYCi2	913	913	913	913	2
KoalaMYCi2	914	914	914	914	2
KoalaMYCi2	915	915	915	915	2
KoalaMYCi2	916	916	916	916	2
KoalaMYCi2	917	917	917	917	2
KoalaMYCi2	918	918	918	918	2
KoalaMYCi2	919	919	919	919	2
KoalaMYCi2	920	920	920	920	2
KoalaMYCi2	921	921	921	921	2
KoalaMYCi2	922	922	922	922	2
KoalaMYCi2	923	923	923	923	2
KoalaMYCi2	924	924	924	924	2
KoalaMYCi2	925	925	925	925	2
KoalaMYCi2	926	926	926	926	2
KoalaMYCi2	927	927	927	927	2
KoalaMYCi2	928	928	928	928	2
KoalaMYCi2	929	929	929	929	2
KoalaMYCi2	930	930	930	930	2
KoalaMYCi2	931	931	931	931	2
KoalaMYCi2	932	932	932	932	2
KoalaMYCi2	933	933	933	933	2
KoalaMYCi2	934	934	934	934	2
KoalaMYCi2	935	935	935	935	2
KoalaMYCi2	936	936	936	936	2
KoalaMYCi2	937	937	937	937	2
KoalaMYCi2	938	938	938	938	2
KoalaMYCi2	939	939	939	939	2
KoalaMYCi2	940	940	940	940	2
KoalaMYCi2	941	941	941	941	2
KoalaMYCi2	942	942	942	942	2
KoalaMYCi2	943	943	943	943	2
KoalaMYCi2	944	944	944	944	2
KoalaMYCi2	945	945	945	945	2
KoalaMYCi2	946	946	975	975	2
KoalaMYCi2	947	947	974	974	2
KoalaMYCi2	948	948	973	973	2
KoalaMYCi2	949	949	967	967	2
KoalaMYCi2	950	950	966	966	2
KoalaMYCi2	951	951	965	965	2
KoalaMYCi2	952	952	964	964	2
KoalaMYCi2	953	953	963	963	2
KoalaMYCi2	954	954	962	962	2
KoalaMYCi2	955	955	955	955	2
KoalaMYCi2	956	956	956	956	2
KoalaMYCi2	957	957	957	957	2
KoalaMYCi2	958	958	958	958	2
KoalaMYCi2	959	959	959	959	2
KoalaMYCi2	960	960	960	960	2
KoalaMYCi2	961	961	961	961	2
KoalaMYCi2	954	954	962	962	2
KoalaMYCi2	953	953	963	963	2
KoalaMYCi2	952	952	964	964	2
KoalaMYCi2	951	951	965	965	2
KoalaMYCi2	950	950	966	966	2
KoalaMYCi2	949	949	967	967	2
KoalaMYCi2	968	968	968	968	2
KoalaMYCi2	969	969	969	969	2
KoalaMYCi2	970	970	970	970	2
KoalaMYCi2	971	971	971	971	2
KoalaMYCi2	972	972	972	972	2
KoalaMYCi2	948	948	973	973	2
KoalaMYCi2	947	947	974	974	2
KoalaMYCi2	946	946	975	975	2
KoalaMYCi2	976	976	976	976	2
KoalaMYCi2	977	977	977	977	2
KoalaMYCi2	978	978	978	978	2
KoalaMYCi2	979	979	979	979	2
KoalaMYCi2	980	980	980	980	2
KoalaMYCi2	981	981	981	981	2
KoalaMYCi2	982	982	982	982	2
KoalaMYCi2	983	983	983	983	2
KoalaMYCi2	984	984	984	984	2
KoalaMYCi2	985	985	985	985	2
KoalaMYCi2	986	986	986	986	2
KoalaMYCi2	987	987	987	987	2
KoalaMYCi2	988	988	988	988	2
KoalaMYCi2	989	989	989	989	2
KoalaMYCi2	990	990	990	990	2
KoalaMYCi2	991	991	991	991	2
KoalaMYCi2	992	992	992	992	2
KoalaMYCi2	993	993	993	993	2
KoalaMYCi2	994	994	994	994	2
KoalaMYCi2	995	995	995	995	2
KoalaMYCi2	996	996	996	996	2
KoalaMYCi2	997	997	1103	1103	2
KoalaMYCi2	998	998	998	998	2
KoalaMYCi2	999	999	1102	1102	2
KoalaMYCi2	1000	1000	1101	1101	2
KoalaMYCi2	1001	1001	1001	1001	2
KoalaMYCi2	1002	1002	1025	1025	2
KoalaMYCi2	1003	1003	1024	1024	2
KoalaMYCi2	1004	1004	1023	1023	2
KoalaMYCi2	1005	1005	1022	1022	2
KoalaMYCi2	1006	1006	1021	1021	2
KoalaMYCi2	1007	1007	1020	1020	2
KoalaMYCi2	1008	1008	1019	1019	2
KoalaMYCi2	1009	1009	1018	1018	2
KoalaMYCi2	1010	1010	1017	1017	2
KoalaMYCi2	1011	1011	1016	1016	2
KoalaMYCi2	1012	1012	1012	1012	2
KoalaMYCi2	1013	1013	1013	1013	2
KoalaMYCi2	1014	1014	1014	1014	2
KoalaMYCi2	1015	1015	1015	1015	2
KoalaMYCi2	1011	1011	1016	1016	2
KoalaMYCi2	1010	1010	1017	1017	2
KoalaMYCi2	1009	1009	1018	1018	2
KoalaMYCi2	1008	1008	1019	1019	2
KoalaMYCi2	1007	1007	1020	1020	2
KoalaMYCi2	1006	1006	1021	1021	2
KoalaMYCi2	1005	1005	1022	1022	2
KoalaMYCi2	1004	1004	1023	1023	2
KoalaMYCi2	1003	1003	1024	1024	2
KoalaMYCi2	1002	1002	1025	1025	2
KoalaMYCi2	1026	1026	1026	1026	2
KoalaMYCi2	1027	1027	1027	1027	2
KoalaMYCi2	1028	1028	1028	1028	2
KoalaMYCi2	1029	1029	1029	1029	2
KoalaMYCi2	1030	1030	1030	1030	2
KoalaMYCi2	1031	1031	1031	1031	2
KoalaMYCi2	1032	1032	1032	1032	2
KoalaMYCi2	1033	1033	1033	1033	2
KoalaMYCi2	1034	1034	1034	1034	2
KoalaMYCi2	1035	1035	1035	1035	2
KoalaMYCi2	1036	1036	1036	1036	2
KoalaMYCi2	1037	1037	1037	1037	2
KoalaMYCi2	1038	1038	1038	1038	2
KoalaMYCi2	1039	1039	1039	1039	2
KoalaMYCi2	1040	1040	1040	1040	2
KoalaMYCi2	1041	1041	1041	1041	2
KoalaMYCi2	1042	1042	1042	1042	2
KoalaMYCi2	1043	1043	1043	1043	2
KoalaMYCi2	1044	1044	1044	1044	2
KoalaMYCi2	1045	1045	1045	1045	2
KoalaMYCi2	1046	1046	1046	1046	2
KoalaMYCi2	1047	1047	1047	1047	2
KoalaMYCi2	1048	1048	1048	1048	2
KoalaMYCi2	1049	1049	1049	1049	2
KoalaMYCi2	1050	1050	1050	1050	2
KoalaMYCi2	1051	1051	1051	1051	2
KoalaMYCi2	1052	1052	1052	1052	2
KoalaMYCi2	1053	1053	1053	1053	4
KoalaMYCi2	1054	1054	1054	1054	2
KoalaMYCi2	1055	1055	1055	1055	2
KoalaMYCi2	1056	1056	1056	1056	2
KoalaMYCi2	1057	1057	1057	1057	2
KoalaMYCi2	1058	1058	1058	1058	2
KoalaMYCi2	1059	1059	1059	1059	2
KoalaMYCi2	1060	1060	1060	1060	2
KoalaMYCi2	1061	1061	1061	1061	2
KoalaMYCi2	1062	1062	1062	1062	2
KoalaMYCi2	1063	1063	1063	1063	2
KoalaMYCi2	1064	1064	1064	1064	2
KoalaMYCi2	1065	1065	1065	1065	2
KoalaMYCi2	1066	1066	1066	1066	2
KoalaMYCi2	1067	1067	1067	1067	2
KoalaMYCi2	1068	1068	1068	1068	2
KoalaMYCi2	1069	1069	1069	1069	2
KoalaMYCi2	1070	1070	1070	1070	2
KoalaMYCi2	1071	1071	1071	1071	2
KoalaMYCi2	1072	1072	1072	1072	2
KoalaMYCi2	1073	1073	1073	1073	2
KoalaMYCi2	1074	1074	1074	1074	2
KoalaMYCi2	1075	1075	1075	1075	2
KoalaMYCi2	1076	1076	1076	1076	2
KoalaMYCi2	1077	1077	1077	1077	2
KoalaMYCi2	1078	1078	1078	1078	2
KoalaMYCi2	1079	1079	1079	1079	2
KoalaMYCi2	1080	1080	1080	1080	2
KoalaMYCi2	1081	1081	1081	1081	2
KoalaMYCi2	1082	1082	1082	1082	2
KoalaMYCi2	1083	1083	1083	1083	2
KoalaMYCi2	1084	1084	1084	1084	2
KoalaMYCi2	1085	1085	1085	1085	2
KoalaMYCi2	1086	1086	1086	1086	2
KoalaMYCi2	1087	1087	1087	1087	2
KoalaMYCi2	1088	1088	1088	1088	2
KoalaMYCi2	1089	1089	1089	1089	2
KoalaMYCi2	1090	1090	1090	1090	2
KoalaMYCi2	1091	1091	1091	1091	2
KoalaMYCi2	1092	1092	1092	1092	2
KoalaMYCi2	1093	1093	1093	1093	2
KoalaMYCi2	1094	1094	1094	1094	2
KoalaMYCi2	1095	1095	1095	1095	2
KoalaMYCi2	1096	1096	1096	1096	2
KoalaMYCi2	1097	1097	1097	1097	2
KoalaMYCi2	1098	1098	1098	1098	2
KoalaMYCi2	1099	1099	1099	1099	2
KoalaMYCi2	1100	1100	1100	1100	2
KoalaMYCi2	1000	1000	1101	1101	2
KoalaMYCi2	999	999	1102	1102	2
KoalaMYCi2	997	997	1103	1103	2
KoalaMYCi2	1104	1104	1104	1104	2
KoalaMYCi2	1105	1105	1105	1105	2
KoalaMYCi2	1106	1106	1106	1106	2
KoalaMYCi2	1107	1107	1107	1107	2
KoalaMYCi2	1108	1108	1108	1108	2
KoalaMYCi2	1109	1109	1109	1109	2
KoalaMYCi2	1110	1110	1110	1110	2
KoalaMYCi2	1111	1111	1111	1111	2
KoalaMYCi2	1112	1112	1112	1112	2
KoalaMYCi2	1113	1113	1113	1113	2
KoalaMYCi2	1114	1114	1161	1161	2
KoalaMYCi2	1115	1115	1115	1115	2
KoalaMYCi2	1116	1116	1116	1116	2
KoalaMYCi2	1117	1117	1117	1117	2
KoalaMYCi2	1118	1118	1118	1118	2
KoalaMYCi2	1119	1119	1119	1119	2
KoalaMYCi2	1120	1120	1154	1154	2
KoalaMYCi2	1121	1121	1153	1153	2
KoalaMYCi2	1122	1122	1152	1152	2
KoalaMYCi2	1123	1123	1151	1151	2
KoalaMYCi2	1124	1124	1150	1150	2
KoalaMYCi2	1125	1125	1149	1149	2
KoalaMYCi2	1126	1126	1148	1148	2
KoalaMYCi2	1127	1127	1139	1139	2
KoalaMYCi2	1128	1128	1138	1138	2
KoalaMYCi2	1129	1129	1137	1137	2
KoalaMYCi2	1130	1130	1136	1136	2
KoalaMYCi2	1131	1131	1131	1131	2
KoalaMYCi2	1132	1132	1132	1132	2
KoalaMYCi2	1133	1133	1133	1133	2
KoalaMYCi2	1134	1134	1134	1134	2
KoalaMYCi2	1135	1135	1135	1135	2
KoalaMYCi2	1130	1130	1136	1136	2
KoalaMYCi2	1129	1129	1137	1137	2
KoalaMYCi2	1128	1128	1138	1138	2
KoalaMYCi2	1127	1127	1139	1139	2
KoalaMYCi2	1140	1140	1140	1140	2
KoalaMYCi2	1141	1141	1141	1141	2
KoalaMYCi2	1142	1142	1142	1142	2
KoalaMYCi2	1143	1143	1143	1143	2
KoalaMYCi2	1144	1144	1144	1144	2
KoalaMYCi2	1145	1145	1145	1145	2
KoalaMYCi2	1146	1146	1146	1146	2
KoalaMYCi2	1147	1147	1147	1147	2
KoalaMYCi2	1126	1126	1148	1148	2
KoalaMYCi2	1125	1125	1149	1149	2
KoalaMYCi2	1124	1124	1150	1150	2
KoalaMYCi2	1123	1123	1151	1151	2
KoalaMYCi2	1122	1122	1152	1152	2
KoalaMYCi2	1121	1121	1153	1153	2
KoalaMYCi2	1120	1120	1154	1154	2
KoalaMYCi2	1233	1233	1155	1155	2
KoalaMYCi2	1232	1232	1156	1156	2
KoalaMYCi2	1231	1231	1157	1157	2
KoalaMYCi2	1230	1230	1158	1158	2
KoalaMYCi2	1229	1229	1159	1159	2
KoalaMYCi2	1228	1228	1160	1160	2
KoalaMYCi2	1114	1114	1161	1161	2
KoalaMYCi2	1162	1162	1162	1162	2
KoalaMYCi2	1163	1163	1163	1163	2
KoalaMYCi2	1164	1164	1164	1164	2
KoalaMYCi2	1165	1165	1165	1165	2
KoalaMYCi2	1166	1166	1166	1166	2
KoalaMYCi2	1167	1167	1167	1167	2
KoalaMYCi2	1275	1275	1168	1168	2
KoalaMYCi2	1274	1274	1169	1169	2
KoalaMYCi2	1273	1273	1170	1170	2
KoalaMYCi2	1171	1171	1171	1171	2
KoalaMYCi2	1226	1226	1172	1172	2
KoalaMYCi2	1225	1225	1173	1173	2
KoalaMYCi2	1224	1224	1174	1174	2
KoalaMYCi2	1223	1223	1175	1175	2
KoalaMYCi2	1176	1176	1176	1176	2
KoalaMYCi2	1221	1221	1177	1177	2
KoalaMYCi2	1220	1220	1178	1178	2
KoalaMYCi2	1219	1219	1179	1179	2
KoalaMYCi2	1218	1218	1180	1180	2
KoalaMYCi2	1181	1181	1181	1181	2
KoalaMYCi2	1182	1182	1182	1182	2
KoalaMYCi2	1183	1183	1183	1183	2
KoalaMYCi2	1216	1216	1184	1184	2
KoalaMYCi2	1215	1215	1185	1185	2
KoalaMYCi2	1214	1214	1186	1186	2
KoalaMYCi2	1213	1213	1187	1187	2
KoalaMYCi2	1188	1188	1188	1188	2
KoalaMYCi2	1189	1189	1189	1189	2
KoalaMYCi2	1208	1208	1190	1190	2
KoalaMYCi2	1207	1207	1191	1191	2
KoalaMYCi2	1206	1206	1192	1192	2
KoalaMYCi2	1205	1205	1193	1193	2
KoalaMYCi2	1204	1204	1194	1194	2
KoalaMYCi2	1203	1203	1195	1195	2
KoalaMYCi2	1196	1196	1196	1196	2
KoalaMYCi2	1197	1197	1197	1197	2
KoalaMYCi2	1198	1198	1198	1198	2
KoalaMYCi2	1199	1199	1199	1199	2
KoalaMYCi2	1200	1200	1200	1200	2
KoalaMYCi2	1201	1201	1201	1201	2
KoalaMYCi2	1202	1202	1202	1202	2
KoalaMYCi2	1203	1203	1195	1195	2
KoalaMYCi2	1204	1204	1194	1194	2
KoalaMYCi2	1205	1205	1193	1193	2
KoalaMYCi2	1206	1206	1192	1192	2
KoalaMYCi2	1207	1207	1191	1191	2
KoalaMYCi2	1208	1208	1190	1190	2
KoalaMYCi2	1209	1209	1209	1209	2
KoalaMYCi2	1210	1210	1210	1210	2
KoalaMYCi2	1211	1211	1211	1211	2
KoalaMYCi2	1212	1212	1212	1212	2
KoalaMYCi2	1213	1213	1187	1187	2
KoalaMYCi2	1214	1214	1186	1186	2
KoalaMYCi2	1215	1215	1185	1185	2
KoalaMYCi2	1216	1216	1184	1184	2
KoalaMYCi2	1217	1217	1217	1217	2
KoalaMYCi2	1218	1218	1180	1180	2
KoalaMYCi2	1219	1219	1179	1179	2
KoalaMYCi2	1220	1220	1178	1178	2
KoalaMYCi2	1221	1221	1177	1177	2
KoalaMYCi2	1222	1222	1222	1222	2
KoalaMYCi2	1223	1223	1175	1175	2
KoalaMYCi2	1224	1224	1174	1174	2
KoalaMYCi2	1225	1225	1173	1173	2
KoalaMYCi2	1226	1226	1172	1172	2
KoalaMYCi2	1227	1227	1227	1227	2
KoalaMYCi2	1228	1228	1160	1160	2
KoalaMYCi2	1229	1229	1159	1159	2
KoalaMYCi2	1230	1230	1158	1158	2
KoalaMYCi2	1231	1231	1157	1157	2
KoalaMYCi2	1232	1232	1156	1156	2
KoalaMYCi2	1233	1233	1155	1155	2
KoalaMYCi2	1234	1234	1234	1234	2
KoalaMYCi2	1235	1235	1235	1235	2
KoalaMYCi2	1236	1236	1236	1236	2
KoalaMYCi2	1237	1237	1237	1237	2
KoalaMYCi2	1238	1238	1238	1238	2
KoalaMYCi2	1239	1239	1239	1239	2
KoalaMYCi2	1240	1240	1240	1240	2
KoalaMYCi2	1241	1241	1241	1241	2
KoalaMYCi2	1266	1266	1242	1242	2
KoalaMYCi2	1265	1265	1243	1243	2
KoalaMYCi2	1264	1264	1244	1244	2
KoalaMYCi2	1263	1263	1245	1245	2
KoalaMYCi2	1262	1262	1246	1246	2
KoalaMYCi2	1261	1261	1247	1247	2
KoalaMYCi2	1260	1260	1248	1248	2
KoalaMYCi2	1259	1259	1249	1249	2
KoalaMYCi2	1258	1258	1250	1250	2
KoalaMYCi2	1257	1257	1251	1251	2
KoalaMYCi2	1252	1252	1252	1252	2
KoalaMYCi2	1253	1253	1253	1253	2
KoalaMYCi2	1254	1254	1254	1254	2
KoalaMYCi2	1255	1255	1255	1255	2
KoalaMYCi2	1256	1256	1256	1256	2
KoalaMYCi2	1257	1257	1251	1251	2
KoalaMYCi2	1258	1258	1250	1250	2
KoalaMYCi2	1259	1259	1249	1249	2
KoalaMYCi2	1260	1260	1248	1248	2
KoalaMYCi2	1261	1261	1247	1247	2
KoalaMYCi2	1262	1262	1246	1246	2
KoalaMYCi2	1263	1263	1245	1245	2
KoalaMYCi2	1264	1264	1244	1244	2
KoalaMYCi2	1265	1265	1243	1243	2
KoalaMYCi2	1266	1266	1242	1242	2
KoalaMYCi2	1267	1267	1267	1267	2
KoalaMYCi2	1268	1268	1268	1268	2
KoalaMYCi2	1269	1269	1269	1269	2
KoalaMYCi2	1270	1270	1270	1270	2
KoalaMYCi2	1271	1271	1271	1271	2
KoalaMYCi2	1272	1272	1272	1272	2
KoalaMYCi2	1273	1273	1170	1170	2
KoalaMYCi2	1274	1274	1169	1169	2
KoalaMYCi2	1275	1275	1168	1168	2
KoalaMYCi2	1276	1276	1276	1276	2
KoalaMYCi2	1277	1277	1277	1277	2
KoalaMYCi2	1278	1278	1278	1278	2
KoalaMYCi2	1279	1279	1279	1279	2
KoalaMYCi2	1280	1280	1280	1280	2
KoalaMYCi2	1281	1281	1281	1281	2
KoalaMYCi2	1282	1282	1282	1282	2
