# Supplementary material for: Identification of MYC intron 2 regions that modulate expression
Source: PLoS One. 2024 Jan 18;19(1):e0296889. doi: 10.1371/journal.pone.0296889 (PMC10795982; doi:10.1371/journal.pone.0296889)
Supplement: S1 File — (ZIP) [file pone.0296889.s005.zip › S1_File_ScanFold2 data for species/Suppl_File_3_ScanFold2 data for species/Koala/tmptm77e849.ed_avgs.wig]

fixedStep chrom=KoalaMYCi2 start=1 step=1 span=1
10.610000
10.400000
10.906667
11.887500
12.522000
12.522000
12.522000
12.522000
9.912500
9.762000
9.776667
9.858571
10.920769
10.880714
10.850000
10.837500
10.827647
10.820556
10.814737
10.812500
10.810476
10.805909
10.793043
10.785000
10.791600
10.397143
10.445909
10.958571
10.958571
11.863667
12.366774
13.138750
13.756970
13.756970
13.756970
13.756970
13.756970
16.235405
16.713158
17.189231
17.756250
13.756970
13.756970
13.756970
13.756970
13.756970
20.198478
21.029375
10.958571
10.958571
10.958571
10.445909
10.397143
12.663810
13.332083
15.653214
12.522000
12.522000
12.522000
12.522000
11.887500
15.451429
15.451429
15.451429
15.451429
23.996515
24.033582
15.451429
15.451429
23.976571
15.451429
15.451429
17.624043
17.589583
17.576122
17.576122
17.576122
17.576122
17.576122
17.576122
17.576122
17.576122
17.576122
17.576122
23.372658
23.335000
17.939091
17.576122
18.227302
17.576122
18.014200
18.188039
18.014200
17.576122
17.576122
23.435326
23.574301
23.713617
17.576122
17.576122
17.576122
17.576122
17.576122
17.576122
17.576122
17.576122
17.576122
17.576122
17.589583
17.624043
22.279672
15.451429
15.451429
19.932500
15.451429
15.451429
15.451429
15.451429
15.451429
15.451429
11.887500
22.623605
12.522000
12.522000
12.522000
15.653214
13.332083
12.663810
24.706064
23.953627
24.256346
25.413500
12.663810
13.332083
12.522000
12.522000
15.451429
15.451429
25.103692
25.512712
19.932500
15.451429
25.004390
22.279672
26.581224
26.915263
27.720746
26.806058
24.560794
25.162464
24.259467
24.378701
24.378701
24.515897
24.515897
24.515897
24.515897
24.515897
24.515897
25.385426
25.184681
25.018936
25.029895
24.843895
25.250500
25.179167
25.118500
25.062417
25.025333
25.055500
24.972551
24.988980
24.515897
24.515897
24.515897
24.515897
24.515897
24.515897
24.378701
24.378701
24.259467
23.591031
23.463299
24.150965
23.788636
22.626118
22.485412
23.674375
23.528624
23.496789
23.471009
24.035273
24.086226
20.784521
20.728493
20.647671
20.537027
20.395890
22.292603
24.198070
20.999104
21.285152
23.842087
26.093210
26.281625
23.238406
24.811408
24.510000
24.592813
25.686857
23.941900
23.707565
23.618462
23.421638
20.833036
26.341585
26.281625
26.093210
25.090000
23.090784
22.815234
21.285152
20.999104
22.336847
21.969737
20.395890
20.537027
20.647671
20.728493
20.784521
22.247167
22.280667
22.228800
22.228800
22.228800
22.228800
22.295098
22.132936
22.155315
22.155315
22.155315
22.485556
22.559667
22.615917
22.649667
22.155315
22.155315
22.155315
22.132936
22.228800
22.228800
22.228800
22.228800
22.893983
22.994068
21.590575
21.948125
23.336990
21.853378
21.853378
22.031200
22.031200
22.031200
22.443182
22.553977
23.417527
22.031200
22.031200
22.031200
21.853378
21.853378
25.927037
26.093210
26.281625
26.341585
25.161500
23.502881
23.393898
24.628824
25.599342
24.053182
24.592813
24.510000
24.811408
27.296000
26.801410
24.211667
24.053182
25.599342
24.628824
23.393898
23.502881
24.049444
24.176842
24.102241
23.967544
23.441277
24.302941
22.249375
20.722982
20.562586
20.703621
23.532188
23.669263
23.815368
24.026421
24.686667
22.970870
23.317895
23.479211
25.611321
25.653208
25.470818
25.348609
25.302957
25.401610
25.363305
25.261833
25.287034
25.248390
25.255000
25.368152
25.348495
25.394194
25.427128
25.356583
25.392667
25.429167
25.493917
25.561833
25.629917
25.722917
25.869250
25.972521
26.117983
26.271765
26.297227
26.330672
25.847037
25.943333
26.032037
26.528583
26.538983
26.605431
26.654870
27.065833
20.703621
20.562586
20.722982
22.249375
24.302941
23.441277
27.146435
28.055741
28.616076
30.378305
25.020213
27.325000
28.123939
26.839362
27.252857
25.189118
27.032326
27.710000
26.825833
26.196471
25.734839
27.832857
28.117302
28.290635
25.575385
25.575385
25.575385
25.575385
27.990536
25.675094
27.585818
25.575385
26.342364
26.106364
26.519810
27.086306
26.551748
25.575385
27.585818
27.014000
27.990536
25.575385
25.575385
25.575385
25.575385
28.290635
28.117302
27.832857
26.719341
27.521724
27.207722
27.254177
27.104301
27.323974
27.673333
27.750952
27.819905
27.593932
27.646838
27.674188
27.663162
27.632906
27.596154
27.827685
27.834074
27.736961
28.568267
29.708644
29.301053
28.515606
28.812895
29.426098
29.553404
29.271842
27.959600
27.032326
25.189118
27.252857
26.839362
28.123939
26.667576
26.886563
22.223846
28.969070
27.380000
29.542903
29.467097
31.060000
29.987467
30.178800
29.167798
29.160734
29.333118
30.357302
21.733226
28.969070
22.223846
21.390435
18.955926
20.515333
19.492500
20.352333
25.020213
30.378305
28.616076
27.832727
27.805443
28.031748
27.971635
27.971635
27.971635
27.971635
27.971635
27.479052
27.375641
27.247815
27.149333
27.077750
27.009833
27.971635
27.971635
27.971635
27.971635
27.971635
28.031748
27.805443
27.832727
25.020213
20.352333
19.492500
20.515333
18.955926
21.390435
22.223846
24.636829
21.733226
19.876279
20.100732
21.736939
23.851053
23.851053
23.851053
23.763636
23.851053
23.851053
25.414789
24.026548
25.380225
25.181839
25.350211
25.262738
24.958594
23.851053
23.851053
24.893514
23.851053
23.851053
23.851053
21.736939
25.953556
22.374600
23.812031
25.327183
25.269577
25.186197
23.487363
24.135763
26.381449
25.501395
23.812031
22.374600
25.953556
23.660000
23.975217
23.874930
23.874930
23.874930
23.874930
23.874930
23.196104
22.890127
22.609753
21.918556
21.768913
21.606702
21.603750
21.732165
21.732165
21.732165
21.732165
21.732165
21.732165
21.732165
22.008317
21.986117
21.857573
21.979000
22.058700
22.828571
22.892617
22.396750
22.271833
21.732165
21.732165
21.732165
21.732165
21.732165
21.732165
21.732165
21.603750
21.606702
21.768913
21.918556
22.609753
22.890127
23.196104
21.379151
23.290263
23.531757
23.874930
23.874930
23.874930
23.874930
23.874930
23.975217
24.000986
18.917910
18.605385
23.002540
23.350676
20.994340
26.381449
24.135763
21.640000
20.232949
20.232949
20.232949
20.232949
20.232949
20.232949
20.317468
21.064353
20.952472
21.255333
21.094857
21.951600
21.141477
20.680291
21.648969
21.292174
20.719770
20.719770
21.111404
21.678544
21.924167
21.629500
21.368070
21.476053
21.598333
21.745439
20.719770
20.719770
21.738302
21.873962
22.192273
22.186422
22.194954
21.753750
21.025106
20.919894
21.121771
20.232949
20.232949
20.232949
20.232949
20.232949
20.232949
18.836379
20.147654
22.292982
21.640000
24.135763
26.381449
21.711538
22.190962
21.823945
21.634679
21.439817
24.033714
22.953467
18.096094
17.797681
22.357067
23.975217
23.874930
23.874930
23.874930
23.874930
17.343590
21.826000
21.645122
20.274035
20.291754
20.177667
20.184622
20.328938
20.229091
20.613646
20.469490
20.182900
19.552261
19.586842
19.715000
19.803707
19.828174
19.590345
19.622809
19.622809
19.559451
19.549891
19.785054
19.785054
20.400000
20.419748
20.411765
20.648584
19.917767
19.858447
19.844688
20.498333
19.785054
19.785054
19.549891
19.559451
19.622809
19.622809
19.590345
19.473800
16.022093
17.698537
16.007288
17.513333
17.407818
19.859302
19.783905
20.082316
19.867778
19.728426
19.280336
19.174286
19.065126
13.775532
13.597551
13.597551
13.597551
17.994945
13.231964
13.428276
13.466102
13.466102
13.466102
13.466102
13.466102
13.466102
13.901667
13.466102
17.333077
14.725556
14.725556
14.725556
14.725556
14.725556
18.644569
18.525776
18.414828
16.574000
15.215507
15.215507
15.215507
16.527162
16.527162
16.527162
16.527162
16.527162
16.991341
18.028500
18.019500
18.010250
17.958348
17.660351
16.527162
16.527162
16.527162
16.905417
16.527162
16.527162
17.314024
15.215507
15.215507
15.215507
17.213117
15.343857
14.725556
14.725556
14.725556
18.361026
14.725556
14.725556
18.581556
18.778444
13.466102
16.033467
13.466102
13.466102
13.466102
13.466102
13.466102
13.466102
13.428276
13.231964
13.597551
13.597551
13.597551
13.775532
21.348824
21.348824
22.453444
21.840882
21.903654
22.124476
22.124476
22.124476
22.124476
22.588522
22.608522
22.777083
22.821500
23.009828
22.124476
22.124476
22.124476
22.124476
21.903654
21.840882
21.655612
21.348824
21.348824
22.286263
22.472121
26.282113
26.008219
26.008219
26.008219
26.008219
26.008219
24.534524
24.348471
24.348471
24.348471
24.700603
24.808621
24.034369
24.193786
24.348471
24.348471
24.348471
24.534524
26.008219
26.529158
26.008219
26.008219
26.008219
26.008219
26.282113
28.300448
28.300448
28.300448
28.300448
28.300448
29.026329
26.580294
26.425686
28.662195
28.405000
27.062353
28.936667
28.788400
28.701200
27.595181
27.433133
27.277229
28.300448
28.300448
28.300448
28.300448
28.300448
27.156000
27.979340
28.363933
26.603125
27.092527
26.789725
27.336757
27.378468
27.014052
25.704737
25.697684
25.755000
25.773854
26.520893
27.183269
27.338333
27.400374
27.577822
25.550154
24.718871
24.609538
24.524697
26.007807
25.789035
26.388713
26.224757
23.383286
22.738060
22.252927
22.252927
22.252927
24.817328
24.629833
24.583583
24.542833
23.995046
23.997982
22.252927
22.417738
22.573294
22.573294
23.759908
22.573294
22.573294
22.573294
22.573294
23.970250
23.945250
23.931583
23.934000
22.573294
22.573294
22.573294
22.573294
22.498276
22.573294
22.573294
22.417738
22.252927
23.586596
24.211500
24.215083
24.118833
23.967167
22.252927
22.252927
22.252927
22.738060
23.157417
23.032667
22.941500
22.851417
22.622881
22.594322
22.544237
22.633083
22.579083
22.526500
22.210179
22.178750
21.967636
22.219492
22.165593
22.205378
21.057979
20.990532
20.528778
21.767241
21.682069
21.907961
20.265584
20.402872
20.306277
20.385185
20.124787
20.051170
21.339916
21.381681
21.352105
21.265210
21.367805
21.247000
21.253000
21.247273
21.247273
21.247273
21.247273
21.247273
21.247273
21.247273
21.247273
21.247273
21.327391
21.503301
21.438654
21.366635
21.283846
20.997373
20.912034
21.247273
21.247273
21.247273
21.247273
21.247273
21.247273
21.360247
21.227179
21.033023
20.740783
20.734867
21.247273
21.247273
21.247273
21.253000
21.247000
21.367805
20.841333
21.066762
21.300476
22.098167
21.717115
21.875000
21.966154
22.169455
20.695604
20.464941
21.214646
21.353200
23.659889
23.756703
23.510854
23.573210
24.309178
24.288857
20.181000
23.080169
20.857273
20.857273
21.448625
21.322195
21.385000
21.537558
21.570690
21.688409
21.802472
21.802472
21.802472
21.802472
21.802472
22.818269
28.424203
22.987241
22.499818
21.802472
21.802472
21.802472
21.802472
21.802472
21.688409
21.570690
21.537558
21.385000
21.322195
22.254423
21.866061
20.004561
20.510217
20.664783
22.172899
21.070556
23.092000
23.030099
23.469000
23.463583
23.449417
23.518729
21.247273
21.247273
21.247273
25.989429
26.074118
30.830811
30.801842
21.247273
30.801842
30.801842
30.801842
30.801842
29.725500
29.813763
23.584239
29.916774
30.729359
30.812083
32.271290
32.971129
30.419583
23.425429
22.961346
26.187692
25.989429
26.074118
21.247273
21.247273
31.523824
32.231765
26.187692
30.729359
30.812083
30.422105
34.524878
32.180357
32.014286
33.621795
20.004561
28.412059
27.756000
24.309178
24.288857
21.537558
20.857273
21.448625
26.884754
28.177500
26.884754
26.884754
21.802472
21.802472
21.802472
28.074521
30.801842
28.424203
26.479661
26.884754
26.884754
26.884754
26.884754
21.448625
20.857273
20.857273
20.181000
24.288857
24.309178
27.756000
26.465574
33.142759
33.621795
32.014286
32.180357
34.524878
30.422105
30.419583
26.187692
26.187692
26.187692
32.231765
31.523824
30.830811
30.801842
30.801842
30.801842
30.801842
30.801842
30.801842
28.406354
28.406354
28.283061
28.283061
28.177500
28.259643
28.248036
27.677407
27.918411
28.283061
28.283061
28.406354
28.406354
29.529444
32.271290
30.812083
30.729359
29.916774
28.518000
29.813763
29.725500
30.801842
30.801842
30.801842
30.801842
30.801842
30.801842
30.830811
26.074118
25.989429
26.187692
26.187692
26.187692
26.187692
30.419583
32.971129
26.584127
26.131455
26.465574
29.964474
32.081667
27.991250
27.991250
27.991250
32.387292
22.720000
23.430000
23.430000
23.430000
29.968261
23.430000
23.430000
23.430000
23.430000
28.514085
28.528714
28.511014
26.479661
26.479661
26.479661
26.479661
28.486575
27.031935
26.479661
26.884754
26.884754
26.884754
26.884754
26.884754
27.756000
29.764651
29.116579
28.070725
27.737761
28.074521
27.996806
26.884754
26.884754
26.884754
26.884754
26.884754
26.479661
28.424203
27.338030
27.280462
26.829194
26.479661
26.479661
26.479661
26.479661
28.714348
23.430000
23.430000
23.430000
23.430000
26.764545
23.430000
23.430000
23.430000
22.720000
23.412857
26.187692
26.187692
26.187692
26.187692
25.989429
26.074118
26.087143
25.989429
27.193333
27.163077
26.998462
27.228333
27.936667
28.182857
27.429412
27.767778
27.767778
27.767778
27.767778
27.767778
27.767778
27.767778
27.767778
27.767778
26.693793
26.842857
26.789130
27.992083
27.247619
27.767778
27.767778
27.767778
27.767778
27.767778
27.767778
27.767778
27.767778
27.767778
27.429412
26.847500
26.450000
25.708333
25.654000
25.867500
26.533333
27.991250
27.991250
27.991250
26.951429
27.980000
29.964474
26.465574
23.710000
25.480000
26.720000
