# Supplementary material for: Identification of MYC intron 2 regions that modulate expression
Source: PLoS One. 2024 Jan 18;19(1):e0296889. doi: 10.1371/journal.pone.0296889 (PMC10795982; doi:10.1371/journal.pone.0296889)
Supplement: S1 File — (ZIP) [file pone.0296889.s005.zip › S1_File_ScanFold2 data for species/Suppl_File_3_ScanFold2 data for species/Koala/tmptm77e849.mfe_avgs.wig]

fixedStep chrom=KoalaMYCi2 start=1 step=1 span=1
-35.900000
-36.200000
-36.300000
-36.275000
-36.220000
-36.220000
-36.220000
-36.220000
-37.750000
-38.080000
-38.300000
-38.457143
-37.669231
-37.792857
-37.900000
-37.993750
-38.076471
-38.150000
-38.215789
-38.275000
-38.328571
-38.377273
-38.421739
-38.462500
-38.500000
-39.076190
-39.063636
-38.521429
-38.521429
-38.333333
-38.248387
-38.181250
-38.130303
-38.130303
-38.130303
-38.130303
-38.130303
-37.564865
-37.442105
-37.325641
-37.215000
-38.130303
-38.130303
-38.130303
-38.130303
-38.130303
-36.445652
-36.156250
-38.521429
-38.521429
-38.521429
-39.063636
-39.076190
-38.509524
-38.012500
-37.446429
-36.220000
-36.220000
-36.220000
-36.220000
-36.275000
-36.982857
-36.982857
-36.982857
-36.982857
-34.003030
-33.959701
-36.982857
-36.982857
-33.837143
-36.982857
-36.982857
-35.455319
-35.339583
-35.153061
-35.153061
-35.153061
-35.153061
-35.153061
-35.153061
-35.153061
-35.153061
-35.153061
-35.153061
-33.006329
-32.873750
-33.761818
-35.153061
-32.357143
-35.153061
-34.894000
-34.668627
-34.894000
-35.153061
-35.153061
-31.505435
-31.393548
-31.286170
-35.153061
-35.153061
-35.153061
-35.153061
-35.153061
-35.153061
-35.153061
-35.153061
-35.153061
-35.153061
-35.339583
-35.455319
-31.611475
-36.982857
-36.982857
-33.829545
-36.982857
-36.982857
-36.982857
-36.982857
-36.982857
-36.982857
-36.275000
-31.250000
-36.220000
-36.220000
-36.220000
-37.446429
-38.012500
-38.509524
-28.742553
-28.886275
-28.860577
-27.666667
-38.509524
-38.012500
-36.220000
-36.220000
-36.982857
-36.982857
-25.984615
-25.874576
-33.829545
-36.982857
-27.007317
-31.611475
-29.883673
-30.947368
-28.525373
-25.689423
-24.479365
-24.294203
-24.246667
-24.283117
-24.283117
-24.310256
-24.310256
-24.310256
-24.310256
-24.310256
-24.310256
-24.559574
-24.447872
-24.336170
-24.312632
-24.244211
-24.295833
-24.231667
-24.167500
-24.103333
-24.039167
-24.103000
-24.073469
-24.016327
-24.310256
-24.310256
-24.310256
-24.310256
-24.310256
-24.310256
-24.283117
-24.283117
-24.246667
-23.895876
-23.829897
-23.471930
-23.427273
-23.596471
-23.521176
-23.246429
-23.292661
-23.233945
-23.175229
-23.694545
-23.564151
-19.769863
-19.886301
-20.030137
-20.089189
-20.227397
-23.458904
-23.017544
-20.022388
-20.113636
-22.694783
-18.332099
-18.355000
-23.498551
-18.171831
-18.556250
-18.535937
-22.301429
-22.175000
-22.433043
-22.276923
-22.230172
-21.544643
-18.476829
-18.355000
-18.332099
-22.351515
-21.869608
-21.517757
-20.113636
-20.022388
-21.245946
-21.535088
-20.227397
-20.089189
-20.030137
-19.886301
-19.769863
-20.995000
-20.955000
-21.062000
-21.062000
-21.062000
-21.062000
-21.025490
-20.930275
-20.839640
-20.839640
-20.839640
-20.566667
-20.490000
-20.438333
-20.403333
-20.839640
-20.839640
-20.839640
-20.930275
-21.062000
-21.062000
-21.062000
-21.062000
-19.943220
-19.875424
-19.126437
-18.588750
-19.404854
-18.162162
-18.162162
-18.170667
-18.170667
-18.170667
-18.663636
-18.597727
-18.615054
-18.170667
-18.170667
-18.170667
-18.162162
-18.162162
-18.355556
-18.332099
-18.355000
-18.476829
-19.136667
-20.915254
-20.937288
-20.404412
-20.355263
-17.150000
-18.535937
-18.556250
-18.171831
-17.565714
-17.569231
-18.680000
-17.150000
-20.355263
-20.404412
-20.937288
-20.915254
-17.250000
-17.280702
-17.272414
-17.198246
-17.097872
-17.413725
-18.895313
-18.600000
-18.560345
-18.463793
-18.404167
-18.351579
-18.282105
-18.212632
-18.277451
-17.965217
-18.350000
-18.239474
-18.618868
-18.593396
-18.483636
-18.322609
-18.333043
-18.340678
-18.355932
-18.365000
-18.424576
-18.464407
-17.959574
-18.006522
-18.025806
-18.060215
-18.081915
-18.608333
-18.647500
-18.691667
-18.737500
-18.783333
-18.829167
-18.875833
-18.922500
-19.029412
-19.076471
-19.125210
-19.197479
-19.275630
-19.720370
-19.898148
-20.075926
-19.555833
-19.661864
-19.639655
-19.681739
-19.520833
-18.463793
-18.560345
-18.600000
-18.895313
-17.413725
-17.097872
-20.313913
-21.172222
-33.415190
-32.561017
-33.212766
-21.090909
-27.948485
-30.257447
-27.442857
-21.858824
-28.481395
-21.489091
-22.442857
-22.480392
-22.473118
-25.150000
-25.933333
-25.766667
-23.263462
-23.263462
-23.263462
-23.263462
-24.550000
-23.350943
-24.947273
-23.263462
-23.220000
-23.432727
-24.217143
-23.240541
-23.451456
-23.263462
-24.947273
-23.853636
-24.550000
-23.263462
-23.263462
-23.263462
-23.263462
-25.766667
-25.933333
-25.150000
-24.351648
-26.260920
-25.782278
-25.907595
-24.960215
-26.238462
-26.552381
-26.650476
-26.748571
-26.061538
-26.152991
-26.255556
-26.368376
-26.482051
-26.595726
-26.101852
-26.221296
-25.548039
-28.301333
-27.079661
-27.115789
-28.309091
-25.460526
-26.626829
-27.417021
-26.592105
-24.092000
-28.481395
-21.858824
-27.442857
-30.257447
-27.948485
-24.936364
-24.884375
-33.630769
-33.462791
-27.812963
-29.684946
-29.917204
-28.482609
-27.966667
-28.137333
-30.260550
-30.437615
-29.909677
-28.053968
-34.408065
-33.462791
-33.630769
-33.463043
-33.255556
-33.203333
-32.682143
-32.510000
-33.212766
-32.561017
-33.415190
-34.033766
-33.945570
-33.715534
-33.699038
-33.699038
-33.699038
-33.699038
-33.699038
-32.987931
-32.982051
-32.930252
-32.920000
-32.950000
-33.005833
-33.699038
-33.699038
-33.699038
-33.699038
-33.699038
-33.715534
-33.945570
-34.033766
-33.212766
-32.510000
-32.682143
-33.203333
-33.255556
-33.463043
-33.630769
-34.668293
-34.408065
-35.118605
-34.736585
-35.236735
-34.773684
-34.773684
-34.773684
-35.459740
-34.773684
-34.773684
-34.194366
-34.583333
-33.973034
-34.117241
-34.694737
-34.372619
-34.717187
-34.773684
-34.773684
-35.032432
-34.773684
-34.773684
-34.773684
-35.236735
-36.173333
-34.448000
-33.796875
-34.757746
-34.781690
-34.805634
-35.317582
-35.149153
-35.185507
-35.711628
-33.796875
-34.448000
-36.173333
-35.041935
-33.847826
-33.802817
-33.802817
-33.802817
-33.802817
-33.802817
-34.067532
-34.146835
-34.213580
-34.142222
-34.185870
-34.194681
-34.130208
-34.135052
-34.135052
-34.135052
-34.135052
-34.135052
-34.135052
-34.135052
-34.230693
-34.131068
-33.938835
-34.175000
-34.137000
-33.806667
-33.608411
-32.119167
-31.965000
-34.135052
-34.135052
-34.135052
-34.135052
-34.135052
-34.135052
-34.135052
-34.130208
-34.194681
-34.185870
-34.142222
-34.213580
-34.146835
-34.067532
-29.750943
-33.759211
-33.735135
-33.802817
-33.802817
-33.802817
-33.802817
-33.802817
-33.847826
-33.615493
-25.029851
-24.709231
-33.109524
-32.154054
-28.458491
-35.185507
-35.149153
-35.462162
-23.344872
-23.344872
-23.344872
-23.344872
-23.344872
-23.344872
-23.256962
-24.228235
-24.591011
-23.506667
-25.977143
-25.073000
-23.513636
-25.439806
-23.001031
-23.406522
-23.483908
-23.483908
-25.009649
-23.149515
-23.462963
-24.661667
-24.143860
-23.979825
-23.815789
-23.651754
-23.483908
-23.483908
-23.822642
-23.647170
-23.817273
-23.582569
-23.461468
-22.917308
-23.370213
-23.237234
-23.306250
-23.344872
-23.344872
-23.344872
-23.344872
-23.344872
-23.344872
-22.350000
-23.223457
-22.099123
-35.462162
-35.149153
-35.185507
-21.894231
-21.651923
-21.584404
-21.541284
-21.504587
-21.994286
-22.442667
-22.314062
-22.268116
-22.373333
-33.847826
-33.802817
-33.802817
-33.802817
-33.802817
-25.266667
-22.681250
-22.818293
-21.819298
-21.852632
-21.917500
-21.994958
-22.255752
-22.482727
-22.364583
-22.457143
-22.479000
-22.831304
-22.966667
-22.979310
-23.204310
-23.338261
-25.940230
-26.022472
-26.022472
-26.217582
-26.293478
-26.334409
-26.334409
-24.456303
-24.598319
-24.747899
-25.302655
-26.248544
-26.444660
-26.214583
-25.200000
-26.334409
-26.334409
-26.293478
-26.217582
-26.022472
-26.022472
-25.940230
-26.567000
-32.655814
-30.268293
-30.777966
-30.839583
-31.929091
-28.143023
-27.731429
-27.651579
-27.246296
-27.375000
-27.700840
-27.830252
-27.963025
-34.882979
-34.895918
-34.895918
-34.895918
-29.308791
-34.950000
-34.891379
-34.852542
-34.852542
-34.852542
-34.852542
-34.852542
-34.852542
-34.700000
-34.852542
-31.305769
-34.271429
-34.271429
-34.271429
-34.271429
-34.271429
-30.411207
-30.468966
-30.526724
-32.598667
-33.581159
-33.581159
-33.581159
-33.055405
-33.055405
-33.055405
-33.055405
-33.055405
-32.602439
-30.885833
-30.937500
-30.989167
-31.113913
-31.178070
-33.055405
-33.055405
-33.055405
-32.012500
-33.055405
-33.055405
-32.564634
-33.581159
-33.581159
-33.581159
-33.076623
-33.637143
-34.271429
-34.271429
-34.271429
-32.666667
-34.271429
-34.271429
-32.076667
-32.018889
-34.852542
-33.052000
-34.852542
-34.852542
-34.852542
-34.852542
-34.852542
-34.852542
-34.891379
-34.950000
-34.895918
-34.895918
-34.895918
-34.882979
-28.713235
-28.713235
-29.653333
-28.321569
-28.245192
-28.257143
-28.257143
-28.257143
-28.257143
-28.535652
-28.367826
-27.850833
-27.715000
-27.946552
-28.257143
-28.257143
-28.257143
-28.257143
-28.245192
-28.321569
-28.562245
-28.713235
-28.713235
-28.197980
-28.035354
-25.777465
-25.789041
-25.789041
-25.789041
-25.789041
-25.789041
-25.898810
-25.992941
-25.992941
-25.992941
-24.527586
-24.337069
-25.099029
-24.884466
-25.992941
-25.992941
-25.992941
-25.898810
-25.789041
-24.812632
-25.789041
-25.789041
-25.789041
-25.789041
-25.777465
-18.659701
-18.659701
-18.659701
-18.659701
-18.659701
-18.759494
-20.571569
-20.368627
-18.475610
-18.246341
-19.820168
-17.975758
-17.714000
-17.543000
-17.114458
-16.919277
-16.724096
-18.659701
-18.659701
-18.659701
-18.659701
-18.659701
-16.216667
-16.401887
-17.135955
-18.447917
-17.670330
-16.661468
-16.622523
-16.500000
-16.939655
-14.938947
-14.794737
-15.115000
-14.578125
-15.863393
-15.750962
-15.637255
-15.913084
-15.849505
-12.992308
-12.364516
-12.716923
-12.751515
-15.434211
-15.371053
-15.401980
-15.517476
-12.864286
-12.395522
-12.835366
-12.835366
-12.835366
-14.912931
-14.888333
-14.789167
-14.690000
-14.230275
-14.121101
-12.835366
-12.975000
-13.014118
-13.014118
-13.605505
-13.014118
-13.014118
-13.014118
-13.014118
-13.760000
-13.708333
-13.657500
-13.610833
-13.014118
-13.014118
-13.014118
-13.014118
-13.108046
-13.014118
-13.014118
-12.975000
-12.835366
-13.361702
-13.265833
-13.238333
-13.227500
-13.240000
-12.835366
-12.835366
-12.835366
-12.395522
-13.320833
-13.325833
-13.337500
-13.349167
-13.365254
-13.380508
-13.405085
-13.445833
-13.491667
-13.537500
-13.339286
-13.386607
-13.470909
-13.783898
-13.857627
-13.926050
-14.242553
-14.335106
-14.384444
-14.166379
-14.241379
-14.278641
-14.797403
-14.894681
-14.993617
-15.169136
-15.191489
-15.290426
-14.931092
-14.719469
-14.768421
-15.115966
-12.292683
-12.687500
-13.020000
-16.712987
-16.712987
-16.712987
-16.712987
-16.712987
-16.712987
-16.712987
-16.712987
-16.712987
-16.452174
-17.001942
-17.275000
-17.438462
-17.601923
-17.350847
-17.494915
-16.712987
-16.712987
-16.712987
-16.712987
-16.712987
-16.712987
-17.048148
-16.687179
-16.675581
-18.360000
-18.347788
-16.712987
-16.712987
-16.712987
-13.020000
-12.687500
-12.292683
-18.496190
-18.552381
-18.608571
-19.135000
-18.775000
-18.839423
-18.916346
-19.170000
-20.173626
-20.170588
-20.685859
-20.712000
-18.855556
-18.951648
-18.710976
-18.954321
-18.113699
-18.370000
-26.490000
-20.689831
-26.181818
-26.181818
-21.522500
-22.465854
-22.504762
-22.489535
-22.532184
-22.548864
-22.564045
-22.564045
-22.564045
-22.564045
-22.564045
-21.835577
-21.314493
-22.322414
-22.846364
-22.564045
-22.564045
-22.564045
-22.564045
-22.564045
-22.548864
-22.532184
-22.489535
-22.504762
-22.465854
-23.315385
-23.155556
-22.015789
-21.352174
-21.447826
-22.542029
-22.125926
-22.861333
-23.503960
-23.699167
-23.748333
-23.806667
-23.905932
-16.712987
-16.712987
-16.712987
-21.162857
-21.129412
-21.910811
-21.900000
-16.712987
-21.900000
-21.900000
-21.900000
-21.900000
-22.197000
-22.088172
-24.769565
-22.211828
-21.467949
-21.576389
-22.266129
-21.833871
-22.329167
-25.142857
-25.401923
-21.082051
-21.162857
-21.129412
-16.712987
-16.712987
-22.650000
-22.152941
-21.082051
-21.467949
-21.576389
-22.294737
-21.663415
-22.153571
-22.303571
-22.043590
-22.015789
-24.832353
-21.280000
-18.113699
-18.370000
-22.489535
-26.181818
-21.522500
-21.350820
-23.364000
-21.350820
-21.350820
-22.564045
-22.564045
-22.564045
-21.323288
-21.900000
-21.314493
-21.437288
-21.350820
-21.350820
-21.350820
-21.350820
-21.522500
-26.181818
-26.181818
-26.490000
-18.370000
-18.113699
-21.280000
-22.047541
-23.341379
-22.043590
-22.303571
-22.153571
-21.663415
-22.294737
-22.329167
-21.082051
-21.082051
-21.082051
-22.152941
-22.650000
-21.910811
-21.900000
-21.900000
-21.900000
-21.900000
-21.900000
-21.900000
-23.485417
-23.485417
-23.432653
-23.432653
-23.364000
-23.429464
-23.383036
-23.341667
-23.236449
-23.432653
-23.432653
-23.485417
-23.485417
-23.217778
-22.266129
-21.576389
-21.467949
-22.211828
-22.663810
-22.088172
-22.197000
-21.900000
-21.900000
-21.900000
-21.900000
-21.900000
-21.900000
-21.910811
-21.129412
-21.162857
-21.082051
-21.082051
-21.082051
-21.082051
-22.329167
-21.833871
-21.625397
-21.527273
-22.047541
-23.315789
-22.943750
-22.000000
-22.000000
-22.000000
-22.154167
-22.862500
-22.666667
-22.666667
-22.666667
-21.640217
-22.666667
-22.666667
-22.666667
-22.666667
-21.470423
-21.428571
-21.391304
-21.437288
-21.437288
-21.437288
-21.437288
-21.250685
-21.482258
-21.437288
-21.350820
-21.350820
-21.350820
-21.350820
-21.350820
-21.280000
-21.213953
-21.172368
-21.186957
-21.222388
-21.323288
-21.343056
-21.350820
-21.350820
-21.350820
-21.350820
-21.350820
-21.437288
-21.314493
-21.422727
-21.401538
-21.462903
-21.437288
-21.437288
-21.437288
-21.437288
-21.734783
-22.666667
-22.666667
-22.666667
-22.666667
-22.300000
-22.666667
-22.666667
-22.666667
-22.862500
-22.942857
-21.082051
-21.082051
-21.082051
-21.082051
-21.162857
-21.129412
-21.191429
-21.162857
-21.866667
-22.107692
-22.038462
-21.933333
-21.040000
-20.928571
-22.047059
-21.922222
-21.922222
-21.922222
-21.922222
-21.922222
-21.922222
-21.922222
-21.922222
-21.922222
-20.968966
-21.003571
-21.417391
-21.258333
-21.552381
-21.922222
-21.922222
-21.922222
-21.922222
-21.922222
-21.922222
-21.922222
-21.922222
-21.922222
-22.047059
-22.162500
-22.157143
-22.150000
-22.140000
-22.075000
-22.033333
-22.000000
-22.000000
-22.000000
-22.071429
-21.900000
-23.315789
-22.047541
-22.300000
-22.300000
-22.300000
