# Supplementary material for: Identification of MYC intron 2 regions that modulate expression
Source: PLoS One. 2024 Jan 18;19(1):e0296889. doi: 10.1371/journal.pone.0296889 (PMC10795982; doi:10.1371/journal.pone.0296889)
Supplement: S1 File — (ZIP) [file pone.0296889.s005.zip › S1_File_ScanFold2 data for species/Suppl_File_3_ScanFold2 data for species/Koala/tmptm77e849.NoFilter.ct]

1282	KoalaMYCi2
1 G 0 2 0 1
2 U 1 3 0 2
3 A 2 4 0 3
4 A 3 5 61 4
5 G 4 6 60 5
6 C 5 7 59 6
7 U 6 8 58 7
8 G 7 9 57 8
9 A 8 10 0 9
10 A 9 11 0 10
11 C 10 12 0 11
12 U 11 13 0 12
13 A 12 14 0 13
14 U 13 15 0 14
15 U 14 16 0 15
16 U 15 17 0 16
17 U 16 18 0 17
18 U 17 19 0 18
19 U 18 20 0 19
20 U 19 21 0 20
21 U 20 22 0 21
22 U 21 23 0 22
23 C 22 24 0 23
24 C 23 25 0 24
25 C 24 26 0 25
26 U 25 27 53 26
27 U 26 28 52 27
28 G 27 29 51 28
29 G 28 30 50 29
30 A 29 31 0 30
31 C 30 32 0 31
32 U 31 33 0 32
33 A 32 34 46 33
34 G 33 35 45 34
35 G 34 36 44 35
36 C 35 37 43 36
37 C 36 38 42 37
38 U 37 39 0 38
39 G 38 40 0 39
40 A 39 41 0 40
41 U 40 42 0 41
42 G 41 43 37 42
43 G 42 44 36 43
44 C 43 45 35 44
45 C 44 46 34 45
46 U 45 47 33 46
47 U 46 48 0 47
48 U 47 49 0 48
49 G 48 50 0 49
50 C 49 51 29 50
51 C 50 52 28 51
52 A 51 53 27 52
53 G 52 54 26 53
54 U 53 55 128 54
55 U 54 56 127 55
56 A 55 57 126 56
57 U 56 58 8 57
58 A 57 59 7 58
59 G 58 60 6 59
60 C 59 61 5 60
61 U 60 62 4 61
62 A 61 63 120 62
63 G 62 64 119 63
64 A 63 65 118 64
65 U 64 66 117 65
66 U 65 67 0 66
67 U 66 68 0 67
68 G 67 69 116 68
69 C 68 70 115 69
70 C 69 71 0 70
71 C 70 72 113 71
72 U 71 73 112 72
73 G 72 74 110 73
74 G 73 75 109 74
75 G 74 76 108 75
76 G 75 77 107 76
77 U 76 78 106 77
78 C 77 79 105 78
79 G 78 80 104 79
80 G 79 81 103 80
81 U 80 82 102 81
82 U 81 83 101 82
83 A 82 84 100 83
84 A 83 85 99 84
85 G 84 86 0 85
86 A 85 87 0 86
87 U 86 88 0 87
88 G 87 89 95 88
89 A 88 90 0 89
90 C 89 91 0 90
91 C 90 92 0 91
92 C 91 93 0 92
93 U 92 94 0 93
94 A 93 95 0 94
95 C 94 96 88 95
96 U 95 97 0 96
97 U 96 98 0 97
98 A 97 99 0 98
99 U 98 100 84 99
100 U 99 101 83 100
101 A 100 102 82 101
102 A 101 103 81 102
103 C 102 104 80 103
104 U 103 105 79 104
105 G 104 106 78 105
106 G 105 107 77 106
107 C 106 108 76 107
108 C 107 109 75 108
109 C 108 110 74 109
110 U 109 111 73 110
111 G 110 112 0 111
112 A 111 113 72 112
113 G 112 114 71 113
114 A 113 115 0 114
115 G 114 116 69 115
116 U 115 117 68 116
117 G 116 118 65 117
118 U 117 119 64 118
119 C 118 120 63 119
120 U 119 121 62 120
121 G 120 122 0 121
122 C 121 123 0 122
123 C 122 124 0 123
124 U 123 125 0 124
125 A 124 126 0 125
126 U 125 127 56 126
127 G 126 128 55 127
128 G 127 129 54 128
129 A 128 130 0 129
130 C 129 131 0 130
131 C 130 132 0 131
132 C 131 133 0 132
133 C 132 134 0 133
134 C 133 135 0 134
135 U 134 136 0 135
136 A 135 137 0 136
137 A 136 138 0 137
138 C 137 139 0 138
139 A 138 140 0 139
140 U 139 141 0 140
141 U 140 142 0 141
142 C 141 143 0 142
143 U 142 144 0 143
144 U 143 145 0 144
145 C 144 146 0 145
146 A 145 147 0 146
147 A 146 148 0 147
148 U 147 149 0 148
149 G 148 150 0 149
150 G 149 151 0 150
151 C 150 152 181 151
152 C 151 153 180 152
153 U 152 154 179 153
154 U 153 155 178 154
155 A 154 156 177 155
156 U 155 157 176 156
157 A 156 158 175 157
158 A 157 159 174 158
159 C 158 160 173 159
160 A 159 161 0 160
161 C 160 162 0 161
162 U 161 163 0 162
163 U 162 164 0 163
164 U 163 165 0 164
165 A 164 166 0 165
166 A 165 167 0 166
167 A 166 168 0 167
168 A 167 169 0 168
169 A 168 170 0 169
170 A 169 171 0 170
171 A 170 172 0 171
172 A 171 173 0 172
173 G 172 174 159 173
174 U 173 175 158 174
175 U 174 176 157 175
176 G 175 177 156 176
177 U 176 178 155 177
178 A 177 179 154 178
179 G 178 180 153 179
180 G 179 181 152 180
181 G 180 182 151 181
182 A 181 183 0 182
183 A 182 184 0 183
184 A 183 185 0 184
185 A 184 186 0 185
186 G 185 187 0 186
187 A 186 188 0 187
188 A 187 189 0 188
189 A 188 190 0 189
190 U 189 191 0 190
191 U 190 192 0 191
192 U 191 193 0 192
193 U 192 194 0 193
194 G 193 195 0 194
195 A 194 196 0 195
196 A 195 197 0 196
197 G 196 198 0 197
198 G 197 199 0 198
199 U 198 200 0 199
200 U 199 201 0 200
201 A 200 202 0 201
202 G 201 203 0 202
203 A 202 204 0 203
204 U 203 205 0 204
205 C 204 206 0 205
206 U 205 207 0 206
207 A 206 208 0 207
208 G 207 209 0 208
209 G 208 210 0 209
210 U 209 211 0 210
211 A 210 212 0 211
212 A 211 213 0 212
213 A 212 214 0 213
214 A 213 215 0 214
215 C 214 216 0 215
216 U 215 217 0 216
217 G 216 218 0 217
218 A 217 219 0 218
219 A 218 220 0 219
220 C 219 221 0 220
221 A 220 222 0 221
222 C 221 223 0 222
223 U 222 224 0 223
224 C 223 225 0 224
225 C 224 226 0 225
226 C 225 227 0 226
227 U 226 228 0 227
228 U 227 229 0 228
229 U 228 230 0 229
230 C 229 231 0 230
231 U 230 232 0 231
232 C 231 233 0 232
233 G 232 234 253 233
234 C 233 235 252 234
235 A 234 236 251 235
236 G 235 237 250 236
237 G 236 238 0 237
238 A 237 239 249 238
239 C 238 240 248 239
240 C 239 241 247 240
241 A 240 242 246 241
242 U 241 243 0 242
243 U 242 244 0 243
244 U 243 245 0 244
245 U 244 246 0 245
246 U 245 247 241 246
247 G 246 248 240 247
248 G 247 249 239 248
249 U 248 250 238 249
250 C 249 251 236 250
251 U 250 252 235 251
252 G 251 253 234 252
253 C 252 254 233 253
254 C 253 255 0 254
255 C 254 256 0 255
256 U 255 257 0 256
257 C 256 258 0 257
258 C 257 259 0 258
259 A 258 260 271 259
260 U 259 261 270 260
261 U 260 262 269 261
262 C 261 263 268 262
263 C 262 264 267 263
264 U 263 265 0 264
265 U 264 266 0 265
266 A 265 267 0 266
267 G 266 268 263 267
268 G 267 269 262 268
269 A 268 270 261 269
270 A 269 271 260 270
271 U 270 272 259 271
272 U 271 273 0 272
273 U 272 274 0 273
274 C 273 275 0 274
275 A 274 276 0 275
276 C 275 277 0 276
277 G 276 278 0 277
278 A 277 279 0 278
279 U 278 280 0 279
280 A 279 281 0 280
281 A 280 282 288 281
282 C 281 283 0 282
283 C 282 284 0 283
284 U 283 285 0 284
285 G 284 286 0 285
286 A 285 287 0 286
287 C 286 288 0 287
288 U 287 289 281 288
289 U 288 290 0 289
290 A 289 291 0 290
291 U 290 292 0 291
292 C 291 293 0 292
293 U 292 294 0 293
294 U 293 295 0 294
295 U 294 296 0 295
296 C 295 297 0 296
297 A 296 298 0 297
298 A 297 299 0 298
299 C 298 300 0 299
300 C 299 301 0 300
301 C 300 302 0 301
302 U 301 303 0 302
303 C 302 304 0 303
304 C 303 305 0 304
305 C 304 306 0 305
306 C 305 307 0 306
307 A 306 308 0 307
308 A 307 309 0 308
309 G 308 310 0 309
310 U 309 311 0 310
311 U 310 312 0 311
312 U 311 313 0 312
313 A 312 314 0 313
314 U 313 315 0 314
315 U 314 316 0 315
316 C 315 317 0 316
317 A 316 318 0 317
318 A 317 319 0 318
319 U 318 320 0 319
320 U 319 321 0 320
321 C 320 322 0 321
322 C 321 323 0 322
323 C 322 324 0 323
324 U 323 325 0 324
325 A 324 326 0 325
326 A 325 327 0 326
327 U 326 328 0 327
328 G 327 329 0 328
329 C 328 330 0 329
330 A 329 331 0 330
331 U 330 332 0 331
332 U 331 333 0 332
333 U 332 334 0 333
334 U 333 335 0 334
335 A 334 336 0 335
336 A 335 337 0 336
337 A 336 338 0 337
338 U 337 339 0 338
339 A 338 340 0 339
340 C 339 341 0 340
341 U 340 342 0 341
342 A 341 343 0 342
343 U 342 344 0 343
344 C 343 345 0 344
345 C 344 346 0 345
346 U 345 347 0 346
347 G 346 348 0 347
348 G 347 349 0 348
349 G 348 350 0 349
350 G 349 351 0 350
351 U 350 352 0 351
352 U 351 353 0 352
353 A 352 354 0 353
354 G 353 355 0 354
355 C 354 356 0 355
356 A 355 357 0 356
357 A 356 358 0 357
358 A 357 359 0 358
359 G 358 360 0 359
360 A 359 361 0 360
361 A 360 362 0 361
362 G 361 363 423 362
363 G 362 364 0 363
364 U 363 365 0 364
365 U 364 366 0 365
366 C 365 367 0 366
367 U 366 368 0 367
368 G 367 369 0 368
369 A 368 370 0 369
370 A 369 371 0 370
371 A 370 372 391 371
372 G 371 373 390 372
373 G 372 374 389 373
374 G 373 375 388 374
375 G 374 376 0 375
376 A 375 377 0 376
377 G 376 378 0 377
378 A 377 379 384 378
379 G 378 380 0 379
380 G 379 381 0 380
381 U 380 382 0 381
382 A 381 383 0 382
383 A 382 384 0 383
384 U 383 385 378 384
385 C 384 386 0 385
386 A 385 387 0 386
387 C 386 388 0 387
388 C 387 389 374 388
389 C 388 390 373 389
390 U 389 391 372 390
391 U 390 392 371 391
392 U 391 393 0 392
393 U 392 394 0 393
394 C 393 395 0 394
395 U 394 396 0 395
396 A 395 397 0 396
397 U 396 398 0 397
398 U 397 399 0 398
399 G 398 400 0 399
400 U 399 401 0 400
401 C 400 402 0 401
402 U 401 403 0 402
403 U 402 404 0 403
404 A 403 405 0 404
405 A 404 406 0 405
406 U 405 407 0 406
407 A 406 408 0 407
408 A 407 409 0 408
409 A 408 410 0 409
410 U 409 411 0 410
411 U 410 412 0 411
412 A 411 413 0 412
413 U 412 414 0 413
414 U 413 415 0 414
415 C 414 416 0 415
416 C 415 417 0 416
417 C 416 418 0 417
418 U 417 419 0 418
419 U 418 420 0 419
420 U 419 421 0 420
421 C 420 422 0 421
422 C 421 423 0 422
423 C 422 424 362 423
424 U 423 425 0 424
425 U 424 426 0 425
426 C 425 427 0 426
427 C 426 428 0 427
428 C 427 429 0 428
429 G 428 430 0 429
430 C 429 431 0 430
431 A 430 432 0 431
432 A 431 433 0 432
433 U 432 434 0 433
434 A 433 435 0 434
435 C 434 436 0 435
436 U 435 437 0 436
437 A 436 438 0 437
438 A 437 439 0 438
439 U 438 440 0 439
440 C 439 441 0 440
441 U 440 442 0 441
442 G 441 443 0 442
443 C 442 444 0 443
444 C 443 445 0 444
445 C 444 446 0 445
446 U 445 447 0 446
447 C 446 448 0 447
448 U 447 449 0 448
449 U 448 450 0 449
450 U 449 451 0 450
451 G 450 452 0 451
452 A 451 453 473 452
453 A 452 454 472 453
454 C 453 455 471 454
455 C 454 456 470 455
456 U 455 457 469 456
457 U 456 458 468 457
458 U 457 459 467 458
459 A 458 460 466 459
460 G 459 461 0 460
461 G 460 462 0 461
462 A 461 463 0 462
463 U 462 464 0 463
464 U 463 465 0 464
465 A 464 466 0 465
466 U 465 467 459 466
467 A 466 468 458 467
468 A 467 469 457 468
469 G 468 470 456 469
470 G 469 471 455 470
471 G 470 472 454 471
472 U 471 473 453 472
473 U 472 474 452 473
474 A 473 475 0 474
475 A 474 476 0 475
476 G 475 477 0 476
477 G 476 478 0 477
478 G 477 479 0 478
479 G 478 480 0 479
480 G 479 481 0 480
481 G 480 482 0 481
482 A 481 483 0 482
483 G 482 484 0 483
484 G 483 485 0 484
485 G 484 486 505 485
486 G 485 487 504 486
487 C 486 488 503 487
488 A 487 489 502 488
489 G 488 490 0 489
490 C 489 491 500 490
491 A 490 492 499 491
492 G 491 493 0 492
493 U 492 494 0 493
494 C 493 495 0 494
495 U 494 496 0 495
496 G 495 497 0 496
497 G 496 498 0 497
498 G 497 499 0 498
499 U 498 500 491 499
500 G 499 501 490 500
501 G 500 502 0 501
502 U 501 503 488 502
503 G 502 504 487 503
504 C 503 505 486 504
505 U 504 506 485 505
506 A 505 507 518 506
507 G 506 508 0 507
508 U 507 509 0 508
509 G 508 510 0 509
510 A 509 511 0 510
511 A 510 512 0 511
512 A 511 513 0 512
513 G 512 514 0 513
514 U 513 515 0 514
515 G 514 516 0 515
516 A 515 517 0 516
517 C 516 518 0 517
518 U 517 519 506 518
519 A 518 520 0 519
520 A 519 521 571 520
521 A 520 522 570 521
522 G 521 523 569 522
523 U 522 524 568 523
524 U 523 525 567 524
525 U 524 526 566 525
526 G 525 527 562 526
527 A 526 528 561 527
528 A 527 529 560 528
529 U 528 530 559 529
530 G 529 531 558 530
531 G 530 532 557 531
532 G 531 533 556 532
533 C 532 534 555 533
534 U 533 535 554 534
535 G 534 536 553 535
536 G 535 537 552 536
537 G 536 538 551 537
538 A 537 539 550 538
539 A 538 540 549 539
540 G 539 541 0 540
541 U 540 542 0 541
542 U 541 543 0 542
543 G 542 544 0 543
544 G 543 545 0 544
545 G 544 546 0 545
546 A 545 547 0 546
547 U 546 548 0 547
548 A 547 549 0 548
549 U 548 550 539 549
550 U 549 551 538 550
551 C 550 552 537 551
552 U 551 553 536 552
553 C 552 554 535 553
554 A 553 555 534 554
555 G 554 556 533 555
556 C 555 557 532 556
557 C 556 558 531 557
558 U 557 559 530 558
559 A 558 560 529 559
560 U 559 561 528 560
561 U 560 562 527 561
562 U 561 563 526 562
563 C 562 564 0 563
564 G 563 565 0 564
565 A 564 566 0 565
566 A 565 567 525 566
567 A 566 568 524 567
568 A 567 569 523 568
569 C 568 570 522 569
570 U 569 571 521 570
571 U 570 572 520 571
572 G 571 573 0 572
573 A 572 574 0 573
574 G 573 575 0 574
575 A 574 576 0 575
576 A 575 577 0 576
577 A 576 578 0 577
578 G 577 579 0 578
579 C 578 580 0 579
580 A 579 581 0 580
581 G 580 582 623 581
582 U 581 583 622 582
583 U 582 584 621 583
584 C 583 585 620 584
585 A 584 586 619 585
586 G 585 587 618 586
587 U 586 588 0 587
588 G 587 589 0 588
589 C 588 590 0 589
590 C 589 591 0 590
591 A 590 592 0 591
592 A 591 593 0 592
593 C 592 594 0 593
594 A 593 595 0 594
595 C 594 596 0 595
596 C 595 597 0 596
597 G 596 598 608 597
598 G 597 599 607 598
599 U 598 600 0 599
600 C 599 601 0 600
601 U 600 602 0 601
602 U 601 603 0 602
603 U 602 604 0 603
604 U 603 605 0 604
605 U 604 606 0 605
606 U 605 607 0 606
607 C 606 608 598 607
608 C 607 609 597 608
609 C 608 610 0 609
610 U 609 611 0 610
611 C 610 612 0 611
612 C 611 613 0 612
613 C 612 614 0 613
614 C 613 615 0 614
615 A 614 616 0 615
616 C 615 617 0 616
617 U 616 618 0 617
618 C 617 619 586 618
619 U 618 620 585 619
620 G 619 621 584 620
621 A 620 622 583 621
622 A 621 623 582 622
623 C 622 624 581 623
624 U 623 625 0 624
625 U 624 626 0 625
626 U 625 627 0 626
627 U 626 628 0 627
628 G 627 629 0 628
629 C 628 630 0 629
630 C 629 631 0 630
631 A 630 632 0 631
632 U 631 633 0 632
633 A 632 634 0 633
634 A 633 635 0 634
635 U 634 636 0 635
636 U 635 637 0 636
637 G 636 638 0 637
638 C 637 639 0 638
639 C 638 640 0 639
640 A 639 641 0 640
641 G 640 642 0 641
642 G 641 643 0 642
643 U 642 644 0 643
644 U 643 645 0 644
645 U 644 646 0 645
646 U 645 647 0 646
647 U 646 648 0 647
648 U 647 649 0 648
649 U 648 650 0 649
650 U 649 651 0 650
651 U 650 652 0 651
652 U 651 653 0 652
653 C 652 654 0 653
654 C 653 655 0 654
655 C 654 656 0 655
656 U 655 657 0 656
657 U 656 658 0 657
658 U 657 659 0 658
659 U 658 660 0 659
660 C 659 661 0 660
661 C 660 662 0 661
662 A 661 663 683 662
663 C 662 664 682 663
664 U 663 665 681 664
665 U 664 666 680 665
666 C 665 667 679 666
667 C 666 668 678 667
668 C 667 669 677 668
669 G 668 670 0 669
670 U 669 671 0 670
671 A 670 672 0 671
672 A 671 673 0 672
673 A 672 674 0 673
674 G 673 675 0 674
675 U 674 676 0 675
676 A 675 677 0 676
677 G 676 678 668 677
678 G 677 679 667 678
679 G 678 680 666 679
680 A 679 681 665 680
681 G 680 682 664 681
682 G 681 683 663 682
683 U 682 684 662 683
684 C 683 685 0 684
685 G 684 686 0 685
686 C 685 687 0 686
687 U 686 688 0 687
688 G 687 689 0 688
689 U 688 690 0 689
690 U 689 691 0 690
691 A 690 692 0 691
692 U 691 693 0 692
693 C 692 694 0 693
694 A 693 695 0 694
695 U 694 696 0 695
696 U 695 697 0 696
697 U 696 698 0 697
698 G 697 699 770 698
699 C 698 700 769 699
700 A 699 701 768 700
701 C 700 702 767 701
702 U 701 703 0 702
703 G 702 704 766 703
704 C 703 705 765 704
705 C 704 706 764 705
706 C 705 707 763 706
707 A 706 708 762 707
708 A 707 709 761 708
709 A 708 710 760 709
710 G 709 711 759 710
711 G 710 712 0 711
712 G 711 713 757 712
713 U 712 714 0 713
714 G 713 715 754 714
715 C 714 716 753 715
716 U 715 717 751 716
717 U 716 718 750 717
718 C 717 719 749 718
719 A 718 720 0 719
720 U 719 721 0 720
721 A 720 722 0 721
722 A 721 723 0 722
723 A 722 724 746 723
724 G 723 725 745 724
725 U 724 726 744 725
726 C 725 727 742 726
727 C 726 728 741 727
728 C 727 729 739 728
729 C 728 730 738 729
730 U 729 731 737 730
731 U 730 732 0 731
732 A 731 733 0 732
733 A 732 734 0 733
734 A 733 735 0 734
735 A 734 736 0 735
736 U 735 737 0 736
737 A 736 738 730 737
738 G 737 739 729 738
739 G 738 740 728 739
740 A 739 741 0 740
741 G 740 742 727 741
742 G 741 743 726 742
743 U 742 744 0 743
744 G 743 745 725 744
745 C 744 746 724 745
746 U 745 747 723 746
747 G 746 748 0 747
748 A 747 749 0 748
749 G 748 750 718 749
750 A 749 751 717 750
751 A 750 752 716 751
752 U 751 753 0 752
753 G 752 754 715 753
754 C 753 755 714 754
755 U 754 756 0 755
756 U 755 757 0 756
757 U 756 758 712 757
758 G 757 759 0 758
759 C 758 760 710 759
760 U 759 761 709 760
761 U 760 762 708 761
762 U 761 763 707 762
763 G 762 764 706 763
764 G 763 765 705 764
765 G 764 766 704 765
766 U 765 767 703 766
767 G 766 768 701 767
768 U 767 769 700 768
769 G 768 770 699 769
770 U 769 771 698 770
771 C 770 772 793 771
772 C 771 773 792 772
773 A 772 774 0 773
774 A 773 775 790 774
775 A 774 776 789 775
776 G 775 777 788 776
777 A 776 778 787 777
778 C 777 779 786 778
779 U 778 780 785 779
780 C 779 781 0 780
781 A 780 782 0 781
782 U 781 783 0 782
783 U 782 784 0 783
784 A 783 785 0 784
785 A 784 786 779 785
786 G 785 787 778 786
787 U 786 788 777 787
788 C 787 789 776 788
789 U 788 790 775 789
790 U 789 791 774 790
791 A 790 792 0 791
792 G 791 793 772 792
793 G 792 794 771 793
794 U 793 795 0 794
795 A 794 796 0 795
796 A 795 797 820 796
797 G 796 798 819 797
798 A 797 799 818 798
799 A 798 800 817 799
800 U 799 801 816 800
801 U 800 802 814 801
802 G 801 803 813 802
803 G 802 804 812 803
804 C 803 805 811 804
805 A 804 806 810 805
806 U 805 807 0 806
807 C 806 808 0 807
808 A 807 809 0 808
809 U 808 810 0 809
810 U 809 811 805 810
811 G 810 812 804 811
812 U 811 813 803 812
813 C 812 814 802 813
814 G 813 815 801 814
815 U 814 816 0 815
816 A 815 817 800 816
817 U 816 818 799 817
818 U 817 819 798 818
819 C 818 820 797 819
820 U 819 821 796 820
821 G 820 822 842 821
822 G 821 823 841 822
823 U 822 824 840 823
824 A 823 825 839 824
825 A 824 826 838 825
826 A 825 827 0 826
827 U 826 828 0 827
828 U 827 829 0 828
829 G 828 830 0 829
830 U 829 831 0 830
831 A 830 832 0 831
832 A 831 833 0 832
833 U 832 834 0 833
834 U 833 835 0 834
835 U 834 836 0 835
836 U 835 837 0 836
837 C 836 838 0 837
838 U 837 839 825 838
839 U 838 840 824 839
840 G 839 841 823 840
841 C 840 842 822 841
842 C 841 843 821 842
843 U 842 844 0 843
844 C 843 845 0 844
845 U 844 846 0 845
846 G 845 847 0 846
847 C 846 848 0 847
848 U 847 849 0 848
849 G 848 850 0 849
850 U 849 851 0 850
851 A 850 852 0 851
852 A 851 853 0 852
853 C 852 854 0 853
854 C 853 855 0 854
855 C 854 856 0 855
856 C 855 857 0 856
857 U 856 858 0 857
858 A 857 859 0 858
859 U 858 860 0 859
860 U 859 861 0 860
861 G 860 862 0 861
862 U 861 863 0 862
863 C 862 864 0 863
864 A 863 865 0 864
865 U 864 866 0 865
866 U 865 867 0 866
867 C 866 868 0 867
868 U 867 869 0 868
869 U 868 870 0 869
870 G 869 871 910 870
871 G 870 872 909 871
872 C 871 873 908 872
873 C 872 874 907 873
874 U 873 875 0 874
875 U 874 876 0 875
876 C 875 877 0 876
877 C 876 878 0 877
878 C 877 879 0 878
879 U 878 880 0 879
880 U 879 881 901 880
881 U 880 882 900 881
882 C 881 883 899 882
883 U 882 884 898 883
884 G 883 885 0 884
885 A 884 886 896 885
886 A 885 887 895 886
887 A 886 888 894 887
888 A 887 889 893 888
889 U 888 890 0 889
890 C 889 891 0 890
891 C 890 892 0 891
892 C 891 893 0 892
893 U 892 894 888 893
894 U 893 895 887 894
895 U 894 896 886 895
896 U 895 897 885 896
897 G 896 898 0 897
898 A 897 899 883 898
899 G 898 900 882 899
900 A 899 901 881 900
901 G 900 902 880 901
902 U 901 903 0 902
903 C 902 904 0 903
904 A 903 905 0 904
905 C 904 906 0 905
906 U 905 907 0 906
907 G 906 908 873 907
908 G 907 909 872 908
909 U 908 910 871 909
910 C 909 911 870 910
911 C 910 912 0 911
912 U 911 913 0 912
913 U 912 914 0 913
914 A 913 915 0 914
915 A 914 916 0 915
916 U 915 917 0 916
917 C 916 918 0 917
918 U 917 919 0 918
919 C 918 920 0 919
920 U 919 921 0 920
921 A 920 922 0 921
922 C 921 923 0 922
923 C 922 924 0 923
924 U 923 925 0 924
925 C 924 926 0 925
926 U 925 927 0 926
927 A 926 928 0 927
928 C 927 929 0 928
929 C 928 930 0 929
930 C 929 931 0 930
931 C 930 932 0 931
932 C 931 933 0 932
933 A 932 934 0 933
934 U 933 935 0 934
935 U 934 936 0 935
936 C 935 937 0 936
937 U 936 938 0 937
938 C 937 939 0 938
939 C 938 940 0 939
940 C 939 941 0 940
941 U 940 942 0 941
942 U 941 943 0 942
943 C 942 944 0 943
944 U 943 945 0 944
945 U 944 946 0 945
946 U 945 947 975 946
947 G 946 948 974 947
948 U 947 949 973 948
949 C 948 950 967 949
950 U 949 951 966 950
951 G 950 952 965 951
952 U 951 953 964 952
953 U 952 954 963 953
954 A 953 955 962 954
955 U 954 956 0 955
956 C 955 957 0 956
957 A 956 958 0 957
958 A 957 959 0 958
959 G 958 960 0 959
960 U 959 961 0 960
961 U 960 962 0 961
962 U 961 963 954 962
963 G 962 964 953 963
964 G 963 965 952 964
965 C 964 966 951 965
966 A 965 967 950 966
967 G 966 968 949 967
968 U 967 969 0 968
969 G 968 970 0 969
970 U 969 971 0 970
971 C 970 972 0 971
972 C 971 973 0 972
973 A 972 974 948 973
974 C 973 975 947 974
975 A 974 976 946 975
976 A 975 977 0 976
977 A 976 978 0 977
978 G 977 979 0 978
979 U 978 980 0 979
980 C 979 981 0 980
981 C 980 982 0 981
982 A 981 983 0 982
983 C 982 984 0 983
984 C 983 985 0 984
985 U 984 986 0 985
986 A 985 987 0 986
987 C 986 988 0 987
988 C 987 989 0 988
989 A 988 990 0 989
990 A 989 991 0 990
991 A 990 992 0 991
992 U 991 993 0 992
993 A 992 994 0 993
994 C 993 995 0 994
995 U 994 996 0 995
996 G 995 997 0 996
997 C 996 998 1103 997
998 A 997 999 0 998
999 C 998 1000 1102 999
1000 A 999 1001 1101 1000
1001 U 1000 1002 0 1001
1002 U 1001 1003 1025 1002
1003 G 1002 1004 1024 1003
1004 G 1003 1005 1023 1004
1005 C 1004 1006 1022 1005
1006 U 1005 1007 1021 1006
1007 G 1006 1008 1020 1007
1008 C 1007 1009 1019 1008
1009 U 1008 1010 1018 1009
1010 U 1009 1011 1017 1010
1011 U 1010 1012 1016 1011
1012 U 1011 1013 0 1012
1013 C 1012 1014 0 1013
1014 C 1013 1015 0 1014
1015 U 1014 1016 0 1015
1016 G 1015 1017 1011 1016
1017 G 1016 1018 1010 1017
1018 G 1017 1019 1009 1018
1019 G 1018 1020 1008 1019
1020 C 1019 1021 1007 1020
1021 A 1020 1022 1006 1021
1022 G 1021 1023 1005 1022
1023 U 1022 1024 1004 1023
1024 C 1023 1025 1003 1024
1025 A 1024 1026 1002 1025
1026 G 1025 1027 0 1026
1027 A 1026 1028 0 1027
1028 C 1027 1029 0 1028
1029 C 1028 1030 0 1029
1030 C 1029 1031 0 1030
1031 U 1030 1032 0 1031
1032 U 1031 1033 0 1032
1033 U 1032 1034 0 1033
1034 A 1033 1035 0 1034
1035 A 1034 1036 0 1035
1036 A 1035 1037 0 1036
1037 A 1036 1038 0 1037
1038 A 1037 1039 0 1038
1039 A 1038 1040 0 1039
1040 A 1039 1041 0 1040
1041 C 1040 1042 0 1041
1042 A 1041 1043 0 1042
1043 U 1042 1044 0 1043
1044 U 1043 1045 0 1044
1045 C 1044 1046 0 1045
1046 A 1045 1047 0 1046
1047 U 1046 1048 0 1047
1048 C 1047 1049 0 1048
1049 A 1048 1050 0 1049
1050 U 1049 1051 0 1050
1051 A 1050 1052 0 1051
1052 G 1051 1053 0 1052
1053 U 1052 1054 0 1053
1054 U 1053 1055 0 1054
1055 A 1054 1056 0 1055
1056 A 1055 1057 0 1056
1057 G 1056 1058 0 1057
1058 A 1057 1059 0 1058
1059 G 1058 1060 0 1059
1060 G 1059 1061 0 1060
1061 U 1060 1062 0 1061
1062 A 1061 1063 0 1062
1063 A 1062 1064 0 1063
1064 U 1063 1065 0 1064
1065 G 1064 1066 0 1065
1066 G 1065 1067 0 1066
1067 G 1066 1068 0 1067
1068 G 1067 1069 0 1068
1069 A 1068 1070 0 1069
1070 G 1069 1071 0 1070
1071 A 1070 1072 0 1071
1072 G 1071 1073 0 1072
1073 A 1072 1074 0 1073
1074 G 1073 1075 0 1074
1075 G 1074 1076 0 1075
1076 A 1075 1077 0 1076
1077 G 1076 1078 0 1077
1078 G 1077 1079 0 1078
1079 A 1078 1080 0 1079
1080 U 1079 1081 0 1080
1081 G 1080 1082 0 1081
1082 A 1081 1083 0 1082
1083 A 1082 1084 0 1083
1084 U 1083 1085 0 1084
1085 G 1084 1086 0 1085
1086 A 1085 1087 0 1086
1087 G 1086 1088 0 1087
1088 C 1087 1089 0 1088
1089 C 1088 1090 0 1089
1090 U 1089 1091 0 1090
1091 U 1090 1092 0 1091
1092 U 1091 1093 0 1092
1093 A 1092 1094 0 1093
1094 G 1093 1095 0 1094
1095 A 1094 1096 0 1095
1096 A 1095 1097 0 1096
1097 G 1096 1098 0 1097
1098 C 1097 1099 0 1098
1099 C 1098 1100 0 1099
1100 A 1099 1101 0 1100
1101 U 1100 1102 1000 1101
1102 G 1101 1103 999 1102
1103 G 1102 1104 997 1103
1104 C 1103 1105 0 1104
1105 A 1104 1106 0 1105
1106 U 1105 1107 0 1106
1107 G 1106 1108 0 1107
1108 A 1107 1109 0 1108
1109 U 1108 1110 0 1109
1110 C 1109 1111 0 1110
1111 C 1110 1112 0 1111
1112 U 1111 1113 0 1112
1113 U 1112 1114 0 1113
1114 G 1113 1115 1161 1114
1115 U 1114 1116 0 1115
1116 G 1115 1117 0 1116
1117 U 1116 1118 0 1117
1118 U 1117 1119 0 1118
1119 C 1118 1120 0 1119
1120 U 1119 1121 1154 1120
1121 C 1120 1122 1153 1121
1122 U 1121 1123 1152 1122
1123 U 1122 1124 1151 1123
1124 U 1123 1125 1150 1124
1125 G 1124 1126 1149 1125
1126 U 1125 1127 1148 1126
1127 G 1126 1128 1139 1127
1128 G 1127 1129 1138 1128
1129 G 1128 1130 1137 1129
1130 C 1129 1131 1136 1130
1131 U 1130 1132 0 1131
1132 A 1131 1133 0 1132
1133 A 1132 1134 0 1133
1134 A 1133 1135 0 1134
1135 U 1134 1136 0 1135
1136 G 1135 1137 1130 1136
1137 C 1136 1138 1129 1137
1138 U 1137 1139 1128 1138
1139 C 1138 1140 1127 1139
1140 C 1139 1141 0 1140
1141 C 1140 1142 0 1141
1142 U 1141 1143 0 1142
1143 U 1142 1144 0 1143
1144 A 1143 1145 0 1144
1145 U 1144 1146 0 1145
1146 U 1145 1147 0 1146
1147 U 1146 1148 0 1147
1148 A 1147 1149 1126 1148
1149 U 1148 1150 1125 1149
1150 A 1149 1151 1124 1150
1151 G 1150 1152 1123 1151
1152 A 1151 1153 1122 1152
1153 G 1152 1154 1121 1153
1154 A 1153 1155 1120 1154
1155 A 1154 1156 1233 1155
1156 U 1155 1157 1232 1156
1157 U 1156 1158 1231 1157
1158 A 1157 1159 1230 1158
1159 C 1158 1160 1229 1159
1160 A 1159 1161 1228 1160
1161 C 1160 1162 1114 1161
1162 U 1161 1163 0 1162
1163 U 1162 1164 0 1163
1164 U 1163 1165 0 1164
1165 C 1164 1166 0 1165
1166 A 1165 1167 0 1166
1167 A 1166 1168 0 1167
1168 A 1167 1169 1275 1168
1169 U 1168 1170 1274 1169
1170 A 1169 1171 1273 1170
1171 A 1170 1172 0 1171
1172 U 1171 1173 1226 1172
1173 G 1172 1174 1225 1173
1174 A 1173 1175 1224 1174
1175 A 1174 1176 1223 1175
1176 U 1175 1177 0 1176
1177 U 1176 1178 1221 1177
1178 A 1177 1179 1220 1178
1179 A 1178 1180 1219 1179
1180 U 1179 1181 1218 1180
1181 U 1180 1182 0 1181
1182 U 1181 1183 0 1182
1183 U 1182 1184 0 1183
1184 G 1183 1185 1216 1184
1185 G 1184 1186 1215 1185
1186 A 1185 1187 1214 1186
1187 U 1186 1188 1213 1187
1188 U 1187 1189 0 1188
1189 U 1188 1190 0 1189
1190 G 1189 1191 1208 1190
1191 A 1190 1192 1207 1191
1192 G 1191 1193 1206 1192
1193 C 1192 1194 1205 1193
1194 U 1193 1195 1204 1194
1195 C 1194 1196 1203 1195
1196 A 1195 1197 0 1196
1197 A 1196 1198 0 1197
1198 C 1197 1199 0 1198
1199 C 1198 1200 0 1199
1200 A 1199 1201 0 1200
1201 A 1200 1202 0 1201
1202 A 1201 1203 0 1202
1203 G 1202 1204 1195 1203
1204 G 1203 1205 1194 1204
1205 G 1204 1206 1193 1205
1206 C 1205 1207 1192 1206
1207 U 1206 1208 1191 1207
1208 U 1207 1209 1190 1208
1209 U 1208 1210 0 1209
1210 C 1209 1211 0 1210
1211 A 1210 1212 0 1211
1212 C 1211 1213 0 1212
1213 A 1212 1214 1187 1213
1214 U 1213 1215 1186 1214
1215 C 1214 1216 1185 1215
1216 U 1215 1217 1184 1216
1217 U 1216 1218 0 1217
1218 G 1217 1219 1180 1218
1219 U 1218 1220 1179 1219
1220 U 1219 1221 1178 1220
1221 G 1220 1222 1177 1221
1222 U 1221 1223 0 1222
1223 U 1222 1224 1175 1223
1224 U 1223 1225 1174 1224
1225 C 1224 1226 1173 1225
1226 A 1225 1227 1172 1226
1227 G 1226 1228 0 1227
1228 U 1227 1229 1160 1228
1229 G 1228 1230 1159 1229
1230 U 1229 1231 1158 1230
1231 G 1230 1232 1157 1231
1232 G 1231 1233 1156 1232
1233 U 1232 1234 1155 1233
1234 C 1233 1235 0 1234
1235 A 1234 1236 0 1235
1236 U 1235 1237 0 1236
1237 U 1236 1238 0 1237
1238 G 1237 1239 0 1238
1239 G 1238 1240 0 1239
1240 G 1239 1241 0 1240
1241 A 1240 1242 0 1241
1242 A 1241 1243 1266 1242
1243 G 1242 1244 1265 1243
1244 A 1243 1245 1264 1244
1245 A 1244 1246 1263 1245
1246 A 1245 1247 1262 1246
1247 U 1246 1248 1261 1247
1248 U 1247 1249 1260 1248
1249 G 1248 1250 1259 1249
1250 U 1249 1251 1258 1250
1251 U 1250 1252 1257 1251
1252 A 1251 1253 0 1252
1253 A 1252 1254 0 1253
1254 C 1253 1255 0 1254
1255 C 1254 1256 0 1255
1256 A 1255 1257 0 1256
1257 G 1256 1258 1251 1257
1258 A 1257 1259 1250 1258
1259 U 1258 1260 1249 1259
1260 G 1259 1261 1248 1260
1261 A 1260 1262 1247 1261
1262 U 1261 1263 1246 1262
1263 U 1262 1264 1245 1263
1264 U 1263 1265 1244 1264
1265 C 1264 1266 1243 1265
1266 U 1265 1267 1242 1266
1267 A 1266 1268 0 1267
1268 U 1267 1269 0 1268
1269 U 1268 1270 0 1269
1270 U 1269 1271 0 1270
1271 G 1270 1272 0 1271
1272 U 1271 1273 0 1272
1273 U 1272 1274 1170 1273
1274 G 1273 1275 1169 1274
1275 U 1274 1276 1168 1275
1276 C 1275 1277 0 1276
1277 U 1276 1278 0 1277
1278 U 1277 1279 0 1278
1279 G 1278 1280 0 1279
1280 C 1279 1281 0 1280
1281 A 1280 1282 0 1281
1282 G 1281 1283 0 1282
