# Supplementary material for: Identification of MYC intron 2 regions that modulate expression
Source: PLoS One. 2024 Jan 18;19(1):e0296889. doi: 10.1371/journal.pone.0296889 (PMC10795982; doi:10.1371/journal.pone.0296889)
Supplement: S1 File — (ZIP) [file pone.0296889.s005.zip › S1_File_ScanFold2 data for species/Suppl_File_3_ScanFold2 data for species/Koala/tmptm77e849.ScanFold.FinalPartners.txt]

i	bp(i)	bp(j)	avgMFE	avgZ	avgED	*Indicates most favorable bp has competition; bp(j) has more favorable partner or is more likely to be unpaired
nt-1:	1	1	-35.9	-2.01	10.61
nt-2:	2	2	-36.2	-2.08	10.4
nt-3:	3	3	-36.3	-2.07	10.91
nt-4:	4	61	-36.28	-2.01	11.89
nt-5:	5	60	-36.22	-1.98	12.52
nt-6:	6	59	-36.22	-1.98	12.52
nt-7:	7	58	-36.22	-1.98	12.52
nt-8:	8	57	-36.22	-1.98	12.52
nt-9:	9	9	-37.75	-2.56	9.91
nt-10:	10	10	-38.08	-2.59	9.76
nt-11:	11	11	-38.3	-2.62	9.78
nt-12:	12	12	-38.46	-2.63	9.86
nt-13:	13	13	-37.67	-2.38	10.92
nt-14:	14	14	-37.79	-2.4	10.88
nt-15:	15	15	-37.9	-2.4	10.85
nt-16:	16	16	-37.99	-2.41	10.84
nt-17:	17	17	-38.08	-2.41	10.83
nt-18:	18	18	-38.15	-2.41	10.82
nt-19:	19	19	-38.22	-2.4	10.81
nt-20:	20	20	-38.27	-2.4	10.81
nt-21:	21	21	-38.33	-2.39	10.81
nt-22:	22	22	-38.38	-2.38	10.81
nt-23:	23	23	-38.42	-2.38	10.79
nt-24:	24	24	-38.46	-2.37	10.79
nt-25:	25	25	-38.5	-2.37	10.79
nt-26:	26	53	-39.08	-2.46	10.4
nt-27:	27	52	-39.06	-2.44	10.45
nt-28:	28	51	-38.52	-2.35	10.96
nt-29:	29	50	-38.52	-2.35	10.96
nt-30:	30	30	-38.33	-2.31	11.86
nt-31:	31	31	-38.25	-2.28	12.37
nt-32:	32	32	-38.18	-2.25	13.14
nt-33:	33	46	-38.13	-2.23	13.76
nt-34:	34	45	-38.13	-2.23	13.76
nt-35:	35	44	-38.13	-2.23	13.76
nt-36:	36	43	-38.13	-2.23	13.76
nt-37:	37	42	-38.13	-2.23	13.76
nt-38:	38	38	-37.56	-2.12	16.24
nt-39:	39	39	-37.44	-2.1	16.71
nt-40:	40	40	-37.33	-2.09	17.19
nt-41:	41	41	-37.22	-2.08	17.76
nt-42:	37	42	-38.13	-2.23	13.76
nt-43:	36	43	-38.13	-2.23	13.76
nt-44:	35	44	-38.13	-2.23	13.76
nt-45:	34	45	-38.13	-2.23	13.76
nt-46:	33	46	-38.13	-2.23	13.76
nt-47:	47	47	-36.45	-1.99	20.2
nt-48:	48	48	-36.16	-1.96	21.03
nt-49:	49	49	-38.52	-2.35	10.96
nt-50:	29	50	-38.52	-2.35	10.96
nt-51:	28	51	-38.52	-2.35	10.96
nt-52:	27	52	-39.06	-2.44	10.45
nt-53:	26	53	-39.08	-2.46	10.4
nt-54:	54	128	-38.51	-2.29	12.66
nt-55:	55	127	-38.01	-2.27	13.33
nt-56:	56	126	-37.45	-2.17	15.65
nt-57:	8	57	-37.41	-2.17	15.5
nt-58:	7	58	-37.41	-2.17	15.5
nt-59:	6	59	-37.41	-2.17	15.5
nt-60:	5	60	-37.04	-2.13	16.15
nt-61:	4	61	-37.36	-2.16	15.49
nt-62:	62	120	-36.98	-2.12	15.45
nt-63:	63	119	-36.98	-2.12	15.45
nt-64:	64	118	-36.98	-2.12	15.45
nt-65:	65	117	-36.98	-2.12	15.45
nt-66:	66	66	-34.0	-1.78	24.0
nt-67:	67	67	-33.96	-1.77	24.03
nt-68:	68	116	-36.98	-2.12	15.45
nt-69:	69	115	-36.98	-2.12	15.45
nt-70:	70	70	-33.84	-1.78	23.98
nt-71:	71	113	-36.98	-2.12	15.45
nt-72:	72	112	-36.98	-2.12	15.45
nt-73:	73	110	-35.46	-2.06	17.62
nt-74:	74	109	-35.34	-2.07	17.59
nt-75:	75	108	-35.15	-2.05	17.58
nt-76:	76	107	-35.15	-2.05	17.58
nt-77:	77	106	-35.15	-2.05	17.58
nt-78:	78	105	-35.15	-2.05	17.58
nt-79:	79	104	-35.15	-2.05	17.58
nt-80:	80	103	-35.15	-2.05	17.58
nt-81:	81	102	-35.15	-2.05	17.58
nt-82:	82	101	-35.15	-2.05	17.58
nt-83:	83	100	-35.15	-2.05	17.58
nt-84:	84	99	-35.15	-2.05	17.58
nt-85:	85	85	-33.01	-1.75	23.37
nt-86:	86	86	-32.87	-1.73	23.33
nt-87:	87	87	-33.76	-1.9	17.94
nt-88:	88	95	-35.15	-2.05	17.58
nt-89:	89	89	-32.36	-1.75	18.23
nt-90:	90	90	-35.15	-2.05	17.58
nt-91:	91	91	-34.89	-2.02	18.01
nt-92:	92	92	-34.67	-1.99	18.19
nt-93:	93	93	-34.89	-2.02	18.01
nt-94:	94	94	-35.15	-2.05	17.58
nt-95:	88	95	-35.15	-2.05	17.58
nt-96:	96	96	-31.51	-1.58	23.44
nt-97:	97	97	-31.39	-1.57	23.57
nt-98:	98	98	-31.29	-1.55	23.71
nt-99:	84	99	-35.15	-2.05	17.58
nt-100:	83	100	-35.15	-2.05	17.58
nt-101:	82	101	-35.15	-2.05	17.58
nt-102:	81	102	-35.15	-2.05	17.58
nt-103:	80	103	-35.15	-2.05	17.58
nt-104:	79	104	-35.15	-2.05	17.58
nt-105:	78	105	-35.15	-2.05	17.58
nt-106:	77	106	-35.15	-2.05	17.58
nt-107:	76	107	-35.15	-2.05	17.58
nt-108:	75	108	-35.15	-2.05	17.58
nt-109:	74	109	-35.34	-2.07	17.59
nt-110:	73	110	-35.46	-2.06	17.62
nt-111:	111	111	-31.61	-1.61	22.28
nt-112:	72	112	-36.98	-2.12	15.45
nt-113:	71	113	-36.98	-2.12	15.45
nt-114:	114	114	-33.83	-1.73	19.93
nt-115:	69	115	-36.98	-2.12	15.45
nt-116:	68	116	-36.98	-2.12	15.45
nt-117:	65	117	-36.98	-2.12	15.45
nt-118:	64	118	-36.98	-2.12	15.45
nt-119:	63	119	-27.02	-1.09	29.24
nt-120:	62	120	-36.98	-2.12	15.45
nt-121*:	121	121	-28.3	-1.27	26.16
nt-122:	122	122	-31.25	-1.56	22.62
nt-123*:	123	123	-27.69	-1.2	26.48
nt-124*:	124	58	-37.41	-2.17	15.5
nt-125*:	125	57	-37.41	-2.17	15.5
nt-126:	56	126	-26.01	-1.07	26.99
nt-127:	55	127	-27.84	-1.23	26.94
nt-128:	54	128	-27.84	-1.23	26.94
nt-129:	129	129	-28.74	-1.27	24.71
nt-130:	130	130	-28.89	-1.38	23.95
nt-131:	131	131	-28.86	-1.37	24.26
nt-132:	132	132	-27.67	-1.21	25.41
nt-133*:	133	133	-27.3	-1.19	24.32
nt-134*:	134	127	-27.84	-1.23	26.94
nt-135*:	135	125	-28.23	-1.27	26.63
nt-136*:	136	124	-28.23	-1.27	26.63
nt-137*:	137	118	-28.23	-1.27	26.63
nt-138*:	138	117	-28.23	-1.27	26.63
nt-139:	139	139	-25.98	-1.12	25.1
nt-140:	140	140	-25.87	-1.06	25.51
nt-141*:	141	114	-28.23	-1.27	26.63
nt-142*:	142	113	-28.23	-1.27	26.63
nt-143:	143	143	-27.01	-1.11	25.0
nt-144*:	144	111	-31.83	-1.67	27.99
nt-145:	145	145	-29.88	-1.58	26.58
nt-146:	146	146	-30.95	-1.64	26.92
nt-147:	147	147	-28.53	-1.33	27.72
nt-148:	148	148	-25.69	-1.09	26.81
nt-149:	149	149	-24.48	-1.11	24.56
nt-150:	150	150	-24.29	-1.07	25.16
nt-151:	151	181	-24.25	-1.16	24.26
nt-152:	152	180	-24.28	-1.16	24.38
nt-153:	153	179	-24.28	-1.16	24.38
nt-154:	154	178	-24.31	-1.15	24.52
nt-155:	155	177	-24.31	-1.15	24.52
nt-156:	156	176	-24.31	-1.15	24.52
nt-157:	157	175	-24.31	-1.15	24.52
nt-158:	158	174	-24.31	-1.15	24.52
nt-159:	159	173	-24.31	-1.15	24.52
nt-160:	160	160	-24.56	-1.15	25.39
nt-161:	161	161	-24.45	-1.14	25.18
nt-162:	162	162	-24.34	-1.13	25.02
nt-163:	163	163	-24.31	-1.13	25.03
nt-164:	164	164	-24.24	-1.12	24.84
nt-165:	165	165	-24.3	-1.07	25.25
nt-166:	166	166	-24.23	-1.06	25.18
nt-167:	167	167	-24.17	-1.05	25.12
nt-168:	168	168	-24.1	-1.04	25.06
nt-169:	169	169	-24.04	-1.03	25.03
nt-170:	170	170	-24.1	-1.08	25.06
nt-171:	171	171	-24.07	-1.09	24.97
nt-172:	172	172	-24.02	-1.07	24.99
nt-173:	159	173	-24.31	-1.15	24.52
nt-174:	158	174	-24.31	-1.15	24.52
nt-175:	157	175	-24.31	-1.15	24.52
nt-176:	156	176	-24.31	-1.15	24.52
nt-177:	155	177	-24.31	-1.15	24.52
nt-178:	154	178	-24.31	-1.15	24.52
nt-179:	153	179	-24.28	-1.16	24.38
nt-180:	152	180	-24.28	-1.16	24.38
nt-181:	151	181	-24.25	-1.16	24.26
nt-182:	182	182	-23.9	-1.1	23.59
nt-183:	183	183	-23.83	-1.11	23.46
nt-184:	184	184	-23.47	-1.01	24.15
nt-185:	185	185	-23.43	-1.03	23.79
nt-186:	186	186	-23.6	-1.15	22.63
nt-187:	187	187	-23.52	-1.17	22.49
nt-188:	188	188	-23.25	-1.06	23.67
nt-189:	189	189	-23.29	-1.13	23.53
nt-190:	190	190	-23.23	-1.13	23.5
nt-191:	191	191	-23.18	-1.14	23.47
nt-192:	192	192	-23.69	-1.05	24.04
nt-193:	193	193	-23.56	-1.03	24.09
nt-194*:	194	230	-23.61	-1.09	24.84
nt-195*:	195	229	-23.61	-1.09	24.84
nt-196*:	196	228	-23.61	-1.09	24.84
nt-197*:	197	227	-23.61	-1.09	24.84
nt-198*:	198	226	-23.61	-1.09	24.84
nt-199:	199	199	-23.46	-1.34	22.29
nt-200:	200	200	-23.02	-1.02	24.2
nt-201*:	201	223	-23.61	-1.09	24.84
nt-202*:	202	222	-23.61	-1.09	24.84
nt-203:	203	203	-22.69	-1.16	23.84
nt-204*:	204	218	-23.61	-1.09	24.84
nt-205*:	205	217	-23.61	-1.09	24.84
nt-206:	206	206	-23.5	-1.34	23.24
nt-207*:	207	284	-21.94	-2.18	19.4
nt-208*:	208	283	-21.94	-2.18	19.4
nt-209*:	209	282	-21.94	-2.18	19.4
nt-210:	210	210	-22.3	-0.97	25.69
nt-211:	211	211	-22.18	-1.28	23.94
nt-212:	212	212	-22.43	-1.24	23.71
nt-213:	213	213	-22.28	-1.27	23.62
nt-214:	214	214	-22.23	-1.3	23.42
nt-215:	215	215	-21.54	-1.74	20.83
nt-216*:	216	275	-21.94	-2.18	19.4
nt-217*:	217	274	-21.94	-2.18	19.4
nt-218*:	218	273	-21.94	-2.18	19.4
nt-219:	219	219	-22.35	-0.93	25.09
nt-220:	220	220	-21.87	-1.35	23.09
nt-221:	221	221	-21.52	-1.43	22.82
nt-222:	222	222	-20.11	-1.68	21.29
nt-223:	223	223	-20.02	-1.69	21.0
nt-224:	224	224	-21.25	-1.49	22.34
nt-225:	225	225	-21.54	-1.57	21.97
nt-226:	226	226	-20.23	-1.86	20.4
nt-227:	227	227	-20.09	-1.84	20.54
nt-228:	228	228	-20.03	-1.78	20.65
nt-229:	229	229	-19.89	-1.77	20.73
nt-230:	230	230	-19.77	-1.77	20.78
nt-231:	231	231	-21.0	-1.52	22.25
nt-232:	232	232	-20.96	-1.52	22.28
nt-233:	233	253	-21.06	-1.72	22.23
nt-234:	234	252	-21.06	-1.72	22.23
nt-235:	235	251	-21.06	-1.72	22.23
nt-236:	236	250	-21.06	-1.72	22.23
nt-237:	237	237	-21.03	-1.69	22.3
nt-238:	238	249	-20.93	-1.68	22.13
nt-239:	239	248	-20.84	-1.65	22.16
nt-240:	240	247	-20.84	-1.65	22.16
nt-241:	241	246	-20.84	-1.65	22.16
nt-242:	242	242	-20.57	-1.56	22.49
nt-243:	243	243	-20.49	-1.53	22.56
nt-244:	244	244	-20.44	-1.51	22.62
nt-245:	245	245	-20.4	-1.51	22.65
nt-246:	241	246	-20.84	-1.65	22.16
nt-247:	240	247	-20.84	-1.65	22.16
nt-248:	239	248	-20.84	-1.65	22.16
nt-249:	238	249	-20.93	-1.68	22.13
nt-250:	236	250	-21.06	-1.72	22.23
nt-251:	235	251	-21.06	-1.72	22.23
nt-252:	234	252	-21.06	-1.72	22.23
nt-253:	233	253	-21.06	-1.72	22.23
nt-254:	254	254	-19.94	-1.48	22.89
nt-255:	255	255	-19.88	-1.46	22.99
nt-256:	256	256	-19.13	-1.72	21.59
nt-257:	257	257	-18.59	-1.69	21.95
nt-258:	258	258	-19.4	-1.44	23.34
nt-259:	259	271	-18.16	-1.74	21.85
nt-260:	260	270	-18.16	-1.74	21.85
nt-261:	261	269	-18.17	-1.71	22.03
nt-262:	262	268	-18.17	-1.71	22.03
nt-263:	263	267	-18.17	-1.71	22.03
nt-264:	264	264	-18.66	-1.6	22.44
nt-265:	265	265	-18.6	-1.57	22.55
nt-266:	266	266	-18.62	-1.46	23.42
nt-267:	263	267	-18.17	-1.71	22.03
nt-268:	262	268	-18.17	-1.71	22.03
nt-269:	261	269	-18.17	-1.71	22.03
nt-270:	260	270	-18.16	-1.74	21.85
nt-271:	259	271	-18.16	-1.74	21.85
nt-272:	272	272	-18.36	-1.0	25.93
nt-273:	273	273	-18.33	-1.0	26.09
nt-274:	274	274	-18.36	-1.0	26.28
nt-275:	275	275	-18.48	-0.99	26.34
nt-276:	276	276	-19.14	-1.18	25.16
nt-277:	277	277	-20.92	-1.2	23.5
nt-278:	278	278	-20.94	-1.21	23.39
nt-279:	279	279	-20.4	-1.06	24.63
nt-280:	280	280	-20.36	-0.97	25.6
nt-281:	281	288	-17.15	-1.6	24.05
nt-282:	282	282	-18.54	-1.32	24.59
nt-283:	283	283	-18.56	-1.32	24.51
nt-284:	284	284	-18.17	-1.17	24.81
nt-285:	285	285	-17.57	-1.01	27.3
nt-286:	286	286	-17.57	-1.13	26.8
nt-287:	287	287	-18.68	-1.42	24.21
nt-288:	281	288	-17.15	-1.6	24.05
nt-289*:	289	280	-17.15	-1.6	24.05
nt-290*:	290	279	-17.15	-1.6	24.05
nt-291*:	291	278	-17.15	-1.6	24.05
nt-292*:	292	277	-17.15	-1.6	24.05
nt-293:	293	293	-17.25	-1.51	24.05
nt-294:	294	294	-17.28	-1.5	24.18
nt-295:	295	295	-17.27	-1.49	24.1
nt-296:	296	296	-17.2	-1.48	23.97
nt-297:	297	297	-17.1	-1.68	23.44
nt-298:	298	298	-17.41	-1.64	24.3
nt-299:	299	299	-18.9	-1.87	22.25
nt-300:	300	300	-18.6	-2.04	20.72
nt-301:	301	301	-18.56	-2.03	20.56
nt-302:	302	302	-18.46	-1.98	20.7
nt-303:	303	303	-18.4	-1.32	23.53
nt-304:	304	304	-18.35	-1.29	23.67
nt-305:	305	305	-18.28	-1.26	23.82
nt-306:	306	306	-18.21	-1.22	24.03
nt-307:	307	307	-18.28	-1.09	24.69
nt-308:	308	308	-17.97	-1.68	22.97
nt-309:	309	309	-18.35	-1.53	23.32
nt-310:	310	310	-18.24	-1.47	23.48
nt-311:	311	311	-18.62	-0.82	25.61
nt-312:	312	312	-18.59	-0.8	25.65
nt-313:	313	313	-18.48	-0.85	25.47
nt-314:	314	314	-18.32	-0.88	25.35
nt-315:	315	315	-18.33	-0.88	25.3
nt-316:	316	316	-18.34	-0.84	25.4
nt-317:	317	317	-18.36	-0.83	25.36
nt-318:	318	318	-18.36	-0.85	25.26
nt-319:	319	319	-18.42	-0.82	25.29
nt-320:	320	320	-18.46	-0.82	25.25
nt-321:	321	321	-17.96	-0.96	25.26
nt-322:	322	322	-18.01	-0.92	25.37
nt-323:	323	323	-18.03	-0.91	25.35
nt-324:	324	324	-18.06	-0.89	25.39
nt-325:	325	325	-18.08	-0.88	25.43
nt-326:	326	326	-18.61	-0.75	25.36
nt-327:	327	327	-18.65	-0.74	25.39
nt-328:	328	328	-18.69	-0.73	25.43
nt-329:	329	329	-18.74	-0.72	25.49
nt-330:	330	330	-18.78	-0.7	25.56
nt-331:	331	331	-18.83	-0.69	25.63
nt-332:	332	332	-18.88	-0.67	25.72
nt-333:	333	333	-18.92	-0.66	25.87
nt-334:	334	334	-19.03	-0.65	25.97
nt-335:	335	335	-19.08	-0.63	26.12
nt-336:	336	336	-19.13	-0.62	26.27
nt-337:	337	337	-19.2	-0.61	26.3
nt-338:	338	338	-19.28	-0.6	26.33
nt-339:	339	339	-19.72	-0.75	25.85
nt-340:	340	340	-19.9	-0.73	25.94
nt-341:	341	341	-20.08	-0.71	26.03
nt-342:	342	342	-19.56	-0.55	26.53
nt-343:	343	343	-19.66	-0.54	26.54
nt-344:	344	344	-19.64	-0.52	26.61
nt-345:	345	345	-19.68	-0.5	26.65
nt-346:	346	346	-19.52	-0.56	27.07
nt-347*:	347	302	-18.66	-0.42	26.58
nt-348*:	348	301	-18.66	-0.42	26.58
nt-349*:	349	300	-18.66	-0.42	26.58
nt-350*:	350	299	-18.66	-0.42	26.58
nt-351*:	351	298	-18.66	-0.42	26.58
nt-352*:	352	297	-18.66	-0.42	26.58
nt-353:	353	353	-20.31	-0.49	27.15
nt-354:	354	354	-21.17	-0.45	28.06
nt-355*:	355	451	-25.31	-1.37	26.6
nt-356*:	356	450	-25.31	-1.37	26.6
nt-357*:	357	449	-25.31	-1.37	26.6
nt-358:	358	358	-21.09	-0.58	27.32
nt-359*:	359	426	-21.86	-0.71	25.19
nt-360*:	360	425	-21.86	-0.71	25.19
nt-361*:	361	424	-21.86	-0.71	25.19
nt-362:	362	423	-21.86	-0.71	25.19
nt-363*:	363	422	-21.86	-0.71	25.19
nt-364:	364	364	-21.49	-0.51	27.71
nt-365:	365	365	-22.44	-0.73	26.83
nt-366:	366	366	-22.48	-0.78	26.2
nt-367:	367	367	-22.47	-0.81	25.73
nt-368*:	368	394	-23.26	-0.9	25.58
nt-369*:	369	393	-23.26	-0.9	25.58
nt-370*:	370	392	-23.26	-0.9	25.58
nt-371:	371	391	-23.26	-0.9	25.58
nt-372:	372	390	-23.26	-0.9	25.58
nt-373:	373	389	-23.26	-0.9	25.58
nt-374:	374	388	-23.26	-0.9	25.58
nt-375*:	375	387	-23.26	-0.9	25.58
nt-376:	376	376	-23.35	-0.9	25.68
nt-377*:	377	385	-23.26	-0.9	25.58
nt-378:	378	384	-23.26	-0.9	25.58
nt-379:	379	379	-23.22	-0.86	26.34
nt-380:	380	380	-23.43	-0.89	26.11
nt-381:	381	381	-24.22	-0.96	26.52
nt-382:	382	382	-23.24	-0.78	27.09
nt-383:	383	383	-23.45	-0.83	26.55
nt-384:	378	384	-23.26	-0.9	25.58
nt-385:	385	385	-24.95	-0.97	27.59
nt-386:	386	386	-23.85	-0.9	27.01
nt-387:	387	387	-24.55	-0.93	27.99
nt-388:	374	388	-23.26	-0.9	25.58
nt-389:	373	389	-23.26	-0.9	25.58
nt-390:	372	390	-23.26	-0.9	25.58
nt-391:	371	391	-23.26	-0.9	25.58
nt-392:	392	392	-25.77	-0.94	28.29
nt-393:	393	393	-25.93	-0.94	28.12
nt-394:	394	394	-25.15	-0.88	27.83
nt-395:	395	395	-24.35	-0.81	26.72
nt-396:	396	396	-26.26	-1.02	27.52
nt-397:	397	397	-25.78	-0.98	27.21
nt-398:	398	398	-25.91	-0.97	27.25
nt-399:	399	399	-24.96	-0.8	27.1
nt-400:	400	400	-26.24	-0.97	27.32
nt-401:	401	401	-26.55	-1.06	27.67
nt-402:	402	402	-26.65	-1.06	27.75
nt-403:	403	403	-26.75	-1.06	27.82
nt-404:	404	404	-26.06	-0.96	27.59
nt-405:	405	405	-26.15	-0.96	27.65
nt-406:	406	406	-26.26	-0.96	27.67
nt-407:	407	407	-26.37	-0.96	27.66
nt-408:	408	408	-26.48	-0.97	27.63
nt-409:	409	409	-26.6	-0.97	27.6
nt-410:	410	410	-26.1	-0.97	27.83
nt-411:	411	411	-26.22	-0.97	27.83
nt-412:	412	412	-25.55	-0.83	27.74
nt-413:	413	413	-28.3	-0.94	28.57
nt-414:	414	414	-27.08	-0.94	29.71
nt-415:	415	415	-27.12	-1.09	29.3
nt-416:	416	416	-28.31	-0.91	28.52
nt-417:	417	417	-25.46	-0.92	28.81
nt-418:	418	418	-26.63	-0.95	29.43
nt-419:	419	419	-27.42	-1.01	29.55
nt-420:	420	420	-26.59	-0.99	29.27
nt-421:	421	421	-24.09	-0.99	27.96
nt-422:	422	422	-28.48	-1.02	27.03
nt-423:	362	423	-21.86	-0.71	25.19
nt-424:	424	424	-27.44	-1.25	27.25
nt-425:	425	425	-30.26	-1.16	26.84
nt-426:	426	426	-27.95	-1.47	28.12
nt-427:	427	427	-24.94	-1.1	26.67
nt-428:	428	428	-24.88	-1.09	26.89
nt-429*:	429	443	-31.37	-1.18	32.71
nt-430*:	430	442	-31.37	-1.18	32.71
nt-431:	431	431	-27.81	-0.94	27.38
nt-432:	432	432	-29.68	-1.11	29.54
nt-433:	433	433	-29.92	-1.12	29.47
nt-434:	434	434	-28.48	-1.12	31.06
nt-435:	435	435	-27.97	-1.22	29.99
nt-436:	436	436	-28.14	-1.24	30.18
nt-437:	437	437	-30.26	-1.27	29.17
nt-438:	438	438	-30.44	-1.3	29.16
nt-439:	439	439	-29.91	-1.23	29.33
nt-440:	440	440	-28.05	-1.2	30.36
nt-441*:	441	482	-35.88	-2.17	30.04
nt-442:	442	442	-33.46	-1.94	28.97
nt-443*:	443	480	-35.71	-2.16	30.09
nt-444*:	444	479	-35.46	-2.14	30.22
nt-445*:	445	478	-35.09	-1.99	30.78
nt-446*:	446	477	-35.09	-1.99	30.78
nt-447*:	447	476	-35.09	-1.99	30.78
nt-448*:	448	475	-35.09	-1.99	30.78
nt-449*:	449	474	-35.09	-1.99	30.78
nt-450:	450	450	-32.56	-1.82	30.38
nt-451:	451	451	-33.42	-1.74	28.62
nt-452:	452	473	-34.03	-1.86	27.83
nt-453:	453	472	-33.95	-1.88	27.81
nt-454:	454	471	-33.72	-1.85	28.03
nt-455:	455	470	-33.7	-1.87	27.97
nt-456:	456	469	-33.7	-1.87	27.97
nt-457:	457	468	-33.7	-1.87	27.97
nt-458:	458	467	-33.7	-1.87	27.97
nt-459:	459	466	-33.7	-1.87	27.97
nt-460:	460	460	-32.99	-1.89	27.48
nt-461:	461	461	-32.98	-1.9	27.38
nt-462:	462	462	-32.93	-1.91	27.25
nt-463:	463	463	-32.92	-1.92	27.15
nt-464:	464	464	-32.95	-1.94	27.08
nt-465:	465	465	-33.01	-1.96	27.01
nt-466:	459	466	-33.7	-1.87	27.97
nt-467:	458	467	-33.7	-1.87	27.97
nt-468:	457	468	-33.7	-1.87	27.97
nt-469:	456	469	-33.7	-1.87	27.97
nt-470:	455	470	-33.7	-1.87	27.97
nt-471:	454	471	-33.72	-1.85	28.03
nt-472:	453	472	-33.95	-1.88	27.81
nt-473:	452	473	-34.03	-1.86	27.83
nt-474:	474	474	-33.21	-1.94	25.02
nt-475:	475	475	-32.51	-3.19	20.35
nt-476:	476	476	-32.68	-3.26	19.49
nt-477:	477	477	-33.2	-3.25	20.52
nt-478:	478	478	-33.26	-3.34	18.96
nt-479:	479	479	-33.46	-2.37	21.39
nt-480:	480	480	-33.63	-2.41	22.22
nt-481:	481	481	-34.67	-2.38	24.64
nt-482:	482	482	-34.41	-2.54	21.73
nt-483:	483	483	-35.12	-3.37	19.88
nt-484:	484	484	-34.74	-3.31	20.1
nt-485:	485	505	-35.24	-3.13	21.74
nt-486:	486	504	-34.77	-2.75	23.85
nt-487:	487	503	-34.77	-2.75	23.85
nt-488:	488	502	-34.77	-2.75	23.85
nt-489:	489	489	-35.46	-2.68	23.76
nt-490:	490	500	-34.77	-2.75	23.85
nt-491:	491	499	-34.77	-2.75	23.85
nt-492:	492	492	-34.19	-2.52	25.41
nt-493:	493	493	-34.58	-2.44	24.03
nt-494:	494	494	-33.97	-2.11	25.38
nt-495:	495	495	-34.12	-2.16	25.18
nt-496:	496	496	-34.69	-2.28	25.35
nt-497:	497	497	-34.37	-2.27	25.26
nt-498:	498	498	-34.72	-2.7	24.96
nt-499:	491	499	-34.77	-2.75	23.85
nt-500:	490	500	-34.77	-2.75	23.85
nt-501:	501	501	-35.03	-2.56	24.89
nt-502:	488	502	-34.77	-2.75	23.85
nt-503:	487	503	-34.77	-2.75	23.85
nt-504:	486	504	-34.77	-2.75	23.85
nt-505:	485	505	-35.24	-3.13	21.74
nt-506:	506	518	-36.17	-2.57	25.95
nt-507:	507	507	-34.45	-2.57	22.37
nt-508:	508	508	-33.8	-1.97	23.81
nt-509:	509	509	-34.76	-2.6	25.33
nt-510:	510	510	-34.78	-2.63	25.27
nt-511:	511	511	-34.81	-2.65	25.19
nt-512:	512	512	-35.32	-2.61	23.49
nt-513:	513	513	-35.15	-2.73	24.14
nt-514:	514	514	-35.19	-2.06	26.38
nt-515:	515	515	-35.71	-2.5	25.5
nt-516*:	516	508	-36.17	-2.57	25.95
nt-517*:	517	507	-36.17	-2.57	25.95
nt-518:	506	518	-36.17	-2.57	25.95
nt-519:	519	519	-35.04	-2.64	23.66
nt-520:	520	571	-33.85	-2.52	23.98
nt-521:	521	570	-33.8	-2.52	23.87
nt-522:	522	569	-33.8	-2.52	23.87
nt-523:	523	568	-33.8	-2.52	23.87
nt-524:	524	567	-33.8	-2.52	23.87
nt-525:	525	566	-33.8	-2.52	23.87
nt-526:	526	562	-34.07	-2.59	23.2
nt-527:	527	561	-34.15	-2.61	22.89
nt-528:	528	560	-34.21	-2.62	22.61
nt-529:	529	559	-34.14	-2.63	21.92
nt-530:	530	558	-34.19	-2.63	21.77
nt-531:	531	557	-34.19	-2.63	21.61
nt-532:	532	556	-34.13	-2.62	21.6
nt-533:	533	555	-34.14	-2.61	21.73
nt-534:	534	554	-34.14	-2.61	21.73
nt-535:	535	553	-34.14	-2.61	21.73
nt-536:	536	552	-34.14	-2.61	21.73
nt-537:	537	551	-34.14	-2.61	21.73
nt-538:	538	550	-34.14	-2.61	21.73
nt-539:	539	549	-34.14	-2.61	21.73
nt-540:	540	540	-34.23	-2.58	22.01
nt-541:	541	541	-34.13	-2.57	21.99
nt-542:	542	542	-33.94	-2.56	21.86
nt-543:	543	543	-34.17	-2.59	21.98
nt-544:	544	544	-34.14	-2.58	22.06
nt-545:	545	545	-33.81	-2.53	22.83
nt-546:	546	546	-33.61	-2.51	22.89
nt-547:	547	547	-32.12	-2.34	22.4
nt-548:	548	548	-31.96	-2.34	22.27
nt-549:	539	549	-34.14	-2.61	21.73
nt-550:	538	550	-34.14	-2.61	21.73
nt-551:	537	551	-34.14	-2.61	21.73
nt-552:	536	552	-34.14	-2.61	21.73
nt-553:	535	553	-34.14	-2.61	21.73
nt-554:	534	554	-34.14	-2.61	21.73
nt-555:	533	555	-34.14	-2.61	21.73
nt-556:	532	556	-34.13	-2.62	21.6
nt-557:	531	557	-34.19	-2.63	21.61
nt-558:	530	558	-34.19	-2.63	21.77
nt-559:	529	559	-34.14	-2.63	21.92
nt-560:	528	560	-34.21	-2.62	22.61
nt-561:	527	561	-34.15	-2.61	22.89
nt-562:	526	562	-34.07	-2.59	23.2
nt-563:	563	563	-29.75	-2.11	21.38
nt-564:	564	564	-33.76	-2.51	23.29
nt-565:	565	565	-33.74	-2.5	23.53
nt-566:	525	566	-33.8	-2.52	23.87
nt-567:	524	567	-33.8	-2.52	23.87
nt-568:	523	568	-33.8	-2.52	23.87
nt-569:	522	569	-33.8	-2.52	23.87
nt-570:	521	570	-33.8	-2.52	23.87
nt-571:	520	571	-33.85	-2.52	23.98
nt-572:	572	572	-33.62	-2.44	24.0
nt-573:	573	573	-25.03	-1.57	18.92
nt-574:	574	574	-24.71	-1.56	18.61
nt-575:	575	575	-33.11	-2.37	23.0
nt-576:	576	576	-32.15	-2.27	23.35
nt-577:	577	577	-28.46	-1.86	20.99
nt-578*:	578	514	-35.66	-2.45	22.65
nt-579*:	579	513	-35.66	-2.45	22.65
nt-580:	580	580	-35.46	-2.67	21.64
nt-581:	581	623	-23.34	-1.22	20.23
nt-582:	582	622	-23.34	-1.22	20.23
nt-583:	583	621	-23.34	-1.22	20.23
nt-584:	584	620	-23.34	-1.22	20.23
nt-585:	585	619	-23.34	-1.22	20.23
nt-586:	586	618	-23.34	-1.22	20.23
nt-587:	587	587	-23.26	-1.21	20.32
nt-588:	588	588	-24.23	-1.34	21.06
nt-589:	589	589	-24.59	-1.3	20.95
nt-590:	590	590	-23.51	-1.17	21.26
nt-591:	591	591	-25.98	-1.44	21.09
nt-592:	592	592	-25.07	-1.32	21.95
nt-593:	593	593	-23.51	-1.17	21.14
nt-594:	594	594	-25.44	-1.36	20.68
nt-595:	595	595	-23.0	-1.09	21.65
nt-596:	596	596	-23.41	-1.11	21.29
nt-597:	597	608	-23.48	-1.16	20.72
nt-598:	598	607	-23.48	-1.16	20.72
nt-599:	599	599	-25.01	-1.28	21.11
nt-600:	600	600	-23.15	-1.09	21.68
nt-601:	601	601	-23.46	-1.09	21.92
nt-602:	602	602	-24.66	-1.22	21.63
nt-603:	603	603	-24.14	-1.2	21.37
nt-604:	604	604	-23.98	-1.18	21.48
nt-605:	605	605	-23.82	-1.16	21.6
nt-606:	606	606	-23.65	-1.13	21.75
nt-607:	598	607	-23.48	-1.16	20.72
nt-608:	597	608	-23.48	-1.16	20.72
nt-609:	609	609	-23.82	-1.13	21.74
nt-610:	610	610	-23.65	-1.11	21.87
nt-611:	611	611	-23.82	-1.1	22.19
nt-612:	612	612	-23.58	-1.08	22.19
nt-613:	613	613	-23.46	-1.07	22.19
nt-614:	614	614	-22.92	-1.05	21.75
nt-615:	615	615	-23.37	-1.13	21.03
nt-616:	616	616	-23.24	-1.12	20.92
nt-617:	617	617	-23.31	-1.12	21.12
nt-618:	586	618	-23.34	-1.22	20.23
nt-619:	585	619	-23.34	-1.22	20.23
nt-620:	584	620	-23.34	-1.22	20.23
nt-621:	583	621	-23.34	-1.22	20.23
nt-622:	582	622	-23.34	-1.22	20.23
nt-623:	581	623	-23.34	-1.22	20.23
nt-624:	624	624	-22.35	-1.13	18.84
nt-625:	625	625	-23.22	-1.17	20.15
nt-626:	626	626	-22.1	-0.94	22.29
nt-627*:	627	580	-22.28	-1.18	18.63
nt-628*:	628	579	-22.28	-1.18	18.63
nt-629*:	629	578	-22.28	-1.18	18.63
nt-630:	630	630	-21.89	-0.92	21.71
nt-631:	631	631	-21.65	-0.89	22.19
nt-632:	632	632	-21.58	-0.87	21.82
nt-633:	633	633	-21.54	-0.86	21.63
nt-634:	634	634	-21.5	-0.84	21.44
nt-635:	635	635	-21.99	-0.74	24.03
nt-636:	636	636	-22.44	-0.76	22.95
nt-637:	637	637	-22.31	-1.0	18.1
nt-638:	638	638	-22.27	-0.97	17.8
nt-639:	639	639	-22.37	-0.72	22.36
nt-640*:	640	571	-20.48	-0.99	16.18
nt-641*:	641	570	-20.48	-0.99	16.18
nt-642*:	642	569	-20.48	-0.99	16.18
nt-643*:	643	568	-20.48	-0.99	16.18
nt-644*:	644	567	-20.24	-0.99	16.19
nt-645:	645	645	-25.27	-1.02	17.34
nt-646:	646	646	-22.68	-0.75	21.83
nt-647:	647	647	-22.82	-0.77	21.65
nt-648:	648	648	-21.82	-0.82	20.27
nt-649:	649	649	-21.85	-0.82	20.29
nt-650:	650	650	-21.92	-0.82	20.18
nt-651:	651	651	-21.99	-0.83	20.18
nt-652:	652	652	-22.26	-0.82	20.33
nt-653:	653	653	-22.48	-0.86	20.23
nt-654:	654	654	-22.36	-0.88	20.61
nt-655:	655	655	-22.46	-0.9	20.47
nt-656:	656	656	-22.48	-0.93	20.18
nt-657:	657	657	-22.83	-0.95	19.55
nt-658:	658	658	-22.97	-0.97	19.59
nt-659:	659	659	-22.98	-0.95	19.72
nt-660:	660	660	-23.2	-0.95	19.8
nt-661:	661	661	-23.34	-0.97	19.83
nt-662:	662	683	-25.94	-1.07	19.59
nt-663:	663	682	-26.02	-1.08	19.62
nt-664:	664	681	-26.02	-1.08	19.62
nt-665:	665	680	-26.22	-1.09	19.56
nt-666:	666	679	-26.29	-1.09	19.55
nt-667:	667	678	-26.33	-1.08	19.79
nt-668:	668	677	-26.33	-1.08	19.79
nt-669:	669	669	-24.46	-0.95	20.4
nt-670:	670	670	-24.6	-0.95	20.42
nt-671:	671	671	-24.75	-0.95	20.41
nt-672:	672	672	-25.3	-0.97	20.65
nt-673:	673	673	-26.25	-1.04	19.92
nt-674:	674	674	-26.44	-1.05	19.86
nt-675:	675	675	-26.21	-1.07	19.84
nt-676:	676	676	-25.2	-0.98	20.5
nt-677:	668	677	-26.33	-1.08	19.79
nt-678:	667	678	-26.33	-1.08	19.79
nt-679:	666	679	-26.29	-1.09	19.55
nt-680:	665	680	-26.22	-1.09	19.56
nt-681:	664	681	-26.02	-1.08	19.62
nt-682:	663	682	-26.02	-1.08	19.62
nt-683:	662	683	-25.94	-1.07	19.59
nt-684:	684	684	-26.57	-1.08	19.47
nt-685:	685	685	-32.66	-1.51	16.02
nt-686:	686	686	-30.27	-1.43	17.7
nt-687:	687	687	-30.78	-1.44	16.01
nt-688:	688	688	-30.84	-1.46	17.51
nt-689:	689	689	-31.93	-1.49	17.41
nt-690:	690	690	-28.14	-1.17	19.86
nt-691:	691	691	-27.73	-1.13	19.78
nt-692:	692	692	-27.65	-1.14	20.08
nt-693:	693	693	-27.25	-1.11	19.87
nt-694:	694	694	-27.38	-1.12	19.73
nt-695:	695	695	-27.7	-1.14	19.28
nt-696:	696	696	-27.83	-1.15	19.17
nt-697:	697	697	-27.96	-1.17	19.07
nt-698:	698	770	-34.88	-1.86	13.78
nt-699:	699	769	-34.9	-1.87	13.6
nt-700:	700	768	-34.9	-1.87	13.6
nt-701:	701	767	-34.9	-1.87	13.6
nt-702:	702	702	-29.31	-1.35	17.99
nt-703:	703	766	-34.95	-1.92	13.23
nt-704:	704	765	-34.89	-1.91	13.43
nt-705:	705	764	-34.85	-1.91	13.47
nt-706:	706	763	-34.85	-1.91	13.47
nt-707:	707	762	-34.85	-1.91	13.47
nt-708:	708	761	-34.85	-1.91	13.47
nt-709:	709	760	-34.85	-1.91	13.47
nt-710:	710	759	-34.85	-1.91	13.47
nt-711:	711	711	-34.7	-1.87	13.9
nt-712:	712	757	-34.85	-1.91	13.47
nt-713:	713	713	-31.31	-1.45	17.33
nt-714:	714	754	-34.27	-1.79	14.73
nt-715:	715	753	-34.27	-1.79	14.73
nt-716:	716	751	-34.27	-1.79	14.73
nt-717:	717	750	-34.27	-1.79	14.73
nt-718:	718	749	-34.27	-1.79	14.73
nt-719:	719	719	-30.41	-1.35	18.64
nt-720:	720	720	-30.47	-1.35	18.53
nt-721:	721	721	-30.53	-1.35	18.41
nt-722:	722	722	-32.6	-1.58	16.57
nt-723:	723	746	-33.58	-1.69	15.22
nt-724:	724	745	-33.58	-1.69	15.22
nt-725:	725	744	-33.58	-1.69	15.22
nt-726:	726	742	-33.06	-1.6	16.53
nt-727:	727	741	-33.06	-1.6	16.53
nt-728:	728	739	-33.06	-1.6	16.53
nt-729:	729	738	-33.06	-1.6	16.53
nt-730:	730	737	-33.06	-1.6	16.53
nt-731:	731	731	-32.6	-1.54	16.99
nt-732:	732	732	-30.89	-1.36	18.03
nt-733:	733	733	-30.94	-1.36	18.02
nt-734:	734	734	-30.99	-1.36	18.01
nt-735:	735	735	-31.11	-1.37	17.96
nt-736:	736	736	-31.18	-1.37	17.66
nt-737:	730	737	-33.06	-1.6	16.53
nt-738:	729	738	-33.06	-1.6	16.53
nt-739:	728	739	-33.06	-1.6	16.53
nt-740:	740	740	-32.01	-1.46	16.91
nt-741:	727	741	-33.06	-1.6	16.53
nt-742:	726	742	-33.06	-1.6	16.53
nt-743:	743	743	-32.56	-1.53	17.31
nt-744:	725	744	-33.58	-1.69	15.22
nt-745:	724	745	-33.58	-1.69	15.22
nt-746:	723	746	-33.58	-1.69	15.22
nt-747:	747	747	-33.08	-1.59	17.21
nt-748:	748	748	-33.64	-1.69	15.34
nt-749:	718	749	-34.27	-1.79	14.73
nt-750:	717	750	-34.27	-1.79	14.73
nt-751:	716	751	-34.27	-1.79	14.73
nt-752:	752	752	-32.67	-1.56	18.36
nt-753:	715	753	-34.27	-1.79	14.73
nt-754:	714	754	-34.27	-1.79	14.73
nt-755:	755	755	-32.08	-1.55	18.58
nt-756:	756	756	-32.02	-1.56	18.78
nt-757:	712	757	-34.85	-1.91	13.47
nt-758:	758	758	-33.05	-1.72	16.03
nt-759:	710	759	-34.85	-1.91	13.47
nt-760:	709	760	-34.85	-1.91	13.47
nt-761:	708	761	-34.85	-1.91	13.47
nt-762:	707	762	-34.85	-1.91	13.47
nt-763:	706	763	-34.85	-1.91	13.47
nt-764:	705	764	-34.85	-1.91	13.47
nt-765:	704	765	-34.89	-1.91	13.43
nt-766:	703	766	-34.95	-1.92	13.23
nt-767:	701	767	-34.9	-1.87	13.6
nt-768:	700	768	-34.9	-1.87	13.6
nt-769:	699	769	-34.9	-1.87	13.6
nt-770:	698	770	-34.88	-1.86	13.78
nt-771:	771	793	-28.71	-1.43	21.35
nt-772:	772	792	-28.71	-1.43	21.35
nt-773:	773	773	-29.65	-1.43	22.45
nt-774:	774	790	-28.32	-1.23	21.84
nt-775:	775	789	-28.25	-1.22	21.9
nt-776:	776	788	-28.26	-1.21	22.12
nt-777:	777	787	-28.26	-1.21	22.12
nt-778:	778	786	-28.26	-1.21	22.12
nt-779:	779	785	-28.26	-1.21	22.12
nt-780:	780	780	-28.54	-1.21	22.59
nt-781:	781	781	-28.37	-1.2	22.61
nt-782:	782	782	-27.85	-1.17	22.78
nt-783:	783	783	-27.71	-1.16	22.82
nt-784:	784	784	-27.95	-1.16	23.01
nt-785:	779	785	-28.26	-1.21	22.12
nt-786:	778	786	-28.26	-1.21	22.12
nt-787:	777	787	-28.26	-1.21	22.12
nt-788:	776	788	-28.26	-1.21	22.12
nt-789:	775	789	-28.25	-1.22	21.9
nt-790:	774	790	-28.32	-1.23	21.84
nt-791:	791	791	-28.56	-1.24	21.66
nt-792:	772	792	-28.71	-1.43	21.35
nt-793:	771	793	-28.71	-1.43	21.35
nt-794:	794	794	-28.2	-1.23	22.29
nt-795:	795	795	-28.04	-1.22	22.47
nt-796:	796	820	-25.78	-0.97	26.28
nt-797:	797	819	-25.79	-0.99	26.01
nt-798:	798	818	-25.79	-0.99	26.01
nt-799:	799	817	-25.79	-0.99	26.01
nt-800:	800	816	-25.79	-0.99	26.01
nt-801:	801	814	-25.79	-0.99	26.01
nt-802:	802	813	-25.9	-1.06	24.53
nt-803:	803	812	-25.99	-1.07	24.35
nt-804:	804	811	-25.99	-1.07	24.35
nt-805:	805	810	-25.99	-1.07	24.35
nt-806:	806	806	-24.53	-1.0	24.7
nt-807:	807	807	-24.34	-0.98	24.81
nt-808:	808	808	-25.1	-1.01	24.03
nt-809:	809	809	-24.88	-0.99	24.19
nt-810:	805	810	-25.99	-1.07	24.35
nt-811:	804	811	-25.99	-1.07	24.35
nt-812:	803	812	-25.99	-1.07	24.35
nt-813:	802	813	-25.9	-1.06	24.53
nt-814:	801	814	-25.79	-0.99	26.01
nt-815:	815	815	-24.81	-0.97	26.53
nt-816:	800	816	-25.79	-0.99	26.01
nt-817:	799	817	-25.79	-0.99	26.01
nt-818:	798	818	-25.79	-0.99	26.01
nt-819:	797	819	-25.79	-0.99	26.01
nt-820:	796	820	-25.78	-0.97	26.28
nt-821:	821	842	-18.66	-0.63	28.3
nt-822:	822	841	-18.66	-0.63	28.3
nt-823:	823	840	-18.66	-0.63	28.3
nt-824:	824	839	-18.66	-0.63	28.3
nt-825:	825	838	-18.66	-0.63	28.3
nt-826:	826	826	-18.76	-0.63	29.03
nt-827:	827	827	-20.57	-0.68	26.58
nt-828:	828	828	-20.37	-0.68	26.43
nt-829:	829	829	-18.48	-0.62	28.66
nt-830:	830	830	-18.25	-0.63	28.4
nt-831:	831	831	-19.82	-0.68	27.06
nt-832:	832	832	-17.98	-0.63	28.94
nt-833:	833	833	-17.71	-0.64	28.79
nt-834:	834	834	-17.54	-0.65	28.7
nt-835:	835	835	-17.11	-0.68	27.6
nt-836:	836	836	-16.92	-0.69	27.43
nt-837:	837	837	-16.72	-0.69	27.28
nt-838:	825	838	-18.66	-0.63	28.3
nt-839:	824	839	-18.66	-0.63	28.3
nt-840:	823	840	-18.66	-0.63	28.3
nt-841:	822	841	-18.66	-0.63	28.3
nt-842:	821	842	-18.66	-0.63	28.3
nt-843:	843	843	-16.22	-0.67	27.16
nt-844:	844	844	-16.4	-0.65	27.98
nt-845:	845	845	-17.14	-0.76	28.36
nt-846:	846	846	-18.45	-0.8	26.6
nt-847:	847	847	-17.67	-0.77	27.09
nt-848:	848	848	-16.66	-0.65	26.79
nt-849:	849	849	-16.62	-0.64	27.34
nt-850:	850	850	-16.5	-0.65	27.38
nt-851:	851	851	-16.94	-0.68	27.01
nt-852:	852	852	-14.94	-0.64	25.7
nt-853:	853	853	-14.79	-0.65	25.7
nt-854:	854	854	-15.11	-0.68	25.76
nt-855:	855	855	-14.58	-0.67	25.77
nt-856:	856	856	-15.86	-0.72	26.52
nt-857:	857	857	-15.75	-0.64	27.18
nt-858:	858	858	-15.64	-0.63	27.34
nt-859:	859	859	-15.91	-0.65	27.4
nt-860:	860	860	-15.85	-0.65	27.58
nt-861:	861	861	-12.99	-0.5	25.55
nt-862:	862	862	-12.36	-0.53	24.72
nt-863:	863	863	-12.72	-0.56	24.61
nt-864:	864	864	-12.75	-0.57	24.52
nt-865:	865	865	-15.43	-0.79	26.01
nt-866:	866	866	-15.37	-0.8	25.79
nt-867:	867	867	-15.4	-0.72	26.39
nt-868:	868	868	-15.52	-0.74	26.22
nt-869:	869	869	-12.86	-0.65	23.38
nt-870:	870	910	-12.4	-0.67	22.74
nt-871:	871	909	-12.84	-0.8	22.25
nt-872:	872	908	-12.84	-0.8	22.25
nt-873:	873	907	-12.84	-0.8	22.25
nt-874:	874	874	-14.91	-0.83	24.82
nt-875:	875	875	-14.89	-0.84	24.63
nt-876:	876	876	-14.79	-0.83	24.58
nt-877:	877	877	-14.69	-0.83	24.54
nt-878:	878	878	-14.23	-0.83	24.0
nt-879:	879	879	-14.12	-0.82	24.0
nt-880:	880	901	-12.84	-0.8	22.25
nt-881:	881	900	-12.98	-0.8	22.42
nt-882:	882	899	-13.01	-0.79	22.57
nt-883:	883	898	-13.01	-0.79	22.57
nt-884:	884	884	-13.61	-0.75	23.76
nt-885:	885	896	-13.01	-0.79	22.57
nt-886:	886	895	-13.01	-0.79	22.57
nt-887:	887	894	-13.01	-0.79	22.57
nt-888:	888	893	-13.01	-0.79	22.57
nt-889:	889	889	-13.76	-0.69	23.97
nt-890:	890	890	-13.71	-0.68	23.95
nt-891:	891	891	-13.66	-0.67	23.93
nt-892:	892	892	-13.61	-0.65	23.93
nt-893:	888	893	-13.01	-0.79	22.57
nt-894:	887	894	-13.01	-0.79	22.57
nt-895:	886	895	-13.01	-0.79	22.57
nt-896:	885	896	-13.01	-0.79	22.57
nt-897:	897	897	-13.11	-0.79	22.5
nt-898:	883	898	-13.01	-0.79	22.57
nt-899:	882	899	-13.01	-0.79	22.57
nt-900:	881	900	-12.98	-0.8	22.42
nt-901:	880	901	-12.84	-0.8	22.25
nt-902:	902	902	-13.36	-0.67	23.59
nt-903:	903	903	-13.27	-0.5	24.21
nt-904:	904	904	-13.24	-0.49	24.22
nt-905:	905	905	-13.23	-0.48	24.12
nt-906:	906	906	-13.24	-0.48	23.97
nt-907:	873	907	-12.84	-0.8	22.25
nt-908:	872	908	-12.84	-0.8	22.25
nt-909:	871	909	-12.84	-0.8	22.25
nt-910:	870	910	-12.4	-0.67	22.74
nt-911:	911	911	-13.32	-0.51	23.16
nt-912:	912	912	-13.33	-0.51	23.03
nt-913:	913	913	-13.34	-0.52	22.94
nt-914:	914	914	-13.35	-0.52	22.85
nt-915:	915	915	-13.37	-0.55	22.62
nt-916:	916	916	-13.38	-0.55	22.59
nt-917:	917	917	-13.41	-0.55	22.54
nt-918:	918	918	-13.45	-0.53	22.63
nt-919:	919	919	-13.49	-0.54	22.58
nt-920:	920	920	-13.54	-0.54	22.53
nt-921:	921	921	-13.34	-0.62	22.21
nt-922:	922	922	-13.39	-0.63	22.18
nt-923:	923	923	-13.47	-0.68	21.97
nt-924:	924	924	-13.78	-0.61	22.22
nt-925:	925	925	-13.86	-0.62	22.17
nt-926:	926	926	-13.93	-0.61	22.21
nt-927:	927	927	-14.24	-0.78	21.06
nt-928:	928	928	-14.34	-0.79	20.99
nt-929:	929	929	-14.38	-0.88	20.53
nt-930:	930	930	-14.17	-0.68	21.77
nt-931:	931	931	-14.24	-0.69	21.68
nt-932:	932	932	-14.28	-0.59	21.91
nt-933:	933	933	-14.8	-0.82	20.27
nt-934:	934	934	-14.89	-0.84	20.4
nt-935:	935	935	-14.99	-0.85	20.31
nt-936:	936	936	-15.17	-0.74	20.39
nt-937:	937	937	-15.19	-0.85	20.12
nt-938:	938	938	-15.29	-0.85	20.05
nt-939:	939	939	-14.93	-0.66	21.34
nt-940:	940	940	-14.72	-0.66	21.38
nt-941:	941	941	-14.77	-0.65	21.35
nt-942:	942	942	-15.12	-0.64	21.27
nt-943:	943	943	-12.29	-0.95	21.37
nt-944:	944	944	-12.69	-0.96	21.25
nt-945:	945	945	-13.02	-0.93	21.25
nt-946:	946	975	-16.71	-0.48	21.25
nt-947:	947	974	-16.71	-0.48	21.25
nt-948:	948	973	-16.71	-0.48	21.25
nt-949:	949	967	-16.71	-0.48	21.25
nt-950:	950	966	-16.71	-0.48	21.25
nt-951:	951	965	-16.71	-0.48	21.25
nt-952:	952	964	-16.71	-0.48	21.25
nt-953:	953	963	-16.71	-0.48	21.25
nt-954:	954	962	-16.71	-0.48	21.25
nt-955:	955	955	-16.45	-0.54	21.33
nt-956:	956	956	-17.0	-0.4	21.5
nt-957:	957	957	-17.28	-0.39	21.44
nt-958:	958	958	-17.44	-0.39	21.37
nt-959:	959	959	-17.6	-0.38	21.28
nt-960:	960	960	-17.35	-0.5	21.0
nt-961:	961	961	-17.49	-0.49	20.91
nt-962:	954	962	-16.71	-0.48	21.25
nt-963:	953	963	-16.71	-0.48	21.25
nt-964:	952	964	-16.71	-0.48	21.25
nt-965:	951	965	-16.71	-0.48	21.25
nt-966:	950	966	-16.71	-0.48	21.25
nt-967:	949	967	-16.71	-0.48	21.25
nt-968:	968	968	-17.05	-0.44	21.36
nt-969:	969	969	-16.69	-0.49	21.23
nt-970:	970	970	-16.68	-0.59	21.03
nt-971:	971	971	-18.36	-0.43	20.74
nt-972:	972	972	-18.35	-0.42	20.73
nt-973:	948	973	-16.71	-0.48	21.25
nt-974:	947	974	-16.71	-0.48	21.25
nt-975:	946	975	-16.71	-0.48	21.25
nt-976*:	976	945	-16.71	-0.48	21.25
nt-977*:	977	944	-16.71	-0.48	21.25
nt-978*:	978	943	-16.71	-0.48	21.25
nt-979:	979	979	-18.5	-0.35	20.84
nt-980:	980	980	-18.55	-0.33	21.07
nt-981:	981	981	-18.61	-0.31	21.3
nt-982:	982	982	-19.13	-0.18	22.1
nt-983:	983	983	-18.77	-0.28	21.72
nt-984:	984	984	-18.84	-0.26	21.88
nt-985:	985	985	-18.92	-0.24	21.97
nt-986:	986	986	-19.17	-0.18	22.17
nt-987:	987	987	-20.17	-0.33	20.7
nt-988:	988	988	-20.17	-0.39	20.46
nt-989:	989	989	-20.69	-0.26	21.21
nt-990:	990	990	-20.71	-0.23	21.35
nt-991:	991	991	-18.86	-0.11	23.66
nt-992:	992	992	-18.95	-0.08	23.76
nt-993:	993	993	-18.71	-0.14	23.51
nt-994:	994	994	-18.95	-0.15	23.57
nt-995:	995	995	-18.11	-0.08	24.31
nt-996:	996	996	-18.37	-0.12	24.29
nt-997:	997	1103	-26.49	-0.34	20.18
nt-998:	998	998	-20.69	-0.05	23.08
nt-999:	999	1102	-26.18	-0.26	20.86
nt-1000:	1000	1101	-26.18	-0.26	20.86
nt-1001:	1001	1001	-21.52	-0.22	21.45
nt-1002:	1002	1025	-22.47	-0.24	21.32
nt-1003:	1003	1024	-22.5	-0.24	21.39
nt-1004:	1004	1023	-22.49	-0.22	21.54
nt-1005:	1005	1022	-22.53	-0.22	21.57
nt-1006:	1006	1021	-22.55	-0.2	21.69
nt-1007:	1007	1020	-22.56	-0.19	21.8
nt-1008:	1008	1019	-22.56	-0.19	21.8
nt-1009:	1009	1018	-22.56	-0.19	21.8
nt-1010:	1010	1017	-22.56	-0.19	21.8
nt-1011:	1011	1016	-22.56	-0.19	21.8
nt-1012:	1012	1012	-21.84	-0.04	22.82
nt-1013*:	1013	1094	-25.6	-0.13	23.62
nt-1014:	1014	1014	-22.32	-0.06	22.99
nt-1015:	1015	1015	-22.85	-0.12	22.5
nt-1016:	1011	1016	-22.56	-0.19	21.8
nt-1017:	1010	1017	-22.56	-0.19	21.8
nt-1018:	1009	1018	-22.56	-0.19	21.8
nt-1019:	1008	1019	-22.56	-0.19	21.8
nt-1020:	1007	1020	-22.56	-0.19	21.8
nt-1021:	1006	1021	-22.55	-0.2	21.69
nt-1022:	1005	1022	-22.53	-0.22	21.57
nt-1023:	1004	1023	-22.49	-0.22	21.54
nt-1024:	1003	1024	-22.5	-0.24	21.39
nt-1025:	1002	1025	-22.47	-0.24	21.32
nt-1026:	1026	1026	-23.32	-0.18	22.25
nt-1027:	1027	1027	-23.16	-0.16	21.87
nt-1028:	1028	1028	-22.02	-0.4	20.0
nt-1029:	1029	1029	-21.35	-0.49	20.51
nt-1030:	1030	1030	-21.45	-0.46	20.66
nt-1031:	1031	1031	-22.54	-0.22	22.17
nt-1032:	1032	1032	-22.13	-0.31	21.07
nt-1033:	1033	1033	-22.86	-0.12	23.09
nt-1034:	1034	1034	-23.5	-0.08	23.03
nt-1035:	1035	1035	-23.7	-0.02	23.47
nt-1036:	1036	1036	-23.75	-0.01	23.46
nt-1037:	1037	1037	-23.81	-0.01	23.45
nt-1038:	1038	1038	-23.91	-0.01	23.52
nt-1039*:	1039	953	-20.6	-0.49	18.78
nt-1040*:	1040	952	-20.6	-0.49	18.78
nt-1041*:	1041	951	-20.6	-0.49	18.78
nt-1042*:	1042	1156	-27.57	-0.76	15.97
nt-1043*:	1043	1155	-27.29	-0.67	16.3
nt-1044*:	1044	1154	-26.95	-0.57	17.14
nt-1045*:	1045	1153	-26.95	-0.57	17.14
nt-1046*:	1046	946	-20.6	-0.49	18.78
nt-1047*:	1047	1152	-26.66	-0.5	18.28
nt-1048*:	1048	1151	-26.66	-0.5	18.28
nt-1049*:	1049	1149	-26.66	-0.5	18.28
nt-1050*:	1050	1148	-26.66	-0.5	18.28
nt-1051*:	1051	1147	-26.66	-0.5	18.28
nt-1052*:	1052	1146	-26.66	-0.5	18.28
nt-1053:	1053	1053	-24.77	0.0	23.58
nt-1054*:	1054	1144	-26.66	-0.5	18.28
nt-1055*:	1055	1143	-26.66	-0.5	18.28
nt-1056*:	1056	1142	-26.66	-0.5	18.28
nt-1057*:	1057	1141	-26.66	-0.5	18.28
nt-1058*:	1058	1162	-25.3	-0.07	27.64
nt-1059*:	1059	1161	-25.3	-0.07	27.64
nt-1060:	1060	1060	-25.14	-0.03	23.43
nt-1061:	1061	1061	-25.4	-0.12	22.96
nt-1062*:	1062	1157	-25.3	-0.07	27.64
nt-1063*:	1063	1156	-25.3	-0.07	27.64
nt-1064*:	1064	1155	-25.3	-0.07	27.64
nt-1065*:	1065	950	-23.87	-0.08	19.45
nt-1066*:	1066	949	-23.87	-0.08	19.45
nt-1067*:	1067	1119	-28.5	-0.22	29.66
nt-1068*:	1068	1118	-28.5	-0.22	29.66
nt-1069*:	1069	1117	-28.5	-0.22	29.66
nt-1070*:	1070	1143	-23.2	-0.04	43.81
nt-1071*:	1071	1142	-23.2	-0.04	43.81
nt-1072*:	1072	1113	-25.54	-0.12	33.5
nt-1073*:	1073	1112	-25.19	-0.1	33.48
nt-1074*:	1074	1111	-25.19	-0.1	33.48
nt-1075*:	1075	1110	-25.19	-0.1	33.48
nt-1076*:	1076	1109	-25.19	-0.1	33.48
nt-1077*:	1077	1028	-25.16	-0.02	25.64
nt-1078:	1078	1078	-24.83	-0.01	28.41
nt-1079*:	1079	1106	-25.19	-0.1	33.48
nt-1080*:	1080	1105	-25.19	-0.1	33.48
nt-1081*:	1081	1104	-25.19	-0.1	33.48
nt-1082*:	1082	1023	-25.16	-0.02	25.64
nt-1083*:	1083	1101	-25.19	-0.1	33.48
nt-1084*:	1084	1100	-25.19	-0.1	33.48
nt-1085*:	1085	1099	-25.19	-0.1	33.48
nt-1086*:	1086	1131	-23.2	-0.04	43.81
nt-1087*:	1087	1098	-25.19	-0.1	33.48
nt-1088*:	1088	1097	-25.19	-0.1	33.48
nt-1089*:	1089	1018	-25.16	-0.02	25.64
nt-1090*:	1090	1017	-25.16	-0.02	25.64
nt-1091*:	1091	1016	-25.16	-0.02	25.64
nt-1092*:	1092	1201	-20.7	0.35	40.05
nt-1093*:	1093	1122	-23.2	-0.04	43.81
nt-1094*:	1094	1209	-22.6	-0.43	31.94
nt-1095*:	1095	1208	-22.16	-0.31	32.53
nt-1096*:	1096	1207	-21.91	-0.23	33.1
nt-1097*:	1097	1206	-21.91	-0.23	33.1
nt-1098*:	1098	1205	-21.91	-0.23	33.1
nt-1099*:	1099	1204	-21.91	-0.23	33.1
nt-1100*:	1100	1001	-26.18	-0.26	20.86
nt-1101:	1000	1101	-26.18	-0.26	20.86
nt-1102:	999	1102	-26.18	-0.26	20.86
nt-1103:	997	1103	-26.49	-0.34	20.18
nt-1104*:	1104	996	-26.49	-0.34	20.18
nt-1105*:	1105	995	-26.72	-0.39	20.14
nt-1106*:	1106	1196	-21.91	-0.23	33.1
nt-1107*:	1107	1165	-21.2	-0.39	30.63
nt-1108:	1108	1108	-23.34	-0.08	33.14
nt-1109:	1109	1109	-22.04	-0.16	33.62
nt-1110:	1110	1110	-22.3	-0.3	32.01
nt-1111:	1111	1111	-22.15	-0.31	32.18
nt-1112:	1112	1112	-21.66	-0.18	34.52
nt-1113:	1113	1113	-22.29	-0.31	30.42
nt-1114:	1114	1161	-22.33	-0.3	30.42
nt-1115*:	1115	1160	-22.33	-0.3	30.42
nt-1116*:	1116	1159	-22.33	-0.3	30.42
nt-1117*:	1117	1158	-22.33	-0.3	30.42
nt-1118:	1118	1118	-22.15	-0.32	32.23
nt-1119:	1119	1119	-22.65	-0.3	31.52
nt-1120:	1120	1154	-21.91	-0.24	30.83
nt-1121:	1121	1153	-21.9	-0.22	30.8
nt-1122:	1122	1152	-21.9	-0.22	30.8
nt-1123:	1123	1151	-21.9	-0.22	30.8
nt-1124:	1124	1150	-21.9	-0.22	30.8
nt-1125:	1125	1149	-21.9	-0.22	30.8
nt-1126:	1126	1148	-21.9	-0.22	30.8
nt-1127:	1127	1139	-23.49	-0.16	28.41
nt-1128:	1128	1138	-23.49	-0.16	28.41
nt-1129:	1129	1137	-23.43	-0.15	28.28
nt-1130:	1130	1136	-23.43	-0.15	28.28
nt-1131:	1131	1131	-23.36	-0.15	28.18
nt-1132:	1132	1132	-23.43	-0.12	28.26
nt-1133:	1133	1133	-23.38	-0.12	28.25
nt-1134:	1134	1134	-23.34	-0.13	27.68
nt-1135:	1135	1135	-23.24	-0.13	27.92
nt-1136:	1130	1136	-23.43	-0.15	28.28
nt-1137:	1129	1137	-23.43	-0.15	28.28
nt-1138:	1128	1138	-23.49	-0.16	28.41
nt-1139:	1127	1139	-23.49	-0.16	28.41
nt-1140:	1140	1140	-23.22	-0.19	29.53
nt-1141:	1141	1141	-22.27	-0.12	32.27
nt-1142:	1142	1142	-21.58	-0.13	30.81
nt-1143:	1143	1143	-21.47	-0.09	30.73
nt-1144:	1144	1144	-22.21	-0.08	29.92
nt-1145:	1145	1145	-22.66	-0.13	28.52
nt-1146:	1146	1146	-22.09	-0.08	29.81
nt-1147:	1147	1147	-22.2	-0.09	29.73
nt-1148:	1126	1148	-21.9	-0.22	30.8
nt-1149:	1125	1149	-21.9	-0.22	30.8
nt-1150:	1124	1150	-21.9	-0.22	30.8
nt-1151:	1123	1151	-21.9	-0.22	30.8
nt-1152:	1122	1152	-21.9	-0.22	30.8
nt-1153:	1121	1153	-21.9	-0.22	30.8
nt-1154:	1120	1154	-21.91	-0.24	30.83
nt-1155:	1233	1155	-22.07	-0.12	31.18
nt-1156:	1232	1156	-21.94	-0.14	32.18
nt-1157:	1231	1157	-22.59	-0.18	31.18
nt-1158:	1230	1158	-22.33	-0.3	30.42
nt-1159:	1229	1159	-22.33	-0.3	30.42
nt-1160:	1228	1160	-22.33	-0.3	30.42
nt-1161:	1114	1161	-22.33	-0.3	30.42
nt-1162:	1162	1162	-21.83	-0.15	32.97
nt-1163:	1163	1163	-21.63	-0.24	26.58
nt-1164:	1164	1164	-21.53	-0.23	26.13
nt-1165:	1165	1165	-22.05	-0.21	26.47
nt-1166:	1166	1166	-23.32	-0.29	29.96
nt-1167:	1167	1167	-22.94	-0.24	32.08
nt-1168:	1275	1168	-22.99	-0.22	32.57
nt-1169:	1274	1169	-22.25	-0.12	33.64
nt-1170:	1273	1170	-21.94	-0.12	33.66
nt-1171:	1171	1171	-22.15	-0.15	32.39
