# Supplementary material for: Identification of MYC intron 2 regions that modulate expression
Source: PLoS One. 2024 Jan 18;19(1):e0296889. doi: 10.1371/journal.pone.0296889 (PMC10795982; doi:10.1371/journal.pone.0296889)
Supplement: S1 File — (ZIP) [file pone.0296889.s005.zip › S1_File_ScanFold2 data for species/Suppl_File_3_ScanFold2 data for species/Koala/tmptm77e849.ScanFold.log]

i-nuc	BP(j)	Nuc	#BP_Win	avgMFE	avgZ	avgED	SumZ	SumZ/#TotalWindows	BPs= 0
nt-1	-	G	1	-	-	-	-	-
1	NoBP	G	1	-35.9	-2.01	10.61	-2.01	-2.01

i-nuc	BP(j)	Nuc	#BP_Win	avgMFE	avgZ	avgED	SumZ	SumZ/#TotalWindows	BPs= 0
nt-2	-	U	2	-	-	-	-	-
2	NoBP	U	2	-36.2	-2.08	10.4	-4.17	-2.08

i-nuc	BP(j)	Nuc	#BP_Win	avgMFE	avgZ	avgED	SumZ	SumZ/#TotalWindows	BPs= 0
nt-3	-	A	3	-	-	-	-	-
3	NoBP	A	3	-36.3	-2.07	10.91	-6.2	-2.07

i-nuc	BP(j)	Nuc	#BP_Win	avgMFE	avgZ	avgED	SumZ	SumZ/#TotalWindows	BPs= 1
nt-4	-	A	4	-	-	-	-	-
4	61	U	4	-36.28	-2.01	11.89	-8.06	-2.01

i-nuc	BP(j)	Nuc	#BP_Win	avgMFE	avgZ	avgED	SumZ	SumZ/#TotalWindows	BPs= 1
nt-5	-	G	5	-	-	-	-	-
5	60	C	5	-36.22	-1.98	12.52	-9.92	-1.98

i-nuc	BP(j)	Nuc	#BP_Win	avgMFE	avgZ	avgED	SumZ	SumZ/#TotalWindows	BPs= 1
nt-6	-	C	6	-	-	-	-	-
6	59	G	5	-36.22	-1.98	12.52	-9.92	-1.65
6	NoBP	C	1	-36.3	-2.24	11.25	-2.24	-0.37

i-nuc	BP(j)	Nuc	#BP_Win	avgMFE	avgZ	avgED	SumZ	SumZ/#TotalWindows	BPs= 1
nt-7	-	U	7	-	-	-	-	-
7	58	A	5	-36.22	-1.98	12.52	-9.92	-1.42
7	NoBP	U	2	-36.8	-2.38	10.71	-4.76	-0.68

i-nuc	BP(j)	Nuc	#BP_Win	avgMFE	avgZ	avgED	SumZ	SumZ/#TotalWindows	BPs= 1
nt-8	-	G	8	-	-	-	-	-
8	57	U	5	-36.22	-1.98	12.52	-9.92	-1.24
8	NoBP	G	3	-37.3	-2.5	10.29	-7.49	-0.94

i-nuc	BP(j)	Nuc	#BP_Win	avgMFE	avgZ	avgED	SumZ	SumZ/#TotalWindows	BPs= 1
nt-9	-	A	9	-	-	-	-	-
9	55	U	5	-36.22	-1.98	12.52	-9.92	-1.1
9	NoBP	A	4	-37.75	-2.56	9.91	-10.25	-1.14

i-nuc	BP(j)	Nuc	#BP_Win	avgMFE	avgZ	avgED	SumZ	SumZ/#TotalWindows	BPs= 1
nt-10	-	A	10	-	-	-	-	-
10	54	U	5	-36.22	-1.98	12.52	-9.92	-0.99
10	NoBP	A	5	-38.08	-2.59	9.76	-12.97	-1.3

i-nuc	BP(j)	Nuc	#BP_Win	avgMFE	avgZ	avgED	SumZ	SumZ/#TotalWindows	BPs= 1
nt-11	-	C	11	-	-	-	-	-
11	53	G	5	-36.22	-1.98	12.52	-9.92	-0.9
11	NoBP	C	6	-38.3	-2.62	9.78	-15.71	-1.43

i-nuc	BP(j)	Nuc	#BP_Win	avgMFE	avgZ	avgED	SumZ	SumZ/#TotalWindows	BPs= 1
nt-12	-	U	12	-	-	-	-	-
12	52	A	5	-36.22	-1.98	12.52	-9.92	-0.83
12	NoBP	U	7	-38.46	-2.63	9.86	-18.39	-1.53

i-nuc	BP(j)	Nuc	#BP_Win	avgMFE	avgZ	avgED	SumZ	SumZ/#TotalWindows	BPs= 0
nt-13	-	A	13	-	-	-	-	-
13	NoBP	A	13	-37.67	-2.38	10.92	-30.96	-2.38

i-nuc	BP(j)	Nuc	#BP_Win	avgMFE	avgZ	avgED	SumZ	SumZ/#TotalWindows	BPs= 0
nt-14	-	U	14	-	-	-	-	-
14	NoBP	U	14	-37.79	-2.4	10.88	-33.55	-2.4

i-nuc	BP(j)	Nuc	#BP_Win	avgMFE	avgZ	avgED	SumZ	SumZ/#TotalWindows	BPs= 0
nt-15	-	U	15	-	-	-	-	-
15	NoBP	U	15	-37.9	-2.4	10.85	-36.06	-2.4

i-nuc	BP(j)	Nuc	#BP_Win	avgMFE	avgZ	avgED	SumZ	SumZ/#TotalWindows	BPs= 0
nt-16	-	U	16	-	-	-	-	-
16	NoBP	U	16	-37.99	-2.41	10.84	-38.49	-2.41

i-nuc	BP(j)	Nuc	#BP_Win	avgMFE	avgZ	avgED	SumZ	SumZ/#TotalWindows	BPs= 0
nt-17	-	U	17	-	-	-	-	-
17	NoBP	U	17	-38.08	-2.41	10.83	-40.9	-2.41

i-nuc	BP(j)	Nuc	#BP_Win	avgMFE	avgZ	avgED	SumZ	SumZ/#TotalWindows	BPs= 0
nt-18	-	U	18	-	-	-	-	-
18	NoBP	U	18	-38.15	-2.41	10.82	-43.3	-2.41

i-nuc	BP(j)	Nuc	#BP_Win	avgMFE	avgZ	avgED	SumZ	SumZ/#TotalWindows	BPs= 0
nt-19	-	U	19	-	-	-	-	-
19	NoBP	U	19	-38.22	-2.4	10.81	-45.65	-2.4

i-nuc	BP(j)	Nuc	#BP_Win	avgMFE	avgZ	avgED	SumZ	SumZ/#TotalWindows	BPs= 0
nt-20	-	U	20	-	-	-	-	-
20	NoBP	U	20	-38.27	-2.4	10.81	-47.92	-2.4

i-nuc	BP(j)	Nuc	#BP_Win	avgMFE	avgZ	avgED	SumZ	SumZ/#TotalWindows	BPs= 0
nt-21	-	U	21	-	-	-	-	-
21	NoBP	U	21	-38.33	-2.39	10.81	-50.15	-2.39

i-nuc	BP(j)	Nuc	#BP_Win	avgMFE	avgZ	avgED	SumZ	SumZ/#TotalWindows	BPs= 0
nt-22	-	U	22	-	-	-	-	-
22	NoBP	U	22	-38.38	-2.38	10.81	-52.38	-2.38

i-nuc	BP(j)	Nuc	#BP_Win	avgMFE	avgZ	avgED	SumZ	SumZ/#TotalWindows	BPs= 0
nt-23	-	C	23	-	-	-	-	-
23	NoBP	C	23	-38.42	-2.38	10.79	-54.66	-2.38

i-nuc	BP(j)	Nuc	#BP_Win	avgMFE	avgZ	avgED	SumZ	SumZ/#TotalWindows	BPs= 0
nt-24	-	C	24	-	-	-	-	-
24	NoBP	C	24	-38.46	-2.37	10.79	-56.92	-2.37

i-nuc	BP(j)	Nuc	#BP_Win	avgMFE	avgZ	avgED	SumZ	SumZ/#TotalWindows	BPs= 0
nt-25	-	C	25	-	-	-	-	-
25	NoBP	C	25	-38.5	-2.37	10.79	-59.25	-2.37

i-nuc	BP(j)	Nuc	#BP_Win	avgMFE	avgZ	avgED	SumZ	SumZ/#TotalWindows	BPs= 1
nt-26	-	U	26	-	-	-	-	-
26	NoBP	U	5	-36.22	-1.98	12.52	-9.92	-0.38
26	53	G	21	-39.08	-2.46	10.4	-51.62	-1.99

i-nuc	BP(j)	Nuc	#BP_Win	avgMFE	avgZ	avgED	SumZ	SumZ/#TotalWindows	BPs= 1
nt-27	-	U	27	-	-	-	-	-
27	NoBP	U	5	-36.22	-1.98	12.52	-9.92	-0.37
27	52	A	22	-39.06	-2.44	10.45	-53.72	-1.99

i-nuc	BP(j)	Nuc	#BP_Win	avgMFE	avgZ	avgED	SumZ	SumZ/#TotalWindows	BPs= 1
nt-28	-	G	28	-	-	-	-	-
28	51	C	28	-38.52	-2.35	10.96	-65.7	-2.35

i-nuc	BP(j)	Nuc	#BP_Win	avgMFE	avgZ	avgED	SumZ	SumZ/#TotalWindows	BPs= 1
nt-29	-	G	29	-	-	-	-	-
29	50	C	28	-38.52	-2.35	10.96	-65.7	-2.27
29	NoBP	G	1	-35.7	-1.8	25.65	-1.8	-0.06

i-nuc	BP(j)	Nuc	#BP_Win	avgMFE	avgZ	avgED	SumZ	SumZ/#TotalWindows	BPs= 0
nt-30	-	A	30	-	-	-	-	-
30	NoBP	A	30	-38.33	-2.31	11.86	-69.31	-2.31

i-nuc	BP(j)	Nuc	#BP_Win	avgMFE	avgZ	avgED	SumZ	SumZ/#TotalWindows	BPs= 0
nt-31	-	C	31	-	-	-	-	-
31	NoBP	C	31	-38.25	-2.28	12.37	-70.71	-2.28

i-nuc	BP(j)	Nuc	#BP_Win	avgMFE	avgZ	avgED	SumZ	SumZ/#TotalWindows	BPs= 0
nt-32	-	U	32	-	-	-	-	-
32	NoBP	U	32	-38.18	-2.25	13.14	-72.1	-2.25

i-nuc	BP(j)	Nuc	#BP_Win	avgMFE	avgZ	avgED	SumZ	SumZ/#TotalWindows	BPs= 1
nt-33	-	A	33	-	-	-	-	-
33	46	U	33	-38.13	-2.23	13.76	-73.58	-2.23

i-nuc	BP(j)	Nuc	#BP_Win	avgMFE	avgZ	avgED	SumZ	SumZ/#TotalWindows	BPs= 2
nt-34	-	G	34	-	-	-	-	-
34	45	C	33	-38.13	-2.23	13.76	-73.58	-2.16
34	152	C	1	-36.2	-1.44	28.14	-1.44	-0.04

i-nuc	BP(j)	Nuc	#BP_Win	avgMFE	avgZ	avgED	SumZ	SumZ/#TotalWindows	BPs= 2
nt-35	-	G	35	-	-	-	-	-
35	44	C	33	-38.13	-2.23	13.76	-73.58	-2.1
35	151	C	1	-36.2	-1.44	28.14	-1.44	-0.04
35	NoBP	G	1	-32.9	-0.97	41.49	-0.97	-0.03

i-nuc	BP(j)	Nuc	#BP_Win	avgMFE	avgZ	avgED	SumZ	SumZ/#TotalWindows	BPs= 2
nt-36	-	C	36	-	-	-	-	-
36	43	G	33	-38.13	-2.23	13.76	-73.58	-2.04
36	150	G	1	-36.2	-1.44	28.14	-1.44	-0.04
36	NoBP	C	2	-32.9	-1.12	38.2	-2.24	-0.06

i-nuc	BP(j)	Nuc	#BP_Win	avgMFE	avgZ	avgED	SumZ	SumZ/#TotalWindows	BPs= 2
nt-37	-	C	37	-	-	-	-	-
37	42	G	33	-38.13	-2.23	13.76	-73.58	-1.99
37	149	G	1	-36.2	-1.44	28.14	-1.44	-0.04
37	NoBP	C	3	-32.9	-1.17	37.2	-3.52	-0.1

i-nuc	BP(j)	Nuc	#BP_Win	avgMFE	avgZ	avgED	SumZ	SumZ/#TotalWindows	BPs= 1
nt-38	-	U	38	-	-	-	-	-
38	NoBP	U	37	-37.56	-2.12	16.24	-78.4	-2.06
38	146	A	1	-36.2	-1.44	28.14	-1.44	-0.04

i-nuc	BP(j)	Nuc	#BP_Win	avgMFE	avgZ	avgED	SumZ	SumZ/#TotalWindows	BPs= 1
nt-39	-	G	39	-	-	-	-	-
39	NoBP	G	38	-37.44	-2.1	16.71	-79.85	-2.05
39	145	C	1	-36.2	-1.44	28.14	-1.44	-0.04

i-nuc	BP(j)	Nuc	#BP_Win	avgMFE	avgZ	avgED	SumZ	SumZ/#TotalWindows	BPs= 1
nt-40	-	A	40	-	-	-	-	-
40	NoBP	A	39	-37.33	-2.09	17.19	-81.48	-2.04
40	144	U	1	-36.2	-1.44	28.14	-1.44	-0.04

i-nuc	BP(j)	Nuc	#BP_Win	avgMFE	avgZ	avgED	SumZ	SumZ/#TotalWindows	BPs= 1
nt-41	-	U	41	-	-	-	-	-
41	NoBP	U	40	-37.22	-2.08	17.76	-83.06	-2.03
41	52	A	1	-36.2	-1.44	28.14	-1.44	-0.04

i-nuc	BP(j)	Nuc	#BP_Win	avgMFE	avgZ	avgED	SumZ	SumZ/#TotalWindows	BPs= 3
nt-42	-	G	42	-	-	-	-	-
42	37	C	33	-38.13	-2.23	13.76	-73.58	-1.75
42	51	C	1	-36.2	-1.44	28.14	-1.44	-0.03
42	152	C	8	-32.9	-1.39	36.52	-11.15	-0.27

i-nuc	BP(j)	Nuc	#BP_Win	avgMFE	avgZ	avgED	SumZ	SumZ/#TotalWindows	BPs= 3
nt-43	-	G	43	-	-	-	-	-
43	36	C	33	-38.13	-2.23	13.76	-73.58	-1.71
43	50	C	1	-36.2	-1.44	28.14	-1.44	-0.03
43	151	C	9	-32.49	-1.34	36.74	-12.08	-0.28

i-nuc	BP(j)	Nuc	#BP_Win	avgMFE	avgZ	avgED	SumZ	SumZ/#TotalWindows	BPs= 3
nt-44	-	C	44	-	-	-	-	-
44	35	G	33	-38.13	-2.23	13.76	-73.58	-1.67
44	49	G	1	-36.2	-1.44	28.14	-1.44	-0.03
44	150	G	9	-32.49	-1.34	36.74	-12.08	-0.27
44	NoBP	C	1	-28.9	-1.12	42.65	-1.12	-0.03

i-nuc	BP(j)	Nuc	#BP_Win	avgMFE	avgZ	avgED	SumZ	SumZ/#TotalWindows	BPs= 3
nt-45	-	C	45	-	-	-	-	-
45	34	G	33	-38.13	-2.23	13.76	-73.58	-1.64
45	NoBP	C	2	-32.8	-1.38	34.68	-2.75	-0.06
45	149	G	9	-32.49	-1.34	36.74	-12.08	-0.27
45	113	G	1	-28.9	-1.12	42.65	-1.12	-0.02

i-nuc	BP(j)	Nuc	#BP_Win	avgMFE	avgZ	avgED	SumZ	SumZ/#TotalWindows	BPs= 2
nt-46	-	U	46	-	-	-	-	-
46	33	A	33	-38.13	-2.23	13.76	-73.58	-1.6
46	NoBP	U	12	-32.34	-1.36	36.46	-16.37	-0.36
46	112	A	1	-28.9	-1.12	42.65	-1.12	-0.02

i-nuc	BP(j)	Nuc	#BP_Win	avgMFE	avgZ	avgED	SumZ	SumZ/#TotalWindows	BPs= 1
nt-47	-	U	47	-	-	-	-	-
47	NoBP	U	46	-36.45	-1.99	20.2	-91.49	-1.95
47	111	G	1	-28.9	-1.12	42.65	-1.12	-0.02

i-nuc	BP(j)	Nuc	#BP_Win	avgMFE	avgZ	avgED	SumZ	SumZ/#TotalWindows	BPs= 0
nt-48	-	U	48	-	-	-	-	-
48	NoBP	U	48	-36.16	-1.96	21.03	-94.15	-1.96

i-nuc	BP(j)	Nuc	#BP_Win	avgMFE	avgZ	avgED	SumZ	SumZ/#TotalWindows	BPs= 3
nt-49	-	G	49	-	-	-	-	-
49	NoBP	G	28	-38.52	-2.35	10.96	-65.7	-1.34
49	107	C	18	-32.12	-1.44	35.63	-25.85	-0.53
49	151	C	2	-36.3	-1.44	35.3	-2.87	-0.06
49	44	C	1	-36.2	-1.44	28.14	-1.44	-0.03

i-nuc	BP(j)	Nuc	#BP_Win	avgMFE	avgZ	avgED	SumZ	SumZ/#TotalWindows	BPs= 4
nt-50	-	C	50	-	-	-	-	-
50	29	G	28	-38.52	-2.35	10.96	-65.7	-1.31
50	106	G	18	-32.12	-1.44	35.63	-25.85	-0.52
50	150	G	2	-36.3	-1.44	35.3	-2.87	-0.06
50	43	G	1	-36.2	-1.44	28.14	-1.44	-0.03
50	NoBP	C	1	-28.0	-1.35	31.33	-1.35	-0.03

i-nuc	BP(j)	Nuc	#BP_Win	avgMFE	avgZ	avgED	SumZ	SumZ/#TotalWindows	BPs= 4
nt-51	-	C	51	-	-	-	-	-
51	28	G	28	-38.52	-2.35	10.96	-65.7	-1.29
51	105	G	18	-32.12	-1.44	35.63	-25.85	-0.51
51	149	G	2	-36.3	-1.44	35.3	-2.87	-0.06
51	42	G	1	-36.2	-1.44	28.14	-1.44	-0.03
51	NoBP	C	2	-28.0	-1.4	31.0	-2.8	-0.05

i-nuc	BP(j)	Nuc	#BP_Win	avgMFE	avgZ	avgED	SumZ	SumZ/#TotalWindows	BPs= 5
nt-52	-	A	52	-	-	-	-	-
52	12	U	5	-36.22	-1.98	12.52	-9.92	-0.19
52	27	U	22	-39.06	-2.44	10.45	-53.72	-1.03
52	NoBP	A	4	-30.52	-1.59	26.72	-6.36	-0.12
52	104	U	18	-32.12	-1.44	35.63	-25.85	-0.5
52	148	U	2	-36.3	-1.44	35.3	-2.87	-0.06
52	41	U	1	-36.2	-1.44	28.14	-1.44	-0.03

i-nuc	BP(j)	Nuc	#BP_Win	avgMFE	avgZ	avgED	SumZ	SumZ/#TotalWindows	BPs= 5
nt-53	-	G	53	-	-	-	-	-
53	11	C	5	-36.22	-1.98	12.52	-9.92	-0.19
53	26	U	21	-39.08	-2.46	10.4	-51.62	-0.97
53	NoBP	G	3	-37.7	-1.87	18.01	-5.6	-0.11
53	103	C	18	-32.12	-1.44	35.63	-25.85	-0.49
53	130	C	2	-36.3	-1.44	35.3	-2.87	-0.05
53	159	C	4	-28.05	-1.5	30.47	-5.98	-0.11

i-nuc	BP(j)	Nuc	#BP_Win	avgMFE	avgZ	avgED	SumZ	SumZ/#TotalWindows	BPs= 5
nt-54	-	U	54	-	-	-	-	-
54	10	A	5	-36.22	-1.98	12.52	-9.92	-0.18
54	NoBP	U	4	-37.75	-2.56	9.91	-10.25	-0.19
54	128	G	21	-38.51	-2.29	12.66	-47.99	-0.89
54	102	A	18	-32.12	-1.44	35.63	-25.85	-0.48
54	129	A	2	-36.3	-1.44	35.3	-2.87	-0.05
54	158	A	4	-28.05	-1.5	30.47	-5.98	-0.11

i-nuc	BP(j)	Nuc	#BP_Win	avgMFE	avgZ	avgED	SumZ	SumZ/#TotalWindows	BPs= 5
nt-55	-	U	55	-	-	-	-	-
55	9	A	5	-36.22	-1.98	12.52	-9.92	-0.18
55	NoBP	U	2	-36.8	-2.38	10.71	-4.76	-0.09
55	127	G	24	-38.01	-2.27	13.33	-54.44	-0.99
55	101	A	18	-32.12	-1.44	35.63	-25.85	-0.47
55	128	G	2	-36.3	-1.44	35.3	-2.87	-0.05
55	157	A	4	-28.05	-1.5	30.47	-5.98	-0.11

i-nuc	BP(j)	Nuc	#BP_Win	avgMFE	avgZ	avgED	SumZ	SumZ/#TotalWindows	BPs= 3
nt-56	-	A	56	-	-	-	-	-
56	NoBP	A	6	-36.23	-2.03	12.31	-12.16	-0.22
56	126	U	28	-37.45	-2.17	15.65	-60.83	-1.09
56	100	U	18	-32.12	-1.44	35.63	-25.85	-0.46
56	156	U	4	-28.05	-1.5	30.47	-5.98	-0.11

i-nuc	BP(j)	Nuc	#BP_Win	avgMFE	avgZ	avgED	SumZ	SumZ/#TotalWindows	BPs= 3
nt-57	-	U	57	-	-	-	-	-
57	8	G	5	-36.22	-1.98	12.52	-9.92	-0.17
57	125	A	29	-37.41	-2.17	15.5	-63.07	-1.11
57	NoBP	U	19	-31.79	-1.4	35.67	-26.51	-0.47
57	155	A	4	-28.05	-1.5	30.47	-5.98	-0.1

i-nuc	BP(j)	Nuc	#BP_Win	avgMFE	avgZ	avgED	SumZ	SumZ/#TotalWindows	BPs= 3
nt-58	-	A	58	-	-	-	-	-
58	7	U	5	-36.22	-1.98	12.52	-9.92	-0.17
58	124	U	29	-37.41	-2.17	15.5	-63.07	-1.09
58	NoBP	A	20	-31.51	-1.36	35.51	-27.12	-0.47
58	154	U	4	-28.05	-1.5	30.47	-5.98	-0.1

i-nuc	BP(j)	Nuc	#BP_Win	avgMFE	avgZ	avgED	SumZ	SumZ/#TotalWindows	BPs= 3
nt-59	-	G	59	-	-	-	-	-
59	6	C	5	-36.22	-1.98	12.52	-9.92	-0.17
59	123	C	29	-37.41	-2.17	15.5	-63.07	-1.07
59	69	C	25	-30.76	-1.36	34.61	-33.96	-0.58

i-nuc	BP(j)	Nuc	#BP_Win	avgMFE	avgZ	avgED	SumZ	SumZ/#TotalWindows	BPs= 2
nt-60	-	C	60	-	-	-	-	-
60	5	G	5	-36.22	-1.98	12.52	-9.92	-0.17
60	NoBP	C	30	-37.04	-2.13	16.15	-63.92	-1.07
60	68	G	25	-30.76	-1.36	34.61	-33.96	-0.57

i-nuc	BP(j)	Nuc	#BP_Win	avgMFE	avgZ	avgED	SumZ	SumZ/#TotalWindows	BPs= 2
nt-61	-	U	61	-	-	-	-	-
61	4	A	4	-36.28	-2.01	11.89	-8.06	-0.13
61	121	G	30	-37.36	-2.16	15.49	-64.93	-1.06
61	NoBP	U	27	-30.51	-1.33	34.4	-35.95	-0.59

i-nuc	BP(j)	Nuc	#BP_Win	avgMFE	avgZ	avgED	SumZ	SumZ/#TotalWindows	BPs= 1
nt-62	-	A	62	-	-	-	-	-
62	120	U	35	-36.98	-2.12	15.45	-74.13	-1.2
62	NoBP	A	27	-30.57	-1.34	34.41	-36.05	-0.58

i-nuc	BP(j)	Nuc	#BP_Win	avgMFE	avgZ	avgED	SumZ	SumZ/#TotalWindows	BPs= 1
nt-63	-	G	63	-	-	-	-	-
63	119	C	35	-36.98	-2.12	15.45	-74.13	-1.18
63	NoBP	G	28	-30.59	-1.34	34.17	-37.62	-0.6

i-nuc	BP(j)	Nuc	#BP_Win	avgMFE	avgZ	avgED	SumZ	SumZ/#TotalWindows	BPs= 1
nt-64	-	A	64	-	-	-	-	-
64	118	U	35	-36.98	-2.12	15.45	-74.13	-1.16
64	NoBP	A	29	-30.61	-1.36	33.96	-39.39	-0.62

i-nuc	BP(j)	Nuc	#BP_Win	avgMFE	avgZ	avgED	SumZ	SumZ/#TotalWindows	BPs= 1
nt-65	-	U	65	-	-	-	-	-
65	117	G	35	-36.98	-2.12	15.45	-74.13	-1.14
65	NoBP	U	30	-30.62	-1.37	33.81	-41.18	-0.63

i-nuc	BP(j)	Nuc	#BP_Win	avgMFE	avgZ	avgED	SumZ	SumZ/#TotalWindows	BPs= 0
nt-66	-	U	66	-	-	-	-	-
66	NoBP	U	66	-34.0	-1.78	24.0	-117.15	-1.77

i-nuc	BP(j)	Nuc	#BP_Win	avgMFE	avgZ	avgED	SumZ	SumZ/#TotalWindows	BPs= 0
nt-67	-	U	67	-	-	-	-	-
67	NoBP	U	67	-33.96	-1.77	24.03	-118.83	-1.77

i-nuc	BP(j)	Nuc	#BP_Win	avgMFE	avgZ	avgED	SumZ	SumZ/#TotalWindows	BPs= 2
nt-68	-	G	68	-	-	-	-	-
68	116	U	35	-36.98	-2.12	15.45	-74.13	-1.09
68	60	C	25	-30.76	-1.36	34.61	-33.96	-0.5
68	NoBP	G	8	-30.38	-1.56	28.75	-12.51	-0.18

i-nuc	BP(j)	Nuc	#BP_Win	avgMFE	avgZ	avgED	SumZ	SumZ/#TotalWindows	BPs= 2
nt-69	-	C	69	-	-	-	-	-
69	115	G	35	-36.98	-2.12	15.45	-74.13	-1.07
69	59	G	25	-30.76	-1.36	34.61	-33.96	-0.49
69	NoBP	C	9	-30.46	-1.62	28.26	-14.56	-0.21

i-nuc	BP(j)	Nuc	#BP_Win	avgMFE	avgZ	avgED	SumZ	SumZ/#TotalWindows	BPs= 0
nt-70	-	C	70	-	-	-	-	-
70	NoBP	C	70	-33.84	-1.78	23.98	-124.82	-1.78

i-nuc	BP(j)	Nuc	#BP_Win	avgMFE	avgZ	avgED	SumZ	SumZ/#TotalWindows	BPs= 1
nt-71	-	C	71	-	-	-	-	-
71	113	G	35	-36.98	-2.12	15.45	-74.13	-1.04
71	NoBP	C	36	-30.7	-1.47	32.08	-52.91	-0.75

i-nuc	BP(j)	Nuc	#BP_Win	avgMFE	avgZ	avgED	SumZ	SumZ/#TotalWindows	BPs= 2
nt-72	-	U	72	-	-	-	-	-
72	112	A	35	-36.98	-2.12	15.45	-74.13	-1.03
72	94	A	26	-30.59	-1.34	34.63	-34.81	-0.48
72	NoBP	U	11	-31.0	-1.85	24.68	-20.36	-0.28

i-nuc	BP(j)	Nuc	#BP_Win	avgMFE	avgZ	avgED	SumZ	SumZ/#TotalWindows	BPs= 2
nt-73	-	G	73	-	-	-	-	-
73	110	U	47	-35.46	-2.06	17.62	-96.84	-1.33
73	93	U	26	-30.59	-1.34	34.63	-34.81	-0.48

i-nuc	BP(j)	Nuc	#BP_Win	avgMFE	avgZ	avgED	SumZ	SumZ/#TotalWindows	BPs= 2
nt-74	-	G	74	-	-	-	-	-
74	109	C	48	-35.34	-2.07	17.59	-99.16	-1.34
74	92	C	26	-30.59	-1.34	34.63	-34.81	-0.47

i-nuc	BP(j)	Nuc	#BP_Win	avgMFE	avgZ	avgED	SumZ	SumZ/#TotalWindows	BPs= 2
nt-75	-	G	75	-	-	-	-	-
75	108	C	49	-35.15	-2.05	17.58	-100.5	-1.34
75	91	C	26	-30.59	-1.34	34.63	-34.81	-0.46

i-nuc	BP(j)	Nuc	#BP_Win	avgMFE	avgZ	avgED	SumZ	SumZ/#TotalWindows	BPs= 3
nt-76	-	G	76	-	-	-	-	-
76	107	C	49	-35.15	-2.05	17.58	-100.5	-1.32
76	90	C	26	-30.59	-1.34	34.63	-34.81	-0.46
76	87	U	1	-23.3	-0.76	29.22	-0.76	-0.01

i-nuc	BP(j)	Nuc	#BP_Win	avgMFE	avgZ	avgED	SumZ	SumZ/#TotalWindows	BPs= 3
nt-77	-	U	77	-	-	-	-	-
77	106	G	49	-35.15	-2.05	17.58	-100.5	-1.31
77	89	A	26	-30.59	-1.34	34.63	-34.81	-0.45
77	86	A	1	-23.3	-0.76	29.22	-0.76	-0.01
77	NoBP	U	1	-22.7	-0.78	22.97	-0.78	-0.01

i-nuc	BP(j)	Nuc	#BP_Win	avgMFE	avgZ	avgED	SumZ	SumZ/#TotalWindows	BPs= 3
nt-78	-	C	78	-	-	-	-	-
78	105	G	49	-35.15	-2.05	17.58	-100.5	-1.29
78	88	G	26	-30.59	-1.34	34.63	-34.81	-0.45
78	85	G	1	-23.3	-0.76	29.22	-0.76	-0.01
78	NoBP	C	2	-22.7	-0.74	21.9	-1.49	-0.02

i-nuc	BP(j)	Nuc	#BP_Win	avgMFE	avgZ	avgED	SumZ	SumZ/#TotalWindows	BPs= 2
nt-79	-	G	79	-	-	-	-	-
79	104	U	49	-35.15	-2.05	17.58	-100.5	-1.27
79	87	U	26	-30.59	-1.34	34.63	-34.81	-0.44
79	NoBP	G	4	-22.85	-0.68	22.9	-2.72	-0.03

i-nuc	BP(j)	Nuc	#BP_Win	avgMFE	avgZ	avgED	SumZ	SumZ/#TotalWindows	BPs= 1
nt-80	-	G	80	-	-	-	-	-
80	103	C	49	-35.15	-2.05	17.58	-100.5	-1.26
80	NoBP	G	31	-29.34	-1.23	32.49	-38.19	-0.48

i-nuc	BP(j)	Nuc	#BP_Win	avgMFE	avgZ	avgED	SumZ	SumZ/#TotalWindows	BPs= 2
nt-81	-	U	81	-	-	-	-	-
81	102	A	49	-35.15	-2.05	17.58	-100.5	-1.24
81	NoBP	U	27	-30.32	-1.32	34.43	-35.57	-0.44
81	195	A	5	-22.7	-0.68	18.61	-3.42	-0.04

i-nuc	BP(j)	Nuc	#BP_Win	avgMFE	avgZ	avgED	SumZ	SumZ/#TotalWindows	BPs= 2
nt-82	-	U	82	-	-	-	-	-
82	101	A	49	-35.15	-2.05	17.58	-100.5	-1.23
82	NoBP	U	28	-30.04	-1.3	33.74	-36.32	-0.44
82	194	G	5	-22.7	-0.68	18.61	-3.42	-0.04

i-nuc	BP(j)	Nuc	#BP_Win	avgMFE	avgZ	avgED	SumZ	SumZ/#TotalWindows	BPs= 2
nt-83	-	A	83	-	-	-	-	-
83	100	U	49	-35.15	-2.05	17.58	-100.5	-1.21
83	NoBP	A	29	-29.78	-1.27	33.26	-36.96	-0.45
83	193	U	5	-22.7	-0.68	18.61	-3.42	-0.04

i-nuc	BP(j)	Nuc	#BP_Win	avgMFE	avgZ	avgED	SumZ	SumZ/#TotalWindows	BPs= 2
nt-84	-	A	84	-	-	-	-	-
84	99	U	49	-35.15	-2.05	17.58	-100.5	-1.2
84	NoBP	A	30	-29.53	-1.25	33.02	-37.53	-0.45
84	192	U	5	-22.7	-0.68	18.61	-3.42	-0.04

i-nuc	BP(j)	Nuc	#BP_Win	avgMFE	avgZ	avgED	SumZ	SumZ/#TotalWindows	BPs= 2
nt-85	-	G	85	-	-	-	-	-
85	NoBP	G	79	-33.01	-1.75	23.37	-137.87	-1.62
85	78	C	1	-23.3	-0.76	29.22	-0.76	-0.01
85	191	U	5	-22.7	-0.68	18.61	-3.42	-0.04

i-nuc	BP(j)	Nuc	#BP_Win	avgMFE	avgZ	avgED	SumZ	SumZ/#TotalWindows	BPs= 2
nt-86	-	A	86	-	-	-	-	-
86	NoBP	A	80	-32.87	-1.73	23.33	-138.55	-1.61
86	77	U	1	-23.3	-0.76	29.22	-0.76	-0.01
86	190	U	5	-22.7	-0.68	18.61	-3.42	-0.04

i-nuc	BP(j)	Nuc	#BP_Win	avgMFE	avgZ	avgED	SumZ	SumZ/#TotalWindows	BPs= 3
nt-87	-	U	87	-	-	-	-	-
87	NoBP	U	55	-33.76	-1.9	17.94	-104.34	-1.2
87	79	G	26	-30.59	-1.34	34.63	-34.81	-0.4
87	76	G	1	-23.3	-0.76	29.22	-0.76	-0.01
87	189	A	5	-22.7	-0.68	18.61	-3.42	-0.04

i-nuc	BP(j)	Nuc	#BP_Win	avgMFE	avgZ	avgED	SumZ	SumZ/#TotalWindows	BPs= 2
nt-88	-	G	88	-	-	-	-	-
88	95	C	49	-35.15	-2.05	17.58	-100.5	-1.14
88	78	C	26	-30.59	-1.34	34.63	-34.81	-0.4
88	NoBP	G	13	-22.58	-0.67	20.57	-8.76	-0.1

i-nuc	BP(j)	Nuc	#BP_Win	avgMFE	avgZ	avgED	SumZ	SumZ/#TotalWindows	BPs= 1
nt-89	-	A	89	-	-	-	-	-
89	NoBP	A	63	-32.36	-1.75	18.23	-109.99	-1.24
89	77	U	26	-30.59	-1.34	34.63	-34.81	-0.39

i-nuc	BP(j)	Nuc	#BP_Win	avgMFE	avgZ	avgED	SumZ	SumZ/#TotalWindows	BPs= 2
nt-90	-	C	90	-	-	-	-	-
90	NoBP	C	49	-35.15	-2.05	17.58	-100.5	-1.12
90	76	G	26	-30.59	-1.34	34.63	-34.81	-0.39
90	181	G	15	-22.56	-0.66	21.23	-9.9	-0.11

i-nuc	BP(j)	Nuc	#BP_Win	avgMFE	avgZ	avgED	SumZ	SumZ/#TotalWindows	BPs= 2
nt-91	-	C	91	-	-	-	-	-
91	NoBP	C	50	-34.89	-2.02	18.01	-100.77	-1.11
91	75	G	26	-30.59	-1.34	34.63	-34.81	-0.38
91	180	G	15	-22.56	-0.66	21.23	-9.9	-0.11

i-nuc	BP(j)	Nuc	#BP_Win	avgMFE	avgZ	avgED	SumZ	SumZ/#TotalWindows	BPs= 2
nt-92	-	C	92	-	-	-	-	-
92	NoBP	C	51	-34.67	-1.99	18.19	-101.47	-1.1
92	74	G	26	-30.59	-1.34	34.63	-34.81	-0.38
92	179	G	15	-22.56	-0.66	21.23	-9.9	-0.11

i-nuc	BP(j)	Nuc	#BP_Win	avgMFE	avgZ	avgED	SumZ	SumZ/#TotalWindows	BPs= 3
nt-93	-	U	93	-	-	-	-	-
93	NoBP	U	50	-34.89	-2.02	18.01	-100.77	-1.08
93	73	G	26	-30.59	-1.34	34.63	-34.81	-0.37
93	178	A	15	-22.56	-0.66	21.23	-9.9	-0.11
93	211	A	2	-23.75	-0.86	26.52	-1.72	-0.02

i-nuc	BP(j)	Nuc	#BP_Win	avgMFE	avgZ	avgED	SumZ	SumZ/#TotalWindows	BPs= 3
nt-94	-	A	94	-	-	-	-	-
94	NoBP	A	49	-35.15	-2.05	17.58	-100.5	-1.07
94	72	U	26	-30.59	-1.34	34.63	-34.81	-0.37
94	177	U	15	-22.56	-0.66	21.23	-9.9	-0.11
94	210	U	4	-23.1	-0.66	30.71	-2.64	-0.03

i-nuc	BP(j)	Nuc	#BP_Win	avgMFE	avgZ	avgED	SumZ	SumZ/#TotalWindows	BPs= 3
nt-95	-	C	95	-	-	-	-	-
95	88	G	49	-35.15	-2.05	17.58	-100.5	-1.06
95	NoBP	C	27	-30.24	-1.3	34.77	-35.01	-0.37
95	176	G	15	-22.56	-0.66	21.23	-9.9	-0.1
95	209	G	4	-23.1	-0.66	30.71	-2.64	-0.03

i-nuc	BP(j)	Nuc	#BP_Win	avgMFE	avgZ	avgED	SumZ	SumZ/#TotalWindows	BPs= 1
nt-96	-	U	96	-	-	-	-	-
96	NoBP	U	92	-31.51	-1.58	23.44	-145.67	-1.52
96	208	G	4	-23.1	-0.66	30.71	-2.64	-0.03

i-nuc	BP(j)	Nuc	#BP_Win	avgMFE	avgZ	avgED	SumZ	SumZ/#TotalWindows	BPs= 1
nt-97	-	U	97	-	-	-	-	-
97	NoBP	U	93	-31.39	-1.57	23.57	-145.87	-1.5
97	207	A	4	-23.1	-0.66	30.71	-2.64	-0.03

i-nuc	BP(j)	Nuc	#BP_Win	avgMFE	avgZ	avgED	SumZ	SumZ/#TotalWindows	BPs= 1
nt-98	-	A	98	-	-	-	-	-
98	NoBP	A	94	-31.29	-1.55	23.71	-145.97	-1.49
98	206	U	4	-23.1	-0.66	30.71	-2.64	-0.03

i-nuc	BP(j)	Nuc	#BP_Win	avgMFE	avgZ	avgED	SumZ	SumZ/#TotalWindows	BPs= 1
nt-99	-	U	99	-	-	-	-	-
99	84	A	49	-35.15	-2.05	17.58	-100.5	-1.02
99	NoBP	U	50	-26.65	-0.97	30.59	-48.32	-0.49

i-nuc	BP(j)	Nuc	#BP_Win	avgMFE	avgZ	avgED	SumZ	SumZ/#TotalWindows	BPs= 2
nt-100	-	U	100	-	-	-	-	-
100	83	A	49	-35.15	-2.05	17.58	-100.5	-1.0
100	56	A	18	-32.12	-1.44	35.63	-25.85	-0.26
100	NoBP	U	33	-23.52	-0.69	28.08	-22.75	-0.23

i-nuc	BP(j)	Nuc	#BP_Win	avgMFE	avgZ	avgED	SumZ	SumZ/#TotalWindows	BPs= 2
nt-101	-	A	101	-	-	-	-	-
101	82	U	49	-35.15	-2.05	17.58	-100.5	-1.0
101	55	U	18	-32.12	-1.44	35.63	-25.85	-0.26
101	NoBP	A	34	-23.47	-0.68	28.38	-23.05	-0.23

i-nuc	BP(j)	Nuc	#BP_Win	avgMFE	avgZ	avgED	SumZ	SumZ/#TotalWindows	BPs= 2
nt-102	-	A	102	-	-	-	-	-
102	81	U	49	-35.15	-2.05	17.58	-100.5	-0.99
102	54	U	18	-32.12	-1.44	35.63	-25.85	-0.25
102	NoBP	A	35	-23.42	-0.67	28.68	-23.3	-0.23

i-nuc	BP(j)	Nuc	#BP_Win	avgMFE	avgZ	avgED	SumZ	SumZ/#TotalWindows	BPs= 3
nt-103	-	C	103	-	-	-	-	-
103	80	G	49	-35.15	-2.05	17.58	-100.5	-0.98
103	53	G	18	-32.12	-1.44	35.63	-25.85	-0.25
103	NoBP	C	32	-23.41	-0.65	28.75	-20.9	-0.2
103	202	G	4	-23.1	-0.66	30.71	-2.64	-0.03

i-nuc	BP(j)	Nuc	#BP_Win	avgMFE	avgZ	avgED	SumZ	SumZ/#TotalWindows	BPs= 3
nt-104	-	U	104	-	-	-	-	-
104	79	G	49	-35.15	-2.05	17.58	-100.5	-0.97
104	52	A	18	-32.12	-1.44	35.63	-25.85	-0.25
104	NoBP	U	33	-23.36	-0.64	28.8	-21.11	-0.2
104	201	A	4	-23.1	-0.66	30.71	-2.64	-0.03

i-nuc	BP(j)	Nuc	#BP_Win	avgMFE	avgZ	avgED	SumZ	SumZ/#TotalWindows	BPs= 5
nt-105	-	G	105	-	-	-	-	-
105	78	C	49	-35.15	-2.05	17.58	-100.5	-0.96
105	51	C	18	-32.12	-1.44	35.63	-25.85	-0.25
105	152	C	23	-24.16	-0.82	25.1	-18.86	-0.18
105	200	U	4	-23.1	-0.66	30.71	-2.64	-0.03
105	131	C	9	-21.57	-0.24	37.36	-2.15	-0.02
105	NoBP	G	2	-22.9	-0.62	27.65	-1.23	-0.01

i-nuc	BP(j)	Nuc	#BP_Win	avgMFE	avgZ	avgED	SumZ	SumZ/#TotalWindows	BPs= 5
nt-106	-	G	106	-	-	-	-	-
106	77	U	49	-35.15	-2.05	17.58	-100.5	-0.95
106	50	C	18	-32.12	-1.44	35.63	-25.85	-0.24
106	151	C	23	-24.16	-0.82	25.1	-18.86	-0.18
106	199	U	4	-23.1	-0.66	30.71	-2.64	-0.02
106	130	C	9	-21.57	-0.24	37.36	-2.15	-0.02
106	NoBP	G	3	-23.7	-0.95	24.53	-2.85	-0.03

i-nuc	BP(j)	Nuc	#BP_Win	avgMFE	avgZ	avgED	SumZ	SumZ/#TotalWindows	BPs= 4
nt-107	-	C	107	-	-	-	-	-
107	76	G	49	-35.15	-2.05	17.58	-100.5	-0.94
107	49	G	18	-32.12	-1.44	35.63	-25.85	-0.24
107	150	G	23	-24.16	-0.82	25.1	-18.86	-0.18
107	198	G	4	-23.1	-0.66	30.71	-2.64	-0.02
107	NoBP	C	13	-22.35	-0.52	32.96	-6.75	-0.06

i-nuc	BP(j)	Nuc	#BP_Win	avgMFE	avgZ	avgED	SumZ	SumZ/#TotalWindows	BPs= 4
nt-108	-	C	108	-	-	-	-	-
108	75	G	49	-35.15	-2.05	17.58	-100.5	-0.93
108	NoBP	C	23	-30.43	-1.4	32.71	-32.16	-0.3
108	149	G	23	-24.16	-0.82	25.1	-18.86	-0.17
108	197	G	4	-23.1	-0.66	30.71	-2.64	-0.02
108	128	G	9	-21.57	-0.24	37.36	-2.15	-0.02

i-nuc	BP(j)	Nuc	#BP_Win	avgMFE	avgZ	avgED	SumZ	SumZ/#TotalWindows	BPs= 2
nt-109	-	C	109	-	-	-	-	-
109	74	G	48	-35.34	-2.07	17.59	-99.16	-0.91
109	NoBP	C	52	-26.91	-1.09	28.62	-56.72	-0.52
109	127	G	9	-21.57	-0.24	37.36	-2.15	-0.02

i-nuc	BP(j)	Nuc	#BP_Win	avgMFE	avgZ	avgED	SumZ	SumZ/#TotalWindows	BPs= 3
nt-110	-	U	110	-	-	-	-	-
110	73	G	47	-35.46	-2.06	17.62	-96.84	-0.88
110	NoBP	U	36	-27.8	-1.15	32.2	-41.43	-0.38
110	146	A	23	-24.16	-0.82	25.1	-18.86	-0.17
110	195	A	4	-23.1	-0.66	30.71	-2.64	-0.02

i-nuc	BP(j)	Nuc	#BP_Win	avgMFE	avgZ	avgED	SumZ	SumZ/#TotalWindows	BPs= 3
nt-111	-	G	111	-	-	-	-	-
111	NoBP	G	61	-31.61	-1.61	22.28	-98.17	-0.88
111	144	U	26	-31.83	-1.67	27.99	-43.46	-0.39
111	47	U	1	-28.9	-1.12	42.65	-1.12	-0.01
111	145	C	23	-24.16	-0.82	25.1	-18.86	-0.17

i-nuc	BP(j)	Nuc	#BP_Win	avgMFE	avgZ	avgED	SumZ	SumZ/#TotalWindows	BPs= 7
nt-112	-	A	112	-	-	-	-	-
112	72	U	35	-36.98	-2.12	15.45	-74.13	-0.66
112	143	U	26	-31.83	-1.67	27.99	-43.46	-0.39
112	46	U	1	-28.9	-1.12	42.65	-1.12	-0.01
112	164	U	5	-29.96	-1.53	38.3	-7.64	-0.07
112	144	U	23	-24.16	-0.82	25.1	-18.86	-0.17
112	193	U	4	-23.1	-0.66	30.71	-2.64	-0.02
112	124	U	9	-21.57	-0.24	37.36	-2.15	-0.02
112	NoBP	A	9	-24.77	-1.5	20.64	-13.5	-0.12

i-nuc	BP(j)	Nuc	#BP_Win	avgMFE	avgZ	avgED	SumZ	SumZ/#TotalWindows	BPs= 7
nt-113	-	G	113	-	-	-	-	-
113	71	C	35	-36.98	-2.12	15.45	-74.13	-0.66
113	142	C	49	-28.23	-1.27	26.63	-62.32	-0.55
113	45	C	1	-28.9	-1.12	42.65	-1.12	-0.01
113	163	U	5	-29.96	-1.53	38.3	-7.64	-0.07
113	192	U	4	-23.1	-0.66	30.71	-2.64	-0.02
113	123	C	9	-21.57	-0.24	37.36	-2.15	-0.02
113	NoBP	G	1	-21.3	-0.1	36.67	-0.1	-0.0
113	224	C	9	-25.19	-1.7	18.58	-15.27	-0.14

i-nuc	BP(j)	Nuc	#BP_Win	avgMFE	avgZ	avgED	SumZ	SumZ/#TotalWindows	BPs= 5
nt-114	-	A	114	-	-	-	-	-
114	NoBP	A	44	-33.83	-1.73	19.93	-76.28	-0.67
114	141	U	49	-28.23	-1.27	26.63	-62.32	-0.55
114	162	U	6	-29.78	-1.46	39.02	-8.76	-0.08
114	191	U	4	-23.1	-0.66	30.71	-2.64	-0.02
114	216	U	1	-21.3	-0.1	36.67	-0.1	-0.0
114	223	U	10	-24.82	-1.6	18.81	-15.98	-0.14

i-nuc	BP(j)	Nuc	#BP_Win	avgMFE	avgZ	avgED	SumZ	SumZ/#TotalWindows	BPs= 7
nt-115	-	G	115	-	-	-	-	-
115	69	C	35	-36.98	-2.12	15.45	-74.13	-0.64
115	140	U	49	-28.23	-1.27	26.63	-62.32	-0.54
115	161	C	6	-29.78	-1.46	39.02	-8.76	-0.08
115	190	U	4	-23.1	-0.66	30.71	-2.64	-0.02
115	122	C	9	-21.57	-0.24	37.36	-2.15	-0.02
115	215	C	1	-21.3	-0.1	36.67	-0.1	-0.0
115	222	C	11	-24.47	-1.5	18.94	-16.51	-0.14

i-nuc	BP(j)	Nuc	#BP_Win	avgMFE	avgZ	avgED	SumZ	SumZ/#TotalWindows	BPs= 7
nt-116	-	U	116	-	-	-	-	-
116	68	G	35	-36.98	-2.12	15.45	-74.13	-0.64
116	139	A	49	-28.23	-1.27	26.63	-62.32	-0.54
116	160	A	6	-29.78	-1.46	39.02	-8.76	-0.08
116	189	A	4	-23.1	-0.66	30.71	-2.64	-0.02
116	121	G	9	-21.57	-0.24	37.36	-2.15	-0.02
116	214	A	1	-21.3	-0.1	36.67	-0.1	-0.0
116	221	A	11	-24.47	-1.5	18.94	-16.51	-0.14
116	NoBP	U	1	-19.7	-0.32	21.3	-0.32	-0.0

i-nuc	BP(j)	Nuc	#BP_Win	avgMFE	avgZ	avgED	SumZ	SumZ/#TotalWindows	BPs= 4
nt-117	-	G	117	-	-	-	-	-
117	65	U	35	-36.98	-2.12	15.45	-74.13	-0.63
117	138	C	49	-28.23	-1.27	26.63	-62.32	-0.53
117	159	C	6	-29.78	-1.46	39.02	-8.76	-0.07
117	NoBP	G	16	-21.7	-0.34	33.98	-5.5	-0.05
117	220	C	11	-24.47	-1.5	18.94	-16.51	-0.14

i-nuc	BP(j)	Nuc	#BP_Win	avgMFE	avgZ	avgED	SumZ	SumZ/#TotalWindows	BPs= 5
nt-118	-	U	118	-	-	-	-	-
118	64	A	35	-36.98	-2.12	15.45	-74.13	-0.63
118	137	A	49	-28.23	-1.27	26.63	-62.32	-0.53
118	158	A	6	-29.78	-1.46	39.02	-8.76	-0.07
118	187	A	4	-23.1	-0.66	30.71	-2.64	-0.02
118	NoBP	U	13	-21.18	-0.25	34.56	-3.25	-0.03
118	219	A	11	-24.47	-1.5	18.94	-16.51	-0.14

i-nuc	BP(j)	Nuc	#BP_Win	avgMFE	avgZ	avgED	SumZ	SumZ/#TotalWindows	BPs= 4
nt-119	-	C	119	-	-	-	-	-
119	63	G	35	-36.98	-2.12	15.45	-74.13	-0.62
119	NoBP	C	68	-27.02	-1.09	29.24	-74.41	-0.63
119	186	G	4	-23.1	-0.66	30.71	-2.64	-0.02
119	217	G	11	-24.47	-1.5	18.94	-16.51	-0.14
119	236	G	1	-20.5	-0.39	28.48	-0.39	-0.0

i-nuc	BP(j)	Nuc	#BP_Win	avgMFE	avgZ	avgED	SumZ	SumZ/#TotalWindows	BPs= 4
nt-120	-	U	120	-	-	-	-	-
120	62	A	35	-36.98	-2.12	15.45	-74.13	-0.62
120	NoBP	U	64	-27.44	-1.14	29.3	-73.23	-0.61
120	185	A	4	-23.1	-0.66	30.71	-2.64	-0.02
120	211	A	16	-23.19	-1.13	21.41	-18.15	-0.15
120	235	A	1	-20.5	-0.39	28.48	-0.39	-0.0

i-nuc	BP(j)	Nuc	#BP_Win	avgMFE	avgZ	avgED	SumZ	SumZ/#TotalWindows	BPs= 5
nt-121	-	G	120	-	-	-	-	-
121	NoBP	G	56	-28.3	-1.27	26.16	-71.01	-0.59
121	61	U	30	-37.36	-2.16	15.49	-64.93	-0.54
121	151	C	7	-29.6	-1.41	37.54	-9.9	-0.08
121	116	U	9	-21.57	-0.24	37.36	-2.15	-0.02
121	210	U	17	-22.97	-1.08	21.55	-18.37	-0.15
121	234	C	1	-20.5	-0.39	28.48	-0.39	-0.0

i-nuc	BP(j)	Nuc	#BP_Win	avgMFE	avgZ	avgED	SumZ	SumZ/#TotalWindows	BPs= 4
nt-122	-	C	120	-	-	-	-	-
122	NoBP	C	86	-31.25	-1.56	22.62	-133.88	-1.12
122	150	G	7	-29.6	-1.41	37.54	-9.9	-0.08
122	115	G	9	-21.57	-0.24	37.36	-2.15	-0.02
122	209	G	17	-22.97	-1.08	21.55	-18.37	-0.15
122	233	G	1	-20.5	-0.39	28.48	-0.39	-0.0

i-nuc	BP(j)	Nuc	#BP_Win	avgMFE	avgZ	avgED	SumZ	SumZ/#TotalWindows	BPs= 4
nt-123	-	C	120	-	-	-	-	-
123	NoBP	C	58	-27.69	-1.2	26.48	-69.59	-0.58
123	59	G	29	-37.41	-2.17	15.5	-63.07	-0.53
123	149	G	7	-29.6	-1.41	37.54	-9.9	-0.08
123	113	G	9	-21.57	-0.24	37.36	-2.15	-0.02
123	208	G	17	-22.97	-1.08	21.55	-18.37	-0.15

i-nuc	BP(j)	Nuc	#BP_Win	avgMFE	avgZ	avgED	SumZ	SumZ/#TotalWindows	BPs= 4
nt-124	-	U	120	-	-	-	-	-
124	NoBP	U	16	-25.85	-0.99	31.37	-15.83	-0.13
124	58	A	29	-37.41	-2.17	15.5	-63.07	-0.53
124	136	A	49	-28.23	-1.27	26.63	-62.32	-0.52
124	112	A	9	-21.57	-0.24	37.36	-2.15	-0.02
124	207	A	17	-22.97	-1.08	21.55	-18.37	-0.15

i-nuc	BP(j)	Nuc	#BP_Win	avgMFE	avgZ	avgED	SumZ	SumZ/#TotalWindows	BPs= 3
nt-125	-	A	120	-	-	-	-	-
125	57	U	29	-37.41	-2.17	15.5	-63.07	-0.53
125	135	U	49	-28.23	-1.27	26.63	-62.32	-0.52
125	NoBP	A	39	-23.67	-0.86	29.31	-33.55	-0.28
125	242	U	3	-19.47	-0.44	23.28	-1.32	-0.01

i-nuc	BP(j)	Nuc	#BP_Win	avgMFE	avgZ	avgED	SumZ	SumZ/#TotalWindows	BPs= 3
nt-126	-	U	120	-	-	-	-	-
126	56	A	28	-37.45	-2.17	15.65	-60.83	-0.51
126	NoBP	U	80	-26.01	-1.07	26.99	-85.87	-0.72
126	146	A	7	-29.6	-1.41	37.54	-9.9	-0.08
126	241	A	5	-19.1	-0.31	24.18	-1.57	-0.01

i-nuc	BP(j)	Nuc	#BP_Win	avgMFE	avgZ	avgED	SumZ	SumZ/#TotalWindows	BPs= 8
nt-127	-	G	120	-	-	-	-	-
127	55	U	24	-38.01	-2.27	13.33	-54.44	-0.45
127	134	C	53	-27.84	-1.23	26.94	-64.96	-0.54
127	NoBP	G	2	-36.3	-1.44	35.3	-2.87	-0.02
127	145	C	7	-29.6	-1.41	37.54	-9.9	-0.08
127	152	C	1	-26.3	-1.0	37.54	-1.0	-0.01
127	109	C	9	-21.57	-0.24	37.36	-2.15	-0.02
127	206	U	17	-22.97	-1.08	21.55	-18.37	-0.15
127	226	C	1	-20.5	-0.39	28.48	-0.39	-0.0
127	240	C	6	-18.95	-0.28	24.34	-1.66	-0.01

i-nuc	BP(j)	Nuc	#BP_Win	avgMFE	avgZ	avgED	SumZ	SumZ/#TotalWindows	BPs= 9
nt-128	-	G	120	-	-	-	-	-
128	NoBP	G	3	-27.73	-1.28	22.44	-3.85	-0.03
128	54	U	21	-38.51	-2.29	12.66	-47.99	-0.4
128	133	C	53	-27.84	-1.23	26.94	-64.96	-0.54
128	55	U	2	-36.3	-1.44	35.3	-2.87	-0.02
128	144	U	7	-29.6	-1.41	37.54	-9.9	-0.08
128	151	C	1	-26.3	-1.0	37.54	-1.0	-0.01
128	108	C	9	-21.57	-0.24	37.36	-2.15	-0.02
128	205	C	17	-22.97	-1.08	21.55	-18.37	-0.15
128	225	C	1	-20.5	-0.39	28.48	-0.39	-0.0
128	239	C	6	-18.95	-0.28	24.34	-1.66	-0.01

i-nuc	BP(j)	Nuc	#BP_Win	avgMFE	avgZ	avgED	SumZ	SumZ/#TotalWindows	BPs= 3
nt-129	-	A	120	-	-	-	-	-
129	NoBP	A	94	-28.74	-1.27	24.71	-119.45	-1.0
129	54	U	2	-36.3	-1.44	35.3	-2.87	-0.02
129	143	U	7	-29.6	-1.41	37.54	-9.9	-0.08
129	204	U	17	-22.97	-1.08	21.55	-18.37	-0.15

i-nuc	BP(j)	Nuc	#BP_Win	avgMFE	avgZ	avgED	SumZ	SumZ/#TotalWindows	BPs= 4
nt-130	-	C	120	-	-	-	-	-
130	NoBP	C	102	-28.89	-1.38	23.95	-140.79	-1.17
130	53	G	2	-36.3	-1.44	35.3	-2.87	-0.02
130	150	G	1	-26.3	-1.0	37.54	-1.0	-0.01
130	106	G	9	-21.57	-0.24	37.36	-2.15	-0.02
130	237	G	6	-18.95	-0.28	24.34	-1.66	-0.01

i-nuc	BP(j)	Nuc	#BP_Win	avgMFE	avgZ	avgED	SumZ	SumZ/#TotalWindows	BPs= 3
nt-131	-	C	120	-	-	-	-	-
131	NoBP	C	104	-28.86	-1.37	24.26	-141.99	-1.18
131	149	G	1	-26.3	-1.0	37.54	-1.0	-0.01
131	105	G	9	-21.57	-0.24	37.36	-2.15	-0.02
131	236	G	6	-18.95	-0.28	24.34	-1.66	-0.01

i-nuc	BP(j)	Nuc	#BP_Win	avgMFE	avgZ	avgED	SumZ	SumZ/#TotalWindows	BPs= 0
nt-132	-	C	120	-	-	-	-	-
132	NoBP	C	120	-27.67	-1.21	25.41	-145.76	-1.21

i-nuc	BP(j)	Nuc	#BP_Win	avgMFE	avgZ	avgED	SumZ	SumZ/#TotalWindows	BPs= 1
nt-133	-	C	120	-	-	-	-	-
133	NoBP	C	67	-27.3	-1.19	24.32	-79.7	-0.66
133	128	G	53	-27.84	-1.23	26.94	-64.96	-0.54

i-nuc	BP(j)	Nuc	#BP_Win	avgMFE	avgZ	avgED	SumZ	SumZ/#TotalWindows	BPs= 2
nt-134	-	C	120	-	-	-	-	-
134	NoBP	C	27	-34.96	-1.83	23.06	-49.34	-0.41
134	127	G	53	-27.84	-1.23	26.94	-64.96	-0.54
134	202	G	40	-21.78	-0.74	25.39	-29.78	-0.25

i-nuc	BP(j)	Nuc	#BP_Win	avgMFE	avgZ	avgED	SumZ	SumZ/#TotalWindows	BPs= 2
nt-135	-	U	120	-	-	-	-	-
135	NoBP	U	31	-32.95	-1.65	24.48	-51.16	-0.43
135	125	A	49	-28.23	-1.27	26.63	-62.32	-0.52
135	201	A	40	-21.78	-0.74	25.39	-29.78	-0.25

i-nuc	BP(j)	Nuc	#BP_Win	avgMFE	avgZ	avgED	SumZ	SumZ/#TotalWindows	BPs= 2
nt-136	-	A	120	-	-	-	-	-
136	NoBP	A	31	-32.48	-1.63	24.88	-50.39	-0.42
136	124	U	49	-28.23	-1.27	26.63	-62.32	-0.52
136	200	U	40	-21.78	-0.74	25.39	-29.78	-0.25

i-nuc	BP(j)	Nuc	#BP_Win	avgMFE	avgZ	avgED	SumZ	SumZ/#TotalWindows	BPs= 2
nt-137	-	A	120	-	-	-	-	-
137	NoBP	A	31	-32.0	-1.6	25.28	-49.53	-0.41
137	118	U	49	-28.23	-1.27	26.63	-62.32	-0.52
137	199	U	40	-21.78	-0.74	25.39	-29.78	-0.25

i-nuc	BP(j)	Nuc	#BP_Win	avgMFE	avgZ	avgED	SumZ	SumZ/#TotalWindows	BPs= 3
nt-138	-	C	120	-	-	-	-	-
138	NoBP	C	25	-33.3	-1.76	24.17	-44.04	-0.37
138	117	G	49	-28.23	-1.27	26.63	-62.32	-0.52
138	149	G	6	-24.1	-0.77	31.98	-4.62	-0.04
138	198	G	40	-21.78	-0.74	25.39	-29.78	-0.25

i-nuc	BP(j)	Nuc	#BP_Win	avgMFE	avgZ	avgED	SumZ	SumZ/#TotalWindows	BPs= 2
nt-139	-	A	120	-	-	-	-	-
139	NoBP	A	65	-25.98	-1.12	25.1	-72.97	-0.61
139	116	U	49	-28.23	-1.27	26.63	-62.32	-0.52
139	148	U	6	-24.1	-0.77	31.98	-4.62	-0.04

i-nuc	BP(j)	Nuc	#BP_Win	avgMFE	avgZ	avgED	SumZ	SumZ/#TotalWindows	BPs= 3
nt-140	-	U	120	-	-	-	-	-
140	NoBP	U	59	-25.87	-1.06	25.51	-62.77	-0.52
140	115	G	49	-28.23	-1.27	26.63	-62.32	-0.52
140	147	A	6	-24.1	-0.77	31.98	-4.62	-0.04
140	188	A	6	-24.6	-1.57	23.13	-9.41	-0.08

i-nuc	BP(j)	Nuc	#BP_Win	avgMFE	avgZ	avgED	SumZ	SumZ/#TotalWindows	BPs= 3
nt-141	-	U	120	-	-	-	-	-
141	NoBP	U	59	-25.63	-1.05	25.71	-62.15	-0.52
141	114	A	49	-28.23	-1.27	26.63	-62.32	-0.52
141	146	A	6	-24.1	-0.77	31.98	-4.62	-0.04
141	187	A	6	-24.6	-1.57	23.13	-9.41	-0.08

i-nuc	BP(j)	Nuc	#BP_Win	avgMFE	avgZ	avgED	SumZ	SumZ/#TotalWindows	BPs= 3
nt-142	-	C	120	-	-	-	-	-
142	NoBP	C	25	-30.88	-1.47	28.08	-36.69	-0.31
142	113	G	49	-28.23	-1.27	26.63	-62.32	-0.52
142	197	G	40	-21.78	-0.74	25.39	-29.78	-0.25
142	186	G	6	-24.6	-1.57	23.13	-9.41	-0.08

i-nuc	BP(j)	Nuc	#BP_Win	avgMFE	avgZ	avgED	SumZ	SumZ/#TotalWindows	BPs= 4
nt-143	-	U	120	-	-	-	-	-
143	NoBP	U	41	-27.01	-1.11	25.0	-45.4	-0.38
143	112	A	26	-31.83	-1.67	27.99	-43.46	-0.36
143	129	A	7	-29.6	-1.41	37.54	-9.9	-0.08
143	196	A	40	-21.78	-0.74	25.39	-29.78	-0.25
143	185	A	6	-24.6	-1.57	23.13	-9.41	-0.08

i-nuc	BP(j)	Nuc	#BP_Win	avgMFE	avgZ	avgED	SumZ	SumZ/#TotalWindows	BPs= 6
nt-144	-	U	120	-	-	-	-	-
144	NoBP	U	17	-29.55	-1.46	25.18	-24.86	-0.21
144	111	G	26	-31.83	-1.67	27.99	-43.46	-0.36
144	40	A	1	-36.2	-1.44	28.14	-1.44	-0.01
144	128	G	7	-29.6	-1.41	37.54	-9.9	-0.08
144	112	A	23	-24.16	-0.82	25.1	-18.86	-0.16
144	195	A	40	-21.78	-0.74	25.39	-29.78	-0.25
144	184	A	6	-24.6	-1.57	23.13	-9.41	-0.08

i-nuc	BP(j)	Nuc	#BP_Win	avgMFE	avgZ	avgED	SumZ	SumZ/#TotalWindows	BPs= 4
nt-145	-	C	120	-	-	-	-	-
145	NoBP	C	49	-29.88	-1.58	26.58	-77.41	-0.65
145	39	G	1	-36.2	-1.44	28.14	-1.44	-0.01
145	127	G	7	-29.6	-1.41	37.54	-9.9	-0.08
145	111	G	23	-24.16	-0.82	25.1	-18.86	-0.16
145	194	G	40	-21.78	-0.74	25.39	-29.78	-0.25

i-nuc	BP(j)	Nuc	#BP_Win	avgMFE	avgZ	avgED	SumZ	SumZ/#TotalWindows	BPs= 6
nt-146	-	A	120	-	-	-	-	-
146	NoBP	A	38	-30.95	-1.64	26.92	-62.51	-0.52
146	38	U	1	-36.2	-1.44	28.14	-1.44	-0.01
146	126	U	7	-29.6	-1.41	37.54	-9.9	-0.08
146	110	U	23	-24.16	-0.82	25.1	-18.86	-0.16
146	141	U	6	-24.1	-0.77	31.98	-4.62	-0.04
146	193	U	40	-21.78	-0.74	25.39	-29.78	-0.25
146	261	U	5	-26.04	-1.97	19.2	-9.83	-0.08

i-nuc	BP(j)	Nuc	#BP_Win	avgMFE	avgZ	avgED	SumZ	SumZ/#TotalWindows	BPs= 3
nt-147	-	A	120	-	-	-	-	-
147	NoBP	A	67	-28.53	-1.33	27.72	-89.0	-0.74
147	140	U	6	-24.1	-0.77	31.98	-4.62	-0.04
147	192	U	40	-21.78	-0.74	25.39	-29.78	-0.25
147	260	U	7	-25.71	-1.85	19.81	-12.97	-0.11

i-nuc	BP(j)	Nuc	#BP_Win	avgMFE	avgZ	avgED	SumZ	SumZ/#TotalWindows	BPs= 3
nt-148	-	U	120	-	-	-	-	-
148	NoBP	U	104	-25.69	-1.09	26.81	-113.85	-0.95
148	52	A	2	-36.3	-1.44	35.3	-2.87	-0.02
148	139	A	6	-24.1	-0.77	31.98	-4.62	-0.04
148	259	A	8	-25.52	-1.77	19.95	-14.14	-0.12

i-nuc	BP(j)	Nuc	#BP_Win	avgMFE	avgZ	avgED	SumZ	SumZ/#TotalWindows	BPs= 8
nt-149	-	G	120	-	-	-	-	-
149	NoBP	G	63	-24.48	-1.11	24.56	-69.66	-0.58
149	51	C	2	-36.3	-1.44	35.3	-2.87	-0.02
149	37	C	1	-36.2	-1.44	28.14	-1.44	-0.01
149	45	C	9	-32.49	-1.34	36.74	-12.08	-0.1
149	123	C	7	-29.6	-1.41	37.54	-9.9	-0.08
149	108	C	23	-24.16	-0.82	25.1	-18.86	-0.16
149	138	C	6	-24.1	-0.77	31.98	-4.62	-0.04
149	131	C	1	-26.3	-1.0	37.54	-1.0	-0.01
149	258	C	8	-25.52	-1.77	19.95	-14.14	-0.12

i-nuc	BP(j)	Nuc	#BP_Win	avgMFE	avgZ	avgED	SumZ	SumZ/#TotalWindows	BPs= 7
nt-150	-	G	120	-	-	-	-	-
150	NoBP	G	69	-24.29	-1.07	25.16	-74.03	-0.62
150	50	C	2	-36.3	-1.44	35.3	-2.87	-0.02
150	36	C	1	-36.2	-1.44	28.14	-1.44	-0.01
150	44	C	9	-32.49	-1.34	36.74	-12.08	-0.1
150	122	C	7	-29.6	-1.41	37.54	-9.9	-0.08
150	107	C	23	-24.16	-0.82	25.1	-18.86	-0.16
150	130	C	1	-26.3	-1.0	37.54	-1.0	-0.01
150	257	C	8	-25.52	-1.77	19.95	-14.14	-0.12

i-nuc	BP(j)	Nuc	#BP_Win	avgMFE	avgZ	avgED	SumZ	SumZ/#TotalWindows	BPs= 7
nt-151	-	C	120	-	-	-	-	-
151	49	G	2	-36.3	-1.44	35.3	-2.87	-0.02
151	35	G	1	-36.2	-1.44	28.14	-1.44	-0.01
151	43	G	9	-32.49	-1.34	36.74	-12.08	-0.1
151	121	G	7	-29.6	-1.41	37.54	-9.9	-0.08
151	106	G	23	-24.16	-0.82	25.1	-18.86	-0.16
151	NoBP	C	2	-26.1	-0.99	34.51	-1.98	-0.02
151	128	G	1	-26.3	-1.0	37.54	-1.0	-0.01
151	181	G	75	-24.25	-1.16	24.26	-86.8	-0.72

i-nuc	BP(j)	Nuc	#BP_Win	avgMFE	avgZ	avgED	SumZ	SumZ/#TotalWindows	BPs= 5
nt-152	-	C	120	-	-	-	-	-
152	NoBP	C	10	-29.66	-1.32	37.52	-13.15	-0.11
152	34	G	1	-36.2	-1.44	28.14	-1.44	-0.01
152	42	G	8	-32.9	-1.39	36.52	-11.15	-0.09
152	105	G	23	-24.16	-0.82	25.1	-18.86	-0.16
152	127	G	1	-26.3	-1.0	37.54	-1.0	-0.01
152	180	G	77	-24.28	-1.16	24.38	-89.0	-0.74

i-nuc	BP(j)	Nuc	#BP_Win	avgMFE	avgZ	avgED	SumZ	SumZ/#TotalWindows	BPs= 1
nt-153	-	U	120	-	-	-	-	-
153	NoBP	U	43	-27.07	-1.05	30.34	-45.07	-0.38
153	179	G	77	-24.28	-1.16	24.38	-89.0	-0.74

i-nuc	BP(j)	Nuc	#BP_Win	avgMFE	avgZ	avgED	SumZ	SumZ/#TotalWindows	BPs= 2
nt-154	-	U	120	-	-	-	-	-
154	NoBP	U	38	-26.62	-0.99	30.13	-37.75	-0.31
154	58	A	4	-28.05	-1.5	30.47	-5.98	-0.05
154	178	A	78	-24.31	-1.15	24.52	-89.85	-0.75

i-nuc	BP(j)	Nuc	#BP_Win	avgMFE	avgZ	avgED	SumZ	SumZ/#TotalWindows	BPs= 2
nt-155	-	A	120	-	-	-	-	-
155	NoBP	A	38	-26.34	-0.99	29.69	-37.71	-0.31
155	57	U	4	-28.05	-1.5	30.47	-5.98	-0.05
155	177	U	78	-24.31	-1.15	24.52	-89.85	-0.75

i-nuc	BP(j)	Nuc	#BP_Win	avgMFE	avgZ	avgED	SumZ	SumZ/#TotalWindows	BPs= 2
nt-156	-	U	120	-	-	-	-	-
156	NoBP	U	38	-26.06	-0.98	29.53	-37.36	-0.31
156	56	A	4	-28.05	-1.5	30.47	-5.98	-0.05
156	176	G	78	-24.31	-1.15	24.52	-89.85	-0.75

i-nuc	BP(j)	Nuc	#BP_Win	avgMFE	avgZ	avgED	SumZ	SumZ/#TotalWindows	BPs= 2
nt-157	-	A	120	-	-	-	-	-
157	NoBP	A	38	-25.79	-0.97	29.34	-37.02	-0.31
157	55	U	4	-28.05	-1.5	30.47	-5.98	-0.05
157	175	U	78	-24.31	-1.15	24.52	-89.85	-0.75

i-nuc	BP(j)	Nuc	#BP_Win	avgMFE	avgZ	avgED	SumZ	SumZ/#TotalWindows	BPs= 4
nt-158	-	A	120	-	-	-	-	-
158	NoBP	A	30	-24.6	-0.87	26.89	-26.24	-0.22
158	118	U	6	-29.78	-1.46	39.02	-8.76	-0.07
158	54	U	4	-28.05	-1.5	30.47	-5.98	-0.05
158	177	U	2	-26.35	-0.74	32.83	-1.47	-0.01
158	174	U	78	-24.31	-1.15	24.52	-89.85	-0.75

i-nuc	BP(j)	Nuc	#BP_Win	avgMFE	avgZ	avgED	SumZ	SumZ/#TotalWindows	BPs= 4
nt-159	-	C	120	-	-	-	-	-
159	NoBP	C	30	-24.25	-0.85	26.48	-25.49	-0.21
159	117	G	6	-29.78	-1.46	39.02	-8.76	-0.07
159	53	G	4	-28.05	-1.5	30.47	-5.98	-0.05
159	176	G	2	-26.35	-0.74	32.83	-1.47	-0.01
159	173	G	78	-24.31	-1.15	24.52	-89.85	-0.75

i-nuc	BP(j)	Nuc	#BP_Win	avgMFE	avgZ	avgED	SumZ	SumZ/#TotalWindows	BPs= 3
nt-160	-	A	120	-	-	-	-	-
160	NoBP	A	94	-24.56	-1.15	25.39	-107.86	-0.9
160	116	U	6	-29.78	-1.46	39.02	-8.76	-0.07
160	174	U	18	-23.16	-0.7	23.78	-12.52	-0.1
160	175	U	2	-26.35	-0.74	32.83	-1.47	-0.01

i-nuc	BP(j)	Nuc	#BP_Win	avgMFE	avgZ	avgED	SumZ	SumZ/#TotalWindows	BPs= 2
nt-161	-	C	120	-	-	-	-	-
161	NoBP	C	94	-24.45	-1.14	25.18	-106.98	-0.89
161	115	G	6	-29.78	-1.46	39.02	-8.76	-0.07
161	173	G	20	-23.47	-0.7	24.69	-13.99	-0.12

i-nuc	BP(j)	Nuc	#BP_Win	avgMFE	avgZ	avgED	SumZ	SumZ/#TotalWindows	BPs= 2
nt-162	-	U	120	-	-	-	-	-
162	NoBP	U	94	-24.34	-1.13	25.02	-106.09	-0.88
162	114	A	6	-29.78	-1.46	39.02	-8.76	-0.07
162	172	A	20	-23.47	-0.7	24.69	-13.99	-0.12

i-nuc	BP(j)	Nuc	#BP_Win	avgMFE	avgZ	avgED	SumZ	SumZ/#TotalWindows	BPs= 2
nt-163	-	U	120	-	-	-	-	-
163	NoBP	U	95	-24.31	-1.13	25.03	-107.09	-0.89
163	113	G	5	-29.96	-1.53	38.3	-7.64	-0.06
163	171	A	20	-23.47	-0.7	24.69	-13.99	-0.12

i-nuc	BP(j)	Nuc	#BP_Win	avgMFE	avgZ	avgED	SumZ	SumZ/#TotalWindows	BPs= 2
nt-164	-	U	120	-	-	-	-	-
164	112	A	5	-29.96	-1.53	38.3	-7.64	-0.06
164	NoBP	U	95	-24.24	-1.12	24.84	-106.76	-0.89
164	170	A	20	-23.47	-0.7	24.69	-13.99	-0.12

i-nuc	BP(j)	Nuc	#BP_Win	avgMFE	avgZ	avgED	SumZ	SumZ/#TotalWindows	BPs= 0
nt-165	-	A	120	-	-	-	-	-
165	NoBP	A	120	-24.3	-1.07	25.25	-127.82	-1.07

i-nuc	BP(j)	Nuc	#BP_Win	avgMFE	avgZ	avgED	SumZ	SumZ/#TotalWindows	BPs= 0
nt-166	-	A	120	-	-	-	-	-
166	NoBP	A	120	-24.23	-1.06	25.18	-126.81	-1.06

i-nuc	BP(j)	Nuc	#BP_Win	avgMFE	avgZ	avgED	SumZ	SumZ/#TotalWindows	BPs= 0
nt-167	-	A	120	-	-	-	-	-
167	NoBP	A	120	-24.17	-1.05	25.12	-125.73	-1.05

i-nuc	BP(j)	Nuc	#BP_Win	avgMFE	avgZ	avgED	SumZ	SumZ/#TotalWindows	BPs= 0
nt-168	-	A	120	-	-	-	-	-
168	NoBP	A	120	-24.1	-1.04	25.06	-124.61	-1.04

i-nuc	BP(j)	Nuc	#BP_Win	avgMFE	avgZ	avgED	SumZ	SumZ/#TotalWindows	BPs= 0
nt-169	-	A	120	-	-	-	-	-
169	NoBP	A	120	-24.04	-1.03	25.03	-123.2	-1.03

i-nuc	BP(j)	Nuc	#BP_Win	avgMFE	avgZ	avgED	SumZ	SumZ/#TotalWindows	BPs= 1
nt-170	-	A	120	-	-	-	-	-
170	NoBP	A	100	-24.1	-1.08	25.06	-108.31	-0.9
170	164	U	20	-23.47	-0.7	24.69	-13.99	-0.12

i-nuc	BP(j)	Nuc	#BP_Win	avgMFE	avgZ	avgED	SumZ	SumZ/#TotalWindows	BPs= 2
nt-171	-	A	120	-	-	-	-	-
171	NoBP	A	98	-24.07	-1.09	24.97	-106.41	-0.89
171	163	U	20	-23.47	-0.7	24.69	-13.99	-0.12
171	289	U	2	-23.3	-0.5	26.16	-1.0	-0.01

i-nuc	BP(j)	Nuc	#BP_Win	avgMFE	avgZ	avgED	SumZ	SumZ/#TotalWindows	BPs= 2
nt-172	-	A	120	-	-	-	-	-
172	NoBP	A	98	-24.02	-1.07	24.99	-105.07	-0.88
172	162	U	20	-23.47	-0.7	24.69	-13.99	-0.12
172	288	U	2	-23.3	-0.5	26.16	-1.0	-0.01

i-nuc	BP(j)	Nuc	#BP_Win	avgMFE	avgZ	avgED	SumZ	SumZ/#TotalWindows	BPs= 3
nt-173	-	G	120	-	-	-	-	-
173	NoBP	G	20	-22.62	-0.7	26.94	-13.99	-0.12
173	161	C	20	-23.47	-0.7	24.69	-13.99	-0.12
173	159	C	78	-24.31	-1.15	24.52	-89.85	-0.75
173	287	C	2	-23.3	-0.5	26.16	-1.0	-0.01

i-nuc	BP(j)	Nuc	#BP_Win	avgMFE	avgZ	avgED	SumZ	SumZ/#TotalWindows	BPs= 4
nt-174	-	U	120	-	-	-	-	-
174	160	A	18	-23.16	-0.7	23.78	-12.52	-0.1
174	NoBP	U	2	-26.35	-0.74	32.83	-1.47	-0.01
174	158	A	78	-24.31	-1.15	24.52	-89.85	-0.75
174	269	A	20	-22.53	-0.69	26.32	-13.89	-0.12
174	286	A	2	-23.3	-0.5	26.16	-1.0	-0.01

i-nuc	BP(j)	Nuc	#BP_Win	avgMFE	avgZ	avgED	SumZ	SumZ/#TotalWindows	BPs= 4
nt-175	-	U	120	-	-	-	-	-
175	NoBP	U	17	-22.98	-0.68	23.07	-11.56	-0.1
175	160	A	2	-26.35	-0.74	32.83	-1.47	-0.01
175	157	A	78	-24.31	-1.15	24.52	-89.85	-0.75
175	268	G	21	-22.56	-0.69	26.57	-14.41	-0.12
175	285	G	2	-23.3	-0.5	26.16	-1.0	-0.01

i-nuc	BP(j)	Nuc	#BP_Win	avgMFE	avgZ	avgED	SumZ	SumZ/#TotalWindows	BPs= 3
nt-176	-	G	120	-	-	-	-	-
176	NoBP	G	25	-22.74	-0.66	27.25	-16.48	-0.14
176	159	C	2	-26.35	-0.74	32.83	-1.47	-0.01
176	156	U	78	-24.31	-1.15	24.52	-89.85	-0.75
176	95	C	15	-22.56	-0.66	21.23	-9.9	-0.08

i-nuc	BP(j)	Nuc	#BP_Win	avgMFE	avgZ	avgED	SumZ	SumZ/#TotalWindows	BPs= 4
nt-177	-	U	120	-	-	-	-	-
177	158	A	2	-26.35	-0.74	32.83	-1.47	-0.01
177	155	A	78	-24.31	-1.15	24.52	-89.85	-0.75
177	94	A	15	-22.56	-0.66	21.23	-9.9	-0.08
177	266	A	23	-22.53	-0.67	27.33	-15.42	-0.13
177	NoBP	U	2	-23.3	-0.5	26.16	-1.0	-0.01

i-nuc	BP(j)	Nuc	#BP_Win	avgMFE	avgZ	avgED	SumZ	SumZ/#TotalWindows	BPs= 4
nt-178	-	A	120	-	-	-	-	-
178	NoBP	A	2	-24.95	-0.88	31.18	-1.77	-0.01
178	154	U	78	-24.31	-1.15	24.52	-89.85	-0.75
178	93	U	15	-22.56	-0.66	21.23	-9.9	-0.08
178	265	U	23	-22.53	-0.67	27.33	-15.42	-0.13
178	284	U	2	-23.3	-0.5	26.16	-1.0	-0.01

i-nuc	BP(j)	Nuc	#BP_Win	avgMFE	avgZ	avgED	SumZ	SumZ/#TotalWindows	BPs= 4
nt-179	-	G	120	-	-	-	-	-
179	NoBP	G	3	-24.63	-1.02	27.8	-3.06	-0.03
179	153	U	77	-24.28	-1.16	24.38	-89.0	-0.74
179	92	C	15	-22.56	-0.66	21.23	-9.9	-0.08
179	264	U	23	-22.53	-0.67	27.33	-15.42	-0.13
179	283	C	2	-23.3	-0.5	26.16	-1.0	-0.01

i-nuc	BP(j)	Nuc	#BP_Win	avgMFE	avgZ	avgED	SumZ	SumZ/#TotalWindows	BPs= 4
nt-180	-	G	120	-	-	-	-	-
180	152	C	77	-24.28	-1.16	24.38	-89.0	-0.74
180	91	C	15	-22.56	-0.66	21.23	-9.9	-0.08
180	263	C	23	-22.53	-0.67	27.33	-15.42	-0.13
180	282	C	2	-23.3	-0.5	26.16	-1.0	-0.01
180	NoBP	G	3	-24.07	-1.37	21.78	-4.11	-0.03

i-nuc	BP(j)	Nuc	#BP_Win	avgMFE	avgZ	avgED	SumZ	SumZ/#TotalWindows	BPs= 3
nt-181	-	G	120	-	-	-	-	-
181	151	C	75	-24.25	-1.16	24.26	-86.8	-0.72
181	90	C	15	-22.56	-0.66	21.23	-9.9	-0.08
181	NoBP	G	7	-23.76	-1.22	23.37	-8.57	-0.07
181	262	C	23	-22.53	-0.67	27.33	-15.42	-0.13

i-nuc	BP(j)	Nuc	#BP_Win	avgMFE	avgZ	avgED	SumZ	SumZ/#TotalWindows	BPs= 1
nt-182	-	A	120	-	-	-	-	-
182	NoBP	A	97	-23.9	-1.1	23.59	-106.74	-0.89
182	261	U	23	-22.53	-0.67	27.33	-15.42	-0.13

i-nuc	BP(j)	Nuc	#BP_Win	avgMFE	avgZ	avgED	SumZ	SumZ/#TotalWindows	BPs= 1
nt-183	-	A	120	-	-	-	-	-
183	NoBP	A	97	-23.83	-1.11	23.46	-107.83	-0.9
183	260	U	23	-22.53	-0.67	27.33	-15.42	-0.13

i-nuc	BP(j)	Nuc	#BP_Win	avgMFE	avgZ	avgED	SumZ	SumZ/#TotalWindows	BPs= 1
nt-184	-	A	120	-	-	-	-	-
184	NoBP	A	114	-23.47	-1.01	24.15	-114.73	-0.96
184	144	U	6	-24.6	-1.57	23.13	-9.41	-0.08

i-nuc	BP(j)	Nuc	#BP_Win	avgMFE	avgZ	avgED	SumZ	SumZ/#TotalWindows	BPs= 2
nt-185	-	A	120	-	-	-	-	-
185	NoBP	A	110	-23.43	-1.03	23.79	-112.98	-0.94
185	120	U	4	-23.1	-0.66	30.71	-2.64	-0.02
185	143	U	6	-24.6	-1.57	23.13	-9.41	-0.08

i-nuc	BP(j)	Nuc	#BP_Win	avgMFE	avgZ	avgED	SumZ	SumZ/#TotalWindows	BPs= 4
nt-186	-	G	120	-	-	-	-	-
186	NoBP	G	85	-23.6	-1.15	22.63	-97.55	-0.81
186	119	C	4	-23.1	-0.66	30.71	-2.64	-0.02
186	142	C	6	-24.6	-1.57	23.13	-9.41	-0.08
186	257	C	23	-22.53	-0.67	27.33	-15.42	-0.13
186	274	C	2	-23.3	-0.5	26.16	-1.0	-0.01

i-nuc	BP(j)	Nuc	#BP_Win	avgMFE	avgZ	avgED	SumZ	SumZ/#TotalWindows	BPs= 4
nt-187	-	A	120	-	-	-	-	-
187	NoBP	A	85	-23.52	-1.17	22.49	-99.04	-0.83
187	118	U	4	-23.1	-0.66	30.71	-2.64	-0.02
187	141	U	6	-24.6	-1.57	23.13	-9.41	-0.08
187	256	U	23	-22.53	-0.67	27.33	-15.42	-0.13
187	273	U	2	-23.3	-0.5	26.16	-1.0	-0.01

i-nuc	BP(j)	Nuc	#BP_Win	avgMFE	avgZ	avgED	SumZ	SumZ/#TotalWindows	BPs= 2
nt-188	-	A	120	-	-	-	-	-
188	NoBP	A	112	-23.25	-1.06	23.67	-118.47	-0.99
188	140	U	6	-24.6	-1.57	23.13	-9.41	-0.08
188	272	U	2	-23.3	-0.5	26.16	-1.0	-0.01

i-nuc	BP(j)	Nuc	#BP_Win	avgMFE	avgZ	avgED	SumZ	SumZ/#TotalWindows	BPs= 3
nt-189	-	A	120	-	-	-	-	-
189	NoBP	A	109	-23.29	-1.13	23.53	-122.91	-1.02
189	87	U	5	-22.7	-0.68	18.61	-3.42	-0.03
189	116	U	4	-23.1	-0.66	30.71	-2.64	-0.02
189	271	U	2	-23.3	-0.5	26.16	-1.0	-0.01

i-nuc	BP(j)	Nuc	#BP_Win	avgMFE	avgZ	avgED	SumZ	SumZ/#TotalWindows	BPs= 3
nt-190	-	U	120	-	-	-	-	-
190	NoBP	U	109	-23.23	-1.13	23.5	-123.56	-1.03
190	86	A	5	-22.7	-0.68	18.61	-3.42	-0.03
190	115	G	4	-23.1	-0.66	30.71	-2.64	-0.02
190	270	A	2	-23.3	-0.5	26.16	-1.0	-0.01

i-nuc	BP(j)	Nuc	#BP_Win	avgMFE	avgZ	avgED	SumZ	SumZ/#TotalWindows	BPs= 3
nt-191	-	U	120	-	-	-	-	-
191	NoBP	U	109	-23.18	-1.14	23.47	-123.99	-1.03
191	85	G	5	-22.7	-0.68	18.61	-3.42	-0.03
191	114	A	4	-23.1	-0.66	30.71	-2.64	-0.02
191	269	A	2	-23.3	-0.5	26.16	-1.0	-0.01

i-nuc	BP(j)	Nuc	#BP_Win	avgMFE	avgZ	avgED	SumZ	SumZ/#TotalWindows	BPs= 5
nt-192	-	U	120	-	-	-	-	-
192	NoBP	U	55	-23.69	-1.05	24.04	-57.89	-0.48
192	84	A	5	-22.7	-0.68	18.61	-3.42	-0.03
192	113	G	4	-23.1	-0.66	30.71	-2.64	-0.02
192	147	A	40	-21.78	-0.74	25.39	-29.78	-0.25
192	268	G	2	-23.3	-0.5	26.16	-1.0	-0.01
192	298	A	14	-24.65	-2.62	15.63	-36.64	-0.31

i-nuc	BP(j)	Nuc	#BP_Win	avgMFE	avgZ	avgED	SumZ	SumZ/#TotalWindows	BPs= 5
nt-193	-	U	120	-	-	-	-	-
193	NoBP	U	53	-23.56	-1.03	24.09	-54.63	-0.46
193	83	A	5	-22.7	-0.68	18.61	-3.42	-0.03
193	112	A	4	-23.1	-0.66	30.71	-2.64	-0.02
193	146	A	40	-21.78	-0.74	25.39	-29.78	-0.25
193	267	G	2	-23.3	-0.5	26.16	-1.0	-0.01
193	297	A	16	-24.52	-2.5	16.49	-39.93	-0.33

i-nuc	BP(j)	Nuc	#BP_Win	avgMFE	avgZ	avgED	SumZ	SumZ/#TotalWindows	BPs= 4
nt-194	-	G	120	-	-	-	-	-
194	NoBP	G	17	-22.95	-0.67	24.56	-11.46	-0.1
194	82	U	5	-22.7	-0.68	18.61	-3.42	-0.03
194	145	C	40	-21.78	-0.74	25.39	-29.78	-0.25
194	230	C	41	-23.61	-1.09	24.84	-44.49	-0.37
194	296	C	17	-24.44	-2.48	16.58	-42.23	-0.35

i-nuc	BP(j)	Nuc	#BP_Win	avgMFE	avgZ	avgED	SumZ	SumZ/#TotalWindows	BPs= 7
nt-195	-	A	120	-	-	-	-	-
195	NoBP	A	10	-22.49	-0.65	22.54	-6.48	-0.05
195	81	U	5	-22.7	-0.68	18.61	-3.42	-0.03
195	110	U	4	-23.1	-0.66	30.71	-2.64	-0.02
195	144	U	40	-21.78	-0.74	25.39	-29.78	-0.25
195	229	U	41	-23.61	-1.09	24.84	-44.49	-0.37
195	265	U	2	-23.3	-0.5	26.16	-1.0	-0.01
195	295	U	17	-24.44	-2.48	16.58	-42.23	-0.35
195	294	U	1	-20.6	-1.68	24.92	-1.68	-0.01

i-nuc	BP(j)	Nuc	#BP_Win	avgMFE	avgZ	avgED	SumZ	SumZ/#TotalWindows	BPs= 5
nt-196	-	A	120	-	-	-	-	-
196	NoBP	A	19	-22.51	-0.7	23.06	-13.31	-0.11
196	143	U	40	-21.78	-0.74	25.39	-29.78	-0.25
196	228	U	41	-23.61	-1.09	24.84	-44.49	-0.37
196	264	U	2	-23.3	-0.5	26.16	-1.0	-0.01
196	294	U	17	-24.44	-2.48	16.58	-42.23	-0.35
196	293	U	1	-20.6	-1.68	24.92	-1.68	-0.01

i-nuc	BP(j)	Nuc	#BP_Win	avgMFE	avgZ	avgED	SumZ	SumZ/#TotalWindows	BPs= 7
nt-197	-	G	120	-	-	-	-	-
197	NoBP	G	13	-22.49	-0.64	20.48	-8.36	-0.07
197	108	C	4	-23.1	-0.66	30.71	-2.64	-0.02
197	142	C	40	-21.78	-0.74	25.39	-29.78	-0.25
197	227	U	41	-23.61	-1.09	24.84	-44.49	-0.37
197	263	C	2	-23.3	-0.5	26.16	-1.0	-0.01
197	293	U	17	-24.44	-2.48	16.58	-42.23	-0.35
197	292	C	1	-20.6	-1.68	24.92	-1.68	-0.01
197	300	C	2	-20.1	-1.57	25.13	-3.14	-0.03

i-nuc	BP(j)	Nuc	#BP_Win	avgMFE	avgZ	avgED	SumZ	SumZ/#TotalWindows	BPs= 8
nt-198	-	G	120	-	-	-	-	-
198	NoBP	G	12	-22.48	-0.64	20.45	-7.65	-0.06
198	107	C	4	-23.1	-0.66	30.71	-2.64	-0.02
198	138	C	40	-21.78	-0.74	25.39	-29.78	-0.25
198	226	C	41	-23.61	-1.09	24.84	-44.49	-0.37
198	262	C	2	-23.3	-0.5	26.16	-1.0	-0.01
198	292	C	17	-24.44	-2.48	16.58	-42.23	-0.35
198	291	U	1	-20.6	-1.68	24.92	-1.68	-0.01
198	299	C	2	-20.1	-1.57	25.13	-3.14	-0.03
198	296	C	1	-18.4	-1.6	23.57	-1.6	-0.01

i-nuc	BP(j)	Nuc	#BP_Win	avgMFE	avgZ	avgED	SumZ	SumZ/#TotalWindows	BPs= 4
nt-199	-	U	120	-	-	-	-	-
199	NoBP	U	73	-23.46	-1.34	22.29	-97.97	-0.82
199	106	G	4	-23.1	-0.66	30.71	-2.64	-0.02
199	137	A	40	-21.78	-0.74	25.39	-29.78	-0.25
199	290	A	1	-20.6	-1.68	24.92	-1.68	-0.01
199	298	A	2	-20.1	-1.57	25.13	-3.14	-0.03

i-nuc	BP(j)	Nuc	#BP_Win	avgMFE	avgZ	avgED	SumZ	SumZ/#TotalWindows	BPs= 4
nt-200	-	U	120	-	-	-	-	-
200	NoBP	U	57	-23.02	-1.02	24.2	-58.22	-0.49
200	105	G	4	-23.1	-0.66	30.71	-2.64	-0.02
200	136	A	40	-21.78	-0.74	25.39	-29.78	-0.25
200	290	A	17	-24.44	-2.48	16.58	-42.23	-0.35
200	297	A	2	-20.1	-1.57	25.13	-3.14	-0.03

i-nuc	BP(j)	Nuc	#BP_Win	avgMFE	avgZ	avgED	SumZ	SumZ/#TotalWindows	BPs= 6
nt-201	-	A	120	-	-	-	-	-
201	NoBP	A	14	-21.39	-0.79	22.9	-11.12	-0.09
201	104	U	4	-23.1	-0.66	30.71	-2.64	-0.02
201	135	U	40	-21.78	-0.74	25.39	-29.78	-0.25
201	223	U	41	-23.61	-1.09	24.84	-44.49	-0.37
201	289	U	17	-24.44	-2.48	16.58	-42.23	-0.35
201	288	U	1	-20.6	-1.68	24.92	-1.68	-0.01
201	293	U	3	-19.53	-1.58	24.61	-4.74	-0.04

i-nuc	BP(j)	Nuc	#BP_Win	avgMFE	avgZ	avgED	SumZ	SumZ/#TotalWindows	BPs= 7
nt-202	-	G	120	-	-	-	-	-
202	NoBP	G	12	-20.63	-0.92	23.0	-11.0	-0.09
202	103	C	4	-23.1	-0.66	30.71	-2.64	-0.02
202	134	C	40	-21.78	-0.74	25.39	-29.78	-0.25
202	222	C	41	-23.61	-1.09	24.84	-44.49	-0.37
202	261	U	2	-23.3	-0.5	26.16	-1.0	-0.01
202	288	U	17	-24.44	-2.48	16.58	-42.23	-0.35
202	287	C	1	-20.6	-1.68	24.92	-1.68	-0.01
202	292	C	3	-19.53	-1.58	24.61	-4.74	-0.04

i-nuc	BP(j)	Nuc	#BP_Win	avgMFE	avgZ	avgED	SumZ	SumZ/#TotalWindows	BPs= 2
nt-203	-	A	120	-	-	-	-	-
203	NoBP	A	115	-22.69	-1.16	23.84	-133.23	-1.11
203	260	U	2	-23.3	-0.5	26.16	-1.0	-0.01
203	291	U	3	-19.53	-1.58	24.61	-4.74	-0.04

i-nuc	BP(j)	Nuc	#BP_Win	avgMFE	avgZ	avgED	SumZ	SumZ/#TotalWindows	BPs= 5
nt-204	-	U	120	-	-	-	-	-
204	NoBP	U	39	-20.77	-0.72	26.84	-28.05	-0.23
204	129	A	17	-22.97	-1.08	21.55	-18.37	-0.15
204	218	A	41	-23.61	-1.09	24.84	-44.49	-0.37
204	259	A	2	-23.3	-0.5	26.16	-1.0	-0.01
204	286	A	18	-24.23	-2.44	17.04	-43.91	-0.37
204	290	A	3	-19.53	-1.58	24.61	-4.74	-0.04

i-nuc	BP(j)	Nuc	#BP_Win	avgMFE	avgZ	avgED	SumZ	SumZ/#TotalWindows	BPs= 3
nt-205	-	C	120	-	-	-	-	-
205	NoBP	C	44	-20.68	-0.8	26.64	-35.35	-0.29
205	128	G	17	-22.97	-1.08	21.55	-18.37	-0.15
205	217	G	41	-23.61	-1.09	24.84	-44.49	-0.37
205	285	G	18	-24.23	-2.44	17.04	-43.91	-0.37

i-nuc	BP(j)	Nuc	#BP_Win	avgMFE	avgZ	avgED	SumZ	SumZ/#TotalWindows	BPs= 5
nt-206	-	U	120	-	-	-	-	-
206	NoBP	U	69	-23.5	-1.34	23.24	-92.67	-0.77
206	98	A	4	-23.1	-0.66	30.71	-2.64	-0.02
206	127	G	17	-22.97	-1.08	21.55	-18.37	-0.15
206	217	G	19	-21.03	-0.56	27.05	-10.62	-0.09
206	285	G	10	-17.83	-1.71	23.64	-17.14	-0.14
206	325	A	1	-17.5	-2.26	21.0	-2.26	-0.02

i-nuc	BP(j)	Nuc	#BP_Win	avgMFE	avgZ	avgED	SumZ	SumZ/#TotalWindows	BPs= 6
nt-207	-	A	120	-	-	-	-	-
207	NoBP	A	7	-21.2	-0.38	29.42	-2.67	-0.02
207	97	U	4	-23.1	-0.66	30.71	-2.64	-0.02
207	124	U	17	-22.97	-1.08	21.55	-18.37	-0.15
207	216	U	60	-22.79	-0.92	25.54	-55.11	-0.46
207	256	U	2	-23.3	-0.5	26.16	-1.0	-0.01
207	284	U	28	-21.94	-2.18	19.4	-61.05	-0.51
207	324	U	2	-17.2	-2.15	21.32	-4.3	-0.04

i-nuc	BP(j)	Nuc	#BP_Win	avgMFE	avgZ	avgED	SumZ	SumZ/#TotalWindows	BPs= 8
nt-208	-	G	120	-	-	-	-	-
208	NoBP	G	5	-21.62	-0.36	32.71	-1.8	-0.01
208	96	U	4	-23.1	-0.66	30.71	-2.64	-0.02
208	123	C	17	-22.97	-1.08	21.55	-18.37	-0.15
208	215	C	60	-22.79	-0.92	25.54	-55.11	-0.46
208	240	C	1	-17.9	-0.13	22.74	-0.13	-0.0
208	255	C	2	-23.3	-0.5	26.16	-1.0	-0.01
208	283	C	28	-21.94	-2.18	19.4	-61.05	-0.51
208	323	C	2	-17.2	-2.15	21.32	-4.3	-0.04
208	322	C	1	-16.6	-2.07	20.93	-2.07	-0.02

i-nuc	BP(j)	Nuc	#BP_Win	avgMFE	avgZ	avgED	SumZ	SumZ/#TotalWindows	BPs= 7
nt-209	-	G	120	-	-	-	-	-
209	NoBP	G	65	-22.61	-0.9	26.08	-58.45	-0.49
209	95	C	4	-23.1	-0.66	30.71	-2.64	-0.02
209	122	C	17	-22.97	-1.08	21.55	-18.37	-0.15
209	239	C	1	-17.9	-0.13	22.74	-0.13	-0.0
209	254	C	2	-23.3	-0.5	26.16	-1.0	-0.01
209	282	C	28	-21.94	-2.18	19.4	-61.05	-0.51
209	322	C	2	-17.2	-2.15	21.32	-4.3	-0.04
209	321	C	1	-16.6	-2.07	20.93	-2.07	-0.02

i-nuc	BP(j)	Nuc	#BP_Win	avgMFE	avgZ	avgED	SumZ	SumZ/#TotalWindows	BPs= 4
nt-210	-	U	120	-	-	-	-	-
210	94	A	4	-23.1	-0.66	30.71	-2.64	-0.02
210	NoBP	U	70	-22.3	-0.97	25.69	-68.01	-0.57
210	121	G	17	-22.97	-1.08	21.55	-18.37	-0.15
210	238	A	1	-17.9	-0.13	22.74	-0.13	-0.0
210	281	A	28	-21.94	-2.18	19.4	-61.05	-0.51

i-nuc	BP(j)	Nuc	#BP_Win	avgMFE	avgZ	avgED	SumZ	SumZ/#TotalWindows	BPs= 3
nt-211	-	A	120	-	-	-	-	-
211	93	U	2	-23.75	-0.86	26.52	-1.72	-0.01
211	NoBP	A	100	-22.18	-1.28	23.94	-128.37	-1.07
211	120	U	16	-23.19	-1.13	21.41	-18.15	-0.15
211	320	U	2	-17.2	-2.15	21.32	-4.3	-0.04

i-nuc	BP(j)	Nuc	#BP_Win	avgMFE	avgZ	avgED	SumZ	SumZ/#TotalWindows	BPs= 2
nt-212	-	A	120	-	-	-	-	-
212	NoBP	A	115	-22.43	-1.24	23.71	-142.61	-1.19
212	319	U	2	-17.2	-2.15	21.32	-4.3	-0.04
212	312	U	3	-16.4	-2.49	18.73	-7.48	-0.06

i-nuc	BP(j)	Nuc	#BP_Win	avgMFE	avgZ	avgED	SumZ	SumZ/#TotalWindows	BPs= 1
nt-213	-	A	120	-	-	-	-	-
213	NoBP	A	117	-22.28	-1.27	23.62	-148.46	-1.24
213	311	U	3	-16.4	-2.49	18.73	-7.48	-0.06

i-nuc	BP(j)	Nuc	#BP_Win	avgMFE	avgZ	avgED	SumZ	SumZ/#TotalWindows	BPs= 2
nt-214	-	A	120	-	-	-	-	-
214	NoBP	A	116	-22.23	-1.3	23.42	-150.29	-1.25
214	116	U	1	-21.3	-0.1	36.67	-0.1	-0.0
214	310	U	3	-16.4	-2.49	18.73	-7.48	-0.06

i-nuc	BP(j)	Nuc	#BP_Win	avgMFE	avgZ	avgED	SumZ	SumZ/#TotalWindows	BPs= 3
nt-215	-	C	120	-	-	-	-	-
215	NoBP	C	56	-21.54	-1.74	20.83	-97.59	-0.81
215	115	G	1	-21.3	-0.1	36.67	-0.1	-0.0
215	208	G	60	-22.79	-0.92	25.54	-55.11	-0.46
215	309	G	3	-16.4	-2.49	18.73	-7.48	-0.06

i-nuc	BP(j)	Nuc	#BP_Win	avgMFE	avgZ	avgED	SumZ	SumZ/#TotalWindows	BPs= 6
nt-216	-	U	120	-	-	-	-	-
216	NoBP	U	20	-22.74	-0.98	22.06	-19.6	-0.16
216	114	A	1	-21.3	-0.1	36.67	-0.1	-0.0
216	207	A	60	-22.79	-0.92	25.54	-55.11	-0.46
216	275	A	28	-21.94	-2.18	19.4	-61.05	-0.51
216	317	A	2	-17.2	-2.15	21.32	-4.3	-0.04
216	313	A	6	-16.32	-2.47	20.59	-14.84	-0.12
216	308	A	3	-16.4	-2.49	18.73	-7.48	-0.06

i-nuc	BP(j)	Nuc	#BP_Win	avgMFE	avgZ	avgED	SumZ	SumZ/#TotalWindows	BPs= 7
nt-217	-	G	120	-	-	-	-	-
217	NoBP	G	6	-20.22	-0.31	26.35	-1.86	-0.02
217	206	U	19	-21.03	-0.56	27.05	-10.62	-0.09
217	119	C	11	-24.47	-1.5	18.94	-16.51	-0.14
217	230	C	6	-18.95	-1.43	21.87	-8.61	-0.07
217	205	C	41	-23.61	-1.09	24.84	-44.49	-0.37
217	274	C	28	-21.94	-2.18	19.4	-61.05	-0.51
217	316	C	2	-17.2	-2.15	21.32	-4.3	-0.04
217	312	U	7	-16.16	-2.44	20.9	-17.1	-0.14

i-nuc	BP(j)	Nuc	#BP_Win	avgMFE	avgZ	avgED	SumZ	SumZ/#TotalWindows	BPs= 5
nt-218	-	A	120	-	-	-	-	-
218	NoBP	A	36	-21.76	-0.87	24.0	-31.38	-0.26
218	229	U	6	-18.95	-1.43	21.87	-8.61	-0.07
218	204	U	41	-23.61	-1.09	24.84	-44.49	-0.37
218	273	U	28	-21.94	-2.18	19.4	-61.05	-0.51
218	315	U	2	-17.2	-2.15	21.32	-4.3	-0.04
218	311	U	7	-16.16	-2.44	20.9	-17.1	-0.14

i-nuc	BP(j)	Nuc	#BP_Win	avgMFE	avgZ	avgED	SumZ	SumZ/#TotalWindows	BPs= 5
nt-219	-	A	120	-	-	-	-	-
219	NoBP	A	66	-22.35	-0.93	25.09	-61.64	-0.51
219	118	U	11	-24.47	-1.5	18.94	-16.51	-0.14
219	228	U	6	-18.95	-1.43	21.87	-8.61	-0.07
219	272	U	28	-21.94	-2.18	19.4	-61.05	-0.51
219	314	U	2	-17.2	-2.15	21.32	-4.3	-0.04
219	310	U	7	-16.16	-2.44	20.9	-17.1	-0.14

i-nuc	BP(j)	Nuc	#BP_Win	avgMFE	avgZ	avgED	SumZ	SumZ/#TotalWindows	BPs= 2
nt-220	-	C	120	-	-	-	-	-
220	NoBP	C	102	-21.87	-1.35	23.09	-137.8	-1.15
220	117	G	11	-24.47	-1.5	18.94	-16.51	-0.14
220	309	G	7	-16.16	-2.44	20.9	-17.1	-0.14

i-nuc	BP(j)	Nuc	#BP_Win	avgMFE	avgZ	avgED	SumZ	SumZ/#TotalWindows	BPs= 2
nt-221	-	A	120	-	-	-	-	-
221	NoBP	A	107	-21.52	-1.43	22.82	-152.77	-1.27
221	116	U	11	-24.47	-1.5	18.94	-16.51	-0.14
221	310	U	2	-17.2	-2.15	21.32	-4.3	-0.04

i-nuc	BP(j)	Nuc	#BP_Win	avgMFE	avgZ	avgED	SumZ	SumZ/#TotalWindows	BPs= 3
nt-222	-	C	120	-	-	-	-	-
222	NoBP	C	66	-20.11	-1.68	21.29	-110.57	-0.92
222	115	G	11	-24.47	-1.5	18.94	-16.51	-0.14
222	202	G	41	-23.61	-1.09	24.84	-44.49	-0.37
222	309	G	2	-17.2	-2.15	21.32	-4.3	-0.04

i-nuc	BP(j)	Nuc	#BP_Win	avgMFE	avgZ	avgED	SumZ	SumZ/#TotalWindows	BPs= 3
nt-223	-	U	120	-	-	-	-	-
223	NoBP	U	67	-20.02	-1.69	21.0	-113.33	-0.94
223	114	A	10	-24.82	-1.6	18.81	-15.98	-0.13
223	201	A	41	-23.61	-1.09	24.84	-44.49	-0.37
223	308	A	2	-17.2	-2.15	21.32	-4.3	-0.04

i-nuc	BP(j)	Nuc	#BP_Win	avgMFE	avgZ	avgED	SumZ	SumZ/#TotalWindows	BPs= 1
nt-224	-	C	120	-	-	-	-	-
224	113	G	9	-25.19	-1.7	18.58	-15.27	-0.13
224	NoBP	C	111	-21.25	-1.49	22.34	-165.03	-1.38

i-nuc	BP(j)	Nuc	#BP_Win	avgMFE	avgZ	avgED	SumZ	SumZ/#TotalWindows	BPs= 2
nt-225	-	C	120	-	-	-	-	-
225	NoBP	C	114	-21.54	-1.57	21.97	-179.18	-1.49
225	128	G	1	-20.5	-0.39	28.48	-0.39	-0.0
225	237	G	5	-19.96	-0.39	23.18	-1.96	-0.02

i-nuc	BP(j)	Nuc	#BP_Win	avgMFE	avgZ	avgED	SumZ	SumZ/#TotalWindows	BPs= 3
nt-226	-	C	120	-	-	-	-	-
226	NoBP	C	73	-20.23	-1.86	20.4	-135.43	-1.13
226	127	G	1	-20.5	-0.39	28.48	-0.39	-0.0
226	236	G	5	-19.96	-0.39	23.18	-1.96	-0.02
226	198	G	41	-23.61	-1.09	24.84	-44.49	-0.37

i-nuc	BP(j)	Nuc	#BP_Win	avgMFE	avgZ	avgED	SumZ	SumZ/#TotalWindows	BPs= 2
nt-227	-	U	120	-	-	-	-	-
227	NoBP	U	74	-20.09	-1.84	20.54	-136.45	-1.14
227	235	A	5	-19.96	-0.39	23.18	-1.96	-0.02
227	197	G	41	-23.61	-1.09	24.84	-44.49	-0.37

i-nuc	BP(j)	Nuc	#BP_Win	avgMFE	avgZ	avgED	SumZ	SumZ/#TotalWindows	BPs= 2
nt-228	-	U	120	-	-	-	-	-
228	NoBP	U	73	-20.03	-1.78	20.65	-130.05	-1.08
228	219	A	6	-18.95	-1.43	21.87	-8.61	-0.07
228	196	A	41	-23.61	-1.09	24.84	-44.49	-0.37

i-nuc	BP(j)	Nuc	#BP_Win	avgMFE	avgZ	avgED	SumZ	SumZ/#TotalWindows	BPs= 2
nt-229	-	U	120	-	-	-	-	-
229	NoBP	U	73	-19.89	-1.77	20.73	-129.56	-1.08
229	218	A	6	-18.95	-1.43	21.87	-8.61	-0.07
229	195	A	41	-23.61	-1.09	24.84	-44.49	-0.37

i-nuc	BP(j)	Nuc	#BP_Win	avgMFE	avgZ	avgED	SumZ	SumZ/#TotalWindows	BPs= 2
nt-230	-	C	120	-	-	-	-	-
230	NoBP	C	73	-19.77	-1.77	20.78	-129.15	-1.08
230	217	G	6	-18.95	-1.43	21.87	-8.61	-0.07
230	194	G	41	-23.61	-1.09	24.84	-44.49	-0.37

i-nuc	BP(j)	Nuc	#BP_Win	avgMFE	avgZ	avgED	SumZ	SumZ/#TotalWindows	BPs= 0
nt-231	-	U	120	-	-	-	-	-
231	NoBP	U	120	-21.0	-1.52	22.25	-182.28	-1.52

i-nuc	BP(j)	Nuc	#BP_Win	avgMFE	avgZ	avgED	SumZ	SumZ/#TotalWindows	BPs= 0
nt-232	-	C	120	-	-	-	-	-
232	NoBP	C	120	-20.96	-1.52	22.28	-182.34	-1.52

i-nuc	BP(j)	Nuc	#BP_Win	avgMFE	avgZ	avgED	SumZ	SumZ/#TotalWindows	BPs= 2
nt-233	-	G	120	-	-	-	-	-
233	NoBP	G	19	-20.16	-0.52	22.51	-9.86	-0.08
233	122	C	1	-20.5	-0.39	28.48	-0.39	-0.0
233	253	C	100	-21.06	-1.72	22.23	-172.15	-1.43

i-nuc	BP(j)	Nuc	#BP_Win	avgMFE	avgZ	avgED	SumZ	SumZ/#TotalWindows	BPs= 2
nt-234	-	C	120	-	-	-	-	-
234	NoBP	C	19	-19.96	-0.55	22.66	-10.51	-0.09
234	121	G	1	-20.5	-0.39	28.48	-0.39	-0.0
234	252	G	100	-21.06	-1.72	22.23	-172.15	-1.43

i-nuc	BP(j)	Nuc	#BP_Win	avgMFE	avgZ	avgED	SumZ	SumZ/#TotalWindows	BPs= 3
nt-235	-	A	120	-	-	-	-	-
235	NoBP	A	14	-19.74	-0.65	22.66	-9.06	-0.08
235	120	U	1	-20.5	-0.39	28.48	-0.39	-0.0
235	227	U	5	-19.96	-0.39	23.18	-1.96	-0.02
235	251	U	100	-21.06	-1.72	22.23	-172.15	-1.43

i-nuc	BP(j)	Nuc	#BP_Win	avgMFE	avgZ	avgED	SumZ	SumZ/#TotalWindows	BPs= 5
nt-236	-	G	120	-	-	-	-	-
236	NoBP	G	3	-19.83	-0.5	22.67	-1.49	-0.01
236	119	C	1	-20.5	-0.39	28.48	-0.39	-0.0
236	226	C	5	-19.96	-0.39	23.18	-1.96	-0.02
236	131	C	6	-18.95	-0.28	24.34	-1.66	-0.01
236	251	U	5	-20.28	-1.35	20.96	-6.73	-0.06
236	250	C	100	-21.06	-1.72	22.23	-172.15	-1.43

i-nuc	BP(j)	Nuc	#BP_Win	avgMFE	avgZ	avgED	SumZ	SumZ/#TotalWindows	BPs= 3
nt-237	-	G	120	-	-	-	-	-
237	NoBP	G	102	-21.03	-1.69	22.3	-172.67	-1.44
237	225	C	5	-19.96	-0.39	23.18	-1.96	-0.02
237	130	C	6	-18.95	-0.28	24.34	-1.66	-0.01
237	250	C	7	-20.09	-1.32	20.88	-9.25	-0.08

i-nuc	BP(j)	Nuc	#BP_Win	avgMFE	avgZ	avgED	SumZ	SumZ/#TotalWindows	BPs= 2
nt-238	-	A	120	-	-	-	-	-
238	NoBP	A	10	-19.31	-0.3	24.13	-3.02	-0.03
238	210	U	1	-17.9	-0.13	22.74	-0.13	-0.0
238	249	U	109	-20.93	-1.68	22.13	-182.63	-1.52

i-nuc	BP(j)	Nuc	#BP_Win	avgMFE	avgZ	avgED	SumZ	SumZ/#TotalWindows	BPs= 3
nt-239	-	C	120	-	-	-	-	-
239	NoBP	C	2	-19.95	-0.34	22.68	-0.68	-0.01
239	128	G	6	-18.95	-0.28	24.34	-1.66	-0.01
239	209	G	1	-17.9	-0.13	22.74	-0.13	-0.0
239	248	G	111	-20.84	-1.65	22.16	-183.04	-1.53

i-nuc	BP(j)	Nuc	#BP_Win	avgMFE	avgZ	avgED	SumZ	SumZ/#TotalWindows	BPs= 3
nt-240	-	C	120	-	-	-	-	-
240	NoBP	C	2	-15.6	0.19	27.36	0.38	0.0
240	127	G	6	-18.95	-0.28	24.34	-1.66	-0.01
240	208	G	1	-17.9	-0.13	22.74	-0.13	-0.0
240	247	G	111	-20.84	-1.65	22.16	-183.04	-1.53

i-nuc	BP(j)	Nuc	#BP_Win	avgMFE	avgZ	avgED	SumZ	SumZ/#TotalWindows	BPs= 2
nt-241	-	A	120	-	-	-	-	-
241	126	U	5	-19.1	-0.31	24.18	-1.57	-0.01
241	NoBP	A	4	-15.22	0.16	28.2	0.64	0.01
241	246	U	111	-20.84	-1.65	22.16	-183.04	-1.53

i-nuc	BP(j)	Nuc	#BP_Win	avgMFE	avgZ	avgED	SumZ	SumZ/#TotalWindows	BPs= 1
nt-242	-	U	120	-	-	-	-	-
242	125	A	3	-19.47	-0.44	23.28	-1.32	-0.01
242	NoBP	U	117	-20.57	-1.56	22.49	-182.5	-1.52

i-nuc	BP(j)	Nuc	#BP_Win	avgMFE	avgZ	avgED	SumZ	SumZ/#TotalWindows	BPs= 0
nt-243	-	U	120	-	-	-	-	-
243	NoBP	U	120	-20.49	-1.53	22.56	-183.05	-1.53

i-nuc	BP(j)	Nuc	#BP_Win	avgMFE	avgZ	avgED	SumZ	SumZ/#TotalWindows	BPs= 0
nt-244	-	U	120	-	-	-	-	-
244	NoBP	U	120	-20.44	-1.51	22.62	-181.65	-1.51

i-nuc	BP(j)	Nuc	#BP_Win	avgMFE	avgZ	avgED	SumZ	SumZ/#TotalWindows	BPs= 0
nt-245	-	U	120	-	-	-	-	-
245	NoBP	U	120	-20.4	-1.51	22.65	-180.84	-1.51

i-nuc	BP(j)	Nuc	#BP_Win	avgMFE	avgZ	avgED	SumZ	SumZ/#TotalWindows	BPs= 2
nt-246	-	U	120	-	-	-	-	-
246	NoBP	U	8	-15.11	0.22	28.36	1.8	0.02
246	241	A	111	-20.84	-1.65	22.16	-183.04	-1.53
246	259	A	1	-11.8	0.6	30.94	0.6	0.01

i-nuc	BP(j)	Nuc	#BP_Win	avgMFE	avgZ	avgED	SumZ	SumZ/#TotalWindows	BPs= 3
nt-247	-	G	120	-	-	-	-	-
247	NoBP	G	1	-17.9	-0.13	22.74	-0.13	-0.0
247	240	C	111	-20.84	-1.65	22.16	-183.04	-1.53
247	258	C	1	-11.8	0.6	30.94	0.6	0.01
247	283	C	7	-14.47	0.26	28.76	1.81	0.02

i-nuc	BP(j)	Nuc	#BP_Win	avgMFE	avgZ	avgED	SumZ	SumZ/#TotalWindows	BPs= 4
nt-248	-	G	120	-	-	-	-	-
248	239	C	111	-20.84	-1.65	22.16	-183.04	-1.53
248	257	C	1	-11.8	0.6	30.94	0.6	0.01
248	282	C	7	-14.47	0.26	28.76	1.81	0.02
248	279	U	1	-14.7	-0.07	26.7	-0.07	-0.0

i-nuc	BP(j)	Nuc	#BP_Win	avgMFE	avgZ	avgED	SumZ	SumZ/#TotalWindows	BPs= 3
nt-249	-	U	120	-	-	-	-	-
249	238	A	109	-20.93	-1.68	22.13	-182.63	-1.52
249	NoBP	U	3	-13.07	0.15	27.34	0.45	0.0
249	281	A	7	-14.47	0.26	28.76	1.81	0.02
249	278	A	1	-14.7	-0.07	26.7	-0.07	-0.0

i-nuc	BP(j)	Nuc	#BP_Win	avgMFE	avgZ	avgED	SumZ	SumZ/#TotalWindows	BPs= 3
nt-250	-	C	120	-	-	-	-	-
250	237	G	7	-20.09	-1.32	20.88	-9.25	-0.08
250	236	G	100	-21.06	-1.72	22.23	-172.15	-1.43
250	NoBP	C	12	-14.09	0.15	27.73	1.75	0.01
250	277	G	1	-14.7	-0.07	26.7	-0.07	-0.0

i-nuc	BP(j)	Nuc	#BP_Win	avgMFE	avgZ	avgED	SumZ	SumZ/#TotalWindows	BPs= 4
nt-251	-	U	120	-	-	-	-	-
251	236	G	5	-20.28	-1.35	20.96	-6.73	-0.06
251	235	A	100	-21.06	-1.72	22.23	-172.15	-1.43
251	356	A	3	-14.83	-0.76	23.51	-2.28	-0.02
251	NoBP	U	11	-14.29	0.21	28.14	2.36	0.02
251	275	A	1	-14.7	-0.07	26.7	-0.07	-0.0

i-nuc	BP(j)	Nuc	#BP_Win	avgMFE	avgZ	avgED	SumZ	SumZ/#TotalWindows	BPs= 3
nt-252	-	G	120	-	-	-	-	-
252	NoBP	G	16	-15.68	-0.21	26.22	-3.42	-0.03
252	234	C	100	-21.06	-1.72	22.23	-172.15	-1.43
252	355	C	3	-14.83	-0.76	23.51	-2.28	-0.02
252	274	C	1	-14.7	-0.07	26.7	-0.07	-0.0

i-nuc	BP(j)	Nuc	#BP_Win	avgMFE	avgZ	avgED	SumZ	SumZ/#TotalWindows	BPs= 2
nt-253	-	C	120	-	-	-	-	-
253	233	G	100	-21.06	-1.72	22.23	-172.15	-1.43
253	NoBP	C	17	-15.19	-0.17	26.52	-2.81	-0.02
253	354	G	3	-14.83	-0.76	23.51	-2.28	-0.02

i-nuc	BP(j)	Nuc	#BP_Win	avgMFE	avgZ	avgED	SumZ	SumZ/#TotalWindows	BPs= 1
nt-254	-	C	120	-	-	-	-	-
254	NoBP	C	118	-19.94	-1.48	22.89	-174.51	-1.45
254	209	G	2	-23.3	-0.5	26.16	-1.0	-0.01

i-nuc	BP(j)	Nuc	#BP_Win	avgMFE	avgZ	avgED	SumZ	SumZ/#TotalWindows	BPs= 1
nt-255	-	C	120	-	-	-	-	-
255	NoBP	C	118	-19.88	-1.46	22.99	-172.57	-1.44
255	208	G	2	-23.3	-0.5	26.16	-1.0	-0.01

i-nuc	BP(j)	Nuc	#BP_Win	avgMFE	avgZ	avgED	SumZ	SumZ/#TotalWindows	BPs= 3
nt-256	-	U	120	-	-	-	-	-
256	NoBP	U	87	-19.13	-1.72	21.59	-149.89	-1.25
256	269	A	8	-19.35	-0.6	27.68	-4.84	-0.04
256	187	A	23	-22.53	-0.67	27.33	-15.42	-0.13
256	207	A	2	-23.3	-0.5	26.16	-1.0	-0.01

i-nuc	BP(j)	Nuc	#BP_Win	avgMFE	avgZ	avgED	SumZ	SumZ/#TotalWindows	BPs= 4
nt-257	-	C	120	-	-	-	-	-
257	NoBP	C	80	-18.59	-1.69	21.95	-135.24	-1.13
257	150	G	8	-25.52	-1.77	19.95	-14.14	-0.12
257	268	G	8	-19.35	-0.6	27.68	-4.84	-0.04
257	186	G	23	-22.53	-0.67	27.33	-15.42	-0.13
257	248	G	1	-11.8	0.6	30.94	0.6	0.01

i-nuc	BP(j)	Nuc	#BP_Win	avgMFE	avgZ	avgED	SumZ	SumZ/#TotalWindows	BPs= 3
nt-258	-	C	120	-	-	-	-	-
258	NoBP	C	103	-19.4	-1.44	23.34	-148.64	-1.24
258	149	G	8	-25.52	-1.77	19.95	-14.14	-0.12
258	267	G	8	-19.35	-0.6	27.68	-4.84	-0.04
258	247	G	1	-11.8	0.6	30.94	0.6	0.01

i-nuc	BP(j)	Nuc	#BP_Win	avgMFE	avgZ	avgED	SumZ	SumZ/#TotalWindows	BPs= 4
nt-259	-	A	120	-	-	-	-	-
259	NoBP	A	35	-21.62	-0.62	27.88	-21.58	-0.18
259	148	U	8	-25.52	-1.77	19.95	-14.14	-0.12
259	204	U	2	-23.3	-0.5	26.16	-1.0	-0.01
259	271	U	74	-18.16	-1.74	21.85	-128.99	-1.07
259	246	U	1	-11.8	0.6	30.94	0.6	0.01

i-nuc	BP(j)	Nuc	#BP_Win	avgMFE	avgZ	avgED	SumZ	SumZ/#TotalWindows	BPs= 5
nt-260	-	U	120	-	-	-	-	-
260	147	A	7	-25.71	-1.85	19.81	-12.97	-0.11
260	NoBP	U	13	-19.21	-0.4	28.93	-5.25	-0.04
260	183	A	23	-22.53	-0.67	27.33	-15.42	-0.13
260	203	A	2	-23.3	-0.5	26.16	-1.0	-0.01
260	270	A	74	-18.16	-1.74	21.85	-128.99	-1.07
260	377	G	1	-18.3	0.59	42.73	0.59	0.0

i-nuc	BP(j)	Nuc	#BP_Win	avgMFE	avgZ	avgED	SumZ	SumZ/#TotalWindows	BPs= 5
nt-261	-	U	120	-	-	-	-	-
261	146	A	5	-26.04	-1.97	19.2	-9.83	-0.08
261	NoBP	U	12	-19.96	-0.65	26.28	-7.83	-0.07
261	182	A	23	-22.53	-0.67	27.33	-15.42	-0.13
261	202	G	2	-23.3	-0.5	26.16	-1.0	-0.01
261	269	A	75	-18.17	-1.71	22.03	-128.25	-1.07
261	376	A	3	-17.77	0.55	41.29	1.64	0.01

i-nuc	BP(j)	Nuc	#BP_Win	avgMFE	avgZ	avgED	SumZ	SumZ/#TotalWindows	BPs= 5
nt-262	-	C	120	-	-	-	-	-
262	NoBP	C	16	-22.0	-0.99	24.28	-15.9	-0.13
262	181	G	23	-22.53	-0.67	27.33	-15.42	-0.13
262	198	G	2	-23.3	-0.5	26.16	-1.0	-0.01
262	268	G	75	-18.17	-1.71	22.03	-128.25	-1.07
262	350	G	1	-11.8	0.6	30.94	0.6	0.01
262	375	G	3	-17.77	0.55	41.29	1.64	0.01

i-nuc	BP(j)	Nuc	#BP_Win	avgMFE	avgZ	avgED	SumZ	SumZ/#TotalWindows	BPs= 5
nt-263	-	C	120	-	-	-	-	-
263	NoBP	C	16	-21.66	-0.86	24.72	-13.71	-0.11
263	180	G	23	-22.53	-0.67	27.33	-15.42	-0.13
263	197	G	2	-23.3	-0.5	26.16	-1.0	-0.01
263	267	G	75	-18.17	-1.71	22.03	-128.25	-1.07
263	349	G	1	-11.8	0.6	30.94	0.6	0.01
263	374	G	3	-17.77	0.55	41.29	1.64	0.01

i-nuc	BP(j)	Nuc	#BP_Win	avgMFE	avgZ	avgED	SumZ	SumZ/#TotalWindows	BPs= 5
nt-264	-	U	120	-	-	-	-	-
264	NoBP	U	88	-18.66	-1.6	22.44	-140.53	-1.17
264	179	G	23	-22.53	-0.67	27.33	-15.42	-0.13
264	196	A	2	-23.3	-0.5	26.16	-1.0	-0.01
264	348	G	1	-11.8	0.6	30.94	0.6	0.01
264	373	G	3	-17.77	0.55	41.29	1.64	0.01
264	286	A	3	-20.4	0.24	27.52	0.73	0.01

i-nuc	BP(j)	Nuc	#BP_Win	avgMFE	avgZ	avgED	SumZ	SumZ/#TotalWindows	BPs= 5
nt-265	-	U	120	-	-	-	-	-
265	NoBP	U	88	-18.6	-1.57	22.55	-138.36	-1.15
265	178	A	23	-22.53	-0.67	27.33	-15.42	-0.13
265	195	A	2	-23.3	-0.5	26.16	-1.0	-0.01
265	347	G	1	-11.8	0.6	30.94	0.6	0.01
265	372	G	3	-17.77	0.55	41.29	1.64	0.01
265	285	G	3	-20.4	0.24	27.52	0.73	0.01

i-nuc	BP(j)	Nuc	#BP_Win	avgMFE	avgZ	avgED	SumZ	SumZ/#TotalWindows	BPs= 3
nt-266	-	A	120	-	-	-	-	-
266	NoBP	A	93	-18.62	-1.46	23.42	-135.7	-1.13
266	177	U	23	-22.53	-0.67	27.33	-15.42	-0.13
266	346	U	1	-11.8	0.6	30.94	0.6	0.01
266	284	U	3	-20.4	0.24	27.52	0.73	0.01

i-nuc	BP(j)	Nuc	#BP_Win	avgMFE	avgZ	avgED	SumZ	SumZ/#TotalWindows	BPs= 5
nt-267	-	G	120	-	-	-	-	-
267	NoBP	G	31	-21.97	-0.5	28.8	-15.39	-0.13
267	258	C	8	-19.35	-0.6	27.68	-4.84	-0.04
267	193	U	2	-23.3	-0.5	26.16	-1.0	-0.01
267	263	C	75	-18.17	-1.71	22.03	-128.25	-1.07
267	345	C	1	-11.8	0.6	30.94	0.6	0.01
267	283	C	3	-20.4	0.24	27.52	0.73	0.01

i-nuc	BP(j)	Nuc	#BP_Win	avgMFE	avgZ	avgED	SumZ	SumZ/#TotalWindows	BPs= 6
nt-268	-	G	120	-	-	-	-	-
268	NoBP	G	10	-20.36	-0.0	34.52	-0.02	-0.0
268	257	C	8	-19.35	-0.6	27.68	-4.84	-0.04
268	175	U	21	-22.56	-0.69	26.57	-14.41	-0.12
268	192	U	2	-23.3	-0.5	26.16	-1.0	-0.01
268	262	C	75	-18.17	-1.71	22.03	-128.25	-1.07
268	344	C	1	-11.8	0.6	30.94	0.6	0.01
268	282	C	3	-20.4	0.24	27.52	0.73	0.01

i-nuc	BP(j)	Nuc	#BP_Win	avgMFE	avgZ	avgED	SumZ	SumZ/#TotalWindows	BPs= 5
nt-269	-	A	120	-	-	-	-	-
269	256	U	8	-19.35	-0.6	27.68	-4.84	-0.04
269	174	U	20	-22.53	-0.69	26.32	-13.89	-0.12
269	191	U	2	-23.3	-0.5	26.16	-1.0	-0.01
269	NoBP	A	14	-20.31	0.05	33.44	0.73	0.01
269	261	U	75	-18.17	-1.71	22.03	-128.25	-1.07
269	343	U	1	-11.8	0.6	30.94	0.6	0.01

i-nuc	BP(j)	Nuc	#BP_Win	avgMFE	avgZ	avgED	SumZ	SumZ/#TotalWindows	BPs= 2
nt-270	-	A	120	-	-	-	-	-
270	NoBP	A	44	-20.81	-0.35	29.39	-15.4	-0.13
270	190	U	2	-23.3	-0.5	26.16	-1.0	-0.01
270	260	U	74	-18.16	-1.74	21.85	-128.99	-1.07

i-nuc	BP(j)	Nuc	#BP_Win	avgMFE	avgZ	avgED	SumZ	SumZ/#TotalWindows	BPs= 3
nt-271	-	U	120	-	-	-	-	-
271	NoBP	U	37	-21.38	-0.41	28.72	-15.12	-0.13
271	189	A	2	-23.3	-0.5	26.16	-1.0	-0.01
271	259	A	74	-18.16	-1.74	21.85	-128.99	-1.07
271	371	A	7	-17.07	0.21	35.57	1.5	0.01

i-nuc	BP(j)	Nuc	#BP_Win	avgMFE	avgZ	avgED	SumZ	SumZ/#TotalWindows	BPs= 3
nt-272	-	U	120	-	-	-	-	-
272	NoBP	U	81	-18.36	-1.0	25.93	-81.32	-0.68
272	188	A	2	-23.3	-0.5	26.16	-1.0	-0.01
272	219	A	28	-21.94	-2.18	19.4	-61.05	-0.51
272	370	A	9	-16.77	0.07	32.91	0.59	0.0

i-nuc	BP(j)	Nuc	#BP_Win	avgMFE	avgZ	avgED	SumZ	SumZ/#TotalWindows	BPs= 3
nt-273	-	U	120	-	-	-	-	-
273	NoBP	U	81	-18.33	-1.0	26.09	-80.6	-0.67
273	187	A	2	-23.3	-0.5	26.16	-1.0	-0.01
273	218	A	28	-21.94	-2.18	19.4	-61.05	-0.51
273	369	A	9	-16.77	0.07	32.91	0.59	0.0

i-nuc	BP(j)	Nuc	#BP_Win	avgMFE	avgZ	avgED	SumZ	SumZ/#TotalWindows	BPs= 4
nt-274	-	C	120	-	-	-	-	-
274	NoBP	C	80	-18.36	-1.0	26.28	-79.88	-0.67
274	186	G	2	-23.3	-0.5	26.16	-1.0	-0.01
274	217	G	28	-21.94	-2.18	19.4	-61.05	-0.51
274	252	G	1	-14.7	-0.07	26.7	-0.07	-0.0
274	368	G	9	-16.77	0.07	32.91	0.59	0.0

i-nuc	BP(j)	Nuc	#BP_Win	avgMFE	avgZ	avgED	SumZ	SumZ/#TotalWindows	BPs= 3
nt-275	-	A	120	-	-	-	-	-
275	NoBP	A	82	-18.48	-0.99	26.34	-80.84	-0.67
275	216	U	28	-21.94	-2.18	19.4	-61.05	-0.51
275	251	U	1	-14.7	-0.07	26.7	-0.07	-0.0
275	367	U	9	-16.77	0.07	32.91	0.59	0.0

i-nuc	BP(j)	Nuc	#BP_Win	avgMFE	avgZ	avgED	SumZ	SumZ/#TotalWindows	BPs= 0
nt-276	-	C	120	-	-	-	-	-
276	NoBP	C	120	-19.14	-1.18	25.16	-141.67	-1.18

i-nuc	BP(j)	Nuc	#BP_Win	avgMFE	avgZ	avgED	SumZ	SumZ/#TotalWindows	BPs= 4
nt-277	-	G	120	-	-	-	-	-
277	NoBP	G	59	-20.92	-1.2	23.5	-70.88	-0.59
277	292	C	44	-17.15	-1.6	24.05	-70.23	-0.59
277	250	C	1	-14.7	-0.07	26.7	-0.07	-0.0
277	366	C	9	-16.77	0.07	32.91	0.59	0.0
277	385	C	7	-20.5	-0.21	35.08	-1.44	-0.01

i-nuc	BP(j)	Nuc	#BP_Win	avgMFE	avgZ	avgED	SumZ	SumZ/#TotalWindows	BPs= 4
nt-278	-	A	120	-	-	-	-	-
278	NoBP	A	59	-20.94	-1.21	23.39	-71.62	-0.6
278	291	U	44	-17.15	-1.6	24.05	-70.23	-0.59
278	249	U	1	-14.7	-0.07	26.7	-0.07	-0.0
278	365	U	9	-16.77	0.07	32.91	0.59	0.0
278	384	U	7	-20.5	-0.21	35.08	-1.44	-0.01

i-nuc	BP(j)	Nuc	#BP_Win	avgMFE	avgZ	avgED	SumZ	SumZ/#TotalWindows	BPs= 3
nt-279	-	U	120	-	-	-	-	-
279	NoBP	U	68	-20.4	-1.06	24.63	-71.81	-0.6
279	290	A	44	-17.15	-1.6	24.05	-70.23	-0.59
279	248	G	1	-14.7	-0.07	26.7	-0.07	-0.0
279	383	A	7	-20.5	-0.21	35.08	-1.44	-0.01

i-nuc	BP(j)	Nuc	#BP_Win	avgMFE	avgZ	avgED	SumZ	SumZ/#TotalWindows	BPs= 1
nt-280	-	A	120	-	-	-	-	-
280	NoBP	A	76	-20.36	-0.97	25.6	-73.87	-0.62
280	289	U	44	-17.15	-1.6	24.05	-70.23	-0.59

i-nuc	BP(j)	Nuc	#BP_Win	avgMFE	avgZ	avgED	SumZ	SumZ/#TotalWindows	BPs= 5
nt-281	-	A	120	-	-	-	-	-
281	NoBP	A	25	-21.53	-0.57	26.2	-14.18	-0.12
281	288	U	44	-17.15	-1.6	24.05	-70.23	-0.59
281	210	U	28	-21.94	-2.18	19.4	-61.05	-0.51
281	249	U	7	-14.47	0.26	28.76	1.81	0.02
281	364	U	9	-16.77	0.07	32.91	0.59	0.0
281	381	U	7	-20.5	-0.21	35.08	-1.44	-0.01

i-nuc	BP(j)	Nuc	#BP_Win	avgMFE	avgZ	avgED	SumZ	SumZ/#TotalWindows	BPs= 6
nt-282	-	C	120	-	-	-	-	-
282	NoBP	C	64	-18.54	-1.32	24.59	-84.48	-0.7
282	180	G	2	-23.3	-0.5	26.16	-1.0	-0.01
282	209	G	28	-21.94	-2.18	19.4	-61.05	-0.51
282	248	G	7	-14.47	0.26	28.76	1.81	0.02
282	363	G	9	-16.77	0.07	32.91	0.59	0.0
282	268	G	3	-20.4	0.24	27.52	0.73	0.01
282	380	G	7	-20.5	-0.21	35.08	-1.44	-0.01

i-nuc	BP(j)	Nuc	#BP_Win	avgMFE	avgZ	avgED	SumZ	SumZ/#TotalWindows	BPs= 6
nt-283	-	C	120	-	-	-	-	-
283	NoBP	C	64	-18.56	-1.32	24.51	-84.75	-0.71
283	179	G	2	-23.3	-0.5	26.16	-1.0	-0.01
283	208	G	28	-21.94	-2.18	19.4	-61.05	-0.51
283	247	G	7	-14.47	0.26	28.76	1.81	0.02
283	362	G	9	-16.77	0.07	32.91	0.59	0.0
283	267	G	3	-20.4	0.24	27.52	0.73	0.01
283	379	G	7	-20.5	-0.21	35.08	-1.44	-0.01

i-nuc	BP(j)	Nuc	#BP_Win	avgMFE	avgZ	avgED	SumZ	SumZ/#TotalWindows	BPs= 5
nt-284	-	U	120	-	-	-	-	-
284	NoBP	U	71	-18.17	-1.17	24.81	-83.24	-0.69
284	178	A	2	-23.3	-0.5	26.16	-1.0	-0.01
284	207	A	28	-21.94	-2.18	19.4	-61.05	-0.51
284	361	A	9	-16.77	0.07	32.91	0.59	0.0
284	266	A	3	-20.4	0.24	27.52	0.73	0.01
284	378	A	7	-20.5	-0.21	35.08	-1.44	-0.01

i-nuc	BP(j)	Nuc	#BP_Win	avgMFE	avgZ	avgED	SumZ	SumZ/#TotalWindows	BPs= 5
nt-285	-	G	120	-	-	-	-	-
285	NoBP	G	70	-17.57	-1.01	27.3	-70.98	-0.59
285	175	U	2	-23.3	-0.5	26.16	-1.0	-0.01
285	205	C	18	-24.23	-2.44	17.04	-43.91	-0.37
285	206	U	10	-17.83	-1.71	23.64	-17.14	-0.14
285	365	U	17	-20.94	-0.79	22.64	-13.45	-0.11
285	265	U	3	-20.4	0.24	27.52	0.73	0.01

i-nuc	BP(j)	Nuc	#BP_Win	avgMFE	avgZ	avgED	SumZ	SumZ/#TotalWindows	BPs= 4
nt-286	-	A	120	-	-	-	-	-
286	NoBP	A	78	-17.57	-1.13	26.8	-88.02	-0.73
286	174	U	2	-23.3	-0.5	26.16	-1.0	-0.01
286	204	U	18	-24.23	-2.44	17.04	-43.91	-0.37
286	364	U	19	-20.68	-0.73	22.85	-13.9	-0.12
286	264	U	3	-20.4	0.24	27.52	0.73	0.01

i-nuc	BP(j)	Nuc	#BP_Win	avgMFE	avgZ	avgED	SumZ	SumZ/#TotalWindows	BPs= 4
nt-287	-	C	120	-	-	-	-	-
287	NoBP	C	90	-18.68	-1.42	24.21	-127.62	-1.06
287	173	G	2	-23.3	-0.5	26.16	-1.0	-0.01
287	202	G	1	-20.6	-1.68	24.92	-1.68	-0.01
287	363	G	20	-20.69	-0.72	23.03	-14.39	-0.12
287	377	G	7	-20.5	-0.21	35.08	-1.44	-0.01

i-nuc	BP(j)	Nuc	#BP_Win	avgMFE	avgZ	avgED	SumZ	SumZ/#TotalWindows	BPs= 6
nt-288	-	U	120	-	-	-	-	-
288	NoBP	U	29	-17.57	-0.52	28.82	-15.18	-0.13
288	172	A	2	-23.3	-0.5	26.16	-1.0	-0.01
288	281	A	44	-17.15	-1.6	24.05	-70.23	-0.59
288	202	G	17	-24.44	-2.48	16.58	-42.23	-0.35
288	201	A	1	-20.6	-1.68	24.92	-1.68	-0.01
288	362	G	20	-20.69	-0.72	23.03	-14.39	-0.12
288	376	A	7	-20.5	-0.21	35.08	-1.44	-0.01

i-nuc	BP(j)	Nuc	#BP_Win	avgMFE	avgZ	avgED	SumZ	SumZ/#TotalWindows	BPs= 5
nt-289	-	U	120	-	-	-	-	-
289	171	A	2	-23.3	-0.5	26.16	-1.0	-0.01
289	NoBP	U	30	-17.61	-0.57	28.54	-17.02	-0.14
289	280	A	44	-17.15	-1.6	24.05	-70.23	-0.59
289	201	A	17	-24.44	-2.48	16.58	-42.23	-0.35
289	361	A	20	-20.69	-0.72	23.03	-14.39	-0.12
289	375	G	7	-20.5	-0.21	35.08	-1.44	-0.01

i-nuc	BP(j)	Nuc	#BP_Win	avgMFE	avgZ	avgED	SumZ	SumZ/#TotalWindows	BPs= 4
nt-290	-	A	120	-	-	-	-	-
290	NoBP	A	55	-19.1	-0.5	27.58	-27.48	-0.23
290	279	U	44	-17.15	-1.6	24.05	-70.23	-0.59
290	200	U	17	-24.44	-2.48	16.58	-42.23	-0.35
290	199	U	1	-20.6	-1.68	24.92	-1.68	-0.01
290	204	U	3	-19.53	-1.58	24.61	-4.74	-0.04

i-nuc	BP(j)	Nuc	#BP_Win	avgMFE	avgZ	avgED	SumZ	SumZ/#TotalWindows	BPs= 5
nt-291	-	U	120	-	-	-	-	-
291	NoBP	U	28	-22.1	-1.93	19.97	-54.06	-0.45
291	278	A	44	-17.15	-1.6	24.05	-70.23	-0.59
291	198	G	1	-20.6	-1.68	24.92	-1.68	-0.01
291	203	A	3	-19.53	-1.58	24.61	-4.74	-0.04
291	360	A	37	-18.95	-0.38	26.97	-14.14	-0.12
291	373	G	7	-20.5	-0.21	35.08	-1.44	-0.01

i-nuc	BP(j)	Nuc	#BP_Win	avgMFE	avgZ	avgED	SumZ	SumZ/#TotalWindows	BPs= 6
nt-292	-	C	120	-	-	-	-	-
292	277	G	44	-17.15	-1.6	24.05	-70.23	-0.59
292	198	G	17	-24.44	-2.48	16.58	-42.23	-0.35
292	197	G	1	-20.6	-1.68	24.92	-1.68	-0.01
292	202	G	3	-19.53	-1.58	24.61	-4.74	-0.04
292	NoBP	C	10	-18.09	-1.17	24.51	-11.67	-0.1
292	359	G	38	-18.97	-0.38	27.1	-14.39	-0.12
292	372	G	7	-20.5	-0.21	35.08	-1.44	-0.01

i-nuc	BP(j)	Nuc	#BP_Win	avgMFE	avgZ	avgED	SumZ	SumZ/#TotalWindows	BPs= 5
nt-293	-	U	120	-	-	-	-	-
293	NoBP	U	54	-17.25	-1.51	24.05	-81.47	-0.68
293	197	G	17	-24.44	-2.48	16.58	-42.23	-0.35
293	196	A	1	-20.6	-1.68	24.92	-1.68	-0.01
293	201	A	3	-19.53	-1.58	24.61	-4.74	-0.04
293	358	A	38	-18.97	-0.38	27.1	-14.39	-0.12
293	371	A	7	-20.5	-0.21	35.08	-1.44	-0.01

i-nuc	BP(j)	Nuc	#BP_Win	avgMFE	avgZ	avgED	SumZ	SumZ/#TotalWindows	BPs= 4
nt-294	-	U	120	-	-	-	-	-
294	NoBP	U	57	-17.28	-1.5	24.18	-85.31	-0.71
294	196	A	17	-24.44	-2.48	16.58	-42.23	-0.35
294	195	A	1	-20.6	-1.68	24.92	-1.68	-0.01
294	357	A	38	-18.97	-0.38	27.1	-14.39	-0.12
294	370	A	7	-20.5	-0.21	35.08	-1.44	-0.01

i-nuc	BP(j)	Nuc	#BP_Win	avgMFE	avgZ	avgED	SumZ	SumZ/#TotalWindows	BPs= 3
nt-295	-	U	120	-	-	-	-	-
295	NoBP	U	58	-17.27	-1.49	24.1	-86.49	-0.72
295	195	A	17	-24.44	-2.48	16.58	-42.23	-0.35
295	356	A	38	-18.97	-0.38	27.1	-14.39	-0.12
295	369	A	7	-20.5	-0.21	35.08	-1.44	-0.01

i-nuc	BP(j)	Nuc	#BP_Win	avgMFE	avgZ	avgED	SumZ	SumZ/#TotalWindows	BPs= 4
nt-296	-	C	120	-	-	-	-	-
296	NoBP	C	57	-17.2	-1.48	23.97	-84.55	-0.7
296	194	G	17	-24.44	-2.48	16.58	-42.23	-0.35
296	198	G	1	-18.4	-1.6	23.57	-1.6	-0.01
296	354	G	38	-18.97	-0.38	27.1	-14.39	-0.12
296	368	G	7	-20.5	-0.21	35.08	-1.44	-0.01

i-nuc	BP(j)	Nuc	#BP_Win	avgMFE	avgZ	avgED	SumZ	SumZ/#TotalWindows	BPs= 4
nt-297	-	A	120	-	-	-	-	-
297	193	U	16	-24.52	-2.5	16.49	-39.93	-0.33
297	NoBP	A	47	-17.1	-1.68	23.44	-78.79	-0.66
297	200	U	2	-20.1	-1.57	25.13	-3.14	-0.03
297	352	U	48	-18.66	-0.42	26.58	-20.34	-0.17
297	367	U	7	-20.5	-0.21	35.08	-1.44	-0.01

i-nuc	BP(j)	Nuc	#BP_Win	avgMFE	avgZ	avgED	SumZ	SumZ/#TotalWindows	BPs= 4
nt-298	-	A	120	-	-	-	-	-
298	192	U	14	-24.65	-2.62	15.63	-36.64	-0.31
298	NoBP	A	51	-17.41	-1.64	24.3	-83.7	-0.7
298	199	U	2	-20.1	-1.57	25.13	-3.14	-0.03
298	351	U	48	-18.66	-0.42	26.58	-20.34	-0.17
298	381	U	5	-20.4	0.21	29.5	1.07	0.01

i-nuc	BP(j)	Nuc	#BP_Win	avgMFE	avgZ	avgED	SumZ	SumZ/#TotalWindows	BPs= 3
nt-299	-	C	120	-	-	-	-	-
299	NoBP	C	64	-18.9	-1.87	22.25	-119.77	-1.0
299	198	G	2	-20.1	-1.57	25.13	-3.14	-0.03
299	350	G	48	-18.66	-0.42	26.58	-20.34	-0.17
299	380	G	6	-20.13	0.3	30.45	1.81	0.02

i-nuc	BP(j)	Nuc	#BP_Win	avgMFE	avgZ	avgED	SumZ	SumZ/#TotalWindows	BPs= 4
nt-300	-	C	120	-	-	-	-	-
300	NoBP	C	57	-18.6	-2.04	20.72	-116.39	-0.97
300	197	G	2	-20.1	-1.57	25.13	-3.14	-0.03
300	349	G	48	-18.66	-0.42	26.58	-20.34	-0.17
300	379	G	6	-20.13	0.3	30.45	1.81	0.02
300	363	G	7	-20.5	-0.21	35.08	-1.44	-0.01

i-nuc	BP(j)	Nuc	#BP_Win	avgMFE	avgZ	avgED	SumZ	SumZ/#TotalWindows	BPs= 3
nt-301	-	C	120	-	-	-	-	-
301	NoBP	C	58	-18.56	-2.03	20.56	-117.48	-0.98
301	348	G	48	-18.66	-0.42	26.58	-20.34	-0.17
301	377	G	7	-19.87	0.32	32.23	2.22	0.02
301	362	G	7	-20.5	-0.21	35.08	-1.44	-0.01

i-nuc	BP(j)	Nuc	#BP_Win	avgMFE	avgZ	avgED	SumZ	SumZ/#TotalWindows	BPs= 3
nt-302	-	U	120	-	-	-	-	-
302	NoBP	U	58	-18.46	-1.98	20.7	-114.72	-0.96
302	347	G	48	-18.66	-0.42	26.58	-20.34	-0.17
302	376	A	7	-19.87	0.32	32.23	2.22	0.02
302	361	A	7	-20.5	-0.21	35.08	-1.44	-0.01

i-nuc	BP(j)	Nuc	#BP_Win	avgMFE	avgZ	avgED	SumZ	SumZ/#TotalWindows	BPs= 2
nt-303	-	C	120	-	-	-	-	-
303	NoBP	C	96	-18.4	-1.32	23.53	-126.76	-1.06
303	350	G	17	-19.86	-0.41	27.96	-7.04	-0.06
303	375	G	7	-19.87	0.32	32.23	2.22	0.02

i-nuc	BP(j)	Nuc	#BP_Win	avgMFE	avgZ	avgED	SumZ	SumZ/#TotalWindows	BPs= 2
nt-304	-	C	120	-	-	-	-	-
304	NoBP	C	95	-18.35	-1.29	23.67	-122.44	-1.02
304	349	G	18	-19.69	-0.47	27.68	-8.37	-0.07
304	374	G	7	-19.87	0.32	32.23	2.22	0.02

i-nuc	BP(j)	Nuc	#BP_Win	avgMFE	avgZ	avgED	SumZ	SumZ/#TotalWindows	BPs= 2
nt-305	-	C	120	-	-	-	-	-
305	NoBP	C	95	-18.28	-1.26	23.82	-119.37	-0.99
305	348	G	18	-19.69	-0.47	27.68	-8.37	-0.07
305	373	G	7	-19.87	0.32	32.23	2.22	0.02

i-nuc	BP(j)	Nuc	#BP_Win	avgMFE	avgZ	avgED	SumZ	SumZ/#TotalWindows	BPs= 2
nt-306	-	C	120	-	-	-	-	-
306	NoBP	C	95	-18.21	-1.22	24.03	-116.13	-0.97
306	347	G	18	-19.69	-0.47	27.68	-8.37	-0.07
306	372	G	7	-19.87	0.32	32.23	2.22	0.02

i-nuc	BP(j)	Nuc	#BP_Win	avgMFE	avgZ	avgED	SumZ	SumZ/#TotalWindows	BPs= 1
nt-307	-	A	120	-	-	-	-	-
307	NoBP	A	102	-18.28	-1.09	24.69	-110.87	-0.92
307	346	U	18	-19.69	-0.47	27.68	-8.37	-0.07

i-nuc	BP(j)	Nuc	#BP_Win	avgMFE	avgZ	avgED	SumZ	SumZ/#TotalWindows	BPs= 4
nt-308	-	A	120	-	-	-	-	-
308	NoBP	A	46	-17.97	-1.68	22.97	-77.16	-0.64
308	223	U	2	-17.2	-2.15	21.32	-4.3	-0.04
308	216	U	3	-16.4	-2.49	18.73	-7.48	-0.06
308	341	U	66	-18.94	-0.43	26.88	-28.71	-0.24
308	411	U	3	-18.1	0.38	31.27	1.13	0.01

i-nuc	BP(j)	Nuc	#BP_Win	avgMFE	avgZ	avgED	SumZ	SumZ/#TotalWindows	BPs= 6
nt-309	-	G	120	-	-	-	-	-
309	NoBP	G	38	-18.35	-1.53	23.32	-58.09	-0.48
309	222	C	2	-17.2	-2.15	21.32	-4.3	-0.04
309	220	C	7	-16.16	-2.44	20.9	-17.1	-0.14
309	215	C	3	-16.4	-2.49	18.73	-7.48	-0.06
309	340	C	66	-18.94	-0.43	26.88	-28.71	-0.24
309	338	U	1	-11.8	0.6	30.94	0.6	0.01
309	410	U	3	-18.1	0.38	31.27	1.13	0.01

i-nuc	BP(j)	Nuc	#BP_Win	avgMFE	avgZ	avgED	SumZ	SumZ/#TotalWindows	BPs= 6
nt-310	-	U	120	-	-	-	-	-
310	NoBP	U	38	-18.24	-1.47	23.48	-55.84	-0.47
310	221	A	2	-17.2	-2.15	21.32	-4.3	-0.04
310	219	A	7	-16.16	-2.44	20.9	-17.1	-0.14
310	214	A	3	-16.4	-2.49	18.73	-7.48	-0.06
310	339	A	66	-18.94	-0.43	26.88	-28.71	-0.24
310	337	A	1	-11.8	0.6	30.94	0.6	0.01
310	409	A	3	-18.1	0.38	31.27	1.13	0.01

i-nuc	BP(j)	Nuc	#BP_Win	avgMFE	avgZ	avgED	SumZ	SumZ/#TotalWindows	BPs= 4
nt-311	-	U	120	-	-	-	-	-
311	NoBP	U	106	-18.62	-0.82	25.61	-86.68	-0.72
311	218	A	7	-16.16	-2.44	20.9	-17.1	-0.14
311	213	A	3	-16.4	-2.49	18.73	-7.48	-0.06
311	336	A	1	-11.8	0.6	30.94	0.6	0.01
311	408	A	3	-18.1	0.38	31.27	1.13	0.01

i-nuc	BP(j)	Nuc	#BP_Win	avgMFE	avgZ	avgED	SumZ	SumZ/#TotalWindows	BPs= 4
nt-312	-	U	120	-	-	-	-	-
312	NoBP	U	106	-18.59	-0.8	25.65	-84.97	-0.71
312	217	G	7	-16.16	-2.44	20.9	-17.1	-0.14
312	212	A	3	-16.4	-2.49	18.73	-7.48	-0.06
312	335	A	1	-11.8	0.6	30.94	0.6	0.01
312	407	A	3	-18.1	0.38	31.27	1.13	0.01

i-nuc	BP(j)	Nuc	#BP_Win	avgMFE	avgZ	avgED	SumZ	SumZ/#TotalWindows	BPs= 3
nt-313	-	A	120	-	-	-	-	-
313	NoBP	A	110	-18.48	-0.85	25.47	-93.22	-0.78
313	216	U	6	-16.32	-2.47	20.59	-14.84	-0.12
313	334	U	1	-11.8	0.6	30.94	0.6	0.01
313	406	U	3	-18.1	0.38	31.27	1.13	0.01

i-nuc	BP(j)	Nuc	#BP_Win	avgMFE	avgZ	avgED	SumZ	SumZ/#TotalWindows	BPs= 2
nt-314	-	U	120	-	-	-	-	-
314	NoBP	U	115	-18.32	-0.88	25.35	-101.74	-0.85
314	219	A	2	-17.2	-2.15	21.32	-4.3	-0.04
314	405	A	3	-18.1	0.38	31.27	1.13	0.01

i-nuc	BP(j)	Nuc	#BP_Win	avgMFE	avgZ	avgED	SumZ	SumZ/#TotalWindows	BPs= 2
nt-315	-	U	120	-	-	-	-	-
315	NoBP	U	115	-18.33	-0.88	25.3	-100.93	-0.84
315	218	A	2	-17.2	-2.15	21.32	-4.3	-0.04
315	404	A	3	-18.1	0.38	31.27	1.13	0.01

i-nuc	BP(j)	Nuc	#BP_Win	avgMFE	avgZ	avgED	SumZ	SumZ/#TotalWindows	BPs= 1
nt-316	-	C	120	-	-	-	-	-
316	NoBP	C	118	-18.34	-0.84	25.4	-99.19	-0.83
316	217	G	2	-17.2	-2.15	21.32	-4.3	-0.04

i-nuc	BP(j)	Nuc	#BP_Win	avgMFE	avgZ	avgED	SumZ	SumZ/#TotalWindows	BPs= 1
nt-317	-	A	120	-	-	-	-	-
317	NoBP	A	118	-18.36	-0.83	25.36	-98.45	-0.82
317	216	U	2	-17.2	-2.15	21.32	-4.3	-0.04

i-nuc	BP(j)	Nuc	#BP_Win	avgMFE	avgZ	avgED	SumZ	SumZ/#TotalWindows	BPs= 0
nt-318	-	A	120	-	-	-	-	-
318	NoBP	A	120	-18.36	-0.85	25.26	-102.0	-0.85

i-nuc	BP(j)	Nuc	#BP_Win	avgMFE	avgZ	avgED	SumZ	SumZ/#TotalWindows	BPs= 1
nt-319	-	U	120	-	-	-	-	-
319	NoBP	U	118	-18.42	-0.82	25.29	-97.1	-0.81
319	212	A	2	-17.2	-2.15	21.32	-4.3	-0.04

i-nuc	BP(j)	Nuc	#BP_Win	avgMFE	avgZ	avgED	SumZ	SumZ/#TotalWindows	BPs= 1
nt-320	-	U	120	-	-	-	-	-
320	NoBP	U	118	-18.46	-0.82	25.25	-96.5	-0.8
320	211	A	2	-17.2	-2.15	21.32	-4.3	-0.04

i-nuc	BP(j)	Nuc	#BP_Win	avgMFE	avgZ	avgED	SumZ	SumZ/#TotalWindows	BPs= 2
nt-321	-	C	120	-	-	-	-	-
321	NoBP	C	94	-17.96	-0.96	25.26	-90.56	-0.75
321	209	G	1	-16.6	-2.07	20.93	-2.07	-0.02
321	350	G	25	-20.52	-0.3	24.92	-7.57	-0.06

i-nuc	BP(j)	Nuc	#BP_Win	avgMFE	avgZ	avgED	SumZ	SumZ/#TotalWindows	BPs= 3
nt-322	-	C	120	-	-	-	-	-
322	NoBP	C	92	-18.01	-0.92	25.37	-84.85	-0.71
322	209	G	2	-17.2	-2.15	21.32	-4.3	-0.04
322	208	G	1	-16.6	-2.07	20.93	-2.07	-0.02
322	349	G	25	-20.52	-0.3	24.92	-7.57	-0.06

i-nuc	BP(j)	Nuc	#BP_Win	avgMFE	avgZ	avgED	SumZ	SumZ/#TotalWindows	BPs= 2
nt-323	-	C	120	-	-	-	-	-
323	NoBP	C	93	-18.03	-0.91	25.35	-84.98	-0.71
323	208	G	2	-17.2	-2.15	21.32	-4.3	-0.04
323	348	G	25	-20.52	-0.3	24.92	-7.57	-0.06

i-nuc	BP(j)	Nuc	#BP_Win	avgMFE	avgZ	avgED	SumZ	SumZ/#TotalWindows	BPs= 2
nt-324	-	U	120	-	-	-	-	-
324	NoBP	U	93	-18.06	-0.89	25.39	-82.86	-0.69
324	207	A	2	-17.2	-2.15	21.32	-4.3	-0.04
324	347	G	25	-20.52	-0.3	24.92	-7.57	-0.06

i-nuc	BP(j)	Nuc	#BP_Win	avgMFE	avgZ	avgED	SumZ	SumZ/#TotalWindows	BPs= 2
nt-325	-	A	120	-	-	-	-	-
325	206	U	1	-17.5	-2.26	21.0	-2.26	-0.02
325	NoBP	A	94	-18.08	-0.88	25.43	-82.8	-0.69
325	346	U	25	-20.52	-0.3	24.92	-7.57	-0.06

i-nuc	BP(j)	Nuc	#BP_Win	avgMFE	avgZ	avgED	SumZ	SumZ/#TotalWindows	BPs= 0
nt-326	-	A	120	-	-	-	-	-
326	NoBP	A	120	-18.61	-0.75	25.36	-90.41	-0.75

i-nuc	BP(j)	Nuc	#BP_Win	avgMFE	avgZ	avgED	SumZ	SumZ/#TotalWindows	BPs= 0
nt-327	-	U	120	-	-	-	-	-
327	NoBP	U	120	-18.65	-0.74	25.39	-88.79	-0.74

i-nuc	BP(j)	Nuc	#BP_Win	avgMFE	avgZ	avgED	SumZ	SumZ/#TotalWindows	BPs= 0
nt-328	-	G	120	-	-	-	-	-
328	NoBP	G	120	-18.69	-0.73	25.43	-87.38	-0.73

i-nuc	BP(j)	Nuc	#BP_Win	avgMFE	avgZ	avgED	SumZ	SumZ/#TotalWindows	BPs= 0
nt-329	-	C	120	-	-	-	-	-
329	NoBP	C	120	-18.74	-0.72	25.49	-86.01	-0.72

i-nuc	BP(j)	Nuc	#BP_Win	avgMFE	avgZ	avgED	SumZ	SumZ/#TotalWindows	BPs= 0
nt-330	-	A	120	-	-	-	-	-
330	NoBP	A	120	-18.78	-0.7	25.56	-84.33	-0.7

i-nuc	BP(j)	Nuc	#BP_Win	avgMFE	avgZ	avgED	SumZ	SumZ/#TotalWindows	BPs= 0
nt-331	-	U	120	-	-	-	-	-
331	NoBP	U	120	-18.83	-0.69	25.63	-82.68	-0.69

i-nuc	BP(j)	Nuc	#BP_Win	avgMFE	avgZ	avgED	SumZ	SumZ/#TotalWindows	BPs= 0
nt-332	-	U	120	-	-	-	-	-
332	NoBP	U	120	-18.88	-0.67	25.72	-80.81	-0.67

i-nuc	BP(j)	Nuc	#BP_Win	avgMFE	avgZ	avgED	SumZ	SumZ/#TotalWindows	BPs= 0
nt-333	-	U	120	-	-	-	-	-
333	NoBP	U	120	-18.92	-0.66	25.87	-78.79	-0.66

i-nuc	BP(j)	Nuc	#BP_Win	avgMFE	avgZ	avgED	SumZ	SumZ/#TotalWindows	BPs= 1
nt-334	-	U	120	-	-	-	-	-
334	NoBP	U	119	-19.03	-0.65	25.97	-77.36	-0.64
334	313	A	1	-11.8	0.6	30.94	0.6	0.01

i-nuc	BP(j)	Nuc	#BP_Win	avgMFE	avgZ	avgED	SumZ	SumZ/#TotalWindows	BPs= 1
nt-335	-	A	120	-	-	-	-	-
335	NoBP	A	119	-19.08	-0.63	26.12	-75.32	-0.63
335	312	U	1	-11.8	0.6	30.94	0.6	0.01

i-nuc	BP(j)	Nuc	#BP_Win	avgMFE	avgZ	avgED	SumZ	SumZ/#TotalWindows	BPs= 1
nt-336	-	A	120	-	-	-	-	-
336	NoBP	A	119	-19.13	-0.62	26.27	-73.42	-0.61
336	311	U	1	-11.8	0.6	30.94	0.6	0.01

i-nuc	BP(j)	Nuc	#BP_Win	avgMFE	avgZ	avgED	SumZ	SumZ/#TotalWindows	BPs= 1
nt-337	-	A	120	-	-	-	-	-
337	NoBP	A	119	-19.2	-0.61	26.3	-72.3	-0.6
337	310	U	1	-11.8	0.6	30.94	0.6	0.01

i-nuc	BP(j)	Nuc	#BP_Win	avgMFE	avgZ	avgED	SumZ	SumZ/#TotalWindows	BPs= 1
nt-338	-	U	120	-	-	-	-	-
338	NoBP	U	119	-19.28	-0.6	26.33	-71.08	-0.59
338	309	G	1	-11.8	0.6	30.94	0.6	0.01

i-nuc	BP(j)	Nuc	#BP_Win	avgMFE	avgZ	avgED	SumZ	SumZ/#TotalWindows	BPs= 1
nt-339	-	A	120	-	-	-	-	-
339	NoBP	A	54	-19.72	-0.75	25.85	-40.68	-0.34
339	310	U	66	-18.94	-0.43	26.88	-28.71	-0.24

i-nuc	BP(j)	Nuc	#BP_Win	avgMFE	avgZ	avgED	SumZ	SumZ/#TotalWindows	BPs= 1
nt-340	-	C	120	-	-	-	-	-
340	NoBP	C	54	-19.9	-0.73	25.94	-39.64	-0.33
340	309	G	66	-18.94	-0.43	26.88	-28.71	-0.24

i-nuc	BP(j)	Nuc	#BP_Win	avgMFE	avgZ	avgED	SumZ	SumZ/#TotalWindows	BPs= 1
nt-341	-	U	120	-	-	-	-	-
341	NoBP	U	54	-20.08	-0.71	26.03	-38.33	-0.32
341	308	A	66	-18.94	-0.43	26.88	-28.71	-0.24

i-nuc	BP(j)	Nuc	#BP_Win	avgMFE	avgZ	avgED	SumZ	SumZ/#TotalWindows	BPs= 0
nt-342	-	A	120	-	-	-	-	-
342	NoBP	A	120	-19.56	-0.55	26.53	-66.05	-0.55

i-nuc	BP(j)	Nuc	#BP_Win	avgMFE	avgZ	avgED	SumZ	SumZ/#TotalWindows	BPs= 2
nt-343	-	U	120	-	-	-	-	-
343	NoBP	U	118	-19.66	-0.54	26.54	-64.18	-0.53
343	269	A	1	-11.8	0.6	30.94	0.6	0.01
343	462	A	1	-28.9	-2.0	24.76	-2.0	-0.02

i-nuc	BP(j)	Nuc	#BP_Win	avgMFE	avgZ	avgED	SumZ	SumZ/#TotalWindows	BPs= 2
nt-344	-	C	120	-	-	-	-	-
344	NoBP	C	116	-19.64	-0.52	26.61	-60.22	-0.5
344	268	G	1	-11.8	0.6	30.94	0.6	0.01
344	461	G	3	-28.03	-1.77	24.52	-5.31	-0.04

i-nuc	BP(j)	Nuc	#BP_Win	avgMFE	avgZ	avgED	SumZ	SumZ/#TotalWindows	BPs= 2
nt-345	-	C	120	-	-	-	-	-
345	NoBP	C	115	-19.68	-0.5	26.65	-57.86	-0.48
345	267	G	1	-11.8	0.6	30.94	0.6	0.01
345	460	G	4	-27.28	-1.54	24.75	-6.14	-0.05

i-nuc	BP(j)	Nuc	#BP_Win	avgMFE	avgZ	avgED	SumZ	SumZ/#TotalWindows	BPs= 4
nt-346	-	U	120	-	-	-	-	-
346	NoBP	U	72	-19.52	-0.56	27.07	-40.21	-0.34
346	307	A	18	-19.69	-0.47	27.68	-8.37	-0.07
346	266	A	1	-11.8	0.6	30.94	0.6	0.01
346	325	A	25	-20.52	-0.3	24.92	-7.57	-0.06
346	459	A	4	-27.28	-1.54	24.75	-6.14	-0.05

i-nuc	BP(j)	Nuc	#BP_Win	avgMFE	avgZ	avgED	SumZ	SumZ/#TotalWindows	BPs= 7
nt-347	-	G	120	-	-	-	-	-
347	NoBP	G	10	-20.27	-0.67	25.94	-6.74	-0.06
347	306	C	18	-19.69	-0.47	27.68	-8.37	-0.07
347	302	U	48	-18.66	-0.42	26.58	-20.34	-0.17
347	265	U	1	-11.8	0.6	30.94	0.6	0.01
347	324	U	25	-20.52	-0.3	24.92	-7.57	-0.06
347	446	U	10	-21.87	-0.68	31.58	-6.77	-0.06
347	457	U	4	-24.4	-1.16	25.81	-4.65	-0.04
347	458	U	4	-27.28	-1.54	24.75	-6.14	-0.05

i-nuc	BP(j)	Nuc	#BP_Win	avgMFE	avgZ	avgED	SumZ	SumZ/#TotalWindows	BPs= 8
nt-348	-	G	120	-	-	-	-	-
348	NoBP	G	1	-14.8	-1.23	24.76	-1.23	-0.01
348	305	C	18	-19.69	-0.47	27.68	-8.37	-0.07
348	301	C	48	-18.66	-0.42	26.58	-20.34	-0.17
348	264	U	1	-11.8	0.6	30.94	0.6	0.01
348	323	C	25	-20.52	-0.3	24.92	-7.57	-0.06
348	441	U	5	-20.22	-0.09	27.26	-0.47	-0.0
348	445	C	10	-21.87	-0.68	31.58	-6.77	-0.06
348	456	U	8	-24.14	-1.08	26.07	-8.62	-0.07
348	457	U	4	-27.28	-1.54	24.75	-6.14	-0.05

i-nuc	BP(j)	Nuc	#BP_Win	avgMFE	avgZ	avgED	SumZ	SumZ/#TotalWindows	BPs= 7
nt-349	-	G	120	-	-	-	-	-
349	304	C	18	-19.69	-0.47	27.68	-8.37	-0.07
349	300	C	48	-18.66	-0.42	26.58	-20.34	-0.17
349	263	C	1	-11.8	0.6	30.94	0.6	0.01
349	322	C	25	-20.52	-0.3	24.92	-7.57	-0.06
349	440	C	5	-20.22	-0.09	27.26	-0.47	-0.0
349	444	C	10	-21.87	-0.68	31.58	-6.77	-0.06
349	455	C	13	-25.02	-1.23	25.85	-15.93	-0.13

i-nuc	BP(j)	Nuc	#BP_Win	avgMFE	avgZ	avgED	SumZ	SumZ/#TotalWindows	BPs= 7
nt-350	-	G	120	-	-	-	-	-
350	303	C	17	-19.86	-0.41	27.96	-7.04	-0.06
350	299	C	48	-18.66	-0.42	26.58	-20.34	-0.17
350	262	C	1	-11.8	0.6	30.94	0.6	0.01
350	321	C	25	-20.52	-0.3	24.92	-7.57	-0.06
350	439	U	5	-20.22	-0.09	27.26	-0.47	-0.0
350	443	C	10	-21.87	-0.68	31.58	-6.77	-0.06
350	454	C	13	-25.02	-1.23	25.85	-15.93	-0.13
350	NoBP	G	1	-22.0	-1.06	29.53	-1.06	-0.01

i-nuc	BP(j)	Nuc	#BP_Win	avgMFE	avgZ	avgED	SumZ	SumZ/#TotalWindows	BPs= 4
nt-351	-	U	120	-	-	-	-	-
351	NoBP	U	44	-20.15	-0.32	26.69	-14.05	-0.12
351	298	A	48	-18.66	-0.42	26.58	-20.34	-0.17
351	438	A	5	-20.22	-0.09	27.26	-0.47	-0.0
351	442	G	10	-21.87	-0.68	31.58	-6.77	-0.06
351	453	A	13	-25.02	-1.23	25.85	-15.93	-0.13

i-nuc	BP(j)	Nuc	#BP_Win	avgMFE	avgZ	avgED	SumZ	SumZ/#TotalWindows	BPs= 3
nt-352	-	U	120	-	-	-	-	-
352	NoBP	U	54	-20.54	-0.37	27.78	-20.1	-0.17
352	297	A	48	-18.66	-0.42	26.58	-20.34	-0.17
352	437	A	5	-20.22	-0.09	27.26	-0.47	-0.0
352	452	A	13	-25.02	-1.23	25.85	-15.93	-0.13

i-nuc	BP(j)	Nuc	#BP_Win	avgMFE	avgZ	avgED	SumZ	SumZ/#TotalWindows	BPs= 1
nt-353	-	A	120	-	-	-	-	-
353	NoBP	A	115	-20.31	-0.49	27.15	-56.05	-0.47
353	436	U	5	-20.22	-0.09	27.26	-0.47	-0.0

i-nuc	BP(j)	Nuc	#BP_Win	avgMFE	avgZ	avgED	SumZ	SumZ/#TotalWindows	BPs= 4
nt-354	-	G	120	-	-	-	-	-
354	NoBP	G	54	-21.17	-0.45	28.06	-24.52	-0.2
354	253	C	3	-14.83	-0.76	23.51	-2.28	-0.02
354	296	C	38	-18.97	-0.38	27.1	-14.39	-0.12
354	430	C	20	-21.83	-0.78	25.56	-15.52	-0.13
354	435	C	5	-20.22	-0.09	27.26	-0.47	-0.0

i-nuc	BP(j)	Nuc	#BP_Win	avgMFE	avgZ	avgED	SumZ	SumZ/#TotalWindows	BPs= 3
nt-355	-	C	120	-	-	-	-	-
355	NoBP	C	80	-19.31	-0.22	27.86	-17.55	-0.15
355	252	G	3	-14.83	-0.76	23.51	-2.28	-0.02
355	429	G	20	-21.83	-0.78	25.56	-15.52	-0.13
355	451	G	17	-25.31	-1.37	26.6	-23.22	-0.19

i-nuc	BP(j)	Nuc	#BP_Win	avgMFE	avgZ	avgED	SumZ	SumZ/#TotalWindows	BPs= 3
nt-356	-	A	120	-	-	-	-	-
356	251	U	3	-14.83	-0.76	23.51	-2.28	-0.02
356	NoBP	A	62	-20.45	-0.31	27.73	-19.24	-0.16
356	295	U	38	-18.97	-0.38	27.1	-14.39	-0.12
356	450	U	17	-25.31	-1.37	26.6	-23.22	-0.19

i-nuc	BP(j)	Nuc	#BP_Win	avgMFE	avgZ	avgED	SumZ	SumZ/#TotalWindows	BPs= 3
nt-357	-	A	120	-	-	-	-	-
357	NoBP	A	51	-20.69	-0.44	28.02	-22.69	-0.19
357	294	U	38	-18.97	-0.38	27.1	-14.39	-0.12
357	403	U	14	-18.91	0.08	25.87	1.15	0.01
357	449	U	17	-25.31	-1.37	26.6	-23.22	-0.19

i-nuc	BP(j)	Nuc	#BP_Win	avgMFE	avgZ	avgED	SumZ	SumZ/#TotalWindows	BPs= 4
nt-358	-	A	120	-	-	-	-	-
358	NoBP	A	44	-21.09	-0.58	27.32	-25.55	-0.21
358	293	U	38	-18.97	-0.38	27.1	-14.39	-0.12
358	367	U	7	-19.87	0.32	32.23	2.22	0.02
358	402	U	14	-18.91	0.08	25.87	1.15	0.01
358	448	U	17	-25.31	-1.37	26.6	-23.22	-0.19

i-nuc	BP(j)	Nuc	#BP_Win	avgMFE	avgZ	avgED	SumZ	SumZ/#TotalWindows	BPs= 6
nt-359	-	G	120	-	-	-	-	-
359	NoBP	G	8	-19.41	-0.1	34.56	-0.84	-0.01
359	292	C	38	-18.97	-0.38	27.1	-14.39	-0.12
359	366	C	7	-19.87	0.32	32.23	2.22	0.02
359	401	C	14	-18.91	0.08	25.87	1.15	0.01
359	426	C	34	-21.86	-0.71	25.19	-24.06	-0.2
359	447	C	17	-25.31	-1.37	26.6	-23.22	-0.19
359	458	U	2	-22.0	-0.96	33.44	-1.91	-0.02

i-nuc	BP(j)	Nuc	#BP_Win	avgMFE	avgZ	avgED	SumZ	SumZ/#TotalWindows	BPs= 7
nt-360	-	A	120	-	-	-	-	-
360	291	U	37	-18.95	-0.38	26.97	-14.14	-0.12
360	365	U	7	-19.87	0.32	32.23	2.22	0.02
360	NoBP	A	8	-21.41	-0.35	34.93	-2.8	-0.02
360	403	U	1	-19.9	-0.25	31.64	-0.25	-0.0
360	400	U	14	-18.91	0.08	25.87	1.15	0.01
360	425	U	34	-21.86	-0.71	25.19	-24.06	-0.2
360	446	U	17	-25.31	-1.37	26.6	-23.22	-0.19
360	457	U	2	-22.0	-0.96	33.44	-1.91	-0.02

i-nuc	BP(j)	Nuc	#BP_Win	avgMFE	avgZ	avgED	SumZ	SumZ/#TotalWindows	BPs= 6
nt-361	-	A	120	-	-	-	-	-
361	NoBP	A	47	-21.62	-0.51	27.94	-23.75	-0.2
361	289	U	20	-20.69	-0.72	23.03	-14.39	-0.12
361	284	U	9	-16.77	0.07	32.91	0.59	0.0
361	302	U	7	-20.5	-0.21	35.08	-1.44	-0.01
361	402	U	1	-19.9	-0.25	31.64	-0.25	-0.0
361	424	U	34	-21.86	-0.71	25.19	-24.06	-0.2
361	456	U	2	-22.0	-0.96	33.44	-1.91	-0.02

i-nuc	BP(j)	Nuc	#BP_Win	avgMFE	avgZ	avgED	SumZ	SumZ/#TotalWindows	BPs= 9
nt-362	-	G	120	-	-	-	-	-
362	NoBP	G	13	-19.15	0.12	30.67	1.57	0.01
362	288	U	20	-20.69	-0.72	23.03	-14.39	-0.12
362	283	C	9	-16.77	0.07	32.91	0.59	0.0
362	301	C	7	-20.5	-0.21	35.08	-1.44	-0.01
362	401	C	1	-19.9	-0.25	31.64	-0.25	-0.0
362	398	U	14	-18.91	0.08	25.87	1.15	0.01
362	423	C	34	-21.86	-0.71	25.19	-24.06	-0.2
362	444	C	17	-25.31	-1.37	26.6	-23.22	-0.19
362	455	C	2	-22.0	-0.96	33.44	-1.91	-0.02
362	436	U	3	-30.5	-1.82	31.01	-5.47	-0.05

i-nuc	BP(j)	Nuc	#BP_Win	avgMFE	avgZ	avgED	SumZ	SumZ/#TotalWindows	BPs= 10
nt-363	-	G	120	-	-	-	-	-
363	NoBP	G	12	-19.62	0.1	30.75	1.22	0.01
363	287	C	20	-20.69	-0.72	23.03	-14.39	-0.12
363	282	C	9	-16.77	0.07	32.91	0.59	0.0
363	300	C	7	-20.5	-0.21	35.08	-1.44	-0.01
363	400	U	1	-19.9	-0.25	31.64	-0.25	-0.0
363	397	U	14	-18.91	0.08	25.87	1.15	0.01
363	422	C	34	-21.86	-0.71	25.19	-24.06	-0.2
363	443	C	17	-25.31	-1.37	26.6	-23.22	-0.19
363	454	C	2	-22.0	-0.96	33.44	-1.91	-0.02
363	435	C	3	-30.5	-1.82	31.01	-5.47	-0.05
363	433	U	1	-32.7	-2.46	17.87	-2.46	-0.02

i-nuc	BP(j)	Nuc	#BP_Win	avgMFE	avgZ	avgED	SumZ	SumZ/#TotalWindows	BPs= 7
nt-364	-	U	120	-	-	-	-	-
364	286	A	19	-20.68	-0.73	22.85	-13.9	-0.12
364	281	A	9	-16.77	0.07	32.91	0.59	0.0
364	NoBP	U	55	-21.49	-0.51	27.71	-28.32	-0.24
364	396	A	14	-18.91	0.08	25.87	1.15	0.01
364	442	G	17	-25.31	-1.37	26.6	-23.22	-0.19
364	453	A	2	-22.0	-0.96	33.44	-1.91	-0.02
364	434	A	3	-30.5	-1.82	31.01	-5.47	-0.05
364	432	A	1	-32.7	-2.46	17.87	-2.46	-0.02

i-nuc	BP(j)	Nuc	#BP_Win	avgMFE	avgZ	avgED	SumZ	SumZ/#TotalWindows	BPs= 5
nt-365	-	U	120	-	-	-	-	-
365	285	G	17	-20.94	-0.79	22.64	-13.45	-0.11
365	278	A	9	-16.77	0.07	32.91	0.59	0.0
365	360	A	7	-19.87	0.32	32.23	2.22	0.02
365	NoBP	U	84	-22.44	-0.73	26.83	-61.43	-0.51
365	452	A	2	-22.0	-0.96	33.44	-1.91	-0.02
365	431	A	1	-32.7	-2.46	17.87	-2.46	-0.02

i-nuc	BP(j)	Nuc	#BP_Win	avgMFE	avgZ	avgED	SumZ	SumZ/#TotalWindows	BPs= 3
nt-366	-	C	120	-	-	-	-	-
366	NoBP	C	102	-22.48	-0.78	26.2	-79.98	-0.67
366	277	G	9	-16.77	0.07	32.91	0.59	0.0
366	359	G	7	-19.87	0.32	32.23	2.22	0.02
366	451	G	2	-22.0	-0.96	33.44	-1.91	-0.02

i-nuc	BP(j)	Nuc	#BP_Win	avgMFE	avgZ	avgED	SumZ	SumZ/#TotalWindows	BPs= 5
nt-367	-	U	120	-	-	-	-	-
367	NoBP	U	93	-22.47	-0.81	25.73	-75.15	-0.63
367	275	A	9	-16.77	0.07	32.91	0.59	0.0
367	358	A	7	-19.87	0.32	32.23	2.22	0.02
367	297	A	7	-20.5	-0.21	35.08	-1.44	-0.01
367	431	A	3	-30.5	-1.82	31.01	-5.47	-0.05
367	429	G	1	-32.7	-2.46	17.87	-2.46	-0.02

i-nuc	BP(j)	Nuc	#BP_Win	avgMFE	avgZ	avgED	SumZ	SumZ/#TotalWindows	BPs= 8
nt-368	-	G	120	-	-	-	-	-
368	NoBP	G	11	-21.32	-0.23	29.88	-2.5	-0.02
368	274	C	9	-16.77	0.07	32.91	0.59	0.0
368	296	C	7	-20.5	-0.21	35.08	-1.44	-0.01
368	393	U	1	-20.6	-0.3	41.29	-0.3	-0.0
368	394	C	52	-23.26	-0.9	25.58	-47.04	-0.39
368	421	C	34	-21.86	-0.71	25.19	-24.06	-0.2
368	449	U	2	-22.0	-0.96	33.44	-1.91	-0.02
368	430	C	3	-30.5	-1.82	31.01	-5.47	-0.05
368	428	C	1	-32.7	-2.46	17.87	-2.46	-0.02

i-nuc	BP(j)	Nuc	#BP_Win	avgMFE	avgZ	avgED	SumZ	SumZ/#TotalWindows	BPs= 6
nt-369	-	A	120	-	-	-	-	-
369	NoBP	A	15	-25.26	-0.85	30.21	-12.68	-0.11
369	273	U	9	-16.77	0.07	32.91	0.59	0.0
369	295	U	7	-20.5	-0.21	35.08	-1.44	-0.01
369	392	U	1	-20.6	-0.3	41.29	-0.3	-0.0
369	393	U	52	-23.26	-0.9	25.58	-47.04	-0.39
369	420	U	34	-21.86	-0.71	25.19	-24.06	-0.2
369	448	U	2	-22.0	-0.96	33.44	-1.91	-0.02

i-nuc	BP(j)	Nuc	#BP_Win	avgMFE	avgZ	avgED	SumZ	SumZ/#TotalWindows	BPs= 5
nt-370	-	A	120	-	-	-	-	-
370	272	U	9	-16.77	0.07	32.91	0.59	0.0
370	NoBP	A	17	-26.06	-0.98	31.09	-16.72	-0.14
370	294	U	7	-20.5	-0.21	35.08	-1.44	-0.01
370	391	U	1	-20.6	-0.3	41.29	-0.3	-0.0
370	392	U	52	-23.26	-0.9	25.58	-47.04	-0.39
370	419	U	34	-21.86	-0.71	25.19	-24.06	-0.2

i-nuc	BP(j)	Nuc	#BP_Win	avgMFE	avgZ	avgED	SumZ	SumZ/#TotalWindows	BPs= 7
nt-371	-	A	120	-	-	-	-	-
371	NoBP	A	9	-21.02	-0.01	31.25	-0.13	-0.0
371	271	U	7	-17.07	0.21	35.57	1.5	0.01
371	293	U	7	-20.5	-0.21	35.08	-1.44	-0.01
371	390	U	1	-20.6	-0.3	41.29	-0.3	-0.0
371	391	U	52	-23.26	-0.9	25.58	-47.04	-0.39
371	418	U	34	-21.86	-0.71	25.19	-24.06	-0.2
371	446	U	2	-22.0	-0.96	33.44	-1.91	-0.02
371	425	U	8	-32.5	-2.13	29.5	-17.03	-0.14

i-nuc	BP(j)	Nuc	#BP_Win	avgMFE	avgZ	avgED	SumZ	SumZ/#TotalWindows	BPs= 8
nt-372	-	G	120	-	-	-	-	-
372	NoBP	G	5	-20.0	-0.36	32.15	-1.78	-0.01
372	265	U	3	-17.77	0.55	41.29	1.64	0.01
372	306	C	7	-19.87	0.32	32.23	2.22	0.02
372	292	C	7	-20.5	-0.21	35.08	-1.44	-0.01
372	389	C	1	-20.6	-0.3	41.29	-0.3	-0.0
372	390	U	52	-23.26	-0.9	25.58	-47.04	-0.39
372	417	C	34	-21.86	-0.71	25.19	-24.06	-0.2
372	445	C	2	-22.0	-0.96	33.44	-1.91	-0.02
372	424	U	9	-32.67	-2.08	29.89	-18.69	-0.16

i-nuc	BP(j)	Nuc	#BP_Win	avgMFE	avgZ	avgED	SumZ	SumZ/#TotalWindows	BPs= 9
nt-373	-	G	120	-	-	-	-	-
373	NoBP	G	3	-16.53	0.24	34.2	0.73	0.01
373	264	U	3	-17.77	0.55	41.29	1.64	0.01
373	305	C	7	-19.87	0.32	32.23	2.22	0.02
373	291	U	7	-20.5	-0.21	35.08	-1.44	-0.01
373	388	C	1	-20.6	-0.3	41.29	-0.3	-0.0
373	389	C	52	-23.26	-0.9	25.58	-47.04	-0.39
373	416	C	34	-21.86	-0.71	25.19	-24.06	-0.2
373	444	C	2	-22.0	-0.96	33.44	-1.91	-0.02
373	423	C	9	-32.67	-2.08	29.89	-18.69	-0.16
373	395	U	2	-33.6	-1.67	35.23	-3.35	-0.03

i-nuc	BP(j)	Nuc	#BP_Win	avgMFE	avgZ	avgED	SumZ	SumZ/#TotalWindows	BPs= 8
nt-374	-	G	120	-	-	-	-	-
374	NoBP	G	9	-19.61	-0.05	35.48	-0.43	-0.0
374	263	C	3	-17.77	0.55	41.29	1.64	0.01
374	304	C	7	-19.87	0.32	32.23	2.22	0.02
374	387	C	1	-20.6	-0.3	41.29	-0.3	-0.0
374	388	C	52	-23.26	-0.9	25.58	-47.04	-0.39
374	415	C	34	-21.86	-0.71	25.19	-24.06	-0.2
374	443	C	2	-22.0	-0.96	33.44	-1.91	-0.02
374	422	C	9	-32.67	-2.08	29.89	-18.69	-0.16
374	394	C	3	-33.17	-1.65	33.35	-4.96	-0.04

i-nuc	BP(j)	Nuc	#BP_Win	avgMFE	avgZ	avgED	SumZ	SumZ/#TotalWindows	BPs= 9
nt-375	-	G	120	-	-	-	-	-
375	NoBP	G	3	-20.13	-0.38	35.04	-1.15	-0.01
375	262	C	3	-17.77	0.55	41.29	1.64	0.01
375	303	C	7	-19.87	0.32	32.23	2.22	0.02
375	289	U	7	-20.5	-0.21	35.08	-1.44	-0.01
375	385	C	1	-20.6	-0.3	41.29	-0.3	-0.0
375	387	C	52	-23.26	-0.9	25.58	-47.04	-0.39
375	414	U	34	-21.86	-0.71	25.19	-24.06	-0.2
375	421	C	9	-32.67	-2.08	29.89	-18.69	-0.16
375	393	U	3	-33.17	-1.65	33.35	-4.96	-0.04
375	394	C	1	-29.7	-1.17	32.57	-1.17	-0.01

i-nuc	BP(j)	Nuc	#BP_Win	avgMFE	avgZ	avgED	SumZ	SumZ/#TotalWindows	BPs= 9
nt-376	-	A	120	-	-	-	-	-
376	261	U	3	-17.77	0.55	41.29	1.64	0.01
376	302	U	7	-19.87	0.32	32.23	2.22	0.02
376	288	U	7	-20.5	-0.21	35.08	-1.44	-0.01
376	384	U	1	-20.6	-0.3	41.29	-0.3	-0.0
376	NoBP	A	53	-23.35	-0.9	25.68	-47.77	-0.4
376	413	U	34	-21.86	-0.71	25.19	-24.06	-0.2
376	441	U	2	-22.0	-0.96	33.44	-1.91	-0.02
376	420	U	9	-32.67	-2.08	29.89	-18.69	-0.16
376	392	U	3	-33.17	-1.65	33.35	-4.96	-0.04
376	393	U	1	-29.7	-1.17	32.57	-1.17	-0.01

i-nuc	BP(j)	Nuc	#BP_Win	avgMFE	avgZ	avgED	SumZ	SumZ/#TotalWindows	BPs= 8
nt-377	-	G	120	-	-	-	-	-
377	NoBP	G	2	-19.25	0.1	41.8	0.19	0.0
377	301	C	7	-19.87	0.32	32.23	2.22	0.02
377	260	U	1	-18.3	0.59	42.73	0.59	0.0
377	287	C	7	-20.5	-0.21	35.08	-1.44	-0.01
377	385	C	52	-23.26	-0.9	25.58	-47.04	-0.39
377	391	U	39	-23.02	-0.77	26.11	-30.2	-0.25
377	440	C	2	-22.0	-0.96	33.44	-1.91	-0.02
377	419	U	9	-32.67	-2.08	29.89	-18.69	-0.16
377	392	U	1	-29.7	-1.17	32.57	-1.17	-0.01

i-nuc	BP(j)	Nuc	#BP_Win	avgMFE	avgZ	avgED	SumZ	SumZ/#TotalWindows	BPs= 6
nt-378	-	A	120	-	-	-	-	-
378	NoBP	A	10	-20.56	0.22	33.92	2.15	0.02
378	284	U	7	-20.5	-0.21	35.08	-1.44	-0.01
378	384	U	52	-23.26	-0.9	25.58	-47.04	-0.39
378	390	U	39	-23.02	-0.77	26.11	-30.2	-0.25
378	439	U	2	-22.0	-0.96	33.44	-1.91	-0.02
378	418	U	9	-32.67	-2.08	29.89	-18.69	-0.16
378	391	U	1	-29.7	-1.17	32.57	-1.17	-0.01

i-nuc	BP(j)	Nuc	#BP_Win	avgMFE	avgZ	avgED	SumZ	SumZ/#TotalWindows	BPs= 6
nt-379	-	G	120	-	-	-	-	-
379	NoBP	G	55	-23.22	-0.86	26.34	-47.13	-0.39
379	300	C	6	-20.13	0.3	30.45	1.81	0.02
379	283	C	7	-20.5	-0.21	35.08	-1.44	-0.01
379	389	C	39	-23.02	-0.77	26.11	-30.2	-0.25
379	388	C	3	-23.87	-0.76	32.17	-2.27	-0.02
379	417	C	9	-32.67	-2.08	29.89	-18.69	-0.16
379	390	U	1	-29.7	-1.17	32.57	-1.17	-0.01

i-nuc	BP(j)	Nuc	#BP_Win	avgMFE	avgZ	avgED	SumZ	SumZ/#TotalWindows	BPs= 6
nt-380	-	G	120	-	-	-	-	-
380	299	C	6	-20.13	0.3	30.45	1.81	0.02
380	282	C	7	-20.5	-0.21	35.08	-1.44	-0.01
380	NoBP	G	55	-23.43	-0.89	26.11	-48.81	-0.41
380	388	C	39	-23.02	-0.77	26.11	-30.2	-0.25
380	387	C	3	-23.87	-0.76	32.17	-2.27	-0.02
380	416	C	9	-32.67	-2.08	29.89	-18.69	-0.16
380	389	C	1	-29.7	-1.17	32.57	-1.17	-0.01

i-nuc	BP(j)	Nuc	#BP_Win	avgMFE	avgZ	avgED	SumZ	SumZ/#TotalWindows	BPs= 3
nt-381	-	U	120	-	-	-	-	-
381	298	A	5	-20.4	0.21	29.5	1.07	0.01
381	281	A	7	-20.5	-0.21	35.08	-1.44	-0.01
381	NoBP	U	105	-24.22	-0.96	26.52	-100.67	-0.84
381	386	A	3	-23.87	-0.76	32.17	-2.27	-0.02

i-nuc	BP(j)	Nuc	#BP_Win	avgMFE	avgZ	avgED	SumZ	SumZ/#TotalWindows	BPs= 1
nt-382	-	A	120	-	-	-	-	-
382	NoBP	A	111	-23.24	-0.78	27.09	-86.92	-0.72
382	414	U	9	-32.67	-2.08	29.89	-18.69	-0.16

i-nuc	BP(j)	Nuc	#BP_Win	avgMFE	avgZ	avgED	SumZ	SumZ/#TotalWindows	BPs= 3
nt-383	-	A	120	-	-	-	-	-
383	NoBP	A	103	-23.45	-0.83	26.55	-85.64	-0.71
383	279	U	7	-20.5	-0.21	35.08	-1.44	-0.01
383	413	U	9	-32.67	-2.08	29.89	-18.69	-0.16
383	502	U	1	-34.7	-2.04	29.47	-2.04	-0.02

i-nuc	BP(j)	Nuc	#BP_Win	avgMFE	avgZ	avgED	SumZ	SumZ/#TotalWindows	BPs= 5
nt-384	-	U	120	-	-	-	-	-
384	NoBP	U	49	-23.77	-0.78	27.25	-38.44	-0.32
384	278	A	7	-20.5	-0.21	35.08	-1.44	-0.01
384	376	A	1	-20.6	-0.3	41.29	-0.3	-0.0
384	378	A	52	-23.26	-0.9	25.58	-47.04	-0.39
384	412	A	9	-32.67	-2.08	29.89	-18.69	-0.16
384	501	G	2	-34.3	-1.82	29.45	-3.64	-0.03

i-nuc	BP(j)	Nuc	#BP_Win	avgMFE	avgZ	avgED	SumZ	SumZ/#TotalWindows	BPs= 4
nt-385	-	C	120	-	-	-	-	-
385	NoBP	C	55	-24.95	-0.97	27.59	-53.62	-0.45
385	277	G	7	-20.5	-0.21	35.08	-1.44	-0.01
385	375	G	1	-20.6	-0.3	41.29	-0.3	-0.0
385	377	G	52	-23.26	-0.9	25.58	-47.04	-0.39
385	500	G	5	-33.68	-1.74	29.32	-8.71	-0.07

i-nuc	BP(j)	Nuc	#BP_Win	avgMFE	avgZ	avgED	SumZ	SumZ/#TotalWindows	BPs= 2
nt-386	-	A	120	-	-	-	-	-
386	NoBP	A	110	-23.85	-0.9	27.01	-99.22	-0.83
386	381	U	3	-23.87	-0.76	32.17	-2.27	-0.02
386	499	U	7	-32.69	-1.46	30.39	-10.23	-0.09

i-nuc	BP(j)	Nuc	#BP_Win	avgMFE	avgZ	avgED	SumZ	SumZ/#TotalWindows	BPs= 4
nt-387	-	C	120	-	-	-	-	-
387	NoBP	C	56	-24.55	-0.93	27.99	-52.05	-0.43
387	374	G	1	-20.6	-0.3	41.29	-0.3	-0.0
387	375	G	52	-23.26	-0.9	25.58	-47.04	-0.39
387	380	G	3	-23.87	-0.76	32.17	-2.27	-0.02
387	498	G	8	-32.16	-1.33	30.95	-10.61	-0.09

i-nuc	BP(j)	Nuc	#BP_Win	avgMFE	avgZ	avgED	SumZ	SumZ/#TotalWindows	BPs= 5
nt-388	-	C	120	-	-	-	-	-
388	NoBP	C	17	-28.62	-1.29	32.5	-22.0	-0.18
388	373	G	1	-20.6	-0.3	41.29	-0.3	-0.0
388	374	G	52	-23.26	-0.9	25.58	-47.04	-0.39
388	380	G	39	-23.02	-0.77	26.11	-30.2	-0.25
388	379	G	3	-23.87	-0.76	32.17	-2.27	-0.02
388	497	G	8	-32.16	-1.33	30.95	-10.61	-0.09

i-nuc	BP(j)	Nuc	#BP_Win	avgMFE	avgZ	avgED	SumZ	SumZ/#TotalWindows	BPs= 5
nt-389	-	C	120	-	-	-	-	-
389	NoBP	C	19	-28.33	-1.22	32.71	-23.13	-0.19
389	372	G	1	-20.6	-0.3	41.29	-0.3	-0.0
389	373	G	52	-23.26	-0.9	25.58	-47.04	-0.39
389	379	G	39	-23.02	-0.77	26.11	-30.2	-0.25
389	380	G	1	-29.7	-1.17	32.57	-1.17	-0.01
389	496	G	8	-32.16	-1.33	30.95	-10.61	-0.09

i-nuc	BP(j)	Nuc	#BP_Win	avgMFE	avgZ	avgED	SumZ	SumZ/#TotalWindows	BPs= 4
nt-390	-	U	120	-	-	-	-	-
390	NoBP	U	27	-29.82	-1.25	32.36	-33.72	-0.28
390	371	A	1	-20.6	-0.3	41.29	-0.3	-0.0
390	372	G	52	-23.26	-0.9	25.58	-47.04	-0.39
390	378	A	39	-23.02	-0.77	26.11	-30.2	-0.25
390	379	G	1	-29.7	-1.17	32.57	-1.17	-0.01

i-nuc	BP(j)	Nuc	#BP_Win	avgMFE	avgZ	avgED	SumZ	SumZ/#TotalWindows	BPs= 4
nt-391	-	U	120	-	-	-	-	-
391	NoBP	U	27	-30.18	-1.25	32.29	-33.67	-0.28
391	370	A	1	-20.6	-0.3	41.29	-0.3	-0.0
391	371	A	52	-23.26	-0.9	25.58	-47.04	-0.39
391	377	G	39	-23.02	-0.77	26.11	-30.2	-0.25
391	378	A	1	-29.7	-1.17	32.57	-1.17	-0.01

i-nuc	BP(j)	Nuc	#BP_Win	avgMFE	avgZ	avgED	SumZ	SumZ/#TotalWindows	BPs= 4
nt-392	-	U	120	-	-	-	-	-
392	NoBP	U	63	-25.77	-0.94	28.29	-58.95	-0.49
392	369	A	1	-20.6	-0.3	41.29	-0.3	-0.0
392	370	A	52	-23.26	-0.9	25.58	-47.04	-0.39
392	376	A	3	-33.17	-1.65	33.35	-4.96	-0.04
392	377	G	1	-29.7	-1.17	32.57	-1.17	-0.01

i-nuc	BP(j)	Nuc	#BP_Win	avgMFE	avgZ	avgED	SumZ	SumZ/#TotalWindows	BPs= 4
nt-393	-	U	120	-	-	-	-	-
393	368	G	1	-20.6	-0.3	41.29	-0.3	-0.0
393	369	A	52	-23.26	-0.9	25.58	-47.04	-0.39
393	NoBP	U	63	-25.93	-0.94	28.12	-59.14	-0.49
393	375	G	3	-33.17	-1.65	33.35	-4.96	-0.04
393	376	A	1	-29.7	-1.17	32.57	-1.17	-0.01

i-nuc	BP(j)	Nuc	#BP_Win	avgMFE	avgZ	avgED	SumZ	SumZ/#TotalWindows	BPs= 4
nt-394	-	C	120	-	-	-	-	-
394	368	G	52	-23.26	-0.9	25.58	-47.04	-0.39
394	NoBP	C	56	-25.15	-0.88	27.83	-49.13	-0.41
394	374	G	3	-33.17	-1.65	33.35	-4.96	-0.04
394	375	G	1	-29.7	-1.17	32.57	-1.17	-0.01
394	492	G	8	-32.16	-1.33	30.95	-10.61	-0.09

i-nuc	BP(j)	Nuc	#BP_Win	avgMFE	avgZ	avgED	SumZ	SumZ/#TotalWindows	BPs= 3
nt-395	-	U	120	-	-	-	-	-
395	NoBP	U	91	-24.35	-0.81	26.72	-73.72	-0.61
395	434	A	19	-24.96	-1.32	27.32	-25.13	-0.21
395	373	G	2	-33.6	-1.67	35.23	-3.35	-0.03
395	491	A	8	-32.16	-1.33	30.95	-10.61	-0.09

i-nuc	BP(j)	Nuc	#BP_Win	avgMFE	avgZ	avgED	SumZ	SumZ/#TotalWindows	BPs= 2
nt-396	-	A	120	-	-	-	-	-
396	NoBP	A	87	-26.26	-1.02	27.52	-88.31	-0.74
396	364	U	14	-18.91	0.08	25.87	1.15	0.01
396	433	U	19	-24.96	-1.32	27.32	-25.13	-0.21

i-nuc	BP(j)	Nuc	#BP_Win	avgMFE	avgZ	avgED	SumZ	SumZ/#TotalWindows	BPs= 3
nt-397	-	U	120	-	-	-	-	-
397	NoBP	U	79	-25.78	-0.98	27.21	-77.17	-0.64
397	363	G	14	-18.91	0.08	25.87	1.15	0.01
397	432	A	19	-24.96	-1.32	27.32	-25.13	-0.21
397	489	G	8	-32.16	-1.33	30.95	-10.61	-0.09

i-nuc	BP(j)	Nuc	#BP_Win	avgMFE	avgZ	avgED	SumZ	SumZ/#TotalWindows	BPs= 3
nt-398	-	U	120	-	-	-	-	-
398	NoBP	U	79	-25.91	-0.97	27.25	-76.54	-0.64
398	362	G	14	-18.91	0.08	25.87	1.15	0.01
398	431	A	19	-24.96	-1.32	27.32	-25.13	-0.21
398	488	A	8	-32.16	-1.33	30.95	-10.61	-0.09

i-nuc	BP(j)	Nuc	#BP_Win	avgMFE	avgZ	avgED	SumZ	SumZ/#TotalWindows	BPs= 2
nt-399	-	G	120	-	-	-	-	-
399	NoBP	G	93	-24.96	-0.8	27.1	-74.78	-0.62
399	430	C	19	-24.96	-1.32	27.32	-25.13	-0.21
399	487	C	8	-32.16	-1.33	30.95	-10.61	-0.09

i-nuc	BP(j)	Nuc	#BP_Win	avgMFE	avgZ	avgED	SumZ	SumZ/#TotalWindows	BPs= 4
nt-400	-	U	120	-	-	-	-	-
400	NoBP	U	78	-26.24	-0.97	27.32	-75.42	-0.63
400	363	G	1	-19.9	-0.25	31.64	-0.25	-0.0
400	360	A	14	-18.91	0.08	25.87	1.15	0.01
400	429	G	19	-24.96	-1.32	27.32	-25.13	-0.21
400	486	G	8	-32.16	-1.33	30.95	-10.61	-0.09

i-nuc	BP(j)	Nuc	#BP_Win	avgMFE	avgZ	avgED	SumZ	SumZ/#TotalWindows	BPs= 2
nt-401	-	C	120	-	-	-	-	-
401	NoBP	C	105	-26.55	-1.06	27.67	-111.15	-0.93
401	362	G	1	-19.9	-0.25	31.64	-0.25	-0.0
401	359	G	14	-18.91	0.08	25.87	1.15	0.01

i-nuc	BP(j)	Nuc	#BP_Win	avgMFE	avgZ	avgED	SumZ	SumZ/#TotalWindows	BPs= 2
nt-402	-	U	120	-	-	-	-	-
402	NoBP	U	105	-26.65	-1.06	27.75	-111.35	-0.93
402	361	A	1	-19.9	-0.25	31.64	-0.25	-0.0
402	358	A	14	-18.91	0.08	25.87	1.15	0.01

i-nuc	BP(j)	Nuc	#BP_Win	avgMFE	avgZ	avgED	SumZ	SumZ/#TotalWindows	BPs= 2
nt-403	-	U	120	-	-	-	-	-
403	NoBP	U	105	-26.75	-1.06	27.82	-111.5	-0.93
403	360	A	1	-19.9	-0.25	31.64	-0.25	-0.0
403	357	A	14	-18.91	0.08	25.87	1.15	0.01

i-nuc	BP(j)	Nuc	#BP_Win	avgMFE	avgZ	avgED	SumZ	SumZ/#TotalWindows	BPs= 1
nt-404	-	A	120	-	-	-	-	-
404	NoBP	A	117	-26.06	-0.96	27.59	-111.79	-0.93
404	315	U	3	-18.1	0.38	31.27	1.13	0.01

i-nuc	BP(j)	Nuc	#BP_Win	avgMFE	avgZ	avgED	SumZ	SumZ/#TotalWindows	BPs= 1
nt-405	-	A	120	-	-	-	-	-
405	NoBP	A	117	-26.15	-0.96	27.65	-111.81	-0.93
405	314	U	3	-18.1	0.38	31.27	1.13	0.01

i-nuc	BP(j)	Nuc	#BP_Win	avgMFE	avgZ	avgED	SumZ	SumZ/#TotalWindows	BPs= 1
nt-406	-	U	120	-	-	-	-	-
406	NoBP	U	117	-26.26	-0.96	27.67	-112.01	-0.93
406	313	A	3	-18.1	0.38	31.27	1.13	0.01

i-nuc	BP(j)	Nuc	#BP_Win	avgMFE	avgZ	avgED	SumZ	SumZ/#TotalWindows	BPs= 1
nt-407	-	A	120	-	-	-	-	-
407	NoBP	A	117	-26.37	-0.96	27.66	-112.52	-0.94
407	312	U	3	-18.1	0.38	31.27	1.13	0.01

i-nuc	BP(j)	Nuc	#BP_Win	avgMFE	avgZ	avgED	SumZ	SumZ/#TotalWindows	BPs= 1
nt-408	-	A	120	-	-	-	-	-
408	NoBP	A	117	-26.48	-0.97	27.63	-113.01	-0.94
408	311	U	3	-18.1	0.38	31.27	1.13	0.01

i-nuc	BP(j)	Nuc	#BP_Win	avgMFE	avgZ	avgED	SumZ	SumZ/#TotalWindows	BPs= 1
nt-409	-	A	120	-	-	-	-	-
409	NoBP	A	117	-26.6	-0.97	27.6	-113.48	-0.95
409	310	U	3	-18.1	0.38	31.27	1.13	0.01

i-nuc	BP(j)	Nuc	#BP_Win	avgMFE	avgZ	avgED	SumZ	SumZ/#TotalWindows	BPs= 2
nt-410	-	U	120	-	-	-	-	-
410	NoBP	U	108	-26.1	-0.97	27.83	-104.24	-0.87
410	309	G	3	-18.1	0.38	31.27	1.13	0.01
410	520	A	9	-34.0	-1.07	24.37	-9.63	-0.08

i-nuc	BP(j)	Nuc	#BP_Win	avgMFE	avgZ	avgED	SumZ	SumZ/#TotalWindows	BPs= 2
nt-411	-	U	120	-	-	-	-	-
411	NoBP	U	108	-26.22	-0.97	27.83	-104.46	-0.87
411	308	A	3	-18.1	0.38	31.27	1.13	0.01
411	519	A	9	-34.0	-1.07	24.37	-9.63	-0.08

i-nuc	BP(j)	Nuc	#BP_Win	avgMFE	avgZ	avgED	SumZ	SumZ/#TotalWindows	BPs= 2
nt-412	-	A	120	-	-	-	-	-
412	NoBP	A	102	-25.55	-0.83	27.74	-84.97	-0.71
412	384	U	9	-32.67	-2.08	29.89	-18.69	-0.16
412	518	U	9	-34.0	-1.07	24.37	-9.63	-0.08

i-nuc	BP(j)	Nuc	#BP_Win	avgMFE	avgZ	avgED	SumZ	SumZ/#TotalWindows	BPs= 3
nt-413	-	U	120	-	-	-	-	-
413	NoBP	U	75	-28.3	-0.94	28.57	-70.52	-0.59
413	376	A	34	-21.86	-0.71	25.19	-24.06	-0.2
413	383	A	9	-32.67	-2.08	29.89	-18.69	-0.16
413	511	A	2	-30.75	-0.34	31.13	-0.69	-0.01

i-nuc	BP(j)	Nuc	#BP_Win	avgMFE	avgZ	avgED	SumZ	SumZ/#TotalWindows	BPs= 4
nt-414	-	U	120	-	-	-	-	-
414	NoBP	U	59	-27.08	-0.94	29.71	-55.67	-0.46
414	375	G	34	-21.86	-0.71	25.19	-24.06	-0.2
414	382	A	9	-32.67	-2.08	29.89	-18.69	-0.16
414	510	A	2	-30.75	-0.34	31.13	-0.69	-0.01
414	516	A	16	-33.79	-0.97	25.09	-15.48	-0.13

i-nuc	BP(j)	Nuc	#BP_Win	avgMFE	avgZ	avgED	SumZ	SumZ/#TotalWindows	BPs= 5
nt-415	-	C	120	-	-	-	-	-
415	NoBP	C	57	-27.12	-1.09	29.3	-62.39	-0.52
415	374	G	34	-21.86	-0.71	25.19	-24.06	-0.2
415	485	G	8	-32.16	-1.33	30.95	-10.61	-0.09
415	509	G	2	-30.75	-0.34	31.13	-0.69	-0.01
415	515	G	16	-33.79	-0.97	25.09	-15.48	-0.13
415	532	G	3	-34.83	-0.64	38.88	-1.92	-0.02

i-nuc	BP(j)	Nuc	#BP_Win	avgMFE	avgZ	avgED	SumZ	SumZ/#TotalWindows	BPs= 4
nt-416	-	C	120	-	-	-	-	-
416	NoBP	C	66	-28.31	-0.91	28.52	-60.18	-0.5
416	373	G	34	-21.86	-0.71	25.19	-24.06	-0.2
416	380	G	9	-32.67	-2.08	29.89	-18.69	-0.16
416	484	G	8	-32.16	-1.33	30.95	-10.61	-0.09
416	531	G	3	-34.83	-0.64	38.88	-1.92	-0.02

i-nuc	BP(j)	Nuc	#BP_Win	avgMFE	avgZ	avgED	SumZ	SumZ/#TotalWindows	BPs= 7
nt-417	-	C	120	-	-	-	-	-
417	NoBP	C	38	-25.46	-0.92	28.81	-35.13	-0.29
417	372	G	34	-21.86	-0.71	25.19	-24.06	-0.2
417	379	G	9	-32.67	-2.08	29.89	-18.69	-0.16
417	489	G	7	-31.17	-1.1	33.99	-7.69	-0.06
417	483	G	8	-32.16	-1.33	30.95	-10.61	-0.09
417	507	G	2	-30.75	-0.34	31.13	-0.69	-0.01
417	513	G	19	-33.57	-0.92	26.06	-17.57	-0.15
417	530	G	3	-34.83	-0.64	38.88	-1.92	-0.02

i-nuc	BP(j)	Nuc	#BP_Win	avgMFE	avgZ	avgED	SumZ	SumZ/#TotalWindows	BPs= 6
nt-418	-	U	120	-	-	-	-	-
418	NoBP	U	41	-26.63	-0.95	29.43	-38.81	-0.32
418	371	A	34	-21.86	-0.71	25.19	-24.06	-0.2
418	378	A	9	-32.67	-2.08	29.89	-18.69	-0.16
418	488	A	7	-31.17	-1.1	33.99	-7.69	-0.06
418	482	A	8	-32.16	-1.33	30.95	-10.61	-0.09
418	506	A	2	-30.75	-0.34	31.13	-0.69	-0.01
418	512	A	19	-33.57	-0.92	26.06	-17.57	-0.15

i-nuc	BP(j)	Nuc	#BP_Win	avgMFE	avgZ	avgED	SumZ	SumZ/#TotalWindows	BPs= 5
nt-419	-	U	120	-	-	-	-	-
419	NoBP	U	47	-27.42	-1.01	29.55	-47.63	-0.4
419	370	A	34	-21.86	-0.71	25.19	-24.06	-0.2
419	377	G	9	-32.67	-2.08	29.89	-18.69	-0.16
419	481	G	8	-32.16	-1.33	30.95	-10.61	-0.09
419	511	A	19	-33.57	-0.92	26.06	-17.57	-0.15
419	528	A	3	-34.83	-0.64	38.88	-1.92	-0.02

i-nuc	BP(j)	Nuc	#BP_Win	avgMFE	avgZ	avgED	SumZ	SumZ/#TotalWindows	BPs= 7
nt-420	-	U	120	-	-	-	-	-
420	NoBP	U	38	-26.59	-0.99	29.27	-37.63	-0.31
420	369	A	34	-21.86	-0.71	25.19	-24.06	-0.2
420	376	A	9	-32.67	-2.08	29.89	-18.69	-0.16
420	486	G	7	-31.17	-1.1	33.99	-7.69	-0.06
420	480	G	8	-32.16	-1.33	30.95	-10.61	-0.09
420	510	A	19	-33.57	-0.92	26.06	-17.57	-0.15
420	527	A	3	-34.83	-0.64	38.88	-1.92	-0.02
420	538	A	2	-41.1	-2.47	18.78	-4.94	-0.04

i-nuc	BP(j)	Nuc	#BP_Win	avgMFE	avgZ	avgED	SumZ	SumZ/#TotalWindows	BPs= 9
nt-421	-	C	120	-	-	-	-	-
421	NoBP	C	25	-24.09	-0.99	27.96	-24.84	-0.21
421	368	G	34	-21.86	-0.71	25.19	-24.06	-0.2
421	375	G	9	-32.67	-2.08	29.89	-18.69	-0.16
421	485	G	13	-31.12	-0.92	35.03	-11.92	-0.1
421	486	G	3	-34.13	-2.05	31.28	-6.15	-0.05
421	479	G	8	-32.16	-1.33	30.95	-10.61	-0.09
421	503	G	2	-30.75	-0.34	31.13	-0.69	-0.01
421	509	G	19	-33.57	-0.92	26.06	-17.57	-0.15
421	526	G	3	-34.83	-0.64	38.88	-1.92	-0.02
421	537	G	4	-40.2	-2.24	20.33	-8.96	-0.07

i-nuc	BP(j)	Nuc	#BP_Win	avgMFE	avgZ	avgED	SumZ	SumZ/#TotalWindows	BPs= 7
nt-422	-	C	120	-	-	-	-	-
422	NoBP	C	43	-28.48	-1.02	27.03	-43.87	-0.37
422	363	G	34	-21.86	-0.71	25.19	-24.06	-0.2
422	374	G	9	-32.67	-2.08	29.89	-18.69	-0.16
422	484	G	13	-31.12	-0.92	35.03	-11.92	-0.1
422	485	G	6	-34.48	-1.34	35.08	-8.07	-0.07
422	478	G	8	-32.16	-1.33	30.95	-10.61	-0.09
422	501	G	2	-30.75	-0.34	31.13	-0.69	-0.01
422	536	G	5	-39.3	-1.98	23.17	-9.89	-0.08

i-nuc	BP(j)	Nuc	#BP_Win	avgMFE	avgZ	avgED	SumZ	SumZ/#TotalWindows	BPs= 9
nt-423	-	C	120	-	-	-	-	-
423	NoBP	C	22	-24.02	-1.09	27.86	-24.0	-0.2
423	362	G	34	-21.86	-0.71	25.19	-24.06	-0.2
423	373	G	9	-32.67	-2.08	29.89	-18.69	-0.16
423	483	G	13	-31.12	-0.92	35.03	-11.92	-0.1
423	484	G	6	-34.48	-1.34	35.08	-8.07	-0.07
423	477	G	8	-32.16	-1.33	30.95	-10.61	-0.09
423	500	G	2	-30.75	-0.34	31.13	-0.69	-0.01
423	507	G	19	-33.57	-0.92	26.06	-17.57	-0.15
423	535	G	5	-39.3	-1.98	23.17	-9.89	-0.08
423	540	G	2	-39.2	-2.43	26.32	-4.86	-0.04

i-nuc	BP(j)	Nuc	#BP_Win	avgMFE	avgZ	avgED	SumZ	SumZ/#TotalWindows	BPs= 7
nt-424	-	U	120	-	-	-	-	-
424	NoBP	U	28	-27.44	-1.25	27.25	-34.91	-0.29
424	361	A	34	-21.86	-0.71	25.19	-24.06	-0.2
424	372	G	9	-32.67	-2.08	29.89	-18.69	-0.16
424	482	A	13	-31.12	-0.92	35.03	-11.92	-0.1
424	483	G	6	-34.48	-1.34	35.08	-8.07	-0.07
424	476	G	8	-32.16	-1.33	30.95	-10.61	-0.09
424	506	A	19	-33.57	-0.92	26.06	-17.57	-0.15
424	539	A	3	-38.33	-2.28	26.41	-6.84	-0.06

i-nuc	BP(j)	Nuc	#BP_Win	avgMFE	avgZ	avgED	SumZ	SumZ/#TotalWindows	BPs= 6
nt-425	-	U	120	-	-	-	-	-
425	NoBP	U	47	-30.26	-1.16	26.84	-54.53	-0.45
425	360	A	34	-21.86	-0.71	25.19	-24.06	-0.2
425	371	A	8	-32.5	-2.13	29.5	-17.03	-0.14
425	481	G	13	-31.12	-0.92	35.03	-11.92	-0.1
425	482	A	6	-34.48	-1.34	35.08	-8.07	-0.07
425	475	A	8	-32.16	-1.33	30.95	-10.61	-0.09
425	538	A	4	-37.67	-2.13	26.51	-8.54	-0.07

i-nuc	BP(j)	Nuc	#BP_Win	avgMFE	avgZ	avgED	SumZ	SumZ/#TotalWindows	BPs= 8
nt-426	-	C	120	-	-	-	-	-
426	359	G	34	-21.86	-0.71	25.19	-24.06	-0.2
426	NoBP	C	33	-27.95	-1.47	28.12	-48.56	-0.4
426	480	G	13	-31.12	-0.92	35.03	-11.92	-0.1
426	481	G	6	-34.48	-1.34	35.08	-8.07	-0.07
426	486	G	3	-34.4	-1.96	35.9	-5.87	-0.05
426	498	G	2	-30.75	-0.34	31.13	-0.69	-0.01
426	503	G	19	-33.57	-0.92	26.06	-17.57	-0.15
426	532	G	5	-39.3	-1.98	23.17	-9.89	-0.08
426	537	G	5	-36.96	-1.97	28.5	-9.87	-0.08

i-nuc	BP(j)	Nuc	#BP_Win	avgMFE	avgZ	avgED	SumZ	SumZ/#TotalWindows	BPs= 8
nt-427	-	C	120	-	-	-	-	-
427	NoBP	C	66	-24.94	-1.1	26.67	-72.49	-0.6
427	479	G	13	-31.12	-0.92	35.03	-11.92	-0.1
427	480	G	6	-34.48	-1.34	35.08	-8.07	-0.07
427	485	G	3	-34.4	-1.96	35.9	-5.87	-0.05
427	497	G	2	-30.75	-0.34	31.13	-0.69	-0.01
427	501	G	19	-33.57	-0.92	26.06	-17.57	-0.15
427	531	G	5	-39.3	-1.98	23.17	-9.89	-0.08
427	536	G	5	-36.96	-1.97	28.5	-9.87	-0.08
427	545	G	1	-33.4	-1.55	34.85	-1.55	-0.01

i-nuc	BP(j)	Nuc	#BP_Win	avgMFE	avgZ	avgED	SumZ	SumZ/#TotalWindows	BPs= 10
nt-428	-	C	120	-	-	-	-	-
428	NoBP	C	64	-24.88	-1.09	26.89	-69.61	-0.58
428	368	G	1	-32.7	-2.46	17.87	-2.46	-0.02
428	478	G	13	-31.12	-0.92	35.03	-11.92	-0.1
428	479	G	6	-34.48	-1.34	35.08	-8.07	-0.07
428	484	G	3	-34.4	-1.96	35.9	-5.87	-0.05
428	496	G	2	-30.75	-0.34	31.13	-0.69	-0.01
428	500	G	19	-33.57	-0.92	26.06	-17.57	-0.15
428	530	G	5	-39.3	-1.98	23.17	-9.89	-0.08
428	535	G	5	-36.96	-1.97	28.5	-9.87	-0.08
428	544	G	1	-33.4	-1.55	34.85	-1.55	-0.01
428	545	G	1	-32.8	-1.79	34.56	-1.79	-0.01

i-nuc	BP(j)	Nuc	#BP_Win	avgMFE	avgZ	avgED	SumZ	SumZ/#TotalWindows	BPs= 8
nt-429	-	G	120	-	-	-	-	-
429	NoBP	G	18	-27.85	-1.27	29.86	-22.87	-0.19
429	355	C	20	-21.83	-0.78	25.56	-15.52	-0.13
429	400	U	19	-24.96	-1.32	27.32	-25.13	-0.21
429	443	C	31	-31.37	-1.18	32.71	-36.5	-0.3
429	367	U	1	-32.7	-2.46	17.87	-2.46	-0.02
429	495	U	2	-30.75	-0.34	31.13	-0.69	-0.01
429	499	U	19	-33.57	-0.92	26.06	-17.57	-0.15
429	529	U	5	-39.3	-1.98	23.17	-9.89	-0.08
429	504	C	5	-36.96	-1.97	28.5	-9.87	-0.08

i-nuc	BP(j)	Nuc	#BP_Win	avgMFE	avgZ	avgED	SumZ	SumZ/#TotalWindows	BPs= 8
nt-430	-	C	120	-	-	-	-	-
430	NoBP	C	16	-28.06	-1.16	29.54	-18.54	-0.15
430	354	G	20	-21.83	-0.78	25.56	-15.52	-0.13
430	399	G	19	-24.96	-1.32	27.32	-25.13	-0.21
430	442	G	31	-31.37	-1.18	32.71	-36.5	-0.3
430	368	G	3	-30.5	-1.82	31.01	-5.47	-0.05
430	498	G	19	-33.57	-0.92	26.06	-17.57	-0.15
430	526	G	5	-39.3	-1.98	23.17	-9.89	-0.08
430	503	G	5	-36.96	-1.97	28.5	-9.87	-0.08
430	543	G	2	-33.1	-1.67	34.7	-3.34	-0.03

i-nuc	BP(j)	Nuc	#BP_Win	avgMFE	avgZ	avgED	SumZ	SumZ/#TotalWindows	BPs= 7
nt-431	-	A	120	-	-	-	-	-
431	NoBP	A	54	-27.81	-0.94	27.38	-50.78	-0.42
431	398	U	19	-24.96	-1.32	27.32	-25.13	-0.21
431	441	U	31	-31.37	-1.18	32.71	-36.5	-0.3
431	367	U	3	-30.5	-1.82	31.01	-5.47	-0.05
431	365	U	1	-32.7	-2.46	17.87	-2.46	-0.02
431	525	U	5	-39.3	-1.98	23.17	-9.89	-0.08
431	502	U	5	-36.96	-1.97	28.5	-9.87	-0.08
431	542	U	2	-33.1	-1.67	34.7	-3.34	-0.03

i-nuc	BP(j)	Nuc	#BP_Win	avgMFE	avgZ	avgED	SumZ	SumZ/#TotalWindows	BPs= 4
nt-432	-	A	120	-	-	-	-	-
432	NoBP	A	93	-29.68	-1.11	29.54	-103.42	-0.86
432	397	U	19	-24.96	-1.32	27.32	-25.13	-0.21
432	364	U	1	-32.7	-2.46	17.87	-2.46	-0.02
432	524	U	5	-39.3	-1.98	23.17	-9.89	-0.08
432	541	U	2	-33.1	-1.67	34.7	-3.34	-0.03

i-nuc	BP(j)	Nuc	#BP_Win	avgMFE	avgZ	avgED	SumZ	SumZ/#TotalWindows	BPs= 4
nt-433	-	U	120	-	-	-	-	-
433	NoBP	U	93	-29.92	-1.12	29.47	-103.95	-0.87
433	396	A	19	-24.96	-1.32	27.32	-25.13	-0.21
433	363	G	1	-32.7	-2.46	17.87	-2.46	-0.02
433	500	G	5	-36.96	-1.97	28.5	-9.87	-0.08
433	540	G	2	-33.1	-1.67	34.7	-3.34	-0.03

i-nuc	BP(j)	Nuc	#BP_Win	avgMFE	avgZ	avgED	SumZ	SumZ/#TotalWindows	BPs= 5
nt-434	-	A	120	-	-	-	-	-
434	NoBP	A	69	-28.48	-1.12	31.06	-77.08	-0.64
434	395	U	19	-24.96	-1.32	27.32	-25.13	-0.21
434	364	U	3	-30.5	-1.82	31.01	-5.47	-0.05
434	493	U	19	-33.57	-0.92	26.06	-17.57	-0.15
434	523	U	5	-39.3	-1.98	23.17	-9.89	-0.08
434	499	U	5	-36.96	-1.97	28.5	-9.87	-0.08

i-nuc	BP(j)	Nuc	#BP_Win	avgMFE	avgZ	avgED	SumZ	SumZ/#TotalWindows	BPs= 7
nt-435	-	C	120	-	-	-	-	-
435	NoBP	C	75	-27.97	-1.22	29.99	-91.62	-0.76
435	354	G	5	-20.22	-0.09	27.26	-0.47	-0.0
435	363	G	3	-30.5	-1.82	31.01	-5.47	-0.05
435	489	G	2	-30.75	-0.34	31.13	-0.69	-0.01
435	492	G	19	-33.57	-0.92	26.06	-17.57	-0.15
435	522	G	5	-39.3	-1.98	23.17	-9.89	-0.08
435	498	G	5	-36.96	-1.97	28.5	-9.87	-0.08
435	544	G	6	-31.7	-1.66	38.65	-9.98	-0.08

i-nuc	BP(j)	Nuc	#BP_Win	avgMFE	avgZ	avgED	SumZ	SumZ/#TotalWindows	BPs= 7
nt-436	-	U	120	-	-	-	-	-
436	NoBP	U	75	-28.14	-1.24	30.18	-93.14	-0.78
436	353	A	5	-20.22	-0.09	27.26	-0.47	-0.0
436	362	G	3	-30.5	-1.82	31.01	-5.47	-0.05
436	488	A	2	-30.75	-0.34	31.13	-0.69	-0.01
436	491	A	19	-33.57	-0.92	26.06	-17.57	-0.15
436	521	A	5	-39.3	-1.98	23.17	-9.89	-0.08
436	497	G	5	-36.96	-1.97	28.5	-9.87	-0.08
436	543	G	6	-31.7	-1.66	38.65	-9.98	-0.08

i-nuc	BP(j)	Nuc	#BP_Win	avgMFE	avgZ	avgED	SumZ	SumZ/#TotalWindows	BPs= 2
nt-437	-	A	120	-	-	-	-	-
437	NoBP	A	109	-30.26	-1.27	29.17	-138.94	-1.16
437	352	U	5	-20.22	-0.09	27.26	-0.47	-0.0
437	542	U	6	-31.7	-1.66	38.65	-9.98	-0.08

i-nuc	BP(j)	Nuc	#BP_Win	avgMFE	avgZ	avgED	SumZ	SumZ/#TotalWindows	BPs= 2
nt-438	-	A	120	-	-	-	-	-
438	NoBP	A	109	-30.44	-1.3	29.16	-141.74	-1.18
438	351	U	5	-20.22	-0.09	27.26	-0.47	-0.0
438	541	U	6	-31.7	-1.66	38.65	-9.98	-0.08

i-nuc	BP(j)	Nuc	#BP_Win	avgMFE	avgZ	avgED	SumZ	SumZ/#TotalWindows	BPs= 5
nt-439	-	U	120	-	-	-	-	-
439	NoBP	U	93	-29.91	-1.23	29.33	-114.35	-0.95
439	350	G	5	-20.22	-0.09	27.26	-0.47	-0.0
439	378	A	2	-22.0	-0.96	33.44	-1.91	-0.02
439	485	G	2	-30.75	-0.34	31.13	-0.69	-0.01
439	484	G	12	-37.66	-2.33	26.7	-27.91	-0.23
439	540	G	6	-31.7	-1.66	38.65	-9.98	-0.08

i-nuc	BP(j)	Nuc	#BP_Win	avgMFE	avgZ	avgED	SumZ	SumZ/#TotalWindows	BPs= 5
nt-440	-	C	120	-	-	-	-	-
440	NoBP	C	63	-28.05	-1.2	30.36	-75.29	-0.63
440	349	G	5	-20.22	-0.09	27.26	-0.47	-0.0
440	377	G	2	-22.0	-0.96	33.44	-1.91	-0.02
440	483	G	29	-35.88	-2.17	30.04	-62.96	-0.52
440	484	G	2	-30.75	-0.34	31.13	-0.69	-0.01
440	489	G	19	-33.57	-0.92	26.06	-17.57	-0.15

i-nuc	BP(j)	Nuc	#BP_Win	avgMFE	avgZ	avgED	SumZ	SumZ/#TotalWindows	BPs= 6
nt-441	-	U	120	-	-	-	-	-
441	348	G	5	-20.22	-0.09	27.26	-0.47	-0.0
441	NoBP	U	32	-25.51	-1.33	27.86	-42.55	-0.35
441	376	A	2	-22.0	-0.96	33.44	-1.91	-0.02
441	431	A	31	-31.37	-1.18	32.71	-36.5	-0.3
441	482	A	29	-35.88	-2.17	30.04	-62.96	-0.52
441	483	G	2	-30.75	-0.34	31.13	-0.69	-0.01
441	488	A	19	-33.57	-0.92	26.06	-17.57	-0.15

i-nuc	BP(j)	Nuc	#BP_Win	avgMFE	avgZ	avgED	SumZ	SumZ/#TotalWindows	BPs= 4
nt-442	-	G	120	-	-	-	-	-
442	NoBP	G	43	-33.46	-1.94	28.97	-83.4	-0.69
442	351	U	10	-21.87	-0.68	31.58	-6.77	-0.06
442	364	U	17	-25.31	-1.37	26.6	-23.22	-0.19
442	430	C	31	-31.37	-1.18	32.71	-36.5	-0.3
442	487	C	19	-33.57	-0.92	26.06	-17.57	-0.15

i-nuc	BP(j)	Nuc	#BP_Win	avgMFE	avgZ	avgED	SumZ	SumZ/#TotalWindows	BPs= 7
nt-443	-	C	120	-	-	-	-	-
443	NoBP	C	4	-22.18	-0.38	30.01	-1.5	-0.01
443	350	G	10	-21.87	-0.68	31.58	-6.77	-0.06
443	363	G	17	-25.31	-1.37	26.6	-23.22	-0.19
443	374	G	2	-22.0	-0.96	33.44	-1.91	-0.02
443	429	G	31	-31.37	-1.18	32.71	-36.5	-0.3
443	480	G	30	-35.71	-2.16	30.09	-64.9	-0.54
443	481	G	7	-37.1	-2.91	20.33	-20.4	-0.17
443	486	G	19	-33.57	-0.92	26.06	-17.57	-0.15

i-nuc	BP(j)	Nuc	#BP_Win	avgMFE	avgZ	avgED	SumZ	SumZ/#TotalWindows	BPs= 6
nt-444	-	C	120	-	-	-	-	-
444	NoBP	C	33	-30.7	-1.11	32.53	-36.6	-0.3
444	349	G	10	-21.87	-0.68	31.58	-6.77	-0.06
444	362	G	17	-25.31	-1.37	26.6	-23.22	-0.19
444	373	G	2	-22.0	-0.96	33.44	-1.91	-0.02
444	479	G	31	-35.46	-2.14	30.22	-66.26	-0.55
444	480	G	8	-37.76	-3.14	19.8	-25.12	-0.21
444	485	G	19	-33.57	-0.92	26.06	-17.57	-0.15

i-nuc	BP(j)	Nuc	#BP_Win	avgMFE	avgZ	avgED	SumZ	SumZ/#TotalWindows	BPs= 6
nt-445	-	C	120	-	-	-	-	-
445	NoBP	C	42	-28.3	-1.2	30.07	-50.23	-0.42
445	348	G	10	-21.87	-0.68	31.58	-6.77	-0.06
445	372	G	2	-22.0	-0.96	33.44	-1.91	-0.02
445	478	G	38	-35.09	-1.99	30.78	-75.79	-0.63
445	479	G	8	-37.76	-3.14	19.8	-25.12	-0.21
445	484	G	19	-33.57	-0.92	26.06	-17.57	-0.15
445	480	G	1	-39.2	-4.1	17.66	-4.1	-0.03

i-nuc	BP(j)	Nuc	#BP_Win	avgMFE	avgZ	avgED	SumZ	SumZ/#TotalWindows	BPs= 7
nt-446	-	U	120	-	-	-	-	-
446	347	G	10	-21.87	-0.68	31.58	-6.77	-0.06
446	360	A	17	-25.31	-1.37	26.6	-23.22	-0.19
446	371	A	2	-22.0	-0.96	33.44	-1.91	-0.02
446	NoBP	U	24	-30.76	-1.12	32.55	-26.97	-0.22
446	477	G	38	-35.09	-1.99	30.78	-75.79	-0.63
446	478	G	8	-37.76	-3.14	19.8	-25.12	-0.21
446	483	G	19	-33.57	-0.92	26.06	-17.57	-0.15
446	479	G	2	-37.65	-3.81	17.73	-7.62	-0.06

i-nuc	BP(j)	Nuc	#BP_Win	avgMFE	avgZ	avgED	SumZ	SumZ/#TotalWindows	BPs= 4
nt-447	-	C	120	-	-	-	-	-
447	NoBP	C	21	-26.13	-1.05	31.47	-22.04	-0.18
447	359	G	17	-25.31	-1.37	26.6	-23.22	-0.19
447	477	G	22	-33.3	-1.74	28.88	-38.31	-0.32
447	476	G	38	-35.09	-1.99	30.78	-75.79	-0.63
447	478	G	22	-34.06	-1.32	24.86	-29.08	-0.24

i-nuc	BP(j)	Nuc	#BP_Win	avgMFE	avgZ	avgED	SumZ	SumZ/#TotalWindows	BPs= 5
nt-448	-	U	120	-	-	-	-	-
448	NoBP	U	19	-27.25	-1.23	30.71	-23.45	-0.2
448	358	A	17	-25.31	-1.37	26.6	-23.22	-0.19
448	369	A	2	-22.0	-0.96	33.44	-1.91	-0.02
448	476	G	22	-33.3	-1.74	28.88	-38.31	-0.32
448	475	A	38	-35.09	-1.99	30.78	-75.79	-0.63
448	477	G	22	-34.06	-1.32	24.86	-29.08	-0.24

i-nuc	BP(j)	Nuc	#BP_Win	avgMFE	avgZ	avgED	SumZ	SumZ/#TotalWindows	BPs= 5
nt-449	-	U	120	-	-	-	-	-
449	NoBP	U	19	-27.93	-1.41	30.0	-26.7	-0.22
449	357	A	17	-25.31	-1.37	26.6	-23.22	-0.19
449	368	G	2	-22.0	-0.96	33.44	-1.91	-0.02
449	475	A	22	-33.3	-1.74	28.88	-38.31	-0.32
449	474	A	38	-35.09	-1.99	30.78	-75.79	-0.63
449	476	G	22	-34.06	-1.32	24.86	-29.08	-0.24

i-nuc	BP(j)	Nuc	#BP_Win	avgMFE	avgZ	avgED	SumZ	SumZ/#TotalWindows	BPs= 3
nt-450	-	U	120	-	-	-	-	-
450	NoBP	U	59	-32.56	-1.82	30.38	-107.4	-0.9
450	356	A	17	-25.31	-1.37	26.6	-23.22	-0.19
450	474	A	22	-33.3	-1.74	28.88	-38.31	-0.32
450	475	A	22	-34.06	-1.32	24.86	-29.08	-0.24

i-nuc	BP(j)	Nuc	#BP_Win	avgMFE	avgZ	avgED	SumZ	SumZ/#TotalWindows	BPs= 3
nt-451	-	G	120	-	-	-	-	-
451	NoBP	G	79	-33.42	-1.74	28.62	-137.52	-1.15
451	355	C	17	-25.31	-1.37	26.6	-23.22	-0.19
451	366	C	2	-22.0	-0.96	33.44	-1.91	-0.02
451	473	U	22	-33.3	-1.74	28.88	-38.31	-0.32

i-nuc	BP(j)	Nuc	#BP_Win	avgMFE	avgZ	avgED	SumZ	SumZ/#TotalWindows	BPs= 4
nt-452	-	A	120	-	-	-	-	-
452	NoBP	A	6	-23.02	-0.85	36.49	-5.07	-0.04
452	352	U	13	-25.02	-1.23	25.85	-15.93	-0.13
452	365	U	2	-22.0	-0.96	33.44	-1.91	-0.02
452	473	U	77	-34.03	-1.86	27.83	-143.0	-1.19
452	472	U	22	-33.3	-1.74	28.88	-38.31	-0.32

i-nuc	BP(j)	Nuc	#BP_Win	avgMFE	avgZ	avgED	SumZ	SumZ/#TotalWindows	BPs= 3
nt-453	-	A	120	-	-	-	-	-
453	NoBP	A	26	-31.65	-1.59	30.1	-41.22	-0.34
453	351	U	13	-25.02	-1.23	25.85	-15.93	-0.13
453	364	U	2	-22.0	-0.96	33.44	-1.91	-0.02
453	472	U	79	-33.95	-1.88	27.81	-148.19	-1.23

i-nuc	BP(j)	Nuc	#BP_Win	avgMFE	avgZ	avgED	SumZ	SumZ/#TotalWindows	BPs= 3
nt-454	-	C	120	-	-	-	-	-
454	NoBP	C	2	-21.9	-0.56	38.78	-1.13	-0.01
454	350	G	13	-25.02	-1.23	25.85	-15.93	-0.13
454	363	G	2	-22.0	-0.96	33.44	-1.91	-0.02
454	471	G	103	-33.72	-1.85	28.03	-190.98	-1.59

i-nuc	BP(j)	Nuc	#BP_Win	avgMFE	avgZ	avgED	SumZ	SumZ/#TotalWindows	BPs= 3
nt-455	-	C	120	-	-	-	-	-
455	NoBP	C	1	-21.9	-0.56	39.62	-0.56	-0.0
455	349	G	13	-25.02	-1.23	25.85	-15.93	-0.13
455	362	G	2	-22.0	-0.96	33.44	-1.91	-0.02
455	470	G	104	-33.7	-1.87	27.97	-194.22	-1.62

i-nuc	BP(j)	Nuc	#BP_Win	avgMFE	avgZ	avgED	SumZ	SumZ/#TotalWindows	BPs= 3
nt-456	-	U	120	-	-	-	-	-
456	348	G	8	-24.14	-1.08	26.07	-8.62	-0.07
456	NoBP	U	6	-27.3	-1.81	24.27	-10.88	-0.09
456	361	A	2	-22.0	-0.96	33.44	-1.91	-0.02
456	469	G	104	-33.7	-1.87	27.97	-194.22	-1.62

i-nuc	BP(j)	Nuc	#BP_Win	avgMFE	avgZ	avgED	SumZ	SumZ/#TotalWindows	BPs= 4
nt-457	-	U	120	-	-	-	-	-
457	NoBP	U	6	-26.35	-1.88	23.79	-11.28	-0.09
457	347	G	4	-24.4	-1.16	25.81	-4.65	-0.04
457	348	G	4	-27.28	-1.54	24.75	-6.14	-0.05
457	360	A	2	-22.0	-0.96	33.44	-1.91	-0.02
457	468	A	104	-33.7	-1.87	27.97	-194.22	-1.62

i-nuc	BP(j)	Nuc	#BP_Win	avgMFE	avgZ	avgED	SumZ	SumZ/#TotalWindows	BPs= 3
nt-458	-	U	120	-	-	-	-	-
458	NoBP	U	10	-26.33	-1.85	23.59	-18.52	-0.15
458	347	G	4	-27.28	-1.54	24.75	-6.14	-0.05
458	359	G	2	-22.0	-0.96	33.44	-1.91	-0.02
458	467	A	104	-33.7	-1.87	27.97	-194.22	-1.62

i-nuc	BP(j)	Nuc	#BP_Win	avgMFE	avgZ	avgED	SumZ	SumZ/#TotalWindows	BPs= 2
nt-459	-	A	120	-	-	-	-	-
459	NoBP	A	12	-26.22	-1.91	24.2	-22.95	-0.19
459	346	U	4	-27.28	-1.54	24.75	-6.14	-0.05
459	466	U	104	-33.7	-1.87	27.97	-194.22	-1.62

i-nuc	BP(j)	Nuc	#BP_Win	avgMFE	avgZ	avgED	SumZ	SumZ/#TotalWindows	BPs= 1
nt-460	-	G	120	-	-	-	-	-
460	NoBP	G	116	-32.99	-1.89	27.48	-219.24	-1.83
460	345	C	4	-27.28	-1.54	24.75	-6.14	-0.05

i-nuc	BP(j)	Nuc	#BP_Win	avgMFE	avgZ	avgED	SumZ	SumZ/#TotalWindows	BPs= 1
nt-461	-	G	120	-	-	-	-	-
461	344	C	3	-28.03	-1.77	24.52	-5.31	-0.04
461	NoBP	G	117	-32.98	-1.9	27.38	-222.38	-1.85

i-nuc	BP(j)	Nuc	#BP_Win	avgMFE	avgZ	avgED	SumZ	SumZ/#TotalWindows	BPs= 1
nt-462	-	A	120	-	-	-	-	-
462	343	U	1	-28.9	-2.0	24.76	-2.0	-0.02
462	NoBP	A	119	-32.93	-1.91	27.25	-227.61	-1.9

i-nuc	BP(j)	Nuc	#BP_Win	avgMFE	avgZ	avgED	SumZ	SumZ/#TotalWindows	BPs= 0
nt-463	-	U	120	-	-	-	-	-
463	NoBP	U	120	-32.92	-1.92	27.15	-230.94	-1.92

i-nuc	BP(j)	Nuc	#BP_Win	avgMFE	avgZ	avgED	SumZ	SumZ/#TotalWindows	BPs= 0
nt-464	-	U	120	-	-	-	-	-
464	NoBP	U	120	-32.95	-1.94	27.08	-232.51	-1.94

i-nuc	BP(j)	Nuc	#BP_Win	avgMFE	avgZ	avgED	SumZ	SumZ/#TotalWindows	BPs= 0
nt-465	-	A	120	-	-	-	-	-
465	NoBP	A	120	-33.01	-1.96	27.01	-234.69	-1.96

i-nuc	BP(j)	Nuc	#BP_Win	avgMFE	avgZ	avgED	SumZ	SumZ/#TotalWindows	BPs= 1
nt-466	-	U	120	-	-	-	-	-
466	NoBP	U	16	-28.96	-2.67	20.48	-42.75	-0.36
466	459	A	104	-33.7	-1.87	27.97	-194.22	-1.62

i-nuc	BP(j)	Nuc	#BP_Win	avgMFE	avgZ	avgED	SumZ	SumZ/#TotalWindows	BPs= 1
nt-467	-	A	120	-	-	-	-	-
467	NoBP	A	16	-29.44	-2.82	20.11	-45.11	-0.38
467	458	U	104	-33.7	-1.87	27.97	-194.22	-1.62

i-nuc	BP(j)	Nuc	#BP_Win	avgMFE	avgZ	avgED	SumZ	SumZ/#TotalWindows	BPs= 1
nt-468	-	A	120	-	-	-	-	-
468	NoBP	A	16	-29.96	-2.94	19.54	-47.09	-0.39
468	457	U	104	-33.7	-1.87	27.97	-194.22	-1.62

i-nuc	BP(j)	Nuc	#BP_Win	avgMFE	avgZ	avgED	SumZ	SumZ/#TotalWindows	BPs= 1
nt-469	-	G	120	-	-	-	-	-
469	NoBP	G	16	-30.56	-3.06	18.88	-48.91	-0.41
469	456	U	104	-33.7	-1.87	27.97	-194.22	-1.62

i-nuc	BP(j)	Nuc	#BP_Win	avgMFE	avgZ	avgED	SumZ	SumZ/#TotalWindows	BPs= 2
nt-470	-	G	120	-	-	-	-	-
470	NoBP	G	4	-29.55	-2.44	23.82	-9.74	-0.08
470	455	C	104	-33.7	-1.87	27.97	-194.22	-1.62
470	518	U	12	-31.78	-3.39	16.45	-40.73	-0.34

i-nuc	BP(j)	Nuc	#BP_Win	avgMFE	avgZ	avgED	SumZ	SumZ/#TotalWindows	BPs= 2
nt-471	-	G	120	-	-	-	-	-
471	454	C	103	-33.72	-1.85	28.03	-190.98	-1.59
471	517	C	13	-31.8	-3.38	16.86	-43.97	-0.37
471	NoBP	G	4	-32.28	-2.76	22.44	-11.03	-0.09

i-nuc	BP(j)	Nuc	#BP_Win	avgMFE	avgZ	avgED	SumZ	SumZ/#TotalWindows	BPs= 3
nt-472	-	U	120	-	-	-	-	-
472	453	A	79	-33.95	-1.88	27.81	-148.19	-1.23
472	452	A	22	-33.3	-1.74	28.88	-38.31	-0.32
472	NoBP	U	6	-32.88	-2.82	24.22	-16.89	-0.14
472	516	A	13	-31.8	-3.38	16.86	-43.97	-0.37

i-nuc	BP(j)	Nuc	#BP_Win	avgMFE	avgZ	avgED	SumZ	SumZ/#TotalWindows	BPs= 3
nt-473	-	U	120	-	-	-	-	-
473	452	A	77	-34.03	-1.86	27.83	-143.0	-1.19
473	451	G	22	-33.3	-1.74	28.88	-38.31	-0.32
473	NoBP	U	8	-33.34	-2.9	24.74	-23.23	-0.19
473	515	G	13	-31.8	-3.38	16.86	-43.97	-0.37

i-nuc	BP(j)	Nuc	#BP_Win	avgMFE	avgZ	avgED	SumZ	SumZ/#TotalWindows	BPs= 3
nt-474	-	A	120	-	-	-	-	-
474	NoBP	A	47	-33.21	-1.94	25.02	-91.02	-0.76
474	450	U	22	-33.3	-1.74	28.88	-38.31	-0.32
474	449	U	38	-35.09	-1.99	30.78	-75.79	-0.63
474	514	U	13	-31.8	-3.38	16.86	-43.97	-0.37

i-nuc	BP(j)	Nuc	#BP_Win	avgMFE	avgZ	avgED	SumZ	SumZ/#TotalWindows	BPs= 4
nt-475	-	A	120	-	-	-	-	-
475	NoBP	A	30	-32.51	-3.19	20.35	-95.58	-0.8
475	449	U	22	-33.3	-1.74	28.88	-38.31	-0.32
475	448	U	38	-35.09	-1.99	30.78	-75.79	-0.63
475	425	U	8	-32.16	-1.33	30.95	-10.61	-0.09
475	450	U	22	-34.06	-1.32	24.86	-29.08	-0.24

i-nuc	BP(j)	Nuc	#BP_Win	avgMFE	avgZ	avgED	SumZ	SumZ/#TotalWindows	BPs= 5
nt-476	-	G	120	-	-	-	-	-
476	NoBP	G	28	-32.68	-3.26	19.49	-91.17	-0.76
476	448	U	22	-33.3	-1.74	28.88	-38.31	-0.32
476	447	C	38	-35.09	-1.99	30.78	-75.79	-0.63
476	424	U	8	-32.16	-1.33	30.95	-10.61	-0.09
476	449	U	22	-34.06	-1.32	24.86	-29.08	-0.24
476	593	C	2	-35.1	-2.64	32.4	-5.27	-0.04

i-nuc	BP(j)	Nuc	#BP_Win	avgMFE	avgZ	avgED	SumZ	SumZ/#TotalWindows	BPs= 4
nt-477	-	G	120	-	-	-	-	-
477	447	C	22	-33.3	-1.74	28.88	-38.31	-0.32
477	446	U	38	-35.09	-1.99	30.78	-75.79	-0.63
477	423	C	8	-32.16	-1.33	30.95	-10.61	-0.09
477	448	U	22	-34.06	-1.32	24.86	-29.08	-0.24
477	NoBP	G	30	-33.2	-3.25	20.52	-97.38	-0.81

i-nuc	BP(j)	Nuc	#BP_Win	avgMFE	avgZ	avgED	SumZ	SumZ/#TotalWindows	BPs= 6
nt-478	-	G	120	-	-	-	-	-
478	445	C	38	-35.09	-1.99	30.78	-75.79	-0.63
478	446	U	8	-37.76	-3.14	19.8	-25.12	-0.21
478	428	C	13	-31.12	-0.92	35.03	-11.92	-0.1
478	422	C	8	-32.16	-1.33	30.95	-10.61	-0.09
478	447	C	22	-34.06	-1.32	24.86	-29.08	-0.24
478	NoBP	G	27	-33.26	-3.34	18.96	-90.1	-0.75
478	590	C	4	-33.95	-2.53	32.37	-10.11	-0.08

i-nuc	BP(j)	Nuc	#BP_Win	avgMFE	avgZ	avgED	SumZ	SumZ/#TotalWindows	BPs= 8
nt-479	-	G	120	-	-	-	-	-
479	444	C	31	-35.46	-2.14	30.22	-66.26	-0.55
479	445	C	8	-37.76	-3.14	19.8	-25.12	-0.21
479	427	C	13	-31.12	-0.92	35.03	-11.92	-0.1
479	428	C	6	-34.48	-1.34	35.08	-8.07	-0.07
479	421	C	8	-32.16	-1.33	30.95	-10.61	-0.09
479	NoBP	G	46	-33.46	-2.37	21.39	-109.12	-0.91
479	446	U	2	-37.65	-3.81	17.73	-7.62	-0.06
479	589	C	4	-33.95	-2.53	32.37	-10.11	-0.08
479	590	C	2	-35.1	-2.64	32.4	-5.27	-0.04

i-nuc	BP(j)	Nuc	#BP_Win	avgMFE	avgZ	avgED	SumZ	SumZ/#TotalWindows	BPs= 7
nt-480	-	G	120	-	-	-	-	-
480	443	C	30	-35.71	-2.16	30.09	-64.9	-0.54
480	444	C	8	-37.76	-3.14	19.8	-25.12	-0.21
480	426	C	13	-31.12	-0.92	35.03	-11.92	-0.1
480	427	C	6	-34.48	-1.34	35.08	-8.07	-0.07
480	420	U	8	-32.16	-1.33	30.95	-10.61	-0.09
480	NoBP	G	52	-33.63	-2.41	22.22	-125.51	-1.05
480	445	C	1	-39.2	-4.1	17.66	-4.1	-0.03
480	589	C	2	-35.1	-2.64	32.4	-5.27	-0.04

i-nuc	BP(j)	Nuc	#BP_Win	avgMFE	avgZ	avgED	SumZ	SumZ/#TotalWindows	BPs= 5
nt-481	-	G	120	-	-	-	-	-
481	443	C	7	-37.1	-2.91	20.33	-20.4	-0.17
481	NoBP	G	82	-34.67	-2.38	24.64	-195.04	-1.63
481	425	U	13	-31.12	-0.92	35.03	-11.92	-0.1
481	426	C	6	-34.48	-1.34	35.08	-8.07	-0.07
481	419	U	8	-32.16	-1.33	30.95	-10.61	-0.09
481	587	U	4	-33.95	-2.53	32.37	-10.11	-0.08

i-nuc	BP(j)	Nuc	#BP_Win	avgMFE	avgZ	avgED	SumZ	SumZ/#TotalWindows	BPs= 5
nt-482	-	A	120	-	-	-	-	-
482	NoBP	A	62	-34.41	-2.54	21.73	-157.76	-1.31
482	441	U	29	-35.88	-2.17	30.04	-62.96	-0.52
482	424	U	13	-31.12	-0.92	35.03	-11.92	-0.1
482	425	U	6	-34.48	-1.34	35.08	-8.07	-0.07
482	418	U	8	-32.16	-1.33	30.95	-10.61	-0.09
482	587	U	2	-35.1	-2.64	32.4	-5.27	-0.04

i-nuc	BP(j)	Nuc	#BP_Win	avgMFE	avgZ	avgED	SumZ	SumZ/#TotalWindows	BPs= 6
nt-483	-	G	120	-	-	-	-	-
483	440	C	29	-35.88	-2.17	30.04	-62.96	-0.52
483	423	C	13	-31.12	-0.92	35.03	-11.92	-0.1
483	424	U	6	-34.48	-1.34	35.08	-8.07	-0.07
483	417	C	8	-32.16	-1.33	30.95	-10.61	-0.09
483	441	U	2	-30.75	-0.34	31.13	-0.69	-0.01
483	446	U	19	-33.57	-0.92	26.06	-17.57	-0.15
483	NoBP	G	43	-35.12	-3.37	19.88	-144.98	-1.21

i-nuc	BP(j)	Nuc	#BP_Win	avgMFE	avgZ	avgED	SumZ	SumZ/#TotalWindows	BPs= 9
nt-484	-	G	120	-	-	-	-	-
484	NoBP	G	41	-34.74	-3.31	20.1	-135.85	-1.13
484	422	C	13	-31.12	-0.92	35.03	-11.92	-0.1
484	423	C	6	-34.48	-1.34	35.08	-8.07	-0.07
484	428	C	3	-34.4	-1.96	35.9	-5.87	-0.05
484	416	C	8	-32.16	-1.33	30.95	-10.61	-0.09
484	440	C	2	-30.75	-0.34	31.13	-0.69	-0.01
484	445	C	19	-33.57	-0.92	26.06	-17.57	-0.15
484	439	U	12	-37.66	-2.33	26.7	-27.91	-0.23
484	495	U	10	-37.12	-2.33	27.18	-23.29	-0.19
484	584	C	6	-34.33	-2.56	32.38	-15.38	-0.13

i-nuc	BP(j)	Nuc	#BP_Win	avgMFE	avgZ	avgED	SumZ	SumZ/#TotalWindows	BPs= 9
nt-485	-	G	120	-	-	-	-	-
485	421	C	13	-31.12	-0.92	35.03	-11.92	-0.1
485	422	C	6	-34.48	-1.34	35.08	-8.07	-0.07
485	427	C	3	-34.4	-1.96	35.9	-5.87	-0.05
485	415	C	8	-32.16	-1.33	30.95	-10.61	-0.09
485	439	U	2	-30.75	-0.34	31.13	-0.69	-0.01
485	444	C	19	-33.57	-0.92	26.06	-17.57	-0.15
485	505	U	49	-35.24	-3.13	21.74	-153.23	-1.28
485	494	C	10	-37.12	-2.33	27.18	-23.29	-0.19
485	583	U	6	-34.33	-2.56	32.38	-15.38	-0.13
485	NoBP	G	4	-38.52	-2.74	17.41	-10.96	-0.09

i-nuc	BP(j)	Nuc	#BP_Win	avgMFE	avgZ	avgED	SumZ	SumZ/#TotalWindows	BPs= 8
nt-486	-	G	120	-	-	-	-	-
486	421	C	3	-34.13	-2.05	31.28	-6.15	-0.05
486	426	C	3	-34.4	-1.96	35.9	-5.87	-0.05
486	420	U	7	-31.17	-1.1	33.99	-7.69	-0.06
486	400	U	8	-32.16	-1.33	30.95	-10.61	-0.09
486	504	C	57	-34.77	-2.75	23.85	-156.79	-1.31
486	NoBP	G	7	-36.31	-2.09	21.04	-14.64	-0.12
486	443	C	19	-33.57	-0.92	26.06	-17.57	-0.15
486	493	U	10	-37.12	-2.33	27.18	-23.29	-0.19
486	582	U	6	-34.33	-2.56	32.38	-15.38	-0.13

i-nuc	BP(j)	Nuc	#BP_Win	avgMFE	avgZ	avgED	SumZ	SumZ/#TotalWindows	BPs= 6
nt-487	-	C	120	-	-	-	-	-
487	NoBP	C	19	-34.31	-1.8	28.38	-34.26	-0.29
487	496	G	1	-27.6	-0.36	29.63	-0.36	-0.0
487	399	G	8	-32.16	-1.33	30.95	-10.61	-0.09
487	503	G	57	-34.77	-2.75	23.85	-156.79	-1.31
487	442	G	19	-33.57	-0.92	26.06	-17.57	-0.15
487	492	G	10	-37.12	-2.33	27.18	-23.29	-0.19
487	581	G	6	-34.33	-2.56	32.38	-15.38	-0.13

i-nuc	BP(j)	Nuc	#BP_Win	avgMFE	avgZ	avgED	SumZ	SumZ/#TotalWindows	BPs= 6
nt-488	-	A	120	-	-	-	-	-
488	NoBP	A	26	-36.55	-2.49	26.51	-64.67	-0.54
488	418	U	7	-31.17	-1.1	33.99	-7.69	-0.06
488	495	U	1	-27.6	-0.36	29.63	-0.36	-0.0
488	398	U	8	-32.16	-1.33	30.95	-10.61	-0.09
488	502	U	57	-34.77	-2.75	23.85	-156.79	-1.31
488	436	U	2	-30.75	-0.34	31.13	-0.69	-0.01
488	441	U	19	-33.57	-0.92	26.06	-17.57	-0.15

i-nuc	BP(j)	Nuc	#BP_Win	avgMFE	avgZ	avgED	SumZ	SumZ/#TotalWindows	BPs= 6
nt-489	-	G	120	-	-	-	-	-
489	NoBP	G	77	-35.46	-2.68	23.76	-206.72	-1.72
489	417	C	7	-31.17	-1.1	33.99	-7.69	-0.06
489	494	C	1	-27.6	-0.36	29.63	-0.36	-0.0
489	397	U	8	-32.16	-1.33	30.95	-10.61	-0.09
489	435	C	2	-30.75	-0.34	31.13	-0.69	-0.01
489	440	C	19	-33.57	-0.92	26.06	-17.57	-0.15
489	579	C	6	-34.33	-2.56	32.38	-15.38	-0.13

i-nuc	BP(j)	Nuc	#BP_Win	avgMFE	avgZ	avgED	SumZ	SumZ/#TotalWindows	BPs= 3
nt-490	-	C	120	-	-	-	-	-
490	NoBP	C	56	-34.3	-1.56	26.41	-87.24	-0.73
490	500	G	57	-34.77	-2.75	23.85	-156.79	-1.31
490	535	G	1	-33.8	-0.38	43.55	-0.38	-0.0
490	578	G	6	-34.33	-2.56	32.38	-15.38	-0.13

i-nuc	BP(j)	Nuc	#BP_Win	avgMFE	avgZ	avgED	SumZ	SumZ/#TotalWindows	BPs= 5
nt-491	-	A	120	-	-	-	-	-
491	NoBP	A	25	-34.03	-1.88	30.1	-47.03	-0.39
491	395	U	8	-32.16	-1.33	30.95	-10.61	-0.09
491	499	U	57	-34.77	-2.75	23.85	-156.79	-1.31
491	436	U	19	-33.57	-0.92	26.06	-17.57	-0.15
491	534	U	1	-33.8	-0.38	43.55	-0.38	-0.0
491	601	U	10	-38.52	-2.83	16.05	-28.34	-0.24

i-nuc	BP(j)	Nuc	#BP_Win	avgMFE	avgZ	avgED	SumZ	SumZ/#TotalWindows	BPs= 5
nt-492	-	G	120	-	-	-	-	-
492	NoBP	G	71	-34.19	-2.52	25.41	-178.89	-1.49
492	394	C	8	-32.16	-1.33	30.95	-10.61	-0.09
492	435	C	19	-33.57	-0.92	26.06	-17.57	-0.15
492	533	C	1	-33.8	-0.38	43.55	-0.38	-0.0
492	487	C	10	-37.12	-2.33	27.18	-23.29	-0.19
492	600	C	11	-38.44	-2.8	16.01	-30.75	-0.26

i-nuc	BP(j)	Nuc	#BP_Win	avgMFE	avgZ	avgED	SumZ	SumZ/#TotalWindows	BPs= 4
nt-493	-	U	120	-	-	-	-	-
493	NoBP	U	84	-34.58	-2.44	24.03	-205.18	-1.71
493	434	A	19	-33.57	-0.92	26.06	-17.57	-0.15
493	532	G	1	-33.8	-0.38	43.55	-0.38	-0.0
493	486	G	10	-37.12	-2.33	27.18	-23.29	-0.19
493	575	A	6	-34.33	-2.56	32.38	-15.38	-0.13

i-nuc	BP(j)	Nuc	#BP_Win	avgMFE	avgZ	avgED	SumZ	SumZ/#TotalWindows	BPs= 5
nt-494	-	C	120	-	-	-	-	-
494	NoBP	C	89	-33.97	-2.11	25.38	-188.01	-1.57
494	489	G	1	-27.6	-0.36	29.63	-0.36	-0.0
494	531	G	1	-33.8	-0.38	43.55	-0.38	-0.0
494	485	G	10	-37.12	-2.33	27.18	-23.29	-0.19
494	574	G	6	-34.33	-2.56	32.38	-15.38	-0.13
494	598	G	13	-38.13	-2.67	16.6	-34.71	-0.29

i-nuc	BP(j)	Nuc	#BP_Win	avgMFE	avgZ	avgED	SumZ	SumZ/#TotalWindows	BPs= 6
nt-495	-	U	120	-	-	-	-	-
495	NoBP	U	87	-34.12	-2.16	25.18	-187.86	-1.57
495	488	A	1	-27.6	-0.36	29.63	-0.36	-0.0
495	429	G	2	-30.75	-0.34	31.13	-0.69	-0.01
495	530	G	1	-33.8	-0.38	43.55	-0.38	-0.0
495	484	G	10	-37.12	-2.33	27.18	-23.29	-0.19
495	573	A	6	-34.33	-2.56	32.38	-15.38	-0.13
495	597	G	13	-38.13	-2.67	16.6	-34.71	-0.29

i-nuc	BP(j)	Nuc	#BP_Win	avgMFE	avgZ	avgED	SumZ	SumZ/#TotalWindows	BPs= 5
nt-496	-	G	120	-	-	-	-	-
496	NoBP	G	95	-34.69	-2.28	25.35	-216.97	-1.81
496	487	C	1	-27.6	-0.36	29.63	-0.36	-0.0
496	389	C	8	-32.16	-1.33	30.95	-10.61	-0.09
496	428	C	2	-30.75	-0.34	31.13	-0.69	-0.01
496	529	U	1	-33.8	-0.38	43.55	-0.38	-0.0
496	596	C	13	-38.13	-2.67	16.6	-34.71	-0.29

i-nuc	BP(j)	Nuc	#BP_Win	avgMFE	avgZ	avgED	SumZ	SumZ/#TotalWindows	BPs= 5
nt-497	-	G	120	-	-	-	-	-
497	NoBP	G	84	-34.37	-2.27	25.26	-190.48	-1.59
497	388	C	8	-32.16	-1.33	30.95	-10.61	-0.09
497	427	C	2	-30.75	-0.34	31.13	-0.69	-0.01
497	436	U	5	-36.96	-1.97	28.5	-9.87	-0.08
497	596	C	8	-36.74	-2.37	25.17	-18.96	-0.16
497	595	C	13	-38.13	-2.67	16.6	-34.71	-0.29

i-nuc	BP(j)	Nuc	#BP_Win	avgMFE	avgZ	avgED	SumZ	SumZ/#TotalWindows	BPs= 7
nt-498	-	G	120	-	-	-	-	-
498	387	C	8	-32.16	-1.33	30.95	-10.61	-0.09
498	NoBP	G	64	-34.72	-2.7	24.96	-172.55	-1.44
498	426	C	2	-30.75	-0.34	31.13	-0.69	-0.01
498	430	C	19	-33.57	-0.92	26.06	-17.57	-0.15
498	435	C	5	-36.96	-1.97	28.5	-9.87	-0.08
498	595	C	8	-36.74	-2.37	25.17	-18.96	-0.16
498	593	C	13	-38.13	-2.67	16.6	-34.71	-0.29
498	616	C	1	-34.4	-1.82	28.08	-1.82	-0.02

i-nuc	BP(j)	Nuc	#BP_Win	avgMFE	avgZ	avgED	SumZ	SumZ/#TotalWindows	BPs= 8
nt-499	-	U	120	-	-	-	-	-
499	386	A	7	-32.69	-1.46	30.39	-10.23	-0.09
499	491	A	57	-34.77	-2.75	23.85	-156.79	-1.31
499	NoBP	U	4	-31.88	-0.59	33.58	-2.37	-0.02
499	429	G	19	-33.57	-0.92	26.06	-17.57	-0.15
499	434	A	5	-36.96	-1.97	28.5	-9.87	-0.08
499	519	A	6	-34.33	-2.56	32.38	-15.38	-0.13
499	594	A	8	-36.74	-2.37	25.17	-18.96	-0.16
499	592	A	13	-38.13	-2.67	16.6	-34.71	-0.29
499	615	A	1	-34.4	-1.82	28.08	-1.82	-0.02

i-nuc	BP(j)	Nuc	#BP_Win	avgMFE	avgZ	avgED	SumZ	SumZ/#TotalWindows	BPs= 10
nt-500	-	G	120	-	-	-	-	-
500	385	C	5	-33.68	-1.74	29.32	-8.71	-0.07
500	NoBP	G	2	-32.1	-0.4	39.96	-0.81	-0.01
500	490	C	57	-34.77	-2.75	23.85	-156.79	-1.31
500	423	C	2	-30.75	-0.34	31.13	-0.69	-0.01
500	428	C	19	-33.57	-0.92	26.06	-17.57	-0.15
500	433	U	5	-36.96	-1.97	28.5	-9.87	-0.08
500	518	U	6	-34.33	-2.56	32.38	-15.38	-0.13
500	593	C	8	-36.74	-2.37	25.17	-18.96	-0.16
500	590	C	13	-38.13	-2.67	16.6	-34.71	-0.29
500	614	C	1	-34.4	-1.82	28.08	-1.82	-0.02
500	617	U	2	-32.0	-1.26	29.02	-2.52	-0.02

i-nuc	BP(j)	Nuc	#BP_Win	avgMFE	avgZ	avgED	SumZ	SumZ/#TotalWindows	BPs= 7
nt-501	-	G	120	-	-	-	-	-
501	NoBP	G	74	-35.03	-2.56	24.89	-189.7	-1.58
501	384	U	2	-34.3	-1.82	29.45	-3.64	-0.03
501	422	C	2	-30.75	-0.34	31.13	-0.69	-0.01
501	427	C	19	-33.57	-0.92	26.06	-17.57	-0.15
501	517	C	6	-34.33	-2.56	32.38	-15.38	-0.13
501	589	C	13	-38.13	-2.67	16.6	-34.71	-0.29
501	613	C	1	-34.4	-1.82	28.08	-1.82	-0.02
501	616	C	3	-31.77	-1.25	28.83	-3.76	-0.03

i-nuc	BP(j)	Nuc	#BP_Win	avgMFE	avgZ	avgED	SumZ	SumZ/#TotalWindows	BPs= 7
nt-502	-	U	120	-	-	-	-	-
502	383	A	1	-34.7	-2.04	29.47	-2.04	-0.02
502	NoBP	U	27	-33.14	-0.91	27.88	-24.64	-0.21
502	488	A	57	-34.77	-2.75	23.85	-156.79	-1.31
502	431	A	5	-36.96	-1.97	28.5	-9.87	-0.08
502	516	A	6	-34.33	-2.56	32.38	-15.38	-0.13
502	591	A	8	-36.74	-2.37	25.17	-18.96	-0.16
502	588	G	13	-38.13	-2.67	16.6	-34.71	-0.29
502	615	A	3	-31.77	-1.25	28.83	-3.76	-0.03

i-nuc	BP(j)	Nuc	#BP_Win	avgMFE	avgZ	avgED	SumZ	SumZ/#TotalWindows	BPs= 10
nt-503	-	G	120	-	-	-	-	-
503	NoBP	G	5	-31.3	-1.02	30.43	-5.08	-0.04
503	487	C	57	-34.77	-2.75	23.85	-156.79	-1.31
503	421	C	2	-30.75	-0.34	31.13	-0.69	-0.01
503	426	C	19	-33.57	-0.92	26.06	-17.57	-0.15
503	523	U	1	-33.8	-0.38	43.55	-0.38	-0.0
503	430	C	5	-36.96	-1.97	28.5	-9.87	-0.08
503	514	U	6	-34.33	-2.56	32.38	-15.38	-0.13
503	590	C	8	-36.74	-2.37	25.17	-18.96	-0.16
503	587	U	13	-38.13	-2.67	16.6	-34.71	-0.29
503	612	C	1	-34.4	-1.82	28.08	-1.82	-0.02
503	614	C	3	-31.77	-1.25	28.83	-3.76	-0.03

i-nuc	BP(j)	Nuc	#BP_Win	avgMFE	avgZ	avgED	SumZ	SumZ/#TotalWindows	BPs= 5
nt-504	-	C	120	-	-	-	-	-
504	NoBP	C	38	-33.57	-1.25	27.02	-47.61	-0.4
504	486	G	57	-34.77	-2.75	23.85	-156.79	-1.31
504	522	G	1	-33.8	-0.38	43.55	-0.38	-0.0
504	429	G	5	-36.96	-1.97	28.5	-9.87	-0.08
504	513	G	6	-34.33	-2.56	32.38	-15.38	-0.13
504	586	G	13	-38.13	-2.67	16.6	-34.71	-0.29

i-nuc	BP(j)	Nuc	#BP_Win	avgMFE	avgZ	avgED	SumZ	SumZ/#TotalWindows	BPs= 6
nt-505	-	U	120	-	-	-	-	-
505	NoBP	U	31	-32.59	-0.84	28.58	-25.91	-0.22
505	519	A	12	-34.13	-1.38	31.11	-16.5	-0.14
505	521	A	1	-33.8	-0.38	43.55	-0.38	-0.0
505	485	G	49	-35.24	-3.13	21.74	-153.23	-1.28
505	512	A	6	-34.33	-2.56	32.38	-15.38	-0.13
505	588	G	8	-36.74	-2.37	25.17	-18.96	-0.16
505	585	A	13	-38.13	-2.67	16.6	-34.71	-0.29

i-nuc	BP(j)	Nuc	#BP_Win	avgMFE	avgZ	avgED	SumZ	SumZ/#TotalWindows	BPs= 5
nt-506	-	A	120	-	-	-	-	-
506	NoBP	A	40	-34.06	-2.55	22.2	-101.98	-0.85
506	418	U	2	-30.75	-0.34	31.13	-0.69	-0.01
506	424	U	19	-33.57	-0.92	26.06	-17.57	-0.15
506	518	U	45	-36.17	-2.57	25.95	-115.83	-0.97
506	587	U	10	-35.83	-2.48	23.88	-24.82	-0.21
506	610	U	4	-32.42	-1.4	28.65	-5.58	-0.05

i-nuc	BP(j)	Nuc	#BP_Win	avgMFE	avgZ	avgED	SumZ	SumZ/#TotalWindows	BPs= 4
nt-507	-	G	120	-	-	-	-	-
507	NoBP	G	50	-34.45	-2.57	22.37	-128.26	-1.07
507	417	C	2	-30.75	-0.34	31.13	-0.69	-0.01
507	423	C	19	-33.57	-0.92	26.06	-17.57	-0.15
507	517	C	45	-36.17	-2.57	25.95	-115.83	-0.97
507	609	C	4	-32.42	-1.4	28.65	-5.58	-0.05

i-nuc	BP(j)	Nuc	#BP_Win	avgMFE	avgZ	avgED	SumZ	SumZ/#TotalWindows	BPs= 2
nt-508	-	U	120	-	-	-	-	-
508	NoBP	U	64	-33.8	-1.97	23.81	-125.96	-1.05
508	516	A	45	-36.17	-2.57	25.95	-115.83	-0.97
508	585	A	11	-35.46	-2.53	23.57	-27.85	-0.23

i-nuc	BP(j)	Nuc	#BP_Win	avgMFE	avgZ	avgED	SumZ	SumZ/#TotalWindows	BPs= 4
nt-509	-	G	120	-	-	-	-	-
509	NoBP	G	71	-34.76	-2.6	25.33	-184.87	-1.54
509	415	C	2	-30.75	-0.34	31.13	-0.69	-0.01
509	421	C	19	-33.57	-0.92	26.06	-17.57	-0.15
509	584	C	24	-36.91	-2.61	19.79	-62.56	-0.52
509	607	C	4	-32.42	-1.4	28.65	-5.58	-0.05

i-nuc	BP(j)	Nuc	#BP_Win	avgMFE	avgZ	avgED	SumZ	SumZ/#TotalWindows	BPs= 4
nt-510	-	A	120	-	-	-	-	-
510	NoBP	A	71	-34.78	-2.63	25.27	-186.64	-1.56
510	414	U	2	-30.75	-0.34	31.13	-0.69	-0.01
510	420	U	19	-33.57	-0.92	26.06	-17.57	-0.15
510	583	U	24	-36.91	-2.61	19.79	-62.56	-0.52
510	606	U	4	-32.42	-1.4	28.65	-5.58	-0.05

i-nuc	BP(j)	Nuc	#BP_Win	avgMFE	avgZ	avgED	SumZ	SumZ/#TotalWindows	BPs= 4
nt-511	-	A	120	-	-	-	-	-
511	413	U	2	-30.75	-0.34	31.13	-0.69	-0.01
511	419	U	19	-33.57	-0.92	26.06	-17.57	-0.15
511	NoBP	A	71	-34.81	-2.65	25.19	-188.43	-1.57
511	582	U	24	-36.91	-2.61	19.79	-62.56	-0.52
511	605	U	4	-32.42	-1.4	28.65	-5.58	-0.05

i-nuc	BP(j)	Nuc	#BP_Win	avgMFE	avgZ	avgED	SumZ	SumZ/#TotalWindows	BPs= 3
nt-512	-	A	120	-	-	-	-	-
512	NoBP	A	91	-35.32	-2.61	23.49	-237.93	-1.98
512	418	U	19	-33.57	-0.92	26.06	-17.57	-0.15
512	505	U	6	-34.33	-2.56	32.38	-15.38	-0.13
512	604	U	4	-32.42	-1.4	28.65	-5.58	-0.05

i-nuc	BP(j)	Nuc	#BP_Win	avgMFE	avgZ	avgED	SumZ	SumZ/#TotalWindows	BPs= 4
nt-513	-	G	120	-	-	-	-	-
513	417	C	19	-33.57	-0.92	26.06	-17.57	-0.15
513	NoBP	G	59	-35.15	-2.73	24.14	-161.22	-1.34
513	579	C	32	-35.66	-2.45	22.65	-78.33	-0.65
513	504	C	6	-34.33	-2.56	32.38	-15.38	-0.13
513	603	U	4	-32.42	-1.4	28.65	-5.58	-0.05

i-nuc	BP(j)	Nuc	#BP_Win	avgMFE	avgZ	avgED	SumZ	SumZ/#TotalWindows	BPs= 3
nt-514	-	U	120	-	-	-	-	-
514	NoBP	U	69	-35.19	-2.06	26.38	-141.94	-1.18
514	474	A	13	-31.8	-3.38	16.86	-43.97	-0.37
514	578	G	32	-35.66	-2.45	22.65	-78.33	-0.65
514	503	G	6	-34.33	-2.56	32.38	-15.38	-0.13

i-nuc	BP(j)	Nuc	#BP_Win	avgMFE	avgZ	avgED	SumZ	SumZ/#TotalWindows	BPs= 4
nt-515	-	G	120	-	-	-	-	-
515	NoBP	G	86	-35.71	-2.5	25.5	-214.68	-1.79
515	415	C	16	-33.79	-0.97	25.09	-15.48	-0.13
515	542	U	1	-32.6	-1.42	36.9	-1.42	-0.01
515	473	U	13	-31.8	-3.38	16.86	-43.97	-0.37
515	600	C	4	-32.42	-1.4	28.65	-5.58	-0.05

i-nuc	BP(j)	Nuc	#BP_Win	avgMFE	avgZ	avgED	SumZ	SumZ/#TotalWindows	BPs= 6
nt-516	-	A	120	-	-	-	-	-
516	414	U	16	-33.79	-0.97	25.09	-15.48	-0.13
516	508	U	45	-36.17	-2.57	25.95	-115.83	-0.97
516	541	U	1	-32.6	-1.42	36.9	-1.42	-0.01
516	472	U	13	-31.8	-3.38	16.86	-43.97	-0.37
516	NoBP	A	35	-35.33	-2.44	23.75	-85.24	-0.71
516	502	U	6	-34.33	-2.56	32.38	-15.38	-0.13
516	599	U	4	-32.42	-1.4	28.65	-5.58	-0.05

i-nuc	BP(j)	Nuc	#BP_Win	avgMFE	avgZ	avgED	SumZ	SumZ/#TotalWindows	BPs= 6
nt-517	-	C	120	-	-	-	-	-
517	NoBP	C	15	-33.84	-0.98	25.1	-14.71	-0.12
517	507	G	45	-36.17	-2.57	25.95	-115.83	-0.97
517	540	G	1	-32.6	-1.42	36.9	-1.42	-0.01
517	471	G	13	-31.8	-3.38	16.86	-43.97	-0.37
517	574	G	36	-35.23	-2.44	23.8	-87.73	-0.73
517	501	G	6	-34.33	-2.56	32.38	-15.38	-0.13
517	598	G	4	-32.42	-1.4	28.65	-5.58	-0.05

i-nuc	BP(j)	Nuc	#BP_Win	avgMFE	avgZ	avgED	SumZ	SumZ/#TotalWindows	BPs= 7
nt-518	-	U	120	-	-	-	-	-
518	NoBP	U	7	-33.01	-1.37	27.41	-9.56	-0.08
518	412	A	9	-34.0	-1.07	24.37	-9.63	-0.08
518	506	A	45	-36.17	-2.57	25.95	-115.83	-0.97
518	539	A	1	-32.6	-1.42	36.9	-1.42	-0.01
518	470	G	12	-31.78	-3.39	16.45	-40.73	-0.34
518	573	A	36	-35.23	-2.44	23.8	-87.73	-0.73
518	500	G	6	-34.33	-2.56	32.38	-15.38	-0.13
518	597	G	4	-32.42	-1.4	28.65	-5.58	-0.05

i-nuc	BP(j)	Nuc	#BP_Win	avgMFE	avgZ	avgED	SumZ	SumZ/#TotalWindows	BPs= 3
nt-519	-	A	120	-	-	-	-	-
519	NoBP	A	93	-35.04	-2.64	23.66	-245.48	-2.05
519	411	U	9	-34.0	-1.07	24.37	-9.63	-0.08
519	505	U	12	-34.13	-1.38	31.11	-16.5	-0.14
519	499	U	6	-34.33	-2.56	32.38	-15.38	-0.13

i-nuc	BP(j)	Nuc	#BP_Win	avgMFE	avgZ	avgED	SumZ	SumZ/#TotalWindows	BPs= 2
nt-520	-	A	120	-	-	-	-	-
520	NoBP	A	42	-36.57	-2.48	26.55	-104.14	-0.87
520	410	U	9	-34.0	-1.07	24.37	-9.63	-0.08
520	571	U	69	-33.85	-2.52	23.98	-174.05	-1.45

i-nuc	BP(j)	Nuc	#BP_Win	avgMFE	avgZ	avgED	SumZ	SumZ/#TotalWindows	BPs= 4
nt-521	-	A	120	-	-	-	-	-
521	NoBP	A	29	-36.87	-2.55	22.57	-73.89	-0.62
521	505	U	1	-33.8	-0.38	43.55	-0.38	-0.0
521	436	U	5	-39.3	-1.98	23.17	-9.89	-0.08
521	534	U	14	-33.84	-1.76	34.34	-24.61	-0.21
521	570	U	71	-33.8	-2.52	23.87	-179.25	-1.49

i-nuc	BP(j)	Nuc	#BP_Win	avgMFE	avgZ	avgED	SumZ	SumZ/#TotalWindows	BPs= 4
nt-522	-	G	120	-	-	-	-	-
522	NoBP	G	29	-36.69	-2.54	22.53	-73.67	-0.61
522	504	C	1	-33.8	-0.38	43.55	-0.38	-0.0
522	435	C	5	-39.3	-1.98	23.17	-9.89	-0.08
522	533	C	14	-33.84	-1.76	34.34	-24.61	-0.21
522	569	C	71	-33.8	-2.52	23.87	-179.25	-1.49

i-nuc	BP(j)	Nuc	#BP_Win	avgMFE	avgZ	avgED	SumZ	SumZ/#TotalWindows	BPs= 5
nt-523	-	U	120	-	-	-	-	-
523	NoBP	U	23	-37.41	-2.41	23.91	-55.4	-0.46
523	503	G	1	-33.8	-0.38	43.55	-0.38	-0.0
523	434	A	5	-39.3	-1.98	23.17	-9.89	-0.08
523	532	G	14	-33.84	-1.76	34.34	-24.61	-0.21
523	566	A	6	-33.07	-2.99	16.13	-17.93	-0.15
523	568	A	71	-33.8	-2.52	23.87	-179.25	-1.49

i-nuc	BP(j)	Nuc	#BP_Win	avgMFE	avgZ	avgED	SumZ	SumZ/#TotalWindows	BPs= 4
nt-524	-	U	120	-	-	-	-	-
524	NoBP	U	23	-37.4	-2.38	24.76	-54.63	-0.46
524	432	A	5	-39.3	-1.98	23.17	-9.89	-0.08
524	531	G	14	-33.84	-1.76	34.34	-24.61	-0.21
524	565	A	7	-32.53	-2.69	16.07	-18.82	-0.16
524	567	A	71	-33.8	-2.52	23.87	-179.25	-1.49

i-nuc	BP(j)	Nuc	#BP_Win	avgMFE	avgZ	avgED	SumZ	SumZ/#TotalWindows	BPs= 4
nt-525	-	U	120	-	-	-	-	-
525	NoBP	U	23	-37.23	-2.37	24.33	-54.59	-0.45
525	431	A	5	-39.3	-1.98	23.17	-9.89	-0.08
525	530	G	14	-33.84	-1.76	34.34	-24.61	-0.21
525	564	G	7	-32.53	-2.69	16.07	-18.82	-0.16
525	566	A	71	-33.8	-2.52	23.87	-179.25	-1.49

i-nuc	BP(j)	Nuc	#BP_Win	avgMFE	avgZ	avgED	SumZ	SumZ/#TotalWindows	BPs= 4
nt-526	-	G	120	-	-	-	-	-
526	NoBP	G	28	-35.67	-2.05	29.36	-57.38	-0.48
526	421	C	3	-34.83	-0.64	38.88	-1.92	-0.02
526	430	C	5	-39.3	-1.98	23.17	-9.89	-0.08
526	562	U	77	-34.07	-2.59	23.2	-199.42	-1.66
526	563	C	7	-32.53	-2.69	16.07	-18.82	-0.16

i-nuc	BP(j)	Nuc	#BP_Win	avgMFE	avgZ	avgED	SumZ	SumZ/#TotalWindows	BPs= 3
nt-527	-	A	120	-	-	-	-	-
527	NoBP	A	31	-36.03	-1.98	29.08	-61.24	-0.51
527	420	U	3	-34.83	-0.64	38.88	-1.92	-0.02
527	561	U	79	-34.15	-2.61	22.89	-205.91	-1.72
527	562	U	7	-32.53	-2.69	16.07	-18.82	-0.16

i-nuc	BP(j)	Nuc	#BP_Win	avgMFE	avgZ	avgED	SumZ	SumZ/#TotalWindows	BPs= 3
nt-528	-	A	120	-	-	-	-	-
528	NoBP	A	29	-35.85	-1.92	29.81	-55.68	-0.46
528	419	U	3	-34.83	-0.64	38.88	-1.92	-0.02
528	560	U	81	-34.21	-2.62	22.61	-212.08	-1.77
528	561	U	7	-32.53	-2.69	16.07	-18.82	-0.16

i-nuc	BP(j)	Nuc	#BP_Win	avgMFE	avgZ	avgED	SumZ	SumZ/#TotalWindows	BPs= 3
nt-529	-	U	120	-	-	-	-	-
529	NoBP	U	24	-34.84	-1.75	32.47	-41.96	-0.35
529	496	G	1	-33.8	-0.38	43.55	-0.38	-0.0
529	429	G	5	-39.3	-1.98	23.17	-9.89	-0.08
529	559	A	90	-34.14	-2.63	21.92	-236.8	-1.97

i-nuc	BP(j)	Nuc	#BP_Win	avgMFE	avgZ	avgED	SumZ	SumZ/#TotalWindows	BPs= 5
nt-530	-	G	120	-	-	-	-	-
530	NoBP	G	5	-36.14	-2.11	27.74	-10.55	-0.09
530	417	C	3	-34.83	-0.64	38.88	-1.92	-0.02
530	495	U	1	-33.8	-0.38	43.55	-0.38	-0.0
530	428	C	5	-39.3	-1.98	23.17	-9.89	-0.08
530	525	U	14	-33.84	-1.76	34.34	-24.61	-0.21
530	558	U	92	-34.19	-2.63	21.77	-242.11	-2.02

i-nuc	BP(j)	Nuc	#BP_Win	avgMFE	avgZ	avgED	SumZ	SumZ/#TotalWindows	BPs= 5
nt-531	-	G	120	-	-	-	-	-
531	NoBP	G	3	-35.33	-2.07	30.3	-6.2	-0.05
531	416	C	3	-34.83	-0.64	38.88	-1.92	-0.02
531	494	C	1	-33.8	-0.38	43.55	-0.38	-0.0
531	427	C	5	-39.3	-1.98	23.17	-9.89	-0.08
531	524	U	14	-33.84	-1.76	34.34	-24.61	-0.21
531	557	C	94	-34.19	-2.63	21.61	-247.2	-2.06

i-nuc	BP(j)	Nuc	#BP_Win	avgMFE	avgZ	avgED	SumZ	SumZ/#TotalWindows	BPs= 5
nt-532	-	G	120	-	-	-	-	-
532	415	C	3	-34.83	-0.64	38.88	-1.92	-0.02
532	493	U	1	-33.8	-0.38	43.55	-0.38	-0.0
532	426	C	5	-39.3	-1.98	23.17	-9.89	-0.08
532	523	U	14	-33.84	-1.76	34.34	-24.61	-0.21
532	NoBP	G	1	-34.6	-2.44	34.06	-2.44	-0.02
532	556	C	96	-34.13	-2.62	21.6	-251.12	-2.09

i-nuc	BP(j)	Nuc	#BP_Win	avgMFE	avgZ	avgED	SumZ	SumZ/#TotalWindows	BPs= 4
nt-533	-	C	120	-	-	-	-	-
533	NoBP	C	7	-38.06	-1.59	27.56	-11.12	-0.09
533	492	G	1	-33.8	-0.38	43.55	-0.38	-0.0
533	522	G	14	-33.84	-1.76	34.34	-24.61	-0.21
533	555	G	97	-34.14	-2.61	21.73	-253.56	-2.11
533	641	G	1	-22.9	-0.56	19.64	-0.56	-0.0

i-nuc	BP(j)	Nuc	#BP_Win	avgMFE	avgZ	avgED	SumZ	SumZ/#TotalWindows	BPs= 4
nt-534	-	U	120	-	-	-	-	-
534	NoBP	U	7	-36.11	-1.51	25.02	-10.57	-0.09
534	491	A	1	-33.8	-0.38	43.55	-0.38	-0.0
534	521	A	14	-33.84	-1.76	34.34	-24.61	-0.21
534	554	A	97	-34.14	-2.61	21.73	-253.56	-2.11
534	640	A	1	-22.9	-0.56	19.64	-0.56	-0.0

i-nuc	BP(j)	Nuc	#BP_Win	avgMFE	avgZ	avgED	SumZ	SumZ/#TotalWindows	BPs= 6
nt-535	-	G	120	-	-	-	-	-
535	490	C	1	-33.8	-0.38	43.55	-0.38	-0.0
535	423	C	5	-39.3	-1.98	23.17	-9.89	-0.08
535	428	C	5	-36.96	-1.97	28.5	-9.87	-0.08
535	NoBP	G	9	-32.11	-1.64	37.58	-14.74	-0.12
535	553	C	97	-34.14	-2.61	21.73	-253.56	-2.11
535	639	C	1	-22.9	-0.56	19.64	-0.56	-0.0
535	563	C	2	-21.5	-0.18	20.32	-0.37	-0.0

i-nuc	BP(j)	Nuc	#BP_Win	avgMFE	avgZ	avgED	SumZ	SumZ/#TotalWindows	BPs= 6
nt-536	-	G	120	-	-	-	-	-
536	422	C	5	-39.3	-1.98	23.17	-9.89	-0.08
536	427	C	5	-36.96	-1.97	28.5	-9.87	-0.08
536	NoBP	G	9	-32.11	-1.64	37.58	-14.74	-0.12
536	552	U	97	-34.14	-2.61	21.73	-253.56	-2.11
536	638	C	1	-22.9	-0.56	19.64	-0.56	-0.0
536	562	U	2	-21.5	-0.18	20.32	-0.37	-0.0
536	654	C	1	-21.9	-0.84	16.82	-0.84	-0.01

i-nuc	BP(j)	Nuc	#BP_Win	avgMFE	avgZ	avgED	SumZ	SumZ/#TotalWindows	BPs= 5
nt-537	-	G	120	-	-	-	-	-
537	421	C	4	-40.2	-2.24	20.33	-8.96	-0.07
537	426	C	5	-36.96	-1.97	28.5	-9.87	-0.08
537	NoBP	G	11	-30.23	-1.47	34.15	-16.2	-0.13
537	551	C	97	-34.14	-2.61	21.73	-253.56	-2.11
537	561	U	2	-21.5	-0.18	20.32	-0.37	-0.0
537	653	C	1	-21.9	-0.84	16.82	-0.84	-0.01

i-nuc	BP(j)	Nuc	#BP_Win	avgMFE	avgZ	avgED	SumZ	SumZ/#TotalWindows	BPs= 6
nt-538	-	A	120	-	-	-	-	-
538	420	U	2	-41.1	-2.47	18.78	-4.94	-0.04
538	NoBP	A	13	-31.08	-1.57	33.55	-20.44	-0.17
538	425	U	4	-37.67	-2.13	26.51	-8.54	-0.07
538	550	U	97	-34.14	-2.61	21.73	-253.56	-2.11
538	636	U	1	-22.9	-0.56	19.64	-0.56	-0.0
538	560	U	2	-21.5	-0.18	20.32	-0.37	-0.0
538	652	U	1	-21.9	-0.84	16.82	-0.84	-0.01

i-nuc	BP(j)	Nuc	#BP_Win	avgMFE	avgZ	avgED	SumZ	SumZ/#TotalWindows	BPs= 5
nt-539	-	A	120	-	-	-	-	-
539	NoBP	A	17	-30.13	-1.47	29.66	-24.96	-0.21
539	424	U	3	-38.33	-2.28	26.41	-6.84	-0.06
539	518	U	1	-32.6	-1.42	36.9	-1.42	-0.01
539	549	U	97	-34.14	-2.61	21.73	-253.56	-2.11
539	635	U	1	-22.9	-0.56	19.64	-0.56	-0.0
539	651	U	1	-21.9	-0.84	16.82	-0.84	-0.01

i-nuc	BP(j)	Nuc	#BP_Win	avgMFE	avgZ	avgED	SumZ	SumZ/#TotalWindows	BPs= 5
nt-540	-	G	120	-	-	-	-	-
540	NoBP	G	101	-34.23	-2.58	22.01	-260.81	-2.17
540	423	C	2	-39.2	-2.43	26.32	-4.86	-0.04
540	433	U	2	-33.1	-1.67	34.7	-3.34	-0.03
540	439	U	6	-31.7	-1.66	38.65	-9.98	-0.08
540	517	C	1	-32.6	-1.42	36.9	-1.42	-0.01
540	556	C	8	-21.25	-0.82	19.13	-6.59	-0.05

i-nuc	BP(j)	Nuc	#BP_Win	avgMFE	avgZ	avgED	SumZ	SumZ/#TotalWindows	BPs= 4
nt-541	-	U	120	-	-	-	-	-
541	NoBP	U	103	-34.13	-2.57	21.99	-264.83	-2.21
541	432	A	2	-33.1	-1.67	34.7	-3.34	-0.03
541	438	A	6	-31.7	-1.66	38.65	-9.98	-0.08
541	516	A	1	-32.6	-1.42	36.9	-1.42	-0.01
541	555	G	8	-21.25	-0.82	19.13	-6.59	-0.05

i-nuc	BP(j)	Nuc	#BP_Win	avgMFE	avgZ	avgED	SumZ	SumZ/#TotalWindows	BPs= 4
nt-542	-	U	120	-	-	-	-	-
542	NoBP	U	103	-33.94	-2.56	21.86	-263.87	-2.2
542	431	A	2	-33.1	-1.67	34.7	-3.34	-0.03
542	437	A	6	-31.7	-1.66	38.65	-9.98	-0.08
542	515	G	1	-32.6	-1.42	36.9	-1.42	-0.01
542	554	A	8	-21.25	-0.82	19.13	-6.59	-0.05

i-nuc	BP(j)	Nuc	#BP_Win	avgMFE	avgZ	avgED	SumZ	SumZ/#TotalWindows	BPs= 4
nt-543	-	G	120	-	-	-	-	-
543	NoBP	G	100	-34.17	-2.59	21.98	-258.57	-2.15
543	430	C	2	-33.1	-1.67	34.7	-3.34	-0.03
543	436	U	6	-31.7	-1.66	38.65	-9.98	-0.08
543	553	C	9	-22.51	-0.89	21.11	-8.01	-0.07
543	655	C	3	-19.6	-1.4	13.46	-4.21	-0.04

i-nuc	BP(j)	Nuc	#BP_Win	avgMFE	avgZ	avgED	SumZ	SumZ/#TotalWindows	BPs= 4
nt-544	-	G	120	-	-	-	-	-
544	NoBP	G	100	-34.14	-2.58	22.06	-258.38	-2.15
544	428	C	1	-33.4	-1.55	34.85	-1.55	-0.01
544	435	C	6	-31.7	-1.66	38.65	-9.98	-0.08
544	552	U	9	-22.51	-0.89	21.11	-8.01	-0.07
544	654	C	4	-18.68	-1.21	15.85	-4.84	-0.04

i-nuc	BP(j)	Nuc	#BP_Win	avgMFE	avgZ	avgED	SumZ	SumZ/#TotalWindows	BPs= 4
nt-545	-	G	120	-	-	-	-	-
545	NoBP	G	105	-33.81	-2.53	22.83	-265.49	-2.21
545	427	C	1	-33.4	-1.55	34.85	-1.55	-0.01
545	428	C	1	-32.8	-1.79	34.56	-1.79	-0.01
545	551	C	9	-22.51	-0.89	21.11	-8.01	-0.07
545	653	C	4	-18.68	-1.21	15.85	-4.84	-0.04

i-nuc	BP(j)	Nuc	#BP_Win	avgMFE	avgZ	avgED	SumZ	SumZ/#TotalWindows	BPs= 2
nt-546	-	A	120	-	-	-	-	-
546	NoBP	A	107	-33.61	-2.51	22.89	-268.52	-2.24
546	550	U	9	-22.51	-0.89	21.11	-8.01	-0.07
546	652	U	4	-18.68	-1.21	15.85	-4.84	-0.04

i-nuc	BP(j)	Nuc	#BP_Win	avgMFE	avgZ	avgED	SumZ	SumZ/#TotalWindows	BPs= 0
nt-547	-	U	120	-	-	-	-	-
547	NoBP	U	120	-32.12	-2.34	22.4	-280.91	-2.34

i-nuc	BP(j)	Nuc	#BP_Win	avgMFE	avgZ	avgED	SumZ	SumZ/#TotalWindows	BPs= 0
nt-548	-	A	120	-	-	-	-	-
548	NoBP	A	120	-31.96	-2.34	22.27	-280.28	-2.34

i-nuc	BP(j)	Nuc	#BP_Win	avgMFE	avgZ	avgED	SumZ	SumZ/#TotalWindows	BPs= 1
nt-549	-	U	120	-	-	-	-	-
549	NoBP	U	23	-22.06	-1.14	23.69	-26.21	-0.22
549	539	A	97	-34.14	-2.61	21.73	-253.56	-2.11

i-nuc	BP(j)	Nuc	#BP_Win	avgMFE	avgZ	avgED	SumZ	SumZ/#TotalWindows	BPs= 2
nt-550	-	U	120	-	-	-	-	-
550	NoBP	U	14	-20.52	-1.23	23.9	-17.25	-0.14
550	546	A	9	-22.51	-0.89	21.11	-8.01	-0.07
550	538	A	97	-34.14	-2.61	21.73	-253.56	-2.11

i-nuc	BP(j)	Nuc	#BP_Win	avgMFE	avgZ	avgED	SumZ	SumZ/#TotalWindows	BPs= 2
nt-551	-	C	120	-	-	-	-	-
551	NoBP	C	14	-19.28	-1.14	22.4	-15.97	-0.13
551	545	G	9	-22.51	-0.89	21.11	-8.01	-0.07
551	537	G	97	-34.14	-2.61	21.73	-253.56	-2.11

i-nuc	BP(j)	Nuc	#BP_Win	avgMFE	avgZ	avgED	SumZ	SumZ/#TotalWindows	BPs= 2
nt-552	-	U	120	-	-	-	-	-
552	NoBP	U	14	-18.04	-1.07	20.9	-15.04	-0.13
552	544	G	9	-22.51	-0.89	21.11	-8.01	-0.07
552	536	G	97	-34.14	-2.61	21.73	-253.56	-2.11

i-nuc	BP(j)	Nuc	#BP_Win	avgMFE	avgZ	avgED	SumZ	SumZ/#TotalWindows	BPs= 2
nt-553	-	C	120	-	-	-	-	-
553	NoBP	C	14	-16.79	-1.02	19.37	-14.32	-0.12
553	543	G	9	-22.51	-0.89	21.11	-8.01	-0.07
553	535	G	97	-34.14	-2.61	21.73	-253.56	-2.11

i-nuc	BP(j)	Nuc	#BP_Win	avgMFE	avgZ	avgED	SumZ	SumZ/#TotalWindows	BPs= 3
nt-554	-	A	120	-	-	-	-	-
554	NoBP	A	11	-15.96	-0.95	20.27	-10.44	-0.09
554	534	U	97	-34.14	-2.61	21.73	-253.56	-2.11
554	542	U	8	-21.25	-0.82	19.13	-6.59	-0.05
554	644	U	4	-18.68	-1.21	15.85	-4.84	-0.04

i-nuc	BP(j)	Nuc	#BP_Win	avgMFE	avgZ	avgED	SumZ	SumZ/#TotalWindows	BPs= 3
nt-555	-	G	120	-	-	-	-	-
555	533	C	97	-34.14	-2.61	21.73	-253.56	-2.11
555	541	U	8	-21.25	-0.82	19.13	-6.59	-0.05
555	643	U	4	-18.68	-1.21	15.85	-4.84	-0.04
555	NoBP	G	11	-14.3	-0.87	18.55	-9.52	-0.08

i-nuc	BP(j)	Nuc	#BP_Win	avgMFE	avgZ	avgED	SumZ	SumZ/#TotalWindows	BPs= 3
nt-556	-	C	120	-	-	-	-	-
556	532	G	96	-34.13	-2.62	21.6	-251.12	-2.09
556	540	G	8	-21.25	-0.82	19.13	-6.59	-0.05
556	642	G	4	-18.68	-1.21	15.85	-4.84	-0.04
556	NoBP	C	12	-14.3	-0.85	18.27	-10.23	-0.09

i-nuc	BP(j)	Nuc	#BP_Win	avgMFE	avgZ	avgED	SumZ	SumZ/#TotalWindows	BPs= 3
nt-557	-	C	120	-	-	-	-	-
557	531	G	94	-34.19	-2.63	21.61	-247.2	-2.06
557	NoBP	C	21	-17.03	-0.85	18.28	-17.75	-0.15
557	578	G	1	-22.9	-0.56	19.64	-0.56	-0.0
557	641	G	4	-18.68	-1.21	15.85	-4.84	-0.04

i-nuc	BP(j)	Nuc	#BP_Win	avgMFE	avgZ	avgED	SumZ	SumZ/#TotalWindows	BPs= 3
nt-558	-	U	120	-	-	-	-	-
558	530	G	92	-34.19	-2.63	21.77	-242.11	-2.02
558	NoBP	U	23	-17.41	-0.85	17.75	-19.59	-0.16
558	577	A	1	-22.9	-0.56	19.64	-0.56	-0.0
558	640	A	4	-18.68	-1.21	15.85	-4.84	-0.04

i-nuc	BP(j)	Nuc	#BP_Win	avgMFE	avgZ	avgED	SumZ	SumZ/#TotalWindows	BPs= 1
nt-559	-	A	120	-	-	-	-	-
559	529	U	90	-34.14	-2.63	21.92	-236.8	-1.97
559	NoBP	A	30	-18.11	-0.89	17.26	-26.69	-0.22

i-nuc	BP(j)	Nuc	#BP_Win	avgMFE	avgZ	avgED	SumZ	SumZ/#TotalWindows	BPs= 3
nt-560	-	U	120	-	-	-	-	-
560	528	A	81	-34.21	-2.62	22.61	-212.08	-1.77
560	NoBP	U	32	-21.2	-1.31	16.67	-41.82	-0.35
560	575	A	5	-19.52	-1.08	16.61	-5.4	-0.04
560	538	A	2	-21.5	-0.18	20.32	-0.37	-0.0

i-nuc	BP(j)	Nuc	#BP_Win	avgMFE	avgZ	avgED	SumZ	SumZ/#TotalWindows	BPs= 4
nt-561	-	U	120	-	-	-	-	-
561	527	A	79	-34.15	-2.61	22.89	-205.91	-1.72
561	528	A	7	-32.53	-2.69	16.07	-18.82	-0.16
561	NoBP	U	27	-18.57	-0.95	16.57	-25.67	-0.21
561	574	G	5	-19.52	-1.08	16.61	-5.4	-0.04
561	537	G	2	-21.5	-0.18	20.32	-0.37	-0.0

i-nuc	BP(j)	Nuc	#BP_Win	avgMFE	avgZ	avgED	SumZ	SumZ/#TotalWindows	BPs= 4
nt-562	-	U	120	-	-	-	-	-
562	526	G	77	-34.07	-2.59	23.2	-199.42	-1.66
562	527	A	7	-32.53	-2.69	16.07	-18.82	-0.16
562	NoBP	U	29	-19.04	-0.97	16.37	-28.19	-0.23
562	573	A	5	-19.52	-1.08	16.61	-5.4	-0.04
562	536	G	2	-21.5	-0.18	20.32	-0.37	-0.0

i-nuc	BP(j)	Nuc	#BP_Win	avgMFE	avgZ	avgED	SumZ	SumZ/#TotalWindows	BPs= 3
nt-563	-	C	120	-	-	-	-	-
563	NoBP	C	106	-29.75	-2.11	21.38	-223.53	-1.86
563	526	G	7	-32.53	-2.69	16.07	-18.82	-0.16
563	572	G	5	-19.52	-1.08	16.61	-5.4	-0.04
563	535	G	2	-21.5	-0.18	20.32	-0.37	-0.0

i-nuc	BP(j)	Nuc	#BP_Win	avgMFE	avgZ	avgED	SumZ	SumZ/#TotalWindows	BPs= 3
nt-564	-	G	120	-	-	-	-	-
564	NoBP	G	76	-33.76	-2.51	23.29	-190.74	-1.59
564	525	U	7	-32.53	-2.69	16.07	-18.82	-0.16
564	647	U	32	-19.15	-0.94	16.68	-30.09	-0.25
564	571	U	5	-19.52	-1.08	16.61	-5.4	-0.04

i-nuc	BP(j)	Nuc	#BP_Win	avgMFE	avgZ	avgED	SumZ	SumZ/#TotalWindows	BPs= 3
nt-565	-	A	120	-	-	-	-	-
565	NoBP	A	74	-33.74	-2.5	23.53	-185.18	-1.54
565	524	U	7	-32.53	-2.69	16.07	-18.82	-0.16
565	646	U	34	-19.59	-0.98	16.35	-33.19	-0.28
565	570	U	5	-19.52	-1.08	16.61	-5.4	-0.04

i-nuc	BP(j)	Nuc	#BP_Win	avgMFE	avgZ	avgED	SumZ	SumZ/#TotalWindows	BPs= 3
nt-566	-	A	120	-	-	-	-	-
566	523	U	6	-33.07	-2.99	16.13	-17.93	-0.15
566	525	U	71	-33.8	-2.52	23.87	-179.25	-1.49
566	NoBP	A	7	-22.4	-1.05	16.16	-7.35	-0.06
566	645	U	36	-19.97	-0.99	16.24	-35.64	-0.3

i-nuc	BP(j)	Nuc	#BP_Win	avgMFE	avgZ	avgED	SumZ	SumZ/#TotalWindows	BPs= 2
nt-567	-	A	120	-	-	-	-	-
567	NoBP	A	12	-25.94	-1.77	16.48	-21.26	-0.18
567	524	U	71	-33.8	-2.52	23.87	-179.25	-1.49
567	644	U	37	-20.24	-0.99	16.19	-36.7	-0.31

i-nuc	BP(j)	Nuc	#BP_Win	avgMFE	avgZ	avgED	SumZ	SumZ/#TotalWindows	BPs= 2
nt-568	-	A	120	-	-	-	-	-
568	NoBP	A	11	-24.49	-1.57	16.86	-17.32	-0.14
568	523	U	71	-33.8	-2.52	23.87	-179.25	-1.49
568	643	U	38	-20.48	-0.99	16.18	-37.59	-0.31

i-nuc	BP(j)	Nuc	#BP_Win	avgMFE	avgZ	avgED	SumZ	SumZ/#TotalWindows	BPs= 2
nt-569	-	C	120	-	-	-	-	-
569	NoBP	C	11	-23.35	-1.26	17.22	-13.9	-0.12
569	522	G	71	-33.8	-2.52	23.87	-179.25	-1.49
569	642	G	38	-20.48	-0.99	16.18	-37.59	-0.31

i-nuc	BP(j)	Nuc	#BP_Win	avgMFE	avgZ	avgED	SumZ	SumZ/#TotalWindows	BPs= 3
nt-570	-	U	120	-	-	-	-	-
570	521	A	71	-33.8	-2.52	23.87	-179.25	-1.49
570	NoBP	U	6	-24.43	-0.87	18.52	-5.23	-0.04
570	641	G	38	-20.48	-0.99	16.18	-37.59	-0.31
570	565	A	5	-19.52	-1.08	16.61	-5.4	-0.04

i-nuc	BP(j)	Nuc	#BP_Win	avgMFE	avgZ	avgED	SumZ	SumZ/#TotalWindows	BPs= 3
nt-571	-	U	120	-	-	-	-	-
571	520	A	69	-33.85	-2.52	23.98	-174.05	-1.45
571	NoBP	U	8	-24.75	-0.9	19.37	-7.17	-0.06
571	640	A	38	-20.48	-0.99	16.18	-37.59	-0.31
571	564	G	5	-19.52	-1.08	16.61	-5.4	-0.04

i-nuc	BP(j)	Nuc	#BP_Win	avgMFE	avgZ	avgED	SumZ	SumZ/#TotalWindows	BPs= 3
nt-572	-	G	120	-	-	-	-	-
572	NoBP	G	71	-33.62	-2.44	24.0	-173.39	-1.44
572	639	C	38	-20.48	-0.99	16.18	-37.59	-0.31
572	563	C	5	-19.52	-1.08	16.61	-5.4	-0.04
572	649	U	6	-22.13	-0.75	18.19	-4.49	-0.04

i-nuc	BP(j)	Nuc	#BP_Win	avgMFE	avgZ	avgED	SumZ	SumZ/#TotalWindows	BPs= 4
nt-573	-	A	120	-	-	-	-	-
573	NoBP	A	67	-25.03	-1.57	18.92	-105.13	-0.88
573	518	U	36	-35.23	-2.44	23.8	-87.73	-0.73
573	495	U	6	-34.33	-2.56	32.38	-15.38	-0.13
573	562	U	5	-19.52	-1.08	16.61	-5.4	-0.04
573	648	U	6	-22.13	-0.75	18.19	-4.49	-0.04

i-nuc	BP(j)	Nuc	#BP_Win	avgMFE	avgZ	avgED	SumZ	SumZ/#TotalWindows	BPs= 5
nt-574	-	G	120	-	-	-	-	-
574	NoBP	G	65	-24.71	-1.56	18.61	-101.28	-0.84
574	517	C	36	-35.23	-2.44	23.8	-87.73	-0.73
574	494	C	6	-34.33	-2.56	32.38	-15.38	-0.13
574	607	C	2	-29.3	-0.82	28.39	-1.65	-0.01
574	561	U	5	-19.52	-1.08	16.61	-5.4	-0.04
574	647	U	6	-22.13	-0.75	18.19	-4.49	-0.04

i-nuc	BP(j)	Nuc	#BP_Win	avgMFE	avgZ	avgED	SumZ	SumZ/#TotalWindows	BPs= 5
nt-575	-	A	120	-	-	-	-	-
575	NoBP	A	63	-33.11	-2.37	23.0	-149.47	-1.25
575	493	U	6	-34.33	-2.56	32.38	-15.38	-0.13
575	606	U	2	-29.3	-0.82	28.39	-1.65	-0.01
575	636	U	38	-20.48	-0.99	16.18	-37.59	-0.31
575	560	U	5	-19.52	-1.08	16.61	-5.4	-0.04
575	646	U	6	-22.13	-0.75	18.19	-4.49	-0.04

i-nuc	BP(j)	Nuc	#BP_Win	avgMFE	avgZ	avgED	SumZ	SumZ/#TotalWindows	BPs= 3
nt-576	-	A	120	-	-	-	-	-
576	NoBP	A	74	-32.15	-2.27	23.35	-167.99	-1.4
576	605	U	2	-29.3	-0.82	28.39	-1.65	-0.01
576	635	U	38	-20.48	-0.99	16.18	-37.59	-0.31
576	645	U	6	-22.13	-0.75	18.19	-4.49	-0.04

i-nuc	BP(j)	Nuc	#BP_Win	avgMFE	avgZ	avgED	SumZ	SumZ/#TotalWindows	BPs= 4
nt-577	-	A	120	-	-	-	-	-
577	NoBP	A	106	-28.46	-1.86	20.99	-196.82	-1.64
577	604	U	2	-29.3	-0.82	28.39	-1.65	-0.01
577	558	U	1	-22.9	-0.56	19.64	-0.56	-0.0
577	644	U	6	-22.13	-0.75	18.19	-4.49	-0.04
577	687	U	5	-21.52	-1.15	20.21	-5.76	-0.05

i-nuc	BP(j)	Nuc	#BP_Win	avgMFE	avgZ	avgED	SumZ	SumZ/#TotalWindows	BPs= 8
nt-578	-	G	120	-	-	-	-	-
578	NoBP	G	10	-31.53	-3.0	18.56	-30.03	-0.25
578	514	U	32	-35.66	-2.45	22.65	-78.33	-0.65
578	589	C	5	-32.48	-1.64	26.93	-8.2	-0.07
578	490	C	6	-34.33	-2.56	32.38	-15.38	-0.13
578	603	U	2	-29.3	-0.82	28.39	-1.65	-0.01
578	629	C	53	-22.28	-1.18	18.63	-62.39	-0.52
578	557	C	1	-22.9	-0.56	19.64	-0.56	-0.0
578	643	U	6	-22.13	-0.75	18.19	-4.49	-0.04
578	686	C	5	-21.52	-1.15	20.21	-5.76	-0.05

i-nuc	BP(j)	Nuc	#BP_Win	avgMFE	avgZ	avgED	SumZ	SumZ/#TotalWindows	BPs= 6
nt-579	-	C	120	-	-	-	-	-
579	NoBP	C	13	-29.65	-2.28	20.22	-29.61	-0.25
579	513	G	32	-35.66	-2.45	22.65	-78.33	-0.65
579	588	G	5	-32.48	-1.64	26.93	-8.2	-0.07
579	489	G	6	-34.33	-2.56	32.38	-15.38	-0.13
579	628	G	53	-22.28	-1.18	18.63	-62.39	-0.52
579	642	G	6	-22.13	-0.75	18.19	-4.49	-0.04
579	685	G	5	-21.52	-1.15	20.21	-5.76	-0.05

i-nuc	BP(j)	Nuc	#BP_Win	avgMFE	avgZ	avgED	SumZ	SumZ/#TotalWindows	BPs= 4
nt-580	-	A	120	-	-	-	-	-
580	NoBP	A	37	-35.46	-2.67	21.64	-98.81	-0.82
580	587	U	5	-32.48	-1.64	26.93	-8.2	-0.07
580	601	U	2	-29.3	-0.82	28.39	-1.65	-0.01
580	624	U	23	-25.68	-1.33	23.35	-30.64	-0.26
580	627	U	53	-22.28	-1.18	18.63	-62.39	-0.52

i-nuc	BP(j)	Nuc	#BP_Win	avgMFE	avgZ	avgED	SumZ	SumZ/#TotalWindows	BPs= 3
nt-581	-	G	120	-	-	-	-	-
581	NoBP	G	34	-35.49	-2.55	20.43	-86.83	-0.72
581	487	C	6	-34.33	-2.56	32.38	-15.38	-0.13
581	600	C	2	-29.3	-0.82	28.39	-1.65	-0.01
581	623	C	78	-23.34	-1.22	20.23	-95.33	-0.79

i-nuc	BP(j)	Nuc	#BP_Win	avgMFE	avgZ	avgED	SumZ	SumZ/#TotalWindows	BPs= 3
nt-582	-	U	120	-	-	-	-	-
582	NoBP	U	12	-30.42	-1.9	24.5	-22.77	-0.19
582	511	A	24	-36.91	-2.61	19.79	-62.56	-0.52
582	486	G	6	-34.33	-2.56	32.38	-15.38	-0.13
582	622	A	78	-23.34	-1.22	20.23	-95.33	-0.79

i-nuc	BP(j)	Nuc	#BP_Win	avgMFE	avgZ	avgED	SumZ	SumZ/#TotalWindows	BPs= 4
nt-583	-	U	120	-	-	-	-	-
583	NoBP	U	10	-29.32	-1.85	24.98	-18.53	-0.15
583	510	A	24	-36.91	-2.61	19.79	-62.56	-0.52
583	485	G	6	-34.33	-2.56	32.38	-15.38	-0.13
583	598	G	2	-29.3	-0.82	28.39	-1.65	-0.01
583	621	A	78	-23.34	-1.22	20.23	-95.33	-0.79

i-nuc	BP(j)	Nuc	#BP_Win	avgMFE	avgZ	avgED	SumZ	SumZ/#TotalWindows	BPs= 6
nt-584	-	C	120	-	-	-	-	-
584	NoBP	C	8	-30.54	-1.86	25.16	-14.88	-0.12
584	509	G	24	-36.91	-2.61	19.79	-62.56	-0.52
584	484	G	6	-34.33	-2.56	32.38	-15.38	-0.13
584	597	G	2	-29.3	-0.82	28.39	-1.65	-0.01
584	620	G	78	-23.34	-1.22	20.23	-95.33	-0.79
584	688	G	1	-17.2	-0.32	32.74	-0.32	-0.0
584	703	G	1	-20.8	-1.27	25.15	-1.27	-0.01

i-nuc	BP(j)	Nuc	#BP_Win	avgMFE	avgZ	avgED	SumZ	SumZ/#TotalWindows	BPs= 5
nt-585	-	A	120	-	-	-	-	-
585	NoBP	A	14	-32.76	-2.01	29.08	-28.16	-0.23
585	508	U	11	-35.46	-2.53	23.57	-27.85	-0.23
585	505	U	13	-38.13	-2.67	16.6	-34.71	-0.29
585	619	U	78	-23.34	-1.22	20.23	-95.33	-0.79
585	687	U	1	-17.2	-0.32	32.74	-0.32	-0.0
585	702	U	3	-19.4	-0.84	26.29	-2.53	-0.02

i-nuc	BP(j)	Nuc	#BP_Win	avgMFE	avgZ	avgED	SumZ	SumZ/#TotalWindows	BPs= 5
nt-586	-	G	120	-	-	-	-	-
586	NoBP	G	22	-34.48	-2.34	26.74	-51.43	-0.43
586	504	C	13	-38.13	-2.67	16.6	-34.71	-0.29
586	595	C	2	-29.3	-0.82	28.39	-1.65	-0.01
586	618	C	78	-23.34	-1.22	20.23	-95.33	-0.79
586	686	C	1	-17.2	-0.32	32.74	-0.32	-0.0
586	701	C	4	-19.0	-0.71	26.6	-2.85	-0.02

i-nuc	BP(j)	Nuc	#BP_Win	avgMFE	avgZ	avgED	SumZ	SumZ/#TotalWindows	BPs= 8
nt-587	-	U	120	-	-	-	-	-
587	506	A	10	-35.83	-2.48	23.88	-24.82	-0.21
587	580	A	5	-32.48	-1.64	26.93	-8.2	-0.07
587	481	G	4	-33.95	-2.53	32.37	-10.11	-0.08
587	482	A	2	-35.1	-2.64	32.4	-5.27	-0.04
587	503	G	13	-38.13	-2.67	16.6	-34.71	-0.29
587	594	A	2	-29.3	-0.82	28.39	-1.65	-0.01
587	NoBP	U	79	-23.26	-1.21	20.32	-95.37	-0.79
587	685	G	1	-17.2	-0.32	32.74	-0.32	-0.0
587	700	A	4	-19.0	-0.71	26.6	-2.85	-0.02

i-nuc	BP(j)	Nuc	#BP_Win	avgMFE	avgZ	avgED	SumZ	SumZ/#TotalWindows	BPs= 7
nt-588	-	G	120	-	-	-	-	-
588	NoBP	G	85	-24.23	-1.34	21.06	-113.7	-0.95
588	579	C	5	-32.48	-1.64	26.93	-8.2	-0.07
588	505	U	8	-36.74	-2.37	25.17	-18.96	-0.16
588	502	U	13	-38.13	-2.67	16.6	-34.71	-0.29
588	593	C	2	-29.3	-0.82	28.39	-1.65	-0.01
588	684	C	1	-17.2	-0.32	32.74	-0.32	-0.0
588	699	C	4	-19.0	-0.71	26.6	-2.85	-0.02
588	599	U	2	-16.2	0.02	27.24	0.05	0.0

i-nuc	BP(j)	Nuc	#BP_Win	avgMFE	avgZ	avgED	SumZ	SumZ/#TotalWindows	BPs= 6
nt-589	-	C	120	-	-	-	-	-
589	578	G	5	-32.48	-1.64	26.93	-8.2	-0.07
589	479	G	4	-33.95	-2.53	32.37	-10.11	-0.08
589	480	G	2	-35.1	-2.64	32.4	-5.27	-0.04
589	NoBP	C	89	-24.59	-1.3	20.95	-115.83	-0.97
589	501	G	13	-38.13	-2.67	16.6	-34.71	-0.29
589	598	G	3	-16.53	-0.09	29.07	-0.27	-0.0
589	698	G	4	-19.0	-0.71	26.6	-2.85	-0.02

i-nuc	BP(j)	Nuc	#BP_Win	avgMFE	avgZ	avgED	SumZ	SumZ/#TotalWindows	BPs= 5
nt-590	-	C	120	-	-	-	-	-
590	478	G	4	-33.95	-2.53	32.37	-10.11	-0.08
590	479	G	2	-35.1	-2.64	32.4	-5.27	-0.04
590	503	G	8	-36.74	-2.37	25.17	-18.96	-0.16
590	500	G	13	-38.13	-2.67	16.6	-34.71	-0.29
590	NoBP	C	90	-23.51	-1.17	21.26	-105.14	-0.88
590	597	G	3	-16.53	-0.09	29.07	-0.27	-0.0

i-nuc	BP(j)	Nuc	#BP_Win	avgMFE	avgZ	avgED	SumZ	SumZ/#TotalWindows	BPs= 2
nt-591	-	A	120	-	-	-	-	-
591	NoBP	A	105	-25.98	-1.44	21.09	-150.78	-1.26
591	502	U	8	-36.74	-2.37	25.17	-18.96	-0.16
591	690	U	7	-17.36	-0.3	27.47	-2.11	-0.02

i-nuc	BP(j)	Nuc	#BP_Win	avgMFE	avgZ	avgED	SumZ	SumZ/#TotalWindows	BPs= 2
nt-592	-	A	120	-	-	-	-	-
592	NoBP	A	100	-25.07	-1.32	21.95	-131.73	-1.1
592	499	U	13	-38.13	-2.67	16.6	-34.71	-0.29
592	689	U	7	-17.36	-0.3	27.47	-2.11	-0.02

i-nuc	BP(j)	Nuc	#BP_Win	avgMFE	avgZ	avgED	SumZ	SumZ/#TotalWindows	BPs= 5
nt-593	-	C	120	-	-	-	-	-
593	NoBP	C	88	-23.51	-1.17	21.14	-103.01	-0.86
593	476	G	2	-35.1	-2.64	32.4	-5.27	-0.04
593	500	G	8	-36.74	-2.37	25.17	-18.96	-0.16
593	498	G	13	-38.13	-2.67	16.6	-34.71	-0.29
593	588	G	2	-29.3	-0.82	28.39	-1.65	-0.01
593	688	G	7	-17.36	-0.3	27.47	-2.11	-0.02

i-nuc	BP(j)	Nuc	#BP_Win	avgMFE	avgZ	avgED	SumZ	SumZ/#TotalWindows	BPs= 3
nt-594	-	A	120	-	-	-	-	-
594	NoBP	A	103	-25.44	-1.36	20.68	-140.52	-1.17
594	499	U	8	-36.74	-2.37	25.17	-18.96	-0.16
594	587	U	2	-29.3	-0.82	28.39	-1.65	-0.01
594	687	U	7	-17.36	-0.3	27.47	-2.11	-0.02

i-nuc	BP(j)	Nuc	#BP_Win	avgMFE	avgZ	avgED	SumZ	SumZ/#TotalWindows	BPs= 3
nt-595	-	C	120	-	-	-	-	-
595	NoBP	C	97	-23.0	-1.09	21.65	-105.36	-0.88
595	498	G	8	-36.74	-2.37	25.17	-18.96	-0.16
595	497	G	13	-38.13	-2.67	16.6	-34.71	-0.29
595	586	G	2	-29.3	-0.82	28.39	-1.65	-0.01

i-nuc	BP(j)	Nuc	#BP_Win	avgMFE	avgZ	avgED	SumZ	SumZ/#TotalWindows	BPs= 3
nt-596	-	C	120	-	-	-	-	-
596	497	G	8	-36.74	-2.37	25.17	-18.96	-0.16
596	496	G	13	-38.13	-2.67	16.6	-34.71	-0.29
596	NoBP	C	92	-23.41	-1.11	21.29	-102.46	-0.85
596	685	G	7	-17.36	-0.3	27.47	-2.11	-0.02

i-nuc	BP(j)	Nuc	#BP_Win	avgMFE	avgZ	avgED	SumZ	SumZ/#TotalWindows	BPs= 6
nt-597	-	G	120	-	-	-	-	-
597	NoBP	G	4	-37.6	-2.75	25.04	-11.01	-0.09
597	495	U	13	-38.13	-2.67	16.6	-34.71	-0.29
597	608	C	87	-23.48	-1.16	20.72	-100.63	-0.84
597	518	U	4	-32.42	-1.4	28.65	-5.58	-0.05
597	584	C	2	-29.3	-0.82	28.39	-1.65	-0.01
597	590	C	3	-16.53	-0.09	29.07	-0.27	-0.0
597	684	C	7	-17.36	-0.3	27.47	-2.11	-0.02

i-nuc	BP(j)	Nuc	#BP_Win	avgMFE	avgZ	avgED	SumZ	SumZ/#TotalWindows	BPs= 6
nt-598	-	G	120	-	-	-	-	-
598	NoBP	G	4	-33.18	-2.22	25.79	-8.87	-0.07
598	494	C	13	-38.13	-2.67	16.6	-34.71	-0.29
598	607	C	87	-23.48	-1.16	20.72	-100.63	-0.84
598	517	C	4	-32.42	-1.4	28.65	-5.58	-0.05
598	583	U	2	-29.3	-0.82	28.39	-1.65	-0.01
598	589	C	3	-16.53	-0.09	29.07	-0.27	-0.0
598	683	U	7	-17.36	-0.3	27.47	-2.11	-0.02

i-nuc	BP(j)	Nuc	#BP_Win	avgMFE	avgZ	avgED	SumZ	SumZ/#TotalWindows	BPs= 2
nt-599	-	U	120	-	-	-	-	-
599	NoBP	U	114	-25.01	-1.28	21.11	-146.42	-1.22
599	516	A	4	-32.42	-1.4	28.65	-5.58	-0.05
599	588	G	2	-16.2	0.02	27.24	0.05	0.0

i-nuc	BP(j)	Nuc	#BP_Win	avgMFE	avgZ	avgED	SumZ	SumZ/#TotalWindows	BPs= 3
nt-600	-	C	120	-	-	-	-	-
600	NoBP	C	103	-23.15	-1.09	21.68	-112.04	-0.93
600	492	G	11	-38.44	-2.8	16.01	-30.75	-0.26
600	515	G	4	-32.42	-1.4	28.65	-5.58	-0.05
600	581	G	2	-29.3	-0.82	28.39	-1.65	-0.01

i-nuc	BP(j)	Nuc	#BP_Win	avgMFE	avgZ	avgED	SumZ	SumZ/#TotalWindows	BPs= 2
nt-601	-	U	120	-	-	-	-	-
601	491	A	10	-38.52	-2.83	16.05	-28.34	-0.24
601	NoBP	U	108	-23.46	-1.09	21.92	-118.24	-0.99
601	580	A	2	-29.3	-0.82	28.39	-1.65	-0.01

i-nuc	BP(j)	Nuc	#BP_Win	avgMFE	avgZ	avgED	SumZ	SumZ/#TotalWindows	BPs= 0
nt-602	-	U	120	-	-	-	-	-
602	NoBP	U	120	-24.66	-1.22	21.63	-146.33	-1.22

i-nuc	BP(j)	Nuc	#BP_Win	avgMFE	avgZ	avgED	SumZ	SumZ/#TotalWindows	BPs= 2
nt-603	-	U	120	-	-	-	-	-
603	NoBP	U	114	-24.14	-1.2	21.37	-137.05	-1.14
603	513	G	4	-32.42	-1.4	28.65	-5.58	-0.05
603	578	G	2	-29.3	-0.82	28.39	-1.65	-0.01

i-nuc	BP(j)	Nuc	#BP_Win	avgMFE	avgZ	avgED	SumZ	SumZ/#TotalWindows	BPs= 2
nt-604	-	U	120	-	-	-	-	-
604	NoBP	U	114	-23.98	-1.18	21.48	-134.8	-1.12
604	512	A	4	-32.42	-1.4	28.65	-5.58	-0.05
604	577	A	2	-29.3	-0.82	28.39	-1.65	-0.01

i-nuc	BP(j)	Nuc	#BP_Win	avgMFE	avgZ	avgED	SumZ	SumZ/#TotalWindows	BPs= 2
nt-605	-	U	120	-	-	-	-	-
605	NoBP	U	114	-23.82	-1.16	21.6	-132.06	-1.1
605	511	A	4	-32.42	-1.4	28.65	-5.58	-0.05
605	576	A	2	-29.3	-0.82	28.39	-1.65	-0.01

i-nuc	BP(j)	Nuc	#BP_Win	avgMFE	avgZ	avgED	SumZ	SumZ/#TotalWindows	BPs= 2
nt-606	-	U	120	-	-	-	-	-
606	NoBP	U	114	-23.65	-1.13	21.75	-129.11	-1.08
606	510	A	4	-32.42	-1.4	28.65	-5.58	-0.05
606	575	A	2	-29.3	-0.82	28.39	-1.65	-0.01

i-nuc	BP(j)	Nuc	#BP_Win	avgMFE	avgZ	avgED	SumZ	SumZ/#TotalWindows	BPs= 3
nt-607	-	C	120	-	-	-	-	-
607	NoBP	C	27	-23.51	-0.95	25.68	-25.53	-0.21
607	598	G	87	-23.48	-1.16	20.72	-100.63	-0.84
607	509	G	4	-32.42	-1.4	28.65	-5.58	-0.05
607	574	G	2	-29.3	-0.82	28.39	-1.65	-0.01

i-nuc	BP(j)	Nuc	#BP_Win	avgMFE	avgZ	avgED	SumZ	SumZ/#TotalWindows	BPs= 2
nt-608	-	C	120	-	-	-	-	-
608	NoBP	C	23	-27.41	-1.2	26.19	-27.56	-0.23
608	597	G	87	-23.48	-1.16	20.72	-100.63	-0.84
608	682	G	10	-17.41	-0.22	27.91	-2.22	-0.02

i-nuc	BP(j)	Nuc	#BP_Win	avgMFE	avgZ	avgED	SumZ	SumZ/#TotalWindows	BPs= 2
nt-609	-	C	120	-	-	-	-	-
609	NoBP	C	106	-23.82	-1.13	21.74	-119.86	-1.0
609	507	G	4	-32.42	-1.4	28.65	-5.58	-0.05
609	681	G	10	-17.41	-0.22	27.91	-2.22	-0.02

i-nuc	BP(j)	Nuc	#BP_Win	avgMFE	avgZ	avgED	SumZ	SumZ/#TotalWindows	BPs= 2
nt-610	-	U	120	-	-	-	-	-
610	NoBP	U	106	-23.65	-1.11	21.87	-117.16	-0.98
610	506	A	4	-32.42	-1.4	28.65	-5.58	-0.05
610	680	A	10	-17.41	-0.22	27.91	-2.22	-0.02

i-nuc	BP(j)	Nuc	#BP_Win	avgMFE	avgZ	avgED	SumZ	SumZ/#TotalWindows	BPs= 1
nt-611	-	C	120	-	-	-	-	-
611	NoBP	C	110	-23.82	-1.1	22.19	-120.78	-1.01
611	679	G	10	-17.41	-0.22	27.91	-2.22	-0.02

i-nuc	BP(j)	Nuc	#BP_Win	avgMFE	avgZ	avgED	SumZ	SumZ/#TotalWindows	BPs= 2
nt-612	-	C	120	-	-	-	-	-
612	NoBP	C	109	-23.58	-1.08	22.19	-117.53	-0.98
612	503	G	1	-34.4	-1.82	28.08	-1.82	-0.02
612	678	G	10	-17.41	-0.22	27.91	-2.22	-0.02

i-nuc	BP(j)	Nuc	#BP_Win	avgMFE	avgZ	avgED	SumZ	SumZ/#TotalWindows	BPs= 2
nt-613	-	C	120	-	-	-	-	-
613	NoBP	C	109	-23.46	-1.07	22.19	-116.71	-0.97
613	501	G	1	-34.4	-1.82	28.08	-1.82	-0.02
613	677	G	10	-17.41	-0.22	27.91	-2.22	-0.02

i-nuc	BP(j)	Nuc	#BP_Win	avgMFE	avgZ	avgED	SumZ	SumZ/#TotalWindows	BPs= 3
nt-614	-	C	120	-	-	-	-	-
614	NoBP	C	104	-22.92	-1.05	21.75	-108.68	-0.91
614	500	G	1	-34.4	-1.82	28.08	-1.82	-0.02
614	503	G	3	-31.77	-1.25	28.83	-3.76	-0.03
614	714	G	12	-19.97	-0.48	29.08	-5.74	-0.05

i-nuc	BP(j)	Nuc	#BP_Win	avgMFE	avgZ	avgED	SumZ	SumZ/#TotalWindows	BPs= 4
nt-615	-	A	120	-	-	-	-	-
615	NoBP	A	94	-23.37	-1.13	21.03	-105.98	-0.88
615	499	U	1	-34.4	-1.82	28.08	-1.82	-0.02
615	502	U	3	-31.77	-1.25	28.83	-3.76	-0.03
615	675	U	10	-17.41	-0.22	27.91	-2.22	-0.02
615	713	U	12	-19.97	-0.48	29.08	-5.74	-0.05

i-nuc	BP(j)	Nuc	#BP_Win	avgMFE	avgZ	avgED	SumZ	SumZ/#TotalWindows	BPs= 4
nt-616	-	C	120	-	-	-	-	-
616	NoBP	C	94	-23.24	-1.12	20.92	-105.5	-0.88
616	498	G	1	-34.4	-1.82	28.08	-1.82	-0.02
616	501	G	3	-31.77	-1.25	28.83	-3.76	-0.03
616	674	G	10	-17.41	-0.22	27.91	-2.22	-0.02
616	712	G	12	-19.97	-0.48	29.08	-5.74	-0.05

i-nuc	BP(j)	Nuc	#BP_Win	avgMFE	avgZ	avgED	SumZ	SumZ/#TotalWindows	BPs= 3
nt-617	-	U	120	-	-	-	-	-
617	NoBP	U	96	-23.31	-1.12	21.12	-107.79	-0.9
617	500	G	2	-32.0	-1.26	29.02	-2.52	-0.02
617	673	A	10	-17.41	-0.22	27.91	-2.22	-0.02
617	711	G	12	-19.97	-0.48	29.08	-5.74	-0.05

i-nuc	BP(j)	Nuc	#BP_Win	avgMFE	avgZ	avgED	SumZ	SumZ/#TotalWindows	BPs= 2
nt-618	-	C	120	-	-	-	-	-
618	NoBP	C	30	-21.45	-0.55	25.95	-16.63	-0.14
618	586	G	78	-23.34	-1.22	20.23	-95.33	-0.79
618	710	G	12	-19.97	-0.48	29.08	-5.74	-0.05

i-nuc	BP(j)	Nuc	#BP_Win	avgMFE	avgZ	avgED	SumZ	SumZ/#TotalWindows	BPs= 2
nt-619	-	U	120	-	-	-	-	-
619	NoBP	U	30	-21.15	-0.54	25.66	-16.26	-0.14
619	585	A	78	-23.34	-1.22	20.23	-95.33	-0.79
619	709	A	12	-19.97	-0.48	29.08	-5.74	-0.05

i-nuc	BP(j)	Nuc	#BP_Win	avgMFE	avgZ	avgED	SumZ	SumZ/#TotalWindows	BPs= 2
nt-620	-	G	120	-	-	-	-	-
620	NoBP	G	3	-29.97	-0.96	28.41	-2.89	-0.02
620	584	C	78	-23.34	-1.22	20.23	-95.33	-0.79
620	645	U	39	-19.88	-0.47	26.27	-18.31	-0.15

i-nuc	BP(j)	Nuc	#BP_Win	avgMFE	avgZ	avgED	SumZ	SumZ/#TotalWindows	BPs= 2
nt-621	-	A	120	-	-	-	-	-
621	NoBP	A	3	-27.2	-0.74	25.83	-2.22	-0.02
621	583	U	78	-23.34	-1.22	20.23	-95.33	-0.79
621	644	U	39	-19.88	-0.47	26.27	-18.31	-0.15

i-nuc	BP(j)	Nuc	#BP_Win	avgMFE	avgZ	avgED	SumZ	SumZ/#TotalWindows	BPs= 2
nt-622	-	A	120	-	-	-	-	-
622	NoBP	A	3	-25.37	-0.68	22.91	-2.05	-0.02
622	582	U	78	-23.34	-1.22	20.23	-95.33	-0.79
622	643	U	39	-19.88	-0.47	26.27	-18.31	-0.15

i-nuc	BP(j)	Nuc	#BP_Win	avgMFE	avgZ	avgED	SumZ	SumZ/#TotalWindows	BPs= 2
nt-623	-	C	120	-	-	-	-	-
623	581	G	78	-23.34	-1.22	20.23	-95.33	-0.79
623	642	G	39	-19.88	-0.47	26.27	-18.31	-0.15
623	NoBP	C	3	-23.73	-0.52	20.36	-1.55	-0.01

i-nuc	BP(j)	Nuc	#BP_Win	avgMFE	avgZ	avgED	SumZ	SumZ/#TotalWindows	BPs= 2
nt-624	-	U	120	-	-	-	-	-
624	580	A	23	-25.68	-1.33	23.35	-30.64	-0.26
624	NoBP	U	58	-22.35	-1.13	18.84	-65.39	-0.54
624	641	G	39	-19.88	-0.47	26.27	-18.31	-0.15

i-nuc	BP(j)	Nuc	#BP_Win	avgMFE	avgZ	avgED	SumZ	SumZ/#TotalWindows	BPs= 1
nt-625	-	U	120	-	-	-	-	-
625	NoBP	U	81	-23.22	-1.17	20.15	-94.83	-0.79
625	640	A	39	-19.88	-0.47	26.27	-18.31	-0.15

i-nuc	BP(j)	Nuc	#BP_Win	avgMFE	avgZ	avgED	SumZ	SumZ/#TotalWindows	BPs= 1
nt-626	-	U	120	-	-	-	-	-
626	NoBP	U	114	-22.1	-0.94	22.29	-107.71	-0.9
626	641	G	6	-22.13	-0.75	18.19	-4.49	-0.04

i-nuc	BP(j)	Nuc	#BP_Win	avgMFE	avgZ	avgED	SumZ	SumZ/#TotalWindows	BPs= 2
nt-627	-	U	120	-	-	-	-	-
627	NoBP	U	61	-21.89	-0.73	25.22	-44.6	-0.37
627	580	A	53	-22.28	-1.18	18.63	-62.39	-0.52
627	640	A	6	-22.13	-0.75	18.19	-4.49	-0.04

i-nuc	BP(j)	Nuc	#BP_Win	avgMFE	avgZ	avgED	SumZ	SumZ/#TotalWindows	BPs= 4
nt-628	-	G	120	-	-	-	-	-
628	NoBP	G	12	-27.27	-1.42	23.83	-16.99	-0.14
628	579	C	53	-22.28	-1.18	18.63	-62.39	-0.52
628	639	C	6	-22.13	-0.75	18.19	-4.49	-0.04
628	643	U	10	-22.95	-0.83	21.22	-8.32	-0.07
628	638	C	39	-19.88	-0.47	26.27	-18.31	-0.15

i-nuc	BP(j)	Nuc	#BP_Win	avgMFE	avgZ	avgED	SumZ	SumZ/#TotalWindows	BPs= 3
nt-629	-	C	120	-	-	-	-	-
629	NoBP	C	18	-25.38	-1.15	20.88	-20.7	-0.17
629	578	G	53	-22.28	-1.18	18.63	-62.39	-0.52
629	642	G	10	-22.95	-0.83	21.22	-8.32	-0.07
629	637	G	39	-19.88	-0.47	26.27	-18.31	-0.15

i-nuc	BP(j)	Nuc	#BP_Win	avgMFE	avgZ	avgED	SumZ	SumZ/#TotalWindows	BPs= 2
nt-630	-	C	120	-	-	-	-	-
630	NoBP	C	104	-21.89	-0.92	21.71	-95.91	-0.8
630	637	G	6	-22.13	-0.75	18.19	-4.49	-0.04
630	641	G	10	-22.95	-0.83	21.22	-8.32	-0.07

i-nuc	BP(j)	Nuc	#BP_Win	avgMFE	avgZ	avgED	SumZ	SumZ/#TotalWindows	BPs= 2
nt-631	-	A	120	-	-	-	-	-
631	NoBP	A	104	-21.65	-0.89	22.19	-92.15	-0.77
631	636	U	6	-22.13	-0.75	18.19	-4.49	-0.04
631	692	U	10	-25.1	-1.09	14.61	-10.93	-0.09

i-nuc	BP(j)	Nuc	#BP_Win	avgMFE	avgZ	avgED	SumZ	SumZ/#TotalWindows	BPs= 1
nt-632	-	U	120	-	-	-	-	-
632	NoBP	U	109	-21.58	-0.87	21.82	-94.74	-0.79
632	691	A	11	-25.33	-1.05	14.94	-11.58	-0.1

i-nuc	BP(j)	Nuc	#BP_Win	avgMFE	avgZ	avgED	SumZ	SumZ/#TotalWindows	BPs= 1
nt-633	-	A	120	-	-	-	-	-
633	NoBP	A	109	-21.54	-0.86	21.63	-93.29	-0.78
633	690	U	11	-25.33	-1.05	14.94	-11.58	-0.1

i-nuc	BP(j)	Nuc	#BP_Win	avgMFE	avgZ	avgED	SumZ	SumZ/#TotalWindows	BPs= 1
nt-634	-	A	120	-	-	-	-	-
634	NoBP	A	109	-21.5	-0.84	21.44	-91.69	-0.76
634	689	U	11	-25.33	-1.05	14.94	-11.58	-0.1

i-nuc	BP(j)	Nuc	#BP_Win	avgMFE	avgZ	avgED	SumZ	SumZ/#TotalWindows	BPs= 3
nt-635	-	U	120	-	-	-	-	-
635	NoBP	U	70	-21.99	-0.74	24.03	-51.87	-0.43
635	576	A	38	-20.48	-0.99	16.18	-37.59	-0.31
635	539	A	1	-22.9	-0.56	19.64	-0.56	-0.0
635	688	G	11	-25.33	-1.05	14.94	-11.58	-0.1

i-nuc	BP(j)	Nuc	#BP_Win	avgMFE	avgZ	avgED	SumZ	SumZ/#TotalWindows	BPs= 3
nt-636	-	U	120	-	-	-	-	-
636	NoBP	U	75	-22.44	-0.76	22.95	-57.37	-0.48
636	575	A	38	-20.48	-0.99	16.18	-37.59	-0.31
636	538	A	1	-22.9	-0.56	19.64	-0.56	-0.0
636	631	A	6	-22.13	-0.75	18.19	-4.49	-0.04

i-nuc	BP(j)	Nuc	#BP_Win	avgMFE	avgZ	avgED	SumZ	SumZ/#TotalWindows	BPs= 3
nt-637	-	G	120	-	-	-	-	-
637	NoBP	G	64	-22.31	-1.0	18.1	-64.15	-0.53
637	630	C	6	-22.13	-0.75	18.19	-4.49	-0.04
637	686	C	11	-25.33	-1.05	14.94	-11.58	-0.1
637	629	C	39	-19.88	-0.47	26.27	-18.31	-0.15

i-nuc	BP(j)	Nuc	#BP_Win	avgMFE	avgZ	avgED	SumZ	SumZ/#TotalWindows	BPs= 3
nt-638	-	C	120	-	-	-	-	-
638	NoBP	C	69	-22.27	-0.97	17.8	-67.25	-0.56
638	536	G	1	-22.9	-0.56	19.64	-0.56	-0.0
638	685	G	11	-25.33	-1.05	14.94	-11.58	-0.1
638	628	G	39	-19.88	-0.47	26.27	-18.31	-0.15

i-nuc	BP(j)	Nuc	#BP_Win	avgMFE	avgZ	avgED	SumZ	SumZ/#TotalWindows	BPs= 3
nt-639	-	C	120	-	-	-	-	-
639	NoBP	C	75	-22.37	-0.72	22.36	-54.2	-0.45
639	572	G	38	-20.48	-0.99	16.18	-37.59	-0.31
639	535	G	1	-22.9	-0.56	19.64	-0.56	-0.0
639	628	G	6	-22.13	-0.75	18.19	-4.49	-0.04

i-nuc	BP(j)	Nuc	#BP_Win	avgMFE	avgZ	avgED	SumZ	SumZ/#TotalWindows	BPs= 6
nt-640	-	A	120	-	-	-	-	-
640	NoBP	A	21	-26.1	-0.89	19.81	-18.72	-0.16
640	571	U	38	-20.48	-0.99	16.18	-37.59	-0.31
640	534	U	1	-22.9	-0.56	19.64	-0.56	-0.0
640	558	U	4	-18.68	-1.21	15.85	-4.84	-0.04
640	627	U	6	-22.13	-0.75	18.19	-4.49	-0.04
640	656	U	11	-25.33	-1.05	14.94	-11.58	-0.1
640	625	U	39	-19.88	-0.47	26.27	-18.31	-0.15

i-nuc	BP(j)	Nuc	#BP_Win	avgMFE	avgZ	avgED	SumZ	SumZ/#TotalWindows	BPs= 7
nt-641	-	G	120	-	-	-	-	-
641	NoBP	G	11	-29.01	-0.93	17.62	-10.25	-0.09
641	570	U	38	-20.48	-0.99	16.18	-37.59	-0.31
641	533	C	1	-22.9	-0.56	19.64	-0.56	-0.0
641	557	C	4	-18.68	-1.21	15.85	-4.84	-0.04
641	626	U	6	-22.13	-0.75	18.19	-4.49	-0.04
641	630	C	10	-22.95	-0.83	21.22	-8.32	-0.07
641	655	C	11	-25.33	-1.05	14.94	-11.58	-0.1
641	624	U	39	-19.88	-0.47	26.27	-18.31	-0.15

i-nuc	BP(j)	Nuc	#BP_Win	avgMFE	avgZ	avgED	SumZ	SumZ/#TotalWindows	BPs= 6
nt-642	-	G	120	-	-	-	-	-
642	NoBP	G	12	-28.56	-0.94	17.1	-11.29	-0.09
642	569	C	38	-20.48	-0.99	16.18	-37.59	-0.31
642	556	C	4	-18.68	-1.21	15.85	-4.84	-0.04
642	579	C	6	-22.13	-0.75	18.19	-4.49	-0.04
642	629	C	10	-22.95	-0.83	21.22	-8.32	-0.07
642	654	C	11	-25.33	-1.05	14.94	-11.58	-0.1
642	623	C	39	-19.88	-0.47	26.27	-18.31	-0.15

i-nuc	BP(j)	Nuc	#BP_Win	avgMFE	avgZ	avgED	SumZ	SumZ/#TotalWindows	BPs= 5
nt-643	-	U	120	-	-	-	-	-
643	568	A	38	-20.48	-0.99	16.18	-37.59	-0.31
643	NoBP	U	23	-27.04	-1.03	15.94	-23.76	-0.2
643	555	G	4	-18.68	-1.21	15.85	-4.84	-0.04
643	578	G	6	-22.13	-0.75	18.19	-4.49	-0.04
643	628	G	10	-22.95	-0.83	21.22	-8.32	-0.07
643	622	A	39	-19.88	-0.47	26.27	-18.31	-0.15

i-nuc	BP(j)	Nuc	#BP_Win	avgMFE	avgZ	avgED	SumZ	SumZ/#TotalWindows	BPs= 4
nt-644	-	U	120	-	-	-	-	-
644	567	A	37	-20.24	-0.99	16.19	-36.7	-0.31
644	NoBP	U	34	-25.91	-0.99	17.44	-33.63	-0.28
644	554	A	4	-18.68	-1.21	15.85	-4.84	-0.04
644	577	A	6	-22.13	-0.75	18.19	-4.49	-0.04
644	621	A	39	-19.88	-0.47	26.27	-18.31	-0.15

i-nuc	BP(j)	Nuc	#BP_Win	avgMFE	avgZ	avgED	SumZ	SumZ/#TotalWindows	BPs= 3
nt-645	-	U	120	-	-	-	-	-
645	566	A	36	-19.97	-0.99	16.24	-35.64	-0.3
645	NoBP	U	39	-25.27	-1.02	17.34	-39.59	-0.33
645	576	A	6	-22.13	-0.75	18.19	-4.49	-0.04
645	620	G	39	-19.88	-0.47	26.27	-18.31	-0.15

i-nuc	BP(j)	Nuc	#BP_Win	avgMFE	avgZ	avgED	SumZ	SumZ/#TotalWindows	BPs= 2
nt-646	-	U	120	-	-	-	-	-
646	565	A	34	-19.59	-0.98	16.35	-33.19	-0.28
646	NoBP	U	80	-22.68	-0.75	21.83	-60.21	-0.5
646	575	A	6	-22.13	-0.75	18.19	-4.49	-0.04

i-nuc	BP(j)	Nuc	#BP_Win	avgMFE	avgZ	avgED	SumZ	SumZ/#TotalWindows	BPs= 2
nt-647	-	U	120	-	-	-	-	-
647	564	G	32	-19.15	-0.94	16.68	-30.09	-0.25
647	NoBP	U	82	-22.82	-0.77	21.65	-63.54	-0.53
647	574	G	6	-22.13	-0.75	18.19	-4.49	-0.04

i-nuc	BP(j)	Nuc	#BP_Win	avgMFE	avgZ	avgED	SumZ	SumZ/#TotalWindows	BPs= 1
nt-648	-	U	120	-	-	-	-	-
648	NoBP	U	114	-21.82	-0.82	20.27	-93.74	-0.78
648	573	A	6	-22.13	-0.75	18.19	-4.49	-0.04

i-nuc	BP(j)	Nuc	#BP_Win	avgMFE	avgZ	avgED	SumZ	SumZ/#TotalWindows	BPs= 1
nt-649	-	U	120	-	-	-	-	-
649	NoBP	U	114	-21.85	-0.82	20.29	-93.82	-0.78
649	572	G	6	-22.13	-0.75	18.19	-4.49	-0.04

i-nuc	BP(j)	Nuc	#BP_Win	avgMFE	avgZ	avgED	SumZ	SumZ/#TotalWindows	BPs= 0
nt-650	-	U	120	-	-	-	-	-
650	NoBP	U	120	-21.92	-0.82	20.18	-98.74	-0.82

i-nuc	BP(j)	Nuc	#BP_Win	avgMFE	avgZ	avgED	SumZ	SumZ/#TotalWindows	BPs= 1
nt-651	-	U	120	-	-	-	-	-
651	NoBP	U	119	-21.99	-0.83	20.18	-98.69	-0.82
651	539	A	1	-21.9	-0.84	16.82	-0.84	-0.01

i-nuc	BP(j)	Nuc	#BP_Win	avgMFE	avgZ	avgED	SumZ	SumZ/#TotalWindows	BPs= 3
nt-652	-	U	120	-	-	-	-	-
652	NoBP	U	113	-22.26	-0.82	20.33	-93.19	-0.78
652	538	A	1	-21.9	-0.84	16.82	-0.84	-0.01
652	546	A	4	-18.68	-1.21	15.85	-4.84	-0.04
652	680	A	2	-20.5	-1.1	16.06	-2.19	-0.02

i-nuc	BP(j)	Nuc	#BP_Win	avgMFE	avgZ	avgED	SumZ	SumZ/#TotalWindows	BPs= 4
nt-653	-	C	120	-	-	-	-	-
653	NoBP	C	110	-22.48	-0.86	20.23	-94.17	-0.78
653	537	G	1	-21.9	-0.84	16.82	-0.84	-0.01
653	545	G	4	-18.68	-1.21	15.85	-4.84	-0.04
653	679	G	3	-19.7	-0.94	16.1	-2.81	-0.02
653	712	G	2	-19.2	-0.02	21.46	-0.05	-0.0

i-nuc	BP(j)	Nuc	#BP_Win	avgMFE	avgZ	avgED	SumZ	SumZ/#TotalWindows	BPs= 7
nt-654	-	C	120	-	-	-	-	-
654	NoBP	C	96	-22.36	-0.88	20.61	-84.38	-0.7
654	536	G	1	-21.9	-0.84	16.82	-0.84	-0.01
654	544	G	4	-18.68	-1.21	15.85	-4.84	-0.04
654	678	G	3	-19.7	-0.94	16.1	-2.81	-0.02
654	642	G	11	-25.33	-1.05	14.94	-11.58	-0.1
654	711	G	3	-18.07	0.21	23.18	0.64	0.01
654	739	G	1	-23.0	-0.57	20.72	-0.57	-0.0
654	742	G	1	-24.9	-0.48	21.25	-0.48	-0.0

i-nuc	BP(j)	Nuc	#BP_Win	avgMFE	avgZ	avgED	SumZ	SumZ/#TotalWindows	BPs= 6
nt-655	-	C	120	-	-	-	-	-
655	NoBP	C	98	-22.46	-0.9	20.47	-87.98	-0.73
655	543	G	3	-19.6	-1.4	13.46	-4.21	-0.04
655	677	G	3	-19.7	-0.94	16.1	-2.81	-0.02
655	641	G	11	-25.33	-1.05	14.94	-11.58	-0.1
655	710	G	3	-18.07	0.21	23.18	0.64	0.01
655	738	G	1	-23.0	-0.57	20.72	-0.57	-0.0
655	741	G	1	-24.9	-0.48	21.25	-0.48	-0.0

i-nuc	BP(j)	Nuc	#BP_Win	avgMFE	avgZ	avgED	SumZ	SumZ/#TotalWindows	BPs= 6
nt-656	-	U	120	-	-	-	-	-
656	NoBP	U	100	-22.48	-0.93	20.18	-93.24	-0.78
656	676	A	3	-19.7	-0.94	16.1	-2.81	-0.02
656	640	A	11	-25.33	-1.05	14.94	-11.58	-0.1
656	709	A	3	-18.07	0.21	23.18	0.64	0.01
656	737	A	1	-23.0	-0.57	20.72	-0.57	-0.0
656	740	A	1	-24.9	-0.48	21.25	-0.48	-0.0
656	751	A	1	-27.4	-0.59	20.97	-0.59	-0.0

i-nuc	BP(j)	Nuc	#BP_Win	avgMFE	avgZ	avgED	SumZ	SumZ/#TotalWindows	BPs= 3
nt-657	-	U	120	-	-	-	-	-
657	NoBP	U	115	-22.83	-0.95	19.55	-109.6	-0.91
657	708	A	3	-18.07	0.21	23.18	0.64	0.01
657	739	G	1	-24.9	-0.48	21.25	-0.48	-0.0
657	750	A	1	-27.4	-0.59	20.97	-0.59	-0.0

i-nuc	BP(j)	Nuc	#BP_Win	avgMFE	avgZ	avgED	SumZ	SumZ/#TotalWindows	BPs= 4
nt-658	-	U	120	-	-	-	-	-
658	NoBP	U	114	-22.97	-0.97	19.59	-110.19	-0.92
658	707	A	3	-18.07	0.21	23.18	0.64	0.01
658	741	G	1	-24.4	-0.4	20.64	-0.4	-0.0
658	738	G	1	-24.9	-0.48	21.25	-0.48	-0.0
658	749	G	1	-27.4	-0.59	20.97	-0.59	-0.0

i-nuc	BP(j)	Nuc	#BP_Win	avgMFE	avgZ	avgED	SumZ	SumZ/#TotalWindows	BPs= 3
nt-659	-	U	120	-	-	-	-	-
659	NoBP	U	116	-22.98	-0.95	19.72	-109.86	-0.92
659	740	A	2	-24.1	-0.49	20.18	-0.98	-0.01
659	737	A	1	-24.9	-0.48	21.25	-0.48	-0.0
659	748	A	1	-27.4	-0.59	20.97	-0.59	-0.0

i-nuc	BP(j)	Nuc	#BP_Win	avgMFE	avgZ	avgED	SumZ	SumZ/#TotalWindows	BPs= 3
nt-660	-	C	120	-	-	-	-	-
660	NoBP	C	116	-23.2	-0.95	19.8	-110.69	-0.92
660	678	G	1	-16.0	-0.38	14.97	-0.38	-0.0
660	739	G	2	-24.1	-0.49	20.18	-0.98	-0.01
660	747	G	1	-27.4	-0.59	20.97	-0.59	-0.0

i-nuc	BP(j)	Nuc	#BP_Win	avgMFE	avgZ	avgED	SumZ	SumZ/#TotalWindows	BPs= 3
nt-661	-	C	120	-	-	-	-	-
661	NoBP	C	115	-23.34	-0.97	19.83	-111.0	-0.93
661	677	G	1	-16.0	-0.38	14.97	-0.38	-0.0
661	738	G	2	-24.1	-0.49	20.18	-0.98	-0.01
661	744	G	2	-26.6	-0.56	24.89	-1.12	-0.01

i-nuc	BP(j)	Nuc	#BP_Win	avgMFE	avgZ	avgED	SumZ	SumZ/#TotalWindows	BPs= 3
nt-662	-	A	120	-	-	-	-	-
662	NoBP	A	25	-16.18	-0.63	22.03	-15.85	-0.13
662	675	U	6	-17.38	-0.72	15.54	-4.34	-0.04
662	683	U	87	-25.94	-1.07	19.59	-92.89	-0.77
662	743	U	2	-26.6	-0.56	24.89	-1.12	-0.01

i-nuc	BP(j)	Nuc	#BP_Win	avgMFE	avgZ	avgED	SumZ	SumZ/#TotalWindows	BPs= 3
nt-663	-	C	120	-	-	-	-	-
663	NoBP	C	23	-15.72	-0.57	22.67	-13.08	-0.11
663	674	G	6	-17.38	-0.72	15.54	-4.34	-0.04
663	682	G	89	-26.02	-1.08	19.62	-95.99	-0.8
663	742	G	2	-26.6	-0.56	24.89	-1.12	-0.01

i-nuc	BP(j)	Nuc	#BP_Win	avgMFE	avgZ	avgED	SumZ	SumZ/#TotalWindows	BPs= 3
nt-664	-	U	120	-	-	-	-	-
664	NoBP	U	23	-16.55	-0.61	22.46	-14.01	-0.12
664	673	A	6	-17.38	-0.72	15.54	-4.34	-0.04
664	681	G	89	-26.02	-1.08	19.62	-95.99	-0.8
664	741	G	2	-26.6	-0.56	24.89	-1.12	-0.01

i-nuc	BP(j)	Nuc	#BP_Win	avgMFE	avgZ	avgED	SumZ	SumZ/#TotalWindows	BPs= 3
nt-665	-	U	120	-	-	-	-	-
665	NoBP	U	21	-15.78	-0.56	22.75	-11.83	-0.1
665	672	A	6	-17.38	-0.72	15.54	-4.34	-0.04
665	680	A	91	-26.22	-1.09	19.56	-99.07	-0.83
665	740	A	2	-26.6	-0.56	24.89	-1.12	-0.01

i-nuc	BP(j)	Nuc	#BP_Win	avgMFE	avgZ	avgED	SumZ	SumZ/#TotalWindows	BPs= 2
nt-666	-	C	120	-	-	-	-	-
666	NoBP	C	26	-16.21	-0.58	21.21	-15.15	-0.13
666	679	G	92	-26.29	-1.09	19.55	-100.23	-0.84
666	739	G	2	-26.6	-0.56	24.89	-1.12	-0.01

i-nuc	BP(j)	Nuc	#BP_Win	avgMFE	avgZ	avgED	SumZ	SumZ/#TotalWindows	BPs= 2
nt-667	-	C	120	-	-	-	-	-
667	NoBP	C	25	-16.28	-0.56	21.28	-14.06	-0.12
667	678	G	93	-26.33	-1.08	19.79	-100.51	-0.84
667	738	G	2	-26.6	-0.56	24.89	-1.12	-0.01

i-nuc	BP(j)	Nuc	#BP_Win	avgMFE	avgZ	avgED	SumZ	SumZ/#TotalWindows	BPs= 1
nt-668	-	C	120	-	-	-	-	-
668	NoBP	C	27	-17.6	-0.52	22.57	-14.07	-0.12
668	677	G	93	-26.33	-1.08	19.79	-100.51	-0.84

i-nuc	BP(j)	Nuc	#BP_Win	avgMFE	avgZ	avgED	SumZ	SumZ/#TotalWindows	BPs= 1
nt-669	-	G	120	-	-	-	-	-
669	NoBP	G	119	-24.46	-0.95	20.4	-113.46	-0.95
669	759	C	1	-29.2	-0.05	47.17	-0.05	-0.0

i-nuc	BP(j)	Nuc	#BP_Win	avgMFE	avgZ	avgED	SumZ	SumZ/#TotalWindows	BPs= 1
nt-670	-	U	120	-	-	-	-	-
670	NoBP	U	119	-24.6	-0.95	20.42	-113.2	-0.94
670	758	G	1	-29.2	-0.05	47.17	-0.05	-0.0

i-nuc	BP(j)	Nuc	#BP_Win	avgMFE	avgZ	avgED	SumZ	SumZ/#TotalWindows	BPs= 1
nt-671	-	A	120	-	-	-	-	-
671	NoBP	A	119	-24.75	-0.95	20.41	-113.36	-0.94
671	757	U	1	-29.2	-0.05	47.17	-0.05	-0.0

i-nuc	BP(j)	Nuc	#BP_Win	avgMFE	avgZ	avgED	SumZ	SumZ/#TotalWindows	BPs= 2
nt-672	-	A	120	-	-	-	-	-
672	NoBP	A	113	-25.3	-0.97	20.65	-109.44	-0.91
672	665	U	6	-17.38	-0.72	15.54	-4.34	-0.04
672	756	U	1	-29.2	-0.05	47.17	-0.05	-0.0

i-nuc	BP(j)	Nuc	#BP_Win	avgMFE	avgZ	avgED	SumZ	SumZ/#TotalWindows	BPs= 3
nt-673	-	A	120	-	-	-	-	-
673	NoBP	A	103	-26.25	-1.04	19.92	-107.56	-0.9
673	664	U	6	-17.38	-0.72	15.54	-4.34	-0.04
673	617	U	10	-17.41	-0.22	27.91	-2.22	-0.02
673	755	U	1	-29.2	-0.05	47.17	-0.05	-0.0

i-nuc	BP(j)	Nuc	#BP_Win	avgMFE	avgZ	avgED	SumZ	SumZ/#TotalWindows	BPs= 3
nt-674	-	G	120	-	-	-	-	-
674	NoBP	G	103	-26.44	-1.05	19.86	-108.23	-0.9
674	663	C	6	-17.38	-0.72	15.54	-4.34	-0.04
674	616	C	10	-17.41	-0.22	27.91	-2.22	-0.02
674	754	C	1	-29.2	-0.05	47.17	-0.05	-0.0

i-nuc	BP(j)	Nuc	#BP_Win	avgMFE	avgZ	avgED	SumZ	SumZ/#TotalWindows	BPs= 4
nt-675	-	U	120	-	-	-	-	-
675	NoBP	U	96	-26.21	-1.07	19.84	-102.34	-0.85
675	662	A	6	-17.38	-0.72	15.54	-4.34	-0.04
675	615	A	10	-17.41	-0.22	27.91	-2.22	-0.02
675	753	G	1	-29.2	-0.05	47.17	-0.05	-0.0
675	688	G	7	-32.57	-0.99	18.83	-6.92	-0.06

i-nuc	BP(j)	Nuc	#BP_Win	avgMFE	avgZ	avgED	SumZ	SumZ/#TotalWindows	BPs= 3
nt-676	-	A	120	-	-	-	-	-
676	NoBP	A	108	-25.2	-0.98	20.5	-105.38	-0.88
676	656	U	3	-19.7	-0.94	16.1	-2.81	-0.02
676	752	U	1	-29.2	-0.05	47.17	-0.05	-0.0
676	687	U	8	-32.78	-1.03	17.77	-8.22	-0.07

i-nuc	BP(j)	Nuc	#BP_Win	avgMFE	avgZ	avgED	SumZ	SumZ/#TotalWindows	BPs= 7
nt-677	-	G	120	-	-	-	-	-
677	NoBP	G	1	-14.6	-0.4	14.93	-0.4	-0.0
677	661	C	1	-16.0	-0.38	14.97	-0.38	-0.0
677	655	C	3	-19.7	-0.94	16.1	-2.81	-0.02
677	668	C	93	-26.33	-1.08	19.79	-100.51	-0.84
677	613	C	10	-17.41	-0.22	27.91	-2.22	-0.02
677	706	C	3	-27.47	-0.39	32.32	-1.17	-0.01
677	686	C	8	-32.78	-1.03	17.77	-8.22	-0.07
677	690	U	1	-33.9	-1.3	10.66	-1.3	-0.01

i-nuc	BP(j)	Nuc	#BP_Win	avgMFE	avgZ	avgED	SumZ	SumZ/#TotalWindows	BPs= 6
nt-678	-	G	120	-	-	-	-	-
678	660	C	1	-16.0	-0.38	14.97	-0.38	-0.0
678	654	C	3	-19.7	-0.94	16.1	-2.81	-0.02
678	667	C	93	-26.33	-1.08	19.79	-100.51	-0.84
678	612	C	10	-17.41	-0.22	27.91	-2.22	-0.02
678	705	C	3	-27.47	-0.39	32.32	-1.17	-0.01
678	NoBP	G	9	-32.89	-1.07	16.9	-9.62	-0.08
678	689	U	1	-33.9	-1.3	10.66	-1.3	-0.01

i-nuc	BP(j)	Nuc	#BP_Win	avgMFE	avgZ	avgED	SumZ	SumZ/#TotalWindows	BPs= 5
nt-679	-	G	120	-	-	-	-	-
679	653	C	3	-19.7	-0.94	16.1	-2.81	-0.02
679	666	C	92	-26.29	-1.09	19.55	-100.23	-0.84
679	611	C	10	-17.41	-0.22	27.91	-2.22	-0.02
679	704	C	3	-27.47	-0.39	32.32	-1.17	-0.01
679	NoBP	G	4	-32.9	-1.14	17.91	-4.58	-0.04
679	684	C	8	-32.78	-1.03	17.77	-8.22	-0.07

i-nuc	BP(j)	Nuc	#BP_Win	avgMFE	avgZ	avgED	SumZ	SumZ/#TotalWindows	BPs= 4
nt-680	-	A	120	-	-	-	-	-
680	652	U	2	-20.5	-1.1	16.06	-2.19	-0.02
680	665	U	91	-26.22	-1.09	19.56	-99.07	-0.83
680	610	U	10	-17.41	-0.22	27.91	-2.22	-0.02
680	NoBP	A	16	-31.83	-0.97	20.56	-15.58	-0.13
680	687	U	1	-33.9	-1.3	10.66	-1.3	-0.01

i-nuc	BP(j)	Nuc	#BP_Win	avgMFE	avgZ	avgED	SumZ	SumZ/#TotalWindows	BPs= 5
nt-681	-	G	120	-	-	-	-	-
681	NoBP	G	13	-32.18	-1.22	15.29	-15.83	-0.13
681	664	U	89	-26.02	-1.08	19.62	-95.99	-0.8
681	609	C	10	-17.41	-0.22	27.91	-2.22	-0.02
681	702	U	3	-27.47	-0.39	32.32	-1.17	-0.01
681	779	U	4	-33.28	-1.13	23.4	-4.52	-0.04
681	686	C	1	-33.9	-1.3	10.66	-1.3	-0.01

i-nuc	BP(j)	Nuc	#BP_Win	avgMFE	avgZ	avgED	SumZ	SumZ/#TotalWindows	BPs= 4
nt-682	-	G	120	-	-	-	-	-
682	663	C	89	-26.02	-1.08	19.62	-95.99	-0.8
682	608	C	10	-17.41	-0.22	27.91	-2.22	-0.02
682	701	C	3	-27.47	-0.39	32.32	-1.17	-0.01
682	778	C	4	-33.28	-1.13	23.4	-4.52	-0.04
682	NoBP	G	14	-33.22	-1.3	14.46	-18.16	-0.15

i-nuc	BP(j)	Nuc	#BP_Win	avgMFE	avgZ	avgED	SumZ	SumZ/#TotalWindows	BPs= 4
nt-683	-	U	120	-	-	-	-	-
683	662	A	87	-25.94	-1.07	19.59	-92.89	-0.77
683	598	G	7	-17.36	-0.3	27.47	-2.11	-0.02
683	NoBP	U	19	-30.92	-1.16	17.06	-22.1	-0.18
683	700	A	3	-27.47	-0.39	32.32	-1.17	-0.01
683	777	A	4	-33.28	-1.13	23.4	-4.52	-0.04

i-nuc	BP(j)	Nuc	#BP_Win	avgMFE	avgZ	avgED	SumZ	SumZ/#TotalWindows	BPs= 4
nt-684	-	C	120	-	-	-	-	-
684	NoBP	C	100	-26.57	-1.08	19.47	-107.82	-0.9
684	588	G	1	-17.2	-0.32	32.74	-0.32	-0.0
684	597	G	7	-17.36	-0.3	27.47	-2.11	-0.02
684	776	G	4	-33.28	-1.13	23.4	-4.52	-0.04
684	679	G	8	-32.78	-1.03	17.77	-8.22	-0.07

i-nuc	BP(j)	Nuc	#BP_Win	avgMFE	avgZ	avgED	SumZ	SumZ/#TotalWindows	BPs= 8
nt-685	-	G	120	-	-	-	-	-
685	NoBP	G	43	-32.66	-1.51	16.02	-65.07	-0.54
685	579	C	5	-21.52	-1.15	20.21	-5.76	-0.05
685	638	C	11	-25.33	-1.05	14.94	-11.58	-0.1
685	587	U	1	-17.2	-0.32	32.74	-0.32	-0.0
685	596	C	7	-17.36	-0.3	27.47	-2.11	-0.02
685	704	C	31	-21.05	-0.56	24.5	-17.49	-0.15
685	725	U	4	-20.05	-0.1	30.53	-0.42	-0.0
685	699	C	7	-30.69	-1.04	24.44	-7.26	-0.06
685	754	C	11	-29.5	-1.2	16.04	-13.16	-0.11

i-nuc	BP(j)	Nuc	#BP_Win	avgMFE	avgZ	avgED	SumZ	SumZ/#TotalWindows	BPs= 9
nt-686	-	C	120	-	-	-	-	-
686	NoBP	C	41	-30.27	-1.43	17.7	-58.55	-0.49
686	578	G	5	-21.52	-1.15	20.21	-5.76	-0.05
686	637	G	11	-25.33	-1.05	14.94	-11.58	-0.1
686	586	G	1	-17.2	-0.32	32.74	-0.32	-0.0
686	703	G	31	-21.05	-0.56	24.5	-17.49	-0.15
686	724	G	4	-20.05	-0.1	30.53	-0.42	-0.0
686	698	G	7	-30.69	-1.04	24.44	-7.26	-0.06
686	753	G	11	-29.5	-1.2	16.04	-13.16	-0.11
686	677	G	8	-32.78	-1.03	17.77	-8.22	-0.07
686	681	G	1	-33.9	-1.3	10.66	-1.3	-0.01

i-nuc	BP(j)	Nuc	#BP_Win	avgMFE	avgZ	avgED	SumZ	SumZ/#TotalWindows	BPs= 8
nt-687	-	U	120	-	-	-	-	-
687	NoBP	U	59	-30.78	-1.44	16.01	-85.03	-0.71
687	577	A	5	-21.52	-1.15	20.21	-5.76	-0.05
687	585	A	1	-17.2	-0.32	32.74	-0.32	-0.0
687	594	A	7	-17.36	-0.3	27.47	-2.11	-0.02
687	700	A	31	-21.05	-0.56	24.5	-17.49	-0.15
687	723	A	4	-20.05	-0.1	30.53	-0.42	-0.0
687	773	A	4	-33.28	-1.13	23.4	-4.52	-0.04
687	676	A	8	-32.78	-1.03	17.77	-8.22	-0.07
687	680	A	1	-33.9	-1.3	10.66	-1.3	-0.01

i-nuc	BP(j)	Nuc	#BP_Win	avgMFE	avgZ	avgED	SumZ	SumZ/#TotalWindows	BPs= 7
nt-688	-	G	120	-	-	-	-	-
688	NoBP	G	48	-30.84	-1.46	17.51	-70.25	-0.59
688	635	U	11	-25.33	-1.05	14.94	-11.58	-0.1
688	584	C	1	-17.2	-0.32	32.74	-0.32	-0.0
688	593	C	7	-17.36	-0.3	27.47	-2.11	-0.02
688	699	C	31	-21.05	-0.56	24.5	-17.49	-0.15
688	752	U	11	-29.5	-1.2	16.04	-13.16	-0.11
688	772	C	4	-33.28	-1.13	23.4	-4.52	-0.04
688	675	U	7	-32.57	-0.99	18.83	-6.92	-0.06

i-nuc	BP(j)	Nuc	#BP_Win	avgMFE	avgZ	avgED	SumZ	SumZ/#TotalWindows	BPs= 6
nt-689	-	U	120	-	-	-	-	-
689	NoBP	U	55	-31.93	-1.49	17.41	-81.78	-0.68
689	634	A	11	-25.33	-1.05	14.94	-11.58	-0.1
689	592	A	7	-17.36	-0.3	27.47	-2.11	-0.02
689	698	G	31	-21.05	-0.56	24.5	-17.49	-0.15
689	722	A	4	-20.05	-0.1	30.53	-0.42	-0.0
689	751	A	11	-29.5	-1.2	16.04	-13.16	-0.11
689	678	G	1	-33.9	-1.3	10.66	-1.3	-0.01

i-nuc	BP(j)	Nuc	#BP_Win	avgMFE	avgZ	avgED	SumZ	SumZ/#TotalWindows	BPs= 5
nt-690	-	U	120	-	-	-	-	-
690	NoBP	U	86	-28.14	-1.17	19.86	-100.83	-0.84
690	633	A	11	-25.33	-1.05	14.94	-11.58	-0.1
690	591	A	7	-17.36	-0.3	27.47	-2.11	-0.02
690	721	A	4	-20.05	-0.1	30.53	-0.42	-0.0
690	750	A	11	-29.5	-1.2	16.04	-13.16	-0.11
690	677	G	1	-33.9	-1.3	10.66	-1.3	-0.01

i-nuc	BP(j)	Nuc	#BP_Win	avgMFE	avgZ	avgED	SumZ	SumZ/#TotalWindows	BPs= 2
nt-691	-	A	120	-	-	-	-	-
691	NoBP	A	105	-27.73	-1.13	19.78	-118.97	-0.99
691	632	U	11	-25.33	-1.05	14.94	-11.58	-0.1
691	720	U	4	-20.05	-0.1	30.53	-0.42	-0.0

i-nuc	BP(j)	Nuc	#BP_Win	avgMFE	avgZ	avgED	SumZ	SumZ/#TotalWindows	BPs= 3
nt-692	-	U	120	-	-	-	-	-
692	NoBP	U	95	-27.65	-1.14	20.08	-107.9	-0.9
692	631	A	10	-25.1	-1.09	14.61	-10.93	-0.09
692	719	A	4	-20.05	-0.1	30.53	-0.42	-0.0
692	748	A	11	-29.5	-1.2	16.04	-13.16	-0.11

i-nuc	BP(j)	Nuc	#BP_Win	avgMFE	avgZ	avgED	SumZ	SumZ/#TotalWindows	BPs= 2
nt-693	-	C	120	-	-	-	-	-
693	NoBP	C	108	-27.25	-1.11	19.87	-119.92	-1.0
693	753	G	1	-27.8	-0.54	19.47	-0.54	-0.0
693	747	G	11	-29.5	-1.2	16.04	-13.16	-0.11

i-nuc	BP(j)	Nuc	#BP_Win	avgMFE	avgZ	avgED	SumZ	SumZ/#TotalWindows	BPs= 2
nt-694	-	A	120	-	-	-	-	-
694	NoBP	A	108	-27.38	-1.12	19.73	-121.38	-1.01
694	752	U	1	-27.8	-0.54	19.47	-0.54	-0.0
694	746	U	11	-29.5	-1.2	16.04	-13.16	-0.11

i-nuc	BP(j)	Nuc	#BP_Win	avgMFE	avgZ	avgED	SumZ	SumZ/#TotalWindows	BPs= 1
nt-695	-	U	120	-	-	-	-	-
695	NoBP	U	119	-27.7	-1.14	19.28	-136.01	-1.13
695	751	A	1	-27.8	-0.54	19.47	-0.54	-0.0

i-nuc	BP(j)	Nuc	#BP_Win	avgMFE	avgZ	avgED	SumZ	SumZ/#TotalWindows	BPs= 1
nt-696	-	U	120	-	-	-	-	-
696	NoBP	U	119	-27.83	-1.15	19.17	-137.36	-1.14
696	750	A	1	-27.8	-0.54	19.47	-0.54	-0.0

i-nuc	BP(j)	Nuc	#BP_Win	avgMFE	avgZ	avgED	SumZ	SumZ/#TotalWindows	BPs= 1
nt-697	-	U	120	-	-	-	-	-
697	NoBP	U	119	-27.96	-1.17	19.07	-138.78	-1.16
697	749	G	1	-27.8	-0.54	19.47	-0.54	-0.0

i-nuc	BP(j)	Nuc	#BP_Win	avgMFE	avgZ	avgED	SumZ	SumZ/#TotalWindows	BPs= 6
nt-698	-	G	120	-	-	-	-	-
698	NoBP	G	8	-19.71	-0.58	22.83	-4.63	-0.04
698	589	C	4	-19.0	-0.71	26.6	-2.85	-0.02
698	689	U	31	-21.05	-0.56	24.5	-17.49	-0.15
698	715	C	4	-20.05	-0.1	30.53	-0.42	-0.0
698	686	C	7	-30.69	-1.04	24.44	-7.26	-0.06
698	745	C	19	-28.97	-1.08	15.3	-20.61	-0.17
698	770	U	47	-34.88	-1.86	13.78	-87.36	-0.73

i-nuc	BP(j)	Nuc	#BP_Win	avgMFE	avgZ	avgED	SumZ	SumZ/#TotalWindows	BPs= 6
nt-699	-	C	120	-	-	-	-	-
699	NoBP	C	6	-17.0	-0.26	26.31	-1.59	-0.01
699	588	G	4	-19.0	-0.71	26.6	-2.85	-0.02
699	688	G	31	-21.05	-0.56	24.5	-17.49	-0.15
699	714	G	4	-20.05	-0.1	30.53	-0.42	-0.0
699	685	G	7	-30.69	-1.04	24.44	-7.26	-0.06
699	744	G	19	-28.97	-1.08	15.3	-20.61	-0.17
699	769	G	49	-34.9	-1.87	13.6	-91.54	-0.76

i-nuc	BP(j)	Nuc	#BP_Win	avgMFE	avgZ	avgED	SumZ	SumZ/#TotalWindows	BPs= 6
nt-700	-	A	120	-	-	-	-	-
700	NoBP	A	10	-24.94	-0.9	22.42	-9.01	-0.08
700	587	U	4	-19.0	-0.71	26.6	-2.85	-0.02
700	687	U	31	-21.05	-0.56	24.5	-17.49	-0.15
700	713	U	4	-20.05	-0.1	30.53	-0.42	-0.0
700	683	U	3	-27.47	-0.39	32.32	-1.17	-0.01
700	743	U	19	-28.97	-1.08	15.3	-20.61	-0.17
700	768	U	49	-34.9	-1.87	13.6	-91.54	-0.76

i-nuc	BP(j)	Nuc	#BP_Win	avgMFE	avgZ	avgED	SumZ	SumZ/#TotalWindows	BPs= 5
nt-701	-	C	120	-	-	-	-	-
701	NoBP	C	41	-22.42	-0.69	23.64	-28.34	-0.24
701	586	G	4	-19.0	-0.71	26.6	-2.85	-0.02
701	712	G	4	-20.05	-0.1	30.53	-0.42	-0.0
701	682	G	3	-27.47	-0.39	32.32	-1.17	-0.01
701	742	G	19	-28.97	-1.08	15.3	-20.61	-0.17
701	767	G	49	-34.9	-1.87	13.6	-91.54	-0.76

i-nuc	BP(j)	Nuc	#BP_Win	avgMFE	avgZ	avgED	SumZ	SumZ/#TotalWindows	BPs= 4
nt-702	-	U	120	-	-	-	-	-
702	585	A	3	-19.4	-0.84	26.29	-2.53	-0.02
702	NoBP	U	91	-29.31	-1.35	17.99	-122.85	-1.02
702	711	G	4	-20.05	-0.1	30.53	-0.42	-0.0
702	681	G	3	-27.47	-0.39	32.32	-1.17	-0.01
702	741	G	19	-28.97	-1.08	15.3	-20.61	-0.17

i-nuc	BP(j)	Nuc	#BP_Win	avgMFE	avgZ	avgED	SumZ	SumZ/#TotalWindows	BPs= 3
nt-703	-	G	120	-	-	-	-	-
703	584	C	1	-20.8	-1.27	25.15	-1.27	-0.01
703	NoBP	G	32	-25.83	-0.73	21.24	-23.51	-0.2
703	686	C	31	-21.05	-0.56	24.5	-17.49	-0.15
703	766	U	56	-34.95	-1.92	13.23	-107.36	-0.89

i-nuc	BP(j)	Nuc	#BP_Win	avgMFE	avgZ	avgED	SumZ	SumZ/#TotalWindows	BPs= 4
nt-704	-	C	120	-	-	-	-	-
704	NoBP	C	9	-18.04	-0.06	29.04	-0.52	-0.0
704	685	G	31	-21.05	-0.56	24.5	-17.49	-0.15
704	679	G	3	-27.47	-0.39	32.32	-1.17	-0.01
704	739	G	19	-28.97	-1.08	15.3	-20.61	-0.17
704	765	G	58	-34.89	-1.91	13.43	-110.85	-0.92

i-nuc	BP(j)	Nuc	#BP_Win	avgMFE	avgZ	avgED	SumZ	SumZ/#TotalWindows	BPs= 3
nt-705	-	C	120	-	-	-	-	-
705	NoBP	C	39	-20.41	-0.45	25.52	-17.49	-0.15
705	678	G	3	-27.47	-0.39	32.32	-1.17	-0.01
705	738	G	19	-28.97	-1.08	15.3	-20.61	-0.17
705	764	G	59	-34.85	-1.91	13.47	-112.52	-0.94

i-nuc	BP(j)	Nuc	#BP_Win	avgMFE	avgZ	avgED	SumZ	SumZ/#TotalWindows	BPs= 2
nt-706	-	C	120	-	-	-	-	-
706	NoBP	C	58	-23.42	-0.67	22.41	-38.74	-0.32
706	677	G	3	-27.47	-0.39	32.32	-1.17	-0.01
706	763	G	59	-34.85	-1.91	13.47	-112.52	-0.94

i-nuc	BP(j)	Nuc	#BP_Win	avgMFE	avgZ	avgED	SumZ	SumZ/#TotalWindows	BPs= 2
nt-707	-	A	120	-	-	-	-	-
707	NoBP	A	58	-24.13	-0.72	23.1	-41.59	-0.35
707	658	U	3	-18.07	0.21	23.18	0.64	0.01
707	762	U	59	-34.85	-1.91	13.47	-112.52	-0.94

i-nuc	BP(j)	Nuc	#BP_Win	avgMFE	avgZ	avgED	SumZ	SumZ/#TotalWindows	BPs= 3
nt-708	-	A	120	-	-	-	-	-
708	NoBP	A	20	-19.35	-0.3	29.01	-6.05	-0.05
708	657	U	3	-18.07	0.21	23.18	0.64	0.01
708	731	U	38	-27.0	-0.96	20.31	-36.56	-0.3
708	761	U	59	-34.85	-1.91	13.47	-112.52	-0.94

i-nuc	BP(j)	Nuc	#BP_Win	avgMFE	avgZ	avgED	SumZ	SumZ/#TotalWindows	BPs= 4
nt-709	-	A	120	-	-	-	-	-
709	NoBP	A	6	-18.42	0.04	29.92	0.21	0.0
709	656	U	3	-18.07	0.21	23.18	0.64	0.01
709	619	U	12	-19.97	-0.48	29.08	-5.74	-0.05
709	730	U	40	-26.89	-0.94	20.95	-37.63	-0.31
709	760	U	59	-34.85	-1.91	13.47	-112.52	-0.94

i-nuc	BP(j)	Nuc	#BP_Win	avgMFE	avgZ	avgED	SumZ	SumZ/#TotalWindows	BPs= 4
nt-710	-	G	120	-	-	-	-	-
710	NoBP	G	5	-19.06	0.01	30.19	0.05	0.0
710	655	C	3	-18.07	0.21	23.18	0.64	0.01
710	618	C	12	-19.97	-0.48	29.08	-5.74	-0.05
710	729	C	41	-26.9	-0.92	21.5	-37.9	-0.32
710	759	C	59	-34.85	-1.91	13.47	-112.52	-0.94

i-nuc	BP(j)	Nuc	#BP_Win	avgMFE	avgZ	avgED	SumZ	SumZ/#TotalWindows	BPs= 4
nt-711	-	G	120	-	-	-	-	-
711	654	C	3	-18.07	0.21	23.18	0.64	0.01
711	617	U	12	-19.97	-0.48	29.08	-5.74	-0.05
711	702	U	4	-20.05	-0.1	30.53	-0.42	-0.0
711	728	C	41	-26.9	-0.92	21.5	-37.9	-0.32
711	NoBP	G	60	-34.7	-1.87	13.9	-112.41	-0.94

i-nuc	BP(j)	Nuc	#BP_Win	avgMFE	avgZ	avgED	SumZ	SumZ/#TotalWindows	BPs= 5
nt-712	-	G	120	-	-	-	-	-
712	653	C	2	-19.2	-0.02	21.46	-0.05	-0.0
712	616	C	12	-19.97	-0.48	29.08	-5.74	-0.05
712	701	C	4	-20.05	-0.1	30.53	-0.42	-0.0
712	727	C	41	-26.9	-0.92	21.5	-37.9	-0.32
712	757	U	59	-34.85	-1.91	13.47	-112.52	-0.94
712	NoBP	G	2	-25.7	0.0	36.28	0.0	0.0

i-nuc	BP(j)	Nuc	#BP_Win	avgMFE	avgZ	avgED	SumZ	SumZ/#TotalWindows	BPs= 2
nt-713	-	U	120	-	-	-	-	-
713	NoBP	U	104	-31.31	-1.45	17.33	-150.76	-1.26
713	615	A	12	-19.97	-0.48	29.08	-5.74	-0.05
713	700	A	4	-20.05	-0.1	30.53	-0.42	-0.0

i-nuc	BP(j)	Nuc	#BP_Win	avgMFE	avgZ	avgED	SumZ	SumZ/#TotalWindows	BPs= 4
nt-714	-	G	120	-	-	-	-	-
714	614	C	12	-19.97	-0.48	29.08	-5.74	-0.05
714	699	C	4	-20.05	-0.1	30.53	-0.42	-0.0
714	725	U	41	-26.9	-0.92	21.5	-37.9	-0.32
714	754	C	63	-34.27	-1.79	14.73	-113.01	-0.94

i-nuc	BP(j)	Nuc	#BP_Win	avgMFE	avgZ	avgED	SumZ	SumZ/#TotalWindows	BPs= 3
nt-715	-	C	120	-	-	-	-	-
715	NoBP	C	12	-20.37	-0.48	29.85	-5.75	-0.05
715	698	G	4	-20.05	-0.1	30.53	-0.42	-0.0
715	724	G	41	-26.9	-0.92	21.5	-37.9	-0.32
715	753	G	63	-34.27	-1.79	14.73	-113.01	-0.94

i-nuc	BP(j)	Nuc	#BP_Win	avgMFE	avgZ	avgED	SumZ	SumZ/#TotalWindows	BPs= 2
nt-716	-	U	120	-	-	-	-	-
716	NoBP	U	16	-20.56	-0.39	30.55	-6.29	-0.05
716	723	A	41	-26.9	-0.92	21.5	-37.9	-0.32
716	751	A	63	-34.27	-1.79	14.73	-113.01	-0.94

i-nuc	BP(j)	Nuc	#BP_Win	avgMFE	avgZ	avgED	SumZ	SumZ/#TotalWindows	BPs= 2
nt-717	-	U	120	-	-	-	-	-
717	NoBP	U	16	-20.86	-0.4	30.86	-6.4	-0.05
717	722	A	41	-26.9	-0.92	21.5	-37.9	-0.32
717	750	A	63	-34.27	-1.79	14.73	-113.01	-0.94

i-nuc	BP(j)	Nuc	#BP_Win	avgMFE	avgZ	avgED	SumZ	SumZ/#TotalWindows	BPs= 1
nt-718	-	C	120	-	-	-	-	-
718	NoBP	C	57	-25.3	-0.77	24.06	-44.04	-0.37
718	749	G	63	-34.27	-1.79	14.73	-113.01	-0.94

i-nuc	BP(j)	Nuc	#BP_Win	avgMFE	avgZ	avgED	SumZ	SumZ/#TotalWindows	BPs= 1
nt-719	-	A	120	-	-	-	-	-
719	NoBP	A	116	-30.41	-1.35	18.64	-156.46	-1.3
719	692	U	4	-20.05	-0.1	30.53	-0.42	-0.0

i-nuc	BP(j)	Nuc	#BP_Win	avgMFE	avgZ	avgED	SumZ	SumZ/#TotalWindows	BPs= 1
nt-720	-	U	120	-	-	-	-	-
720	NoBP	U	116	-30.47	-1.35	18.53	-156.42	-1.3
720	691	A	4	-20.05	-0.1	30.53	-0.42	-0.0

i-nuc	BP(j)	Nuc	#BP_Win	avgMFE	avgZ	avgED	SumZ	SumZ/#TotalWindows	BPs= 1
nt-721	-	A	120	-	-	-	-	-
721	NoBP	A	116	-30.53	-1.35	18.41	-156.34	-1.3
721	690	U	4	-20.05	-0.1	30.53	-0.42	-0.0

i-nuc	BP(j)	Nuc	#BP_Win	avgMFE	avgZ	avgED	SumZ	SumZ/#TotalWindows	BPs= 2
nt-722	-	A	120	-	-	-	-	-
722	NoBP	A	75	-32.6	-1.58	16.57	-118.29	-0.99
722	689	U	4	-20.05	-0.1	30.53	-0.42	-0.0
722	717	U	41	-26.9	-0.92	21.5	-37.9	-0.32

i-nuc	BP(j)	Nuc	#BP_Win	avgMFE	avgZ	avgED	SumZ	SumZ/#TotalWindows	BPs= 3
nt-723	-	A	120	-	-	-	-	-
723	NoBP	A	6	-22.35	-0.23	32.86	-1.37	-0.01
723	687	U	4	-20.05	-0.1	30.53	-0.42	-0.0
723	716	U	41	-26.9	-0.92	21.5	-37.9	-0.32
723	746	U	69	-33.58	-1.69	15.22	-116.62	-0.97

i-nuc	BP(j)	Nuc	#BP_Win	avgMFE	avgZ	avgED	SumZ	SumZ/#TotalWindows	BPs= 3
nt-724	-	G	120	-	-	-	-	-
724	NoBP	G	6	-23.58	-0.25	33.91	-1.53	-0.01
724	686	C	4	-20.05	-0.1	30.53	-0.42	-0.0
724	715	C	41	-26.9	-0.92	21.5	-37.9	-0.32
724	745	C	69	-33.58	-1.69	15.22	-116.62	-0.97

i-nuc	BP(j)	Nuc	#BP_Win	avgMFE	avgZ	avgED	SumZ	SumZ/#TotalWindows	BPs= 3
nt-725	-	U	120	-	-	-	-	-
725	NoBP	U	6	-24.82	-0.36	34.22	-2.13	-0.02
725	685	G	4	-20.05	-0.1	30.53	-0.42	-0.0
725	714	G	41	-26.9	-0.92	21.5	-37.9	-0.32
725	744	G	69	-33.58	-1.69	15.22	-116.62	-0.97

i-nuc	BP(j)	Nuc	#BP_Win	avgMFE	avgZ	avgED	SumZ	SumZ/#TotalWindows	BPs= 1
nt-726	-	C	120	-	-	-	-	-
726	NoBP	C	46	-26.34	-0.86	22.16	-39.43	-0.33
726	742	G	74	-33.06	-1.6	16.53	-118.71	-0.99

i-nuc	BP(j)	Nuc	#BP_Win	avgMFE	avgZ	avgED	SumZ	SumZ/#TotalWindows	BPs= 2
nt-727	-	C	120	-	-	-	-	-
727	NoBP	C	5	-23.44	-0.51	23.5	-2.53	-0.02
727	712	G	41	-26.9	-0.92	21.5	-37.9	-0.32
727	741	G	74	-33.06	-1.6	16.53	-118.71	-0.99

i-nuc	BP(j)	Nuc	#BP_Win	avgMFE	avgZ	avgED	SumZ	SumZ/#TotalWindows	BPs= 2
nt-728	-	C	120	-	-	-	-	-
728	NoBP	C	5	-25.18	-0.72	19.44	-3.58	-0.03
728	711	G	41	-26.9	-0.92	21.5	-37.9	-0.32
728	739	G	74	-33.06	-1.6	16.53	-118.71	-0.99

i-nuc	BP(j)	Nuc	#BP_Win	avgMFE	avgZ	avgED	SumZ	SumZ/#TotalWindows	BPs= 2
nt-729	-	C	120	-	-	-	-	-
729	NoBP	C	5	-26.92	-0.93	16.01	-4.67	-0.04
729	710	G	41	-26.9	-0.92	21.5	-37.9	-0.32
729	738	G	74	-33.06	-1.6	16.53	-118.71	-0.99

i-nuc	BP(j)	Nuc	#BP_Win	avgMFE	avgZ	avgED	SumZ	SumZ/#TotalWindows	BPs= 2
nt-730	-	U	120	-	-	-	-	-
730	709	A	40	-26.89	-0.94	20.95	-37.63	-0.31
730	737	A	74	-33.06	-1.6	16.53	-118.71	-0.99
730	NoBP	U	6	-28.45	-1.0	18.06	-6.01	-0.05

i-nuc	BP(j)	Nuc	#BP_Win	avgMFE	avgZ	avgED	SumZ	SumZ/#TotalWindows	BPs= 1
nt-731	-	U	120	-	-	-	-	-
731	708	A	38	-27.0	-0.96	20.31	-36.56	-0.3
731	NoBP	U	82	-32.6	-1.54	16.99	-126.28	-1.05

i-nuc	BP(j)	Nuc	#BP_Win	avgMFE	avgZ	avgED	SumZ	SumZ/#TotalWindows	BPs= 0
nt-732	-	A	120	-	-	-	-	-
732	NoBP	A	120	-30.89	-1.36	18.03	-163.22	-1.36

i-nuc	BP(j)	Nuc	#BP_Win	avgMFE	avgZ	avgED	SumZ	SumZ/#TotalWindows	BPs= 0
nt-733	-	A	120	-	-	-	-	-
733	NoBP	A	120	-30.94	-1.36	18.02	-163.38	-1.36

i-nuc	BP(j)	Nuc	#BP_Win	avgMFE	avgZ	avgED	SumZ	SumZ/#TotalWindows	BPs= 0
nt-734	-	A	120	-	-	-	-	-
734	NoBP	A	120	-30.99	-1.36	18.01	-163.46	-1.36

i-nuc	BP(j)	Nuc	#BP_Win	avgMFE	avgZ	avgED	SumZ	SumZ/#TotalWindows	BPs= 1
nt-735	-	A	120	-	-	-	-	-
735	NoBP	A	115	-31.11	-1.37	17.96	-157.12	-1.31
735	850	U	5	-29.3	-1.23	19.07	-6.15	-0.05

i-nuc	BP(j)	Nuc	#BP_Win	avgMFE	avgZ	avgED	SumZ	SumZ/#TotalWindows	BPs= 2
nt-736	-	U	120	-	-	-	-	-
736	NoBP	U	114	-31.18	-1.37	17.66	-156.55	-1.3
736	747	G	1	-29.2	-0.05	47.17	-0.05	-0.0
736	849	G	5	-29.3	-1.23	19.07	-6.15	-0.05

i-nuc	BP(j)	Nuc	#BP_Win	avgMFE	avgZ	avgED	SumZ	SumZ/#TotalWindows	BPs= 5
nt-737	-	A	120	-	-	-	-	-
737	NoBP	A	38	-28.04	-0.95	19.54	-36.21	-0.3
737	656	U	1	-23.0	-0.57	20.72	-0.57	-0.0
737	659	U	1	-24.9	-0.48	21.25	-0.48	-0.0
737	730	U	74	-33.06	-1.6	16.53	-118.71	-0.99
737	746	U	1	-29.2	-0.05	47.17	-0.05	-0.0
737	848	U	5	-29.3	-1.23	19.07	-6.15	-0.05

i-nuc	BP(j)	Nuc	#BP_Win	avgMFE	avgZ	avgED	SumZ	SumZ/#TotalWindows	BPs= 10
nt-738	-	G	120	-	-	-	-	-
738	NoBP	G	3	-24.53	-0.54	27.94	-1.62	-0.01
738	655	C	1	-23.0	-0.57	20.72	-0.57	-0.0
738	661	C	2	-24.1	-0.49	20.18	-0.98	-0.01
738	658	U	1	-24.9	-0.48	21.25	-0.48	-0.0
738	667	C	2	-26.6	-0.56	24.89	-1.12	-0.01
738	705	C	19	-28.97	-1.08	15.3	-20.61	-0.17
738	729	C	74	-33.06	-1.6	16.53	-118.71	-0.99
738	745	C	1	-29.2	-0.05	47.17	-0.05	-0.0
738	772	C	4	-29.08	-0.85	40.92	-3.41	-0.03
738	845	U	8	-28.7	-1.0	14.26	-8.04	-0.07
738	847	C	5	-29.3	-1.23	19.07	-6.15	-0.05

i-nuc	BP(j)	Nuc	#BP_Win	avgMFE	avgZ	avgED	SumZ	SumZ/#TotalWindows	BPs= 9
nt-739	-	G	120	-	-	-	-	-
739	NoBP	G	7	-28.37	-0.95	23.26	-6.62	-0.06
739	654	C	1	-23.0	-0.57	20.72	-0.57	-0.0
739	660	C	2	-24.1	-0.49	20.18	-0.98	-0.01
739	657	U	1	-24.9	-0.48	21.25	-0.48	-0.0
739	666	C	2	-26.6	-0.56	24.89	-1.12	-0.01
739	704	C	19	-28.97	-1.08	15.3	-20.61	-0.17
739	728	C	74	-33.06	-1.6	16.53	-118.71	-0.99
739	771	C	4	-29.08	-0.85	40.92	-3.41	-0.03
739	828	U	1	-27.4	-0.27	43.58	-0.27	-0.0
739	844	C	9	-28.6	-0.98	14.04	-8.83	-0.07

i-nuc	BP(j)	Nuc	#BP_Win	avgMFE	avgZ	avgED	SumZ	SumZ/#TotalWindows	BPs= 7
nt-740	-	A	120	-	-	-	-	-
740	NoBP	A	96	-32.01	-1.46	16.91	-139.86	-1.17
740	659	U	2	-24.1	-0.49	20.18	-0.98	-0.01
740	656	U	1	-24.9	-0.48	21.25	-0.48	-0.0
740	665	U	2	-26.6	-0.56	24.89	-1.12	-0.01
740	770	U	4	-29.08	-0.85	40.92	-3.41	-0.03
740	827	U	1	-27.4	-0.27	43.58	-0.27	-0.0
740	843	U	9	-28.6	-0.98	14.04	-8.83	-0.07
740	845	U	5	-29.3	-1.23	19.07	-6.15	-0.05

i-nuc	BP(j)	Nuc	#BP_Win	avgMFE	avgZ	avgED	SumZ	SumZ/#TotalWindows	BPs= 7
nt-741	-	G	120	-	-	-	-	-
741	NoBP	G	9	-27.3	-0.48	39.47	-4.32	-0.04
741	658	U	1	-24.4	-0.4	20.64	-0.4	-0.0
741	655	C	1	-24.9	-0.48	21.25	-0.48	-0.0
741	664	U	2	-26.6	-0.56	24.89	-1.12	-0.01
741	702	U	19	-28.97	-1.08	15.3	-20.61	-0.17
741	727	C	74	-33.06	-1.6	16.53	-118.71	-0.99
741	842	C	9	-28.6	-0.98	14.04	-8.83	-0.07
741	844	C	5	-29.3	-1.23	19.07	-6.15	-0.05

i-nuc	BP(j)	Nuc	#BP_Win	avgMFE	avgZ	avgED	SumZ	SumZ/#TotalWindows	BPs= 7
nt-742	-	G	120	-	-	-	-	-
742	NoBP	G	6	-25.75	-0.17	36.83	-1.03	-0.01
742	654	C	1	-24.9	-0.48	21.25	-0.48	-0.0
742	663	C	2	-26.6	-0.56	24.89	-1.12	-0.01
742	701	C	19	-28.97	-1.08	15.3	-20.61	-0.17
742	726	C	74	-33.06	-1.6	16.53	-118.71	-0.99
742	768	U	4	-29.08	-0.85	40.92	-3.41	-0.03
742	841	C	9	-28.6	-0.98	14.04	-8.83	-0.07
742	843	U	5	-29.3	-1.23	19.07	-6.15	-0.05

i-nuc	BP(j)	Nuc	#BP_Win	avgMFE	avgZ	avgED	SumZ	SumZ/#TotalWindows	BPs= 5
nt-743	-	U	120	-	-	-	-	-
743	NoBP	U	82	-32.56	-1.53	17.31	-125.45	-1.05
743	662	A	2	-26.6	-0.56	24.89	-1.12	-0.01
743	700	A	19	-28.97	-1.08	15.3	-20.61	-0.17
743	767	G	4	-29.08	-0.85	40.92	-3.41	-0.03
743	824	A	4	-25.45	-0.23	37.26	-0.91	-0.01
743	840	G	9	-28.6	-0.98	14.04	-8.83	-0.07

i-nuc	BP(j)	Nuc	#BP_Win	avgMFE	avgZ	avgED	SumZ	SumZ/#TotalWindows	BPs= 8
nt-744	-	G	120	-	-	-	-	-
744	661	C	2	-26.6	-0.56	24.89	-1.12	-0.01
744	699	C	19	-28.97	-1.08	15.3	-20.61	-0.17
744	725	U	69	-33.58	-1.69	15.22	-116.62	-0.97
744	NoBP	G	3	-27.93	-0.5	38.28	-1.5	-0.01
744	766	U	4	-29.08	-0.85	40.92	-3.41	-0.03
744	823	U	4	-25.45	-0.23	37.26	-0.91	-0.01
744	839	U	9	-28.6	-0.98	14.04	-8.83	-0.07
744	841	C	5	-29.3	-1.23	19.07	-6.15	-0.05
744	759	C	5	-24.5	-0.24	33.5	-1.19	-0.01

i-nuc	BP(j)	Nuc	#BP_Win	avgMFE	avgZ	avgED	SumZ	SumZ/#TotalWindows	BPs= 8
nt-745	-	C	120	-	-	-	-	-
745	698	G	19	-28.97	-1.08	15.3	-20.61	-0.17
745	NoBP	C	11	-27.99	-0.87	16.87	-9.61	-0.08
745	724	G	69	-33.58	-1.69	15.22	-116.62	-0.97
745	738	G	1	-29.2	-0.05	47.17	-0.05	-0.0
745	765	G	4	-29.08	-0.85	40.92	-3.41	-0.03
745	822	G	4	-25.45	-0.23	37.26	-0.91	-0.01
745	792	G	2	-27.3	-0.72	33.83	-1.45	-0.01
745	840	G	5	-29.3	-1.23	19.07	-6.15	-0.05
745	758	G	5	-24.5	-0.24	33.5	-1.19	-0.01

i-nuc	BP(j)	Nuc	#BP_Win	avgMFE	avgZ	avgED	SumZ	SumZ/#TotalWindows	BPs= 7
nt-746	-	U	120	-	-	-	-	-
746	NoBP	U	27	-27.86	-0.86	18.77	-23.32	-0.19
746	694	A	11	-29.5	-1.2	16.04	-13.16	-0.11
746	723	A	69	-33.58	-1.69	15.22	-116.62	-0.97
746	737	A	1	-29.2	-0.05	47.17	-0.05	-0.0
746	764	G	4	-29.08	-0.85	40.92	-3.41	-0.03
746	821	G	4	-25.45	-0.23	37.26	-0.91	-0.01
746	791	A	2	-27.3	-0.72	33.83	-1.45	-0.01
746	864	A	2	-23.35	-0.25	37.1	-0.5	-0.0

i-nuc	BP(j)	Nuc	#BP_Win	avgMFE	avgZ	avgED	SumZ	SumZ/#TotalWindows	BPs= 7
nt-747	-	G	120	-	-	-	-	-
747	NoBP	G	77	-33.08	-1.59	17.21	-122.71	-1.02
747	660	C	1	-27.4	-0.59	20.97	-0.59	-0.0
747	693	C	11	-29.5	-1.2	16.04	-13.16	-0.11
747	736	U	1	-29.2	-0.05	47.17	-0.05	-0.0
747	837	C	20	-28.1	-0.93	17.19	-18.59	-0.15
747	790	U	2	-27.3	-0.72	33.83	-1.45	-0.01
747	756	U	5	-24.5	-0.24	33.5	-1.19	-0.01
747	863	C	3	-23.27	-0.26	37.01	-0.77	-0.01

i-nuc	BP(j)	Nuc	#BP_Win	avgMFE	avgZ	avgED	SumZ	SumZ/#TotalWindows	BPs= 8
nt-748	-	A	120	-	-	-	-	-
748	NoBP	A	70	-33.64	-1.69	15.34	-118.64	-0.99
748	659	U	1	-27.4	-0.59	20.97	-0.59	-0.0
748	692	U	11	-29.5	-1.2	16.04	-13.16	-0.11
748	762	U	4	-29.08	-0.85	40.92	-3.41	-0.03
748	820	U	4	-25.45	-0.23	37.26	-0.91	-0.01
748	836	U	20	-28.1	-0.93	17.19	-18.59	-0.15
748	789	U	2	-27.3	-0.72	33.83	-1.45	-0.01
748	755	U	5	-24.5	-0.24	33.5	-1.19	-0.01
748	862	U	3	-23.27	-0.26	37.01	-0.77	-0.01

i-nuc	BP(j)	Nuc	#BP_Win	avgMFE	avgZ	avgED	SumZ	SumZ/#TotalWindows	BPs= 9
nt-749	-	G	120	-	-	-	-	-
749	NoBP	G	18	-28.22	-0.92	21.03	-16.5	-0.14
749	658	U	1	-27.4	-0.59	20.97	-0.59	-0.0
749	697	U	1	-27.8	-0.54	19.47	-0.54	-0.0
749	718	C	63	-34.27	-1.79	14.73	-113.01	-0.94
749	761	U	4	-29.08	-0.85	40.92	-3.41	-0.03
749	819	C	4	-25.45	-0.23	37.26	-0.91	-0.01
749	835	U	20	-28.1	-0.93	17.19	-18.59	-0.15
749	788	C	2	-27.3	-0.72	33.83	-1.45	-0.01
749	754	C	5	-24.5	-0.24	33.5	-1.19	-0.01
749	867	C	2	-25.8	-1.54	25.09	-3.08	-0.03

i-nuc	BP(j)	Nuc	#BP_Win	avgMFE	avgZ	avgED	SumZ	SumZ/#TotalWindows	BPs= 10
nt-750	-	A	120	-	-	-	-	-
750	NoBP	A	9	-25.58	-0.4	30.67	-3.64	-0.03
750	657	U	1	-27.4	-0.59	20.97	-0.59	-0.0
750	696	U	1	-27.8	-0.54	19.47	-0.54	-0.0
750	690	U	11	-29.5	-1.2	16.04	-13.16	-0.11
750	717	U	63	-34.27	-1.79	14.73	-113.01	-0.94
750	760	U	4	-29.08	-0.85	40.92	-3.41	-0.03
750	818	U	4	-25.45	-0.23	37.26	-0.91	-0.01
750	834	U	20	-28.1	-0.93	17.19	-18.59	-0.15
750	787	U	2	-27.3	-0.72	33.83	-1.45	-0.01
750	860	U	3	-23.27	-0.26	37.01	-0.77	-0.01
750	866	U	2	-25.8	-1.54	25.09	-3.08	-0.03

i-nuc	BP(j)	Nuc	#BP_Win	avgMFE	avgZ	avgED	SumZ	SumZ/#TotalWindows	BPs= 8
nt-751	-	A	120	-	-	-	-	-
751	NoBP	A	15	-26.37	-0.57	34.69	-8.5	-0.07
751	656	U	1	-27.4	-0.59	20.97	-0.59	-0.0
751	695	U	1	-27.8	-0.54	19.47	-0.54	-0.0
751	689	U	11	-29.5	-1.2	16.04	-13.16	-0.11
751	716	U	63	-34.27	-1.79	14.73	-113.01	-0.94
751	817	U	4	-25.45	-0.23	37.26	-0.91	-0.01
751	833	U	20	-28.1	-0.93	17.19	-18.59	-0.15
751	859	U	3	-23.27	-0.26	37.01	-0.77	-0.01
751	865	U	2	-25.8	-1.54	25.09	-3.08	-0.03

i-nuc	BP(j)	Nuc	#BP_Win	avgMFE	avgZ	avgED	SumZ	SumZ/#TotalWindows	BPs= 7
nt-752	-	U	120	-	-	-	-	-
752	NoBP	U	78	-32.67	-1.56	18.36	-121.83	-1.02
752	694	A	1	-27.8	-0.54	19.47	-0.54	-0.0
752	688	G	11	-29.5	-1.2	16.04	-13.16	-0.11
752	676	A	1	-29.2	-0.05	47.17	-0.05	-0.0
752	816	A	4	-25.45	-0.23	37.26	-0.91	-0.01
752	832	A	20	-28.1	-0.93	17.19	-18.59	-0.15
752	858	A	3	-23.27	-0.26	37.01	-0.77	-0.01
752	864	A	2	-25.8	-1.54	25.09	-3.08	-0.03

i-nuc	BP(j)	Nuc	#BP_Win	avgMFE	avgZ	avgED	SumZ	SumZ/#TotalWindows	BPs= 9
nt-753	-	G	120	-	-	-	-	-
753	693	C	1	-27.8	-0.54	19.47	-0.54	-0.0
753	686	C	11	-29.5	-1.2	16.04	-13.16	-0.11
753	715	C	63	-34.27	-1.79	14.73	-113.01	-0.94
753	675	U	1	-29.2	-0.05	47.17	-0.05	-0.0
753	759	C	4	-29.08	-0.85	40.92	-3.41	-0.03
753	815	U	4	-25.45	-0.23	37.26	-0.91	-0.01
753	830	U	20	-28.1	-0.93	17.19	-18.59	-0.15
753	NoBP	G	11	-24.44	-0.5	31.9	-5.48	-0.05
753	857	U	3	-23.27	-0.26	37.01	-0.77	-0.01
753	863	C	2	-25.8	-1.54	25.09	-3.08	-0.03

i-nuc	BP(j)	Nuc	#BP_Win	avgMFE	avgZ	avgED	SumZ	SumZ/#TotalWindows	BPs= 7
nt-754	-	C	120	-	-	-	-	-
754	685	G	11	-29.5	-1.2	16.04	-13.16	-0.11
754	714	G	63	-34.27	-1.79	14.73	-113.01	-0.94
754	674	G	1	-29.2	-0.05	47.17	-0.05	-0.0
754	758	G	4	-29.08	-0.85	40.92	-3.41	-0.03
754	814	G	4	-25.45	-0.23	37.26	-0.91	-0.01
754	829	G	20	-28.1	-0.93	17.19	-18.59	-0.15
754	NoBP	C	12	-24.34	-0.78	31.18	-9.32	-0.08
754	749	G	5	-24.5	-0.24	33.5	-1.19	-0.01

i-nuc	BP(j)	Nuc	#BP_Win	avgMFE	avgZ	avgED	SumZ	SumZ/#TotalWindows	BPs= 3
nt-755	-	U	120	-	-	-	-	-
755	NoBP	U	90	-32.08	-1.55	18.58	-139.84	-1.17
755	673	A	1	-29.2	-0.05	47.17	-0.05	-0.0
755	826	A	24	-27.7	-0.8	19.88	-19.08	-0.16
755	748	A	5	-24.5	-0.24	33.5	-1.19	-0.01

i-nuc	BP(j)	Nuc	#BP_Win	avgMFE	avgZ	avgED	SumZ	SumZ/#TotalWindows	BPs= 3
nt-756	-	U	120	-	-	-	-	-
756	NoBP	U	90	-32.02	-1.56	18.78	-140.11	-1.17
756	672	A	1	-29.2	-0.05	47.17	-0.05	-0.0
756	825	A	24	-27.7	-0.8	19.88	-19.08	-0.16
756	747	G	5	-24.5	-0.24	33.5	-1.19	-0.01

i-nuc	BP(j)	Nuc	#BP_Win	avgMFE	avgZ	avgED	SumZ	SumZ/#TotalWindows	BPs= 3
nt-757	-	U	120	-	-	-	-	-
757	NoBP	U	36	-26.19	-0.8	29.93	-28.91	-0.24
757	712	G	59	-34.85	-1.91	13.47	-112.52	-0.94
757	671	A	1	-29.2	-0.05	47.17	-0.05	-0.0
757	824	A	24	-27.7	-0.8	19.88	-19.08	-0.16

i-nuc	BP(j)	Nuc	#BP_Win	avgMFE	avgZ	avgED	SumZ	SumZ/#TotalWindows	BPs= 7
nt-758	-	G	120	-	-	-	-	-
758	NoBP	G	75	-33.05	-1.72	16.03	-129.14	-1.08
758	670	U	1	-29.2	-0.05	47.17	-0.05	-0.0
758	754	C	4	-29.08	-0.85	40.92	-3.41	-0.03
758	812	U	4	-25.45	-0.23	37.26	-0.91	-0.01
758	823	U	24	-27.7	-0.8	19.88	-19.08	-0.16
758	778	C	2	-27.3	-0.72	33.83	-1.45	-0.01
758	745	C	5	-24.5	-0.24	33.5	-1.19	-0.01
758	862	U	5	-23.94	-1.05	26.96	-5.26	-0.04

i-nuc	BP(j)	Nuc	#BP_Win	avgMFE	avgZ	avgED	SumZ	SumZ/#TotalWindows	BPs= 8
nt-759	-	C	120	-	-	-	-	-
759	NoBP	C	16	-26.09	-1.06	26.12	-16.95	-0.14
759	710	G	59	-34.85	-1.91	13.47	-112.52	-0.94
759	669	G	1	-29.2	-0.05	47.17	-0.05	-0.0
759	753	G	4	-29.08	-0.85	40.92	-3.41	-0.03
759	811	G	4	-25.45	-0.23	37.26	-0.91	-0.01
759	822	G	24	-27.7	-0.8	19.88	-19.08	-0.16
759	776	G	2	-27.3	-0.72	33.83	-1.45	-0.01
759	744	G	5	-24.5	-0.24	33.5	-1.19	-0.01
759	861	G	5	-23.94	-1.05	26.96	-5.26	-0.04

i-nuc	BP(j)	Nuc	#BP_Win	avgMFE	avgZ	avgED	SumZ	SumZ/#TotalWindows	BPs= 4
nt-760	-	U	120	-	-	-	-	-
760	NoBP	U	31	-25.34	-0.8	29.95	-24.74	-0.21
760	709	A	59	-34.85	-1.91	13.47	-112.52	-0.94
760	750	A	4	-29.08	-0.85	40.92	-3.41	-0.03
760	821	G	24	-27.7	-0.8	19.88	-19.08	-0.16
760	775	A	2	-27.3	-0.72	33.83	-1.45	-0.01

i-nuc	BP(j)	Nuc	#BP_Win	avgMFE	avgZ	avgED	SumZ	SumZ/#TotalWindows	BPs= 3
nt-761	-	U	120	-	-	-	-	-
761	NoBP	U	55	-26.27	-0.8	25.79	-44.12	-0.37
761	708	A	59	-34.85	-1.91	13.47	-112.52	-0.94
761	749	G	4	-29.08	-0.85	40.92	-3.41	-0.03
761	774	A	2	-27.3	-0.72	33.83	-1.45	-0.01

i-nuc	BP(j)	Nuc	#BP_Win	avgMFE	avgZ	avgED	SumZ	SumZ/#TotalWindows	BPs= 5
nt-762	-	U	120	-	-	-	-	-
762	NoBP	U	25	-25.04	-0.78	30.93	-19.59	-0.16
762	707	A	59	-34.85	-1.91	13.47	-112.52	-0.94
762	781	A	1	-29.2	-0.05	47.17	-0.05	-0.0
762	748	A	4	-29.08	-0.85	40.92	-3.41	-0.03
762	773	A	26	-27.67	-0.79	20.95	-20.53	-0.17
762	858	A	5	-23.94	-1.05	26.96	-5.26	-0.04

i-nuc	BP(j)	Nuc	#BP_Win	avgMFE	avgZ	avgED	SumZ	SumZ/#TotalWindows	BPs= 6
nt-763	-	G	120	-	-	-	-	-
763	NoBP	G	10	-27.73	-0.7	34.69	-6.99	-0.06
763	706	C	59	-34.85	-1.91	13.47	-112.52	-0.94
763	780	C	1	-29.2	-0.05	47.17	-0.05	-0.0
763	772	C	26	-27.67	-0.79	20.95	-20.53	-0.17
763	855	C	16	-24.38	-0.94	30.8	-15.03	-0.13
763	856	C	3	-23.27	-0.26	37.01	-0.77	-0.01
763	857	U	5	-23.94	-1.05	26.96	-5.26	-0.04

i-nuc	BP(j)	Nuc	#BP_Win	avgMFE	avgZ	avgED	SumZ	SumZ/#TotalWindows	BPs= 8
nt-764	-	G	120	-	-	-	-	-
764	NoBP	G	1	-29.6	-1.12	19.93	-1.12	-0.01
764	705	C	59	-34.85	-1.91	13.47	-112.52	-0.94
764	779	U	1	-29.2	-0.05	47.17	-0.05	-0.0
764	746	U	4	-29.08	-0.85	40.92	-3.41	-0.03
764	807	C	4	-25.45	-0.23	37.26	-0.91	-0.01
764	771	C	26	-27.67	-0.79	20.95	-20.53	-0.17
764	854	C	17	-24.19	-0.94	31.02	-15.98	-0.13
764	855	C	3	-23.27	-0.26	37.01	-0.77	-0.01
764	856	C	5	-23.94	-1.05	26.96	-5.26	-0.04

i-nuc	BP(j)	Nuc	#BP_Win	avgMFE	avgZ	avgED	SumZ	SumZ/#TotalWindows	BPs= 7
nt-765	-	G	120	-	-	-	-	-
765	704	C	58	-34.89	-1.91	13.43	-110.85	-0.92
765	778	C	1	-29.2	-0.05	47.17	-0.05	-0.0
765	NoBP	G	28	-27.56	-0.82	21.27	-23.05	-0.19
765	745	C	4	-29.08	-0.85	40.92	-3.41	-0.03
765	806	U	4	-25.45	-0.23	37.26	-0.91	-0.01
765	853	C	17	-24.19	-0.94	31.02	-15.98	-0.13
765	854	C	3	-23.27	-0.26	37.01	-0.77	-0.01
765	855	C	5	-23.94	-1.05	26.96	-5.26	-0.04

i-nuc	BP(j)	Nuc	#BP_Win	avgMFE	avgZ	avgED	SumZ	SumZ/#TotalWindows	BPs= 5
nt-766	-	U	120	-	-	-	-	-
766	703	G	56	-34.95	-1.92	13.23	-107.36	-0.89
766	777	A	1	-29.2	-0.05	47.17	-0.05	-0.0
766	NoBP	U	38	-26.75	-0.85	23.22	-32.18	-0.27
766	744	G	4	-29.08	-0.85	40.92	-3.41	-0.03
766	805	A	4	-25.45	-0.23	37.26	-0.91	-0.01
766	852	A	17	-24.19	-0.94	31.02	-15.98	-0.13

i-nuc	BP(j)	Nuc	#BP_Win	avgMFE	avgZ	avgED	SumZ	SumZ/#TotalWindows	BPs= 4
nt-767	-	G	120	-	-	-	-	-
767	NoBP	G	55	-27.29	-1.04	23.68	-57.17	-0.48
767	701	C	49	-34.9	-1.87	13.6	-91.54	-0.76
767	743	U	4	-29.08	-0.85	40.92	-3.41	-0.03
767	804	C	4	-25.45	-0.23	37.26	-0.91	-0.01
767	853	C	8	-23.69	-0.75	30.73	-6.03	-0.05

i-nuc	BP(j)	Nuc	#BP_Win	avgMFE	avgZ	avgED	SumZ	SumZ/#TotalWindows	BPs= 5
nt-768	-	U	120	-	-	-	-	-
768	NoBP	U	54	-27.0	-1.05	23.64	-56.46	-0.47
768	700	A	49	-34.9	-1.87	13.6	-91.54	-0.76
768	775	A	1	-29.2	-0.05	47.17	-0.05	-0.0
768	742	G	4	-29.08	-0.85	40.92	-3.41	-0.03
768	803	G	4	-25.45	-0.23	37.26	-0.91	-0.01
768	852	A	8	-23.69	-0.75	30.73	-6.03	-0.05

i-nuc	BP(j)	Nuc	#BP_Win	avgMFE	avgZ	avgED	SumZ	SumZ/#TotalWindows	BPs= 1
nt-769	-	G	120	-	-	-	-	-
769	699	C	49	-34.9	-1.87	13.6	-91.54	-0.76
769	NoBP	G	71	-26.49	-0.93	26.81	-66.33	-0.55

i-nuc	BP(j)	Nuc	#BP_Win	avgMFE	avgZ	avgED	SumZ	SumZ/#TotalWindows	BPs= 2
nt-770	-	U	120	-	-	-	-	-
770	698	G	47	-34.88	-1.86	13.78	-87.36	-0.73
770	NoBP	U	69	-26.37	-0.96	25.78	-66.52	-0.55
770	740	A	4	-29.08	-0.85	40.92	-3.41	-0.03

i-nuc	BP(j)	Nuc	#BP_Win	avgMFE	avgZ	avgED	SumZ	SumZ/#TotalWindows	BPs= 3
nt-771	-	C	120	-	-	-	-	-
771	NoBP	C	22	-34.99	-1.6	20.62	-35.15	-0.29
771	793	G	68	-28.71	-1.43	21.35	-97.13	-0.81
771	739	G	4	-29.08	-0.85	40.92	-3.41	-0.03
771	764	G	26	-27.67	-0.79	20.95	-20.53	-0.17

i-nuc	BP(j)	Nuc	#BP_Win	avgMFE	avgZ	avgED	SumZ	SumZ/#TotalWindows	BPs= 4
nt-772	-	C	120	-	-	-	-	-
772	NoBP	C	18	-34.35	-1.63	21.27	-29.34	-0.24
772	688	G	4	-33.28	-1.13	23.4	-4.52	-0.04
772	792	G	68	-28.71	-1.43	21.35	-97.13	-0.81
772	738	G	4	-29.08	-0.85	40.92	-3.41	-0.03
772	763	G	26	-27.67	-0.79	20.95	-20.53	-0.17

i-nuc	BP(j)	Nuc	#BP_Win	avgMFE	avgZ	avgED	SumZ	SumZ/#TotalWindows	BPs= 2
nt-773	-	A	120	-	-	-	-	-
773	NoBP	A	90	-29.65	-1.43	22.45	-128.73	-1.07
773	687	U	4	-33.28	-1.13	23.4	-4.52	-0.04
773	762	U	26	-27.67	-0.79	20.95	-20.53	-0.17

i-nuc	BP(j)	Nuc	#BP_Win	avgMFE	avgZ	avgED	SumZ	SumZ/#TotalWindows	BPs= 2
nt-774	-	A	120	-	-	-	-	-
774	NoBP	A	16	-34.95	-1.58	24.2	-25.27	-0.21
774	790	U	102	-28.32	-1.23	21.84	-125.84	-1.05
774	761	U	2	-27.3	-0.72	33.83	-1.45	-0.01

i-nuc	BP(j)	Nuc	#BP_Win	avgMFE	avgZ	avgED	SumZ	SumZ/#TotalWindows	BPs= 3
nt-775	-	A	120	-	-	-	-	-
775	NoBP	A	13	-35.48	-1.7	24.01	-22.13	-0.18
775	768	U	1	-29.2	-0.05	47.17	-0.05	-0.0
775	789	U	104	-28.25	-1.22	21.9	-127.14	-1.06
775	760	U	2	-27.3	-0.72	33.83	-1.45	-0.01

i-nuc	BP(j)	Nuc	#BP_Win	avgMFE	avgZ	avgED	SumZ	SumZ/#TotalWindows	BPs= 3
nt-776	-	G	120	-	-	-	-	-
776	NoBP	G	9	-34.16	-1.75	26.29	-15.75	-0.13
776	684	C	4	-33.28	-1.13	23.4	-4.52	-0.04
776	788	C	105	-28.26	-1.21	22.12	-127.34	-1.06
776	759	C	2	-27.3	-0.72	33.83	-1.45	-0.01

i-nuc	BP(j)	Nuc	#BP_Win	avgMFE	avgZ	avgED	SumZ	SumZ/#TotalWindows	BPs= 3
nt-777	-	A	120	-	-	-	-	-
777	NoBP	A	10	-31.24	-1.61	26.02	-16.07	-0.13
777	683	U	4	-33.28	-1.13	23.4	-4.52	-0.04
777	766	U	1	-29.2	-0.05	47.17	-0.05	-0.0
777	787	U	105	-28.26	-1.21	22.12	-127.34	-1.06

i-nuc	BP(j)	Nuc	#BP_Win	avgMFE	avgZ	avgED	SumZ	SumZ/#TotalWindows	BPs= 4
nt-778	-	C	120	-	-	-	-	-
778	NoBP	C	8	-29.68	-1.69	23.4	-13.52	-0.11
778	682	G	4	-33.28	-1.13	23.4	-4.52	-0.04
778	765	G	1	-29.2	-0.05	47.17	-0.05	-0.0
778	786	G	105	-28.26	-1.21	22.12	-127.34	-1.06
778	758	G	2	-27.3	-0.72	33.83	-1.45	-0.01

i-nuc	BP(j)	Nuc	#BP_Win	avgMFE	avgZ	avgED	SumZ	SumZ/#TotalWindows	BPs= 4
nt-779	-	U	120	-	-	-	-	-
779	NoBP	U	6	-33.8	-1.62	28.34	-9.69	-0.08
779	681	G	4	-33.28	-1.13	23.4	-4.52	-0.04
779	764	G	1	-29.2	-0.05	47.17	-0.05	-0.0
779	785	A	105	-28.26	-1.21	22.12	-127.34	-1.06
779	885	A	4	-17.15	-0.97	20.53	-3.87	-0.03

i-nuc	BP(j)	Nuc	#BP_Win	avgMFE	avgZ	avgED	SumZ	SumZ/#TotalWindows	BPs= 2
nt-780	-	C	120	-	-	-	-	-
780	NoBP	C	115	-28.54	-1.21	22.59	-139.52	-1.16
780	763	G	1	-29.2	-0.05	47.17	-0.05	-0.0
780	884	G	4	-17.15	-0.97	20.53	-3.87	-0.03

i-nuc	BP(j)	Nuc	#BP_Win	avgMFE	avgZ	avgED	SumZ	SumZ/#TotalWindows	BPs= 2
nt-781	-	A	120	-	-	-	-	-
781	NoBP	A	115	-28.37	-1.2	22.61	-137.94	-1.15
781	762	U	1	-29.2	-0.05	47.17	-0.05	-0.0
781	883	U	4	-17.15	-0.97	20.53	-3.87	-0.03

i-nuc	BP(j)	Nuc	#BP_Win	avgMFE	avgZ	avgED	SumZ	SumZ/#TotalWindows	BPs= 0
nt-782	-	U	120	-	-	-	-	-
782	NoBP	U	120	-27.85	-1.17	22.78	-140.43	-1.17

i-nuc	BP(j)	Nuc	#BP_Win	avgMFE	avgZ	avgED	SumZ	SumZ/#TotalWindows	BPs= 0
nt-783	-	U	120	-	-	-	-	-
783	NoBP	U	120	-27.71	-1.16	22.82	-139.42	-1.16

i-nuc	BP(j)	Nuc	#BP_Win	avgMFE	avgZ	avgED	SumZ	SumZ/#TotalWindows	BPs= 1
nt-784	-	A	120	-	-	-	-	-
784	NoBP	A	116	-27.95	-1.16	23.01	-134.83	-1.12
784	880	U	4	-17.15	-0.97	20.53	-3.87	-0.03

i-nuc	BP(j)	Nuc	#BP_Win	avgMFE	avgZ	avgED	SumZ	SumZ/#TotalWindows	BPs= 3
nt-785	-	A	120	-	-	-	-	-
785	NoBP	A	5	-29.42	-0.59	34.99	-2.94	-0.02
785	779	U	105	-28.26	-1.21	22.12	-127.34	-1.06
785	879	U	4	-17.15	-0.97	20.53	-3.87	-0.03
785	848	U	6	-18.68	-0.61	31.5	-3.67	-0.03

i-nuc	BP(j)	Nuc	#BP_Win	avgMFE	avgZ	avgED	SumZ	SumZ/#TotalWindows	BPs= 3
nt-786	-	G	120	-	-	-	-	-
786	NoBP	G	5	-26.42	-0.44	38.81	-2.2	-0.02
786	778	C	105	-28.26	-1.21	22.12	-127.34	-1.06
786	878	C	4	-17.15	-0.97	20.53	-3.87	-0.03
786	847	C	6	-18.68	-0.61	31.5	-3.67	-0.03

i-nuc	BP(j)	Nuc	#BP_Win	avgMFE	avgZ	avgED	SumZ	SumZ/#TotalWindows	BPs= 2
nt-787	-	U	120	-	-	-	-	-
787	NoBP	U	13	-18.95	-0.66	30.23	-8.63	-0.07
787	777	A	105	-28.26	-1.21	22.12	-127.34	-1.06
787	750	A	2	-27.3	-0.72	33.83	-1.45	-0.01

i-nuc	BP(j)	Nuc	#BP_Win	avgMFE	avgZ	avgED	SumZ	SumZ/#TotalWindows	BPs= 3
nt-788	-	C	120	-	-	-	-	-
788	776	G	105	-28.26	-1.21	22.12	-127.34	-1.06
788	749	G	2	-27.3	-0.72	33.83	-1.45	-0.01
788	NoBP	C	7	-17.6	-0.75	27.66	-5.26	-0.04
788	846	G	6	-18.68	-0.61	31.5	-3.67	-0.03

i-nuc	BP(j)	Nuc	#BP_Win	avgMFE	avgZ	avgED	SumZ	SumZ/#TotalWindows	BPs= 2
nt-789	-	U	120	-	-	-	-	-
789	775	A	104	-28.25	-1.22	21.9	-127.14	-1.06
789	748	A	2	-27.3	-0.72	33.83	-1.45	-0.01
789	NoBP	U	14	-18.11	-0.62	30.03	-8.72	-0.07

i-nuc	BP(j)	Nuc	#BP_Win	avgMFE	avgZ	avgED	SumZ	SumZ/#TotalWindows	BPs= 2
nt-790	-	U	120	-	-	-	-	-
790	774	A	102	-28.32	-1.23	21.84	-125.84	-1.05
790	747	G	2	-27.3	-0.72	33.83	-1.45	-0.01
790	NoBP	U	16	-18.08	-0.57	30.63	-9.05	-0.08

i-nuc	BP(j)	Nuc	#BP_Win	avgMFE	avgZ	avgED	SumZ	SumZ/#TotalWindows	BPs= 3
nt-791	-	A	120	-	-	-	-	-
791	NoBP	A	98	-28.56	-1.24	21.66	-121.8	-1.01
791	746	U	2	-27.3	-0.72	33.83	-1.45	-0.01
791	843	U	16	-18.61	-0.53	33.24	-8.46	-0.07
791	874	U	4	-17.15	-0.97	20.53	-3.87	-0.03

i-nuc	BP(j)	Nuc	#BP_Win	avgMFE	avgZ	avgED	SumZ	SumZ/#TotalWindows	BPs= 4
nt-792	-	G	120	-	-	-	-	-
792	NoBP	G	29	-28.06	-0.81	22.61	-23.51	-0.2
792	772	C	68	-28.71	-1.43	21.35	-97.13	-0.81
792	745	C	2	-27.3	-0.72	33.83	-1.45	-0.01
792	842	C	17	-18.68	-0.53	33.21	-8.94	-0.07
792	873	C	4	-17.15	-0.97	20.53	-3.87	-0.03

i-nuc	BP(j)	Nuc	#BP_Win	avgMFE	avgZ	avgED	SumZ	SumZ/#TotalWindows	BPs= 3
nt-793	-	G	120	-	-	-	-	-
793	771	C	68	-28.71	-1.43	21.35	-97.13	-0.81
793	NoBP	G	31	-27.57	-0.8	23.78	-24.71	-0.21
793	841	C	17	-18.68	-0.53	33.21	-8.94	-0.07
793	872	C	4	-17.15	-0.97	20.53	-3.87	-0.03

i-nuc	BP(j)	Nuc	#BP_Win	avgMFE	avgZ	avgED	SumZ	SumZ/#TotalWindows	BPs= 2
nt-794	-	U	120	-	-	-	-	-
794	NoBP	U	99	-28.2	-1.23	22.29	-121.55	-1.01
794	840	G	17	-18.68	-0.53	33.21	-8.94	-0.07
794	871	G	4	-17.15	-0.97	20.53	-3.87	-0.03

i-nuc	BP(j)	Nuc	#BP_Win	avgMFE	avgZ	avgED	SumZ	SumZ/#TotalWindows	BPs= 2
nt-795	-	A	120	-	-	-	-	-
795	NoBP	A	99	-28.04	-1.22	22.47	-121.05	-1.01
795	839	U	17	-18.68	-0.53	33.21	-8.94	-0.07
795	869	U	4	-17.15	-0.97	20.53	-3.87	-0.03

i-nuc	BP(j)	Nuc	#BP_Win	avgMFE	avgZ	avgED	SumZ	SumZ/#TotalWindows	BPs= 3
nt-796	-	A	120	-	-	-	-	-
796	NoBP	A	28	-33.2	-1.84	13.2	-51.56	-0.43
796	820	U	71	-25.78	-0.97	26.28	-69.08	-0.58
796	838	U	17	-18.68	-0.53	33.21	-8.94	-0.07
796	868	U	4	-17.15	-0.97	20.53	-3.87	-0.03

i-nuc	BP(j)	Nuc	#BP_Win	avgMFE	avgZ	avgED	SumZ	SumZ/#TotalWindows	BPs= 3
nt-797	-	G	120	-	-	-	-	-
797	NoBP	G	26	-33.11	-1.84	13.46	-47.89	-0.4
797	819	C	73	-25.79	-0.99	26.01	-72.14	-0.6
797	837	C	17	-18.68	-0.53	33.21	-8.94	-0.07
797	867	C	4	-17.15	-0.97	20.53	-3.87	-0.03

i-nuc	BP(j)	Nuc	#BP_Win	avgMFE	avgZ	avgED	SumZ	SumZ/#TotalWindows	BPs= 3
nt-798	-	A	120	-	-	-	-	-
798	NoBP	A	26	-32.38	-1.79	14.03	-46.65	-0.39
798	818	U	73	-25.79	-0.99	26.01	-72.14	-0.6
798	836	U	17	-18.68	-0.53	33.21	-8.94	-0.07
798	866	U	4	-17.15	-0.97	20.53	-3.87	-0.03

i-nuc	BP(j)	Nuc	#BP_Win	avgMFE	avgZ	avgED	SumZ	SumZ/#TotalWindows	BPs= 3
nt-799	-	A	120	-	-	-	-	-
799	NoBP	A	26	-31.66	-1.74	14.59	-45.28	-0.38
799	817	U	73	-25.79	-0.99	26.01	-72.14	-0.6
799	835	U	17	-18.68	-0.53	33.21	-8.94	-0.07
799	865	U	4	-17.15	-0.97	20.53	-3.87	-0.03

i-nuc	BP(j)	Nuc	#BP_Win	avgMFE	avgZ	avgED	SumZ	SumZ/#TotalWindows	BPs= 2
nt-800	-	U	120	-	-	-	-	-
800	NoBP	U	43	-26.09	-1.23	22.27	-52.8	-0.44
800	816	A	73	-25.79	-0.99	26.01	-72.14	-0.6
800	864	A	4	-17.15	-0.97	20.53	-3.87	-0.03

i-nuc	BP(j)	Nuc	#BP_Win	avgMFE	avgZ	avgED	SumZ	SumZ/#TotalWindows	BPs= 1
nt-801	-	U	120	-	-	-	-	-
801	NoBP	U	47	-24.93	-1.17	22.4	-55.13	-0.46
801	814	G	73	-25.79	-0.99	26.01	-72.14	-0.6

i-nuc	BP(j)	Nuc	#BP_Win	avgMFE	avgZ	avgED	SumZ	SumZ/#TotalWindows	BPs= 2
nt-802	-	G	120	-	-	-	-	-
802	NoBP	G	32	-24.73	-1.01	25.64	-32.47	-0.27
802	813	C	84	-25.9	-1.06	24.53	-89.2	-0.74
802	863	C	4	-17.15	-0.97	20.53	-3.87	-0.03

i-nuc	BP(j)	Nuc	#BP_Win	avgMFE	avgZ	avgED	SumZ	SumZ/#TotalWindows	BPs= 4
nt-803	-	G	120	-	-	-	-	-
803	NoBP	G	10	-31.59	-1.8	11.19	-17.98	-0.15
803	812	U	85	-25.99	-1.07	24.35	-91.25	-0.76
803	768	U	4	-25.45	-0.23	37.26	-0.91	-0.01
803	830	U	17	-18.68	-0.53	33.21	-8.94	-0.07
803	862	U	4	-17.15	-0.97	20.53	-3.87	-0.03

i-nuc	BP(j)	Nuc	#BP_Win	avgMFE	avgZ	avgED	SumZ	SumZ/#TotalWindows	BPs= 4
nt-804	-	C	120	-	-	-	-	-
804	NoBP	C	10	-29.38	-1.59	12.44	-15.89	-0.13
804	811	G	85	-25.99	-1.07	24.35	-91.25	-0.76
804	767	G	4	-25.45	-0.23	37.26	-0.91	-0.01
804	829	G	17	-18.68	-0.53	33.21	-8.94	-0.07
804	861	G	4	-17.15	-0.97	20.53	-3.87	-0.03

i-nuc	BP(j)	Nuc	#BP_Win	avgMFE	avgZ	avgED	SumZ	SumZ/#TotalWindows	BPs= 4
nt-805	-	A	120	-	-	-	-	-
805	NoBP	A	10	-27.17	-1.4	13.7	-13.95	-0.12
805	810	U	85	-25.99	-1.07	24.35	-91.25	-0.76
805	766	U	4	-25.45	-0.23	37.26	-0.91	-0.01
805	828	U	17	-18.68	-0.53	33.21	-8.94	-0.07
805	860	U	4	-17.15	-0.97	20.53	-3.87	-0.03

i-nuc	BP(j)	Nuc	#BP_Win	avgMFE	avgZ	avgED	SumZ	SumZ/#TotalWindows	BPs= 1
nt-806	-	U	120	-	-	-	-	-
806	NoBP	U	116	-24.53	-1.0	24.7	-116.02	-0.97
806	765	G	4	-25.45	-0.23	37.26	-0.91	-0.01

i-nuc	BP(j)	Nuc	#BP_Win	avgMFE	avgZ	avgED	SumZ	SumZ/#TotalWindows	BPs= 1
nt-807	-	C	120	-	-	-	-	-
807	NoBP	C	116	-24.34	-0.98	24.81	-113.94	-0.95
807	764	G	4	-25.45	-0.23	37.26	-0.91	-0.01

i-nuc	BP(j)	Nuc	#BP_Win	avgMFE	avgZ	avgED	SumZ	SumZ/#TotalWindows	BPs= 1
nt-808	-	A	120	-	-	-	-	-
808	NoBP	A	103	-25.1	-1.01	24.03	-103.81	-0.87
808	827	U	17	-18.68	-0.53	33.21	-8.94	-0.07

i-nuc	BP(j)	Nuc	#BP_Win	avgMFE	avgZ	avgED	SumZ	SumZ/#TotalWindows	BPs= 1
nt-809	-	U	120	-	-	-	-	-
809	NoBP	U	103	-24.88	-0.99	24.19	-101.55	-0.85
809	826	A	17	-18.68	-0.53	33.21	-8.94	-0.07

i-nuc	BP(j)	Nuc	#BP_Win	avgMFE	avgZ	avgED	SumZ	SumZ/#TotalWindows	BPs= 2
nt-810	-	U	120	-	-	-	-	-
810	NoBP	U	18	-18.42	-0.44	24.5	-7.96	-0.07
810	805	A	85	-25.99	-1.07	24.35	-91.25	-0.76
810	825	A	17	-18.68	-0.53	33.21	-8.94	-0.07

i-nuc	BP(j)	Nuc	#BP_Win	avgMFE	avgZ	avgED	SumZ	SumZ/#TotalWindows	BPs= 2
nt-811	-	G	120	-	-	-	-	-
811	NoBP	G	31	-16.95	-0.44	28.25	-13.71	-0.11
811	804	C	85	-25.99	-1.07	24.35	-91.25	-0.76
811	759	C	4	-25.45	-0.23	37.26	-0.91	-0.01

i-nuc	BP(j)	Nuc	#BP_Win	avgMFE	avgZ	avgED	SumZ	SumZ/#TotalWindows	BPs= 2
nt-812	-	U	120	-	-	-	-	-
812	803	G	85	-25.99	-1.07	24.35	-91.25	-0.76
812	758	G	4	-25.45	-0.23	37.26	-0.91	-0.01
812	NoBP	U	31	-16.23	-0.38	28.86	-11.87	-0.1

i-nuc	BP(j)	Nuc	#BP_Win	avgMFE	avgZ	avgED	SumZ	SumZ/#TotalWindows	BPs= 2
nt-813	-	C	120	-	-	-	-	-
813	802	G	84	-25.9	-1.06	24.53	-89.2	-0.74
813	NoBP	C	19	-15.74	-0.21	26.67	-4.02	-0.03
813	822	G	17	-18.68	-0.53	33.21	-8.94	-0.07

i-nuc	BP(j)	Nuc	#BP_Win	avgMFE	avgZ	avgED	SumZ	SumZ/#TotalWindows	BPs= 3
nt-814	-	G	120	-	-	-	-	-
814	NoBP	G	26	-21.88	-1.0	26.29	-26.02	-0.22
814	801	U	73	-25.79	-0.99	26.01	-72.14	-0.6
814	754	C	4	-25.45	-0.23	37.26	-0.91	-0.01
814	847	C	17	-12.64	-0.04	24.77	-0.65	-0.01

i-nuc	BP(j)	Nuc	#BP_Win	avgMFE	avgZ	avgED	SumZ	SumZ/#TotalWindows	BPs= 3
nt-815	-	U	120	-	-	-	-	-
815	NoBP	U	95	-24.81	-0.97	26.53	-91.77	-0.76
815	753	G	4	-25.45	-0.23	37.26	-0.91	-0.01
815	851	A	4	-17.15	-0.97	20.53	-3.87	-0.03
815	846	G	17	-12.64	-0.04	24.77	-0.65	-0.01

i-nuc	BP(j)	Nuc	#BP_Win	avgMFE	avgZ	avgED	SumZ	SumZ/#TotalWindows	BPs= 4
nt-816	-	A	120	-	-	-	-	-
816	NoBP	A	22	-20.4	-0.79	29.17	-17.29	-0.14
816	800	U	73	-25.79	-0.99	26.01	-72.14	-0.6
816	752	U	4	-25.45	-0.23	37.26	-0.91	-0.01
816	850	U	4	-17.15	-0.97	20.53	-3.87	-0.03
816	845	U	17	-12.64	-0.04	24.77	-0.65	-0.01

i-nuc	BP(j)	Nuc	#BP_Win	avgMFE	avgZ	avgED	SumZ	SumZ/#TotalWindows	BPs= 3
nt-817	-	U	120	-	-	-	-	-
817	NoBP	U	39	-16.36	-0.4	27.76	-15.73	-0.13
817	799	A	73	-25.79	-0.99	26.01	-72.14	-0.6
817	751	A	4	-25.45	-0.23	37.26	-0.91	-0.01
817	849	G	4	-17.15	-0.97	20.53	-3.87	-0.03

i-nuc	BP(j)	Nuc	#BP_Win	avgMFE	avgZ	avgED	SumZ	SumZ/#TotalWindows	BPs= 2
nt-818	-	U	120	-	-	-	-	-
818	NoBP	U	43	-15.85	-0.4	27.53	-17.41	-0.15
818	798	A	73	-25.79	-0.99	26.01	-72.14	-0.6
818	750	A	4	-25.45	-0.23	37.26	-0.91	-0.01

i-nuc	BP(j)	Nuc	#BP_Win	avgMFE	avgZ	avgED	SumZ	SumZ/#TotalWindows	BPs= 2
nt-819	-	C	120	-	-	-	-	-
819	797	G	73	-25.79	-0.99	26.01	-72.14	-0.6
819	749	G	4	-25.45	-0.23	37.26	-0.91	-0.01
819	NoBP	C	43	-15.29	-0.36	27.97	-15.44	-0.13

i-nuc	BP(j)	Nuc	#BP_Win	avgMFE	avgZ	avgED	SumZ	SumZ/#TotalWindows	BPs= 2
nt-820	-	U	120	-	-	-	-	-
820	796	A	71	-25.78	-0.97	26.28	-69.08	-0.58
820	748	A	4	-25.45	-0.23	37.26	-0.91	-0.01
820	NoBP	U	45	-15.25	-0.37	27.85	-16.63	-0.14

i-nuc	BP(j)	Nuc	#BP_Win	avgMFE	avgZ	avgED	SumZ	SumZ/#TotalWindows	BPs= 3
nt-821	-	G	120	-	-	-	-	-
821	NoBP	G	25	-23.06	-0.88	30.62	-22.06	-0.18
821	746	U	4	-25.45	-0.23	37.26	-0.91	-0.01
821	760	U	24	-27.7	-0.8	19.88	-19.08	-0.16
821	842	C	67	-18.66	-0.63	28.3	-42.45	-0.35

i-nuc	BP(j)	Nuc	#BP_Win	avgMFE	avgZ	avgED	SumZ	SumZ/#TotalWindows	BPs= 5
nt-822	-	G	120	-	-	-	-	-
822	NoBP	G	7	-31.63	-1.45	27.67	-10.15	-0.08
822	745	C	4	-25.45	-0.23	37.26	-0.91	-0.01
822	759	C	24	-27.7	-0.8	19.88	-19.08	-0.16
822	841	C	67	-18.66	-0.63	28.3	-42.45	-0.35
822	813	C	17	-18.68	-0.53	33.21	-8.94	-0.07
822	847	C	1	-8.9	-0.5	25.89	-0.5	-0.0

i-nuc	BP(j)	Nuc	#BP_Win	avgMFE	avgZ	avgED	SumZ	SumZ/#TotalWindows	BPs= 4
nt-823	-	U	120	-	-	-	-	-
823	NoBP	U	24	-21.26	-0.71	32.36	-17.09	-0.14
823	744	G	4	-25.45	-0.23	37.26	-0.91	-0.01
823	758	G	24	-27.7	-0.8	19.88	-19.08	-0.16
823	840	G	67	-18.66	-0.63	28.3	-42.45	-0.35
823	846	G	1	-8.9	-0.5	25.89	-0.5	-0.0

i-nuc	BP(j)	Nuc	#BP_Win	avgMFE	avgZ	avgED	SumZ	SumZ/#TotalWindows	BPs= 4
nt-824	-	A	120	-	-	-	-	-
824	NoBP	A	24	-20.15	-0.65	33.12	-15.69	-0.13
824	743	U	4	-25.45	-0.23	37.26	-0.91	-0.01
824	757	U	24	-27.7	-0.8	19.88	-19.08	-0.16
824	839	U	67	-18.66	-0.63	28.3	-42.45	-0.35
824	845	U	1	-8.9	-0.5	25.89	-0.5	-0.0

i-nuc	BP(j)	Nuc	#BP_Win	avgMFE	avgZ	avgED	SumZ	SumZ/#TotalWindows	BPs= 3
nt-825	-	A	120	-	-	-	-	-
825	NoBP	A	12	-21.07	-0.63	34.54	-7.51	-0.06
825	756	U	24	-27.7	-0.8	19.88	-19.08	-0.16
825	838	U	67	-18.66	-0.63	28.3	-42.45	-0.35
825	810	U	17	-18.68	-0.53	33.21	-8.94	-0.07

i-nuc	BP(j)	Nuc	#BP_Win	avgMFE	avgZ	avgED	SumZ	SumZ/#TotalWindows	BPs= 2
nt-826	-	A	120	-	-	-	-	-
826	NoBP	A	79	-18.76	-0.63	29.03	-50.15	-0.42
826	755	U	24	-27.7	-0.8	19.88	-19.08	-0.16
826	809	U	17	-18.68	-0.53	33.21	-8.94	-0.07

i-nuc	BP(j)	Nuc	#BP_Win	avgMFE	avgZ	avgED	SumZ	SumZ/#TotalWindows	BPs= 2
nt-827	-	U	120	-	-	-	-	-
827	NoBP	U	102	-20.57	-0.68	26.58	-69.15	-0.58
827	740	A	1	-27.4	-0.27	43.58	-0.27	-0.0
827	808	A	17	-18.68	-0.53	33.21	-8.94	-0.07

i-nuc	BP(j)	Nuc	#BP_Win	avgMFE	avgZ	avgED	SumZ	SumZ/#TotalWindows	BPs= 2
nt-828	-	U	120	-	-	-	-	-
828	NoBP	U	102	-20.37	-0.68	26.43	-69.05	-0.58
828	739	G	1	-27.4	-0.27	43.58	-0.27	-0.0
828	805	A	17	-18.68	-0.53	33.21	-8.94	-0.07

i-nuc	BP(j)	Nuc	#BP_Win	avgMFE	avgZ	avgED	SumZ	SumZ/#TotalWindows	BPs= 3
nt-829	-	G	120	-	-	-	-	-
829	NoBP	G	82	-18.48	-0.62	28.66	-50.66	-0.42
829	754	C	20	-28.1	-0.93	17.19	-18.59	-0.15
829	804	C	17	-18.68	-0.53	33.21	-8.94	-0.07
829	841	C	1	-8.9	-0.5	25.89	-0.5	-0.0

i-nuc	BP(j)	Nuc	#BP_Win	avgMFE	avgZ	avgED	SumZ	SumZ/#TotalWindows	BPs= 3
nt-830	-	U	120	-	-	-	-	-
830	NoBP	U	82	-18.25	-0.63	28.4	-51.66	-0.43
830	753	G	20	-28.1	-0.93	17.19	-18.59	-0.15
830	803	G	17	-18.68	-0.53	33.21	-8.94	-0.07
830	840	G	1	-8.9	-0.5	25.89	-0.5	-0.0

i-nuc	BP(j)	Nuc	#BP_Win	avgMFE	avgZ	avgED	SumZ	SumZ/#TotalWindows	BPs= 1
nt-831	-	A	120	-	-	-	-	-
831	NoBP	A	119	-19.82	-0.68	27.06	-80.6	-0.67
831	839	U	1	-8.9	-0.5	25.89	-0.5	-0.0

i-nuc	BP(j)	Nuc	#BP_Win	avgMFE	avgZ	avgED	SumZ	SumZ/#TotalWindows	BPs= 2
nt-832	-	A	120	-	-	-	-	-
832	NoBP	A	99	-17.98	-0.63	28.94	-62.84	-0.52
832	752	U	20	-28.1	-0.93	17.19	-18.59	-0.15
832	838	U	1	-8.9	-0.5	25.89	-0.5	-0.0

i-nuc	BP(j)	Nuc	#BP_Win	avgMFE	avgZ	avgED	SumZ	SumZ/#TotalWindows	BPs= 1
nt-833	-	U	120	-	-	-	-	-
833	NoBP	U	100	-17.71	-0.64	28.79	-64.01	-0.53
833	751	A	20	-28.1	-0.93	17.19	-18.59	-0.15

i-nuc	BP(j)	Nuc	#BP_Win	avgMFE	avgZ	avgED	SumZ	SumZ/#TotalWindows	BPs= 1
nt-834	-	U	120	-	-	-	-	-
834	NoBP	U	100	-17.54	-0.65	28.7	-64.61	-0.54
834	750	A	20	-28.1	-0.93	17.19	-18.59	-0.15

i-nuc	BP(j)	Nuc	#BP_Win	avgMFE	avgZ	avgED	SumZ	SumZ/#TotalWindows	BPs= 2
nt-835	-	U	120	-	-	-	-	-
835	NoBP	U	83	-17.11	-0.68	27.6	-56.33	-0.47
835	749	G	20	-28.1	-0.93	17.19	-18.59	-0.15
835	799	A	17	-18.68	-0.53	33.21	-8.94	-0.07

i-nuc	BP(j)	Nuc	#BP_Win	avgMFE	avgZ	avgED	SumZ	SumZ/#TotalWindows	BPs= 2
nt-836	-	U	120	-	-	-	-	-
836	NoBP	U	83	-16.92	-0.69	27.43	-56.86	-0.47
836	748	A	20	-28.1	-0.93	17.19	-18.59	-0.15
836	798	A	17	-18.68	-0.53	33.21	-8.94	-0.07

i-nuc	BP(j)	Nuc	#BP_Win	avgMFE	avgZ	avgED	SumZ	SumZ/#TotalWindows	BPs= 2
nt-837	-	C	120	-	-	-	-	-
837	747	G	20	-28.1	-0.93	17.19	-18.59	-0.15
837	NoBP	C	83	-16.72	-0.69	27.28	-57.36	-0.48
837	797	G	17	-18.68	-0.53	33.21	-8.94	-0.07

i-nuc	BP(j)	Nuc	#BP_Win	avgMFE	avgZ	avgED	SumZ	SumZ/#TotalWindows	BPs= 3
nt-838	-	U	120	-	-	-	-	-
838	NoBP	U	35	-19.26	-0.95	19.52	-33.24	-0.28
838	825	A	67	-18.66	-0.63	28.3	-42.45	-0.35
838	796	A	17	-18.68	-0.53	33.21	-8.94	-0.07
838	832	A	1	-8.9	-0.5	25.89	-0.5	-0.0

i-nuc	BP(j)	Nuc	#BP_Win	avgMFE	avgZ	avgED	SumZ	SumZ/#TotalWindows	BPs= 4
nt-839	-	U	120	-	-	-	-	-
839	NoBP	U	26	-15.33	-0.93	21.79	-24.17	-0.2
839	824	A	67	-18.66	-0.63	28.3	-42.45	-0.35
839	744	G	9	-28.6	-0.98	14.04	-8.83	-0.07
839	795	A	17	-18.68	-0.53	33.21	-8.94	-0.07
839	831	A	1	-8.9	-0.5	25.89	-0.5	-0.0

i-nuc	BP(j)	Nuc	#BP_Win	avgMFE	avgZ	avgED	SumZ	SumZ/#TotalWindows	BPs= 5
nt-840	-	G	120	-	-	-	-	-
840	NoBP	G	21	-11.15	-0.83	22.87	-17.42	-0.15
840	823	U	67	-18.66	-0.63	28.3	-42.45	-0.35
840	743	U	9	-28.6	-0.98	14.04	-8.83	-0.07
840	745	C	5	-29.3	-1.23	19.07	-6.15	-0.05
840	794	U	17	-18.68	-0.53	33.21	-8.94	-0.07
840	830	U	1	-8.9	-0.5	25.89	-0.5	-0.0

i-nuc	BP(j)	Nuc	#BP_Win	avgMFE	avgZ	avgED	SumZ	SumZ/#TotalWindows	BPs= 5
nt-841	-	C	120	-	-	-	-	-
841	NoBP	C	21	-10.3	-0.82	23.3	-17.19	-0.14
841	822	G	67	-18.66	-0.63	28.3	-42.45	-0.35
841	742	G	9	-28.6	-0.98	14.04	-8.83	-0.07
841	744	G	5	-29.3	-1.23	19.07	-6.15	-0.05
841	793	G	17	-18.68	-0.53	33.21	-8.94	-0.07
841	829	G	1	-8.9	-0.5	25.89	-0.5	-0.0

i-nuc	BP(j)	Nuc	#BP_Win	avgMFE	avgZ	avgED	SumZ	SumZ/#TotalWindows	BPs= 3
nt-842	-	C	120	-	-	-	-	-
842	NoBP	C	27	-13.1	-0.88	22.9	-23.76	-0.2
842	821	G	67	-18.66	-0.63	28.3	-42.45	-0.35
842	741	G	9	-28.6	-0.98	14.04	-8.83	-0.07
842	792	G	17	-18.68	-0.53	33.21	-8.94	-0.07

i-nuc	BP(j)	Nuc	#BP_Win	avgMFE	avgZ	avgED	SumZ	SumZ/#TotalWindows	BPs= 3
nt-843	-	U	120	-	-	-	-	-
843	NoBP	U	90	-16.22	-0.67	27.16	-60.72	-0.51
843	740	A	9	-28.6	-0.98	14.04	-8.83	-0.07
843	742	G	5	-29.3	-1.23	19.07	-6.15	-0.05
843	791	A	16	-18.61	-0.53	33.24	-8.46	-0.07

i-nuc	BP(j)	Nuc	#BP_Win	avgMFE	avgZ	avgED	SumZ	SumZ/#TotalWindows	BPs= 2
nt-844	-	C	120	-	-	-	-	-
844	NoBP	C	106	-16.4	-0.65	27.98	-68.54	-0.57
844	739	G	9	-28.6	-0.98	14.04	-8.83	-0.07
844	741	G	5	-29.3	-1.23	19.07	-6.15	-0.05

i-nuc	BP(j)	Nuc	#BP_Win	avgMFE	avgZ	avgED	SumZ	SumZ/#TotalWindows	BPs= 4
nt-845	-	U	120	-	-	-	-	-
845	738	G	8	-28.7	-1.0	14.26	-8.04	-0.07
845	740	A	5	-29.3	-1.23	19.07	-6.15	-0.05
845	NoBP	U	89	-17.14	-0.76	28.36	-67.23	-0.56
845	816	A	17	-12.64	-0.04	24.77	-0.65	-0.01
845	824	A	1	-8.9	-0.5	25.89	-0.5	-0.0

i-nuc	BP(j)	Nuc	#BP_Win	avgMFE	avgZ	avgED	SumZ	SumZ/#TotalWindows	BPs= 3
nt-846	-	G	120	-	-	-	-	-
846	NoBP	G	96	-18.45	-0.8	26.6	-76.63	-0.64
846	788	C	6	-18.68	-0.61	31.5	-3.67	-0.03
846	815	U	17	-12.64	-0.04	24.77	-0.65	-0.01
846	823	U	1	-8.9	-0.5	25.89	-0.5	-0.0

i-nuc	BP(j)	Nuc	#BP_Win	avgMFE	avgZ	avgED	SumZ	SumZ/#TotalWindows	BPs= 4
nt-847	-	C	120	-	-	-	-	-
847	NoBP	C	91	-17.67	-0.77	27.09	-70.35	-0.59
847	738	G	5	-29.3	-1.23	19.07	-6.15	-0.05
847	786	G	6	-18.68	-0.61	31.5	-3.67	-0.03
847	814	G	17	-12.64	-0.04	24.77	-0.65	-0.01
847	822	G	1	-8.9	-0.5	25.89	-0.5	-0.0

i-nuc	BP(j)	Nuc	#BP_Win	avgMFE	avgZ	avgED	SumZ	SumZ/#TotalWindows	BPs= 2
nt-848	-	U	120	-	-	-	-	-
848	NoBP	U	109	-16.66	-0.65	26.79	-71.19	-0.59
848	737	A	5	-29.3	-1.23	19.07	-6.15	-0.05
848	785	A	6	-18.68	-0.61	31.5	-3.67	-0.03

i-nuc	BP(j)	Nuc	#BP_Win	avgMFE	avgZ	avgED	SumZ	SumZ/#TotalWindows	BPs= 2
nt-849	-	G	120	-	-	-	-	-
849	NoBP	G	111	-16.62	-0.64	27.34	-71.17	-0.59
849	736	U	5	-29.3	-1.23	19.07	-6.15	-0.05
849	817	U	4	-17.15	-0.97	20.53	-3.87	-0.03

i-nuc	BP(j)	Nuc	#BP_Win	avgMFE	avgZ	avgED	SumZ	SumZ/#TotalWindows	BPs= 2
nt-850	-	U	120	-	-	-	-	-
850	735	A	5	-29.3	-1.23	19.07	-6.15	-0.05
850	NoBP	U	111	-16.5	-0.65	27.38	-71.7	-0.6
850	816	A	4	-17.15	-0.97	20.53	-3.87	-0.03

i-nuc	BP(j)	Nuc	#BP_Win	avgMFE	avgZ	avgED	SumZ	SumZ/#TotalWindows	BPs= 1
nt-851	-	A	120	-	-	-	-	-
851	NoBP	A	116	-16.94	-0.68	27.01	-78.65	-0.66
851	815	U	4	-17.15	-0.97	20.53	-3.87	-0.03

i-nuc	BP(j)	Nuc	#BP_Win	avgMFE	avgZ	avgED	SumZ	SumZ/#TotalWindows	BPs= 2
nt-852	-	A	120	-	-	-	-	-
852	NoBP	A	95	-14.94	-0.64	25.7	-61.21	-0.51
852	766	U	17	-24.19	-0.94	31.02	-15.98	-0.13
852	768	U	8	-23.69	-0.75	30.73	-6.03	-0.05

i-nuc	BP(j)	Nuc	#BP_Win	avgMFE	avgZ	avgED	SumZ	SumZ/#TotalWindows	BPs= 2
nt-853	-	C	120	-	-	-	-	-
853	NoBP	C	95	-14.79	-0.65	25.7	-62.08	-0.52
853	765	G	17	-24.19	-0.94	31.02	-15.98	-0.13
853	767	G	8	-23.69	-0.75	30.73	-6.03	-0.05

i-nuc	BP(j)	Nuc	#BP_Win	avgMFE	avgZ	avgED	SumZ	SumZ/#TotalWindows	BPs= 2
nt-854	-	C	120	-	-	-	-	-
854	NoBP	C	100	-15.11	-0.68	25.76	-68.14	-0.57
854	764	G	17	-24.19	-0.94	31.02	-15.98	-0.13
854	765	G	3	-23.27	-0.26	37.01	-0.77	-0.01

i-nuc	BP(j)	Nuc	#BP_Win	avgMFE	avgZ	avgED	SumZ	SumZ/#TotalWindows	BPs= 3
nt-855	-	C	120	-	-	-	-	-
855	NoBP	C	96	-14.58	-0.67	25.77	-64.71	-0.54
855	763	G	16	-24.38	-0.94	30.8	-15.03	-0.13
855	764	G	3	-23.27	-0.26	37.01	-0.77	-0.01
855	765	G	5	-23.94	-1.05	26.96	-5.26	-0.04

i-nuc	BP(j)	Nuc	#BP_Win	avgMFE	avgZ	avgED	SumZ	SumZ/#TotalWindows	BPs= 2
nt-856	-	C	120	-	-	-	-	-
856	NoBP	C	112	-15.86	-0.72	26.52	-80.72	-0.67
856	763	G	3	-23.27	-0.26	37.01	-0.77	-0.01
856	764	G	5	-23.94	-1.05	26.96	-5.26	-0.04

i-nuc	BP(j)	Nuc	#BP_Win	avgMFE	avgZ	avgED	SumZ	SumZ/#TotalWindows	BPs= 3
nt-857	-	U	120	-	-	-	-	-
857	NoBP	U	104	-15.75	-0.64	27.18	-66.38	-0.55
857	753	G	3	-23.27	-0.26	37.01	-0.77	-0.01
857	763	G	5	-23.94	-1.05	26.96	-5.26	-0.04
857	969	G	8	-15.69	-1.9	18.41	-15.2	-0.13

i-nuc	BP(j)	Nuc	#BP_Win	avgMFE	avgZ	avgED	SumZ	SumZ/#TotalWindows	BPs= 3
nt-858	-	A	120	-	-	-	-	-
858	NoBP	A	102	-15.64	-0.63	27.34	-64.2	-0.53
858	752	U	3	-23.27	-0.26	37.01	-0.77	-0.01
858	762	U	5	-23.94	-1.05	26.96	-5.26	-0.04
858	968	U	10	-15.44	-1.77	18.59	-17.7	-0.15

i-nuc	BP(j)	Nuc	#BP_Win	avgMFE	avgZ	avgED	SumZ	SumZ/#TotalWindows	BPs= 2
nt-859	-	U	120	-	-	-	-	-
859	NoBP	U	107	-15.91	-0.65	27.4	-69.87	-0.58
859	751	A	3	-23.27	-0.26	37.01	-0.77	-0.01
859	967	G	10	-15.44	-1.77	18.59	-17.7	-0.15

i-nuc	BP(j)	Nuc	#BP_Win	avgMFE	avgZ	avgED	SumZ	SumZ/#TotalWindows	BPs= 3
nt-860	-	U	120	-	-	-	-	-
860	NoBP	U	101	-15.85	-0.65	27.58	-65.52	-0.55
860	750	A	3	-23.27	-0.26	37.01	-0.77	-0.01
860	805	A	4	-17.15	-0.97	20.53	-3.87	-0.03
860	966	A	12	-14.97	-1.63	18.67	-19.56	-0.16

i-nuc	BP(j)	Nuc	#BP_Win	avgMFE	avgZ	avgED	SumZ	SumZ/#TotalWindows	BPs= 4
nt-861	-	G	120	-	-	-	-	-
861	NoBP	G	65	-12.99	-0.5	25.55	-32.21	-0.27
861	759	C	5	-23.94	-1.05	26.96	-5.26	-0.04
861	872	C	33	-20.85	-0.91	31.83	-30.18	-0.25
861	804	C	4	-17.15	-0.97	20.53	-3.87	-0.03
861	965	C	13	-14.62	-1.5	19.14	-19.55	-0.16

i-nuc	BP(j)	Nuc	#BP_Win	avgMFE	avgZ	avgED	SumZ	SumZ/#TotalWindows	BPs= 5
nt-862	-	U	120	-	-	-	-	-
862	NoBP	U	62	-12.36	-0.53	24.72	-32.95	-0.27
862	748	A	3	-23.27	-0.26	37.01	-0.77	-0.01
862	758	G	5	-23.94	-1.05	26.96	-5.26	-0.04
862	871	G	33	-20.85	-0.91	31.83	-30.18	-0.25
862	803	G	4	-17.15	-0.97	20.53	-3.87	-0.03
862	964	G	13	-14.62	-1.5	19.14	-19.55	-0.16

i-nuc	BP(j)	Nuc	#BP_Win	avgMFE	avgZ	avgED	SumZ	SumZ/#TotalWindows	BPs= 5
nt-863	-	C	120	-	-	-	-	-
863	NoBP	C	65	-12.72	-0.56	24.61	-36.38	-0.3
863	747	G	3	-23.27	-0.26	37.01	-0.77	-0.01
863	753	G	2	-25.8	-1.54	25.09	-3.08	-0.03
863	870	G	33	-20.85	-0.91	31.83	-30.18	-0.25
863	802	G	4	-17.15	-0.97	20.53	-3.87	-0.03
863	963	G	13	-14.62	-1.5	19.14	-19.55	-0.16

i-nuc	BP(j)	Nuc	#BP_Win	avgMFE	avgZ	avgED	SumZ	SumZ/#TotalWindows	BPs= 5
nt-864	-	A	120	-	-	-	-	-
864	746	U	2	-23.35	-0.25	37.1	-0.5	-0.0
864	NoBP	A	66	-12.75	-0.57	24.52	-37.79	-0.31
864	752	U	2	-25.8	-1.54	25.09	-3.08	-0.03
864	869	U	33	-20.85	-0.91	31.83	-30.18	-0.25
864	800	U	4	-17.15	-0.97	20.53	-3.87	-0.03
864	962	U	13	-14.62	-1.5	19.14	-19.55	-0.16

i-nuc	BP(j)	Nuc	#BP_Win	avgMFE	avgZ	avgED	SumZ	SumZ/#TotalWindows	BPs= 2
nt-865	-	U	120	-	-	-	-	-
865	NoBP	U	114	-15.43	-0.79	26.01	-89.56	-0.75
865	751	A	2	-25.8	-1.54	25.09	-3.08	-0.03
865	799	A	4	-17.15	-0.97	20.53	-3.87	-0.03

i-nuc	BP(j)	Nuc	#BP_Win	avgMFE	avgZ	avgED	SumZ	SumZ/#TotalWindows	BPs= 2
nt-866	-	U	120	-	-	-	-	-
866	NoBP	U	114	-15.37	-0.8	25.79	-90.94	-0.76
866	750	A	2	-25.8	-1.54	25.09	-3.08	-0.03
866	798	A	4	-17.15	-0.97	20.53	-3.87	-0.03

i-nuc	BP(j)	Nuc	#BP_Win	avgMFE	avgZ	avgED	SumZ	SumZ/#TotalWindows	BPs= 3
nt-867	-	C	120	-	-	-	-	-
867	749	G	2	-25.8	-1.54	25.09	-3.08	-0.03
867	NoBP	C	101	-15.4	-0.72	26.39	-72.71	-0.61
867	797	G	4	-17.15	-0.97	20.53	-3.87	-0.03
867	959	G	13	-14.62	-1.5	19.14	-19.55	-0.16

i-nuc	BP(j)	Nuc	#BP_Win	avgMFE	avgZ	avgED	SumZ	SumZ/#TotalWindows	BPs= 2
nt-868	-	U	120	-	-	-	-	-
868	NoBP	U	103	-15.52	-0.74	26.22	-76.01	-0.63
868	796	A	4	-17.15	-0.97	20.53	-3.87	-0.03
868	958	A	13	-14.62	-1.5	19.14	-19.55	-0.16

i-nuc	BP(j)	Nuc	#BP_Win	avgMFE	avgZ	avgED	SumZ	SumZ/#TotalWindows	BPs= 3
nt-869	-	U	120	-	-	-	-	-
869	NoBP	U	70	-12.86	-0.65	23.38	-45.52	-0.38
869	864	A	33	-20.85	-0.91	31.83	-30.18	-0.25
869	795	A	4	-17.15	-0.97	20.53	-3.87	-0.03
869	957	A	13	-14.62	-1.5	19.14	-19.55	-0.16

i-nuc	BP(j)	Nuc	#BP_Win	avgMFE	avgZ	avgED	SumZ	SumZ/#TotalWindows	BPs= 3
nt-870	-	G	120	-	-	-	-	-
870	NoBP	G	7	-18.9	-0.69	25.38	-4.84	-0.04
870	863	C	33	-20.85	-0.91	31.83	-30.18	-0.25
870	910	C	67	-12.4	-0.67	22.74	-45.18	-0.38
870	956	C	13	-14.62	-1.5	19.14	-19.55	-0.16

i-nuc	BP(j)	Nuc	#BP_Win	avgMFE	avgZ	avgED	SumZ	SumZ/#TotalWindows	BPs= 3
nt-871	-	G	120	-	-	-	-	-
871	NoBP	G	1	-22.7	-0.43	28.45	-0.43	-0.0
871	862	U	33	-20.85	-0.91	31.83	-30.18	-0.25
871	794	U	4	-17.15	-0.97	20.53	-3.87	-0.03
871	909	U	82	-12.84	-0.8	22.25	-65.68	-0.55

i-nuc	BP(j)	Nuc	#BP_Win	avgMFE	avgZ	avgED	SumZ	SumZ/#TotalWindows	BPs= 3
nt-872	-	C	120	-	-	-	-	-
872	861	G	33	-20.85	-0.91	31.83	-30.18	-0.25
872	793	G	4	-17.15	-0.97	20.53	-3.87	-0.03
872	908	G	82	-12.84	-0.8	22.25	-65.68	-0.55
872	NoBP	C	1	-12.5	-1.05	17.48	-1.05	-0.01

i-nuc	BP(j)	Nuc	#BP_Win	avgMFE	avgZ	avgED	SumZ	SumZ/#TotalWindows	BPs= 2
nt-873	-	C	120	-	-	-	-	-
873	NoBP	C	34	-20.27	-0.93	31.13	-31.5	-0.26
873	792	G	4	-17.15	-0.97	20.53	-3.87	-0.03
873	907	G	82	-12.84	-0.8	22.25	-65.68	-0.55

i-nuc	BP(j)	Nuc	#BP_Win	avgMFE	avgZ	avgED	SumZ	SumZ/#TotalWindows	BPs= 1
nt-874	-	U	120	-	-	-	-	-
874	NoBP	U	116	-14.91	-0.83	24.82	-96.85	-0.81
874	791	A	4	-17.15	-0.97	20.53	-3.87	-0.03

i-nuc	BP(j)	Nuc	#BP_Win	avgMFE	avgZ	avgED	SumZ	SumZ/#TotalWindows	BPs= 0
nt-875	-	U	120	-	-	-	-	-
875	NoBP	U	120	-14.89	-0.84	24.63	-100.35	-0.84

i-nuc	BP(j)	Nuc	#BP_Win	avgMFE	avgZ	avgED	SumZ	SumZ/#TotalWindows	BPs= 0
nt-876	-	C	120	-	-	-	-	-
876	NoBP	C	120	-14.79	-0.83	24.58	-99.96	-0.83

i-nuc	BP(j)	Nuc	#BP_Win	avgMFE	avgZ	avgED	SumZ	SumZ/#TotalWindows	BPs= 0
nt-877	-	C	120	-	-	-	-	-
877	NoBP	C	120	-14.69	-0.83	24.54	-99.14	-0.83

i-nuc	BP(j)	Nuc	#BP_Win	avgMFE	avgZ	avgED	SumZ	SumZ/#TotalWindows	BPs= 2
nt-878	-	C	120	-	-	-	-	-
878	NoBP	C	109	-14.23	-0.83	24.0	-90.81	-0.76
878	786	G	4	-17.15	-0.97	20.53	-3.87	-0.03
878	901	G	7	-18.74	-0.49	34.9	-3.41	-0.03

i-nuc	BP(j)	Nuc	#BP_Win	avgMFE	avgZ	avgED	SumZ	SumZ/#TotalWindows	BPs= 2
nt-879	-	U	120	-	-	-	-	-
879	NoBP	U	109	-14.12	-0.82	24.0	-89.42	-0.75
879	785	A	4	-17.15	-0.97	20.53	-3.87	-0.03
879	900	A	7	-18.74	-0.49	34.9	-3.41	-0.03

i-nuc	BP(j)	Nuc	#BP_Win	avgMFE	avgZ	avgED	SumZ	SumZ/#TotalWindows	BPs= 3
nt-880	-	U	120	-	-	-	-	-
880	NoBP	U	27	-17.59	-0.83	29.28	-22.33	-0.19
880	784	A	4	-17.15	-0.97	20.53	-3.87	-0.03
880	899	G	7	-18.74	-0.49	34.9	-3.41	-0.03
880	901	G	82	-12.84	-0.8	22.25	-65.68	-0.55

i-nuc	BP(j)	Nuc	#BP_Win	avgMFE	avgZ	avgED	SumZ	SumZ/#TotalWindows	BPs= 2
nt-881	-	U	120	-	-	-	-	-
881	NoBP	U	29	-17.04	-0.81	27.99	-23.41	-0.2
881	900	A	84	-12.98	-0.8	22.42	-67.01	-0.56
881	898	A	7	-18.74	-0.49	34.9	-3.41	-0.03

i-nuc	BP(j)	Nuc	#BP_Win	avgMFE	avgZ	avgED	SumZ	SumZ/#TotalWindows	BPs= 2
nt-882	-	C	120	-	-	-	-	-
882	NoBP	C	28	-16.64	-0.78	27.53	-21.79	-0.18
882	899	G	85	-13.01	-0.79	22.57	-67.12	-0.56
882	897	G	7	-18.74	-0.49	34.9	-3.41	-0.03

i-nuc	BP(j)	Nuc	#BP_Win	avgMFE	avgZ	avgED	SumZ	SumZ/#TotalWindows	BPs= 2
nt-883	-	U	120	-	-	-	-	-
883	NoBP	U	31	-16.66	-0.63	29.92	-19.68	-0.16
883	781	A	4	-17.15	-0.97	20.53	-3.87	-0.03
883	898	A	85	-13.01	-0.79	22.57	-67.12	-0.56

i-nuc	BP(j)	Nuc	#BP_Win	avgMFE	avgZ	avgED	SumZ	SumZ/#TotalWindows	BPs= 2
nt-884	-	G	120	-	-	-	-	-
884	NoBP	G	109	-13.61	-0.75	23.76	-82.15	-0.68
884	780	C	4	-17.15	-0.97	20.53	-3.87	-0.03
884	895	U	7	-18.74	-0.49	34.9	-3.41	-0.03

i-nuc	BP(j)	Nuc	#BP_Win	avgMFE	avgZ	avgED	SumZ	SumZ/#TotalWindows	BPs= 3
nt-885	-	A	120	-	-	-	-	-
885	NoBP	A	24	-15.42	-0.58	27.55	-13.88	-0.12
885	779	U	4	-17.15	-0.97	20.53	-3.87	-0.03
885	896	U	85	-13.01	-0.79	22.57	-67.12	-0.56
885	894	U	7	-18.74	-0.49	34.9	-3.41	-0.03

i-nuc	BP(j)	Nuc	#BP_Win	avgMFE	avgZ	avgED	SumZ	SumZ/#TotalWindows	BPs= 2
nt-886	-	A	120	-	-	-	-	-
886	NoBP	A	28	-15.44	-0.6	26.28	-16.8	-0.14
886	895	U	85	-13.01	-0.79	22.57	-67.12	-0.56
886	893	U	7	-18.74	-0.49	34.9	-3.41	-0.03

i-nuc	BP(j)	Nuc	#BP_Win	avgMFE	avgZ	avgED	SumZ	SumZ/#TotalWindows	BPs= 1
nt-887	-	A	120	-	-	-	-	-
887	NoBP	A	35	-15.93	-0.55	27.8	-19.25	-0.16
887	894	U	85	-13.01	-0.79	22.57	-67.12	-0.56

i-nuc	BP(j)	Nuc	#BP_Win	avgMFE	avgZ	avgED	SumZ	SumZ/#TotalWindows	BPs= 1
nt-888	-	A	120	-	-	-	-	-
888	NoBP	A	35	-15.75	-0.51	27.57	-17.82	-0.15
888	893	U	85	-13.01	-0.79	22.57	-67.12	-0.56

i-nuc	BP(j)	Nuc	#BP_Win	avgMFE	avgZ	avgED	SumZ	SumZ/#TotalWindows	BPs= 0
nt-889	-	U	120	-	-	-	-	-
889	NoBP	U	120	-13.76	-0.69	23.97	-83.39	-0.69

i-nuc	BP(j)	Nuc	#BP_Win	avgMFE	avgZ	avgED	SumZ	SumZ/#TotalWindows	BPs= 0
nt-890	-	C	120	-	-	-	-	-
890	NoBP	C	120	-13.71	-0.68	23.95	-81.66	-0.68

i-nuc	BP(j)	Nuc	#BP_Win	avgMFE	avgZ	avgED	SumZ	SumZ/#TotalWindows	BPs= 0
nt-891	-	C	120	-	-	-	-	-
891	NoBP	C	120	-13.66	-0.67	23.93	-79.94	-0.67

i-nuc	BP(j)	Nuc	#BP_Win	avgMFE	avgZ	avgED	SumZ	SumZ/#TotalWindows	BPs= 0
nt-892	-	C	120	-	-	-	-	-
892	NoBP	C	120	-13.61	-0.65	23.93	-78.41	-0.65

i-nuc	BP(j)	Nuc	#BP_Win	avgMFE	avgZ	avgED	SumZ	SumZ/#TotalWindows	BPs= 2
nt-893	-	U	120	-	-	-	-	-
893	NoBP	U	28	-13.94	-0.23	25.35	-6.31	-0.05
893	888	A	85	-13.01	-0.79	22.57	-67.12	-0.56
893	886	A	7	-18.74	-0.49	34.9	-3.41	-0.03

i-nuc	BP(j)	Nuc	#BP_Win	avgMFE	avgZ	avgED	SumZ	SumZ/#TotalWindows	BPs= 2
nt-894	-	U	120	-	-	-	-	-
894	NoBP	U	28	-13.75	-0.17	25.34	-4.75	-0.04
894	887	A	85	-13.01	-0.79	22.57	-67.12	-0.56
894	885	A	7	-18.74	-0.49	34.9	-3.41	-0.03

i-nuc	BP(j)	Nuc	#BP_Win	avgMFE	avgZ	avgED	SumZ	SumZ/#TotalWindows	BPs= 2
nt-895	-	U	120	-	-	-	-	-
895	NoBP	U	28	-13.61	-0.13	25.34	-3.6	-0.03
895	886	A	85	-13.01	-0.79	22.57	-67.12	-0.56
895	884	G	7	-18.74	-0.49	34.9	-3.41	-0.03

i-nuc	BP(j)	Nuc	#BP_Win	avgMFE	avgZ	avgED	SumZ	SumZ/#TotalWindows	BPs= 1
nt-896	-	U	120	-	-	-	-	-
896	NoBP	U	35	-14.54	-0.16	27.38	-5.67	-0.05
896	885	A	85	-13.01	-0.79	22.57	-67.12	-0.56

i-nuc	BP(j)	Nuc	#BP_Win	avgMFE	avgZ	avgED	SumZ	SumZ/#TotalWindows	BPs= 2
nt-897	-	G	120	-	-	-	-	-
897	NoBP	G	87	-13.11	-0.79	22.5	-69.0	-0.58
897	882	C	7	-18.74	-0.49	34.9	-3.41	-0.03
897	938	C	26	-13.08	0.06	26.4	1.6	0.01

i-nuc	BP(j)	Nuc	#BP_Win	avgMFE	avgZ	avgED	SumZ	SumZ/#TotalWindows	BPs= 4
nt-898	-	A	120	-	-	-	-	-
898	NoBP	A	1	-17.0	-0.76	20.37	-0.76	-0.01
898	883	U	85	-13.01	-0.79	22.57	-67.12	-0.56
898	881	U	7	-18.74	-0.49	34.9	-3.41	-0.03
898	937	U	26	-13.08	0.06	26.4	1.6	0.01
898	926	U	1	-12.9	1.3	29.61	1.3	0.01

i-nuc	BP(j)	Nuc	#BP_Win	avgMFE	avgZ	avgED	SumZ	SumZ/#TotalWindows	BPs= 4
nt-899	-	G	120	-	-	-	-	-
899	882	C	85	-13.01	-0.79	22.57	-67.12	-0.56
899	880	U	7	-18.74	-0.49	34.9	-3.41	-0.03
899	936	C	26	-13.08	0.06	26.4	1.6	0.01
899	925	C	2	-13.1	1.42	31.29	2.83	0.02

i-nuc	BP(j)	Nuc	#BP_Win	avgMFE	avgZ	avgED	SumZ	SumZ/#TotalWindows	BPs= 4
nt-900	-	A	120	-	-	-	-	-
900	881	U	84	-12.98	-0.8	22.42	-67.01	-0.56
900	879	U	7	-18.74	-0.49	34.9	-3.41	-0.03
900	935	U	26	-13.08	0.06	26.4	1.6	0.01
900	924	U	2	-13.1	1.42	31.29	2.83	0.02
900	NoBP	A	1	-15.1	1.12	28.43	1.12	0.01

i-nuc	BP(j)	Nuc	#BP_Win	avgMFE	avgZ	avgED	SumZ	SumZ/#TotalWindows	BPs= 4
nt-901	-	G	120	-	-	-	-	-
901	NoBP	G	3	-16.57	0.47	29.02	1.41	0.01
901	878	C	7	-18.74	-0.49	34.9	-3.41	-0.03
901	880	U	82	-12.84	-0.8	22.25	-65.68	-0.55
901	934	U	26	-13.08	0.06	26.4	1.6	0.01
901	923	C	2	-13.1	1.42	31.29	2.83	0.02

i-nuc	BP(j)	Nuc	#BP_Win	avgMFE	avgZ	avgED	SumZ	SumZ/#TotalWindows	BPs= 1
nt-902	-	U	120	-	-	-	-	-
902	NoBP	U	94	-13.36	-0.67	23.59	-63.4	-0.53
902	933	A	26	-13.08	0.06	26.4	1.6	0.01

i-nuc	BP(j)	Nuc	#BP_Win	avgMFE	avgZ	avgED	SumZ	SumZ/#TotalWindows	BPs= 0
nt-903	-	C	120	-	-	-	-	-
903	NoBP	C	120	-13.27	-0.5	24.21	-59.94	-0.5

i-nuc	BP(j)	Nuc	#BP_Win	avgMFE	avgZ	avgED	SumZ	SumZ/#TotalWindows	BPs= 0
nt-904	-	A	120	-	-	-	-	-
904	NoBP	A	120	-13.24	-0.49	24.22	-58.25	-0.49

i-nuc	BP(j)	Nuc	#BP_Win	avgMFE	avgZ	avgED	SumZ	SumZ/#TotalWindows	BPs= 0
nt-905	-	C	120	-	-	-	-	-
905	NoBP	C	120	-13.23	-0.48	24.12	-57.42	-0.48

i-nuc	BP(j)	Nuc	#BP_Win	avgMFE	avgZ	avgED	SumZ	SumZ/#TotalWindows	BPs= 0
nt-906	-	U	120	-	-	-	-	-
906	NoBP	U	120	-13.24	-0.48	23.97	-57.38	-0.48

i-nuc	BP(j)	Nuc	#BP_Win	avgMFE	avgZ	avgED	SumZ	SumZ/#TotalWindows	BPs= 4
nt-907	-	G	120	-	-	-	-	-
907	NoBP	G	2	-18.2	-0.07	37.3	-0.14	-0.0
907	873	C	82	-12.84	-0.8	22.25	-65.68	-0.55
907	929	C	26	-13.08	0.06	26.4	1.6	0.01
907	917	C	2	-13.1	1.42	31.29	2.83	0.02
907	923	C	8	-17.0	0.52	26.22	4.19	0.03

i-nuc	BP(j)	Nuc	#BP_Win	avgMFE	avgZ	avgED	SumZ	SumZ/#TotalWindows	BPs= 4
nt-908	-	G	120	-	-	-	-	-
908	NoBP	G	2	-19.3	-0.3	27.23	-0.6	-0.01
908	872	C	82	-12.84	-0.8	22.25	-65.68	-0.55
908	928	C	26	-13.08	0.06	26.4	1.6	0.01
908	916	U	2	-13.1	1.42	31.29	2.83	0.02
908	922	C	8	-17.0	0.52	26.22	4.19	0.03

i-nuc	BP(j)	Nuc	#BP_Win	avgMFE	avgZ	avgED	SumZ	SumZ/#TotalWindows	BPs= 4
nt-909	-	U	120	-	-	-	-	-
909	871	G	82	-12.84	-0.8	22.25	-65.68	-0.55
909	927	A	26	-13.08	0.06	26.4	1.6	0.01
909	915	A	2	-13.1	1.42	31.29	2.83	0.02
909	921	A	8	-17.0	0.52	26.22	4.19	0.03
909	NoBP	U	2	-20.4	-0.93	17.07	-1.86	-0.02

i-nuc	BP(j)	Nuc	#BP_Win	avgMFE	avgZ	avgED	SumZ	SumZ/#TotalWindows	BPs= 1
nt-910	-	C	120	-	-	-	-	-
910	870	G	67	-12.4	-0.67	22.74	-45.18	-0.38
910	NoBP	C	53	-14.47	-0.28	24.01	-15.08	-0.13

i-nuc	BP(j)	Nuc	#BP_Win	avgMFE	avgZ	avgED	SumZ	SumZ/#TotalWindows	BPs= 0
nt-911	-	C	120	-	-	-	-	-
911	NoBP	C	120	-13.32	-0.51	23.16	-61.11	-0.51

i-nuc	BP(j)	Nuc	#BP_Win	avgMFE	avgZ	avgED	SumZ	SumZ/#TotalWindows	BPs= 0
nt-912	-	U	120	-	-	-	-	-
912	NoBP	U	120	-13.33	-0.51	23.03	-61.68	-0.51

i-nuc	BP(j)	Nuc	#BP_Win	avgMFE	avgZ	avgED	SumZ	SumZ/#TotalWindows	BPs= 0
nt-913	-	U	120	-	-	-	-	-
913	NoBP	U	120	-13.34	-0.52	22.94	-61.96	-0.52

i-nuc	BP(j)	Nuc	#BP_Win	avgMFE	avgZ	avgED	SumZ	SumZ/#TotalWindows	BPs= 0
nt-914	-	A	120	-	-	-	-	-
914	NoBP	A	120	-13.35	-0.52	22.85	-62.0	-0.52

i-nuc	BP(j)	Nuc	#BP_Win	avgMFE	avgZ	avgED	SumZ	SumZ/#TotalWindows	BPs= 1
nt-915	-	A	120	-	-	-	-	-
915	NoBP	A	118	-13.37	-0.55	22.62	-64.9	-0.54
915	909	U	2	-13.1	1.42	31.29	2.83	0.02

i-nuc	BP(j)	Nuc	#BP_Win	avgMFE	avgZ	avgED	SumZ	SumZ/#TotalWindows	BPs= 1
nt-916	-	U	120	-	-	-	-	-
916	NoBP	U	118	-13.38	-0.55	22.59	-65.11	-0.54
916	908	G	2	-13.1	1.42	31.29	2.83	0.02

i-nuc	BP(j)	Nuc	#BP_Win	avgMFE	avgZ	avgED	SumZ	SumZ/#TotalWindows	BPs= 1
nt-917	-	C	120	-	-	-	-	-
917	NoBP	C	118	-13.41	-0.55	22.54	-65.48	-0.55
917	907	G	2	-13.1	1.42	31.29	2.83	0.02

i-nuc	BP(j)	Nuc	#BP_Win	avgMFE	avgZ	avgED	SumZ	SumZ/#TotalWindows	BPs= 0
nt-918	-	U	120	-	-	-	-	-
918	NoBP	U	120	-13.45	-0.53	22.63	-63.53	-0.53

i-nuc	BP(j)	Nuc	#BP_Win	avgMFE	avgZ	avgED	SumZ	SumZ/#TotalWindows	BPs= 0
nt-919	-	C	120	-	-	-	-	-
919	NoBP	C	120	-13.49	-0.54	22.58	-64.31	-0.54

i-nuc	BP(j)	Nuc	#BP_Win	avgMFE	avgZ	avgED	SumZ	SumZ/#TotalWindows	BPs= 0
nt-920	-	U	120	-	-	-	-	-
920	NoBP	U	120	-13.54	-0.54	22.53	-64.97	-0.54

i-nuc	BP(j)	Nuc	#BP_Win	avgMFE	avgZ	avgED	SumZ	SumZ/#TotalWindows	BPs= 1
nt-921	-	A	120	-	-	-	-	-
921	NoBP	A	112	-13.34	-0.62	22.21	-69.9	-0.58
921	909	U	8	-17.0	0.52	26.22	4.19	0.03

i-nuc	BP(j)	Nuc	#BP_Win	avgMFE	avgZ	avgED	SumZ	SumZ/#TotalWindows	BPs= 1
nt-922	-	C	120	-	-	-	-	-
922	NoBP	C	112	-13.39	-0.63	22.18	-70.56	-0.59
922	908	G	8	-17.0	0.52	26.22	4.19	0.03

i-nuc	BP(j)	Nuc	#BP_Win	avgMFE	avgZ	avgED	SumZ	SumZ/#TotalWindows	BPs= 2
nt-923	-	C	120	-	-	-	-	-
923	NoBP	C	110	-13.47	-0.68	21.97	-74.86	-0.62
923	901	G	2	-13.1	1.42	31.29	2.83	0.02
923	907	G	8	-17.0	0.52	26.22	4.19	0.03

i-nuc	BP(j)	Nuc	#BP_Win	avgMFE	avgZ	avgED	SumZ	SumZ/#TotalWindows	BPs= 1
nt-924	-	U	120	-	-	-	-	-
924	NoBP	U	118	-13.78	-0.61	22.22	-71.84	-0.6
924	900	A	2	-13.1	1.42	31.29	2.83	0.02

i-nuc	BP(j)	Nuc	#BP_Win	avgMFE	avgZ	avgED	SumZ	SumZ/#TotalWindows	BPs= 1
nt-925	-	C	120	-	-	-	-	-
925	NoBP	C	118	-13.86	-0.62	22.17	-72.91	-0.61
925	899	G	2	-13.1	1.42	31.29	2.83	0.02

i-nuc	BP(j)	Nuc	#BP_Win	avgMFE	avgZ	avgED	SumZ	SumZ/#TotalWindows	BPs= 1
nt-926	-	U	120	-	-	-	-	-
926	NoBP	U	119	-13.93	-0.61	22.21	-72.34	-0.6
926	898	A	1	-12.9	1.3	29.61	1.3	0.01

i-nuc	BP(j)	Nuc	#BP_Win	avgMFE	avgZ	avgED	SumZ	SumZ/#TotalWindows	BPs= 1
nt-927	-	A	120	-	-	-	-	-
927	NoBP	A	94	-14.24	-0.78	21.06	-73.63	-0.61
927	909	U	26	-13.08	0.06	26.4	1.6	0.01

i-nuc	BP(j)	Nuc	#BP_Win	avgMFE	avgZ	avgED	SumZ	SumZ/#TotalWindows	BPs= 1
nt-928	-	C	120	-	-	-	-	-
928	NoBP	C	94	-14.34	-0.79	20.99	-74.58	-0.62
928	908	G	26	-13.08	0.06	26.4	1.6	0.01

i-nuc	BP(j)	Nuc	#BP_Win	avgMFE	avgZ	avgED	SumZ	SumZ/#TotalWindows	BPs= 2
nt-929	-	C	120	-	-	-	-	-
929	NoBP	C	90	-14.38	-0.88	20.53	-79.54	-0.66
929	907	G	26	-13.08	0.06	26.4	1.6	0.01
929	1019	G	4	-15.4	0.99	29.56	3.97	0.03

i-nuc	BP(j)	Nuc	#BP_Win	avgMFE	avgZ	avgED	SumZ	SumZ/#TotalWindows	BPs= 1
nt-930	-	C	120	-	-	-	-	-
930	NoBP	C	116	-14.17	-0.68	21.77	-78.97	-0.66
930	1018	G	4	-15.4	0.99	29.56	3.97	0.03

i-nuc	BP(j)	Nuc	#BP_Win	avgMFE	avgZ	avgED	SumZ	SumZ/#TotalWindows	BPs= 1
nt-931	-	C	120	-	-	-	-	-
931	NoBP	C	116	-14.24	-0.69	21.68	-79.92	-0.67
931	1017	G	4	-15.4	0.99	29.56	3.97	0.03

i-nuc	BP(j)	Nuc	#BP_Win	avgMFE	avgZ	avgED	SumZ	SumZ/#TotalWindows	BPs= 2
nt-932	-	C	120	-	-	-	-	-
932	NoBP	C	103	-14.28	-0.59	21.91	-61.06	-0.51
932	951	G	13	-14.62	-1.5	19.14	-19.55	-0.16
932	1016	G	4	-15.4	0.99	29.56	3.97	0.03

i-nuc	BP(j)	Nuc	#BP_Win	avgMFE	avgZ	avgED	SumZ	SumZ/#TotalWindows	BPs= 3
nt-933	-	A	120	-	-	-	-	-
933	NoBP	A	77	-14.8	-0.82	20.27	-63.1	-0.53
933	950	U	13	-14.62	-1.5	19.14	-19.55	-0.16
933	902	U	26	-13.08	0.06	26.4	1.6	0.01
933	1015	U	4	-15.4	0.99	29.56	3.97	0.03

i-nuc	BP(j)	Nuc	#BP_Win	avgMFE	avgZ	avgED	SumZ	SumZ/#TotalWindows	BPs= 1
nt-934	-	U	120	-	-	-	-	-
934	NoBP	U	94	-14.89	-0.84	20.4	-79.19	-0.66
934	901	G	26	-13.08	0.06	26.4	1.6	0.01

i-nuc	BP(j)	Nuc	#BP_Win	avgMFE	avgZ	avgED	SumZ	SumZ/#TotalWindows	BPs= 1
nt-935	-	U	120	-	-	-	-	-
935	NoBP	U	94	-14.99	-0.85	20.31	-79.53	-0.66
935	900	A	26	-13.08	0.06	26.4	1.6	0.01

i-nuc	BP(j)	Nuc	#BP_Win	avgMFE	avgZ	avgED	SumZ	SumZ/#TotalWindows	BPs= 2
nt-936	-	C	120	-	-	-	-	-
936	NoBP	C	81	-15.17	-0.74	20.39	-60.25	-0.5
936	947	G	13	-14.62	-1.5	19.14	-19.55	-0.16
936	899	G	26	-13.08	0.06	26.4	1.6	0.01

i-nuc	BP(j)	Nuc	#BP_Win	avgMFE	avgZ	avgED	SumZ	SumZ/#TotalWindows	BPs= 1
nt-937	-	U	120	-	-	-	-	-
937	NoBP	U	94	-15.19	-0.85	20.12	-79.92	-0.67
937	898	A	26	-13.08	0.06	26.4	1.6	0.01

i-nuc	BP(j)	Nuc	#BP_Win	avgMFE	avgZ	avgED	SumZ	SumZ/#TotalWindows	BPs= 1
nt-938	-	C	120	-	-	-	-	-
938	NoBP	C	94	-15.29	-0.85	20.05	-79.79	-0.66
938	897	G	26	-13.08	0.06	26.4	1.6	0.01

i-nuc	BP(j)	Nuc	#BP_Win	avgMFE	avgZ	avgED	SumZ	SumZ/#TotalWindows	BPs= 1
nt-939	-	C	120	-	-	-	-	-
939	NoBP	C	119	-14.93	-0.66	21.34	-78.18	-0.65
939	964	G	1	-9.8	0.19	24.93	0.19	0.0

i-nuc	BP(j)	Nuc	#BP_Win	avgMFE	avgZ	avgED	SumZ	SumZ/#TotalWindows	BPs= 2
nt-940	-	C	120	-	-	-	-	-
940	NoBP	C	113	-14.72	-0.66	21.38	-75.02	-0.63
940	963	G	1	-9.8	0.19	24.93	0.19	0.0
940	1052	G	6	-20.6	-0.49	18.78	-2.96	-0.02

i-nuc	BP(j)	Nuc	#BP_Win	avgMFE	avgZ	avgED	SumZ	SumZ/#TotalWindows	BPs= 1
nt-941	-	U	120	-	-	-	-	-
941	NoBP	U	114	-14.77	-0.65	21.35	-74.17	-0.62
941	1051	A	6	-20.6	-0.49	18.78	-2.96	-0.02

i-nuc	BP(j)	Nuc	#BP_Win	avgMFE	avgZ	avgED	SumZ	SumZ/#TotalWindows	BPs= 1
nt-942	-	U	120	-	-	-	-	-
942	NoBP	U	119	-15.12	-0.64	21.27	-76.28	-0.64
942	1058	A	1	-21.4	-0.3	16.54	-0.3	-0.0

i-nuc	BP(j)	Nuc	#BP_Win	avgMFE	avgZ	avgED	SumZ	SumZ/#TotalWindows	BPs= 3
nt-943	-	C	120	-	-	-	-	-
943	NoBP	C	41	-12.29	-0.95	21.37	-38.87	-0.32
943	978	G	77	-16.71	-0.48	21.25	-36.78	-0.31
943	1057	G	1	-21.4	-0.3	16.54	-0.3	-0.0
943	1059	G	1	-21.8	-0.03	20.19	-0.03	-0.0

i-nuc	BP(j)	Nuc	#BP_Win	avgMFE	avgZ	avgED	SumZ	SumZ/#TotalWindows	BPs= 4
nt-944	-	U	120	-	-	-	-	-
944	NoBP	U	40	-12.69	-0.96	21.25	-38.25	-0.32
944	959	G	1	-9.8	0.19	24.93	0.19	0.0
944	977	A	77	-16.71	-0.48	21.25	-36.78	-0.31
944	1056	A	1	-21.4	-0.3	16.54	-0.3	-0.0
944	1058	A	1	-21.8	-0.03	20.19	-0.03	-0.0

i-nuc	BP(j)	Nuc	#BP_Win	avgMFE	avgZ	avgED	SumZ	SumZ/#TotalWindows	BPs= 4
nt-945	-	U	120	-	-	-	-	-
945	NoBP	U	40	-13.02	-0.93	21.25	-37.3	-0.31
945	958	A	1	-9.8	0.19	24.93	0.19	0.0
945	976	A	77	-16.71	-0.48	21.25	-36.78	-0.31
945	1055	A	1	-21.4	-0.3	16.54	-0.3	-0.0
945	1057	G	1	-21.8	-0.03	20.19	-0.03	-0.0

i-nuc	BP(j)	Nuc	#BP_Win	avgMFE	avgZ	avgED	SumZ	SumZ/#TotalWindows	BPs= 4
nt-946	-	U	120	-	-	-	-	-
946	NoBP	U	35	-12.34	-0.95	21.58	-33.37	-0.28
946	957	A	1	-9.8	0.19	24.93	0.19	0.0
946	975	A	77	-16.71	-0.48	21.25	-36.78	-0.31
946	1046	A	6	-20.6	-0.49	18.78	-2.96	-0.02
946	1056	A	1	-21.8	-0.03	20.19	-0.03	-0.0

i-nuc	BP(j)	Nuc	#BP_Win	avgMFE	avgZ	avgED	SumZ	SumZ/#TotalWindows	BPs= 4
nt-947	-	G	120	-	-	-	-	-
947	NoBP	G	23	-12.09	-0.55	22.8	-12.59	-0.1
947	956	C	1	-9.8	0.19	24.93	0.19	0.0
947	936	C	13	-14.62	-1.5	19.14	-19.55	-0.16
947	974	C	77	-16.71	-0.48	21.25	-36.78	-0.31
947	1045	C	6	-20.6	-0.49	18.78	-2.96	-0.02

i-nuc	BP(j)	Nuc	#BP_Win	avgMFE	avgZ	avgED	SumZ	SumZ/#TotalWindows	BPs= 1
nt-948	-	U	120	-	-	-	-	-
948	NoBP	U	43	-14.36	-0.8	20.98	-34.36	-0.29
948	973	A	77	-16.71	-0.48	21.25	-36.78	-0.31

i-nuc	BP(j)	Nuc	#BP_Win	avgMFE	avgZ	avgED	SumZ	SumZ/#TotalWindows	BPs= 3
nt-949	-	C	120	-	-	-	-	-
949	NoBP	C	38	-13.63	-0.87	21.16	-32.87	-0.27
949	967	G	77	-16.71	-0.48	21.25	-36.78	-0.31
949	1052	G	2	-21.6	-0.16	18.37	-0.33	-0.0
949	1066	G	3	-23.87	-0.08	19.45	-0.24	-0.0

i-nuc	BP(j)	Nuc	#BP_Win	avgMFE	avgZ	avgED	SumZ	SumZ/#TotalWindows	BPs= 5
nt-950	-	U	120	-	-	-	-	-
950	NoBP	U	19	-11.53	-0.46	23.4	-8.74	-0.07
950	933	A	13	-14.62	-1.5	19.14	-19.55	-0.16
950	966	A	77	-16.71	-0.48	21.25	-36.78	-0.31
950	1042	A	6	-20.6	-0.49	18.78	-2.96	-0.02
950	1051	A	2	-21.6	-0.16	18.37	-0.33	-0.0
950	1065	G	3	-23.87	-0.08	19.45	-0.24	-0.0

i-nuc	BP(j)	Nuc	#BP_Win	avgMFE	avgZ	avgED	SumZ	SumZ/#TotalWindows	BPs= 5
nt-951	-	G	120	-	-	-	-	-
951	NoBP	G	19	-12.29	-0.37	23.42	-7.1	-0.06
951	932	C	13	-14.62	-1.5	19.14	-19.55	-0.16
951	965	C	77	-16.71	-0.48	21.25	-36.78	-0.31
951	1041	C	6	-20.6	-0.49	18.78	-2.96	-0.02
951	1050	U	2	-21.6	-0.16	18.37	-0.33	-0.0
951	1064	U	3	-23.87	-0.08	19.45	-0.24	-0.0

i-nuc	BP(j)	Nuc	#BP_Win	avgMFE	avgZ	avgED	SumZ	SumZ/#TotalWindows	BPs= 4
nt-952	-	U	120	-	-	-	-	-
952	NoBP	U	32	-13.69	-0.8	21.72	-25.51	-0.21
952	964	G	77	-16.71	-0.48	21.25	-36.78	-0.31
952	1040	A	6	-20.6	-0.49	18.78	-2.96	-0.02
952	1049	A	2	-21.6	-0.16	18.37	-0.33	-0.0
952	1063	A	3	-23.87	-0.08	19.45	-0.24	-0.0

i-nuc	BP(j)	Nuc	#BP_Win	avgMFE	avgZ	avgED	SumZ	SumZ/#TotalWindows	BPs= 3
nt-953	-	U	120	-	-	-	-	-
953	NoBP	U	34	-14.58	-0.73	21.6	-24.66	-0.21
953	963	G	77	-16.71	-0.48	21.25	-36.78	-0.31
953	1039	A	6	-20.6	-0.49	18.78	-2.96	-0.02
953	1062	A	3	-23.87	-0.08	19.45	-0.24	-0.0

i-nuc	BP(j)	Nuc	#BP_Win	avgMFE	avgZ	avgED	SumZ	SumZ/#TotalWindows	BPs= 3
nt-954	-	A	120	-	-	-	-	-
954	NoBP	A	38	-15.54	-0.69	21.4	-26.11	-0.22
954	962	U	77	-16.71	-0.48	21.25	-36.78	-0.31
954	1047	U	2	-21.6	-0.16	18.37	-0.33	-0.0
954	1061	U	3	-23.87	-0.08	19.45	-0.24	-0.0

i-nuc	BP(j)	Nuc	#BP_Win	avgMFE	avgZ	avgED	SumZ	SumZ/#TotalWindows	BPs= 2
nt-955	-	U	120	-	-	-	-	-
955	NoBP	U	115	-16.45	-0.54	21.33	-61.62	-0.51
955	1046	A	2	-21.6	-0.16	18.37	-0.33	-0.0
955	1060	G	3	-23.87	-0.08	19.45	-0.24	-0.0

i-nuc	BP(j)	Nuc	#BP_Win	avgMFE	avgZ	avgED	SumZ	SumZ/#TotalWindows	BPs= 3
nt-956	-	C	120	-	-	-	-	-
956	NoBP	C	103	-17.0	-0.4	21.5	-41.59	-0.35
956	947	G	1	-9.8	0.19	24.93	0.19	0.0
956	870	G	13	-14.62	-1.5	19.14	-19.55	-0.16
956	1059	G	3	-23.87	-0.08	19.45	-0.24	-0.0

i-nuc	BP(j)	Nuc	#BP_Win	avgMFE	avgZ	avgED	SumZ	SumZ/#TotalWindows	BPs= 3
nt-957	-	A	120	-	-	-	-	-
957	NoBP	A	104	-17.28	-0.39	21.44	-40.9	-0.34
957	946	U	1	-9.8	0.19	24.93	0.19	0.0
957	869	U	13	-14.62	-1.5	19.14	-19.55	-0.16
957	1044	U	2	-21.6	-0.16	18.37	-0.33	-0.0

i-nuc	BP(j)	Nuc	#BP_Win	avgMFE	avgZ	avgED	SumZ	SumZ/#TotalWindows	BPs= 3
nt-958	-	A	120	-	-	-	-	-
958	NoBP	A	104	-17.44	-0.39	21.37	-40.23	-0.34
958	945	U	1	-9.8	0.19	24.93	0.19	0.0
958	868	U	13	-14.62	-1.5	19.14	-19.55	-0.16
958	1043	U	2	-21.6	-0.16	18.37	-0.33	-0.0

i-nuc	BP(j)	Nuc	#BP_Win	avgMFE	avgZ	avgED	SumZ	SumZ/#TotalWindows	BPs= 3
nt-959	-	G	120	-	-	-	-	-
959	NoBP	G	104	-17.6	-0.38	21.28	-39.45	-0.33
959	944	U	1	-9.8	0.19	24.93	0.19	0.0
959	867	C	13	-14.62	-1.5	19.14	-19.55	-0.16
959	1041	C	2	-21.6	-0.16	18.37	-0.33	-0.0

i-nuc	BP(j)	Nuc	#BP_Win	avgMFE	avgZ	avgED	SumZ	SumZ/#TotalWindows	BPs= 1
nt-960	-	U	120	-	-	-	-	-
960	NoBP	U	118	-17.35	-0.5	21.0	-58.52	-0.49
960	1040	A	2	-21.6	-0.16	18.37	-0.33	-0.0

i-nuc	BP(j)	Nuc	#BP_Win	avgMFE	avgZ	avgED	SumZ	SumZ/#TotalWindows	BPs= 1
nt-961	-	U	120	-	-	-	-	-
961	NoBP	U	118	-17.49	-0.49	20.91	-57.94	-0.48
961	1039	A	2	-21.6	-0.16	18.37	-0.33	-0.0

i-nuc	BP(j)	Nuc	#BP_Win	avgMFE	avgZ	avgED	SumZ	SumZ/#TotalWindows	BPs= 4
nt-962	-	U	120	-	-	-	-	-
962	NoBP	U	3	-9.0	-0.12	25.46	-0.36	-0.0
962	864	A	13	-14.62	-1.5	19.14	-19.55	-0.16
962	954	A	77	-16.71	-0.48	21.25	-36.78	-0.31
962	1000	A	25	-23.09	-0.02	19.9	-0.51	-0.0
962	1038	A	2	-21.6	-0.16	18.37	-0.33	-0.0

i-nuc	BP(j)	Nuc	#BP_Win	avgMFE	avgZ	avgED	SumZ	SumZ/#TotalWindows	BPs= 4
nt-963	-	G	120	-	-	-	-	-
963	NoBP	G	4	-19.23	-0.04	20.58	-0.18	-0.0
963	940	C	1	-9.8	0.19	24.93	0.19	0.0
963	863	C	13	-14.62	-1.5	19.14	-19.55	-0.16
963	953	U	77	-16.71	-0.48	21.25	-36.78	-0.31
963	999	C	25	-23.09	-0.02	19.9	-0.51	-0.0

i-nuc	BP(j)	Nuc	#BP_Win	avgMFE	avgZ	avgED	SumZ	SumZ/#TotalWindows	BPs= 4
nt-964	-	G	120	-	-	-	-	-
964	939	C	1	-9.8	0.19	24.93	0.19	0.0
964	862	U	13	-14.62	-1.5	19.14	-19.55	-0.16
964	952	U	77	-16.71	-0.48	21.25	-36.78	-0.31
964	997	C	29	-23.14	-0.03	19.76	-0.83	-0.01

i-nuc	BP(j)	Nuc	#BP_Win	avgMFE	avgZ	avgED	SumZ	SumZ/#TotalWindows	BPs= 3
nt-965	-	C	120	-	-	-	-	-
965	861	G	13	-14.62	-1.5	19.14	-19.55	-0.16
965	951	G	77	-16.71	-0.48	21.25	-36.78	-0.31
965	996	G	29	-23.14	-0.03	19.76	-0.83	-0.01
965	NoBP	C	1	-23.5	0.22	22.47	0.22	0.0

i-nuc	BP(j)	Nuc	#BP_Win	avgMFE	avgZ	avgED	SumZ	SumZ/#TotalWindows	BPs= 3
nt-966	-	A	120	-	-	-	-	-
966	860	U	12	-14.97	-1.63	18.67	-19.56	-0.16
966	950	U	77	-16.71	-0.48	21.25	-36.78	-0.31
966	995	U	29	-23.14	-0.03	19.76	-0.83	-0.01
966	NoBP	A	2	-23.5	0.27	22.18	0.54	0.0

i-nuc	BP(j)	Nuc	#BP_Win	avgMFE	avgZ	avgED	SumZ	SumZ/#TotalWindows	BPs= 3
nt-967	-	G	120	-	-	-	-	-
967	NoBP	G	4	-20.88	0.0	22.12	0.01	0.0
967	859	U	10	-15.44	-1.77	18.59	-17.7	-0.15
967	949	C	77	-16.71	-0.48	21.25	-36.78	-0.31
967	994	C	29	-23.14	-0.03	19.76	-0.83	-0.01

i-nuc	BP(j)	Nuc	#BP_Win	avgMFE	avgZ	avgED	SumZ	SumZ/#TotalWindows	BPs= 2
nt-968	-	U	120	-	-	-	-	-
968	858	A	10	-15.44	-1.77	18.59	-17.7	-0.15
968	NoBP	U	81	-17.05	-0.44	21.36	-35.7	-0.3
968	993	A	29	-23.14	-0.03	19.76	-0.83	-0.01

i-nuc	BP(j)	Nuc	#BP_Win	avgMFE	avgZ	avgED	SumZ	SumZ/#TotalWindows	BPs= 3
nt-969	-	G	120	-	-	-	-	-
969	857	U	8	-15.69	-1.9	18.41	-15.2	-0.13
969	NoBP	G	78	-16.69	-0.49	21.23	-37.92	-0.32
969	992	U	29	-23.14	-0.03	19.76	-0.83	-0.01
969	1080	U	5	-23.48	0.27	24.32	1.37	0.01

i-nuc	BP(j)	Nuc	#BP_Win	avgMFE	avgZ	avgED	SumZ	SumZ/#TotalWindows	BPs= 2
nt-970	-	U	120	-	-	-	-	-
970	NoBP	U	86	-16.68	-0.59	21.03	-50.76	-0.42
970	991	A	29	-23.14	-0.03	19.76	-0.83	-0.01
970	1079	A	5	-23.48	0.27	24.32	1.37	0.01

i-nuc	BP(j)	Nuc	#BP_Win	avgMFE	avgZ	avgED	SumZ	SumZ/#TotalWindows	BPs= 1
nt-971	-	C	120	-	-	-	-	-
971	NoBP	C	115	-18.36	-0.43	20.74	-48.97	-0.41
971	1078	G	5	-23.48	0.27	24.32	1.37	0.01

i-nuc	BP(j)	Nuc	#BP_Win	avgMFE	avgZ	avgED	SumZ	SumZ/#TotalWindows	BPs= 2
nt-972	-	C	120	-	-	-	-	-
972	NoBP	C	113	-18.35	-0.42	20.73	-47.62	-0.4
972	1077	G	5	-23.48	0.27	24.32	1.37	0.01
972	1085	G	2	-22.1	0.69	23.02	1.38	0.01

i-nuc	BP(j)	Nuc	#BP_Win	avgMFE	avgZ	avgED	SumZ	SumZ/#TotalWindows	BPs= 2
nt-973	-	A	120	-	-	-	-	-
973	NoBP	A	41	-22.19	-0.16	20.38	-6.57	-0.05
973	948	U	77	-16.71	-0.48	21.25	-36.78	-0.31
973	1084	U	2	-22.1	0.69	23.02	1.38	0.01

i-nuc	BP(j)	Nuc	#BP_Win	avgMFE	avgZ	avgED	SumZ	SumZ/#TotalWindows	BPs= 3
nt-974	-	C	120	-	-	-	-	-
974	NoBP	C	35	-22.2	-0.17	19.83	-5.83	-0.05
974	947	G	77	-16.71	-0.48	21.25	-36.78	-0.31
974	1075	G	5	-23.48	0.27	24.32	1.37	0.01
974	1085	G	3	-21.9	0.66	24.88	1.99	0.02

i-nuc	BP(j)	Nuc	#BP_Win	avgMFE	avgZ	avgED	SumZ	SumZ/#TotalWindows	BPs= 2
nt-975	-	A	120	-	-	-	-	-
975	NoBP	A	40	-22.51	-0.05	20.65	-1.84	-0.02
975	946	U	77	-16.71	-0.48	21.25	-36.78	-0.31
975	1084	U	3	-21.9	0.66	24.88	1.99	0.02

i-nuc	BP(j)	Nuc	#BP_Win	avgMFE	avgZ	avgED	SumZ	SumZ/#TotalWindows	BPs= 1
nt-976	-	A	120	-	-	-	-	-
976	NoBP	A	43	-22.61	0.06	21.18	2.68	0.02
976	945	U	77	-16.71	-0.48	21.25	-36.78	-0.31

i-nuc	BP(j)	Nuc	#BP_Win	avgMFE	avgZ	avgED	SumZ	SumZ/#TotalWindows	BPs= 1
nt-977	-	A	120	-	-	-	-	-
977	NoBP	A	43	-22.75	0.12	21.41	5.01	0.04
977	944	U	77	-16.71	-0.48	21.25	-36.78	-0.31

i-nuc	BP(j)	Nuc	#BP_Win	avgMFE	avgZ	avgED	SumZ	SumZ/#TotalWindows	BPs= 2
nt-978	-	G	120	-	-	-	-	-
978	943	C	77	-16.71	-0.48	21.25	-36.78	-0.31
978	NoBP	G	37	-23.08	0.08	21.09	2.78	0.02
978	1080	U	6	-21.95	0.7	24.81	4.18	0.03

i-nuc	BP(j)	Nuc	#BP_Win	avgMFE	avgZ	avgED	SumZ	SumZ/#TotalWindows	BPs= 2
nt-979	-	U	120	-	-	-	-	-
979	NoBP	U	105	-18.5	-0.35	20.84	-36.41	-0.3
979	1069	A	9	-22.73	0.5	26.62	4.46	0.04
979	1079	A	6	-21.95	0.7	24.81	4.18	0.03

i-nuc	BP(j)	Nuc	#BP_Win	avgMFE	avgZ	avgED	SumZ	SumZ/#TotalWindows	BPs= 2
nt-980	-	C	120	-	-	-	-	-
980	NoBP	C	105	-18.55	-0.33	21.07	-34.37	-0.29
980	1068	G	9	-22.73	0.5	26.62	4.46	0.04
980	1078	G	6	-21.95	0.7	24.81	4.18	0.03

i-nuc	BP(j)	Nuc	#BP_Win	avgMFE	avgZ	avgED	SumZ	SumZ/#TotalWindows	BPs= 2
nt-981	-	C	120	-	-	-	-	-
981	NoBP	C	105	-18.61	-0.31	21.3	-32.34	-0.27
981	1067	G	9	-22.73	0.5	26.62	4.46	0.04
981	1077	G	6	-21.95	0.7	24.81	4.18	0.03

i-nuc	BP(j)	Nuc	#BP_Win	avgMFE	avgZ	avgED	SumZ	SumZ/#TotalWindows	BPs= 0
nt-982	-	A	120	-	-	-	-	-
982	NoBP	A	120	-19.13	-0.18	22.1	-21.36	-0.18

i-nuc	BP(j)	Nuc	#BP_Win	avgMFE	avgZ	avgED	SumZ	SumZ/#TotalWindows	BPs= 3
nt-983	-	C	120	-	-	-	-	-
983	NoBP	C	104	-18.77	-0.28	21.72	-29.2	-0.24
983	1018	G	1	-13.3	1.53	32.97	1.53	0.01
983	1066	G	9	-22.73	0.5	26.62	4.46	0.04
983	1075	G	6	-21.95	0.7	24.81	4.18	0.03

i-nuc	BP(j)	Nuc	#BP_Win	avgMFE	avgZ	avgED	SumZ	SumZ/#TotalWindows	BPs= 3
nt-984	-	C	120	-	-	-	-	-
984	NoBP	C	104	-18.84	-0.26	21.88	-27.07	-0.23
984	1017	G	1	-13.3	1.53	32.97	1.53	0.01
984	1065	G	9	-22.73	0.5	26.62	4.46	0.04
984	1074	G	6	-21.95	0.7	24.81	4.18	0.03

i-nuc	BP(j)	Nuc	#BP_Win	avgMFE	avgZ	avgED	SumZ	SumZ/#TotalWindows	BPs= 3
nt-985	-	U	120	-	-	-	-	-
985	NoBP	U	104	-18.92	-0.24	21.97	-25.19	-0.21
985	1016	G	1	-13.3	1.53	32.97	1.53	0.01
985	1062	A	9	-22.73	0.5	26.62	4.46	0.04
985	1073	A	6	-21.95	0.7	24.81	4.18	0.03

i-nuc	BP(j)	Nuc	#BP_Win	avgMFE	avgZ	avgED	SumZ	SumZ/#TotalWindows	BPs= 2
nt-986	-	A	120	-	-	-	-	-
986	NoBP	A	110	-19.17	-0.18	22.17	-19.71	-0.16
986	1015	U	1	-13.3	1.53	32.97	1.53	0.01
986	1061	U	9	-22.73	0.5	26.62	4.46	0.04

i-nuc	BP(j)	Nuc	#BP_Win	avgMFE	avgZ	avgED	SumZ	SumZ/#TotalWindows	BPs= 3
nt-987	-	C	120	-	-	-	-	-
987	NoBP	C	91	-20.17	-0.33	20.7	-29.85	-0.25
987	1004	G	19	-14.93	0.6	29.66	11.39	0.09
987	1017	G	1	-12.9	1.3	29.61	1.3	0.01
987	1060	G	9	-22.73	0.5	26.62	4.46	0.04

i-nuc	BP(j)	Nuc	#BP_Win	avgMFE	avgZ	avgED	SumZ	SumZ/#TotalWindows	BPs= 4
nt-988	-	C	120	-	-	-	-	-
988	NoBP	C	85	-20.17	-0.39	20.46	-33.18	-0.28
988	1003	G	19	-14.93	0.6	29.66	11.39	0.09
988	1016	G	1	-12.9	1.3	29.61	1.3	0.01
988	1059	G	9	-22.73	0.5	26.62	4.46	0.04
988	1070	G	6	-21.95	0.7	24.81	4.18	0.03

i-nuc	BP(j)	Nuc	#BP_Win	avgMFE	avgZ	avgED	SumZ	SumZ/#TotalWindows	BPs= 3
nt-989	-	A	120	-	-	-	-	-
989	NoBP	A	99	-20.69	-0.26	21.21	-25.36	-0.21
989	1002	U	19	-14.93	0.6	29.66	11.39	0.09
989	1015	U	1	-12.9	1.3	29.61	1.3	0.01
989	1012	U	1	-13.3	1.53	32.97	1.53	0.01

i-nuc	BP(j)	Nuc	#BP_Win	avgMFE	avgZ	avgED	SumZ	SumZ/#TotalWindows	BPs= 2
nt-990	-	A	120	-	-	-	-	-
990	NoBP	A	100	-20.71	-0.23	21.35	-23.16	-0.19
990	1001	U	19	-14.93	0.6	29.66	11.39	0.09
990	1011	U	1	-13.3	1.53	32.97	1.53	0.01

i-nuc	BP(j)	Nuc	#BP_Win	avgMFE	avgZ	avgED	SumZ	SumZ/#TotalWindows	BPs= 2
nt-991	-	A	120	-	-	-	-	-
991	NoBP	A	90	-18.86	-0.11	23.66	-10.12	-0.08
991	1010	U	1	-13.3	1.53	32.97	1.53	0.01
991	970	U	29	-23.14	-0.03	19.76	-0.83	-0.01

i-nuc	BP(j)	Nuc	#BP_Win	avgMFE	avgZ	avgED	SumZ	SumZ/#TotalWindows	BPs= 1
nt-992	-	U	120	-	-	-	-	-
992	NoBP	U	91	-18.95	-0.08	23.76	-7.68	-0.06
992	969	G	29	-23.14	-0.03	19.76	-0.83	-0.01

i-nuc	BP(j)	Nuc	#BP_Win	avgMFE	avgZ	avgED	SumZ	SumZ/#TotalWindows	BPs= 2
nt-993	-	A	120	-	-	-	-	-
993	NoBP	A	82	-18.71	-0.14	23.51	-11.21	-0.09
993	968	U	29	-23.14	-0.03	19.76	-0.83	-0.01
993	1053	U	9	-22.73	0.5	26.62	4.46	0.04

i-nuc	BP(j)	Nuc	#BP_Win	avgMFE	avgZ	avgED	SumZ	SumZ/#TotalWindows	BPs= 3
nt-994	-	C	120	-	-	-	-	-
994	NoBP	C	81	-18.95	-0.15	23.57	-11.84	-0.1
994	1007	G	1	-13.3	1.53	32.97	1.53	0.01
994	967	G	29	-23.14	-0.03	19.76	-0.83	-0.01
994	1052	G	9	-22.73	0.5	26.62	4.46	0.04

i-nuc	BP(j)	Nuc	#BP_Win	avgMFE	avgZ	avgED	SumZ	SumZ/#TotalWindows	BPs= 3
nt-995	-	U	120	-	-	-	-	-
995	NoBP	U	73	-18.11	-0.08	24.31	-5.94	-0.05
995	966	A	29	-23.14	-0.03	19.76	-0.83	-0.01
995	1051	A	9	-22.73	0.5	26.62	4.46	0.04
995	1105	A	9	-26.72	-0.39	20.14	-3.55	-0.03

i-nuc	BP(j)	Nuc	#BP_Win	avgMFE	avgZ	avgED	SumZ	SumZ/#TotalWindows	BPs= 5
nt-996	-	G	120	-	-	-	-	-
996	NoBP	G	70	-18.37	-0.12	24.29	-8.13	-0.07
996	1008	C	1	-12.9	1.3	29.61	1.3	0.01
996	1005	C	1	-13.3	1.53	32.97	1.53	0.01
996	965	C	29	-23.14	-0.03	19.76	-0.83	-0.01
996	1050	U	9	-22.73	0.5	26.62	4.46	0.04
996	1104	C	10	-26.49	-0.34	20.18	-3.4	-0.03

i-nuc	BP(j)	Nuc	#BP_Win	avgMFE	avgZ	avgED	SumZ	SumZ/#TotalWindows	BPs= 5
nt-997	-	C	120	-	-	-	-	-
997	NoBP	C	78	-18.95	-0.04	24.54	-3.35	-0.03
997	1007	G	1	-12.9	1.3	29.61	1.3	0.01
997	1004	G	1	-13.3	1.53	32.97	1.53	0.01
997	964	G	29	-23.14	-0.03	19.76	-0.83	-0.01
997	1103	G	10	-26.49	-0.34	20.18	-3.4	-0.03
997	1116	G	1	-26.9	-0.08	28.85	-0.08	-0.0

i-nuc	BP(j)	Nuc	#BP_Win	avgMFE	avgZ	avgED	SumZ	SumZ/#TotalWindows	BPs= 2
nt-998	-	A	120	-	-	-	-	-
998	NoBP	A	118	-20.69	-0.05	23.08	-5.88	-0.05
998	1006	U	1	-12.9	1.3	29.61	1.3	0.01
998	1115	U	1	-26.9	-0.08	28.85	-0.08	-0.0

i-nuc	BP(j)	Nuc	#BP_Win	avgMFE	avgZ	avgED	SumZ	SumZ/#TotalWindows	BPs= 3
nt-999	-	C	120	-	-	-	-	-
999	NoBP	C	83	-19.32	-0.01	24.37	-1.12	-0.01
999	963	G	25	-23.09	-0.02	19.9	-0.51	-0.0
999	1102	G	11	-26.18	-0.26	20.86	-2.9	-0.02
999	1114	G	1	-26.9	-0.08	28.85	-0.08	-0.0

i-nuc	BP(j)	Nuc	#BP_Win	avgMFE	avgZ	avgED	SumZ	SumZ/#TotalWindows	BPs= 3
nt-1000	-	A	120	-	-	-	-	-
1000	NoBP	A	83	-19.5	-0.01	24.32	-1.18	-0.01
1000	962	U	25	-23.09	-0.02	19.9	-0.51	-0.0
1000	1101	U	11	-26.18	-0.26	20.86	-2.9	-0.02
1000	1113	U	1	-26.9	-0.08	28.85	-0.08	-0.0

i-nuc	BP(j)	Nuc	#BP_Win	avgMFE	avgZ	avgED	SumZ	SumZ/#TotalWindows	BPs= 3
nt-1001	-	U	120	-	-	-	-	-
1001	NoBP	U	80	-21.52	-0.22	21.45	-17.64	-0.15
1001	990	A	19	-14.93	0.6	29.66	11.39	0.09
1001	1026	G	10	-23.31	0.42	26.93	4.24	0.04
1001	1100	A	11	-26.18	-0.26	20.86	-2.9	-0.02

i-nuc	BP(j)	Nuc	#BP_Win	avgMFE	avgZ	avgED	SumZ	SumZ/#TotalWindows	BPs= 3
nt-1002	-	U	120	-	-	-	-	-
1002	NoBP	U	17	-21.96	0.08	22.93	1.34	0.01
1002	989	A	19	-14.93	0.6	29.66	11.39	0.09
1002	1025	A	82	-22.47	-0.24	21.32	-19.49	-0.16
1002	1100	A	2	-22.4	0.61	38.81	1.22	0.01

i-nuc	BP(j)	Nuc	#BP_Win	avgMFE	avgZ	avgED	SumZ	SumZ/#TotalWindows	BPs= 3
nt-1003	-	G	120	-	-	-	-	-
1003	NoBP	G	4	-13.75	0.99	29.03	3.97	0.03
1003	988	C	19	-14.93	0.6	29.66	11.39	0.09
1003	1024	C	84	-22.5	-0.24	21.39	-19.93	-0.17
1003	1099	C	13	-25.6	-0.13	23.62	-1.68	-0.01

i-nuc	BP(j)	Nuc	#BP_Win	avgMFE	avgZ	avgED	SumZ	SumZ/#TotalWindows	BPs= 4
nt-1004	-	G	120	-	-	-	-	-
1004	987	C	19	-14.93	0.6	29.66	11.39	0.09
1004	NoBP	G	1	-12.9	1.3	29.61	1.3	0.01
1004	997	C	1	-13.3	1.53	32.97	1.53	0.01
1004	1023	U	86	-22.49	-0.22	21.54	-19.03	-0.16
1004	1098	C	13	-25.6	-0.13	23.62	-1.68	-0.01

i-nuc	BP(j)	Nuc	#BP_Win	avgMFE	avgZ	avgED	SumZ	SumZ/#TotalWindows	BPs= 3
nt-1005	-	C	120	-	-	-	-	-
1005	NoBP	C	19	-14.92	0.65	29.89	12.39	0.1
1005	996	G	1	-13.3	1.53	32.97	1.53	0.01
1005	1022	G	87	-22.53	-0.22	21.57	-18.78	-0.16
1005	1097	G	13	-25.6	-0.13	23.62	-1.68	-0.01

i-nuc	BP(j)	Nuc	#BP_Win	avgMFE	avgZ	avgED	SumZ	SumZ/#TotalWindows	BPs= 3
nt-1006	-	U	120	-	-	-	-	-
1006	NoBP	U	18	-15.01	0.69	30.29	12.49	0.1
1006	998	A	1	-12.9	1.3	29.61	1.3	0.01
1006	1021	A	88	-22.55	-0.2	21.69	-17.89	-0.15
1006	1096	A	13	-25.6	-0.13	23.62	-1.68	-0.01

i-nuc	BP(j)	Nuc	#BP_Win	avgMFE	avgZ	avgED	SumZ	SumZ/#TotalWindows	BPs= 4
nt-1007	-	G	120	-	-	-	-	-
1007	NoBP	G	27	-19.68	0.29	26.45	7.85	0.07
1007	997	C	1	-12.9	1.3	29.61	1.3	0.01
1007	994	C	1	-13.3	1.53	32.97	1.53	0.01
1007	1020	C	89	-22.56	-0.19	21.8	-16.98	-0.14
1007	1098	C	2	-22.3	0.66	38.76	1.33	0.01

i-nuc	BP(j)	Nuc	#BP_Win	avgMFE	avgZ	avgED	SumZ	SumZ/#TotalWindows	BPs= 3
nt-1008	-	C	120	-	-	-	-	-
1008	NoBP	C	28	-19.81	0.35	26.7	9.82	0.08
1008	996	G	1	-12.9	1.3	29.61	1.3	0.01
1008	1019	G	89	-22.56	-0.19	21.8	-16.98	-0.14
1008	1097	G	2	-22.3	0.66	38.76	1.33	0.01

i-nuc	BP(j)	Nuc	#BP_Win	avgMFE	avgZ	avgED	SumZ	SumZ/#TotalWindows	BPs= 2
nt-1009	-	U	120	-	-	-	-	-
1009	NoBP	U	29	-19.92	0.4	26.8	11.49	0.1
1009	1018	G	89	-22.56	-0.19	21.8	-16.98	-0.14
1009	1096	A	2	-22.3	0.66	38.76	1.33	0.01

i-nuc	BP(j)	Nuc	#BP_Win	avgMFE	avgZ	avgED	SumZ	SumZ/#TotalWindows	BPs= 3
nt-1010	-	U	120	-	-	-	-	-
1010	NoBP	U	28	-20.52	0.37	26.6	10.41	0.09
1010	991	A	1	-13.3	1.53	32.97	1.53	0.01
1010	1017	G	89	-22.56	-0.19	21.8	-16.98	-0.14
1010	1095	A	2	-22.3	0.66	38.76	1.33	0.01

i-nuc	BP(j)	Nuc	#BP_Win	avgMFE	avgZ	avgED	SumZ	SumZ/#TotalWindows	BPs= 3
nt-1011	-	U	120	-	-	-	-	-
1011	NoBP	U	28	-20.88	0.39	26.54	11.02	0.09
1011	990	A	1	-13.3	1.53	32.97	1.53	0.01
1011	1016	G	89	-22.56	-0.19	21.8	-16.98	-0.14
1011	1094	G	2	-22.3	0.66	38.76	1.33	0.01

i-nuc	BP(j)	Nuc	#BP_Win	avgMFE	avgZ	avgED	SumZ	SumZ/#TotalWindows	BPs= 3
nt-1012	-	U	120	-	-	-	-	-
1012	NoBP	U	104	-21.84	-0.04	22.82	-3.75	-0.03
1012	989	A	1	-13.3	1.53	32.97	1.53	0.01
1012	1093	A	2	-22.3	0.66	38.76	1.33	0.01
1012	1095	A	13	-25.6	-0.13	23.62	-1.68	-0.01

i-nuc	BP(j)	Nuc	#BP_Win	avgMFE	avgZ	avgED	SumZ	SumZ/#TotalWindows	BPs= 1
nt-1013	-	C	120	-	-	-	-	-
1013	NoBP	C	107	-21.87	-0.01	23.15	-0.68	-0.01
1013	1094	G	13	-25.6	-0.13	23.62	-1.68	-0.01

i-nuc	BP(j)	Nuc	#BP_Win	avgMFE	avgZ	avgED	SumZ	SumZ/#TotalWindows	BPs= 1
nt-1014	-	C	120	-	-	-	-	-
1014	NoBP	C	116	-22.32	-0.06	22.99	-6.45	-0.05
1014	1026	G	4	-23.8	0.99	27.29	3.97	0.03

i-nuc	BP(j)	Nuc	#BP_Win	avgMFE	avgZ	avgED	SumZ	SumZ/#TotalWindows	BPs= 4
nt-1015	-	U	120	-	-	-	-	-
1015	NoBP	U	110	-22.85	-0.12	22.5	-13.64	-0.11
1015	989	A	1	-12.9	1.3	29.61	1.3	0.01
1015	986	A	1	-13.3	1.53	32.97	1.53	0.01
1015	933	A	4	-15.4	0.99	29.56	3.97	0.03
1015	1025	A	4	-23.8	0.99	27.29	3.97	0.03

i-nuc	BP(j)	Nuc	#BP_Win	avgMFE	avgZ	avgED	SumZ	SumZ/#TotalWindows	BPs= 8
nt-1016	-	G	120	-	-	-	-	-
1016	NoBP	G	1	-13.7	0.76	29.11	0.76	0.01
1016	988	C	1	-12.9	1.3	29.61	1.3	0.01
1016	985	U	1	-13.3	1.53	32.97	1.53	0.01
1016	932	C	4	-15.4	0.99	29.56	3.97	0.03
1016	1011	U	89	-22.56	-0.19	21.8	-16.98	-0.14
1016	1091	U	15	-25.16	-0.02	25.64	-0.35	-0.0
1016	1024	C	4	-23.8	0.99	27.29	3.97	0.03
1016	1031	U	4	-25.02	0.59	22.74	2.36	0.02
1016	1030	C	1	-24.8	0.15	20.34	0.15	0.0

i-nuc	BP(j)	Nuc	#BP_Win	avgMFE	avgZ	avgED	SumZ	SumZ/#TotalWindows	BPs= 8
nt-1017	-	G	120	-	-	-	-	-
1017	987	C	1	-12.9	1.3	29.61	1.3	0.01
1017	984	C	1	-13.3	1.53	32.97	1.53	0.01
1017	931	C	4	-15.4	0.99	29.56	3.97	0.03
1017	1010	U	89	-22.56	-0.19	21.8	-16.98	-0.14
1017	1090	U	15	-25.16	-0.02	25.64	-0.35	-0.0
1017	1023	U	4	-23.8	0.99	27.29	3.97	0.03
1017	1030	C	5	-24.88	0.53	22.66	2.64	0.02
1017	1029	C	1	-24.8	0.15	20.34	0.15	0.0

i-nuc	BP(j)	Nuc	#BP_Win	avgMFE	avgZ	avgED	SumZ	SumZ/#TotalWindows	BPs= 6
nt-1018	-	G	120	-	-	-	-	-
1018	983	C	1	-13.3	1.53	32.97	1.53	0.01
1018	930	C	4	-15.4	0.99	29.56	3.97	0.03
1018	1009	U	89	-22.56	-0.19	21.8	-16.98	-0.14
1018	1089	C	15	-25.16	-0.02	25.64	-0.35	-0.0
1018	NoBP	G	5	-23.94	0.85	26.19	4.26	0.04
1018	1029	C	5	-24.88	0.53	22.66	2.64	0.02
1018	1028	C	1	-24.8	0.15	20.34	0.15	0.0

i-nuc	BP(j)	Nuc	#BP_Win	avgMFE	avgZ	avgED	SumZ	SumZ/#TotalWindows	BPs= 5
nt-1019	-	G	120	-	-	-	-	-
1019	929	C	4	-15.4	0.99	29.56	3.97	0.03
1019	1008	C	89	-22.56	-0.19	21.8	-16.98	-0.14
1019	1088	C	15	-25.16	-0.02	25.64	-0.35	-0.0
1019	NoBP	G	5	-24.0	0.82	25.9	4.12	0.03
1019	1028	C	5	-24.88	0.53	22.66	2.64	0.02
1019	1137	C	2	-25.1	0.1	20.98	0.21	0.0

i-nuc	BP(j)	Nuc	#BP_Win	avgMFE	avgZ	avgED	SumZ	SumZ/#TotalWindows	BPs= 3
nt-1020	-	C	120	-	-	-	-	-
1020	NoBP	C	14	-22.54	0.7	25.46	9.82	0.08
1020	1007	G	89	-22.56	-0.19	21.8	-16.98	-0.14
1020	1087	G	15	-25.16	-0.02	25.64	-0.35	-0.0
1020	1136	G	2	-25.1	0.1	20.98	0.21	0.0

i-nuc	BP(j)	Nuc	#BP_Win	avgMFE	avgZ	avgED	SumZ	SumZ/#TotalWindows	BPs= 2
nt-1021	-	A	120	-	-	-	-	-
1021	NoBP	A	30	-24.22	0.32	25.56	9.52	0.08
1021	1006	U	88	-22.55	-0.2	21.69	-17.89	-0.15
1021	1135	U	2	-25.1	0.1	20.98	0.21	0.0

i-nuc	BP(j)	Nuc	#BP_Win	avgMFE	avgZ	avgED	SumZ	SumZ/#TotalWindows	BPs= 1
nt-1022	-	G	120	-	-	-	-	-
1022	NoBP	G	33	-24.57	0.31	25.33	10.09	0.08
1022	1005	C	87	-22.53	-0.22	21.57	-18.78	-0.16

i-nuc	BP(j)	Nuc	#BP_Win	avgMFE	avgZ	avgED	SumZ	SumZ/#TotalWindows	BPs= 3
nt-1023	-	U	120	-	-	-	-	-
1023	1004	G	86	-22.49	-0.22	21.54	-19.03	-0.16
1023	1082	A	15	-25.16	-0.02	25.64	-0.35	-0.0
1023	NoBP	U	15	-24.95	0.39	24.02	5.86	0.05
1023	1017	G	4	-23.8	0.99	27.29	3.97	0.03

i-nuc	BP(j)	Nuc	#BP_Win	avgMFE	avgZ	avgED	SumZ	SumZ/#TotalWindows	BPs= 4
nt-1024	-	C	120	-	-	-	-	-
1024	1003	G	84	-22.5	-0.24	21.39	-19.93	-0.17
1024	1081	G	15	-25.16	-0.02	25.64	-0.35	-0.0
1024	1065	G	2	-26.8	0.15	24.55	0.3	0.0
1024	NoBP	C	15	-24.9	0.39	24.37	5.79	0.05
1024	1016	G	4	-23.8	0.99	27.29	3.97	0.03

i-nuc	BP(j)	Nuc	#BP_Win	avgMFE	avgZ	avgED	SumZ	SumZ/#TotalWindows	BPs= 5
nt-1025	-	A	120	-	-	-	-	-
1025	1002	U	82	-22.47	-0.24	21.32	-19.49	-0.16
1025	1080	U	15	-25.16	-0.02	25.64	-0.35	-0.0
1025	NoBP	A	15	-25.27	0.34	25.69	5.05	0.04
1025	1064	U	2	-26.8	0.15	24.55	0.3	0.0
1025	1015	U	4	-23.8	0.99	27.29	3.97	0.03
1025	1131	U	2	-25.1	0.1	20.98	0.21	0.0

i-nuc	BP(j)	Nuc	#BP_Win	avgMFE	avgZ	avgED	SumZ	SumZ/#TotalWindows	BPs= 3
nt-1026	-	G	120	-	-	-	-	-
1026	NoBP	G	104	-23.32	-0.18	22.25	-18.26	-0.15
1026	1001	U	10	-23.31	0.42	26.93	4.24	0.04
1026	1014	C	4	-23.8	0.99	27.29	3.97	0.03
1026	1130	C	2	-25.1	0.1	20.98	0.21	0.0

i-nuc	BP(j)	Nuc	#BP_Win	avgMFE	avgZ	avgED	SumZ	SumZ/#TotalWindows	BPs= 1
nt-1027	-	A	120	-	-	-	-	-
1027	NoBP	A	99	-23.16	-0.16	21.87	-16.22	-0.14
1027	1061	U	21	-24.54	0.33	28.12	6.99	0.06

i-nuc	BP(j)	Nuc	#BP_Win	avgMFE	avgZ	avgED	SumZ	SumZ/#TotalWindows	BPs= 6
nt-1028	-	C	120	-	-	-	-	-
1028	NoBP	C	57	-22.02	-0.4	20.0	-22.71	-0.19
1028	1060	G	21	-24.54	0.33	28.12	6.99	0.06
1028	1067	G	19	-24.48	0.26	25.73	4.9	0.04
1028	1077	G	15	-25.16	-0.02	25.64	-0.35	-0.0
1028	1019	G	5	-24.88	0.53	22.66	2.64	0.02
1028	1018	G	1	-24.8	0.15	20.34	0.15	0.0
1028	1129	G	2	-25.1	0.1	20.98	0.21	0.0

i-nuc	BP(j)	Nuc	#BP_Win	avgMFE	avgZ	avgED	SumZ	SumZ/#TotalWindows	BPs= 7
nt-1029	-	C	120	-	-	-	-	-
1029	NoBP	C	46	-21.35	-0.49	20.51	-22.33	-0.19
1029	1060	G	1	-21.9	0.05	26.19	0.05	0.0
1029	1059	G	21	-24.54	0.33	28.12	6.99	0.06
1029	1066	G	19	-24.48	0.26	25.73	4.9	0.04
1029	1075	G	25	-25.3	0.01	22.63	0.35	0.0
1029	1018	G	5	-24.88	0.53	22.66	2.64	0.02
1029	1017	G	1	-24.8	0.15	20.34	0.15	0.0
1029	1128	G	2	-25.1	0.1	20.98	0.21	0.0

i-nuc	BP(j)	Nuc	#BP_Win	avgMFE	avgZ	avgED	SumZ	SumZ/#TotalWindows	BPs= 7
nt-1030	-	C	120	-	-	-	-	-
1030	NoBP	C	46	-21.45	-0.46	20.66	-21.34	-0.18
1030	1059	G	1	-21.9	0.05	26.19	0.05	0.0
1030	1057	G	21	-24.54	0.33	28.12	6.99	0.06
1030	1065	G	19	-24.48	0.26	25.73	4.9	0.04
1030	1074	G	25	-25.3	0.01	22.63	0.35	0.0
1030	1017	G	5	-24.88	0.53	22.66	2.64	0.02
1030	1016	G	1	-24.8	0.15	20.34	0.15	0.0
1030	1127	G	2	-25.1	0.1	20.98	0.21	0.0

i-nuc	BP(j)	Nuc	#BP_Win	avgMFE	avgZ	avgED	SumZ	SumZ/#TotalWindows	BPs= 4
nt-1031	-	U	120	-	-	-	-	-
1031	NoBP	U	69	-22.54	-0.22	22.17	-14.98	-0.12
1031	1058	A	1	-21.9	0.05	26.19	0.05	0.0
1031	1056	A	21	-24.54	0.33	28.12	6.99	0.06
1031	1073	A	25	-25.3	0.01	22.63	0.35	0.0
1031	1016	G	4	-25.02	0.59	22.74	2.36	0.02

i-nuc	BP(j)	Nuc	#BP_Win	avgMFE	avgZ	avgED	SumZ	SumZ/#TotalWindows	BPs= 4
nt-1032	-	U	120	-	-	-	-	-
1032	NoBP	U	54	-22.13	-0.31	21.07	-16.69	-0.14
1032	1057	G	1	-21.9	0.05	26.19	0.05	0.0
1032	1055	A	21	-24.54	0.33	28.12	6.99	0.06
1032	1063	A	19	-24.48	0.26	25.73	4.9	0.04
1032	1072	G	25	-25.3	0.01	22.63	0.35	0.0

i-nuc	BP(j)	Nuc	#BP_Win	avgMFE	avgZ	avgED	SumZ	SumZ/#TotalWindows	BPs= 3
nt-1033	-	U	120	-	-	-	-	-
1033	NoBP	U	75	-22.86	-0.12	23.09	-8.91	-0.07
1033	1056	A	1	-21.9	0.05	26.19	0.05	0.0
1033	1062	A	19	-24.48	0.26	25.73	4.9	0.04
1033	1071	A	25	-25.3	0.01	22.63	0.35	0.0

i-nuc	BP(j)	Nuc	#BP_Win	avgMFE	avgZ	avgED	SumZ	SumZ/#TotalWindows	BPs= 1
nt-1034	-	A	120	-	-	-	-	-
1034	NoBP	A	101	-23.5	-0.08	23.03	-7.78	-0.06
1034	1061	U	19	-24.48	0.26	25.73	4.9	0.04

i-nuc	BP(j)	Nuc	#BP_Win	avgMFE	avgZ	avgED	SumZ	SumZ/#TotalWindows	BPs= 0
nt-1035	-	A	120	-	-	-	-	-
1035	NoBP	A	120	-23.7	-0.02	23.47	-2.12	-0.02

i-nuc	BP(j)	Nuc	#BP_Win	avgMFE	avgZ	avgED	SumZ	SumZ/#TotalWindows	BPs= 0
nt-1036	-	A	120	-	-	-	-	-
1036	NoBP	A	120	-23.75	-0.01	23.46	-1.66	-0.01

i-nuc	BP(j)	Nuc	#BP_Win	avgMFE	avgZ	avgED	SumZ	SumZ/#TotalWindows	BPs= 0
nt-1037	-	A	120	-	-	-	-	-
1037	NoBP	A	120	-23.81	-0.01	23.45	-1.49	-0.01

i-nuc	BP(j)	Nuc	#BP_Win	avgMFE	avgZ	avgED	SumZ	SumZ/#TotalWindows	BPs= 1
nt-1038	-	A	120	-	-	-	-	-
1038	NoBP	A	118	-23.91	-0.01	23.52	-0.99	-0.01
1038	962	U	2	-21.6	-0.16	18.37	-0.33	-0.0

i-nuc	BP(j)	Nuc	#BP_Win	avgMFE	avgZ	avgED	SumZ	SumZ/#TotalWindows	BPs= 3
nt-1039	-	A	120	-	-	-	-	-
1039	NoBP	A	93	-24.08	-0.03	23.35	-2.76	-0.02
1039	953	U	6	-20.6	-0.49	18.78	-2.96	-0.02
1039	961	U	2	-21.6	-0.16	18.37	-0.33	-0.0
1039	1054	U	19	-24.48	0.26	25.73	4.9	0.04

i-nuc	BP(j)	Nuc	#BP_Win	avgMFE	avgZ	avgED	SumZ	SumZ/#TotalWindows	BPs= 3
nt-1040	-	A	120	-	-	-	-	-
1040	NoBP	A	93	-24.16	-0.03	23.33	-2.48	-0.02
1040	952	U	6	-20.6	-0.49	18.78	-2.96	-0.02
1040	960	U	2	-21.6	-0.16	18.37	-0.33	-0.0
1040	1053	U	19	-24.48	0.26	25.73	4.9	0.04

i-nuc	BP(j)	Nuc	#BP_Win	avgMFE	avgZ	avgED	SumZ	SumZ/#TotalWindows	BPs= 4
nt-1041	-	C	120	-	-	-	-	-
1041	NoBP	C	66	-23.81	-0.04	23.64	-2.73	-0.02
1041	951	G	6	-20.6	-0.49	18.78	-2.96	-0.02
1041	959	G	2	-21.6	-0.16	18.37	-0.33	-0.0
1041	1052	G	19	-24.48	0.26	25.73	4.9	0.04
1041	1065	G	27	-25.29	0.02	22.51	0.56	0.0

i-nuc	BP(j)	Nuc	#BP_Win	avgMFE	avgZ	avgED	SumZ	SumZ/#TotalWindows	BPs= 3
nt-1042	-	A	120	-	-	-	-	-
1042	NoBP	A	81	-23.72	0.08	24.55	6.86	0.06
1042	950	U	6	-20.6	-0.49	18.78	-2.96	-0.02
1042	1064	U	27	-25.29	0.02	22.51	0.56	0.0
1042	1156	U	6	-27.57	-0.76	15.97	-4.56	-0.04

i-nuc	BP(j)	Nuc	#BP_Win	avgMFE	avgZ	avgED	SumZ	SumZ/#TotalWindows	BPs= 3
nt-1043	-	U	120	-	-	-	-	-
1043	NoBP	U	83	-23.55	0.07	24.45	5.82	0.05
1043	958	A	2	-21.6	-0.16	18.37	-0.33	-0.0
1043	1063	A	27	-25.29	0.02	22.51	0.56	0.0
1043	1155	A	8	-27.29	-0.67	16.3	-5.39	-0.04

i-nuc	BP(j)	Nuc	#BP_Win	avgMFE	avgZ	avgED	SumZ	SumZ/#TotalWindows	BPs= 3
nt-1044	-	U	120	-	-	-	-	-
1044	NoBP	U	81	-23.57	0.09	24.6	7.09	0.06
1044	957	A	2	-21.6	-0.16	18.37	-0.33	-0.0
1044	1062	A	27	-25.29	0.02	22.51	0.56	0.0
1044	1154	A	10	-26.95	-0.57	17.14	-5.71	-0.05

i-nuc	BP(j)	Nuc	#BP_Win	avgMFE	avgZ	avgED	SumZ	SumZ/#TotalWindows	BPs= 3
nt-1045	-	C	120	-	-	-	-	-
1045	NoBP	C	77	-23.81	0.14	25.02	10.81	0.09
1045	947	G	6	-20.6	-0.49	18.78	-2.96	-0.02
1045	1060	G	27	-25.29	0.02	22.51	0.56	0.0
1045	1153	G	10	-26.95	-0.57	17.14	-5.71	-0.05

i-nuc	BP(j)	Nuc	#BP_Win	avgMFE	avgZ	avgED	SumZ	SumZ/#TotalWindows	BPs= 2
nt-1046	-	A	120	-	-	-	-	-
1046	NoBP	A	112	-24.53	0.06	23.92	7.12	0.06
1046	946	U	6	-20.6	-0.49	18.78	-2.96	-0.02
1046	955	U	2	-21.6	-0.16	18.37	-0.33	-0.0

i-nuc	BP(j)	Nuc	#BP_Win	avgMFE	avgZ	avgED	SumZ	SumZ/#TotalWindows	BPs= 3
nt-1047	-	U	120	-	-	-	-	-
1047	NoBP	U	79	-23.71	0.14	25.01	10.71	0.09
1047	954	A	2	-21.6	-0.16	18.37	-0.33	-0.0
1047	1058	A	27	-25.29	0.02	22.51	0.56	0.0
1047	1152	A	12	-26.66	-0.5	18.28	-5.94	-0.05

i-nuc	BP(j)	Nuc	#BP_Win	avgMFE	avgZ	avgED	SumZ	SumZ/#TotalWindows	BPs= 2
nt-1048	-	C	120	-	-	-	-	-
1048	NoBP	C	81	-23.72	0.14	24.99	11.37	0.09
1048	1057	G	27	-25.29	0.02	22.51	0.56	0.0
1048	1151	G	12	-26.66	-0.5	18.28	-5.94	-0.05

i-nuc	BP(j)	Nuc	#BP_Win	avgMFE	avgZ	avgED	SumZ	SumZ/#TotalWindows	BPs= 2
nt-1049	-	A	120	-	-	-	-	-
1049	NoBP	A	106	-24.21	0.12	24.59	13.1	0.11
1049	952	U	2	-21.6	-0.16	18.37	-0.33	-0.0
1049	1149	U	12	-26.66	-0.5	18.28	-5.94	-0.05

i-nuc	BP(j)	Nuc	#BP_Win	avgMFE	avgZ	avgED	SumZ	SumZ/#TotalWindows	BPs= 3
nt-1050	-	U	120	-	-	-	-	-
1050	NoBP	U	97	-24.39	0.1	24.49	9.48	0.08
1050	951	G	2	-21.6	-0.16	18.37	-0.33	-0.0
1050	996	G	9	-22.73	0.5	26.62	4.46	0.04
1050	1148	A	12	-26.66	-0.5	18.28	-5.94	-0.05

i-nuc	BP(j)	Nuc	#BP_Win	avgMFE	avgZ	avgED	SumZ	SumZ/#TotalWindows	BPs= 4
nt-1051	-	A	120	-	-	-	-	-
1051	NoBP	A	91	-24.7	0.15	24.97	13.22	0.11
1051	941	U	6	-20.6	-0.49	18.78	-2.96	-0.02
1051	950	U	2	-21.6	-0.16	18.37	-0.33	-0.0
1051	995	U	9	-22.73	0.5	26.62	4.46	0.04
1051	1147	U	12	-26.66	-0.5	18.28	-5.94	-0.05

i-nuc	BP(j)	Nuc	#BP_Win	avgMFE	avgZ	avgED	SumZ	SumZ/#TotalWindows	BPs= 5
nt-1052	-	G	120	-	-	-	-	-
1052	NoBP	G	72	-24.82	0.13	24.89	9.02	0.08
1052	940	C	6	-20.6	-0.49	18.78	-2.96	-0.02
1052	949	C	2	-21.6	-0.16	18.37	-0.33	-0.0
1052	1041	C	19	-24.48	0.26	25.73	4.9	0.04
1052	994	C	9	-22.73	0.5	26.62	4.46	0.04
1052	1146	U	12	-26.66	-0.5	18.28	-5.94	-0.05

i-nuc	BP(j)	Nuc	#BP_Win	avgMFE	avgZ	avgED	SumZ	SumZ/#TotalWindows	BPs= 2
nt-1053	-	U	120	-	-	-	-	-
1053	NoBP	U	92	-24.77	0.0	23.58	0.14	0.0
1053	1040	A	19	-24.48	0.26	25.73	4.9	0.04
1053	993	A	9	-22.73	0.5	26.62	4.46	0.04

i-nuc	BP(j)	Nuc	#BP_Win	avgMFE	avgZ	avgED	SumZ	SumZ/#TotalWindows	BPs= 2
nt-1054	-	U	120	-	-	-	-	-
1054	NoBP	U	89	-24.36	0.12	24.71	10.92	0.09
1054	1039	A	19	-24.48	0.26	25.73	4.9	0.04
1054	1144	A	12	-26.66	-0.5	18.28	-5.94	-0.05

i-nuc	BP(j)	Nuc	#BP_Win	avgMFE	avgZ	avgED	SumZ	SumZ/#TotalWindows	BPs= 3
nt-1055	-	A	120	-	-	-	-	-
1055	NoBP	A	86	-24.43	0.11	24.31	9.49	0.08
1055	945	U	1	-21.4	-0.3	16.54	-0.3	-0.0
1055	1032	U	21	-24.54	0.33	28.12	6.99	0.06
1055	1143	U	12	-26.66	-0.5	18.28	-5.94	-0.05

i-nuc	BP(j)	Nuc	#BP_Win	avgMFE	avgZ	avgED	SumZ	SumZ/#TotalWindows	BPs= 6
nt-1056	-	A	120	-	-	-	-	-
1056	NoBP	A	74	-24.45	0.14	24.03	10.64	0.09
1056	944	U	1	-21.4	-0.3	16.54	-0.3	-0.0
1056	946	U	1	-21.8	-0.03	20.19	-0.03	-0.0
1056	1033	U	1	-21.9	0.05	26.19	0.05	0.0
1056	1031	U	21	-24.54	0.33	28.12	6.99	0.06
1056	1142	U	12	-26.66	-0.5	18.28	-5.94	-0.05
1056	1164	U	10	-25.3	-0.07	27.64	-0.74	-0.01

i-nuc	BP(j)	Nuc	#BP_Win	avgMFE	avgZ	avgED	SumZ	SumZ/#TotalWindows	BPs= 8
nt-1057	-	G	120	-	-	-	-	-
1057	NoBP	G	39	-23.89	0.29	24.63	11.3	0.09
1057	943	C	1	-21.4	-0.3	16.54	-0.3	-0.0
1057	945	U	1	-21.8	-0.03	20.19	-0.03	-0.0
1057	1032	U	1	-21.9	0.05	26.19	0.05	0.0
1057	1030	C	21	-24.54	0.33	28.12	6.99	0.06
1057	1048	C	27	-25.29	0.02	22.51	0.56	0.0
1057	1143	U	8	-24.84	-0.08	27.65	-0.68	-0.01
1057	1141	C	12	-26.66	-0.5	18.28	-5.94	-0.05
1057	1163	U	10	-25.3	-0.07	27.64	-0.74	-0.01

i-nuc	BP(j)	Nuc	#BP_Win	avgMFE	avgZ	avgED	SumZ	SumZ/#TotalWindows	BPs= 6
nt-1058	-	A	120	-	-	-	-	-
1058	NoBP	A	72	-24.59	0.18	24.74	12.77	0.11
1058	942	U	1	-21.4	-0.3	16.54	-0.3	-0.0
1058	944	U	1	-21.8	-0.03	20.19	-0.03	-0.0
1058	1031	U	1	-21.9	0.05	26.19	0.05	0.0
1058	1047	U	27	-25.29	0.02	22.51	0.56	0.0
1058	1142	U	8	-24.84	-0.08	27.65	-0.68	-0.01
1058	1162	U	10	-25.3	-0.07	27.64	-0.74	-0.01

i-nuc	BP(j)	Nuc	#BP_Win	avgMFE	avgZ	avgED	SumZ	SumZ/#TotalWindows	BPs= 8
nt-1059	-	G	120	-	-	-	-	-
1059	NoBP	G	61	-25.21	-0.01	22.85	-0.69	-0.01
1059	943	C	1	-21.8	-0.03	20.19	-0.03	-0.0
1059	1030	C	1	-21.9	0.05	26.19	0.05	0.0
1059	1029	C	21	-24.54	0.33	28.12	6.99	0.06
1059	956	C	3	-23.87	-0.08	19.45	-0.24	-0.0
1059	988	C	9	-22.73	0.5	26.62	4.46	0.04
1059	1131	U	6	-24.87	0.46	22.28	2.79	0.02
1059	1141	C	8	-24.84	-0.08	27.65	-0.68	-0.01
1059	1161	C	10	-25.3	-0.07	27.64	-0.74	-0.01

i-nuc	BP(j)	Nuc	#BP_Win	avgMFE	avgZ	avgED	SumZ	SumZ/#TotalWindows	BPs= 8
nt-1060	-	G	120	-	-	-	-	-
1060	NoBP	G	35	-25.14	-0.03	23.43	-1.21	-0.01
1060	1029	C	1	-21.9	0.05	26.19	0.05	0.0
1060	1028	C	21	-24.54	0.33	28.12	6.99	0.06
1060	955	U	3	-23.87	-0.08	19.45	-0.24	-0.0
1060	1045	C	27	-25.29	0.02	22.51	0.56	0.0
1060	987	C	9	-22.73	0.5	26.62	4.46	0.04
1060	1130	C	6	-24.87	0.46	22.28	2.79	0.02
1060	1140	C	8	-24.84	-0.08	27.65	-0.68	-0.01
1060	1159	C	10	-25.3	-0.07	27.64	-0.74	-0.01

i-nuc	BP(j)	Nuc	#BP_Win	avgMFE	avgZ	avgED	SumZ	SumZ/#TotalWindows	BPs= 6
nt-1061	-	U	120	-	-	-	-	-
1061	NoBP	U	52	-25.4	-0.12	22.96	-6.47	-0.05
1061	1027	A	21	-24.54	0.33	28.12	6.99	0.06
1061	954	A	3	-23.87	-0.08	19.45	-0.24	-0.0
1061	1034	A	19	-24.48	0.26	25.73	4.9	0.04
1061	986	A	9	-22.73	0.5	26.62	4.46	0.04
1061	1129	G	6	-24.87	0.46	22.28	2.79	0.02
1061	1158	A	10	-25.3	-0.07	27.64	-0.74	-0.01

i-nuc	BP(j)	Nuc	#BP_Win	avgMFE	avgZ	avgED	SumZ	SumZ/#TotalWindows	BPs= 5
nt-1062	-	A	120	-	-	-	-	-
1062	NoBP	A	52	-25.1	0.05	25.23	2.39	0.02
1062	953	U	3	-23.87	-0.08	19.45	-0.24	-0.0
1062	1033	U	19	-24.48	0.26	25.73	4.9	0.04
1062	1044	U	27	-25.29	0.02	22.51	0.56	0.0
1062	985	U	9	-22.73	0.5	26.62	4.46	0.04
1062	1157	U	10	-25.3	-0.07	27.64	-0.74	-0.01

i-nuc	BP(j)	Nuc	#BP_Win	avgMFE	avgZ	avgED	SumZ	SumZ/#TotalWindows	BPs= 5
nt-1063	-	A	120	-	-	-	-	-
1063	NoBP	A	16	-23.52	0.34	26.55	5.41	0.05
1063	952	U	3	-23.87	-0.08	19.45	-0.24	-0.0
1063	1032	U	19	-24.48	0.26	25.73	4.9	0.04
1063	1043	U	27	-25.29	0.02	22.51	0.56	0.0
1063	1126	U	45	-25.22	0.03	25.09	1.53	0.01
1063	1156	U	10	-25.3	-0.07	27.64	-0.74	-0.01

i-nuc	BP(j)	Nuc	#BP_Win	avgMFE	avgZ	avgED	SumZ	SumZ/#TotalWindows	BPs= 5
nt-1064	-	U	120	-	-	-	-	-
1064	NoBP	U	33	-23.91	0.31	26.52	10.35	0.09
1064	951	G	3	-23.87	-0.08	19.45	-0.24	-0.0
1064	1042	A	27	-25.29	0.02	22.51	0.56	0.0
1064	1025	A	2	-26.8	0.15	24.55	0.3	0.0
1064	1125	G	45	-25.22	0.03	25.09	1.53	0.01
1064	1155	A	10	-25.3	-0.07	27.64	-0.74	-0.01

i-nuc	BP(j)	Nuc	#BP_Win	avgMFE	avgZ	avgED	SumZ	SumZ/#TotalWindows	BPs= 6
nt-1065	-	G	120	-	-	-	-	-
1065	NoBP	G	2	-25.2	-0.05	27.45	-0.1	-0.0
1065	950	U	3	-23.87	-0.08	19.45	-0.24	-0.0
1065	1030	C	19	-24.48	0.26	25.73	4.9	0.04
1065	1041	C	27	-25.29	0.02	22.51	0.56	0.0
1065	984	C	9	-22.73	0.5	26.62	4.46	0.04
1065	1024	C	2	-26.8	0.15	24.55	0.3	0.0
1065	1124	U	58	-25.14	0.04	26.0	2.12	0.02

i-nuc	BP(j)	Nuc	#BP_Win	avgMFE	avgZ	avgED	SumZ	SumZ/#TotalWindows	BPs= 5
nt-1066	-	G	120	-	-	-	-	-
1066	949	C	3	-23.87	-0.08	19.45	-0.24	-0.0
1066	1029	C	19	-24.48	0.26	25.73	4.9	0.04
1066	NoBP	G	26	-25.22	0.02	23.41	0.55	0.0
1066	983	C	9	-22.73	0.5	26.62	4.46	0.04
1066	1120	U	1	-28.5	-0.22	29.66	-0.22	-0.0
1066	1123	U	62	-25.19	0.04	25.79	2.63	0.02

i-nuc	BP(j)	Nuc	#BP_Win	avgMFE	avgZ	avgED	SumZ	SumZ/#TotalWindows	BPs= 4
nt-1067	-	G	120	-	-	-	-	-
1067	NoBP	G	29	-25.09	0.01	23.82	0.33	0.0
1067	1028	C	19	-24.48	0.26	25.73	4.9	0.04
1067	981	C	9	-22.73	0.5	26.62	4.46	0.04
1067	1119	C	1	-28.5	-0.22	29.66	-0.22	-0.0
1067	1122	U	62	-25.19	0.04	25.79	2.63	0.02

i-nuc	BP(j)	Nuc	#BP_Win	avgMFE	avgZ	avgED	SumZ	SumZ/#TotalWindows	BPs= 3
nt-1068	-	G	120	-	-	-	-	-
1068	NoBP	G	46	-24.59	0.14	25.15	6.52	0.05
1068	980	C	9	-22.73	0.5	26.62	4.46	0.04
1068	1118	U	1	-28.5	-0.22	29.66	-0.22	-0.0
1068	1121	C	64	-25.35	0.02	25.77	1.44	0.01

i-nuc	BP(j)	Nuc	#BP_Win	avgMFE	avgZ	avgED	SumZ	SumZ/#TotalWindows	BPs= 3
nt-1069	-	A	120	-	-	-	-	-
1069	NoBP	A	46	-24.57	0.14	25.64	6.26	0.05
1069	979	U	9	-22.73	0.5	26.62	4.46	0.04
1069	1117	U	1	-28.5	-0.22	29.66	-0.22	-0.0
1069	1120	U	64	-25.35	0.02	25.77	1.44	0.01

i-nuc	BP(j)	Nuc	#BP_Win	avgMFE	avgZ	avgED	SumZ	SumZ/#TotalWindows	BPs= 4
nt-1070	-	G	120	-	-	-	-	-
1070	NoBP	G	44	-24.65	0.14	24.85	6.06	0.05
1070	988	C	6	-21.95	0.7	24.81	4.18	0.03
1070	1118	U	2	-27.2	-0.06	24.56	-0.12	-0.0
1070	1119	C	64	-25.35	0.02	25.77	1.44	0.01
1070	1143	U	4	-23.2	-0.04	43.81	-0.18	-0.0

i-nuc	BP(j)	Nuc	#BP_Win	avgMFE	avgZ	avgED	SumZ	SumZ/#TotalWindows	BPs= 4
nt-1071	-	A	120	-	-	-	-	-
1071	NoBP	A	25	-23.35	0.38	27.4	9.41	0.08
1071	1033	U	25	-25.3	0.01	22.63	0.35	0.0
1071	1117	U	2	-27.2	-0.06	24.56	-0.12	-0.0
1071	1118	U	64	-25.35	0.02	25.77	1.44	0.01
1071	1142	U	4	-23.2	-0.04	43.81	-0.18	-0.0

i-nuc	BP(j)	Nuc	#BP_Win	avgMFE	avgZ	avgED	SumZ	SumZ/#TotalWindows	BPs= 4
nt-1072	-	G	120	-	-	-	-	-
1072	NoBP	G	20	-23.0	0.48	25.32	9.57	0.08
1072	1032	U	25	-25.3	0.01	22.63	0.35	0.0
1072	1113	U	7	-25.54	-0.12	33.5	-0.82	-0.01
1072	1117	U	64	-25.35	0.02	25.77	1.44	0.01
1072	1141	C	4	-23.2	-0.04	43.81	-0.18	-0.0

i-nuc	BP(j)	Nuc	#BP_Win	avgMFE	avgZ	avgED	SumZ	SumZ/#TotalWindows	BPs= 4
nt-1073	-	A	120	-	-	-	-	-
1073	NoBP	A	15	-22.91	0.34	30.74	5.03	0.04
1073	1031	U	25	-25.3	0.01	22.63	0.35	0.0
1073	985	U	6	-21.95	0.7	24.81	4.18	0.03
1073	1112	U	8	-25.19	-0.1	33.48	-0.81	-0.01
1073	1115	U	66	-25.4	0.02	25.73	1.32	0.01

i-nuc	BP(j)	Nuc	#BP_Win	avgMFE	avgZ	avgED	SumZ	SumZ/#TotalWindows	BPs= 5
nt-1074	-	G	120	-	-	-	-	-
1074	NoBP	G	73	-25.21	0.04	25.69	3.22	0.03
1074	1030	C	25	-25.3	0.01	22.63	0.35	0.0
1074	984	C	6	-21.95	0.7	24.81	4.18	0.03
1074	1092	U	4	-21.8	0.77	29.5	3.09	0.03
1074	1111	C	8	-25.19	-0.1	33.48	-0.81	-0.01
1074	1140	C	4	-23.2	-0.04	43.81	-0.18	-0.0

i-nuc	BP(j)	Nuc	#BP_Win	avgMFE	avgZ	avgED	SumZ	SumZ/#TotalWindows	BPs= 7
nt-1075	-	G	120	-	-	-	-	-
1075	1029	C	25	-25.3	0.01	22.63	0.35	0.0
1075	974	C	5	-23.48	0.27	24.32	1.37	0.01
1075	983	C	6	-21.95	0.7	24.81	4.18	0.03
1075	1091	U	4	-21.8	0.77	29.5	3.09	0.03
1075	1110	C	8	-25.19	-0.1	33.48	-0.81	-0.01
1075	1113	U	68	-25.33	0.02	25.8	1.35	0.01
1075	1139	C	4	-23.2	-0.04	43.81	-0.18	-0.0

i-nuc	BP(j)	Nuc	#BP_Win	avgMFE	avgZ	avgED	SumZ	SumZ/#TotalWindows	BPs= 4
nt-1076	-	A	120	-	-	-	-	-
1076	NoBP	A	34	-24.42	0.17	23.13	5.75	0.05
1076	1090	U	4	-21.8	0.77	29.5	3.09	0.03
1076	1109	U	8	-25.19	-0.1	33.48	-0.81	-0.01
1076	1112	U	70	-25.28	0.02	25.83	1.74	0.01
1076	1138	U	4	-23.2	-0.04	43.81	-0.18	-0.0

i-nuc	BP(j)	Nuc	#BP_Win	avgMFE	avgZ	avgED	SumZ	SumZ/#TotalWindows	BPs= 7
nt-1077	-	G	120	-	-	-	-	-
1077	NoBP	G	15	-25.32	-0.01	25.59	-0.12	-0.0
1077	972	C	5	-23.48	0.27	24.32	1.37	0.01
1077	981	C	6	-21.95	0.7	24.81	4.18	0.03
1077	1089	C	4	-21.8	0.77	29.5	3.09	0.03
1077	1028	C	15	-25.16	-0.02	25.64	-0.35	-0.0
1077	1111	C	70	-25.28	0.02	25.83	1.74	0.01
1077	1137	C	4	-23.2	-0.04	43.81	-0.18	-0.0
1077	1147	U	1	-20.8	0.44	37.45	0.44	0.0

i-nuc	BP(j)	Nuc	#BP_Win	avgMFE	avgZ	avgED	SumZ	SumZ/#TotalWindows	BPs= 5
nt-1078	-	G	120	-	-	-	-	-
1078	NoBP	G	34	-24.83	-0.01	28.41	-0.28	-0.0
1078	971	C	5	-23.48	0.27	24.32	1.37	0.01
1078	980	C	6	-21.95	0.7	24.81	4.18	0.03
1078	1088	C	4	-21.8	0.77	29.5	3.09	0.03
1078	1110	C	70	-25.28	0.02	25.83	1.74	0.01
1078	1146	U	1	-20.8	0.44	37.45	0.44	0.0

i-nuc	BP(j)	Nuc	#BP_Win	avgMFE	avgZ	avgED	SumZ	SumZ/#TotalWindows	BPs= 6
nt-1079	-	A	120	-	-	-	-	-
1079	NoBP	A	26	-24.29	0.15	25.41	3.82	0.03
1079	970	U	5	-23.48	0.27	24.32	1.37	0.01
1079	979	U	6	-21.95	0.7	24.81	4.18	0.03
1079	1106	U	8	-25.19	-0.1	33.48	-0.81	-0.01
1079	1109	U	70	-25.28	0.02	25.83	1.74	0.01
1079	1135	U	4	-23.2	-0.04	43.81	-0.18	-0.0
1079	1145	U	1	-20.8	0.44	37.45	0.44	0.0

i-nuc	BP(j)	Nuc	#BP_Win	avgMFE	avgZ	avgED	SumZ	SumZ/#TotalWindows	BPs= 7
nt-1080	-	U	120	-	-	-	-	-
1080	NoBP	U	11	-22.58	0.4	26.86	4.35	0.04
1080	969	G	5	-23.48	0.27	24.32	1.37	0.01
1080	978	G	6	-21.95	0.7	24.81	4.18	0.03
1080	1025	A	15	-25.16	-0.02	25.64	-0.35	-0.0
1080	1105	A	8	-25.19	-0.1	33.48	-0.81	-0.01
1080	1108	A	70	-25.28	0.02	25.83	1.74	0.01
1080	1134	A	4	-23.2	-0.04	43.81	-0.18	-0.0
1080	1144	A	1	-20.8	0.44	37.45	0.44	0.0

i-nuc	BP(j)	Nuc	#BP_Win	avgMFE	avgZ	avgED	SumZ	SumZ/#TotalWindows	BPs= 3
nt-1081	-	G	120	-	-	-	-	-
1081	NoBP	G	96	-24.53	0.12	26.75	11.56	0.1
1081	1024	C	15	-25.16	-0.02	25.64	-0.35	-0.0
1081	1104	C	8	-25.19	-0.1	33.48	-0.81	-0.01
1081	1143	U	1	-20.8	0.44	37.45	0.44	0.0

i-nuc	BP(j)	Nuc	#BP_Win	avgMFE	avgZ	avgED	SumZ	SumZ/#TotalWindows	BPs= 3
nt-1082	-	A	120	-	-	-	-	-
1082	NoBP	A	34	-22.96	0.26	30.72	8.78	0.07
1082	1023	U	15	-25.16	-0.02	25.64	-0.35	-0.0
1082	1106	U	70	-25.28	0.02	25.83	1.74	0.01
1082	1142	U	1	-20.8	0.44	37.45	0.44	0.0

i-nuc	BP(j)	Nuc	#BP_Win	avgMFE	avgZ	avgED	SumZ	SumZ/#TotalWindows	BPs= 1
nt-1083	-	A	120	-	-	-	-	-
1083	NoBP	A	112	-24.48	0.1	26.97	11.25	0.09
1083	1101	U	8	-25.19	-0.1	33.48	-0.81	-0.01

i-nuc	BP(j)	Nuc	#BP_Win	avgMFE	avgZ	avgED	SumZ	SumZ/#TotalWindows	BPs= 4
nt-1084	-	U	120	-	-	-	-	-
1084	NoBP	U	100	-24.87	0.07	26.73	6.92	0.06
1084	973	A	2	-22.1	0.69	23.02	1.38	0.01
1084	975	A	3	-21.9	0.66	24.88	1.99	0.02
1084	1100	A	8	-25.19	-0.1	33.48	-0.81	-0.01
1084	1196	A	7	-19.9	0.19	34.68	1.33	0.01

i-nuc	BP(j)	Nuc	#BP_Win	avgMFE	avgZ	avgED	SumZ	SumZ/#TotalWindows	BPs= 5
nt-1085	-	G	120	-	-	-	-	-
1085	NoBP	G	98	-24.93	0.06	26.66	6.26	0.05
1085	972	C	2	-22.1	0.69	23.02	1.38	0.01
1085	974	C	3	-21.9	0.66	24.88	1.99	0.02
1085	1099	C	8	-25.19	-0.1	33.48	-0.81	-0.01
1085	1139	C	1	-20.8	0.44	37.45	0.44	0.0
1085	1195	C	8	-19.81	0.24	35.62	1.91	0.02

i-nuc	BP(j)	Nuc	#BP_Win	avgMFE	avgZ	avgED	SumZ	SumZ/#TotalWindows	BPs= 3
nt-1086	-	A	120	-	-	-	-	-
1086	NoBP	A	107	-24.84	0.09	26.62	9.17	0.08
1086	1131	U	4	-23.2	-0.04	43.81	-0.18	-0.0
1086	1138	U	1	-20.8	0.44	37.45	0.44	0.0
1086	1194	U	8	-19.81	0.24	35.62	1.91	0.02

i-nuc	BP(j)	Nuc	#BP_Win	avgMFE	avgZ	avgED	SumZ	SumZ/#TotalWindows	BPs= 7
nt-1087	-	G	120	-	-	-	-	-
1087	NoBP	G	13	-21.99	0.64	27.98	8.29	0.07
1087	1020	C	15	-25.16	-0.02	25.64	-0.35	-0.0
1087	1098	C	8	-25.19	-0.1	33.48	-0.81	-0.01
1087	1104	C	70	-25.28	0.02	25.83	1.74	0.01
1087	1130	C	4	-23.2	-0.04	43.81	-0.18	-0.0
1087	1137	C	1	-20.8	0.44	37.45	0.44	0.0
1087	1193	C	8	-19.81	0.24	35.62	1.91	0.02
1087	1206	C	1	-20.7	0.35	40.05	0.35	0.0

i-nuc	BP(j)	Nuc	#BP_Win	avgMFE	avgZ	avgED	SumZ	SumZ/#TotalWindows	BPs= 9
nt-1088	-	C	120	-	-	-	-	-
1088	NoBP	C	8	-21.91	0.6	26.68	4.83	0.04
1088	1078	G	4	-21.8	0.77	29.5	3.09	0.03
1088	1019	G	15	-25.16	-0.02	25.64	-0.35	-0.0
1088	1097	G	8	-25.19	-0.1	33.48	-0.81	-0.01
1088	1103	G	70	-25.28	0.02	25.83	1.74	0.01
1088	1129	G	4	-23.2	-0.04	43.81	-0.18	-0.0
1088	1136	G	1	-20.8	0.44	37.45	0.44	0.0
1088	1192	G	8	-19.81	0.24	35.62	1.91	0.02
1088	1204	G	1	-20.1	0.49	44.43	0.49	0.0
1088	1205	G	1	-20.7	0.35	40.05	0.35	0.0

i-nuc	BP(j)	Nuc	#BP_Win	avgMFE	avgZ	avgED	SumZ	SumZ/#TotalWindows	BPs= 6
nt-1089	-	C	120	-	-	-	-	-
1089	NoBP	C	25	-22.16	0.24	32.34	6.12	0.05
1089	1077	G	4	-21.8	0.77	29.5	3.09	0.03
1089	1018	G	15	-25.16	-0.02	25.64	-0.35	-0.0
1089	1102	G	70	-25.28	0.02	25.83	1.74	0.01
1089	1128	G	4	-23.2	-0.04	43.81	-0.18	-0.0
1089	1203	G	1	-20.1	0.49	44.43	0.49	0.0
1089	1204	G	1	-20.7	0.35	40.05	0.35	0.0

i-nuc	BP(j)	Nuc	#BP_Win	avgMFE	avgZ	avgED	SumZ	SumZ/#TotalWindows	BPs= 6
nt-1090	-	U	120	-	-	-	-	-
1090	NoBP	U	94	-24.5	0.07	27.51	6.39	0.05
1090	1076	A	4	-21.8	0.77	29.5	3.09	0.03
1090	1017	G	15	-25.16	-0.02	25.64	-0.35	-0.0
1090	1127	G	4	-23.2	-0.04	43.81	-0.18	-0.0
1090	1134	A	1	-20.8	0.44	37.45	0.44	0.0
1090	1202	A	1	-20.1	0.49	44.43	0.49	0.0
1090	1203	G	1	-20.7	0.35	40.05	0.35	0.0

i-nuc	BP(j)	Nuc	#BP_Win	avgMFE	avgZ	avgED	SumZ	SumZ/#TotalWindows	BPs= 5
nt-1091	-	U	120	-	-	-	-	-
1091	NoBP	U	98	-24.46	0.05	28.27	5.03	0.04
1091	1075	G	4	-21.8	0.77	29.5	3.09	0.03
1091	1016	G	15	-25.16	-0.02	25.64	-0.35	-0.0
1091	1133	A	1	-20.8	0.44	37.45	0.44	0.0
1091	1201	A	1	-20.1	0.49	44.43	0.49	0.0
1091	1202	A	1	-20.7	0.35	40.05	0.35	0.0

i-nuc	BP(j)	Nuc	#BP_Win	avgMFE	avgZ	avgED	SumZ	SumZ/#TotalWindows	BPs= 4
nt-1092	-	U	120	-	-	-	-	-
1092	NoBP	U	113	-24.56	0.03	28.01	3.53	0.03
1092	1074	G	4	-21.8	0.77	29.5	3.09	0.03
1092	1132	A	1	-20.8	0.44	37.45	0.44	0.0
1092	1200	A	1	-20.1	0.49	44.43	0.49	0.0
1092	1201	A	1	-20.7	0.35	40.05	0.35	0.0

i-nuc	BP(j)	Nuc	#BP_Win	avgMFE	avgZ	avgED	SumZ	SumZ/#TotalWindows	BPs= 3
nt-1093	-	A	120	-	-	-	-	-
1093	NoBP	A	113	-24.48	0.05	27.62	5.14	0.04
1093	1012	U	2	-22.3	0.66	38.76	1.33	0.01
1093	1122	U	4	-23.2	-0.04	43.81	-0.18	-0.0
1093	1131	U	1	-20.8	0.44	37.45	0.44	0.0

i-nuc	BP(j)	Nuc	#BP_Win	avgMFE	avgZ	avgED	SumZ	SumZ/#TotalWindows	BPs= 7
nt-1094	-	G	120	-	-	-	-	-
1094	NoBP	G	86	-24.91	0.06	27.11	5.58	0.05
1094	1011	U	2	-22.3	0.66	38.76	1.33	0.01
1094	1013	C	13	-25.6	-0.13	23.62	-1.68	-0.01
1094	1121	C	4	-23.2	-0.04	43.81	-0.18	-0.0
1094	1130	C	1	-20.8	0.44	37.45	0.44	0.0
1094	1119	C	8	-19.81	0.24	35.62	1.91	0.02
1094	1198	C	1	-20.1	0.49	44.43	0.49	0.0
1094	1209	U	5	-22.6	-0.43	31.94	-2.17	-0.02

i-nuc	BP(j)	Nuc	#BP_Win	avgMFE	avgZ	avgED	SumZ	SumZ/#TotalWindows	BPs= 5
nt-1095	-	A	120	-	-	-	-	-
1095	NoBP	A	86	-24.89	0.07	27.35	5.77	0.05
1095	1010	U	2	-22.3	0.66	38.76	1.33	0.01
1095	1012	U	13	-25.6	-0.13	23.62	-1.68	-0.01
1095	1120	U	4	-23.2	-0.04	43.81	-0.18	-0.0
1095	1118	U	8	-19.81	0.24	35.62	1.91	0.02
1095	1208	U	7	-22.16	-0.31	32.53	-2.2	-0.02

i-nuc	BP(j)	Nuc	#BP_Win	avgMFE	avgZ	avgED	SumZ	SumZ/#TotalWindows	BPs= 6
nt-1096	-	A	120	-	-	-	-	-
1096	NoBP	A	84	-24.99	0.05	27.2	4.24	0.04
1096	1009	U	2	-22.3	0.66	38.76	1.33	0.01
1096	1006	U	13	-25.6	-0.13	23.62	-1.68	-0.01
1096	1118	U	4	-23.2	-0.04	43.81	-0.18	-0.0
1096	1117	U	8	-19.81	0.24	35.62	1.91	0.02
1096	1194	U	1	-20.1	0.49	44.43	0.49	0.0
1096	1207	U	8	-21.91	-0.23	33.1	-1.84	-0.02

i-nuc	BP(j)	Nuc	#BP_Win	avgMFE	avgZ	avgED	SumZ	SumZ/#TotalWindows	BPs= 7
nt-1097	-	G	120	-	-	-	-	-
1097	NoBP	G	83	-24.51	0.07	27.37	6.08	0.05
1097	1008	C	2	-22.3	0.66	38.76	1.33	0.01
1097	1005	C	13	-25.6	-0.13	23.62	-1.68	-0.01
1097	1088	C	8	-25.19	-0.1	33.48	-0.81	-0.01
1097	1117	U	4	-23.2	-0.04	43.81	-0.18	-0.0
1097	1193	C	1	-20.1	0.49	44.43	0.49	0.0
1097	1206	C	8	-21.91	-0.23	33.1	-1.84	-0.02
1097	1104	C	1	-20.5	0.09	42.8	0.09	0.0

i-nuc	BP(j)	Nuc	#BP_Win	avgMFE	avgZ	avgED	SumZ	SumZ/#TotalWindows	BPs= 8
nt-1098	-	C	120	-	-	-	-	-
1098	NoBP	C	82	-24.55	0.06	27.27	4.51	0.04
1098	1007	G	2	-22.3	0.66	38.76	1.33	0.01
1098	1004	G	13	-25.6	-0.13	23.62	-1.68	-0.01
1098	1087	G	8	-25.19	-0.1	33.48	-0.81	-0.01
1098	1116	G	4	-23.2	-0.04	43.81	-0.18	-0.0
1098	1128	G	1	-20.8	0.44	37.45	0.44	0.0
1098	1192	G	1	-20.1	0.49	44.43	0.49	0.0
1098	1205	G	8	-21.91	-0.23	33.1	-1.84	-0.02
1098	1103	G	1	-20.5	0.09	42.8	0.09	0.0

i-nuc	BP(j)	Nuc	#BP_Win	avgMFE	avgZ	avgED	SumZ	SumZ/#TotalWindows	BPs= 7
nt-1099	-	C	120	-	-	-	-	-
1099	NoBP	C	74	-25.08	0.05	26.6	3.51	0.03
1099	1003	G	13	-25.6	-0.13	23.62	-1.68	-0.01
1099	1085	G	8	-25.19	-0.1	33.48	-0.81	-0.01
1099	1114	G	12	-20.94	0.14	38.35	1.73	0.01
1099	1127	G	1	-20.8	0.44	37.45	0.44	0.0
1099	1190	G	1	-20.1	0.49	44.43	0.49	0.0
1099	1204	G	8	-21.91	-0.23	33.1	-1.84	-0.02
1099	1173	G	3	-20.87	-0.12	35.39	-0.35	-0.0

i-nuc	BP(j)	Nuc	#BP_Win	avgMFE	avgZ	avgED	SumZ	SumZ/#TotalWindows	BPs= 7
nt-1100	-	A	120	-	-	-	-	-
1100	NoBP	A	82	-24.76	0.01	27.26	0.77	0.01
1100	1002	U	2	-22.4	0.61	38.81	1.22	0.01
1100	1001	U	11	-26.18	-0.26	20.86	-2.9	-0.02
1100	1084	U	8	-25.19	-0.1	33.48	-0.81	-0.01
1100	1113	U	12	-20.94	0.14	38.35	1.73	0.01
1100	1126	U	1	-20.8	0.44	37.45	0.44	0.0
1100	1189	U	1	-20.1	0.49	44.43	0.49	0.0
1100	1172	U	3	-20.87	-0.12	35.39	-0.35	-0.0

i-nuc	BP(j)	Nuc	#BP_Win	avgMFE	avgZ	avgED	SumZ	SumZ/#TotalWindows	BPs= 5
nt-1101	-	U	120	-	-	-	-	-
1101	NoBP	U	89	-24.39	0.06	28.67	5.19	0.04
1101	1000	A	11	-26.18	-0.26	20.86	-2.9	-0.02
1101	1083	A	8	-25.19	-0.1	33.48	-0.81	-0.01
1101	1125	G	1	-20.8	0.44	37.45	0.44	0.0
1101	1200	A	8	-21.91	-0.23	33.1	-1.84	-0.02
1101	1171	A	3	-20.87	-0.12	35.39	-0.35	-0.0

i-nuc	BP(j)	Nuc	#BP_Win	avgMFE	avgZ	avgED	SumZ	SumZ/#TotalWindows	BPs= 7
nt-1102	-	G	120	-	-	-	-	-
1102	NoBP	G	16	-23.14	-0.02	36.24	-0.32	-0.0
1102	999	C	11	-26.18	-0.26	20.86	-2.9	-0.02
1102	1089	C	70	-25.28	0.02	25.83	1.74	0.01
1102	1111	C	12	-20.94	0.14	38.35	1.73	0.01
1102	1118	U	1	-20.8	0.44	37.45	0.44	0.0
1102	1194	U	1	-20.7	0.35	40.05	0.35	0.0
1102	1199	C	8	-21.91	-0.23	33.1	-1.84	-0.02
1102	1220	U	1	-22.2	-0.36	37.19	-0.36	-0.0

i-nuc	BP(j)	Nuc	#BP_Win	avgMFE	avgZ	avgED	SumZ	SumZ/#TotalWindows	BPs= 8
nt-1103	-	G	120	-	-	-	-	-
1103	NoBP	G	13	-23.64	-0.01	34.31	-0.17	-0.0
1103	997	C	10	-26.49	-0.34	20.18	-3.4	-0.03
1103	1088	C	70	-25.28	0.02	25.83	1.74	0.01
1103	1110	C	12	-20.94	0.14	38.35	1.73	0.01
1103	1117	U	1	-20.8	0.44	37.45	0.44	0.0
1103	1193	C	1	-20.7	0.35	40.05	0.35	0.0
1103	1198	C	8	-21.91	-0.23	33.1	-1.84	-0.02
1103	1098	C	1	-20.5	0.09	42.8	0.09	0.0
1103	1219	U	4	-21.6	-0.26	40.12	-1.05	-0.01

i-nuc	BP(j)	Nuc	#BP_Win	avgMFE	avgZ	avgED	SumZ	SumZ/#TotalWindows	BPs= 7
nt-1104	-	C	120	-	-	-	-	-
1104	996	G	10	-26.49	-0.34	20.18	-3.4	-0.03
1104	1081	G	8	-25.19	-0.1	33.48	-0.81	-0.01
1104	1087	G	70	-25.28	0.02	25.83	1.74	0.01
1104	NoBP	C	25	-21.18	-0.01	36.75	-0.19	-0.0
1104	1116	G	1	-20.8	0.44	37.45	0.44	0.0
1104	1192	G	1	-20.7	0.35	40.05	0.35	0.0
1104	1097	G	1	-20.5	0.09	42.8	0.09	0.0
1104	1218	G	4	-21.6	-0.26	40.12	-1.05	-0.01

i-nuc	BP(j)	Nuc	#BP_Win	avgMFE	avgZ	avgED	SumZ	SumZ/#TotalWindows	BPs= 5
nt-1105	-	A	120	-	-	-	-	-
1105	995	U	9	-26.72	-0.39	20.14	-3.55	-0.03
1105	1080	U	8	-25.19	-0.1	33.48	-0.81	-0.01
1105	NoBP	A	97	-24.13	0.02	28.92	1.99	0.02
1105	1115	U	1	-20.8	0.44	37.45	0.44	0.0
1105	1217	U	4	-21.6	-0.26	40.12	-1.05	-0.01
1105	1222	U	1	-20.3	-0.22	42.96	-0.22	-0.0

i-nuc	BP(j)	Nuc	#BP_Win	avgMFE	avgZ	avgED	SumZ	SumZ/#TotalWindows	BPs= 6
nt-1106	-	U	120	-	-	-	-	-
1106	NoBP	U	28	-22.63	-0.06	34.01	-1.77	-0.01
1106	1079	A	8	-25.19	-0.1	33.48	-0.81	-0.01
1106	1082	A	70	-25.28	0.02	25.83	1.74	0.01
1106	1114	G	1	-20.8	0.44	37.45	0.44	0.0
1106	1196	A	8	-21.91	-0.23	33.1	-1.84	-0.02
1106	1166	A	4	-20.93	-0.24	33.82	-0.95	-0.01
1106	1221	G	1	-20.3	-0.22	42.96	-0.22	-0.0

i-nuc	BP(j)	Nuc	#BP_Win	avgMFE	avgZ	avgED	SumZ	SumZ/#TotalWindows	BPs= 6
nt-1107	-	G	120	-	-	-	-	-
1107	NoBP	G	99	-24.76	-0.0	27.95	-0.06	-0.0
1107	1113	U	1	-20.8	0.44	37.45	0.44	0.0
1107	1188	U	2	-20.4	0.42	42.24	0.84	0.01
1107	1195	C	8	-21.91	-0.23	33.1	-1.84	-0.02
1107	1165	C	5	-21.2	-0.39	30.63	-1.96	-0.02
1107	1215	C	4	-21.6	-0.26	40.12	-1.05	-0.01
1107	1220	U	1	-20.3	-0.22	42.96	-0.22	-0.0

i-nuc	BP(j)	Nuc	#BP_Win	avgMFE	avgZ	avgED	SumZ	SumZ/#TotalWindows	BPs= 7
nt-1108	-	A	120	-	-	-	-	-
1108	NoBP	A	29	-23.34	-0.08	33.14	-2.25	-0.02
1108	1080	U	70	-25.28	0.02	25.83	1.74	0.01
1108	1112	U	1	-20.8	0.44	37.45	0.44	0.0
1108	1187	U	2	-20.4	0.42	42.24	0.84	0.01
1108	1194	U	8	-21.91	-0.23	33.1	-1.84	-0.02
1108	1164	U	5	-21.2	-0.39	30.63	-1.96	-0.02
1108	1214	U	4	-21.6	-0.26	40.12	-1.05	-0.01
1108	1219	U	1	-20.3	-0.22	42.96	-0.22	-0.0

i-nuc	BP(j)	Nuc	#BP_Win	avgMFE	avgZ	avgED	SumZ	SumZ/#TotalWindows	BPs= 4
nt-1109	-	U	120	-	-	-	-	-
1109	NoBP	U	39	-22.04	-0.16	33.62	-6.17	-0.05
1109	1076	A	8	-25.19	-0.1	33.48	-0.81	-0.01
1109	1079	A	70	-25.28	0.02	25.83	1.74	0.01
1109	1186	A	2	-20.4	0.42	42.24	0.84	0.01
1109	1218	G	1	-20.3	-0.22	42.96	-0.22	-0.0

i-nuc	BP(j)	Nuc	#BP_Win	avgMFE	avgZ	avgED	SumZ	SumZ/#TotalWindows	BPs= 4
nt-1110	-	C	120	-	-	-	-	-
1110	NoBP	C	28	-22.3	-0.3	32.01	-8.36	-0.07
1110	1075	G	8	-25.19	-0.1	33.48	-0.81	-0.01
1110	1078	G	70	-25.28	0.02	25.83	1.74	0.01
1110	1103	G	12	-20.94	0.14	38.35	1.73	0.01
1110	1185	G	2	-20.4	0.42	42.24	0.84	0.01

i-nuc	BP(j)	Nuc	#BP_Win	avgMFE	avgZ	avgED	SumZ	SumZ/#TotalWindows	BPs= 4
nt-1111	-	C	120	-	-	-	-	-
1111	NoBP	C	28	-22.15	-0.31	32.18	-8.8	-0.07
1111	1074	G	8	-25.19	-0.1	33.48	-0.81	-0.01
1111	1077	G	70	-25.28	0.02	25.83	1.74	0.01
1111	1102	G	12	-20.94	0.14	38.35	1.73	0.01
1111	1184	G	2	-20.4	0.42	42.24	0.84	0.01

i-nuc	BP(j)	Nuc	#BP_Win	avgMFE	avgZ	avgED	SumZ	SumZ/#TotalWindows	BPs= 3
nt-1112	-	U	120	-	-	-	-	-
1112	NoBP	U	41	-21.66	-0.18	34.52	-7.47	-0.06
1112	1073	A	8	-25.19	-0.1	33.48	-0.81	-0.01
1112	1076	A	70	-25.28	0.02	25.83	1.74	0.01
1112	1108	A	1	-20.8	0.44	37.45	0.44	0.0

i-nuc	BP(j)	Nuc	#BP_Win	avgMFE	avgZ	avgED	SumZ	SumZ/#TotalWindows	BPs= 7
nt-1113	-	U	120	-	-	-	-	-
1113	NoBP	U	19	-22.29	-0.31	30.42	-5.9	-0.05
1113	1072	G	7	-25.54	-0.12	33.5	-0.82	-0.01
1113	1000	A	1	-26.9	-0.08	28.85	-0.08	-0.0
1113	1075	G	68	-25.33	0.02	25.8	1.35	0.01
1113	1100	A	12	-20.94	0.14	38.35	1.73	0.01
1113	1107	G	1	-20.8	0.44	37.45	0.44	0.0
1113	1213	A	7	-21.06	-0.2	40.78	-1.4	-0.01
1113	1160	A	5	-21.2	-0.39	30.63	-1.96	-0.02

i-nuc	BP(j)	Nuc	#BP_Win	avgMFE	avgZ	avgED	SumZ	SumZ/#TotalWindows	BPs= 6
nt-1114	-	G	120	-	-	-	-	-
1114	NoBP	G	70	-25.5	0.02	26.14	1.19	0.01
1114	999	C	1	-26.9	-0.08	28.85	-0.08	-0.0
1114	1099	C	12	-20.94	0.14	38.35	1.73	0.01
1114	1161	C	24	-22.33	-0.3	30.42	-7.17	-0.06
1114	1106	U	1	-20.8	0.44	37.45	0.44	0.0
1114	1212	C	7	-21.06	-0.2	40.78	-1.4	-0.01
1114	1159	C	5	-21.2	-0.39	30.63	-1.96	-0.02

i-nuc	BP(j)	Nuc	#BP_Win	avgMFE	avgZ	avgED	SumZ	SumZ/#TotalWindows	BPs= 6
nt-1115	-	U	120	-	-	-	-	-
1115	NoBP	U	16	-22.28	0.05	36.22	0.85	0.01
1115	998	A	1	-26.9	-0.08	28.85	-0.08	-0.0
1115	1073	A	66	-25.4	0.02	25.73	1.32	0.01
1115	1160	A	24	-22.33	-0.3	30.42	-7.17	-0.06
1115	1105	A	1	-20.8	0.44	37.45	0.44	0.0
1115	1211	A	7	-21.06	-0.2	40.78	-1.4	-0.01
1115	1158	A	5	-21.2	-0.39	30.63	-1.96	-0.02

i-nuc	BP(j)	Nuc	#BP_Win	avgMFE	avgZ	avgED	SumZ	SumZ/#TotalWindows	BPs= 7
nt-1116	-	G	120	-	-	-	-	-
1116	997	C	1	-26.9	-0.08	28.85	-0.08	-0.0
1116	NoBP	G	77	-24.85	0.03	26.87	2.29	0.02
1116	1098	C	4	-23.2	-0.04	43.81	-0.18	-0.0
1116	1159	C	24	-22.33	-0.3	30.42	-7.17	-0.06
1116	1104	C	1	-20.8	0.44	37.45	0.44	0.0
1116	1210	C	7	-21.06	-0.2	40.78	-1.4	-0.01
1116	1157	U	5	-21.2	-0.39	30.63	-1.96	-0.02
1116	1156	U	1	-23.3	-0.71	26.53	-0.71	-0.01

i-nuc	BP(j)	Nuc	#BP_Win	avgMFE	avgZ	avgED	SumZ	SumZ/#TotalWindows	BPs= 8
nt-1117	-	U	120	-	-	-	-	-
1117	NoBP	U	10	-22.07	-0.3	36.77	-2.98	-0.02
1117	1071	A	2	-27.2	-0.06	24.56	-0.12	-0.0
1117	1069	A	1	-28.5	-0.22	29.66	-0.22	-0.0
1117	1072	G	64	-25.35	0.02	25.77	1.44	0.01
1117	1097	G	4	-23.2	-0.04	43.81	-0.18	-0.0
1117	1158	A	24	-22.33	-0.3	30.42	-7.17	-0.06
1117	1103	G	1	-20.8	0.44	37.45	0.44	0.0
1117	1096	A	8	-19.81	0.24	35.62	1.91	0.02
1117	1155	A	6	-21.55	-0.44	29.95	-2.67	-0.02

i-nuc	BP(j)	Nuc	#BP_Win	avgMFE	avgZ	avgED	SumZ	SumZ/#TotalWindows	BPs= 7
nt-1118	-	U	120	-	-	-	-	-
1118	1070	G	2	-27.2	-0.06	24.56	-0.12	-0.0
1118	1068	G	1	-28.5	-0.22	29.66	-0.22	-0.0
1118	1071	A	64	-25.35	0.02	25.77	1.44	0.01
1118	1096	A	4	-23.2	-0.04	43.81	-0.18	-0.0
1118	NoBP	U	34	-22.15	-0.32	32.23	-11.03	-0.09
1118	1102	G	1	-20.8	0.44	37.45	0.44	0.0
1118	1095	A	8	-19.81	0.24	35.62	1.91	0.02
1118	1154	A	6	-21.55	-0.44	29.95	-2.67	-0.02

i-nuc	BP(j)	Nuc	#BP_Win	avgMFE	avgZ	avgED	SumZ	SumZ/#TotalWindows	BPs= 5
nt-1119	-	C	120	-	-	-	-	-
1119	NoBP	C	34	-22.65	-0.3	31.52	-10.17	-0.08
1119	1067	G	1	-28.5	-0.22	29.66	-0.22	-0.0
1119	1070	G	64	-25.35	0.02	25.77	1.44	0.01
1119	1094	G	8	-19.81	0.24	35.62	1.91	0.02
1119	1205	G	7	-21.06	-0.2	40.78	-1.4	-0.01
1119	1153	G	6	-21.55	-0.44	29.95	-2.67	-0.02

i-nuc	BP(j)	Nuc	#BP_Win	avgMFE	avgZ	avgED	SumZ	SumZ/#TotalWindows	BPs= 6
nt-1120	-	U	120	-	-	-	-	-
1120	1066	G	1	-28.5	-0.22	29.66	-0.22	-0.0
1120	1069	A	64	-25.35	0.02	25.77	1.44	0.01
1120	1095	A	4	-23.2	-0.04	43.81	-0.18	-0.0
1120	1154	A	37	-21.91	-0.24	30.83	-8.75	-0.07
1120	NoBP	U	1	-20.8	0.44	37.45	0.44	0.0
1120	1204	G	7	-21.06	-0.2	40.78	-1.4	-0.01
1120	1152	A	6	-21.55	-0.44	29.95	-2.67	-0.02

i-nuc	BP(j)	Nuc	#BP_Win	avgMFE	avgZ	avgED	SumZ	SumZ/#TotalWindows	BPs= 5
nt-1121	-	C	120	-	-	-	-	-
1121	1068	G	64	-25.35	0.02	25.77	1.44	0.01
1121	1094	G	4	-23.2	-0.04	43.81	-0.18	-0.0
1121	1153	G	38	-21.9	-0.22	30.8	-8.31	-0.07
1121	NoBP	C	1	-20.8	0.44	37.45	0.44	0.0
1121	1203	G	7	-21.06	-0.2	40.78	-1.4	-0.01
1121	1151	G	6	-21.55	-0.44	29.95	-2.67	-0.02

i-nuc	BP(j)	Nuc	#BP_Win	avgMFE	avgZ	avgED	SumZ	SumZ/#TotalWindows	BPs= 5
nt-1122	-	U	120	-	-	-	-	-
1122	NoBP	U	3	-24.1	0.11	30.85	0.34	0.0
1122	1067	G	62	-25.19	0.04	25.79	2.63	0.02
1122	1093	A	4	-23.2	-0.04	43.81	-0.18	-0.0
1122	1152	A	38	-21.9	-0.22	30.8	-8.31	-0.07
1122	1202	A	7	-21.06	-0.2	40.78	-1.4	-0.01
1122	1150	A	6	-21.55	-0.44	29.95	-2.67	-0.02

i-nuc	BP(j)	Nuc	#BP_Win	avgMFE	avgZ	avgED	SumZ	SumZ/#TotalWindows	BPs= 3
nt-1123	-	U	120	-	-	-	-	-
1123	1066	G	62	-25.19	0.04	25.79	2.63	0.02
1123	NoBP	U	13	-21.95	-0.11	34.67	-1.39	-0.01
1123	1151	G	38	-21.9	-0.22	30.8	-8.31	-0.07
1123	1201	A	7	-21.06	-0.2	40.78	-1.4	-0.01

i-nuc	BP(j)	Nuc	#BP_Win	avgMFE	avgZ	avgED	SumZ	SumZ/#TotalWindows	BPs= 3
nt-1124	-	U	120	-	-	-	-	-
1124	NoBP	U	17	-22.52	-0.02	32.14	-0.36	-0.0
1124	1065	G	58	-25.14	0.04	26.0	2.12	0.02
1124	1150	A	38	-21.9	-0.22	30.8	-8.31	-0.07
1124	1200	A	7	-21.06	-0.2	40.78	-1.4	-0.01

i-nuc	BP(j)	Nuc	#BP_Win	avgMFE	avgZ	avgED	SumZ	SumZ/#TotalWindows	BPs= 5
nt-1125	-	G	120	-	-	-	-	-
1125	NoBP	G	23	-23.96	0.12	31.01	2.69	0.02
1125	1064	U	45	-25.22	0.03	25.09	1.53	0.01
1125	1149	U	38	-21.9	-0.22	30.8	-8.31	-0.07
1125	1101	U	1	-20.8	0.44	37.45	0.44	0.0
1125	1199	C	7	-21.06	-0.2	40.78	-1.4	-0.01
1125	1141	C	6	-21.55	-0.44	29.95	-2.67	-0.02

i-nuc	BP(j)	Nuc	#BP_Win	avgMFE	avgZ	avgED	SumZ	SumZ/#TotalWindows	BPs= 4
nt-1126	-	U	120	-	-	-	-	-
1126	1063	A	45	-25.22	0.03	25.09	1.53	0.01
1126	NoBP	U	29	-23.37	-0.02	30.72	-0.56	-0.0
1126	1148	A	38	-21.9	-0.22	30.8	-8.31	-0.07
1126	1100	A	1	-20.8	0.44	37.45	0.44	0.0
1126	1196	A	7	-21.06	-0.2	40.78	-1.4	-0.01

i-nuc	BP(j)	Nuc	#BP_Win	avgMFE	avgZ	avgED	SumZ	SumZ/#TotalWindows	BPs= 5
nt-1127	-	G	120	-	-	-	-	-
1127	NoBP	G	10	-24.44	0.68	24.28	6.76	0.06
1127	1030	C	2	-25.1	0.1	20.98	0.21	0.0
1127	1139	C	96	-23.49	-0.16	28.41	-14.9	-0.12
1127	1090	U	4	-23.2	-0.04	43.81	-0.18	-0.0
1127	1099	C	1	-20.8	0.44	37.45	0.44	0.0
1127	1195	C	7	-21.06	-0.2	40.78	-1.4	-0.01

i-nuc	BP(j)	Nuc	#BP_Win	avgMFE	avgZ	avgED	SumZ	SumZ/#TotalWindows	BPs= 5
nt-1128	-	G	120	-	-	-	-	-
1128	NoBP	G	10	-24.14	0.59	23.91	5.91	0.05
1128	1029	C	2	-25.1	0.1	20.98	0.21	0.0
1128	1138	U	96	-23.49	-0.16	28.41	-14.9	-0.12
1128	1089	C	4	-23.2	-0.04	43.81	-0.18	-0.0
1128	1098	C	1	-20.8	0.44	37.45	0.44	0.0
1128	1194	U	7	-21.06	-0.2	40.78	-1.4	-0.01

i-nuc	BP(j)	Nuc	#BP_Win	avgMFE	avgZ	avgED	SumZ	SumZ/#TotalWindows	BPs= 5
nt-1129	-	G	120	-	-	-	-	-
1129	NoBP	G	3	-22.8	0.87	31.0	2.62	0.02
1129	1061	U	6	-24.87	0.46	22.28	2.79	0.02
1129	1028	C	2	-25.1	0.1	20.98	0.21	0.0
1129	1137	C	98	-23.43	-0.15	28.28	-15.12	-0.13
1129	1088	C	4	-23.2	-0.04	43.81	-0.18	-0.0
1129	1193	C	7	-21.06	-0.2	40.78	-1.4	-0.01

i-nuc	BP(j)	Nuc	#BP_Win	avgMFE	avgZ	avgED	SumZ	SumZ/#TotalWindows	BPs= 6
nt-1130	-	C	120	-	-	-	-	-
1130	NoBP	C	2	-21.9	0.62	25.28	1.23	0.01
1130	1060	G	6	-24.87	0.46	22.28	2.79	0.02
1130	1026	G	2	-25.1	0.1	20.98	0.21	0.0
1130	1136	G	98	-23.43	-0.15	28.28	-15.12	-0.13
1130	1087	G	4	-23.2	-0.04	43.81	-0.18	-0.0
1130	1094	G	1	-20.8	0.44	37.45	0.44	0.0
1130	1192	G	7	-21.06	-0.2	40.78	-1.4	-0.01

i-nuc	BP(j)	Nuc	#BP_Win	avgMFE	avgZ	avgED	SumZ	SumZ/#TotalWindows	BPs= 5
nt-1131	-	U	120	-	-	-	-	-
1131	1059	G	6	-24.87	0.46	22.28	2.79	0.02
1131	1025	A	2	-25.1	0.1	20.98	0.21	0.0
1131	NoBP	U	100	-23.36	-0.15	28.18	-14.96	-0.12
1131	1086	A	4	-23.2	-0.04	43.81	-0.18	-0.0
1131	1093	A	1	-20.8	0.44	37.45	0.44	0.0
1131	1191	A	7	-21.06	-0.2	40.78	-1.4	-0.01

i-nuc	BP(j)	Nuc	#BP_Win	avgMFE	avgZ	avgED	SumZ	SumZ/#TotalWindows	BPs= 2
nt-1132	-	A	120	-	-	-	-	-
1132	NoBP	A	112	-23.43	-0.12	28.26	-13.11	-0.11
1132	1092	U	1	-20.8	0.44	37.45	0.44	0.0
1132	1189	U	7	-21.06	-0.2	40.78	-1.4	-0.01

i-nuc	BP(j)	Nuc	#BP_Win	avgMFE	avgZ	avgED	SumZ	SumZ/#TotalWindows	BPs= 2
nt-1133	-	A	120	-	-	-	-	-
1133	NoBP	A	112	-23.38	-0.12	28.25	-13.7	-0.11
1133	1091	U	1	-20.8	0.44	37.45	0.44	0.0
1133	1188	U	7	-21.06	-0.2	40.78	-1.4	-0.01

i-nuc	BP(j)	Nuc	#BP_Win	avgMFE	avgZ	avgED	SumZ	SumZ/#TotalWindows	BPs= 3
nt-1134	-	A	120	-	-	-	-	-
1134	NoBP	A	108	-23.34	-0.13	27.68	-13.8	-0.11
1134	1080	U	4	-23.2	-0.04	43.81	-0.18	-0.0
1134	1090	U	1	-20.8	0.44	37.45	0.44	0.0
1134	1187	U	7	-21.06	-0.2	40.78	-1.4	-0.01

i-nuc	BP(j)	Nuc	#BP_Win	avgMFE	avgZ	avgED	SumZ	SumZ/#TotalWindows	BPs= 3
nt-1135	-	U	120	-	-	-	-	-
1135	NoBP	U	107	-23.24	-0.13	27.92	-13.57	-0.11
1135	1021	A	2	-25.1	0.1	20.98	0.21	0.0
1135	1079	A	4	-23.2	-0.04	43.81	-0.18	-0.0
1135	1186	A	7	-21.06	-0.2	40.78	-1.4	-0.01

i-nuc	BP(j)	Nuc	#BP_Win	avgMFE	avgZ	avgED	SumZ	SumZ/#TotalWindows	BPs= 3
nt-1136	-	G	120	-	-	-	-	-
1136	NoBP	G	19	-21.29	-0.03	33.71	-0.51	-0.0
1136	1020	C	2	-25.1	0.1	20.98	0.21	0.0
1136	1130	C	98	-23.43	-0.15	28.28	-15.12	-0.13
1136	1088	C	1	-20.8	0.44	37.45	0.44	0.0

i-nuc	BP(j)	Nuc	#BP_Win	avgMFE	avgZ	avgED	SumZ	SumZ/#TotalWindows	BPs= 5
nt-1137	-	C	120	-	-	-	-	-
1137	1019	G	2	-25.1	0.1	20.98	0.21	0.0
1137	1129	G	98	-23.43	-0.15	28.28	-15.12	-0.13
1137	1077	G	4	-23.2	-0.04	43.81	-0.18	-0.0
1137	1087	G	1	-20.8	0.44	37.45	0.44	0.0
1137	1184	G	7	-21.06	-0.2	40.78	-1.4	-0.01
1137	NoBP	C	8	-20.0	0.1	22.44	0.76	0.01

i-nuc	BP(j)	Nuc	#BP_Win	avgMFE	avgZ	avgED	SumZ	SumZ/#TotalWindows	BPs= 4
nt-1138	-	U	120	-	-	-	-	-
1138	NoBP	U	8	-21.64	-0.18	38.21	-1.48	-0.01
1138	1128	G	96	-23.49	-0.16	28.41	-14.9	-0.12
1138	1076	A	4	-23.2	-0.04	43.81	-0.18	-0.0
1138	1086	A	1	-20.8	0.44	37.45	0.44	0.0
1138	1241	A	11	-20.15	0.06	22.5	0.61	0.01

i-nuc	BP(j)	Nuc	#BP_Win	avgMFE	avgZ	avgED	SumZ	SumZ/#TotalWindows	BPs= 4
nt-1139	-	C	120	-	-	-	-	-
1139	1127	G	96	-23.49	-0.16	28.41	-14.9	-0.12
1139	1075	G	4	-23.2	-0.04	43.81	-0.18	-0.0
1139	1085	G	1	-20.8	0.44	37.45	0.44	0.0
1139	NoBP	C	7	-21.06	-0.2	40.78	-1.4	-0.01
1139	1240	G	12	-19.98	0.09	22.87	1.11	0.01

i-nuc	BP(j)	Nuc	#BP_Win	avgMFE	avgZ	avgED	SumZ	SumZ/#TotalWindows	BPs= 4
nt-1140	-	C	120	-	-	-	-	-
1140	NoBP	C	90	-23.22	-0.19	29.53	-17.2	-0.14
1140	1060	G	8	-24.84	-0.08	27.65	-0.68	-0.01
1140	1074	G	4	-23.2	-0.04	43.81	-0.18	-0.0
1140	1240	G	6	-21.2	0.42	29.27	2.52	0.02
1140	1239	G	12	-19.98	0.09	22.87	1.11	0.01

i-nuc	BP(j)	Nuc	#BP_Win	avgMFE	avgZ	avgED	SumZ	SumZ/#TotalWindows	BPs= 7
nt-1141	-	C	120	-	-	-	-	-
1141	NoBP	C	62	-22.27	-0.12	32.27	-7.61	-0.06
1141	1059	G	8	-24.84	-0.08	27.65	-0.68	-0.01
1141	1057	G	12	-26.66	-0.5	18.28	-5.94	-0.05
1141	1153	G	10	-25.3	-0.07	27.64	-0.74	-0.01
1141	1072	G	4	-23.2	-0.04	43.81	-0.18	-0.0
1141	1125	G	6	-21.55	-0.44	29.95	-2.67	-0.02
1141	1239	G	6	-21.2	0.42	29.27	2.52	0.02
1141	1238	G	12	-19.98	0.09	22.87	1.11	0.01

i-nuc	BP(j)	Nuc	#BP_Win	avgMFE	avgZ	avgED	SumZ	SumZ/#TotalWindows	BPs= 7
nt-1142	-	U	120	-	-	-	-	-
1142	NoBP	U	72	-21.58	-0.13	30.81	-9.23	-0.08
1142	1058	A	8	-24.84	-0.08	27.65	-0.68	-0.01
1142	1056	A	12	-26.66	-0.5	18.28	-5.94	-0.05
1142	1152	A	10	-25.3	-0.07	27.64	-0.74	-0.01
1142	1174	A	7	-24.14	-0.09	30.25	-0.6	-0.01
1142	1071	A	4	-23.2	-0.04	43.81	-0.18	-0.0
1142	1082	A	1	-20.8	0.44	37.45	0.44	0.0
1142	1238	G	6	-21.2	0.42	29.27	2.52	0.02

i-nuc	BP(j)	Nuc	#BP_Win	avgMFE	avgZ	avgED	SumZ	SumZ/#TotalWindows	BPs= 6
nt-1143	-	U	120	-	-	-	-	-
1143	NoBP	U	78	-21.47	-0.09	30.73	-6.98	-0.06
1143	1057	G	8	-24.84	-0.08	27.65	-0.68	-0.01
1143	1055	A	12	-26.66	-0.5	18.28	-5.94	-0.05
1143	1151	G	10	-25.3	-0.07	27.64	-0.74	-0.01
1143	1173	G	7	-24.14	-0.09	30.25	-0.6	-0.01
1143	1070	G	4	-23.2	-0.04	43.81	-0.18	-0.0
1143	1081	G	1	-20.8	0.44	37.45	0.44	0.0

i-nuc	BP(j)	Nuc	#BP_Win	avgMFE	avgZ	avgED	SumZ	SumZ/#TotalWindows	BPs= 4
nt-1144	-	A	120	-	-	-	-	-
1144	NoBP	A	93	-22.21	-0.08	29.92	-7.46	-0.06
1144	1054	U	12	-26.66	-0.5	18.28	-5.94	-0.05
1144	1172	U	7	-24.14	-0.09	30.25	-0.6	-0.01
1144	1080	U	1	-20.8	0.44	37.45	0.44	0.0
1144	1176	U	7	-21.06	-0.2	40.78	-1.4	-0.01

i-nuc	BP(j)	Nuc	#BP_Win	avgMFE	avgZ	avgED	SumZ	SumZ/#TotalWindows	BPs= 3
nt-1145	-	U	120	-	-	-	-	-
1145	NoBP	U	105	-22.66	-0.13	28.52	-13.54	-0.11
1145	1171	A	7	-24.14	-0.09	30.25	-0.6	-0.01
1145	1079	A	1	-20.8	0.44	37.45	0.44	0.0
1145	1175	A	7	-21.06	-0.2	40.78	-1.4	-0.01

i-nuc	BP(j)	Nuc	#BP_Win	avgMFE	avgZ	avgED	SumZ	SumZ/#TotalWindows	BPs= 4
nt-1146	-	U	120	-	-	-	-	-
1146	NoBP	U	93	-22.09	-0.08	29.81	-7.76	-0.06
1146	1052	G	12	-26.66	-0.5	18.28	-5.94	-0.05
1146	1170	A	7	-24.14	-0.09	30.25	-0.6	-0.01
1146	1078	G	1	-20.8	0.44	37.45	0.44	0.0
1146	1174	A	7	-21.06	-0.2	40.78	-1.4	-0.01

i-nuc	BP(j)	Nuc	#BP_Win	avgMFE	avgZ	avgED	SumZ	SumZ/#TotalWindows	BPs= 3
nt-1147	-	U	120	-	-	-	-	-
1147	NoBP	U	100	-22.2	-0.09	29.73	-9.07	-0.08
1147	1051	A	12	-26.66	-0.5	18.28	-5.94	-0.05
1147	1077	G	1	-20.8	0.44	37.45	0.44	0.0
1147	1173	G	7	-21.06	-0.2	40.78	-1.4	-0.01

i-nuc	BP(j)	Nuc	#BP_Win	avgMFE	avgZ	avgED	SumZ	SumZ/#TotalWindows	BPs= 3
nt-1148	-	A	120	-	-	-	-	-
1148	NoBP	A	63	-22.31	-0.02	29.01	-1.37	-0.01
1148	1050	U	12	-26.66	-0.5	18.28	-5.94	-0.05
1148	1126	U	38	-21.9	-0.22	30.8	-8.31	-0.07
1148	1172	U	7	-21.06	-0.2	40.78	-1.4	-0.01

i-nuc	BP(j)	Nuc	#BP_Win	avgMFE	avgZ	avgED	SumZ	SumZ/#TotalWindows	BPs= 3
nt-1149	-	U	120	-	-	-	-	-
1149	NoBP	U	63	-22.27	-0.04	29.06	-2.21	-0.02
1149	1049	A	12	-26.66	-0.5	18.28	-5.94	-0.05
1149	1125	G	38	-21.9	-0.22	30.8	-8.31	-0.07
1149	1171	A	7	-21.06	-0.2	40.78	-1.4	-0.01

i-nuc	BP(j)	Nuc	#BP_Win	avgMFE	avgZ	avgED	SumZ	SumZ/#TotalWindows	BPs= 2
nt-1150	-	A	120	-	-	-	-	-
1150	NoBP	A	76	-22.88	-0.1	28.38	-7.56	-0.06
1150	1124	U	38	-21.9	-0.22	30.8	-8.31	-0.07
1150	1122	U	6	-21.55	-0.44	29.95	-2.67	-0.02

i-nuc	BP(j)	Nuc	#BP_Win	avgMFE	avgZ	avgED	SumZ	SumZ/#TotalWindows	BPs= 7
nt-1151	-	G	120	-	-	-	-	-
1151	NoBP	G	25	-21.36	-0.16	35.19	-3.89	-0.03
1151	1048	C	12	-26.66	-0.5	18.28	-5.94	-0.05
1151	1143	U	10	-25.3	-0.07	27.64	-0.74	-0.01
1151	1165	C	9	-24.32	-0.09	30.05	-0.82	-0.01
1151	1123	U	38	-21.9	-0.22	30.8	-8.31	-0.07
1151	1195	C	1	-20.8	0.44	37.45	0.44	0.0
1151	1121	C	6	-21.55	-0.44	29.95	-2.67	-0.02
1151	1237	U	19	-20.49	0.15	24.99	2.84	0.02

i-nuc	BP(j)	Nuc	#BP_Win	avgMFE	avgZ	avgED	SumZ	SumZ/#TotalWindows	BPs= 8
nt-1152	-	A	120	-	-	-	-	-
1152	NoBP	A	20	-20.77	-0.22	33.47	-4.32	-0.04
1152	1047	U	12	-26.66	-0.5	18.28	-5.94	-0.05
1152	1142	U	10	-25.3	-0.07	27.64	-0.74	-0.01
1152	1164	U	9	-24.32	-0.09	30.05	-0.82	-0.01
1152	1183	U	5	-23.22	-0.0	42.16	-0.01	-0.0
1152	1122	U	38	-21.9	-0.22	30.8	-8.31	-0.07
1152	1194	U	1	-20.8	0.44	37.45	0.44	0.0
1152	1120	U	6	-21.55	-0.44	29.95	-2.67	-0.02
1152	1236	U	19	-20.49	0.15	24.99	2.84	0.02

i-nuc	BP(j)	Nuc	#BP_Win	avgMFE	avgZ	avgED	SumZ	SumZ/#TotalWindows	BPs= 9
nt-1153	-	G	120	-	-	-	-	-
1153	NoBP	G	33	-20.7	-0.0	26.83	-0.05	-0.0
1153	1045	C	10	-26.95	-0.57	17.14	-5.71	-0.05
1153	1141	C	10	-25.3	-0.07	27.64	-0.74	-0.01
1153	1163	U	9	-24.32	-0.09	30.05	-0.82	-0.01
1153	1182	U	5	-23.22	-0.0	42.16	-0.01	-0.0
1153	1121	C	38	-21.9	-0.22	30.8	-8.31	-0.07
1153	1193	C	1	-20.8	0.44	37.45	0.44	0.0
1153	1165	C	7	-21.06	-0.2	40.78	-1.4	-0.01
1153	1119	C	6	-21.55	-0.44	29.95	-2.67	-0.02
1153	1234	C	1	-22.3	-0.62	23.11	-0.62	-0.01

i-nuc	BP(j)	Nuc	#BP_Win	avgMFE	avgZ	avgED	SumZ	SumZ/#TotalWindows	BPs= 7
nt-1154	-	A	120	-	-	-	-	-
1154	1044	U	10	-26.95	-0.57	17.14	-5.71	-0.05
1154	NoBP	A	45	-21.67	-0.0	27.45	-0.17	-0.0
1154	1162	U	9	-24.32	-0.09	30.05	-0.82	-0.01
1154	1181	U	5	-23.22	-0.0	42.16	-0.01	-0.0
1154	1120	U	37	-21.91	-0.24	30.83	-8.75	-0.07
1154	1164	U	7	-21.06	-0.2	40.78	-1.4	-0.01
1154	1118	U	6	-21.55	-0.44	29.95	-2.67	-0.02
1154	1233	U	1	-22.3	-0.62	23.11	-0.62	-0.01

i-nuc	BP(j)	Nuc	#BP_Win	avgMFE	avgZ	avgED	SumZ	SumZ/#TotalWindows	BPs= 6
nt-1155	-	A	120	-	-	-	-	-
1155	1043	U	8	-27.29	-0.67	16.3	-5.39	-0.04
1155	NoBP	A	50	-22.07	-0.12	31.18	-5.89	-0.05
1155	1064	U	10	-25.3	-0.07	27.64	-0.74	-0.01
1155	1180	U	5	-23.22	-0.0	42.16	-0.01	-0.0
1155	1163	U	7	-21.06	-0.2	40.78	-1.4	-0.01
1155	1117	U	6	-21.55	-0.44	29.95	-2.67	-0.02
1155	1233	U	34	-21.13	-0.12	26.07	-3.99	-0.03

i-nuc	BP(j)	Nuc	#BP_Win	avgMFE	avgZ	avgED	SumZ	SumZ/#TotalWindows	BPs= 5
nt-1156	-	U	120	-	-	-	-	-
1156	1042	A	6	-27.57	-0.76	15.97	-4.56	-0.04
1156	NoBP	U	63	-21.94	-0.14	32.18	-8.97	-0.07
1156	1063	A	10	-25.3	-0.07	27.64	-0.74	-0.01
1156	1179	A	5	-23.22	-0.0	42.16	-0.01	-0.0
1156	1116	G	1	-23.3	-0.71	26.53	-0.71	-0.01
1156	1232	G	35	-21.16	-0.13	25.99	-4.61	-0.04

i-nuc	BP(j)	Nuc	#BP_Win	avgMFE	avgZ	avgED	SumZ	SumZ/#TotalWindows	BPs= 4
nt-1157	-	U	120	-	-	-	-	-
1157	NoBP	U	61	-22.59	-0.18	31.18	-10.75	-0.09
1157	1062	A	10	-25.3	-0.07	27.64	-0.74	-0.01
1157	1178	A	5	-23.22	-0.0	42.16	-0.01	-0.0
1157	1116	G	5	-21.2	-0.39	30.63	-1.96	-0.02
1157	1231	G	39	-21.08	-0.14	26.19	-5.48	-0.05

i-nuc	BP(j)	Nuc	#BP_Win	avgMFE	avgZ	avgED	SumZ	SumZ/#TotalWindows	BPs= 5
nt-1158	-	A	120	-	-	-	-	-
1158	NoBP	A	37	-22.61	-0.08	32.15	-2.88	-0.02
1158	1061	U	10	-25.3	-0.07	27.64	-0.74	-0.01
1158	1177	U	5	-23.22	-0.0	42.16	-0.01	-0.0
1158	1117	U	24	-22.33	-0.3	30.42	-7.17	-0.06
1158	1115	U	5	-21.2	-0.39	30.63	-1.96	-0.02
1158	1230	U	39	-21.08	-0.14	26.19	-5.48	-0.05

i-nuc	BP(j)	Nuc	#BP_Win	avgMFE	avgZ	avgED	SumZ	SumZ/#TotalWindows	BPs= 5
nt-1159	-	C	120	-	-	-	-	-
1159	NoBP	C	31	-23.55	-0.16	32.66	-4.97	-0.04
1159	1060	G	10	-25.3	-0.07	27.64	-0.74	-0.01
1159	1116	G	24	-22.33	-0.3	30.42	-7.17	-0.06
1159	1190	G	11	-19.72	0.25	36.37	2.72	0.02
1159	1114	G	5	-21.2	-0.39	30.63	-1.96	-0.02
1159	1229	G	39	-21.08	-0.14	26.19	-5.48	-0.05

i-nuc	BP(j)	Nuc	#BP_Win	avgMFE	avgZ	avgED	SumZ	SumZ/#TotalWindows	BPs= 4
nt-1160	-	A	120	-	-	-	-	-
1160	NoBP	A	41	-23.83	-0.13	31.6	-5.13	-0.04
1160	1115	U	24	-22.33	-0.3	30.42	-7.17	-0.06
1160	1189	U	11	-19.72	0.25	36.37	2.72	0.02
1160	1113	U	5	-21.2	-0.39	30.63	-1.96	-0.02
1160	1228	U	39	-21.08	-0.14	26.19	-5.48	-0.05

i-nuc	BP(j)	Nuc	#BP_Win	avgMFE	avgZ	avgED	SumZ	SumZ/#TotalWindows	BPs= 3
nt-1161	-	C	120	-	-	-	-	-
1161	NoBP	C	47	-22.16	-0.07	33.55	-3.11	-0.03
1161	1059	G	10	-25.3	-0.07	27.64	-0.74	-0.01
1161	1114	G	24	-22.33	-0.3	30.42	-7.17	-0.06
1161	1227	G	39	-21.08	-0.14	26.19	-5.48	-0.05

i-nuc	BP(j)	Nuc	#BP_Win	avgMFE	avgZ	avgED	SumZ	SumZ/#TotalWindows	BPs= 3
nt-1162	-	U	120	-	-	-	-	-
1162	NoBP	U	62	-21.83	-0.15	32.97	-9.08	-0.08
1162	1058	A	10	-25.3	-0.07	27.64	-0.74	-0.01
1162	1154	A	9	-24.32	-0.09	30.05	-0.82	-0.01
1162	1226	A	39	-21.08	-0.14	26.19	-5.48	-0.05

i-nuc	BP(j)	Nuc	#BP_Win	avgMFE	avgZ	avgED	SumZ	SumZ/#TotalWindows	BPs= 6
nt-1163	-	U	120	-	-	-	-	-
1163	NoBP	U	63	-21.63	-0.24	26.58	-14.91	-0.12
1163	1057	G	10	-25.3	-0.07	27.64	-0.74	-0.01
1163	1153	G	9	-24.32	-0.09	30.05	-0.82	-0.01
1163	1175	A	7	-22.41	0.12	42.18	0.83	0.01
1163	1186	A	13	-20.25	0.18	36.44	2.37	0.02
1163	1192	G	11	-21.96	-0.12	31.41	-1.34	-0.01
1163	1155	A	7	-21.06	-0.2	40.78	-1.4	-0.01

i-nuc	BP(j)	Nuc	#BP_Win	avgMFE	avgZ	avgED	SumZ	SumZ/#TotalWindows	BPs= 7
nt-1164	-	U	119	-	-	-	-	-
1164	NoBP	U	55	-21.53	-0.23	26.13	-12.64	-0.11
1164	1056	A	10	-25.3	-0.07	27.64	-0.74	-0.01
1164	1152	A	9	-24.32	-0.09	30.05	-0.82	-0.01
1164	1174	A	7	-22.41	0.12	42.18	0.83	0.01
1164	1185	G	13	-20.25	0.18	36.44	2.37	0.02
1164	1191	A	13	-22.16	-0.13	31.39	-1.67	-0.01
1164	1154	A	7	-21.06	-0.2	40.78	-1.4	-0.01
1164	1108	A	5	-21.2	-0.39	30.63	-1.96	-0.02

i-nuc	BP(j)	Nuc	#BP_Win	avgMFE	avgZ	avgED	SumZ	SumZ/#TotalWindows	BPs= 7
nt-1165	-	C	118	-	-	-	-	-
1165	NoBP	C	61	-22.05	-0.21	26.47	-13.09	-0.11
1165	1151	G	9	-24.32	-0.09	30.05	-0.82	-0.01
1165	1173	G	7	-22.41	0.12	42.18	0.83	0.01
1165	1184	G	13	-20.25	0.18	36.44	2.37	0.02
1165	1190	G	13	-22.16	-0.13	31.39	-1.67	-0.01
1165	1153	G	7	-21.06	-0.2	40.78	-1.4	-0.01
1165	1107	G	5	-21.2	-0.39	30.63	-1.96	-0.02
1165	1279	G	3	-22.3	-0.14	23.71	-0.43	-0.0

i-nuc	BP(j)	Nuc	#BP_Win	avgMFE	avgZ	avgED	SumZ	SumZ/#TotalWindows	BPs= 6
nt-1166	-	A	117	-	-	-	-	-
1166	NoBP	A	38	-23.32	-0.29	29.96	-11.01	-0.09
1166	1172	U	7	-22.41	0.12	42.18	0.83	0.01
1166	1183	U	13	-20.25	0.18	36.44	2.37	0.02
1166	1189	U	13	-22.16	-0.13	31.39	-1.67	-0.01
1166	1106	U	4	-20.93	-0.24	33.82	-0.95	-0.01
1166	1224	U	39	-21.08	-0.14	26.19	-5.48	-0.05
1166	1278	U	3	-22.3	-0.14	23.71	-0.43	-0.0

i-nuc	BP(j)	Nuc	#BP_Win	avgMFE	avgZ	avgED	SumZ	SumZ/#TotalWindows	BPs= 4
nt-1167	-	A	116	-	-	-	-	-
1167	NoBP	A	48	-22.94	-0.24	32.08	-11.35	-0.1
1167	1182	U	13	-20.25	0.18	36.44	2.37	0.02
1167	1188	U	13	-22.16	-0.13	31.39	-1.67	-0.01
1167	1223	U	39	-21.08	-0.14	26.19	-5.48	-0.05
1167	1277	U	3	-22.3	-0.14	23.71	-0.43	-0.0

i-nuc	BP(j)	Nuc	#BP_Win	avgMFE	avgZ	avgED	SumZ	SumZ/#TotalWindows	BPs= 5
nt-1168	-	A	115	-	-	-	-	-
1168	NoBP	A	39	-22.99	-0.22	32.57	-8.46	-0.07
1168	1181	U	13	-20.25	0.18	36.44	2.37	0.02
1168	1187	U	13	-22.16	-0.13	31.39	-1.67	-0.01
1168	1230	U	3	-23.4	-0.68	29.26	-2.04	-0.02
1168	1222	U	39	-21.08	-0.14	26.19	-5.48	-0.05
1168	1275	U	8	-22.0	-0.16	27.99	-1.31	-0.01

i-nuc	BP(j)	Nuc	#BP_Win	avgMFE	avgZ	avgED	SumZ	SumZ/#TotalWindows	BPs= 4
nt-1169	-	U	114	-	-	-	-	-
1169	NoBP	U	51	-22.25	-0.12	33.64	-5.98	-0.05
1169	1186	A	13	-22.16	-0.13	31.39	-1.67	-0.01
1169	1229	G	3	-23.4	-0.68	29.26	-2.04	-0.02
1169	1221	G	39	-21.08	-0.14	26.19	-5.48	-0.05
1169	1274	G	8	-22.0	-0.16	27.99	-1.31	-0.01

i-nuc	BP(j)	Nuc	#BP_Win	avgMFE	avgZ	avgED	SumZ	SumZ/#TotalWindows	BPs= 4
nt-1170	-	A	113	-	-	-	-	-
1170	NoBP	A	56	-21.94	-0.12	33.66	-6.99	-0.06
1170	1146	U	7	-24.14	-0.09	30.25	-0.6	-0.01
1170	1228	U	3	-23.4	-0.68	29.26	-2.04	-0.02
1170	1220	U	39	-21.08	-0.14	26.19	-5.48	-0.05
1170	1273	U	8	-22.0	-0.16	27.99	-1.31	-0.01

i-nuc	BP(j)	Nuc	#BP_Win	avgMFE	avgZ	avgED	SumZ	SumZ/#TotalWindows	BPs= 5
nt-1171	-	A	112	-	-	-	-	-
1171	NoBP	A	48	-22.15	-0.15	32.39	-7.17	-0.06
1171	1145	U	7	-24.14	-0.09	30.25	-0.6	-0.01
1171	1149	U	7	-21.06	-0.2	40.78	-1.4	-0.01
1171	1101	U	3	-20.87	-0.12	35.39	-0.35	-0.0
1171	1219	U	39	-21.08	-0.14	26.19	-5.48	-0.05
1171	1272	U	8	-22.0	-0.16	27.99	-1.31	-0.01

i-nuc	BP(j)	Nuc	#BP_Win	avgMFE	avgZ	avgED	SumZ	SumZ/#TotalWindows	BPs= 8
nt-1172	-	U	111	-	-	-	-	-
1172	NoBP	U	19	-21.59	0.05	33.83	0.86	0.01
1172	1144	A	7	-24.14	-0.09	30.25	-0.6	-0.01
1172	1166	A	7	-22.41	0.12	42.18	0.83	0.01
1172	1184	G	13	-22.16	-0.13	31.39	-1.67	-0.02
1172	1148	A	7	-21.06	-0.2	40.78	-1.4	-0.01
1172	1100	A	3	-20.87	-0.12	35.39	-0.35	-0.0
1172	1226	A	8	-22.86	-0.88	22.72	-7.0	-0.06
1172	1218	G	39	-21.08	-0.14	26.19	-5.48	-0.05
1172	1271	G	8	-22.0	-0.16	27.99	-1.31	-0.01

i-nuc	BP(j)	Nuc	#BP_Win	avgMFE	avgZ	avgED	SumZ	SumZ/#TotalWindows	BPs= 8
nt-1173	-	G	110	-	-	-	-	-
1173	NoBP	G	17	-21.4	0.1	34.52	1.73	0.02
1173	1143	U	7	-24.14	-0.09	30.25	-0.6	-0.01
1173	1165	C	7	-22.41	0.12	42.18	0.83	0.01
1173	1183	U	13	-22.16	-0.13	31.39	-1.67	-0.02
1173	1147	U	7	-21.06	-0.2	40.78	-1.4	-0.01
1173	1099	C	3	-20.87	-0.12	35.39	-0.35	-0.0
1173	1225	C	9	-22.67	-0.84	23.43	-7.6	-0.07
1173	1217	U	39	-21.08	-0.14	26.19	-5.48	-0.05
1173	1270	U	8	-22.0	-0.16	27.99	-1.31	-0.01

i-nuc	BP(j)	Nuc	#BP_Win	avgMFE	avgZ	avgED	SumZ	SumZ/#TotalWindows	BPs= 6
nt-1174	-	A	109	-	-	-	-	-
1174	NoBP	A	58	-21.09	-0.07	29.09	-3.9	-0.04
1174	1142	U	7	-24.14	-0.09	30.25	-0.6	-0.01
1174	1164	U	7	-22.41	0.12	42.18	0.83	0.01
1174	1182	U	13	-22.16	-0.13	31.39	-1.67	-0.02
1174	1146	U	7	-21.06	-0.2	40.78	-1.4	-0.01
1174	1224	U	9	-22.67	-0.84	23.43	-7.6	-0.07
1174	1269	U	8	-22.0	-0.16	27.99	-1.31	-0.01

i-nuc	BP(j)	Nuc	#BP_Win	avgMFE	avgZ	avgED	SumZ	SumZ/#TotalWindows	BPs= 5
nt-1175	-	A	108	-	-	-	-	-
1175	NoBP	A	64	-21.36	-0.07	29.25	-4.28	-0.04
1175	1163	U	7	-22.41	0.12	42.18	0.83	0.01
1175	1181	U	13	-22.16	-0.13	31.39	-1.67	-0.02
1175	1145	U	7	-21.06	-0.2	40.78	-1.4	-0.01
1175	1223	U	9	-22.67	-0.84	23.43	-7.6	-0.07
1175	1268	U	8	-22.0	-0.16	27.99	-1.31	-0.01

i-nuc	BP(j)	Nuc	#BP_Win	avgMFE	avgZ	avgED	SumZ	SumZ/#TotalWindows	BPs= 2
nt-1176	-	U	107	-	-	-	-	-
1176	NoBP	U	92	-21.64	-0.14	29.97	-12.56	-0.12
1176	1144	A	7	-21.06	-0.2	40.78	-1.4	-0.01
1176	1267	A	8	-22.0	-0.16	27.99	-1.31	-0.01

i-nuc	BP(j)	Nuc	#BP_Win	avgMFE	avgZ	avgED	SumZ	SumZ/#TotalWindows	BPs= 2
nt-1177	-	U	106	-	-	-	-	-
1177	NoBP	U	92	-21.41	-0.08	30.6	-7.6	-0.07
1177	1158	A	5	-23.22	-0.0	42.16	-0.01	-0.0
1177	1221	G	9	-22.67	-0.84	23.43	-7.6	-0.07

i-nuc	BP(j)	Nuc	#BP_Win	avgMFE	avgZ	avgED	SumZ	SumZ/#TotalWindows	BPs= 2
nt-1178	-	A	105	-	-	-	-	-
1178	NoBP	A	91	-21.37	-0.08	30.59	-7.67	-0.07
1178	1157	U	5	-23.22	-0.0	42.16	-0.01	-0.0
1178	1220	U	9	-22.67	-0.84	23.43	-7.6	-0.07

i-nuc	BP(j)	Nuc	#BP_Win	avgMFE	avgZ	avgED	SumZ	SumZ/#TotalWindows	BPs= 2
nt-1179	-	A	104	-	-	-	-	-
1179	NoBP	A	90	-21.34	-0.09	30.59	-7.69	-0.07
1179	1156	U	5	-23.22	-0.0	42.16	-0.01	-0.0
1179	1219	U	9	-22.67	-0.84	23.43	-7.6	-0.07

i-nuc	BP(j)	Nuc	#BP_Win	avgMFE	avgZ	avgED	SumZ	SumZ/#TotalWindows	BPs= 2
nt-1180	-	U	103	-	-	-	-	-
1180	NoBP	U	89	-21.31	-0.08	30.6	-7.46	-0.07
1180	1155	A	5	-23.22	-0.0	42.16	-0.01	-0.0
1180	1218	G	9	-22.67	-0.84	23.43	-7.6	-0.07

i-nuc	BP(j)	Nuc	#BP_Win	avgMFE	avgZ	avgED	SumZ	SumZ/#TotalWindows	BPs= 3
nt-1181	-	U	102	-	-	-	-	-
1181	NoBP	U	71	-21.47	-0.22	28.51	-15.44	-0.15
1181	1154	A	5	-23.22	-0.0	42.16	-0.01	-0.0
1181	1168	A	13	-20.25	0.18	36.44	2.37	0.02
1181	1175	A	13	-22.16	-0.13	31.39	-1.67	-0.02

i-nuc	BP(j)	Nuc	#BP_Win	avgMFE	avgZ	avgED	SumZ	SumZ/#TotalWindows	BPs= 3
nt-1182	-	U	101	-	-	-	-	-
1182	NoBP	U	70	-21.43	-0.22	28.53	-15.13	-0.15
1182	1153	G	5	-23.22	-0.0	42.16	-0.01	-0.0
1182	1167	A	13	-20.25	0.18	36.44	2.37	0.02
1182	1174	A	13	-22.16	-0.13	31.39	-1.67	-0.02

i-nuc	BP(j)	Nuc	#BP_Win	avgMFE	avgZ	avgED	SumZ	SumZ/#TotalWindows	BPs= 3
nt-1183	-	U	100	-	-	-	-	-
1183	NoBP	U	69	-21.39	-0.22	28.51	-15.03	-0.15
1183	1152	A	5	-23.22	-0.0	42.16	-0.01	-0.0
1183	1166	A	13	-20.25	0.18	36.44	2.37	0.02
1183	1173	G	13	-22.16	-0.13	31.39	-1.67	-0.02

i-nuc	BP(j)	Nuc	#BP_Win	avgMFE	avgZ	avgED	SumZ	SumZ/#TotalWindows	BPs= 5
nt-1184	-	G	99	-	-	-	-	-
1184	NoBP	G	5	-23.22	-0.0	42.16	-0.01	-0.0
1184	1165	C	13	-20.25	0.18	36.44	2.37	0.02
1184	1172	U	13	-22.16	-0.13	31.39	-1.67	-0.02
1184	1111	C	2	-20.4	0.42	42.24	0.84	0.01
1184	1137	C	7	-21.06	-0.2	40.78	-1.4	-0.01
1184	1216	U	59	-21.44	-0.25	26.48	-14.74	-0.15

i-nuc	BP(j)	Nuc	#BP_Win	avgMFE	avgZ	avgED	SumZ	SumZ/#TotalWindows	BPs= 3
nt-1185	-	G	98	-	-	-	-	-
1185	NoBP	G	24	-22.01	-0.14	36.2	-3.25	-0.03
1185	1164	U	13	-20.25	0.18	36.44	2.37	0.02
1185	1110	C	2	-20.4	0.42	42.24	0.84	0.01
1185	1215	C	59	-21.44	-0.25	26.48	-14.74	-0.15

i-nuc	BP(j)	Nuc	#BP_Win	avgMFE	avgZ	avgED	SumZ	SumZ/#TotalWindows	BPs= 5
nt-1186	-	A	97	-	-	-	-	-
1186	NoBP	A	3	-23.2	-0.13	44.11	-0.38	-0.0
1186	1163	U	13	-20.25	0.18	36.44	2.37	0.02
1186	1169	U	13	-22.16	-0.13	31.39	-1.67	-0.02
1186	1109	U	2	-20.4	0.42	42.24	0.84	0.01
1186	1135	U	7	-21.06	-0.2	40.78	-1.4	-0.01
1186	1214	U	59	-21.44	-0.25	26.48	-14.74	-0.15

i-nuc	BP(j)	Nuc	#BP_Win	avgMFE	avgZ	avgED	SumZ	SumZ/#TotalWindows	BPs= 4
nt-1187	-	U	96	-	-	-	-	-
1187	NoBP	U	15	-20.65	0.13	37.36	1.98	0.02
1187	1168	A	13	-22.16	-0.13	31.39	-1.67	-0.02
1187	1108	A	2	-20.4	0.42	42.24	0.84	0.01
1187	1134	A	7	-21.06	-0.2	40.78	-1.4	-0.01
1187	1213	A	59	-21.44	-0.25	26.48	-14.74	-0.15

i-nuc	BP(j)	Nuc	#BP_Win	avgMFE	avgZ	avgED	SumZ	SumZ/#TotalWindows	BPs= 3
nt-1188	-	U	95	-	-	-	-	-
1188	NoBP	U	73	-21.25	-0.17	28.49	-12.58	-0.13
1188	1167	A	13	-22.16	-0.13	31.39	-1.67	-0.02
1188	1107	G	2	-20.4	0.42	42.24	0.84	0.01
1188	1133	A	7	-21.06	-0.2	40.78	-1.4	-0.01

i-nuc	BP(j)	Nuc	#BP_Win	avgMFE	avgZ	avgED	SumZ	SumZ/#TotalWindows	BPs= 4
nt-1189	-	U	94	-	-	-	-	-
1189	NoBP	U	62	-21.48	-0.24	27.03	-14.74	-0.16
1189	1166	A	13	-22.16	-0.13	31.39	-1.67	-0.02
1189	1160	A	11	-19.72	0.25	36.37	2.72	0.03
1189	1100	A	1	-20.1	0.49	44.43	0.49	0.01
1189	1132	A	7	-21.06	-0.2	40.78	-1.4	-0.01

i-nuc	BP(j)	Nuc	#BP_Win	avgMFE	avgZ	avgED	SumZ	SumZ/#TotalWindows	BPs= 4
nt-1190	-	G	93	-	-	-	-	-
1190	NoBP	G	9	-21.26	-0.13	39.66	-1.19	-0.01
1190	1165	C	13	-22.16	-0.13	31.39	-1.67	-0.02
1190	1159	C	11	-19.72	0.25	36.37	2.72	0.03
1190	1099	C	1	-20.1	0.49	44.43	0.49	0.01
1190	1208	U	59	-21.44	-0.25	26.48	-14.74	-0.16

i-nuc	BP(j)	Nuc	#BP_Win	avgMFE	avgZ	avgED	SumZ	SumZ/#TotalWindows	BPs= 3
nt-1191	-	A	92	-	-	-	-	-
1191	1164	U	13	-22.16	-0.13	31.39	-1.67	-0.02
1191	NoBP	A	11	-20.01	0.29	36.99	3.19	0.03
1191	1131	U	7	-21.06	-0.2	40.78	-1.4	-0.02
1191	1207	U	61	-21.35	-0.24	26.88	-14.37	-0.16

i-nuc	BP(j)	Nuc	#BP_Win	avgMFE	avgZ	avgED	SumZ	SumZ/#TotalWindows	BPs= 6
nt-1192	-	G	91	-	-	-	-	-
1192	NoBP	G	2	-21.75	0.22	35.37	0.45	0.0
1192	1163	U	11	-21.96	-0.12	31.41	-1.34	-0.01
1192	1088	C	8	-19.81	0.24	35.62	1.91	0.02
1192	1098	C	1	-20.1	0.49	44.43	0.49	0.01
1192	1104	C	1	-20.7	0.35	40.05	0.35	0.0
1192	1130	C	7	-21.06	-0.2	40.78	-1.4	-0.02
1192	1206	C	61	-21.35	-0.24	26.88	-14.37	-0.16

i-nuc	BP(j)	Nuc	#BP_Win	avgMFE	avgZ	avgED	SumZ	SumZ/#TotalWindows	BPs= 6
nt-1193	-	C	90	-	-	-	-	-
1193	NoBP	C	11	-21.96	-0.12	31.41	-1.34	-0.01
1193	1153	G	1	-20.8	0.44	37.45	0.44	0.0
1193	1087	G	8	-19.81	0.24	35.62	1.91	0.02
1193	1097	G	1	-20.1	0.49	44.43	0.49	0.01
1193	1103	G	1	-20.7	0.35	40.05	0.35	0.0
1193	1129	G	7	-21.06	-0.2	40.78	-1.4	-0.02
1193	1205	G	61	-21.35	-0.24	26.88	-14.37	-0.16

i-nuc	BP(j)	Nuc	#BP_Win	avgMFE	avgZ	avgED	SumZ	SumZ/#TotalWindows	BPs= 7
nt-1194	-	U	89	-	-	-	-	-
1194	NoBP	U	2	-21.75	0.21	24.39	0.42	0.0
1194	1152	A	1	-20.8	0.44	37.45	0.44	0.0
1194	1086	A	8	-19.81	0.24	35.62	1.91	0.02
1194	1096	A	1	-20.1	0.49	44.43	0.49	0.01
1194	1102	G	1	-20.7	0.35	40.05	0.35	0.0
1194	1108	A	8	-21.91	-0.23	33.1	-1.84	-0.02
1194	1128	G	7	-21.06	-0.2	40.78	-1.4	-0.02
1194	1204	G	61	-21.35	-0.24	26.88	-14.37	-0.16

i-nuc	BP(j)	Nuc	#BP_Win	avgMFE	avgZ	avgED	SumZ	SumZ/#TotalWindows	BPs= 5
nt-1195	-	C	88	-	-	-	-	-
1195	NoBP	C	3	-20.53	0.44	36.33	1.31	0.01
1195	1151	G	1	-20.8	0.44	37.45	0.44	0.01
1195	1085	G	8	-19.81	0.24	35.62	1.91	0.02
1195	1107	G	8	-21.91	-0.23	33.1	-1.84	-0.02
1195	1127	G	7	-21.06	-0.2	40.78	-1.4	-0.02
1195	1203	G	61	-21.35	-0.24	26.88	-14.37	-0.16

i-nuc	BP(j)	Nuc	#BP_Win	avgMFE	avgZ	avgED	SumZ	SumZ/#TotalWindows	BPs= 3
nt-1196	-	A	87	-	-	-	-	-
1196	NoBP	A	65	-21.28	-0.19	27.76	-12.51	-0.14
1196	1084	U	7	-19.9	0.19	34.68	1.33	0.02
1196	1106	U	8	-21.91	-0.23	33.1	-1.84	-0.02
1196	1126	U	7	-21.06	-0.2	40.78	-1.4	-0.02

i-nuc	BP(j)	Nuc	#BP_Win	avgMFE	avgZ	avgED	SumZ	SumZ/#TotalWindows	BPs= 0
nt-1197	-	A	86	-	-	-	-	-
1197	NoBP	A	86	-21.21	-0.17	29.76	-14.86	-0.17

i-nuc	BP(j)	Nuc	#BP_Win	avgMFE	avgZ	avgED	SumZ	SumZ/#TotalWindows	BPs= 2
nt-1198	-	C	85	-	-	-	-	-
1198	NoBP	C	76	-21.17	-0.18	29.12	-13.88	-0.16
1198	1094	G	1	-20.1	0.49	44.43	0.49	0.01
1198	1103	G	8	-21.91	-0.23	33.1	-1.84	-0.02

i-nuc	BP(j)	Nuc	#BP_Win	avgMFE	avgZ	avgED	SumZ	SumZ/#TotalWindows	BPs= 2
nt-1199	-	C	84	-	-	-	-	-
1199	NoBP	C	69	-21.19	-0.18	28.07	-12.24	-0.15
1199	1102	G	8	-21.91	-0.23	33.1	-1.84	-0.02
1199	1125	G	7	-21.06	-0.2	40.78	-1.4	-0.02

i-nuc	BP(j)	Nuc	#BP_Win	avgMFE	avgZ	avgED	SumZ	SumZ/#TotalWindows	BPs= 3
nt-1200	-	A	83	-	-	-	-	-
1200	NoBP	A	67	-21.22	-0.19	27.74	-13.01	-0.16
1200	1092	U	1	-20.1	0.49	44.43	0.49	0.01
1200	1101	U	8	-21.91	-0.23	33.1	-1.84	-0.02
1200	1124	U	7	-21.06	-0.2	40.78	-1.4	-0.02

i-nuc	BP(j)	Nuc	#BP_Win	avgMFE	avgZ	avgED	SumZ	SumZ/#TotalWindows	BPs= 3
nt-1201	-	A	82	-	-	-	-	-
1201	NoBP	A	73	-21.32	-0.21	28.07	-15.39	-0.19
1201	1091	U	1	-20.1	0.49	44.43	0.49	0.01
1201	1092	U	1	-20.7	0.35	40.05	0.35	0.0
1201	1123	U	7	-21.06	-0.2	40.78	-1.4	-0.02

i-nuc	BP(j)	Nuc	#BP_Win	avgMFE	avgZ	avgED	SumZ	SumZ/#TotalWindows	BPs= 3
nt-1202	-	A	81	-	-	-	-	-
1202	NoBP	A	72	-21.34	-0.21	28.0	-15.42	-0.19
1202	1090	U	1	-20.1	0.49	44.43	0.49	0.01
1202	1091	U	1	-20.7	0.35	40.05	0.35	0.0
1202	1122	U	7	-21.06	-0.2	40.78	-1.4	-0.02

i-nuc	BP(j)	Nuc	#BP_Win	avgMFE	avgZ	avgED	SumZ	SumZ/#TotalWindows	BPs= 4
nt-1203	-	G	80	-	-	-	-	-
1203	NoBP	G	10	-21.44	-0.11	34.2	-1.08	-0.01
1203	1089	C	1	-20.1	0.49	44.43	0.49	0.01
1203	1090	U	1	-20.7	0.35	40.05	0.35	0.0
1203	1121	C	7	-21.06	-0.2	40.78	-1.4	-0.02
1203	1195	C	61	-21.35	-0.24	26.88	-14.37	-0.18

i-nuc	BP(j)	Nuc	#BP_Win	avgMFE	avgZ	avgED	SumZ	SumZ/#TotalWindows	BPs= 5
nt-1204	-	G	79	-	-	-	-	-
1204	NoBP	G	1	-19.2	0.58	42.24	0.58	0.01
1204	1088	C	1	-20.1	0.49	44.43	0.49	0.01
1204	1089	C	1	-20.7	0.35	40.05	0.35	0.0
1204	1099	C	8	-21.91	-0.23	33.1	-1.84	-0.02
1204	1120	U	7	-21.06	-0.2	40.78	-1.4	-0.02
1204	1194	U	61	-21.35	-0.24	26.88	-14.37	-0.18

i-nuc	BP(j)	Nuc	#BP_Win	avgMFE	avgZ	avgED	SumZ	SumZ/#TotalWindows	BPs= 4
nt-1205	-	G	78	-	-	-	-	-
1205	NoBP	G	1	-20.1	0.49	44.43	0.49	0.01
1205	1088	C	1	-20.7	0.35	40.05	0.35	0.0
1205	1098	C	8	-21.91	-0.23	33.1	-1.84	-0.02
1205	1119	C	7	-21.06	-0.2	40.78	-1.4	-0.02
1205	1193	C	61	-21.35	-0.24	26.88	-14.37	-0.18

i-nuc	BP(j)	Nuc	#BP_Win	avgMFE	avgZ	avgED	SumZ	SumZ/#TotalWindows	BPs= 3
nt-1206	-	C	77	-	-	-	-	-
1206	1087	G	1	-20.7	0.35	40.05	0.35	0.0
1206	1097	G	8	-21.91	-0.23	33.1	-1.84	-0.02
1206	NoBP	C	7	-21.06	-0.2	40.78	-1.4	-0.02
1206	1192	G	61	-21.35	-0.24	26.88	-14.37	-0.19

i-nuc	BP(j)	Nuc	#BP_Win	avgMFE	avgZ	avgED	SumZ	SumZ/#TotalWindows	BPs= 2
nt-1207	-	U	76	-	-	-	-	-
1207	1096	A	8	-21.91	-0.23	33.1	-1.84	-0.02
1207	NoBP	U	7	-21.06	-0.2	40.78	-1.4	-0.02
1207	1191	A	61	-21.35	-0.24	26.88	-14.37	-0.19

i-nuc	BP(j)	Nuc	#BP_Win	avgMFE	avgZ	avgED	SumZ	SumZ/#TotalWindows	BPs= 2
nt-1208	-	U	75	-	-	-	-	-
1208	1095	A	7	-22.16	-0.31	32.53	-2.2	-0.03
1208	NoBP	U	9	-20.56	-0.11	40.35	-1.03	-0.01
1208	1190	G	59	-21.44	-0.25	26.48	-14.74	-0.2

i-nuc	BP(j)	Nuc	#BP_Win	avgMFE	avgZ	avgED	SumZ	SumZ/#TotalWindows	BPs= 1
nt-1209	-	U	74	-	-	-	-	-
1209	1094	G	5	-22.6	-0.43	31.94	-2.17	-0.03
1209	NoBP	U	69	-21.31	-0.23	28.42	-15.84	-0.21

i-nuc	BP(j)	Nuc	#BP_Win	avgMFE	avgZ	avgED	SumZ	SumZ/#TotalWindows	BPs= 1
nt-1210	-	C	73	-	-	-	-	-
1210	NoBP	C	66	-21.42	-0.25	27.34	-16.26	-0.22
1210	1116	G	7	-21.06	-0.2	40.78	-1.4	-0.02

i-nuc	BP(j)	Nuc	#BP_Win	avgMFE	avgZ	avgED	SumZ	SumZ/#TotalWindows	BPs= 1
nt-1211	-	A	72	-	-	-	-	-
1211	NoBP	A	65	-21.4	-0.24	27.28	-15.78	-0.22
1211	1115	U	7	-21.06	-0.2	40.78	-1.4	-0.02

i-nuc	BP(j)	Nuc	#BP_Win	avgMFE	avgZ	avgED	SumZ	SumZ/#TotalWindows	BPs= 2
nt-1212	-	C	71	-	-	-	-	-
1212	NoBP	C	62	-21.46	-0.25	26.83	-15.67	-0.22
1212	1114	G	7	-21.06	-0.2	40.78	-1.4	-0.02
1212	1260	G	2	-18.8	0.18	38.84	0.37	0.01

i-nuc	BP(j)	Nuc	#BP_Win	avgMFE	avgZ	avgED	SumZ	SumZ/#TotalWindows	BPs= 3
nt-1213	-	A	70	-	-	-	-	-
1213	NoBP	A	2	-21.55	-0.22	34.48	-0.43	-0.01
1213	1113	U	7	-21.06	-0.2	40.78	-1.4	-0.02
1213	1187	U	59	-21.44	-0.25	26.48	-14.74	-0.21
1213	1259	U	2	-18.8	0.18	38.84	0.37	0.01

i-nuc	BP(j)	Nuc	#BP_Win	avgMFE	avgZ	avgED	SumZ	SumZ/#TotalWindows	BPs= 3
nt-1214	-	U	69	-	-	-	-	-
1214	NoBP	U	4	-20.48	-0.11	40.21	-0.42	-0.01
1214	1186	A	59	-21.44	-0.25	26.48	-14.74	-0.21
1214	1108	A	4	-21.6	-0.26	40.12	-1.05	-0.02
1214	1258	A	2	-18.8	0.18	38.84	0.37	0.01

i-nuc	BP(j)	Nuc	#BP_Win	avgMFE	avgZ	avgED	SumZ	SumZ/#TotalWindows	BPs= 3
nt-1215	-	C	68	-	-	-	-	-
1215	NoBP	C	3	-20.33	-0.12	41.68	-0.35	-0.01
1215	1185	G	59	-21.44	-0.25	26.48	-14.74	-0.22
1215	1107	G	4	-21.6	-0.26	40.12	-1.05	-0.02
1215	1257	G	2	-18.8	0.18	38.84	0.37	0.01

i-nuc	BP(j)	Nuc	#BP_Win	avgMFE	avgZ	avgED	SumZ	SumZ/#TotalWindows	BPs= 2
nt-1216	-	U	67	-	-	-	-	-
1216	1184	G	59	-21.44	-0.25	26.48	-14.74	-0.22
1216	NoBP	U	6	-21.15	-0.25	40.45	-1.49	-0.02
1216	1256	A	2	-18.8	0.18	38.84	0.37	0.01

i-nuc	BP(j)	Nuc	#BP_Win	avgMFE	avgZ	avgED	SumZ	SumZ/#TotalWindows	BPs= 2
nt-1217	-	U	66	-	-	-	-	-
1217	NoBP	U	23	-21.73	-0.4	28.71	-9.31	-0.14
1217	1105	A	4	-21.6	-0.26	40.12	-1.05	-0.02
1217	1173	G	39	-21.08	-0.14	26.19	-5.48	-0.08

i-nuc	BP(j)	Nuc	#BP_Win	avgMFE	avgZ	avgED	SumZ	SumZ/#TotalWindows	BPs= 5
nt-1218	-	G	65	-	-	-	-	-
1218	NoBP	G	10	-21.69	-0.15	29.88	-1.54	-0.02
1218	1104	C	4	-21.6	-0.26	40.12	-1.05	-0.02
1218	1109	U	1	-20.3	-0.22	42.96	-0.22	-0.0
1218	1180	U	9	-22.67	-0.84	23.43	-7.6	-0.12
1218	1172	U	39	-21.08	-0.14	26.19	-5.48	-0.08
1218	1254	C	2	-18.8	0.18	38.84	0.37	0.01

i-nuc	BP(j)	Nuc	#BP_Win	avgMFE	avgZ	avgED	SumZ	SumZ/#TotalWindows	BPs= 5
nt-1219	-	U	64	-	-	-	-	-
1219	1103	G	4	-21.6	-0.26	40.12	-1.05	-0.02
1219	1108	A	1	-20.3	-0.22	42.96	-0.22	-0.0
1219	NoBP	U	9	-21.8	-0.17	29.24	-1.53	-0.02
1219	1179	A	9	-22.67	-0.84	23.43	-7.6	-0.12
1219	1171	A	39	-21.08	-0.14	26.19	-5.48	-0.09
1219	1253	A	2	-18.8	0.18	38.84	0.37	0.01

i-nuc	BP(j)	Nuc	#BP_Win	avgMFE	avgZ	avgED	SumZ	SumZ/#TotalWindows	BPs= 5
nt-1220	-	U	63	-	-	-	-	-
1220	NoBP	U	11	-21.73	-0.19	31.4	-2.06	-0.03
1220	1102	G	1	-22.2	-0.36	37.19	-0.36	-0.01
1220	1107	G	1	-20.3	-0.22	42.96	-0.22	-0.0
1220	1178	A	9	-22.67	-0.84	23.43	-7.6	-0.12
1220	1170	A	39	-21.08	-0.14	26.19	-5.48	-0.09
1220	1252	A	2	-18.8	0.18	38.84	0.37	0.01

i-nuc	BP(j)	Nuc	#BP_Win	avgMFE	avgZ	avgED	SumZ	SumZ/#TotalWindows	BPs= 4
nt-1221	-	G	62	-	-	-	-	-
1221	NoBP	G	11	-21.77	-0.2	31.33	-2.15	-0.03
1221	1106	U	1	-20.3	-0.22	42.96	-0.22	-0.0
1221	1177	U	9	-22.67	-0.84	23.43	-7.6	-0.12
1221	1169	U	39	-21.08	-0.14	26.19	-5.48	-0.09
1221	1251	U	2	-18.8	0.18	38.84	0.37	0.01

i-nuc	BP(j)	Nuc	#BP_Win	avgMFE	avgZ	avgED	SumZ	SumZ/#TotalWindows	BPs= 3
nt-1222	-	U	61	-	-	-	-	-
1222	NoBP	U	11	-22.3	-0.73	26.76	-8.08	-0.13
1222	1105	A	1	-20.3	-0.22	42.96	-0.22	-0.0
1222	1168	A	39	-21.08	-0.14	26.19	-5.48	-0.09
1222	1241	A	10	-21.36	-0.09	30.16	-0.94	-0.02

i-nuc	BP(j)	Nuc	#BP_Win	avgMFE	avgZ	avgED	SumZ	SumZ/#TotalWindows	BPs= 3
nt-1223	-	U	60	-	-	-	-	-
1223	NoBP	U	2	-20.25	-0.22	41.12	-0.44	-0.01
1223	1175	A	9	-22.67	-0.84	23.43	-7.6	-0.13
1223	1167	A	39	-21.08	-0.14	26.19	-5.48	-0.09
1223	1240	G	10	-21.36	-0.09	30.16	-0.94	-0.02

i-nuc	BP(j)	Nuc	#BP_Win	avgMFE	avgZ	avgED	SumZ	SumZ/#TotalWindows	BPs= 3
nt-1224	-	U	59	-	-	-	-	-
1224	NoBP	U	1	-20.2	-0.22	39.27	-0.22	-0.0
1224	1174	A	9	-22.67	-0.84	23.43	-7.6	-0.13
1224	1166	A	39	-21.08	-0.14	26.19	-5.48	-0.09
1224	1239	G	10	-21.36	-0.09	30.16	-0.94	-0.02

i-nuc	BP(j)	Nuc	#BP_Win	avgMFE	avgZ	avgED	SumZ	SumZ/#TotalWindows	BPs= 2
nt-1225	-	C	58	-	-	-	-	-
1225	1173	G	9	-22.67	-0.84	23.43	-7.6	-0.13
1225	NoBP	C	39	-21.08	-0.14	26.19	-5.48	-0.09
1225	1238	G	10	-21.36	-0.09	30.16	-0.94	-0.02

i-nuc	BP(j)	Nuc	#BP_Win	avgMFE	avgZ	avgED	SumZ	SumZ/#TotalWindows	BPs= 3
nt-1226	-	A	57	-	-	-	-	-
1226	1172	U	8	-22.86	-0.88	22.72	-7.0	-0.12
1226	1162	U	39	-21.08	-0.14	26.19	-5.48	-0.1
1226	1237	U	10	-21.36	-0.09	30.16	-0.94	-0.02

i-nuc	BP(j)	Nuc	#BP_Win	avgMFE	avgZ	avgED	SumZ	SumZ/#TotalWindows	BPs= 2
nt-1227	-	G	56	-	-	-	-	-
1227	NoBP	G	7	-22.94	-0.86	23.41	-5.99	-0.11
1227	1161	C	39	-21.08	-0.14	26.19	-5.48	-0.1
1227	1236	U	10	-21.36	-0.09	30.16	-0.94	-0.02

i-nuc	BP(j)	Nuc	#BP_Win	avgMFE	avgZ	avgED	SumZ	SumZ/#TotalWindows	BPs= 3
nt-1228	-	U	55	-	-	-	-	-
1228	NoBP	U	3	-22.6	-0.95	19.37	-2.84	-0.05
1228	1170	A	3	-23.4	-0.68	29.26	-2.04	-0.04
1228	1160	A	39	-21.08	-0.14	26.19	-5.48	-0.1
1228	1235	A	10	-21.36	-0.09	30.16	-0.94	-0.02

i-nuc	BP(j)	Nuc	#BP_Win	avgMFE	avgZ	avgED	SumZ	SumZ/#TotalWindows	BPs= 3
nt-1229	-	G	54	-	-	-	-	-
1229	NoBP	G	2	-22.6	-0.88	19.94	-1.75	-0.03
1229	1169	U	3	-23.4	-0.68	29.26	-2.04	-0.04
1229	1159	C	39	-21.08	-0.14	26.19	-5.48	-0.1
1229	1234	C	10	-21.36	-0.09	30.16	-0.94	-0.02

i-nuc	BP(j)	Nuc	#BP_Win	avgMFE	avgZ	avgED	SumZ	SumZ/#TotalWindows	BPs= 2
nt-1230	-	U	53	-	-	-	-	-
1230	NoBP	U	11	-21.47	-0.16	29.33	-1.79	-0.03
1230	1168	A	3	-23.4	-0.68	29.26	-2.04	-0.04
1230	1158	A	39	-21.08	-0.14	26.19	-5.48	-0.1

i-nuc	BP(j)	Nuc	#BP_Win	avgMFE	avgZ	avgED	SumZ	SumZ/#TotalWindows	BPs= 1
nt-1231	-	G	52	-	-	-	-	-
1231	NoBP	G	13	-21.83	-0.23	29.95	-2.98	-0.06
1231	1157	U	39	-21.08	-0.14	26.19	-5.48	-0.11

i-nuc	BP(j)	Nuc	#BP_Win	avgMFE	avgZ	avgED	SumZ	SumZ/#TotalWindows	BPs= 2
nt-1232	-	G	51	-	-	-	-	-
1232	NoBP	G	13	-21.82	-0.21	30.13	-2.75	-0.05
1232	1156	U	35	-21.16	-0.13	25.99	-4.61	-0.09
1232	1262	U	3	-19.4	-0.05	28.39	-0.16	-0.0

i-nuc	BP(j)	Nuc	#BP_Win	avgMFE	avgZ	avgED	SumZ	SumZ/#TotalWindows	BPs= 3
nt-1233	-	U	50	-	-	-	-	-
1233	NoBP	U	12	-21.69	-0.18	30.08	-2.21	-0.04
1233	1155	A	34	-21.13	-0.12	26.07	-3.99	-0.08
1233	1261	A	3	-19.4	-0.05	28.39	-0.16	-0.0
1233	1154	A	1	-22.3	-0.62	23.11	-0.62	-0.01

i-nuc	BP(j)	Nuc	#BP_Win	avgMFE	avgZ	avgED	SumZ	SumZ/#TotalWindows	BPs= 3
nt-1234	-	C	49	-	-	-	-	-
1234	NoBP	C	35	-21.19	-0.13	26.09	-4.7	-0.1
1234	1229	G	10	-21.36	-0.09	30.16	-0.94	-0.02
1234	1260	G	3	-19.4	-0.05	28.39	-0.16	-0.0
1234	1153	G	1	-22.3	-0.62	23.11	-0.62	-0.01

i-nuc	BP(j)	Nuc	#BP_Win	avgMFE	avgZ	avgED	SumZ	SumZ/#TotalWindows	BPs= 2
nt-1235	-	A	48	-	-	-	-	-
1235	NoBP	A	35	-21.16	-0.13	25.99	-4.61	-0.1
1235	1228	U	10	-21.36	-0.09	30.16	-0.94	-0.02
1235	1259	U	3	-19.4	-0.05	28.39	-0.16	-0.0

i-nuc	BP(j)	Nuc	#BP_Win	avgMFE	avgZ	avgED	SumZ	SumZ/#TotalWindows	BPs= 3
nt-1236	-	U	47	-	-	-	-	-
1236	NoBP	U	15	-21.87	-0.45	27.19	-6.71	-0.14
1236	1152	A	19	-20.49	0.15	24.99	2.84	0.06
1236	1227	G	10	-21.36	-0.09	30.16	-0.94	-0.02
1236	1258	A	3	-19.4	-0.05	28.39	-0.16	-0.0

i-nuc	BP(j)	Nuc	#BP_Win	avgMFE	avgZ	avgED	SumZ	SumZ/#TotalWindows	BPs= 3
nt-1237	-	U	46	-	-	-	-	-
1237	NoBP	U	13	-22.11	-0.5	27.16	-6.56	-0.14
1237	1151	G	19	-20.49	0.15	24.99	2.84	0.06
1237	1256	A	4	-18.88	0.14	28.36	0.55	0.01
1237	1226	A	10	-21.36	-0.09	30.16	-0.94	-0.02

i-nuc	BP(j)	Nuc	#BP_Win	avgMFE	avgZ	avgED	SumZ	SumZ/#TotalWindows	BPs= 4
nt-1238	-	G	45	-	-	-	-	-
1238	NoBP	G	13	-22.04	-0.5	27.0	-6.49	-0.14
1238	1142	U	6	-21.2	0.42	29.27	2.52	0.06
1238	1141	C	12	-19.98	0.09	22.87	1.11	0.02
1238	1255	C	4	-18.88	0.14	28.36	0.55	0.01
1238	1225	C	10	-21.36	-0.09	30.16	-0.94	-0.02

i-nuc	BP(j)	Nuc	#BP_Win	avgMFE	avgZ	avgED	SumZ	SumZ/#TotalWindows	BPs= 4
nt-1239	-	G	44	-	-	-	-	-
1239	NoBP	G	12	-21.93	-0.48	27.23	-5.78	-0.13
1239	1141	C	6	-21.2	0.42	29.27	2.52	0.06
1239	1140	C	12	-19.98	0.09	22.87	1.11	0.03
1239	1254	C	4	-18.88	0.14	28.36	0.55	0.01
1239	1224	U	10	-21.36	-0.09	30.16	-0.94	-0.02

i-nuc	BP(j)	Nuc	#BP_Win	avgMFE	avgZ	avgED	SumZ	SumZ/#TotalWindows	BPs= 3
nt-1240	-	G	43	-	-	-	-	-
1240	NoBP	G	15	-21.04	-0.33	27.94	-4.91	-0.11
1240	1140	C	6	-21.2	0.42	29.27	2.52	0.06
1240	1139	C	12	-19.98	0.09	22.87	1.11	0.03
1240	1223	U	10	-21.36	-0.09	30.16	-0.94	-0.02

i-nuc	BP(j)	Nuc	#BP_Win	avgMFE	avgZ	avgED	SumZ	SumZ/#TotalWindows	BPs= 2
nt-1241	-	A	42	-	-	-	-	-
1241	NoBP	A	21	-20.93	-0.11	28.18	-2.33	-0.06
1241	1138	U	11	-20.15	0.06	22.5	0.61	0.01
1241	1222	U	10	-21.36	-0.09	30.16	-0.94	-0.02

i-nuc	BP(j)	Nuc	#BP_Win	avgMFE	avgZ	avgED	SumZ	SumZ/#TotalWindows	BPs= 1
nt-1242	-	A	41	-	-	-	-	-
1242	NoBP	A	24	-19.95	0.16	26.91	3.95	0.1
1242	1266	U	17	-22.05	-0.42	27.43	-7.14	-0.17

i-nuc	BP(j)	Nuc	#BP_Win	avgMFE	avgZ	avgED	SumZ	SumZ/#TotalWindows	BPs= 1
nt-1243	-	G	40	-	-	-	-	-
1243	NoBP	G	22	-19.9	0.16	26.49	3.53	0.09
1243	1265	C	18	-21.92	-0.4	27.77	-7.21	-0.18

i-nuc	BP(j)	Nuc	#BP_Win	avgMFE	avgZ	avgED	SumZ	SumZ/#TotalWindows	BPs= 1
nt-1244	-	A	39	-	-	-	-	-
1244	NoBP	A	21	-19.83	0.14	26.36	2.96	0.08
1244	1264	U	18	-21.92	-0.4	27.77	-7.21	-0.18

i-nuc	BP(j)	Nuc	#BP_Win	avgMFE	avgZ	avgED	SumZ	SumZ/#TotalWindows	BPs= 1
nt-1245	-	A	38	-	-	-	-	-
1245	NoBP	A	20	-19.76	0.12	26.2	2.48	0.07
1245	1263	U	18	-21.92	-0.4	27.77	-7.21	-0.19

i-nuc	BP(j)	Nuc	#BP_Win	avgMFE	avgZ	avgED	SumZ	SumZ/#TotalWindows	BPs= 1
nt-1246	-	A	37	-	-	-	-	-
1246	NoBP	A	19	-19.69	0.11	26.0	2.17	0.06
1246	1262	U	18	-21.92	-0.4	27.77	-7.21	-0.19

i-nuc	BP(j)	Nuc	#BP_Win	avgMFE	avgZ	avgED	SumZ	SumZ/#TotalWindows	BPs= 1
nt-1247	-	U	36	-	-	-	-	-
1247	NoBP	U	18	-19.61	0.11	25.86	2.03	0.06
1247	1261	A	18	-21.92	-0.4	27.77	-7.21	-0.2

i-nuc	BP(j)	Nuc	#BP_Win	avgMFE	avgZ	avgED	SumZ	SumZ/#TotalWindows	BPs= 1
nt-1248	-	U	35	-	-	-	-	-
1248	NoBP	U	17	-19.54	0.12	26.04	2.0	0.06
1248	1260	G	18	-21.92	-0.4	27.77	-7.21	-0.21

i-nuc	BP(j)	Nuc	#BP_Win	avgMFE	avgZ	avgED	SumZ	SumZ/#TotalWindows	BPs= 1
nt-1249	-	G	34	-	-	-	-	-
1249	NoBP	G	16	-19.44	0.14	26.3	2.25	0.07
1249	1259	U	18	-21.92	-0.4	27.77	-7.21	-0.21

i-nuc	BP(j)	Nuc	#BP_Win	avgMFE	avgZ	avgED	SumZ	SumZ/#TotalWindows	BPs= 1
nt-1250	-	U	33	-	-	-	-	-
1250	NoBP	U	15	-19.41	0.15	26.53	2.19	0.07
1250	1258	A	18	-21.92	-0.4	27.77	-7.21	-0.22

i-nuc	BP(j)	Nuc	#BP_Win	avgMFE	avgZ	avgED	SumZ	SumZ/#TotalWindows	BPs= 2
nt-1251	-	U	32	-	-	-	-	-
1251	NoBP	U	12	-19.46	0.14	24.76	1.72	0.05
1251	1221	G	2	-18.8	0.18	38.84	0.37	0.01
1251	1257	G	18	-21.92	-0.4	27.77	-7.21	-0.23

i-nuc	BP(j)	Nuc	#BP_Win	avgMFE	avgZ	avgED	SumZ	SumZ/#TotalWindows	BPs= 1
nt-1252	-	A	31	-	-	-	-	-
1252	NoBP	A	29	-20.97	-0.19	26.69	-5.6	-0.18
1252	1220	U	2	-18.8	0.18	38.84	0.37	0.01

i-nuc	BP(j)	Nuc	#BP_Win	avgMFE	avgZ	avgED	SumZ	SumZ/#TotalWindows	BPs= 1
nt-1253	-	A	30	-	-	-	-	-
1253	NoBP	A	28	-21.0	-0.2	26.84	-5.73	-0.19
1253	1219	U	2	-18.8	0.18	38.84	0.37	0.01

i-nuc	BP(j)	Nuc	#BP_Win	avgMFE	avgZ	avgED	SumZ	SumZ/#TotalWindows	BPs= 2
nt-1254	-	C	29	-	-	-	-	-
1254	NoBP	C	23	-21.42	-0.28	26.79	-6.41	-0.22
1254	1239	G	4	-18.88	0.14	28.36	0.55	0.02
1254	1218	G	2	-18.8	0.18	38.84	0.37	0.01

i-nuc	BP(j)	Nuc	#BP_Win	avgMFE	avgZ	avgED	SumZ	SumZ/#TotalWindows	BPs= 1
nt-1255	-	C	28	-	-	-	-	-
1255	NoBP	C	24	-21.26	-0.26	27.99	-6.19	-0.22
1255	1238	G	4	-18.88	0.14	28.36	0.55	0.02

i-nuc	BP(j)	Nuc	#BP_Win	avgMFE	avgZ	avgED	SumZ	SumZ/#TotalWindows	BPs= 2
nt-1256	-	A	27	-	-	-	-	-
1256	NoBP	A	21	-21.55	-0.32	27.25	-6.67	-0.25
1256	1237	U	4	-18.88	0.14	28.36	0.55	0.02
1256	1216	U	2	-18.8	0.18	38.84	0.37	0.01

i-nuc	BP(j)	Nuc	#BP_Win	avgMFE	avgZ	avgED	SumZ	SumZ/#TotalWindows	BPs= 2
nt-1257	-	G	26	-	-	-	-	-
1257	NoBP	G	6	-18.92	0.19	27.27	1.12	0.04
1257	1215	C	2	-18.8	0.18	38.84	0.37	0.01
1257	1251	U	18	-21.92	-0.4	27.77	-7.21	-0.28

i-nuc	BP(j)	Nuc	#BP_Win	avgMFE	avgZ	avgED	SumZ	SumZ/#TotalWindows	BPs= 3
nt-1258	-	A	25	-	-	-	-	-
1258	NoBP	A	2	-17.75	0.6	27.58	1.21	0.05
1258	1214	U	2	-18.8	0.18	38.84	0.37	0.01
1258	1236	U	3	-19.4	-0.05	28.39	-0.16	-0.01
1258	1250	U	18	-21.92	-0.4	27.77	-7.21	-0.29

i-nuc	BP(j)	Nuc	#BP_Win	avgMFE	avgZ	avgED	SumZ	SumZ/#TotalWindows	BPs= 3
nt-1259	-	U	24	-	-	-	-	-
1259	NoBP	U	1	-17.3	0.71	28.27	0.71	0.03
1259	1213	A	2	-18.8	0.18	38.84	0.37	0.02
1259	1235	A	3	-19.4	-0.05	28.39	-0.16	-0.01
1259	1249	G	18	-21.92	-0.4	27.77	-7.21	-0.3

i-nuc	BP(j)	Nuc	#BP_Win	avgMFE	avgZ	avgED	SumZ	SumZ/#TotalWindows	BPs= 3
nt-1260	-	G	23	-	-	-	-	-
1260	1212	C	2	-18.8	0.18	38.84	0.37	0.02
1260	1234	C	3	-19.4	-0.05	28.39	-0.16	-0.01
1260	1248	U	18	-21.92	-0.4	27.77	-7.21	-0.31

i-nuc	BP(j)	Nuc	#BP_Win	avgMFE	avgZ	avgED	SumZ	SumZ/#TotalWindows	BPs= 2
nt-1261	-	A	22	-	-	-	-	-
1261	NoBP	A	1	-19.1	0.03	36.79	0.03	0.0
1261	1233	U	3	-19.4	-0.05	28.39	-0.16	-0.01
1261	1247	U	18	-21.92	-0.4	27.77	-7.21	-0.33

i-nuc	BP(j)	Nuc	#BP_Win	avgMFE	avgZ	avgED	SumZ	SumZ/#TotalWindows	BPs= 2
nt-1262	-	U	21	-	-	-	-	-
1262	1232	G	3	-19.4	-0.05	28.39	-0.16	-0.01
1262	1246	A	18	-21.92	-0.4	27.77	-7.21	-0.34

i-nuc	BP(j)	Nuc	#BP_Win	avgMFE	avgZ	avgED	SumZ	SumZ/#TotalWindows	BPs= 1
nt-1263	-	U	20	-	-	-	-	-
1263	NoBP	U	2	-19.5	-0.07	28.04	-0.14	-0.01
1263	1245	A	18	-21.92	-0.4	27.77	-7.21	-0.36

i-nuc	BP(j)	Nuc	#BP_Win	avgMFE	avgZ	avgED	SumZ	SumZ/#TotalWindows	BPs= 1
nt-1264	-	U	19	-	-	-	-	-
