# Supplementary material for: Identification of MYC intron 2 regions that modulate expression
Source: PLoS One. 2024 Jan 18;19(1):e0296889. doi: 10.1371/journal.pone.0296889 (PMC10795982; doi:10.1371/journal.pone.0296889)
Supplement: S1 File — (ZIP) [file pone.0296889.s005.zip › S1_File_ScanFold2 data for species/Suppl_File_3_ScanFold2 data for species/Koala/tmptm77e849.structure_extracts.txt]

KoalaMYCi2	.	RNA_sequence_secondary_structure	5	61	.	.	.	motif_1;sequence=GCUGAACUAUUUUUUUUUCCCUUGGACUAGGCCUGAUGGCCUUUGCCAGUUAUAGCU;structure=.....................((((...(((((....)))))...))))<<<....);refoldedMFE=((((((((...............((...(((((....)))))...)))))).)))).;MFE(kcal/mol)=-15.1;z-score=-2.71;ED=3.59
KoalaMYCi2	.	RNA_sequence_secondary_structure	63	120	.	.	.	motif_2;sequence=GAUUUGCCCUGGGGUCGGUUAAGAUGACCCUACUUAUUAACUGGCCCUGAGAGUGUCU;structure=(((..((.((((((((((((((...(......)...)))))))))))).)).))))));refoldedMFE=(((..((.((((((((((((((...(......)...)))))))))))).)).))))).;MFE(kcal/mol)=-18.8;z-score=-1.99;ED=7.48
KoalaMYCi2	.	RNA_sequence_secondary_structure	486	505	.	.	.	motif_3;sequence=GCAGCAGUCUGGGUGGUGCU;structure=(((.((.......)).))));refoldedMFE=(((.((.......)).))).;MFE(kcal/mol)=-5.3;z-score=-1.13;ED=1.2
KoalaMYCi2	.	RNA_sequence_secondary_structure	507	518	.	.	.	motif_4;sequence=GUGAAAGUGACU;structure=...........);refoldedMFE=............;MFE(kcal/mol)=0.0;z-score=0.1;ED=0.7
KoalaMYCi2	.	RNA_sequence_secondary_structure	521	571	.	.	.	motif_5;sequence=AGUUUGAAUGGGCUGGGAAGUUGGGAUAUUCUCAGCCUAUUUCGAAAACUU;structure=(((((((((((((((((((.........))))))))))))))...))))));refoldedMFE=(((((((((((((((((((.........))))))))))))))...))))).;MFE(kcal/mol)=-20.5;z-score=-4.68;ED=7.45
KoalaMYCi2	.	RNA_sequence_secondary_structure	54	128	.	.	.	motif_6;sequence=UUAUAGCUAGAUUUGCCCUGGGGUCGGUUAAGAUGACCCUACUUAUUAACUGGCCCUGAGAGUGUCUGCCUAUGG;structure=<<<....)((((..((.((((((((((((((...(......)...)))))))))))).)).)))))).....>>>;refoldedMFE=.(((((.(((((..((.((((((((((((((...(......)...)))))))))))).)).))))))).))))).;MFE(kcal/mol)=-25.5;z-score=-2.53;ED=7.48
