# Supplementary material for: Identification of MYC intron 2 regions that modulate expression
Source: PLoS One. 2024 Jan 18;19(1):e0296889. doi: 10.1371/journal.pone.0296889 (PMC10795982; doi:10.1371/journal.pone.0296889)
Supplement: S1 File — (ZIP) [file pone.0296889.s005.zip › S1_File_ScanFold2 data for species/Suppl_File_3_ScanFold2 data for species/Koala/tmptm77e849.zavgs.wig]

fixedStep chrom=KoalaMYCi2 start=1 step=1 span=1
-2.010000
-2.085000
-2.066667
-2.015000
-1.984000
-1.984000
-1.984000
-1.984000
-2.562500
-2.594000
-2.618333
-2.627143
-2.381538
-2.396429
-2.404000
-2.405625
-2.405882
-2.405556
-2.402632
-2.396000
-2.388095
-2.380909
-2.376522
-2.371667
-2.370000
-2.458095
-2.441818
-2.346429
-2.346429
-2.310333
-2.280968
-2.253125
-2.229697
-2.229697
-2.229697
-2.229697
-2.229697
-2.118919
-2.101316
-2.089231
-2.076500
-2.229697
-2.229697
-2.229697
-2.229697
-2.229697
-1.988913
-1.961458
-2.346429
-2.346429
-2.346429
-2.441818
-2.458095
-2.285238
-2.268333
-2.172500
-1.984000
-1.984000
-1.984000
-1.984000
-2.015000
-2.118000
-2.118000
-2.118000
-2.118000
-1.775000
-1.773582
-2.118000
-2.118000
-1.783143
-2.118000
-2.118000
-2.060426
-2.065833
-2.051020
-2.051020
-2.051020
-2.051020
-2.051020
-2.051020
-2.051020
-2.051020
-2.051020
-2.051020
-1.745190
-1.731875
-1.897091
-2.051020
-1.745873
-2.051020
-2.015400
-1.989608
-2.015400
-2.051020
-2.051020
-1.583370
-1.568495
-1.552872
-2.051020
-2.051020
-2.051020
-2.051020
-2.051020
-2.051020
-2.051020
-2.051020
-2.051020
-2.051020
-2.065833
-2.060426
-1.609344
-2.118000
-2.118000
-1.733636
-2.118000
-2.118000
-2.118000
-2.118000
-2.118000
-2.118000
-2.015000
-1.556744
-1.984000
-1.984000
-1.984000
-2.172500
-2.268333
-2.285238
-1.270745
-1.380294
-1.365288
-1.214667
-2.285238
-2.268333
-1.984000
-1.984000
-2.118000
-2.118000
-1.122615
-1.063898
-1.733636
-2.118000
-1.107317
-1.609344
-1.579796
-1.645000
-1.328358
-1.094712
-1.105714
-1.072899
-1.157333
-1.155844
-1.155844
-1.151923
-1.151923
-1.151923
-1.151923
-1.151923
-1.151923
-1.147447
-1.138085
-1.128617
-1.127263
-1.123789
-1.065167
-1.056750
-1.047750
-1.038417
-1.026667
-1.083100
-1.085816
-1.072143
-1.151923
-1.151923
-1.151923
-1.151923
-1.151923
-1.151923
-1.155844
-1.155844
-1.157333
-1.100412
-1.111649
-1.006404
-1.027091
-1.147647
-1.165176
-1.057768
-1.127615
-1.133578
-1.137523
-1.052545
-1.030755
-1.769178
-1.774795
-1.781507
-1.843919
-1.855205
-1.342055
-1.021404
-1.691493
-1.675303
-1.158522
-0.995062
-0.998500
-1.343043
-1.172394
-1.324219
-1.320000
-0.971571
-1.283700
-1.240087
-1.268889
-1.295603
-1.742679
-0.985854
-0.998500
-0.995062
-0.933939
-1.350980
-1.427757
-1.675303
-1.691493
-1.486757
-1.571754
-1.855205
-1.843919
-1.781507
-1.774795
-1.769178
-1.519000
-1.519500
-1.721500
-1.721500
-1.721500
-1.721500
-1.692843
-1.675505
-1.649009
-1.649009
-1.649009
-1.559829
-1.525417
-1.513750
-1.507000
-1.649009
-1.649009
-1.649009
-1.675505
-1.721500
-1.721500
-1.721500
-1.721500
-1.478898
-1.462458
-1.722874
-1.690500
-1.443107
-1.743108
-1.743108
-1.710000
-1.710000
-1.710000
-1.596932
-1.572273
-1.459140
-1.710000
-1.710000
-1.710000
-1.743108
-1.743108
-1.003951
-0.995062
-0.998500
-0.985854
-1.180583
-1.201356
-1.213898
-1.056029
-0.971974
-1.596136
-1.320000
-1.324219
-1.172394
-1.014000
-1.128462
-1.418000
-1.596136
-0.971974
-1.056029
-1.213898
-1.201356
-1.508704
-1.496667
-1.491207
-1.483333
-1.676383
-1.641176
-1.871406
-2.041930
-2.025517
-1.977931
-1.320417
-1.288842
-1.256526
-1.222421
-1.086961
-1.677391
-1.528684
-1.469474
-0.817736
-0.801604
-0.847455
-0.884696
-0.877652
-0.840593
-0.834322
-0.850000
-0.822881
-0.817797
-0.963404
-0.922283
-0.913763
-0.890968
-0.880851
-0.753417
-0.739917
-0.728167
-0.716750
-0.702750
-0.689000
-0.673417
-0.656583
-0.650084
-0.632941
-0.616975
-0.607563
-0.597311
-0.753333
-0.734074
-0.709815
-0.550417
-0.543898
-0.519138
-0.503130
-0.558472
-1.977931
-2.025517
-2.041930
-1.871406
-1.641176
-1.676383
-0.487391
-0.454074
-1.740759
-1.820339
-1.936596
-0.580682
-1.471515
-1.160213
-1.246786
-0.707647
-1.020233
-0.514909
-0.731310
-0.784118
-0.808065
-0.877321
-0.938730
-0.935714
-0.904615
-0.904615
-0.904615
-0.904615
-0.929464
-0.901321
-0.974909
-0.904615
-0.856909
-0.887455
-0.958762
-0.783063
-0.831456
-0.904615
-0.974909
-0.902000
-0.929464
-0.904615
-0.904615
-0.904615
-0.904615
-0.935714
-0.938730
-0.877321
-0.810110
-1.015057
-0.976835
-0.968861
-0.804086
-0.966923
-1.058571
-1.060476
-1.061905
-0.955470
-0.955641
-0.957350
-0.961709
-0.965897
-0.969915
-0.965185
-0.967222
-0.833039
-0.940267
-0.943559
-1.094561
-0.911818
-0.924474
-0.946585
-1.013404
-0.990263
-0.993600
-1.020233
-0.707647
-1.246786
-1.160213
-1.471515
-1.098333
-1.087656
-2.413654
-1.939535
-0.940370
-1.112043
-1.117742
-1.117101
-1.221600
-1.241867
-1.274679
-1.300367
-1.229570
-1.195079
-2.544516
-1.939535
-2.413654
-2.372174
-3.337037
-3.246000
-3.256071
-3.186000
-1.936596
-1.820339
-1.740759
-1.857143
-1.875823
-1.854175
-1.867500
-1.867500
-1.867500
-1.867500
-1.867500
-1.890000
-1.900684
-1.912689
-1.924500
-1.937583
-1.955750
-1.867500
-1.867500
-1.867500
-1.867500
-1.867500
-1.854175
-1.875823
-1.857143
-1.936596
-3.186000
-3.256071
-3.246000
-3.337037
-2.372174
-2.413654
-2.378537
-2.544516
-3.371628
-3.313415
-3.127143
-2.750702
-2.750702
-2.750702
-2.684675
-2.750702
-2.750702
-2.519577
-2.442619
-2.112472
-2.159310
-2.283895
-2.267619
-2.696094
-2.750702
-2.750702
-2.563514
-2.750702
-2.750702
-2.750702
-3.127143
-2.574000
-2.565200
-1.968125
-2.603803
-2.628732
-2.653944
-2.614615
-2.732542
-2.057101
-2.496279
-1.968125
-2.565200
-2.574000
-2.639570
-2.522464
-2.524648
-2.524648
-2.524648
-2.524648
-2.524648
-2.589870
-2.606456
-2.618272
-2.631111
-2.631630
-2.629787
-2.615833
-2.614021
-2.614021
-2.614021
-2.614021
-2.614021
-2.614021
-2.614021
-2.582277
-2.571165
-2.561845
-2.585700
-2.583800
-2.528476
-2.509533
-2.340917
-2.335667
-2.614021
-2.614021
-2.614021
-2.614021
-2.614021
-2.614021
-2.614021
-2.615833
-2.629787
-2.631630
-2.631111
-2.618272
-2.606456
-2.589870
-2.108774
-2.509737
-2.502432
-2.524648
-2.524648
-2.524648
-2.524648
-2.524648
-2.522464
-2.442113
-1.569104
-1.558154
-2.372540
-2.270135
-1.856792
-2.057101
-2.732542
-2.670541
-1.222179
-1.222179
-1.222179
-1.222179
-1.222179
-1.222179
-1.207215
-1.337647
-1.301461
-1.168222
-1.436000
-1.317300
-1.170568
-1.364272
-1.086186
-1.113696
-1.156667
-1.156667
-1.284386
-1.087767
-1.094815
-1.219417
-1.202193
-1.182456
-1.158421
-1.132544
-1.156667
-1.156667
-1.130755
-1.105283
-1.098000
-1.078257
-1.070734
-1.045000
-1.127447
-1.122340
-1.122812
-1.222179
-1.222179
-1.222179
-1.222179
-1.222179
-1.222179
-1.127414
-1.170741
-0.944825
-2.670541
-2.732542
-2.057101
-0.922212
-0.886058
-0.869174
-0.855872
-0.841193
-0.741000
-0.764933
-1.002344
-0.974638
-0.722667
-2.522464
-2.524648
-2.524648
-2.524648
-2.524648
-1.015128
-0.752625
-0.774878
-0.822281
-0.822982
-0.822833
-0.829328
-0.824690
-0.856091
-0.878958
-0.897755
-0.932400
-0.953043
-0.966579
-0.947069
-0.954224
-0.965217
-1.067701
-1.078539
-1.078539
-1.088681
-1.089457
-1.080753
-1.080753
-0.953445
-0.951261
-0.952605
-0.968496
-1.044272
-1.050777
-1.066042
-0.975741
-1.080753
-1.080753
-1.089457
-1.088681
-1.078539
-1.078539
-1.067701
-1.078200
-1.513256
-1.428049
-1.441186
-1.463542
-1.486909
-1.172442
-1.133048
-1.135789
-1.110370
-1.123889
-1.142941
-1.154286
-1.166218
-1.858723
-1.868163
-1.868163
-1.868163
-1.350000
-1.917143
-1.911207
-1.907119
-1.907119
-1.907119
-1.907119
-1.907119
-1.907119
-1.873500
-1.907119
-1.449615
-1.793810
-1.793810
-1.793810
-1.793810
-1.793810
-1.348793
-1.348448
-1.347759
-1.577200
-1.690145
-1.690145
-1.690145
-1.604189
-1.604189
-1.604189
-1.604189
-1.604189
-1.540000
-1.360167
-1.361500
-1.362167
-1.366261
-1.373246
-1.604189
-1.604189
-1.604189
-1.456875
-1.604189
-1.604189
-1.529878
-1.690145
-1.690145
-1.690145
-1.593636
-1.694857
-1.793810
-1.793810
-1.793810
-1.561923
-1.793810
-1.793810
-1.553778
-1.556778
-1.907119
-1.721867
-1.907119
-1.907119
-1.907119
-1.907119
-1.907119
-1.907119
-1.911207
-1.917143
-1.868163
-1.868163
-1.868163
-1.858723
-1.428382
-1.428382
-1.430333
-1.233725
-1.222500
-1.212762
-1.212762
-1.212762
-1.212762
-1.213217
-1.199478
-1.170250
-1.161833
-1.162328
-1.212762
-1.212762
-1.212762
-1.212762
-1.222500
-1.233725
-1.242857
-1.428382
-1.428382
-1.227778
-1.222727
-0.972958
-0.988219
-0.988219
-0.988219
-0.988219
-0.988219
-1.061905
-1.073529
-1.073529
-1.073529
-1.000172
-0.982241
-1.007864
-0.985922
-1.073529
-1.073529
-1.073529
-1.061905
-0.988219
-0.966000
-0.988219
-0.988219
-0.988219
-0.988219
-0.972958
-0.633582
-0.633582
-0.633582
-0.633582
-0.633582
-0.634810
-0.677941
-0.676961
-0.617805
-0.630000
-0.677311
-0.634747
-0.640100
-0.646100
-0.678675
-0.685060
-0.691084
-0.633582
-0.633582
-0.633582
-0.633582
-0.633582
-0.674667
-0.646604
-0.755393
-0.798229
-0.773077
-0.653119
-0.641171
-0.645946
-0.678017
-0.644316
-0.653474
-0.681400
-0.674063
-0.720714
-0.638269
-0.629412
-0.652991
-0.648713
-0.495538
-0.531452
-0.559692
-0.572576
-0.785614
-0.797719
-0.719901
-0.737961
-0.650286
-0.674328
-0.800976
-0.800976
-0.800976
-0.834914
-0.836250
-0.833000
-0.826167
-0.833119
-0.820367
-0.800976
-0.797738
-0.789647
-0.789647
-0.753670
-0.789647
-0.789647
-0.789647
-0.789647
-0.694917
-0.680500
-0.666167
-0.653417
-0.789647
-0.789647
-0.789647
-0.789647
-0.793103
-0.789647
-0.789647
-0.797738
-0.800976
-0.674468
-0.499500
-0.485417
-0.478500
-0.478167
-0.800976
-0.800976
-0.800976
-0.674328
-0.509250
-0.514000
-0.516333
-0.516667
-0.550000
-0.551780
-0.554915
-0.529417
-0.535917
-0.541417
-0.624107
-0.630000
-0.680545
-0.608814
-0.617881
-0.607899
-0.783298
-0.793404
-0.883778
-0.680776
-0.688966
-0.592816
-0.819481
-0.842447
-0.846064
-0.743827
-0.850213
-0.848830
-0.656975
-0.663894
-0.650614
-0.641008
-0.948049
-0.956250
-0.932500
-0.477662
-0.477662
-0.477662
-0.477662
-0.477662
-0.477662
-0.477662
-0.477662
-0.477662
-0.535826
-0.403786
-0.393269
-0.386827
-0.379327
-0.495932
-0.491017
-0.477662
-0.477662
-0.477662
-0.477662
-0.477662
-0.477662
-0.440741
-0.486154
-0.590233
-0.425826
-0.421416
-0.477662
-0.477662
-0.477662
-0.932500
-0.956250
-0.948049
-0.346762
-0.327333
-0.308000
-0.178000
-0.280769
-0.260288
-0.242212
-0.179182
-0.328022
-0.390353
-0.256162
-0.231600
-0.112444
-0.084396
-0.136707
-0.146173
-0.081370
-0.116143
-0.340000
-0.049831
-0.263636
-0.263636
-0.220500
-0.237683
-0.237262
-0.221279
-0.215862
-0.203295
-0.190787
-0.190787
-0.190787
-0.190787
-0.190787
-0.036058
-0.229565
-0.055603
-0.124000
-0.190787
-0.190787
-0.190787
-0.190787
-0.190787
-0.203295
-0.215862
-0.221279
-0.237262
-0.237683
-0.175577
-0.163838
-0.398421
-0.485435
-0.463913
-0.217101
-0.309074
-0.118800
-0.077030
-0.017667
-0.013833
-0.012417
-0.008390
-0.477662
-0.477662
-0.477662
-0.131714
-0.117353
-0.236486
-0.218684
-0.477662
-0.218684
-0.218684
-0.218684
-0.218684
-0.090700
-0.083441
0.001522
-0.080215
-0.089487
-0.128194
-0.122742
-0.146452
-0.298750
-0.034571
-0.124423
-0.140513
-0.131714
-0.117353
-0.477662
-0.477662
-0.299118
-0.324412
-0.140513
-0.089487
-0.128194
-0.310526
-0.182195
-0.314286
-0.298571
-0.158205
-0.398421
-0.008235
-0.192462
-0.081370
-0.116143
-0.221279
-0.263636
-0.220500
-0.235574
-0.149600
-0.235574
-0.235574
-0.190787
-0.190787
-0.190787
-0.210822
-0.218684
-0.229565
-0.249831
-0.235574
-0.235574
-0.235574
-0.235574
-0.220500
-0.263636
-0.263636
-0.340000
-0.116143
-0.081370
-0.192462
-0.214590
-0.077586
-0.158205
-0.298571
-0.314286
-0.182195
-0.310526
-0.298750
-0.140513
-0.140513
-0.140513
-0.324412
-0.299118
-0.236486
-0.218684
-0.218684
-0.218684
-0.218684
-0.218684
-0.218684
-0.155208
-0.155208
-0.154286
-0.154286
-0.149600
-0.117054
-0.122321
-0.127778
-0.126822
-0.154286
-0.154286
-0.155208
-0.155208
-0.191111
-0.122742
-0.128194
-0.089487
-0.080215
-0.128952
-0.083441
-0.090700
-0.218684
-0.218684
-0.218684
-0.218684
-0.218684
-0.218684
-0.236486
-0.117353
-0.131714
-0.140513
-0.140513
-0.140513
-0.140513
-0.298750
-0.146452
-0.236667
-0.229818
-0.214590
-0.289737
-0.236458
-0.163750
-0.163750
-0.163750
-0.149375
-0.875000
-0.844444
-0.844444
-0.844444
-0.136522
-0.844444
-0.844444
-0.844444
-0.844444
-0.217465
-0.216143
-0.217826
-0.249831
-0.249831
-0.249831
-0.249831
-0.172329
-0.237742
-0.249831
-0.235574
-0.235574
-0.235574
-0.235574
-0.235574
-0.192462
-0.172791
-0.182632
-0.177391
-0.194179
-0.210822
-0.214167
-0.235574
-0.235574
-0.235574
-0.235574
-0.235574
-0.249831
-0.229565
-0.246364
-0.242769
-0.252742
-0.249831
-0.249831
-0.249831
-0.249831
-0.404783
-0.844444
-0.844444
-0.844444
-0.844444
-0.734545
-0.844444
-0.844444
-0.844444
-0.875000
-0.855714
-0.140513
-0.140513
-0.140513
-0.140513
-0.131714
-0.117353
-0.134286
-0.131714
-0.447333
-0.504615
-0.499231
-0.481667
-0.327333
-0.110952
-0.420000
-0.400556
-0.400556
-0.400556
-0.400556
-0.400556
-0.400556
-0.400556
-0.400556
-0.400556
-0.193103
-0.204643
-0.278696
-0.257917
-0.317619
-0.400556
-0.400556
-0.400556
-0.400556
-0.400556
-0.400556
-0.400556
-0.400556
-0.400556
-0.420000
-0.661250
-0.641429
-0.621667
-0.596000
-0.547500
-0.510000
-0.163750
-0.163750
-0.163750
-0.165714
-0.166667
-0.289737
-0.214590
-0.143333
-0.130000
-0.080000
