# Supplementary material for: Identification of MYC intron 2 regions that modulate expression
Source: PLoS One. 2024 Jan 18;19(1):e0296889. doi: 10.1371/journal.pone.0296889 (PMC10795982; doi:10.1371/journal.pone.0296889)
Supplement: S1 File — (ZIP) [file pone.0296889.s005.zip › S1_File_ScanFold2 data for species/Suppl_File_3_ScanFold2 data for species/Marmoset/tmpdcnd2e9z.ALL.bp]

color:	55	129	255	Less than -2 -5.37
color:	89	222	111	-1 to -2
color:	236	236	136	0 to -1
color:	199	199	199	0
color:	228	228	228	0 to 1
color:	243	243	243	1 to 2
color:	247	247	247	Greater than 2
MarmosetMYCi2	1	1	1	1	2
MarmosetMYCi2	2	2	2	2	2
MarmosetMYCi2	3	3	3	3	2
MarmosetMYCi2	4	4	4	4	2
MarmosetMYCi2	5	5	25	25	2
MarmosetMYCi2	6	6	6	6	2
MarmosetMYCi2	7	7	51	51	2
MarmosetMYCi2	8	8	50	50	2
MarmosetMYCi2	9	9	9	9	1
MarmosetMYCi2	10	10	48	48	2
MarmosetMYCi2	11	11	11	11	1
MarmosetMYCi2	12	12	12	12	1
MarmosetMYCi2	13	13	13	13	1
MarmosetMYCi2	14	14	45	45	1
MarmosetMYCi2	15	15	44	44	1
MarmosetMYCi2	16	16	43	43	1
MarmosetMYCi2	17	17	42	42	1
MarmosetMYCi2	18	18	41	41	1
MarmosetMYCi2	19	19	40	40	1
MarmosetMYCi2	20	20	20	20	1
MarmosetMYCi2	21	21	39	39	1
MarmosetMYCi2	22	22	38	38	1
MarmosetMYCi2	23	23	23	23	1
MarmosetMYCi2	24	24	37	37	1
MarmosetMYCi2	25	25	36	36	1
MarmosetMYCi2	26	26	35	35	1
MarmosetMYCi2	27	27	34	34	1
MarmosetMYCi2	28	28	28	28	1
MarmosetMYCi2	29	29	29	29	1
MarmosetMYCi2	30	30	30	30	1
MarmosetMYCi2	31	31	100	100	1
MarmosetMYCi2	32	32	99	99	1
MarmosetMYCi2	33	33	98	98	1
MarmosetMYCi2	34	34	97	97	1
MarmosetMYCi2	35	35	96	96	1
MarmosetMYCi2	36	36	95	95	1
MarmosetMYCi2	37	37	93	93	1
MarmosetMYCi2	38	38	92	92	1
MarmosetMYCi2	39	39	91	91	1
MarmosetMYCi2	40	40	90	90	1
MarmosetMYCi2	41	41	89	89	1
MarmosetMYCi2	42	42	88	88	1
MarmosetMYCi2	43	43	87	87	1
MarmosetMYCi2	44	44	86	86	1
MarmosetMYCi2	45	45	45	45	1
MarmosetMYCi2	46	46	46	46	1
MarmosetMYCi2	47	47	82	82	1
MarmosetMYCi2	48	48	81	81	1
MarmosetMYCi2	49	49	80	80	1
MarmosetMYCi2	50	50	79	79	1
MarmosetMYCi2	51	51	51	51	1
MarmosetMYCi2	52	52	52	52	1
MarmosetMYCi2	53	53	65	65	1
MarmosetMYCi2	54	54	64	64	1
MarmosetMYCi2	55	55	55	55	1
MarmosetMYCi2	56	56	56	56	1
MarmosetMYCi2	57	57	57	57	1
MarmosetMYCi2	58	58	58	58	1
MarmosetMYCi2	59	59	59	59	1
MarmosetMYCi2	60	60	60	60	2
MarmosetMYCi2	61	61	61	61	2
MarmosetMYCi2	62	62	62	62	2
MarmosetMYCi2	63	63	84	84	2
MarmosetMYCi2	64	64	83	83	2
MarmosetMYCi2	65	65	82	82	2
MarmosetMYCi2	66	66	81	81	2
MarmosetMYCi2	67	67	67	67	2
MarmosetMYCi2	68	68	68	68	2
MarmosetMYCi2	69	69	69	69	2
MarmosetMYCi2	70	70	70	70	2
MarmosetMYCi2	71	71	71	71	2
MarmosetMYCi2	72	72	72	72	2
MarmosetMYCi2	73	73	73	73	2
MarmosetMYCi2	74	74	74	74	2
MarmosetMYCi2	75	75	75	75	2
MarmosetMYCi2	76	76	76	76	2
MarmosetMYCi2	77	77	77	77	2
MarmosetMYCi2	78	78	78	78	2
MarmosetMYCi2	79	79	79	79	2
MarmosetMYCi2	80	80	80	80	2
MarmosetMYCi2	81	81	66	66	2
MarmosetMYCi2	82	82	65	65	2
MarmosetMYCi2	83	83	64	64	2
MarmosetMYCi2	84	84	63	63	2
MarmosetMYCi2	85	85	85	85	2
MarmosetMYCi2	86	86	44	44	1
MarmosetMYCi2	87	87	43	43	1
MarmosetMYCi2	88	88	42	42	1
MarmosetMYCi2	89	89	41	41	1
MarmosetMYCi2	90	90	40	40	1
MarmosetMYCi2	91	91	39	39	1
MarmosetMYCi2	92	92	38	38	1
MarmosetMYCi2	93	93	37	37	1
MarmosetMYCi2	94	94	94	94	2
MarmosetMYCi2	95	95	36	36	1
MarmosetMYCi2	96	96	35	35	1
MarmosetMYCi2	97	97	34	34	1
MarmosetMYCi2	98	98	33	33	1
MarmosetMYCi2	99	99	32	32	1
MarmosetMYCi2	100	100	119	119	2
MarmosetMYCi2	101	101	118	118	2
MarmosetMYCi2	102	102	117	117	2
MarmosetMYCi2	103	103	116	116	2
MarmosetMYCi2	104	104	115	115	2
MarmosetMYCi2	105	105	114	114	2
MarmosetMYCi2	106	106	113	113	2
MarmosetMYCi2	107	107	107	107	2
MarmosetMYCi2	108	108	108	108	2
MarmosetMYCi2	109	109	117	117	2
MarmosetMYCi2	110	110	110	110	2
MarmosetMYCi2	111	111	111	111	2
MarmosetMYCi2	112	112	112	112	2
MarmosetMYCi2	113	113	106	106	2
MarmosetMYCi2	114	114	105	105	2
MarmosetMYCi2	115	115	104	104	2
MarmosetMYCi2	116	116	103	103	2
MarmosetMYCi2	117	117	102	102	2
MarmosetMYCi2	118	118	101	101	2
MarmosetMYCi2	119	119	100	100	2
MarmosetMYCi2	120	120	120	120	2
MarmosetMYCi2	121	121	54	54	1
MarmosetMYCi2	122	122	53	53	1
MarmosetMYCi2	123	123	52	52	1
MarmosetMYCi2	124	124	51	51	1
MarmosetMYCi2	125	125	50	50	1
MarmosetMYCi2	126	126	49	49	1
MarmosetMYCi2	127	127	48	48	1
MarmosetMYCi2	128	128	47	47	1
MarmosetMYCi2	129	129	129	129	2
MarmosetMYCi2	130	130	130	130	1
MarmosetMYCi2	131	131	131	131	2
MarmosetMYCi2	132	132	132	132	2
MarmosetMYCi2	133	133	133	133	2
MarmosetMYCi2	134	134	134	134	1
MarmosetMYCi2	135	135	242	242	1
MarmosetMYCi2	136	136	241	241	1
MarmosetMYCi2	137	137	240	240	1
MarmosetMYCi2	138	138	24	24	0
MarmosetMYCi2	139	139	238	238	1
MarmosetMYCi2	140	140	237	237	1
MarmosetMYCi2	141	141	236	236	1
MarmosetMYCi2	142	142	142	142	2
MarmosetMYCi2	143	143	143	143	2
MarmosetMYCi2	144	144	144	144	2
MarmosetMYCi2	145	145	231	231	1
MarmosetMYCi2	146	146	230	230	2
MarmosetMYCi2	147	147	229	229	2
MarmosetMYCi2	148	148	228	228	2
MarmosetMYCi2	149	149	227	227	2
MarmosetMYCi2	150	150	150	150	2
MarmosetMYCi2	151	151	151	151	2
MarmosetMYCi2	152	152	152	152	2
MarmosetMYCi2	153	153	153	153	2
MarmosetMYCi2	154	154	222	222	2
MarmosetMYCi2	155	155	221	221	2
MarmosetMYCi2	156	156	156	156	4
MarmosetMYCi2	157	157	146	146	2
MarmosetMYCi2	158	158	145	145	2
MarmosetMYCi2	159	159	141	141	2
MarmosetMYCi2	160	160	160	160	2
MarmosetMYCi2	161	161	161	161	2
MarmosetMYCi2	162	162	218	218	2
MarmosetMYCi2	163	163	217	217	2
MarmosetMYCi2	164	164	216	216	2
MarmosetMYCi2	165	165	215	215	2
MarmosetMYCi2	166	166	214	214	2
MarmosetMYCi2	167	167	167	167	2
MarmosetMYCi2	168	168	168	168	2
MarmosetMYCi2	169	169	55	55	4
MarmosetMYCi2	170	170	211	211	2
MarmosetMYCi2	171	171	210	210	2
MarmosetMYCi2	172	172	209	209	2
MarmosetMYCi2	173	173	208	208	2
MarmosetMYCi2	174	174	204	204	2
MarmosetMYCi2	175	175	203	203	2
MarmosetMYCi2	176	176	176	176	2
MarmosetMYCi2	177	177	201	201	2
MarmosetMYCi2	178	178	200	200	2
MarmosetMYCi2	179	179	179	179	2
MarmosetMYCi2	180	180	199	199	2
MarmosetMYCi2	181	181	198	198	2
MarmosetMYCi2	182	182	182	182	2
MarmosetMYCi2	183	183	183	183	2
MarmosetMYCi2	184	184	184	184	2
MarmosetMYCi2	185	185	185	185	2
MarmosetMYCi2	186	186	186	186	2
MarmosetMYCi2	187	187	187	187	2
MarmosetMYCi2	188	188	188	188	2
MarmosetMYCi2	189	189	189	189	2
MarmosetMYCi2	190	190	190	190	2
MarmosetMYCi2	191	191	191	191	2
MarmosetMYCi2	192	192	192	192	2
MarmosetMYCi2	193	193	193	193	2
MarmosetMYCi2	194	194	194	194	2
MarmosetMYCi2	195	195	195	195	2
MarmosetMYCi2	196	196	196	196	2
MarmosetMYCi2	197	197	197	197	2
MarmosetMYCi2	198	198	181	181	2
MarmosetMYCi2	199	199	180	180	2
MarmosetMYCi2	200	200	178	178	2
MarmosetMYCi2	201	201	177	177	2
MarmosetMYCi2	202	202	202	202	2
MarmosetMYCi2	203	203	175	175	2
MarmosetMYCi2	204	204	174	174	2
MarmosetMYCi2	205	205	205	205	2
MarmosetMYCi2	206	206	206	206	2
MarmosetMYCi2	207	207	207	207	2
MarmosetMYCi2	208	208	173	173	2
MarmosetMYCi2	209	209	172	172	2
MarmosetMYCi2	210	210	171	171	2
MarmosetMYCi2	211	211	170	170	2
MarmosetMYCi2	212	212	212	212	2
MarmosetMYCi2	213	213	213	213	2
MarmosetMYCi2	214	214	166	166	2
MarmosetMYCi2	215	215	165	165	2
MarmosetMYCi2	216	216	216	216	2
MarmosetMYCi2	217	217	217	217	2
MarmosetMYCi2	218	218	218	218	2
MarmosetMYCi2	219	219	219	219	2
MarmosetMYCi2	220	220	281	281	1
MarmosetMYCi2	221	221	280	280	1
MarmosetMYCi2	222	222	279	279	1
MarmosetMYCi2	223	223	278	278	1
MarmosetMYCi2	224	224	224	224	2
MarmosetMYCi2	225	225	225	225	2
MarmosetMYCi2	226	226	226	226	1
MarmosetMYCi2	227	227	227	227	1
MarmosetMYCi2	228	228	228	228	1
MarmosetMYCi2	229	229	229	229	1
MarmosetMYCi2	230	230	230	230	1
MarmosetMYCi2	231	231	231	231	1
MarmosetMYCi2	232	232	232	232	1
MarmosetMYCi2	233	233	233	233	1
MarmosetMYCi2	234	234	234	234	1
MarmosetMYCi2	235	235	235	235	1
MarmosetMYCi2	236	236	236	236	1
MarmosetMYCi2	237	237	237	237	1
MarmosetMYCi2	238	238	238	238	1
MarmosetMYCi2	239	239	239	239	1
MarmosetMYCi2	240	240	240	240	1
MarmosetMYCi2	241	241	241	241	1
MarmosetMYCi2	242	242	253	253	1
MarmosetMYCi2	243	243	252	252	1
MarmosetMYCi2	244	244	244	244	1
MarmosetMYCi2	245	245	245	245	1
MarmosetMYCi2	246	246	246	246	1
MarmosetMYCi2	247	247	247	247	1
MarmosetMYCi2	248	248	248	248	1
MarmosetMYCi2	249	249	249	249	1
MarmosetMYCi2	250	250	250	250	1
MarmosetMYCi2	251	251	251	251	1
MarmosetMYCi2	252	252	243	243	1
MarmosetMYCi2	253	253	242	242	1
MarmosetMYCi2	254	254	254	254	1
MarmosetMYCi2	255	255	255	255	1
MarmosetMYCi2	256	256	256	256	1
MarmosetMYCi2	257	257	257	257	1
MarmosetMYCi2	258	258	258	258	1
MarmosetMYCi2	259	259	259	259	1
MarmosetMYCi2	260	260	260	260	1
MarmosetMYCi2	261	261	261	261	1
MarmosetMYCi2	262	262	262	262	1
MarmosetMYCi2	263	263	278	278	1
MarmosetMYCi2	264	264	277	277	1
MarmosetMYCi2	265	265	276	276	1
MarmosetMYCi2	266	266	275	275	1
MarmosetMYCi2	267	267	274	274	1
MarmosetMYCi2	268	268	273	273	1
MarmosetMYCi2	269	269	269	269	1
MarmosetMYCi2	270	270	270	270	1
MarmosetMYCi2	271	271	271	271	1
MarmosetMYCi2	272	272	272	272	1
MarmosetMYCi2	273	273	268	268	1
MarmosetMYCi2	274	274	267	267	1
MarmosetMYCi2	275	275	266	266	1
MarmosetMYCi2	276	276	265	265	1
MarmosetMYCi2	277	277	264	264	1
MarmosetMYCi2	278	278	263	263	1
MarmosetMYCi2	279	279	262	262	1
MarmosetMYCi2	280	280	280	280	1
MarmosetMYCi2	281	281	281	281	1
MarmosetMYCi2	282	282	282	282	1
MarmosetMYCi2	283	283	256	256	1
MarmosetMYCi2	284	284	284	284	1
MarmosetMYCi2	285	285	285	285	1
MarmosetMYCi2	286	286	286	286	1
MarmosetMYCi2	287	287	287	287	1
MarmosetMYCi2	288	288	288	288	1
MarmosetMYCi2	289	289	289	289	1
MarmosetMYCi2	290	290	290	290	1
MarmosetMYCi2	291	291	291	291	1
MarmosetMYCi2	292	292	292	292	1
MarmosetMYCi2	293	293	293	293	1
MarmosetMYCi2	294	294	294	294	1
MarmosetMYCi2	295	295	295	295	1
MarmosetMYCi2	296	296	296	296	1
MarmosetMYCi2	297	297	297	297	1
MarmosetMYCi2	298	298	298	298	1
MarmosetMYCi2	299	299	299	299	1
MarmosetMYCi2	300	300	300	300	1
MarmosetMYCi2	301	301	301	301	1
MarmosetMYCi2	302	302	302	302	1
MarmosetMYCi2	303	303	303	303	1
MarmosetMYCi2	304	304	304	304	1
MarmosetMYCi2	305	305	305	305	1
MarmosetMYCi2	306	306	306	306	1
MarmosetMYCi2	307	307	307	307	1
MarmosetMYCi2	308	308	308	308	1
MarmosetMYCi2	309	309	309	309	1
MarmosetMYCi2	310	310	310	310	1
MarmosetMYCi2	311	311	311	311	1
MarmosetMYCi2	312	312	312	312	1
MarmosetMYCi2	313	313	313	313	1
MarmosetMYCi2	314	314	314	314	1
MarmosetMYCi2	315	315	315	315	1
MarmosetMYCi2	316	316	316	316	1
MarmosetMYCi2	317	317	317	317	1
MarmosetMYCi2	318	318	330	330	1
MarmosetMYCi2	319	319	329	329	1
MarmosetMYCi2	320	320	328	328	1
MarmosetMYCi2	321	321	321	321	1
MarmosetMYCi2	322	322	322	322	1
MarmosetMYCi2	323	323	323	323	1
MarmosetMYCi2	324	324	324	324	1
MarmosetMYCi2	325	325	325	325	1
MarmosetMYCi2	326	326	326	326	1
MarmosetMYCi2	327	327	327	327	1
MarmosetMYCi2	328	328	320	320	1
MarmosetMYCi2	329	329	319	319	1
MarmosetMYCi2	330	330	318	318	1
MarmosetMYCi2	331	331	331	331	1
MarmosetMYCi2	332	332	332	332	1
MarmosetMYCi2	333	333	333	333	1
MarmosetMYCi2	334	334	334	334	1
MarmosetMYCi2	335	335	335	335	1
MarmosetMYCi2	336	336	336	336	1
MarmosetMYCi2	337	337	311	311	1
MarmosetMYCi2	338	338	338	338	1
MarmosetMYCi2	339	339	339	339	1
MarmosetMYCi2	340	340	340	340	1
MarmosetMYCi2	341	341	341	341	1
MarmosetMYCi2	342	342	342	342	1
MarmosetMYCi2	343	343	343	343	1
MarmosetMYCi2	344	344	301	301	1
MarmosetMYCi2	345	345	345	345	1
MarmosetMYCi2	346	346	346	346	1
MarmosetMYCi2	347	347	299	299	1
MarmosetMYCi2	348	348	298	298	1
MarmosetMYCi2	349	349	297	297	1
MarmosetMYCi2	350	350	350	350	1
MarmosetMYCi2	351	351	351	351	1
MarmosetMYCi2	352	352	293	293	1
MarmosetMYCi2	353	353	353	353	1
MarmosetMYCi2	354	354	354	354	1
MarmosetMYCi2	355	355	355	355	1
MarmosetMYCi2	356	356	290	290	1
MarmosetMYCi2	357	357	289	289	1
MarmosetMYCi2	358	358	287	287	1
MarmosetMYCi2	359	359	286	286	1
MarmosetMYCi2	360	360	410	410	1
MarmosetMYCi2	361	361	361	361	1
MarmosetMYCi2	362	362	408	408	1
MarmosetMYCi2	363	363	407	407	1
MarmosetMYCi2	364	364	406	406	1
MarmosetMYCi2	365	365	405	405	1
MarmosetMYCi2	366	366	404	404	1
MarmosetMYCi2	367	367	403	403	1
MarmosetMYCi2	368	368	402	402	1
MarmosetMYCi2	369	369	401	401	1
MarmosetMYCi2	370	370	400	400	1
MarmosetMYCi2	371	371	399	399	1
MarmosetMYCi2	372	372	390	390	1
MarmosetMYCi2	373	373	389	389	1
MarmosetMYCi2	374	374	374	374	1
MarmosetMYCi2	375	375	387	387	1
MarmosetMYCi2	376	376	386	386	1
MarmosetMYCi2	377	377	385	385	1
MarmosetMYCi2	378	378	384	384	1
MarmosetMYCi2	379	379	383	383	1
MarmosetMYCi2	380	380	380	380	1
MarmosetMYCi2	381	381	381	381	1
MarmosetMYCi2	382	382	382	382	1
MarmosetMYCi2	383	383	379	379	1
MarmosetMYCi2	384	384	378	378	1
MarmosetMYCi2	385	385	377	377	1
MarmosetMYCi2	386	386	376	376	1
MarmosetMYCi2	387	387	375	375	1
MarmosetMYCi2	388	388	388	388	1
MarmosetMYCi2	389	389	373	373	1
MarmosetMYCi2	390	390	372	372	1
MarmosetMYCi2	391	391	391	391	1
MarmosetMYCi2	392	392	392	392	1
MarmosetMYCi2	393	393	393	393	1
MarmosetMYCi2	394	394	394	394	1
MarmosetMYCi2	395	395	395	395	1
MarmosetMYCi2	396	396	396	396	1
MarmosetMYCi2	397	397	397	397	1
MarmosetMYCi2	398	398	398	398	1
MarmosetMYCi2	399	399	371	371	1
MarmosetMYCi2	400	400	370	370	1
MarmosetMYCi2	401	401	369	369	1
MarmosetMYCi2	402	402	368	368	1
MarmosetMYCi2	403	403	367	367	1
MarmosetMYCi2	404	404	366	366	1
MarmosetMYCi2	405	405	365	365	1
MarmosetMYCi2	406	406	364	364	1
MarmosetMYCi2	407	407	363	363	1
MarmosetMYCi2	408	408	362	362	1
MarmosetMYCi2	409	409	409	409	1
MarmosetMYCi2	410	410	360	360	1
MarmosetMYCi2	411	411	411	411	1
MarmosetMYCi2	412	412	455	455	1
MarmosetMYCi2	413	413	454	454	1
MarmosetMYCi2	414	414	414	414	1
MarmosetMYCi2	415	415	415	415	1
MarmosetMYCi2	416	416	416	416	1
MarmosetMYCi2	417	417	417	417	1
MarmosetMYCi2	418	418	418	418	1
MarmosetMYCi2	419	419	419	419	1
MarmosetMYCi2	420	420	446	446	1
MarmosetMYCi2	421	421	445	445	1
MarmosetMYCi2	422	422	444	444	1
MarmosetMYCi2	423	423	443	443	1
MarmosetMYCi2	424	424	424	424	1
MarmosetMYCi2	425	425	441	441	1
MarmosetMYCi2	426	426	440	440	1
MarmosetMYCi2	427	427	439	439	1
MarmosetMYCi2	428	428	428	428	1
MarmosetMYCi2	429	429	429	429	1
MarmosetMYCi2	430	430	430	430	1
MarmosetMYCi2	431	431	431	431	1
MarmosetMYCi2	432	432	432	432	1
MarmosetMYCi2	433	433	433	433	1
MarmosetMYCi2	434	434	434	434	1
MarmosetMYCi2	435	435	435	435	1
MarmosetMYCi2	436	436	436	436	1
MarmosetMYCi2	437	437	437	437	1
MarmosetMYCi2	438	438	438	438	1
MarmosetMYCi2	439	439	427	427	1
MarmosetMYCi2	440	440	426	426	1
MarmosetMYCi2	441	441	425	425	1
MarmosetMYCi2	442	442	442	442	1
MarmosetMYCi2	443	443	423	423	1
MarmosetMYCi2	444	444	422	422	1
MarmosetMYCi2	445	445	421	421	1
MarmosetMYCi2	446	446	420	420	1
MarmosetMYCi2	447	447	447	447	1
MarmosetMYCi2	448	448	448	448	1
MarmosetMYCi2	449	449	449	449	1
MarmosetMYCi2	450	450	450	450	1
MarmosetMYCi2	451	451	451	451	1
MarmosetMYCi2	452	452	452	452	0
MarmosetMYCi2	453	453	510	510	0
MarmosetMYCi2	454	454	509	509	0
MarmosetMYCi2	455	455	455	455	0
MarmosetMYCi2	456	456	507	507	0
MarmosetMYCi2	457	457	506	506	0
MarmosetMYCi2	458	458	505	505	0
MarmosetMYCi2	459	459	504	504	0
MarmosetMYCi2	460	460	503	503	0
MarmosetMYCi2	461	461	500	500	0
MarmosetMYCi2	462	462	499	499	0
MarmosetMYCi2	463	463	498	498	0
MarmosetMYCi2	464	464	497	497	0
MarmosetMYCi2	465	465	496	496	0
MarmosetMYCi2	466	466	466	466	0
MarmosetMYCi2	467	467	484	484	0
MarmosetMYCi2	468	468	483	483	0
MarmosetMYCi2	469	469	482	482	0
MarmosetMYCi2	470	470	481	481	0
MarmosetMYCi2	471	471	480	480	0
MarmosetMYCi2	472	472	479	479	0
MarmosetMYCi2	473	473	473	473	0
MarmosetMYCi2	474	474	474	474	0
MarmosetMYCi2	475	475	475	475	0
MarmosetMYCi2	476	476	476	476	0
MarmosetMYCi2	477	477	477	477	0
MarmosetMYCi2	478	478	478	478	0
MarmosetMYCi2	479	479	472	472	0
MarmosetMYCi2	480	480	471	471	0
MarmosetMYCi2	481	481	470	470	0
MarmosetMYCi2	482	482	469	469	0
MarmosetMYCi2	483	483	468	468	0
MarmosetMYCi2	484	484	467	467	0
MarmosetMYCi2	485	485	495	495	0
MarmosetMYCi2	486	486	494	494	0
MarmosetMYCi2	487	487	493	493	0
MarmosetMYCi2	488	488	492	492	0
MarmosetMYCi2	489	489	489	489	0
MarmosetMYCi2	490	490	490	490	0
MarmosetMYCi2	491	491	491	491	0
MarmosetMYCi2	492	492	488	488	0
MarmosetMYCi2	493	493	487	487	0
MarmosetMYCi2	494	494	486	486	0
MarmosetMYCi2	495	495	485	485	0
MarmosetMYCi2	496	496	465	465	0
MarmosetMYCi2	497	497	464	464	0
MarmosetMYCi2	498	498	463	463	0
MarmosetMYCi2	499	499	462	462	0
MarmosetMYCi2	500	500	461	461	0
MarmosetMYCi2	501	501	501	501	0
MarmosetMYCi2	502	502	502	502	0
MarmosetMYCi2	503	503	503	503	0
MarmosetMYCi2	504	504	504	504	0
MarmosetMYCi2	505	505	458	458	0
MarmosetMYCi2	506	506	457	457	0
MarmosetMYCi2	507	507	456	456	0
MarmosetMYCi2	508	508	508	508	0
MarmosetMYCi2	509	509	454	454	0
MarmosetMYCi2	510	510	453	453	0
MarmosetMYCi2	511	511	520	520	0
MarmosetMYCi2	512	512	519	519	0
MarmosetMYCi2	513	513	518	518	0
MarmosetMYCi2	514	514	514	514	0
MarmosetMYCi2	515	515	515	515	0
MarmosetMYCi2	516	516	516	516	0
MarmosetMYCi2	517	517	517	517	0
MarmosetMYCi2	518	518	518	518	0
MarmosetMYCi2	519	519	519	519	0
MarmosetMYCi2	520	520	548	548	0
MarmosetMYCi2	521	521	547	547	0
MarmosetMYCi2	522	522	546	546	0
MarmosetMYCi2	523	523	545	545	0
MarmosetMYCi2	524	524	544	544	0
MarmosetMYCi2	525	525	543	543	0
MarmosetMYCi2	526	526	542	542	0
MarmosetMYCi2	527	527	541	541	0
MarmosetMYCi2	528	528	540	540	0
MarmosetMYCi2	529	529	539	539	0
MarmosetMYCi2	530	530	538	538	0
MarmosetMYCi2	531	531	531	531	0
MarmosetMYCi2	532	532	532	532	0
MarmosetMYCi2	533	533	533	533	0
MarmosetMYCi2	534	534	534	534	0
MarmosetMYCi2	535	535	535	535	0
MarmosetMYCi2	536	536	536	536	0
MarmosetMYCi2	537	537	537	537	0
MarmosetMYCi2	538	538	530	530	0
MarmosetMYCi2	539	539	529	529	0
MarmosetMYCi2	540	540	528	528	0
MarmosetMYCi2	541	541	527	527	0
MarmosetMYCi2	542	542	526	526	0
MarmosetMYCi2	543	543	525	525	0
MarmosetMYCi2	544	544	524	524	0
MarmosetMYCi2	545	545	523	523	0
MarmosetMYCi2	546	546	522	522	0
MarmosetMYCi2	547	547	521	521	0
MarmosetMYCi2	548	548	520	520	0
MarmosetMYCi2	549	549	549	549	0
MarmosetMYCi2	550	550	550	550	0
MarmosetMYCi2	551	551	574	574	0
MarmosetMYCi2	552	552	573	573	0
MarmosetMYCi2	553	553	572	572	0
MarmosetMYCi2	554	554	571	571	0
MarmosetMYCi2	555	555	570	570	0
MarmosetMYCi2	556	556	569	569	0
MarmosetMYCi2	557	557	568	568	0
MarmosetMYCi2	558	558	567	567	0
MarmosetMYCi2	559	559	566	566	0
MarmosetMYCi2	560	560	560	560	0
MarmosetMYCi2	561	561	561	561	0
MarmosetMYCi2	562	562	562	562	0
MarmosetMYCi2	563	563	563	563	0
MarmosetMYCi2	564	564	564	564	0
MarmosetMYCi2	565	565	565	565	0
MarmosetMYCi2	566	566	559	559	0
MarmosetMYCi2	567	567	558	558	0
MarmosetMYCi2	568	568	557	557	0
MarmosetMYCi2	569	569	556	556	0
MarmosetMYCi2	570	570	555	555	0
MarmosetMYCi2	571	571	554	554	0
MarmosetMYCi2	572	572	553	553	0
MarmosetMYCi2	573	573	552	552	0
MarmosetMYCi2	574	574	551	551	0
MarmosetMYCi2	575	575	591	591	0
MarmosetMYCi2	576	576	590	590	0
MarmosetMYCi2	577	577	589	589	0
MarmosetMYCi2	578	578	588	588	0
MarmosetMYCi2	579	579	587	587	0
MarmosetMYCi2	580	580	586	586	0
MarmosetMYCi2	581	581	581	581	0
MarmosetMYCi2	582	582	582	582	0
MarmosetMYCi2	583	583	583	583	0
MarmosetMYCi2	584	584	584	584	0
MarmosetMYCi2	585	585	585	585	0
MarmosetMYCi2	586	586	580	580	0
MarmosetMYCi2	587	587	579	579	0
MarmosetMYCi2	588	588	578	578	0
MarmosetMYCi2	589	589	577	577	0
MarmosetMYCi2	590	590	576	576	0
MarmosetMYCi2	591	591	575	575	0
MarmosetMYCi2	592	592	592	592	0
MarmosetMYCi2	593	593	593	593	0
MarmosetMYCi2	594	594	594	594	0
MarmosetMYCi2	595	595	595	595	0
MarmosetMYCi2	596	596	596	596	0
MarmosetMYCi2	597	597	597	597	0
MarmosetMYCi2	598	598	598	598	0
MarmosetMYCi2	599	599	599	599	0
MarmosetMYCi2	600	600	600	600	0
MarmosetMYCi2	601	601	601	601	0
MarmosetMYCi2	602	602	602	602	0
MarmosetMYCi2	603	603	603	603	0
MarmosetMYCi2	604	604	604	604	0
MarmosetMYCi2	605	605	605	605	0
MarmosetMYCi2	606	606	606	606	0
MarmosetMYCi2	607	607	607	607	0
MarmosetMYCi2	608	608	608	608	0
MarmosetMYCi2	609	609	609	609	0
MarmosetMYCi2	610	610	621	621	0
MarmosetMYCi2	611	611	620	620	0
MarmosetMYCi2	612	612	619	619	0
MarmosetMYCi2	613	613	613	613	0
MarmosetMYCi2	614	614	614	614	0
MarmosetMYCi2	615	615	615	615	0
MarmosetMYCi2	616	616	616	616	0
MarmosetMYCi2	617	617	617	617	0
MarmosetMYCi2	618	618	618	618	0
MarmosetMYCi2	619	619	612	612	0
MarmosetMYCi2	620	620	611	611	0
MarmosetMYCi2	621	621	610	610	0
MarmosetMYCi2	622	622	622	622	0
MarmosetMYCi2	623	623	623	623	0
MarmosetMYCi2	624	624	624	624	0
MarmosetMYCi2	625	625	625	625	1
MarmosetMYCi2	626	626	626	626	0
MarmosetMYCi2	627	627	627	627	0
MarmosetMYCi2	628	628	611	611	0
MarmosetMYCi2	629	629	610	610	0
MarmosetMYCi2	630	630	630	630	1
MarmosetMYCi2	631	631	647	647	0
MarmosetMYCi2	632	632	646	646	1
MarmosetMYCi2	633	633	645	645	1
MarmosetMYCi2	634	634	644	644	1
MarmosetMYCi2	635	635	643	643	1
MarmosetMYCi2	636	636	636	636	1
MarmosetMYCi2	637	637	637	637	1
MarmosetMYCi2	638	638	638	638	1
MarmosetMYCi2	639	639	639	639	1
MarmosetMYCi2	640	640	640	640	1
MarmosetMYCi2	641	641	641	641	1
MarmosetMYCi2	642	642	642	642	1
MarmosetMYCi2	643	643	635	635	1
MarmosetMYCi2	644	644	634	634	1
MarmosetMYCi2	645	645	633	633	1
MarmosetMYCi2	646	646	632	632	1
MarmosetMYCi2	647	647	631	631	0
MarmosetMYCi2	648	648	648	648	1
MarmosetMYCi2	649	649	649	649	1
MarmosetMYCi2	650	650	650	650	1
MarmosetMYCi2	651	651	651	651	1
MarmosetMYCi2	652	652	652	652	1
MarmosetMYCi2	653	653	653	653	1
MarmosetMYCi2	654	654	654	654	1
MarmosetMYCi2	655	655	655	655	1
MarmosetMYCi2	656	656	656	656	1
MarmosetMYCi2	657	657	657	657	0
MarmosetMYCi2	658	658	658	658	1
MarmosetMYCi2	659	659	659	659	1
MarmosetMYCi2	660	660	660	660	1
MarmosetMYCi2	661	661	661	661	1
MarmosetMYCi2	662	662	662	662	1
MarmosetMYCi2	663	663	663	663	1
MarmosetMYCi2	664	664	716	716	1
MarmosetMYCi2	665	665	715	715	1
MarmosetMYCi2	666	666	714	714	1
MarmosetMYCi2	667	667	713	713	1
MarmosetMYCi2	668	668	712	712	1
MarmosetMYCi2	669	669	669	669	1
MarmosetMYCi2	670	670	670	670	1
MarmosetMYCi2	671	671	671	671	1
MarmosetMYCi2	672	672	710	710	1
MarmosetMYCi2	673	673	709	709	1
MarmosetMYCi2	674	674	708	708	1
MarmosetMYCi2	675	675	707	707	1
MarmosetMYCi2	676	676	706	706	1
MarmosetMYCi2	677	677	705	705	1
MarmosetMYCi2	678	678	704	704	1
MarmosetMYCi2	679	679	703	703	1
MarmosetMYCi2	680	680	702	702	1
MarmosetMYCi2	681	681	681	681	1
MarmosetMYCi2	682	682	701	701	1
MarmosetMYCi2	683	683	700	700	1
MarmosetMYCi2	684	684	699	699	1
MarmosetMYCi2	685	685	685	685	1
MarmosetMYCi2	686	686	697	697	1
MarmosetMYCi2	687	687	696	696	1
MarmosetMYCi2	688	688	688	688	1
MarmosetMYCi2	689	689	689	689	1
MarmosetMYCi2	690	690	690	690	1
MarmosetMYCi2	691	691	691	691	1
MarmosetMYCi2	692	692	692	692	1
MarmosetMYCi2	693	693	693	693	1
MarmosetMYCi2	694	694	694	694	1
MarmosetMYCi2	695	695	695	695	1
MarmosetMYCi2	696	696	687	687	1
MarmosetMYCi2	697	697	686	686	1
MarmosetMYCi2	698	698	698	698	1
MarmosetMYCi2	699	699	684	684	1
MarmosetMYCi2	700	700	683	683	1
MarmosetMYCi2	701	701	682	682	1
MarmosetMYCi2	702	702	680	680	1
MarmosetMYCi2	703	703	679	679	1
MarmosetMYCi2	704	704	678	678	1
MarmosetMYCi2	705	705	677	677	1
MarmosetMYCi2	706	706	676	676	1
MarmosetMYCi2	707	707	675	675	1
MarmosetMYCi2	708	708	674	674	1
MarmosetMYCi2	709	709	673	673	1
MarmosetMYCi2	710	710	672	672	1
MarmosetMYCi2	711	711	711	711	1
MarmosetMYCi2	712	712	668	668	1
MarmosetMYCi2	713	713	667	667	1
MarmosetMYCi2	714	714	666	666	1
MarmosetMYCi2	715	715	665	665	1
MarmosetMYCi2	716	716	664	664	1
MarmosetMYCi2	717	717	717	717	1
MarmosetMYCi2	718	718	718	718	1
MarmosetMYCi2	719	719	719	719	1
MarmosetMYCi2	720	720	720	720	1
MarmosetMYCi2	721	721	721	721	1
MarmosetMYCi2	722	722	722	722	1
MarmosetMYCi2	723	723	723	723	0
MarmosetMYCi2	724	724	724	724	1
MarmosetMYCi2	725	725	747	747	1
MarmosetMYCi2	726	726	746	746	1
MarmosetMYCi2	727	727	745	745	1
MarmosetMYCi2	728	728	744	744	1
MarmosetMYCi2	729	729	743	743	1
MarmosetMYCi2	730	730	730	730	1
MarmosetMYCi2	731	731	731	731	1
MarmosetMYCi2	732	732	741	741	1
MarmosetMYCi2	733	733	740	740	1
MarmosetMYCi2	734	734	739	739	1
MarmosetMYCi2	735	735	735	735	1
MarmosetMYCi2	736	736	736	736	1
MarmosetMYCi2	737	737	737	737	1
MarmosetMYCi2	738	738	738	738	1
MarmosetMYCi2	739	739	734	734	1
MarmosetMYCi2	740	740	733	733	1
MarmosetMYCi2	741	741	732	732	1
MarmosetMYCi2	742	742	742	742	1
MarmosetMYCi2	743	743	729	729	1
MarmosetMYCi2	744	744	728	728	1
MarmosetMYCi2	745	745	727	727	1
MarmosetMYCi2	746	746	726	726	1
MarmosetMYCi2	747	747	725	725	1
MarmosetMYCi2	748	748	748	748	1
MarmosetMYCi2	749	749	749	749	1
MarmosetMYCi2	750	750	750	750	1
MarmosetMYCi2	751	751	751	751	1
MarmosetMYCi2	752	752	752	752	1
MarmosetMYCi2	753	753	753	753	1
MarmosetMYCi2	754	754	754	754	1
MarmosetMYCi2	755	755	755	755	1
MarmosetMYCi2	756	756	756	756	1
MarmosetMYCi2	757	757	757	757	1
MarmosetMYCi2	758	758	758	758	1
MarmosetMYCi2	759	759	759	759	1
MarmosetMYCi2	760	760	720	720	1
MarmosetMYCi2	761	761	719	719	1
MarmosetMYCi2	762	762	762	762	1
MarmosetMYCi2	763	763	718	718	1
MarmosetMYCi2	764	764	717	717	1
MarmosetMYCi2	765	765	716	716	1
MarmosetMYCi2	766	766	766	766	1
MarmosetMYCi2	767	767	767	767	1
MarmosetMYCi2	768	768	713	713	1
MarmosetMYCi2	769	769	802	802	1
MarmosetMYCi2	770	770	801	801	1
MarmosetMYCi2	771	771	800	800	1
MarmosetMYCi2	772	772	799	799	1
MarmosetMYCi2	773	773	798	798	1
MarmosetMYCi2	774	774	774	774	1
MarmosetMYCi2	775	775	775	775	1
MarmosetMYCi2	776	776	776	776	1
MarmosetMYCi2	777	777	777	777	1
MarmosetMYCi2	778	778	797	797	1
MarmosetMYCi2	779	779	796	796	1
MarmosetMYCi2	780	780	795	795	1
MarmosetMYCi2	781	781	794	794	1
MarmosetMYCi2	782	782	793	793	1
MarmosetMYCi2	783	783	792	792	1
MarmosetMYCi2	784	784	791	791	1
MarmosetMYCi2	785	785	785	785	1
MarmosetMYCi2	786	786	786	786	2
MarmosetMYCi2	787	787	787	787	2
MarmosetMYCi2	788	788	788	788	2
MarmosetMYCi2	789	789	789	789	1
MarmosetMYCi2	790	790	790	790	2
MarmosetMYCi2	791	791	784	784	1
MarmosetMYCi2	792	792	783	783	1
MarmosetMYCi2	793	793	782	782	1
MarmosetMYCi2	794	794	781	781	1
MarmosetMYCi2	795	795	780	780	1
MarmosetMYCi2	796	796	779	779	1
MarmosetMYCi2	797	797	778	778	1
MarmosetMYCi2	798	798	773	773	1
MarmosetMYCi2	799	799	772	772	1
MarmosetMYCi2	800	800	771	771	1
MarmosetMYCi2	801	801	770	770	1
MarmosetMYCi2	802	802	769	769	1
MarmosetMYCi2	803	803	803	803	1
MarmosetMYCi2	804	804	804	804	1
MarmosetMYCi2	805	805	805	805	2
MarmosetMYCi2	806	806	806	806	2
MarmosetMYCi2	807	807	768	768	1
MarmosetMYCi2	808	808	767	767	1
MarmosetMYCi2	809	809	766	766	1
MarmosetMYCi2	810	810	765	765	1
MarmosetMYCi2	811	811	811	811	1
MarmosetMYCi2	812	812	763	763	1
MarmosetMYCi2	813	813	762	762	1
MarmosetMYCi2	814	814	814	814	1
MarmosetMYCi2	815	815	760	760	1
MarmosetMYCi2	816	816	816	816	2
MarmosetMYCi2	817	817	817	817	2
MarmosetMYCi2	818	818	818	818	2
MarmosetMYCi2	819	819	819	819	2
MarmosetMYCi2	820	820	852	852	1
MarmosetMYCi2	821	821	851	851	1
MarmosetMYCi2	822	822	822	822	2
MarmosetMYCi2	823	823	823	823	1
MarmosetMYCi2	824	824	824	824	2
MarmosetMYCi2	825	825	825	825	2
MarmosetMYCi2	826	826	826	826	2
MarmosetMYCi2	827	827	827	827	2
MarmosetMYCi2	828	828	828	828	2
MarmosetMYCi2	829	829	829	829	2
MarmosetMYCi2	830	830	830	830	2
MarmosetMYCi2	831	831	870	870	1
MarmosetMYCi2	832	832	869	869	1
MarmosetMYCi2	833	833	868	868	1
MarmosetMYCi2	834	834	867	867	1
MarmosetMYCi2	835	835	835	835	1
MarmosetMYCi2	836	836	836	836	1
MarmosetMYCi2	837	837	837	837	1
MarmosetMYCi2	838	838	838	838	1
MarmosetMYCi2	839	839	860	860	1
MarmosetMYCi2	840	840	840	840	1
MarmosetMYCi2	841	841	858	858	1
MarmosetMYCi2	842	842	857	857	1
MarmosetMYCi2	843	843	856	856	1
MarmosetMYCi2	844	844	855	855	1
MarmosetMYCi2	845	845	845	845	1
MarmosetMYCi2	846	846	853	853	1
MarmosetMYCi2	847	847	852	852	1
MarmosetMYCi2	848	848	848	848	1
MarmosetMYCi2	849	849	849	849	1
MarmosetMYCi2	850	850	850	850	1
MarmosetMYCi2	851	851	851	851	1
MarmosetMYCi2	852	852	852	852	1
MarmosetMYCi2	853	853	853	853	1
MarmosetMYCi2	854	854	854	854	1
MarmosetMYCi2	855	855	855	855	0
MarmosetMYCi2	856	856	856	856	0
MarmosetMYCi2	857	857	857	857	1
MarmosetMYCi2	858	858	858	858	0
MarmosetMYCi2	859	859	859	859	1
MarmosetMYCi2	860	860	860	860	0
MarmosetMYCi2	861	861	861	861	1
MarmosetMYCi2	862	862	862	862	1
MarmosetMYCi2	863	863	863	863	1
MarmosetMYCi2	864	864	864	864	0
MarmosetMYCi2	865	865	865	865	0
MarmosetMYCi2	866	866	866	866	0
MarmosetMYCi2	867	867	867	867	0
MarmosetMYCi2	868	868	868	868	0
MarmosetMYCi2	869	869	869	869	0
MarmosetMYCi2	870	870	870	870	0
MarmosetMYCi2	871	871	871	871	0
MarmosetMYCi2	872	872	872	872	0
MarmosetMYCi2	873	873	873	873	0
MarmosetMYCi2	874	874	916	916	0
MarmosetMYCi2	875	875	915	915	0
MarmosetMYCi2	876	876	914	914	0
MarmosetMYCi2	877	877	913	913	0
MarmosetMYCi2	878	878	912	912	0
MarmosetMYCi2	879	879	911	911	0
MarmosetMYCi2	880	880	910	910	0
MarmosetMYCi2	881	881	909	909	0
MarmosetMYCi2	882	882	908	908	0
MarmosetMYCi2	883	883	907	907	0
MarmosetMYCi2	884	884	906	906	0
MarmosetMYCi2	885	885	905	905	0
MarmosetMYCi2	886	886	904	904	0
MarmosetMYCi2	887	887	903	903	0
MarmosetMYCi2	888	888	902	902	0
MarmosetMYCi2	889	889	901	901	0
MarmosetMYCi2	890	890	900	900	0
MarmosetMYCi2	891	891	891	891	0
MarmosetMYCi2	892	892	892	892	0
MarmosetMYCi2	893	893	893	893	0
MarmosetMYCi2	894	894	894	894	0
MarmosetMYCi2	895	895	895	895	0
MarmosetMYCi2	896	896	896	896	0
MarmosetMYCi2	897	897	897	897	0
MarmosetMYCi2	898	898	898	898	0
MarmosetMYCi2	899	899	899	899	0
MarmosetMYCi2	900	900	890	890	0
MarmosetMYCi2	901	901	889	889	0
MarmosetMYCi2	902	902	888	888	0
MarmosetMYCi2	903	903	887	887	0
MarmosetMYCi2	904	904	886	886	0
MarmosetMYCi2	905	905	885	885	0
MarmosetMYCi2	906	906	884	884	0
MarmosetMYCi2	907	907	883	883	0
MarmosetMYCi2	908	908	882	882	0
MarmosetMYCi2	909	909	881	881	0
MarmosetMYCi2	910	910	880	880	0
MarmosetMYCi2	911	911	879	879	0
MarmosetMYCi2	912	912	878	878	0
MarmosetMYCi2	913	913	877	877	0
MarmosetMYCi2	914	914	876	876	0
MarmosetMYCi2	915	915	875	875	0
MarmosetMYCi2	916	916	874	874	0
MarmosetMYCi2	917	917	917	917	0
MarmosetMYCi2	918	918	962	962	0
MarmosetMYCi2	919	919	961	961	0
MarmosetMYCi2	920	920	960	960	0
MarmosetMYCi2	921	921	959	959	0
MarmosetMYCi2	922	922	922	922	0
MarmosetMYCi2	923	923	923	923	0
MarmosetMYCi2	924	924	956	956	0
MarmosetMYCi2	925	925	955	955	0
MarmosetMYCi2	926	926	954	954	0
MarmosetMYCi2	927	927	927	927	0
MarmosetMYCi2	928	928	953	953	0
MarmosetMYCi2	929	929	952	952	0
MarmosetMYCi2	930	930	951	951	0
MarmosetMYCi2	931	931	950	950	0
MarmosetMYCi2	932	932	949	949	0
MarmosetMYCi2	933	933	948	948	0
MarmosetMYCi2	934	934	947	947	0
MarmosetMYCi2	935	935	935	935	0
MarmosetMYCi2	936	936	945	945	0
MarmosetMYCi2	937	937	944	944	0
MarmosetMYCi2	938	938	943	943	0
MarmosetMYCi2	939	939	939	939	0
MarmosetMYCi2	940	940	940	940	0
MarmosetMYCi2	941	941	941	941	0
MarmosetMYCi2	942	942	942	942	0
MarmosetMYCi2	943	943	938	938	0
MarmosetMYCi2	944	944	937	937	0
MarmosetMYCi2	945	945	936	936	0
MarmosetMYCi2	946	946	946	946	0
MarmosetMYCi2	947	947	934	934	0
MarmosetMYCi2	948	948	933	933	0
MarmosetMYCi2	949	949	932	932	0
MarmosetMYCi2	950	950	931	931	0
MarmosetMYCi2	951	951	930	930	0
MarmosetMYCi2	952	952	929	929	0
MarmosetMYCi2	953	953	928	928	0
MarmosetMYCi2	954	954	926	926	0
MarmosetMYCi2	955	955	925	925	0
MarmosetMYCi2	956	956	924	924	0
MarmosetMYCi2	957	957	957	957	0
MarmosetMYCi2	958	958	958	958	0
MarmosetMYCi2	959	959	921	921	0
MarmosetMYCi2	960	960	920	920	0
MarmosetMYCi2	961	961	919	919	0
MarmosetMYCi2	962	962	918	918	0
MarmosetMYCi2	963	963	963	963	0
MarmosetMYCi2	964	964	964	964	0
MarmosetMYCi2	965	965	965	965	0
MarmosetMYCi2	966	966	966	966	0
MarmosetMYCi2	967	967	967	967	0
MarmosetMYCi2	968	968	968	968	0
MarmosetMYCi2	969	969	969	969	0
MarmosetMYCi2	970	970	970	970	0
MarmosetMYCi2	971	971	971	971	0
MarmosetMYCi2	972	972	972	972	0
MarmosetMYCi2	973	973	973	973	0
MarmosetMYCi2	974	974	974	974	0
MarmosetMYCi2	975	975	975	975	0
MarmosetMYCi2	976	976	976	976	0
MarmosetMYCi2	977	977	986	986	1
MarmosetMYCi2	978	978	985	985	1
MarmosetMYCi2	979	979	979	979	0
MarmosetMYCi2	980	980	980	980	0
MarmosetMYCi2	981	981	981	981	0
MarmosetMYCi2	982	982	982	982	0
MarmosetMYCi2	983	983	983	983	0
MarmosetMYCi2	984	984	984	984	0
MarmosetMYCi2	985	985	978	978	1
MarmosetMYCi2	986	986	977	977	1
MarmosetMYCi2	987	987	987	987	1
MarmosetMYCi2	988	988	988	988	1
MarmosetMYCi2	989	989	974	974	1
MarmosetMYCi2	990	990	973	973	1
MarmosetMYCi2	991	991	972	972	1
MarmosetMYCi2	992	992	971	971	1
MarmosetMYCi2	993	993	970	970	1
MarmosetMYCi2	994	994	969	969	1
MarmosetMYCi2	995	995	995	995	1
MarmosetMYCi2	996	996	996	996	1
MarmosetMYCi2	997	997	997	997	1
MarmosetMYCi2	998	998	998	998	1
MarmosetMYCi2	999	999	999	999	1
MarmosetMYCi2	1000	1000	1000	1000	1
MarmosetMYCi2	1001	1001	1001	1001	1
MarmosetMYCi2	1002	1002	1002	1002	1
MarmosetMYCi2	1003	1003	1003	1003	1
MarmosetMYCi2	1004	1004	1004	1004	1
MarmosetMYCi2	1005	1005	1005	1005	1
MarmosetMYCi2	1006	1006	1006	1006	1
MarmosetMYCi2	1007	1007	1026	1026	1
MarmosetMYCi2	1008	1008	1025	1025	1
MarmosetMYCi2	1009	1009	1024	1024	1
MarmosetMYCi2	1010	1010	1010	1010	1
MarmosetMYCi2	1011	1011	1011	1011	1
MarmosetMYCi2	1012	1012	1021	1021	1
MarmosetMYCi2	1013	1013	1013	1013	1
MarmosetMYCi2	1014	1014	1014	1014	1
MarmosetMYCi2	1015	1015	1015	1015	1
MarmosetMYCi2	1016	1016	1016	1016	1
MarmosetMYCi2	1017	1017	1017	1017	1
MarmosetMYCi2	1018	1018	1018	1018	1
MarmosetMYCi2	1019	1019	1014	1014	1
MarmosetMYCi2	1020	1020	1013	1013	1
MarmosetMYCi2	1021	1021	1012	1012	1
MarmosetMYCi2	1022	1022	1022	1022	1
MarmosetMYCi2	1023	1023	1023	1023	1
MarmosetMYCi2	1024	1024	1009	1009	1
MarmosetMYCi2	1025	1025	1008	1008	1
MarmosetMYCi2	1026	1026	1007	1007	1
MarmosetMYCi2	1027	1027	1006	1006	1
MarmosetMYCi2	1028	1028	1028	1028	1
MarmosetMYCi2	1029	1029	1029	1029	1
MarmosetMYCi2	1030	1030	1030	1030	1
MarmosetMYCi2	1031	1031	1031	1031	1
MarmosetMYCi2	1032	1032	1000	1000	1
MarmosetMYCi2	1033	1033	999	999	1
MarmosetMYCi2	1034	1034	1034	1034	1
MarmosetMYCi2	1035	1035	997	997	1
MarmosetMYCi2	1036	1036	1036	1036	0
MarmosetMYCi2	1037	1037	996	996	1
MarmosetMYCi2	1038	1038	995	995	1
MarmosetMYCi2	1039	1039	1039	1039	1
MarmosetMYCi2	1040	1040	1024	1024	2
MarmosetMYCi2	1041	1041	1021	1021	2
MarmosetMYCi2	1042	1042	1020	1020	2
MarmosetMYCi2	1043	1043	1019	1019	2
MarmosetMYCi2	1044	1044	1044	1044	2
MarmosetMYCi2	1045	1045	1045	1045	2
MarmosetMYCi2	1046	1046	1046	1046	2
MarmosetMYCi2	1047	1047	1047	1047	2
MarmosetMYCi2	1048	1048	1048	1048	2
MarmosetMYCi2	1049	1049	1049	1049	2
MarmosetMYCi2	1050	1050	1050	1050	2
MarmosetMYCi2	1051	1051	1051	1051	2
MarmosetMYCi2	1052	1052	1052	1052	2
MarmosetMYCi2	1053	1053	1053	1053	2
MarmosetMYCi2	1054	1054	1054	1054	2
MarmosetMYCi2	1055	1055	1055	1055	2
MarmosetMYCi2	1056	1056	1056	1056	2
MarmosetMYCi2	1057	1057	1057	1057	2
MarmosetMYCi2	1058	1058	1058	1058	2
MarmosetMYCi2	1059	1059	1059	1059	2
MarmosetMYCi2	1060	1060	1060	1060	4
