# Supplementary material for: Identification of MYC intron 2 regions that modulate expression
Source: PLoS One. 2024 Jan 18;19(1):e0296889. doi: 10.1371/journal.pone.0296889 (PMC10795982; doi:10.1371/journal.pone.0296889)
Supplement: S1 File — (ZIP) [file pone.0296889.s005.zip › S1_File_ScanFold2 data for species/Suppl_File_3_ScanFold2 data for species/Marmoset/tmpdcnd2e9z.ed_avgs.wig]

fixedStep chrom=MarmosetMYCi2 start=1 step=1 span=1
14.710000
14.900000
20.420000
20.692500
20.451429
20.510000
23.542609
23.503182
19.415000
23.503182
16.023333
18.721250
19.668462
18.124000
17.947273
18.281667
18.281667
18.281667
18.281667
20.172308
20.451429
20.451429
21.017333
20.451429
20.451429
20.451429
20.451429
20.930870
20.974483
20.698667
20.434706
20.793333
21.928947
20.451429
20.451429
20.451429
20.451429
20.451429
20.451429
18.281667
18.281667
18.281667
18.281667
17.947273
18.124000
23.128261
23.503182
23.503182
23.503182
23.503182
23.542609
23.725926
23.503182
24.115652
24.148214
24.625893
24.737368
24.756909
24.869286
25.052667
25.153770
25.253871
24.423226
24.115652
23.503182
23.503182
25.625970
25.689706
25.752754
25.823000
25.933521
26.048472
26.161096
26.273378
26.398800
26.568684
26.743636
26.916795
23.503182
23.503182
23.503182
23.503182
24.115652
24.423226
28.010118
17.947273
18.281667
18.281667
18.281667
18.281667
20.451429
20.451429
20.451429
27.642667
20.451429
20.451429
20.451429
21.928947
20.793333
20.434706
25.983125
25.983125
25.983125
25.983125
25.983125
25.983125
30.804884
31.100455
25.983125
30.658614
29.069891
29.308529
25.983125
25.983125
25.983125
25.983125
25.983125
25.983125
20.434706
25.604063
24.115652
24.115652
23.725926
23.542609
23.503182
23.503182
23.503182
23.503182
25.682500
20.463810
28.627925
28.334821
28.130370
18.500625
17.614521
18.678471
18.795161
20.451429
18.634270
18.857789
18.980526
28.124839
28.849833
28.638519
19.477604
17.982069
17.374578
17.695060
18.531609
31.072632
27.508070
26.722083
27.543333
22.902432
21.525714
31.292333
17.982069
19.477604
18.980526
25.058889
24.511944
20.031772
19.480769
20.251791
21.284872
21.284872
25.690423
25.177391
24.148214
23.627736
23.627736
23.627736
23.627736
23.622222
23.622222
29.386356
23.622222
23.622222
27.895941
23.622222
23.622222
26.186632
26.017263
25.789063
24.641294
24.468000
25.563673
25.411020
27.540541
27.721417
26.785833
25.612737
25.408211
26.251682
26.512883
26.289279
26.057568
23.622222
23.622222
23.622222
23.622222
24.509252
23.622222
23.622222
22.298511
24.079826
24.834196
23.627736
23.627736
23.627736
23.627736
25.490110
25.176264
21.284872
21.284872
20.251791
19.480769
20.031772
19.324396
20.870741
21.525714
19.529639
21.407547
19.546449
19.622569
19.464324
18.531609
17.695060
17.374578
17.982069
19.477604
18.786990
18.550196
18.356471
18.969565
18.980526
18.857789
18.634270
18.172404
18.795161
18.678471
17.614521
17.614521
18.603922
17.931935
18.111720
18.246344
19.097619
18.953559
19.058644
18.622547
17.614521
17.614521
19.441398
19.611828
19.840851
20.223583
20.373250
20.480500
20.560000
20.573833
19.529639
21.407547
19.132574
19.132574
19.132574
19.132574
19.132574
20.787143
19.624414
19.516055
19.461667
19.132574
19.132574
19.132574
19.132574
19.132574
21.407547
19.529639
21.525714
20.870741
18.415342
19.840851
16.628621
16.431897
16.396552
16.517931
24.129011
20.491724
20.346552
23.794176
16.909275
16.916912
16.945735
21.300495
21.810667
16.963594
16.640000
16.864590
18.846118
16.698793
16.727719
21.638810
15.628542
15.891667
17.486607
17.640357
15.686818
16.033636
17.277400
16.130732
22.619605
22.654583
22.692740
24.163529
24.266500
24.431600
24.555000
24.555000
24.555000
23.904037
23.989633
24.029174
24.067615
24.207917
24.181748
24.140645
24.555000
24.555000
24.555000
24.562247
24.695568
24.978438
25.380278
25.879706
26.381667
16.130732
25.443200
26.405161
26.517419
25.152667
26.339737
24.669423
16.698793
29.586275
23.189512
16.864590
16.640000
16.963594
30.164783
25.723514
16.916912
28.033111
28.850735
27.308061
20.346552
20.491724
16.517931
16.396552
24.529744
25.498205
24.867500
24.932143
24.932143
25.032958
25.032958
25.032958
25.032958
25.032958
25.032958
25.032958
26.678229
26.678229
27.860000
26.605102
26.536300
26.536300
26.536300
26.536300
26.514257
27.099626
27.083113
26.536300
26.536300
26.536300
26.536300
26.605102
26.728416
26.678229
26.678229
26.514896
27.256864
27.225424
27.256697
27.165905
27.109714
26.850093
26.703818
25.032958
25.032958
25.032958
25.032958
25.032958
25.032958
25.032958
24.932143
24.932143
24.867500
26.078812
24.529744
21.090303
20.745405
13.327727
24.233243
24.683500
25.656827
26.722609
26.826957
26.870543
26.636667
26.636667
26.636667
26.636667
26.379880
26.636667
26.636667
26.636667
26.605542
26.159885
26.251316
26.410696
26.274057
26.172925
26.067642
25.715556
25.802821
25.290381
25.097182
26.636667
26.636667
26.636667
23.009674
26.636667
26.636667
26.636667
26.636667
23.305000
23.550339
23.644250
23.510417
23.134188
20.153824
12.949286
13.327727
20.745405
15.712188
15.589846
16.441343
24.611915
24.830000
16.868889
17.014247
17.014247
17.014247
17.014247
20.729469
19.976600
20.180098
20.338846
20.338846
20.338846
20.338846
21.468305
21.573220
21.667949
20.567264
20.478286
20.622710
20.338846
20.338846
20.338846
20.338846
20.180098
19.976600
17.696506
17.696506
17.696506
17.696506
21.226983
18.823778
18.406744
17.696506
17.696506
17.696506
17.696506
17.014247
17.014247
17.014247
17.014247
16.868889
20.319478
19.996930
24.830000
24.611915
16.441343
15.589846
15.712188
17.875139
13.327727
12.949286
15.122464
17.172069
18.897391
21.965507
21.792836
20.744493
19.392593
18.897391
17.172069
15.122464
14.939577
14.939577
14.939577
15.527534
15.527534
15.527534
15.527534
15.527534
15.527534
15.527534
16.166076
16.277662
17.140886
17.059875
17.572262
17.255119
16.799652
15.527534
15.527534
15.527534
15.527534
15.527534
15.527534
15.527534
14.939577
14.939577
14.939577
15.122464
15.756870
17.394646
17.681959
17.636020
17.603800
17.405631
17.480481
17.350093
17.249444
17.249444
17.249444
16.696303
16.848655
16.813739
16.817456
17.046000
17.119130
17.249444
17.249444
17.249444
17.350093
17.480481
17.405631
17.603800
17.636020
17.681959
17.504078
17.502212
17.624095
17.624095
17.624095
17.624095
18.143545
17.883364
18.064348
17.884107
17.744630
17.624095
17.624095
17.624095
17.624095
17.502212
17.504078
18.087455
17.900727
17.755818
18.003363
18.428992
18.306471
18.208824
18.248417
18.320083
18.272333
18.109825
18.030351
17.960789
17.921316
17.915877
18.024118
18.081917
17.956949
16.445455
16.445455
16.445455
17.055070
17.178361
17.429672
18.483469
18.269474
18.079615
16.445455
16.445455
16.445455
14.412857
17.086047
16.165147
20.373404
18.140462
17.266250
16.445455
16.445455
20.690533
19.599857
21.397677
21.397677
21.397677
21.397677
20.606333
20.535130
20.919182
21.019000
21.056091
21.071182
20.714261
21.397677
21.397677
21.397677
21.397677
19.599857
20.737000
19.758113
19.886827
20.812982
20.853333
20.195688
20.166381
20.303137
21.182444
18.287500
20.891739
21.419403
21.623284
22.164889
22.500000
22.643830
21.679231
21.679231
21.679231
21.679231
21.679231
22.960526
23.047043
22.769412
21.070857
21.052639
21.467432
21.467432
21.467432
21.467432
21.467432
21.467432
21.467432
21.647792
21.467432
21.467432
21.467432
21.727609
21.467432
21.467432
22.673898
22.093217
22.012000
21.510330
21.513846
21.898542
22.003049
21.467432
21.467432
21.467432
22.188119
21.467432
21.467432
21.467432
21.467432
21.467432
21.467432
21.467432
21.467432
21.467432
21.467432
21.052639
21.070857
22.016667
21.679231
21.679231
21.679231
21.679231
21.679231
23.079552
23.434348
23.300494
21.723243
21.309545
22.385106
17.648276
20.913810
19.946860
19.946860
19.993182
19.993182
19.993182
20.500323
21.688687
19.993182
19.993182
19.993182
21.334911
21.448421
20.992143
21.307304
19.993182
19.993182
19.993182
19.943061
19.993182
19.993182
19.993182
19.946860
19.946860
20.334583
20.391333
20.446667
20.456083
20.624828
19.994156
20.007368
21.218197
20.705833
22.563947
21.421364
21.332500
21.723243
23.300494
18.620526
23.434348
23.079552
21.679231
22.931207
23.158140
21.679231
22.063768
22.085143
22.108873
22.108873
22.108873
21.604400
21.813725
21.884059
21.960099
22.432632
22.481771
22.568218
22.574135
22.783333
22.990283
22.990283
23.276574
23.499725
23.612545
23.563694
23.495385
23.504017
22.990283
22.990283
22.783333
22.574135
22.568218
22.481771
22.432632
22.108873
22.108873
22.108873
22.085143
22.063768
22.859620
21.956545
23.280408
24.397416
21.679231
23.158140
22.931207
21.679231
22.514091
23.434348
18.620526
25.052642
21.723243
24.743134
23.826296
23.667895
27.942553
19.608333
25.802931
25.680476
22.500800
26.851923
26.084098
25.715857
23.801667
24.522843
25.408333
25.382385
8.958800
8.412273
8.756500
9.289500
22.297872
21.387619
21.928429
25.245789
18.610725
24.038714
17.714310
17.762586
18.670000
19.094545
20.879706
19.378542
19.608333
26.764828
23.833205
26.060172
25.802931
19.608333
19.378542
19.046604
19.094545
18.670000
17.762586
17.714310
22.064727
18.610725
21.889266
21.618407
21.664474
17.222727
16.112973
9.810500
9.289500
8.756500
8.412273
8.958800
20.489608
20.660339
19.793295
15.528030
16.715467
17.003038
16.750488
16.603571
16.603571
16.603571
16.317079
16.161868
16.183913
16.183913
16.183913
16.183913
16.183913
16.183913
16.183913
16.183913
18.112692
17.570404
17.163437
17.552330
16.553617
16.819072
17.227961
17.062136
16.817158
16.183913
16.183913
16.183913
16.183913
16.183913
16.183913
16.183913
16.183913
16.161868
16.317079
16.603571
16.603571
16.603571
16.750488
17.003038
16.715467
15.528030
16.244141
13.715132
13.666154
13.767000
13.767000
16.755463
16.081800
14.819885
14.819885
14.819885
16.898381
15.416421
15.416421
15.701959
15.873163
15.873163
15.873163
15.873163
16.238317
15.873163
15.873163
15.873163
16.381386
16.312772
16.276535
16.557905
15.873163
15.873163
15.873163
15.873163
15.873163
15.873163
15.873163
15.873163
15.701959
15.416421
15.416421
14.819885
14.819885
14.819885
16.111818
16.523592
13.767000
13.767000
13.666154
13.715132
16.361939
15.312368
16.398602
16.625806
16.858191
16.986774
14.407800
14.708542
14.724773
19.567045
19.567045
19.567045
16.461429
17.015373
19.567045
19.567045
16.931525
17.837632
17.636522
17.354464
17.504182
17.667037
19.567045
19.567045
18.386667
18.803968
19.567045
19.567045
19.567045
14.724773
14.708542
14.407800
20.709512
20.411346
20.548529
20.859730
21.085769
22.329091
22.092143
21.967241
22.299756
22.158250
21.812917
21.884706
21.884706
21.884706
21.884706
22.015937
21.754545
21.884706
21.984000
21.787857
21.883636
21.711463
22.663448
22.777143
21.787857
21.984000
21.884706
22.152308
22.152286
21.884706
21.884706
21.884706
21.884706
21.884706
21.884706
22.928148
22.430000
22.329091
21.085769
23.340000
20.548529
12.763333
20.411346
20.709512
21.918000
21.884706
21.884706
21.984000
21.787857
24.680909
25.989375
25.998667
25.994286
25.843077
25.260000
24.944545
24.832000
24.323333
23.895000
23.605714
23.461667
24.380000
27.127500
27.010000
27.910000
28.330000
