# Supplementary material for: Identification of MYC intron 2 regions that modulate expression
Source: PLoS One. 2024 Jan 18;19(1):e0296889. doi: 10.1371/journal.pone.0296889 (PMC10795982; doi:10.1371/journal.pone.0296889)
Supplement: S1 File — (ZIP) [file pone.0296889.s005.zip › S1_File_ScanFold2 data for species/Suppl_File_3_ScanFold2 data for species/Marmoset/tmpdcnd2e9z.mfe_avgs.wig]

fixedStep chrom=MarmosetMYCi2 start=1 step=1 span=1
-38.300000
-38.300000
-38.300000
-38.800000
-41.871429
-40.700000
-38.843478
-38.777273
-39.300000
-38.777273
-43.166667
-41.937500
-41.115385
-42.260000
-42.236364
-42.100000
-42.100000
-42.100000
-42.100000
-41.946154
-41.871429
-41.871429
-41.780000
-41.871429
-41.871429
-41.871429
-41.871429
-40.786957
-40.893103
-40.870000
-39.994118
-39.783333
-39.510526
-41.871429
-41.871429
-41.871429
-41.871429
-41.871429
-41.871429
-42.100000
-42.100000
-42.100000
-42.100000
-42.236364
-42.260000
-38.265217
-38.777273
-38.777273
-38.777273
-38.777273
-38.843478
-38.700000
-38.777273
-38.369565
-36.671429
-36.766071
-36.675439
-36.967273
-36.871429
-36.421667
-36.342623
-36.266129
-35.987097
-38.369565
-38.777273
-38.777273
-35.917910
-35.854412
-35.792754
-35.732857
-35.674648
-35.618056
-35.563014
-35.509459
-35.457333
-35.406579
-35.357143
-35.308974
-38.777273
-38.777273
-38.777273
-38.777273
-38.369565
-35.987097
-34.755294
-42.236364
-42.100000
-42.100000
-42.100000
-42.100000
-41.871429
-41.871429
-41.871429
-35.878333
-41.871429
-41.871429
-41.871429
-39.510526
-39.783333
-39.994118
-36.131250
-36.131250
-36.131250
-36.131250
-36.131250
-36.131250
-33.844186
-33.645455
-36.131250
-33.524752
-34.140217
-33.385294
-36.131250
-36.131250
-36.131250
-36.131250
-36.131250
-36.131250
-39.994118
-35.171875
-38.369565
-38.369565
-38.700000
-38.843478
-38.777273
-38.777273
-38.777273
-38.777273
-33.046875
-35.247619
-31.667925
-30.351786
-30.183333
-23.756250
-10.333425
-10.465647
-11.737419
-41.871429
-11.252584
-12.211368
-12.171368
-26.950000
-26.908333
-26.203704
-12.836250
-11.718161
-11.073253
-11.079277
-11.560690
-26.515789
-22.307018
-21.087500
-22.105000
-29.132432
-27.978571
-25.378333
-11.718161
-12.836250
-12.171368
-21.136111
-20.702778
-11.620253
-11.753846
-12.317910
-15.535897
-15.535897
-19.712676
-19.208696
-36.671429
-16.592453
-16.592453
-16.592453
-16.592453
-16.453704
-16.453704
-22.046949
-16.453704
-16.453704
-21.685545
-16.453704
-16.453704
-19.634737
-19.381053
-19.011875
-17.936941
-17.653412
-18.462653
-18.216735
-19.012973
-19.342000
-18.397593
-17.157263
-16.903579
-17.679813
-17.710270
-17.493153
-17.276036
-16.453704
-16.453704
-16.453704
-16.453704
-15.963364
-16.453704
-16.453704
-14.089894
-16.205391
-16.790982
-16.592453
-16.592453
-16.592453
-16.592453
-17.891648
-17.680659
-15.535897
-15.535897
-12.317910
-11.753846
-11.620253
-13.121648
-27.527407
-27.978571
-11.631084
-24.291321
-12.867664
-13.015963
-13.043063
-11.560690
-11.079277
-11.073253
-11.718161
-12.836250
-13.702718
-13.603725
-13.688039
-13.758957
-12.171368
-12.211368
-11.252584
-12.595000
-11.737419
-10.465647
-10.333425
-10.333425
-12.777255
-13.560000
-13.691183
-13.825591
-13.770286
-15.061695
-15.167627
-15.610189
-10.333425
-10.333425
-12.502581
-12.630538
-12.746596
-16.255667
-16.399833
-16.548167
-16.700667
-16.861500
-11.631084
-24.291321
-17.339010
-17.339010
-17.339010
-17.339010
-17.339010
-18.370084
-17.227748
-17.113578
-17.439259
-17.339010
-17.339010
-17.339010
-17.339010
-17.339010
-24.291321
-11.631084
-27.978571
-27.527407
-16.123836
-12.746596
-9.723793
-10.154828
-10.592759
-11.030690
-26.567912
-22.556552
-23.039310
-27.523956
-14.142609
-14.235882
-14.681471
-21.448911
-23.997833
-14.638125
-14.187541
-14.656393
-21.158118
-14.533448
-14.656842
-21.500476
-12.455000
-13.027917
-16.277500
-16.768571
-12.905455
-13.512273
-16.192800
-14.361951
-23.913684
-23.679722
-23.903288
-30.369608
-30.547000
-30.766000
-31.114773
-31.114773
-31.114773
-29.225413
-29.422018
-29.632385
-29.846422
-30.286583
-30.282718
-30.036022
-31.114773
-31.114773
-31.114773
-31.022921
-31.273182
-31.850417
-30.950000
-31.488235
-32.005556
-14.361951
-34.324000
-30.224839
-30.619355
-31.593333
-31.872368
-33.569231
-14.533448
-33.807843
-34.782927
-14.656393
-14.187541
-14.638125
-32.467391
-32.962162
-14.235882
-29.595556
-32.548529
-33.379592
-23.039310
-22.556552
-11.030690
-10.592759
-33.084615
-32.484615
-32.054412
-32.121429
-32.121429
-32.128169
-32.128169
-32.128169
-32.128169
-32.128169
-32.128169
-32.128169
-32.303125
-32.303125
-32.352778
-32.376531
-32.432000
-32.432000
-32.432000
-32.432000
-32.444554
-32.546729
-32.520755
-32.432000
-32.432000
-32.432000
-32.432000
-32.376531
-32.386139
-32.303125
-32.303125
-32.204167
-32.327966
-32.320339
-32.167890
-32.488571
-32.500000
-32.172222
-32.226364
-32.128169
-32.128169
-32.128169
-32.128169
-32.128169
-32.128169
-32.128169
-32.121429
-32.121429
-32.054412
-32.107921
-33.084615
-35.518182
-40.612162
-45.422727
-34.067568
-33.685000
-33.036538
-32.155435
-32.175000
-32.216304
-33.236508
-33.236508
-33.236508
-33.236508
-33.428916
-33.236508
-33.236508
-33.236508
-32.924096
-33.167816
-33.054386
-33.332174
-33.390566
-33.511321
-33.661321
-34.154545
-33.947009
-34.514286
-34.643636
-33.236508
-33.236508
-33.236508
-36.301087
-33.236508
-33.236508
-33.236508
-33.236508
-36.142105
-35.991525
-36.202500
-36.387500
-36.629915
-39.169118
-45.530952
-45.422727
-40.612162
-43.951562
-44.087692
-43.671642
-44.304255
-44.193478
-43.408333
-43.483562
-43.483562
-43.483562
-43.483562
-40.174336
-42.041000
-41.986275
-41.927885
-41.927885
-41.927885
-41.927885
-41.081356
-41.238136
-41.486325
-41.853774
-41.982857
-41.927103
-41.927885
-41.927885
-41.927885
-41.927885
-41.986275
-42.041000
-44.009639
-44.009639
-44.009639
-44.009639
-42.778448
-43.353333
-43.536047
-44.009639
-44.009639
-44.009639
-44.009639
-43.483562
-43.483562
-43.483562
-43.483562
-43.408333
-43.577391
-43.769298
-44.193478
-44.304255
-43.671642
-44.087692
-43.951562
-45.247222
-45.422727
-45.530952
-46.008696
-46.127586
-44.944928
-43.098551
-42.971642
-43.475362
-44.702469
-44.944928
-46.127586
-46.008696
-45.870423
-45.870423
-45.870423
-45.713699
-45.713699
-45.713699
-45.713699
-45.713699
-45.713699
-45.713699
-45.067089
-45.355844
-45.200000
-44.957500
-44.539286
-44.358333
-43.219130
-45.713699
-45.713699
-45.713699
-45.713699
-45.713699
-45.713699
-45.713699
-45.870423
-45.870423
-45.870423
-46.008696
-40.896522
-38.963636
-38.528866
-38.366327
-38.348000
-38.523301
-38.325000
-38.431776
-38.561111
-38.561111
-38.561111
-38.887395
-38.616807
-39.020870
-38.915789
-38.445217
-38.166087
-38.561111
-38.561111
-38.561111
-38.431776
-38.325000
-38.523301
-38.348000
-38.366327
-38.528866
-32.270874
-32.154808
-32.015238
-32.015238
-32.015238
-32.015238
-31.641818
-31.726168
-33.090435
-32.708929
-32.212037
-32.015238
-32.015238
-32.015238
-32.015238
-32.154808
-32.270874
-29.060000
-29.002727
-28.758182
-28.683186
-29.331092
-29.105882
-28.884874
-28.562500
-28.353333
-28.160833
-27.335088
-27.149123
-26.963158
-26.778947
-26.598246
-27.015966
-26.953333
-26.953390
-22.054545
-22.054545
-22.054545
-25.690141
-22.796721
-22.493443
-23.590816
-23.536842
-24.449038
-22.054545
-22.054545
-22.054545
-26.993878
-26.267442
-27.872059
-24.769149
-26.816923
-26.806250
-22.054545
-22.054545
-25.062667
-22.911429
-21.766667
-21.766667
-21.766667
-21.766667
-22.926667
-23.005217
-22.492727
-22.380909
-22.290000
-22.222727
-22.626957
-21.766667
-21.766667
-21.766667
-21.766667
-22.911429
-22.495000
-22.362264
-22.185577
-22.292105
-22.419298
-22.680734
-22.751429
-22.531373
-21.455556
-22.661538
-23.160870
-22.732836
-22.846269
-24.077778
-24.273333
-23.688298
-25.711538
-25.711538
-25.711538
-25.711538
-25.711538
-23.807895
-23.878261
-24.254622
-26.418571
-26.425000
-26.409459
-26.409459
-26.409459
-26.409459
-26.409459
-26.409459
-26.409459
-26.512987
-26.409459
-26.409459
-26.409459
-27.682609
-26.409459
-26.409459
-26.355085
-26.591304
-26.730435
-26.941758
-27.092308
-26.740625
-25.781707
-26.409459
-26.409459
-26.409459
-27.442574
-26.409459
-26.409459
-26.409459
-26.409459
-26.409459
-26.409459
-26.409459
-26.409459
-26.409459
-26.409459
-26.425000
-26.418571
-28.217241
-25.711538
-25.711538
-25.711538
-25.711538
-25.711538
-27.091045
-27.346377
-28.258025
-28.806757
-26.186364
-26.710638
-28.641379
-30.322222
-32.033721
-32.033721
-31.851136
-31.851136
-31.851136
-31.506452
-30.997980
-31.851136
-31.851136
-31.851136
-31.558929
-31.715789
-31.716071
-31.780870
-31.851136
-31.851136
-31.851136
-31.586735
-31.851136
-31.851136
-31.851136
-32.033721
-32.033721
-32.050833
-32.090000
-32.144167
-32.214167
-32.377586
-32.316883
-32.423684
-32.626230
-33.208333
-33.015789
-32.829545
-33.043182
-28.806757
-28.258025
-33.236842
-27.346377
-27.091045
-25.711538
-32.989655
-33.493023
-25.711538
-32.239130
-32.250000
-32.253521
-32.253521
-32.253521
-32.513000
-32.503922
-32.662376
-32.647525
-32.338947
-32.329167
-32.350495
-32.349038
-32.313333
-32.275472
-32.275472
-32.239815
-32.158716
-32.134545
-32.122523
-32.288034
-32.256410
-32.275472
-32.275472
-32.313333
-32.349038
-32.350495
-32.329167
-32.338947
-32.253521
-32.253521
-32.253521
-32.250000
-32.239130
-32.754430
-32.980909
-32.743878
-32.574157
-25.711538
-33.493023
-32.989655
-25.711538
-34.293182
-27.346377
-33.236842
-34.011321
-28.806757
-32.111940
-32.674074
-32.723684
-32.631915
-37.795833
-37.765517
-33.883333
-33.862667
-33.790385
-33.624590
-33.488571
-33.454902
-33.992157
-33.893519
-34.064220
-45.988000
-46.027273
-45.900000
-45.095000
-33.361702
-34.609524
-33.975714
-35.797368
-39.349275
-36.418571
-38.289655
-38.043103
-38.796000
-38.930909
-34.804412
-38.147917
-37.795833
-36.891379
-36.347436
-37.474138
-37.765517
-37.795833
-38.147917
-38.783019
-38.930909
-38.796000
-38.043103
-38.289655
-38.189091
-39.349275
-38.310092
-38.135398
-38.278947
-39.496970
-43.137838
-44.290000
-45.095000
-45.900000
-46.027273
-45.988000
-38.993137
-39.536441
-41.529545
-44.306061
-43.841333
-43.774684
-43.604878
-43.450000
-43.450000
-43.450000
-43.065169
-42.879121
-42.747826
-42.747826
-42.747826
-42.747826
-42.747826
-42.747826
-42.747826
-42.747826
-41.624038
-42.133333
-42.157292
-41.630097
-42.508511
-42.465979
-42.036893
-42.007767
-42.329474
-42.747826
-42.747826
-42.747826
-42.747826
-42.747826
-42.747826
-42.747826
-42.747826
-42.879121
-43.065169
-43.450000
-43.450000
-43.450000
-43.604878
-43.774684
-43.841333
-44.306061
-40.494949
-38.021053
-38.005128
-37.970000
-37.970000
-38.635185
-38.321000
-37.612644
-37.612644
-37.612644
-38.251429
-37.214737
-37.214737
-37.319588
-37.367347
-37.367347
-37.367347
-37.367347
-37.469307
-37.367347
-37.367347
-37.367347
-37.441584
-37.161386
-36.887129
-36.567619
-37.367347
-37.367347
-37.367347
-37.367347
-37.367347
-37.367347
-37.367347
-37.367347
-37.319588
-37.214737
-37.214737
-37.612644
-37.612644
-37.612644
-35.251515
-34.098058
-37.970000
-37.970000
-38.005128
-38.021053
-33.404082
-33.428947
-33.248387
-33.020430
-32.700000
-32.527957
-38.936000
-38.616667
-38.836364
-25.602273
-25.602273
-25.602273
-31.093651
-30.686567
-25.602273
-25.602273
-30.089831
-30.675000
-29.988406
-29.242857
-28.940000
-28.625926
-25.602273
-25.602273
-28.595000
-28.320635
-25.602273
-25.602273
-25.602273
-38.836364
-38.616667
-38.936000
-25.560976
-26.973077
-28.520588
-27.416216
-29.088462
-21.354545
-25.321429
-25.658621
-24.312195
-24.427500
-23.875000
-22.429412
-22.429412
-22.429412
-22.429412
-25.096875
-24.184848
-22.429412
-23.920000
-23.803571
-23.120455
-23.458537
-22.075862
-21.814286
-23.803571
-23.920000
-22.429412
-22.028205
-21.531429
-22.429412
-22.429412
-22.429412
-22.429412
-22.429412
-22.429412
-20.118519
-19.862500
-21.354545
-29.088462
-19.268750
-28.520588
-27.500000
-26.973077
-25.560976
-24.060000
-22.429412
-22.429412
-23.920000
-23.803571
-16.227273
-16.606250
-16.313333
-15.992857
-15.707692
-15.508333
-15.272727
-14.990000
-14.644444
-14.212500
-13.714286
-13.233333
-12.900000
-12.350000
-12.233333
-12.000000
-12.000000
