# Supplementary material for: Identification of MYC intron 2 regions that modulate expression
Source: PLoS One. 2024 Jan 18;19(1):e0296889. doi: 10.1371/journal.pone.0296889 (PMC10795982; doi:10.1371/journal.pone.0296889)
Supplement: S1 File — (ZIP) [file pone.0296889.s005.zip › S1_File_ScanFold2 data for species/Suppl_File_3_ScanFold2 data for species/Marmoset/tmpdcnd2e9z.NoFilter.ct]

1060	MarmosetMYCi2
1 G 0 2 0 1
2 U 1 3 0 2
3 A 2 4 0 3
4 A 3 5 0 4
5 G 4 6 0 5
6 C 5 7 0 6
7 G 6 8 0 7
8 G 7 9 0 8
9 A 8 10 0 9
10 G 9 11 0 10
11 C 10 12 0 11
12 C 11 13 0 12
13 C 12 14 0 13
14 G 13 15 45 14
15 U 14 16 44 15
16 C 15 17 43 16
17 C 16 18 42 17
18 A 17 19 41 18
19 G 18 20 40 19
20 G 19 21 0 20
21 C 20 22 39 21
22 C 21 23 38 22
23 U 22 24 0 23
24 G 23 25 37 24
25 U 24 26 36 25
26 C 25 27 35 26
27 C 26 28 34 27
28 A 27 29 0 28
29 A 28 30 0 29
30 A 29 31 0 30
31 G 30 32 100 31
32 C 31 33 99 32
33 G 32 34 98 33
34 G 33 35 27 34
35 G 34 36 26 35
36 G 35 37 25 36
37 C 36 38 24 37
38 G 37 39 22 38
39 G 38 40 21 39
40 C 39 41 19 40
41 U 40 42 18 41
42 G 41 43 17 42
43 G 42 44 16 43
44 A 43 45 15 44
45 U 44 46 14 45
46 A 45 47 0 46
47 G 46 48 82 47
48 C 47 49 81 48
49 U 48 50 80 49
50 C 49 51 79 50
51 U 50 52 0 51
52 C 51 53 0 52
53 C 52 54 0 53
54 C 53 55 64 54
55 A 54 56 0 55
56 U 55 57 0 56
57 U 56 58 0 57
58 U 57 59 0 58
59 U 58 60 0 59
60 C 59 61 0 60
61 A 60 62 0 61
62 U 61 63 0 62
63 U 62 64 84 63
64 G 63 65 54 64
65 G 64 66 0 65
66 C 65 67 0 66
67 A 66 68 0 67
68 U 67 69 0 68
69 U 68 70 0 69
70 U 69 71 0 70
71 U 70 72 0 71
72 A 71 73 0 72
73 U 72 74 0 73
74 U 73 75 0 74
75 C 74 76 0 75
76 A 75 77 0 76
77 A 76 78 0 77
78 C 77 79 0 78
79 G 78 80 50 79
80 G 79 81 49 80
81 G 80 82 48 81
82 C 81 83 47 82
83 C 82 84 0 83
84 A 83 85 63 84
85 C 84 86 0 85
86 U 85 87 0 86
87 U 86 88 0 87
88 C 87 89 0 88
89 A 88 90 0 89
90 G 89 91 0 90
91 U 90 92 0 91
92 C 91 93 0 92
93 G 92 94 0 93
94 A 93 95 0 94
95 C 94 96 0 95
96 C 95 97 0 96
97 C 96 98 0 97
98 U 97 99 33 98
99 G 98 100 32 99
100 C 99 101 31 100
101 C 100 102 118 101
102 U 101 103 117 102
103 U 102 104 116 103
104 U 103 105 115 104
105 C 104 106 114 105
106 U 105 107 113 106
107 C 106 108 0 107
108 U 107 109 0 108
109 U 108 110 0 109
110 A 109 111 0 110
111 G 110 112 0 111
112 U 111 113 0 112
113 A 112 114 106 113
114 G 113 115 105 114
115 G 114 116 104 115
116 A 115 117 103 116
117 A 116 118 102 117
118 G 117 119 101 118
119 G 118 120 0 119
120 A 119 121 0 120
121 G 120 122 0 121
122 G 121 123 0 122
123 G 122 124 0 123
124 A 123 125 0 124
125 G 124 126 0 125
126 A 125 127 0 126
127 G 126 128 0 127
128 C 127 129 0 128
129 A 128 130 0 129
130 G 129 131 0 130
131 A 130 132 0 131
132 U 131 133 0 132
133 C 132 134 0 133
134 U 133 135 0 134
135 G 134 136 0 135
136 G 135 137 0 136
137 A 136 138 0 137
138 C 137 139 0 138
139 A 138 140 0 139
140 G 139 141 0 140
141 A 140 142 0 141
142 U 141 143 0 142
143 U 142 144 0 143
144 U 143 145 0 144
145 G 144 146 0 145
146 G 145 147 0 146
147 G 146 148 0 147
148 A 147 149 0 148
149 A 148 150 0 149
150 C 149 151 0 150
151 U 150 152 0 151
152 C 151 153 0 152
153 A 152 154 0 153
154 G 153 155 0 154
155 C 154 156 0 155
156 A 155 157 0 156
157 C 156 158 0 157
158 C 157 159 0 158
159 U 158 160 0 159
160 C 159 161 0 160
161 U 160 162 0 161
162 G 161 163 0 162
163 A 162 164 0 163
164 A 163 165 0 164
165 A 164 166 215 165
166 C 165 167 214 166
167 C 166 168 0 167
168 C 167 169 0 168
169 U 168 170 0 169
170 G 169 171 211 170
171 G 170 172 210 171
172 G 171 173 209 172
173 C 172 174 208 173
174 C 173 175 204 174
175 U 174 176 203 175
176 U 175 177 0 176
177 A 176 178 201 177
178 G 177 179 200 178
179 C 178 180 0 179
180 G 179 181 199 180
181 U 180 182 198 181
182 U 181 183 0 182
183 U 182 184 0 183
184 C 183 185 0 184
185 C 184 186 0 185
186 U 185 187 0 186
187 C 186 188 0 187
188 C 187 189 0 188
189 C 188 190 0 189
190 A 189 191 0 190
191 U 190 192 0 191
192 C 191 193 0 192
193 C 192 194 0 193
194 C 193 195 0 194
195 U 194 196 0 195
196 U 195 197 0 196
197 C 196 198 0 197
198 A 197 199 181 198
199 C 198 200 180 199
200 C 199 201 178 200
201 U 200 202 177 201
202 U 201 203 0 202
203 A 202 204 175 203
204 G 203 205 174 204
205 A 204 206 0 205
206 C 205 207 0 206
207 C 206 208 0 207
208 G 207 209 173 208
209 C 208 210 172 209
210 C 209 211 171 210
211 C 210 212 170 211
212 U 211 213 0 212
213 U 212 214 0 213
214 G 213 215 166 214
215 U 214 216 165 215
216 U 215 217 0 216
217 U 216 218 0 217
218 C 217 219 0 218
219 C 218 220 0 219
220 A 219 221 0 220
221 G 220 222 0 221
222 C 221 223 0 222
223 C 222 224 0 223
224 C 223 225 0 224
225 C 224 226 0 225
226 C 225 227 0 226
227 U 226 228 0 227
228 U 227 229 0 228
229 C 228 230 0 229
230 C 229 231 0 230
231 C 230 232 0 231
232 C 231 233 0 232
233 C 232 234 0 233
234 U 233 235 0 234
235 U 234 236 0 235
236 U 235 237 0 236
237 C 236 238 0 237
238 U 237 239 0 238
239 C 238 240 0 239
240 U 239 241 0 240
241 C 240 242 0 241
242 C 241 243 253 242
243 C 242 244 252 243
244 A 243 245 0 244
245 C 244 246 0 245
246 C 245 247 0 246
247 U 246 248 0 247
248 C 247 249 0 248
249 U 248 250 0 249
250 C 249 251 0 250
251 A 250 252 0 251
252 G 251 253 243 252
253 G 252 254 242 253
254 A 253 255 0 254
255 A 254 256 0 255
256 U 255 257 0 256
257 U 256 258 0 257
258 U 257 259 0 258
259 C 258 260 0 259
260 A 259 261 0 260
261 U 260 262 0 261
262 U 261 263 0 262
263 U 262 264 278 263
264 A 263 265 277 264
265 G 264 266 276 265
266 G 265 267 275 266
267 U 266 268 274 267
268 U 267 269 273 268
269 U 268 270 0 269
270 U 269 271 0 270
271 U 270 272 0 271
272 A 271 273 0 272
273 A 272 274 268 273
274 A 273 275 267 274
275 C 274 276 266 275
276 C 275 277 265 276
277 U 276 278 264 277
278 G 277 279 263 278
279 G 278 280 0 279
280 C 279 281 0 280
281 U 280 282 0 281
282 U 281 283 0 282
283 A 282 284 0 283
284 U 283 285 0 284
285 U 284 286 0 285
286 U 285 287 0 286
287 C 286 288 0 287
288 A 287 289 0 288
289 C 288 290 0 289
290 A 289 291 0 290
291 A 290 292 0 291
292 C 291 293 0 292
293 U 292 294 0 293
294 C 293 295 0 294
295 A 294 296 0 295
296 A 295 297 0 296
297 U 296 298 0 297
298 C 297 299 0 298
299 C 298 300 0 299
300 A 299 301 0 300
301 C 300 302 0 301
302 U 301 303 0 302
303 U 302 304 0 303
304 C 303 305 0 304
305 U 304 306 0 305
306 C 305 307 0 306
307 A 306 308 0 307
308 C 307 309 0 308
309 C 308 310 0 309
310 U 309 311 0 310
311 C 310 312 0 311
312 C 311 313 0 312
313 C 312 314 0 313
314 U 313 315 0 314
315 U 314 316 0 315
316 A 315 317 0 316
317 A 316 318 0 317
318 G 317 319 330 318
319 C 318 320 329 319
320 A 319 321 328 320
321 U 320 322 0 321
322 U 321 323 0 322
323 U 322 324 0 323
324 U 323 325 0 324
325 A 324 326 0 325
326 A 325 327 0 326
327 U 326 328 0 327
328 U 327 329 320 328
329 G 328 330 319 329
330 C 329 331 318 330
331 C 330 332 0 331
332 C 331 333 0 332
333 C 332 334 0 333
334 G 333 335 0 334
335 G 334 336 0 335
336 G 335 337 0 336
337 G 336 338 0 337
338 U 337 339 0 338
339 G 338 340 0 339
340 G 339 341 0 340
341 G 340 342 0 341
342 U 341 343 0 342
343 A 342 344 0 343
344 G 343 345 0 344
345 A 344 346 0 345
346 U 345 347 0 346
347 G 346 348 0 347
348 G 347 349 0 348
349 G 348 350 0 349
350 G 349 351 0 350
351 G 350 352 0 351
352 G 351 353 0 352
353 G 352 354 0 353
354 A 353 355 0 354
355 A 354 356 0 355
356 U 355 357 0 356
357 G 356 358 0 357
358 G 357 359 0 358
359 G 358 360 0 359
360 G 359 361 410 360
361 A 360 362 0 361
362 U 361 363 408 362
363 A 362 364 407 363
364 A 363 365 406 364
365 G 364 366 405 365
366 A 365 367 404 366
367 G 366 368 403 367
368 A 367 369 402 368
369 G 368 370 401 369
370 G 369 371 400 370
371 A 370 372 399 371
372 U 371 373 390 372
373 U 372 374 389 373
374 G 373 375 0 374
375 A 374 376 387 375
376 U 375 377 386 376
377 C 376 378 385 377
378 U 377 379 384 378
379 C 378 380 383 379
380 U 379 381 0 380
381 G 380 382 0 381
382 A 381 383 0 382
383 G 382 384 379 383
384 A 383 385 378 384
385 G 384 386 377 385
386 A 385 387 376 386
387 U 386 388 375 387
388 G 387 389 0 388
389 A 388 390 373 389
390 A 389 391 372 390
391 U 390 392 0 391
392 G 391 393 0 392
393 A 392 394 0 393
394 A 393 395 0 394
395 U 394 396 0 395
396 U 395 397 0 396
397 G 396 398 0 397
398 C 397 399 0 398
399 U 398 400 371 399
400 U 399 401 370 400
401 C 400 402 369 401
402 U 401 403 368 402
403 C 402 404 367 403
404 U 403 405 366 404
405 C 404 406 365 405
406 U 405 407 364 406
407 U 406 408 363 407
408 A 407 409 362 408
409 A 408 410 0 409
410 C 409 411 360 410
411 U 410 412 0 411
412 U 411 413 0 412
413 C 412 414 0 413
414 C 413 415 0 414
415 A 414 416 0 415
416 A 415 417 0 416
417 G 416 418 0 417
418 A 417 419 0 418
419 A 418 420 0 419
420 G 419 421 446 420
421 U 420 422 445 421
422 G 421 423 444 422
423 G 422 424 443 423
424 U 423 425 0 424
425 U 424 426 441 425
426 G 425 427 440 426
427 G 426 428 439 427
428 G 427 429 0 428
429 A 428 430 0 429
430 U 429 431 0 430
431 U 430 432 0 431
432 U 431 433 0 432
433 A 432 434 0 433
434 A 433 435 0 434
435 U 434 436 0 435
436 G 435 437 0 436
437 A 436 438 0 437
438 A 437 439 0 438
439 C 438 440 427 439
440 U 439 441 426 440
441 A 440 442 425 441
442 U 441 443 0 442
443 C 442 444 423 443
444 U 443 445 422 444
445 A 444 446 421 445
446 C 445 447 420 446
447 A 446 448 0 447
448 A 447 449 0 448
449 A 448 450 0 449
450 A 449 451 0 450
451 A 450 452 0 451
452 U 451 453 0 452
453 G 452 454 510 453
454 G 453 455 509 454
455 G 454 456 0 455
456 G 455 457 507 456
457 G 456 458 506 457
458 C 457 459 505 458
459 U 458 460 0 459
460 G 459 461 0 460
461 U 460 462 500 461
462 G 461 463 499 462
463 G 462 464 498 463
464 U 463 465 497 464
465 U 464 466 496 465
466 A 465 467 0 466
467 G 466 468 484 467
468 A 467 469 483 468
469 G 468 470 482 469
470 G 469 471 481 470
471 C 470 472 480 471
472 C 471 473 479 472
473 A 472 474 0 473
474 A 473 475 0 474
475 G 474 476 0 475
476 C 475 477 0 476
477 A 476 478 0 477
478 G 477 479 0 478
479 G 478 480 472 479
480 G 479 481 471 480
481 C 480 482 470 481
482 C 481 483 469 482
483 U 482 484 468 483
484 C 483 485 467 484
485 C 484 486 495 485
486 C 485 487 494 486
487 U 486 488 493 487
488 G 487 489 492 488
489 A 488 490 0 489
490 U 489 491 0 490
491 G 490 492 0 491
492 C 491 493 488 492
493 A 492 494 487 493
494 G 493 495 486 494
495 G 494 496 485 495
496 A 495 497 465 496
497 G 496 498 464 497
498 C 497 499 463 498
499 C 498 500 462 499
500 A 499 501 461 500
501 G 500 502 0 501
502 U 501 503 0 502
503 C 502 504 0 503
504 A 503 505 0 504
505 G 504 506 458 505
506 C 505 507 457 506
507 U 506 508 456 507
508 G 507 509 0 508
509 C 508 510 454 509
510 C 509 511 453 510
511 U 510 512 0 511
512 C 511 513 0 512
513 A 512 514 0 513
514 A 513 515 0 514
515 G 514 516 0 515
516 A 515 517 0 516
517 G 516 518 0 517
518 U 517 519 0 518
519 G 518 520 0 519
520 A 519 521 548 520
521 G 520 522 547 521
522 G 521 523 546 522
523 C 522 524 545 523
524 U 523 525 544 524
525 G 524 526 543 525
526 A 525 527 542 526
527 G 526 528 541 527
528 G 527 529 540 528
529 A 528 530 539 529
530 G 529 531 538 530
531 C 530 532 0 531
532 U 531 533 0 532
533 G 532 534 0 533
534 G 533 535 0 534
535 G 534 536 0 535
536 A 535 537 0 536
537 U 536 538 0 537
538 C 537 539 530 538
539 U 538 540 529 539
540 U 539 541 528 540
541 C 540 542 527 541
542 U 541 543 526 542
543 C 542 544 525 543
544 A 543 545 524 544
545 G 544 546 523 545
546 C 545 547 522 546
547 C 546 548 521 547
548 U 547 549 520 548
549 A 548 550 0 549
550 U 549 551 0 550
551 U 550 552 574 551
552 U 551 553 573 552
553 U 552 554 572 553
554 G 553 555 571 554
555 A 554 556 570 555
556 A 555 557 569 556
557 C 556 558 568 557
558 A 557 559 567 558
559 C 558 560 566 559
560 U 559 561 0 560
561 G 560 562 0 561
562 A 561 563 0 562
563 G 562 564 0 563
564 U 563 565 0 564
565 U 564 566 0 565
566 G 565 567 559 566
567 U 566 568 558 567
568 G 567 569 557 568
569 U 568 570 556 569
570 U 569 571 555 570
571 C 570 572 554 571
572 A 571 573 553 572
573 A 572 574 552 573
574 A 573 575 551 574
575 U 574 576 591 575
576 C 575 577 590 576
577 C 576 578 589 577
578 U 577 579 588 578
579 U 578 580 587 579
580 G 579 581 586 580
581 A 580 582 0 581
582 G 581 583 0 582
583 U 582 584 0 583
584 U 583 585 0 584
585 G 584 586 0 585
586 C 585 587 580 586
587 A 586 588 579 587
588 A 587 589 578 588
589 G 588 590 577 589
590 G 589 591 576 590
591 A 590 592 575 591
592 C 591 593 0 592
593 C 592 594 0 593
594 U 593 595 0 594
595 U 594 596 0 595
596 U 595 597 0 596
597 U 596 598 0 597
598 U 597 599 0 598
599 U 598 600 0 599
600 U 599 601 0 600
601 U 600 602 0 601
602 U 601 603 0 602
603 U 602 604 0 603
604 C 603 605 0 604
605 U 604 606 0 605
606 U 605 607 0 606
607 A 606 608 0 607
608 C 607 609 0 608
609 C 608 610 0 609
610 C 609 611 621 610
611 C 610 612 620 611
612 A 611 613 619 612
613 U 612 614 0 613
614 C 613 615 0 614
615 C 614 616 0 615
616 U 615 617 0 616
617 C 616 618 0 617
618 U 617 619 0 618
619 U 618 620 612 619
620 G 619 621 611 620
621 G 620 622 610 621
622 A 621 623 0 622
623 C 622 624 0 623
624 U 623 625 0 624
625 A 624 626 0 625
626 U 625 627 0 626
627 U 626 628 0 627
628 G 627 629 0 628
629 G 628 630 0 629
630 C 629 631 0 630
631 A 630 632 647 631
632 A 631 633 646 632
633 A 632 634 645 633
634 A 633 635 644 634
635 C 634 636 643 635
636 U 635 637 0 636
637 A 636 638 0 637
638 C 637 639 0 638
639 A 638 640 0 639
640 A 639 641 0 640
641 U 640 642 0 641
642 U 641 643 0 642
643 G 642 644 635 643
644 U 643 645 634 644
645 U 644 646 633 645
646 U 645 647 632 646
647 U 646 648 631 647
648 U 647 649 0 648
649 U 648 650 0 649
650 C 649 651 0 650
651 U 650 652 0 651
652 U 651 653 0 652
653 U 652 654 0 653
654 U 653 655 0 654
655 U 654 656 0 655
656 C 655 657 0 656
657 A 656 658 0 657
658 C 657 659 0 658
659 U 658 660 0 659
660 U 659 661 0 660
661 C 660 662 0 661
662 C 661 663 0 662
663 A 662 664 0 663
664 G 663 665 716 664
665 U 664 666 715 665
666 A 665 667 714 666
667 A 666 668 713 667
668 A 667 669 712 668
669 A 668 670 0 669
670 U 669 671 0 670
671 A 670 672 0 671
672 G 671 673 710 672
673 G 672 674 709 673
674 G 673 675 708 674
675 A 674 676 707 675
676 G 675 677 706 676
677 U 676 678 705 677
678 U 677 679 704 678
679 G 678 680 703 679
680 C 679 681 702 680
681 U 680 682 0 681
682 A 681 683 701 682
683 A 682 684 700 683
684 A 683 685 699 684
685 G 684 686 0 685
686 U 685 687 697 686
687 G 686 688 696 687
688 A 687 689 0 688
689 U 688 690 0 689
690 A 689 691 0 690
691 C 690 692 0 691
692 C 691 693 0 692
693 A 692 694 0 693
694 A 693 695 0 694
695 G 694 696 0 695
696 C 695 697 687 696
697 A 696 698 686 697
698 A 697 699 0 698
699 U 698 700 684 699
700 U 699 701 683 700
701 U 700 702 682 701
702 G 701 703 680 702
703 C 702 704 679 703
704 A 703 705 678 704
705 G 704 706 677 705
706 C 705 707 676 706
707 U 706 708 675 707
708 C 707 709 674 708
709 U 708 710 673 709
710 C 709 711 672 710
711 A 710 712 0 711
712 U 711 713 668 712
713 U 712 714 667 713
714 U 713 715 666 714
715 G 714 716 665 715
716 C 715 717 664 716
717 A 716 718 0 717
718 A 717 719 0 718
719 C 718 720 0 719
720 A 719 721 0 720
721 C 720 722 0 721
722 C 721 723 0 722
723 U 722 724 0 723
724 G 723 725 0 724
725 A 724 726 747 725
726 A 725 727 746 726
727 G 726 728 745 727
728 G 727 729 744 728
729 G 728 730 743 729
730 U 729 731 0 730
731 U 730 732 0 731
732 C 731 733 741 732
733 U 732 734 740 733
734 U 733 735 739 734
735 G 734 736 0 735
736 G 735 737 0 736
737 U 736 738 0 737
738 A 737 739 0 738
739 A 738 740 734 739
740 A 739 741 733 740
741 G 740 742 732 741
742 U 741 743 0 742
743 C 742 744 729 743
744 C 743 745 728 744
745 C 744 746 727 745
746 U 745 747 726 746
747 U 746 748 725 747
748 A 747 749 0 748
749 A 748 750 0 749
750 A 749 751 0 750
751 A 750 752 0 751
752 A 751 753 0 752
753 U 752 754 0 753
754 A 753 755 0 754
755 G 754 756 0 755
756 G 755 757 0 756
757 A 756 758 0 757
758 G 757 759 0 758
759 G 758 760 0 759
760 U 759 761 0 760
761 G 760 762 0 761
762 C 761 763 0 762
763 U 762 764 0 763
764 U 763 765 0 764
765 G 764 766 0 765
766 G 765 767 0 766
767 G 766 768 0 767
768 A 767 769 0 768
769 A 768 770 802 769
770 U 769 771 801 770
771 G 770 772 800 771
772 A 771 773 799 772
773 G 772 774 798 773
774 C 773 775 0 774
775 U 774 776 0 775
776 U 775 777 0 776
777 U 776 778 0 777
778 G 777 779 797 778
779 C 778 780 796 779
780 U 779 781 795 780
781 U 780 782 794 781
782 U 781 783 793 782
783 G 782 784 792 783
784 G 783 785 791 784
785 G 784 786 0 785
786 U 785 787 0 786
787 G 786 788 0 787
788 U 787 789 0 788
789 G 788 790 0 789
790 U 789 791 0 790
791 C 790 792 784 791
792 C 791 793 783 792
793 A 792 794 782 793
794 A 793 795 781 794
795 A 794 796 780 795
796 G 795 797 779 796
797 C 796 798 778 797
798 C 797 799 773 798
799 U 798 800 772 799
800 C 799 801 771 800
801 A 800 802 770 801
802 U 801 803 769 802
803 U 802 804 0 803
804 A 803 805 0 804
805 A 804 806 0 805
806 G 805 807 0 806
807 U 806 808 0 807
808 C 807 809 0 808
809 U 808 810 0 809
810 U 809 811 0 810
811 A 810 812 0 811
812 G 811 813 0 812
813 G 812 814 0 813
814 U 813 815 0 814
815 A 814 816 0 815
816 A 815 817 0 816
817 G 816 818 0 817
818 A 817 819 0 818
819 A 818 820 0 819
820 C 819 821 0 820
821 U 820 822 0 821
822 G 821 823 0 822
823 G 822 824 0 823
824 C 823 825 0 824
825 A 824 826 0 825
826 U 825 827 0 826
827 C 826 828 0 827
828 A 827 829 0 828
829 A 828 830 0 829
830 U 829 831 0 830
831 G 830 832 0 831
832 U 831 833 0 832
833 G 832 834 0 833
834 G 833 835 0 834
835 U 834 836 0 835
836 A 835 837 0 836
837 U 836 838 0 837
838 C 837 839 0 838
839 C 838 840 0 839
840 U 839 841 0 840
841 G 840 842 0 841
842 G 841 843 0 842
843 G 842 844 0 843
844 A 843 845 0 844
845 A 844 846 0 845
846 A 845 847 0 846
847 U 846 848 0 847
848 G 847 849 0 848
849 G 848 850 0 849
850 U 849 851 0 850
851 A 850 852 0 851
852 G 851 853 0 852
853 U 852 854 0 853
854 U 853 855 0 854
855 U 854 856 0 855
856 U 855 857 0 856
857 C 856 858 0 857
858 U 857 859 0 858
859 U 858 860 0 859
860 G 859 861 0 860
861 U 860 862 0 861
862 C 861 863 0 862
863 U 862 864 0 863
864 G 863 865 0 864
865 U 864 866 0 865
866 G 865 867 0 866
867 C 866 868 0 867
868 C 867 869 0 868
869 A 868 870 0 869
870 U 869 871 0 870
871 C 870 872 0 871
872 A 871 873 0 872
873 C 872 874 0 873
874 C 873 875 916 874
875 C 874 876 915 875
876 A 875 877 914 876
877 G 876 878 913 877
878 C 877 879 912 878
879 U 878 880 911 879
880 G 879 881 910 880
881 U 880 882 909 881
882 C 881 883 908 882
883 C 882 884 907 883
884 U 883 885 906 884
885 G 884 886 905 885
886 C 885 887 904 886
887 C 886 888 903 887
888 U 887 889 902 888
889 U 888 890 901 889
890 C 889 891 900 890
891 G 890 892 0 891
892 U 891 893 0 892
893 G 892 894 0 893
894 G 893 895 0 894
895 U 894 896 0 895
896 G 895 897 0 896
897 A 896 898 0 897
898 G 897 899 0 898
899 A 898 900 0 899
900 G 899 901 890 900
901 G 900 902 889 901
902 A 901 903 888 902
903 G 902 904 887 903
904 G 903 905 886 904
905 U 904 906 885 905
906 A 905 907 884 906
907 G 906 908 883 907
908 G 907 909 882 908
909 G 908 910 881 909
910 U 909 911 880 910
911 G 910 912 879 911
912 G 911 913 878 912
913 C 912 914 877 913
914 U 913 915 876 914
915 G 914 916 875 915
916 G 915 917 874 916
917 C 916 918 0 917
918 U 917 919 962 918
919 A 918 920 961 919
920 G 919 921 960 920
921 A 920 922 959 921
922 U 921 923 0 922
923 U 922 924 0 923
924 G 923 925 956 924
925 G 924 926 955 925
926 U 925 927 954 926
927 U 926 928 0 927
928 C 927 929 953 928
929 U 928 930 952 929
930 U 929 931 951 930
931 U 930 932 950 931
932 G 931 933 949 932
933 G 932 934 948 933
934 G 933 935 947 934
935 G 934 936 0 935
936 A 935 937 945 936
937 G 936 938 944 937
938 A 937 939 943 938
939 U 938 940 0 939
940 C 939 941 0 940
941 A 940 942 0 941
942 U 941 943 0 942
943 U 942 944 938 943
944 U 943 945 937 944
945 U 944 946 936 945
946 G 945 947 0 946
947 U 946 948 934 947
948 C 947 949 933 948
949 C 948 950 932 949
950 A 949 951 931 950
951 A 950 952 930 951
952 A 951 953 929 952
953 G 952 954 928 953
954 A 953 955 926 954
955 C 954 956 925 955
956 C 955 957 924 956
957 U 956 958 0 957
958 U 957 959 0 958
959 U 958 960 921 959
960 C 959 961 920 960
961 U 960 962 919 961
962 A 961 963 918 962
963 A 962 964 0 963
964 C 963 965 0 964
965 A 964 966 0 965
966 U 965 967 0 966
967 A 966 968 0 967
968 U 967 969 0 968
969 U 968 970 0 969
970 A 969 971 0 970
971 A 970 972 0 971
972 U 971 973 991 972
973 G 972 974 990 973
974 C 973 975 989 974
975 C 974 976 0 975
976 U 975 977 0 976
977 U 976 978 986 977
978 A 977 979 985 978
979 U 978 980 0 979
980 A 979 981 0 980
981 U 980 982 0 981
982 U 981 983 0 982
983 U 982 984 0 983
984 C 983 985 0 984
985 U 984 986 978 985
986 A 985 987 977 986
987 C 986 988 0 987
988 A 987 989 0 988
989 G 988 990 974 989
990 C 989 991 973 990
991 A 990 992 972 991
992 U 991 993 0 992
993 U 992 994 0 993
994 A 993 995 0 994
995 C 994 996 0 995
996 A 995 997 0 996
997 U 996 998 0 997
998 C 997 999 0 998
999 G 998 1000 0 999
1000 G 999 1001 1032 1000
1001 G 1000 1002 0 1001
1002 U 1001 1003 0 1002
1003 A 1002 1004 0 1003
1004 A 1003 1005 0 1004
1005 U 1004 1006 0 1005
1006 U 1005 1007 1027 1006
1007 G 1006 1008 1026 1007
1008 A 1007 1009 1025 1008
1009 U 1008 1010 1024 1009
1010 C 1009 1011 0 1010
1011 A 1010 1012 0 1011
1012 U 1011 1013 1021 1012
1013 U 1012 1014 0 1013
1014 U 1013 1015 0 1014
1015 U 1014 1016 0 1015
1016 A 1015 1017 0 1016
1017 A 1016 1018 0 1017
1018 U 1017 1019 0 1018
1019 G 1018 1020 0 1019
1020 A 1019 1021 0 1020
1021 A 1020 1022 1012 1021
1022 A 1021 1023 0 1022
1023 C 1022 1024 0 1023
1024 A 1023 1025 1009 1024
1025 U 1024 1026 1008 1025
1026 C 1025 1027 1007 1026
1027 G 1026 1028 1006 1027
1028 C 1027 1029 0 1028
1029 U 1028 1030 0 1029
1030 A 1029 1031 0 1030
1031 A 1030 1032 0 1031
1032 C 1031 1033 1000 1032
1033 C 1032 1034 0 1033
1034 G 1033 1035 0 1034
1035 A 1034 1036 0 1035
1036 G 1035 1037 0 1036
1037 U 1036 1038 0 1037
1038 G 1037 1039 0 1038
1039 A 1038 1040 0 1039
1040 U 1039 1041 0 1040
1041 U 1040 1042 0 1041
1042 U 1041 1043 0 1042
1043 C 1042 1044 0 1043
1044 U 1043 1045 0 1044
1045 A 1044 1046 0 1045
1046 U 1045 1047 0 1046
1047 U 1046 1048 0 1047
1048 U 1047 1049 0 1048
1049 C 1048 1050 0 1049
1050 C 1049 1051 0 1050
1051 U 1050 1052 0 1051
1052 U 1051 1053 0 1052
1053 U 1052 1054 0 1053
1054 C 1053 1055 0 1054
1055 U 1054 1056 0 1055
1056 U 1055 1057 0 1056
1057 A 1056 1058 0 1057
1058 A 1057 1059 0 1058
1059 A 1058 1060 0 1059
1060 G 1059 1061 0 1060
