# Supplementary material for: Identification of MYC intron 2 regions that modulate expression
Source: PLoS One. 2024 Jan 18;19(1):e0296889. doi: 10.1371/journal.pone.0296889 (PMC10795982; doi:10.1371/journal.pone.0296889)
Supplement: S1 File — (ZIP) [file pone.0296889.s005.zip › S1_File_ScanFold2 data for species/Suppl_File_3_ScanFold2 data for species/Marmoset/tmpdcnd2e9z.ScanFold.FinalPartners.txt]

i	bp(i)	bp(j)	avgMFE	avgZ	avgED	*Indicates most favorable bp has competition; bp(j) has more favorable partner or is more likely to be unpaired
nt-1:	1	1	-38.3	-0.94	14.71
nt-2:	2	2	-38.3	-0.92	14.9
nt-3:	3	3	-38.3	-0.81	20.42
nt-4:	4	4	-38.8	-0.8	20.69
nt-5*:	5	25	-38.3	-0.81	20.42
nt-6:	6	6	-40.7	-0.89	20.51
nt-7*:	7	51	-40.7	-0.89	20.51
nt-8*:	8	50	-40.6	-0.94	21.48
nt-9:	9	9	-39.3	-1.01	19.42
nt-10*:	10	48	-40.6	-0.94	21.48
nt-11:	11	11	-43.17	-1.9	16.02
nt-12:	12	12	-41.94	-1.45	18.72
nt-13:	13	13	-41.12	-1.33	19.67
nt-14:	14	45	-42.26	-1.62	18.12
nt-15:	15	44	-42.24	-1.65	17.95
nt-16:	16	43	-42.1	-1.63	18.28
nt-17:	17	42	-42.1	-1.63	18.28
nt-18:	18	41	-42.1	-1.63	18.28
nt-19:	19	40	-42.1	-1.63	18.28
nt-20:	20	20	-41.95	-1.62	20.17
nt-21:	21	39	-41.87	-1.59	20.45
nt-22:	22	38	-41.87	-1.59	20.45
nt-23:	23	23	-41.78	-1.54	21.02
nt-24:	24	37	-41.87	-1.59	20.45
nt-25:	25	36	-41.87	-1.59	20.45
nt-26:	26	35	-41.87	-1.59	20.45
nt-27:	27	34	-41.87	-1.59	20.45
nt-28:	28	28	-40.79	-1.45	20.93
nt-29:	29	29	-40.89	-1.56	20.97
nt-30:	30	30	-40.87	-1.56	20.7
nt-31:	31	100	-39.99	-1.54	20.43
nt-32:	32	99	-39.78	-1.49	20.79
nt-33:	33	98	-39.51	-1.42	21.93
nt-34:	27	34	-39.26	-1.37	22.44
nt-35:	26	35	-39.26	-1.37	22.44
nt-36:	25	36	-39.26	-1.37	22.44
nt-37:	24	37	-38.78	-1.29	23.5
nt-38:	22	38	-38.78	-1.29	23.5
nt-39:	21	39	-38.78	-1.29	23.5
nt-40:	19	40	-38.78	-1.29	23.5
nt-41:	18	41	-38.78	-1.29	23.5
nt-42:	17	42	-38.78	-1.29	23.5
nt-43:	16	43	-38.78	-1.29	23.5
nt-44:	15	44	-38.78	-1.29	23.5
nt-45:	14	45	-37.69	-1.18	23.76
nt-46:	46	46	-38.27	-1.22	23.13
nt-47:	47	82	-38.78	-1.29	23.5
nt-48:	48	81	-38.78	-1.29	23.5
nt-49:	49	80	-38.78	-1.29	23.5
nt-50:	50	79	-38.78	-1.29	23.5
nt-51:	51	51	-38.84	-1.28	23.54
nt-52:	52	52	-38.7	-1.19	23.73
nt-53*:	53	65	-38.37	-1.23	24.12
nt-54:	54	64	-38.37	-1.23	24.12
nt-55:	55	55	-36.67	-1.01	24.15
nt-56:	56	56	-36.77	-1.02	24.63
nt-57:	57	57	-36.68	-1.0	24.74
nt-58:	58	58	-36.97	-1.02	24.76
nt-59:	59	59	-36.87	-1.0	24.87
nt-60:	60	60	-36.42	-0.95	25.05
nt-61:	61	61	-36.34	-0.93	25.15
nt-62:	62	62	-36.27	-0.91	25.25
nt-63:	63	84	-35.99	-0.95	24.42
nt-64:	54	64	-35.99	-0.95	24.42
nt-65*:	65	82	-35.99	-0.95	24.42
nt-66*:	66	81	-35.99	-0.95	24.42
nt-67:	67	67	-35.92	-0.82	25.63
nt-68:	68	68	-35.85	-0.81	25.69
nt-69:	69	69	-35.79	-0.79	25.75
nt-70:	70	70	-35.73	-0.78	25.82
nt-71:	71	71	-35.67	-0.76	25.93
nt-72:	72	72	-35.62	-0.75	26.05
nt-73:	73	73	-35.56	-0.73	26.16
nt-74:	74	74	-35.51	-0.72	26.27
nt-75:	75	75	-35.46	-0.7	26.4
nt-76:	76	76	-35.41	-0.68	26.57
nt-77:	77	77	-35.36	-0.67	26.74
nt-78:	78	78	-35.31	-0.65	26.92
nt-79:	50	79	-35.99	-0.95	24.42
nt-80:	49	80	-35.99	-0.95	24.42
nt-81:	48	81	-35.99	-0.95	24.42
nt-82:	47	82	-35.99	-0.95	24.42
nt-83*:	83	64	-35.99	-0.95	24.42
nt-84:	63	84	-35.99	-0.95	24.42
nt-85:	85	85	-34.76	-0.55	28.01
nt-86*:	86	44	-38.78	-1.29	23.5
nt-87*:	87	43	-38.78	-1.29	23.5
nt-88*:	88	42	-38.78	-1.29	23.5
nt-89*:	89	41	-38.78	-1.29	23.5
nt-90*:	90	40	-38.78	-1.29	23.5
nt-91*:	91	39	-38.78	-1.29	23.5
nt-92*:	92	38	-38.78	-1.29	23.5
nt-93*:	93	37	-38.78	-1.29	23.5
nt-94:	94	94	-35.88	-0.8	27.64
nt-95*:	95	36	-39.26	-1.37	22.44
nt-96*:	96	35	-39.26	-1.37	22.44
nt-97*:	97	34	-39.26	-1.37	22.44
nt-98:	33	98	-39.51	-1.42	21.93
nt-99:	32	99	-39.78	-1.49	20.79
nt-100:	31	100	-36.13	-0.9	25.98
nt-101:	101	118	-36.13	-0.9	25.98
nt-102:	102	117	-36.13	-0.9	25.98
nt-103:	103	116	-36.13	-0.9	25.98
nt-104:	104	115	-36.13	-0.9	25.98
nt-105:	105	114	-36.13	-0.9	25.98
nt-106:	106	113	-36.13	-0.9	25.98
nt-107:	107	107	-33.84	-0.44	30.8
nt-108:	108	108	-33.65	-0.39	31.1
nt-109*:	109	117	-33.47	-0.26	30.31
nt-110:	110	110	-33.52	-0.3	30.66
nt-111:	111	111	-34.14	-0.41	29.07
nt-112:	112	112	-33.39	-0.27	29.31
nt-113:	106	113	-36.13	-0.9	25.98
nt-114:	105	114	-36.13	-0.9	25.98
nt-115:	104	115	-36.13	-0.9	25.98
nt-116:	103	116	-36.13	-0.9	25.98
nt-117:	102	117	-36.13	-0.9	25.98
nt-118:	101	118	-36.13	-0.9	25.98
nt-119*:	119	100	-36.13	-0.9	25.98
nt-120:	120	120	-35.17	-0.77	25.6
nt-121*:	121	54	-36.67	-1.17	23.58
nt-122*:	122	53	-36.67	-1.17	23.58
nt-123*:	123	52	-36.67	-1.17	23.58
nt-124*:	124	51	-36.67	-1.17	23.58
nt-125*:	125	50	-36.67	-1.17	23.58
nt-126*:	126	49	-36.67	-1.17	23.58
nt-127*:	127	48	-36.67	-1.17	23.58
nt-128*:	128	47	-36.98	-1.19	23.1
nt-129:	129	129	-33.05	-0.82	25.68
nt-130:	130	130	-35.25	-1.55	20.46
nt-131:	131	131	-31.67	-0.37	28.63
nt-132:	132	132	-30.35	-0.36	28.33
nt-133:	133	133	-30.18	-0.38	28.13
nt-134:	134	134	-23.76	-1.14	18.5
nt-135*:	135	242	-20.16	-1.37	13.29
nt-136*:	136	241	-19.93	-1.31	13.8
nt-137*:	137	240	-19.93	-1.31	13.8
nt-138*:	138	24	-41.52	-2.04	22.83
nt-139*:	139	238	-19.14	-1.17	16.47
nt-140*:	140	237	-19.14	-1.17	16.47
nt-141*:	141	236	-19.14	-1.17	16.47
nt-142:	142	142	-26.95	-0.24	28.12
nt-143:	143	143	-26.91	-0.18	28.85
nt-144:	144	144	-26.2	-0.19	28.64
nt-145*:	145	231	-18.01	-1.1	19.71
nt-146*:	146	230	-17.95	-0.98	20.78
nt-147*:	147	229	-17.95	-0.98	20.78
nt-148*:	148	228	-17.95	-0.98	20.78
nt-149*:	149	227	-17.95	-0.98	20.78
nt-150:	150	150	-26.52	-0.04	31.07
nt-151:	151	151	-22.31	-0.16	27.51
nt-152:	152	152	-21.09	-0.39	26.72
nt-153:	153	153	-22.1	-0.17	27.54
nt-154*:	154	222	-17.95	-0.98	20.78
nt-155*:	155	221	-17.95	-0.98	20.78
nt-156:	156	156	-25.38	0.08	31.29
nt-157*:	157	146	-31.1	-0.31	28.37
nt-158*:	158	145	-31.1	-0.31	28.37
nt-159*:	159	141	-31.2	-0.49	24.22
nt-160:	160	160	-21.14	-0.31	25.06
nt-161:	161	161	-20.7	-0.33	24.51
nt-162*:	162	218	-17.6	-1.0	20.04
nt-163*:	163	217	-15.54	-0.86	21.28
nt-164*:	164	216	-15.54	-0.86	21.28
nt-165:	165	215	-15.54	-0.86	21.28
nt-166:	166	214	-15.54	-0.86	21.28
nt-167:	167	167	-19.71	-0.33	25.69
nt-168:	168	168	-19.21	-0.36	25.18
nt-169*:	169	55	-29.4	0.32	36.88
nt-170:	170	211	-16.59	-0.66	23.63
nt-171:	171	210	-16.59	-0.66	23.63
nt-172:	172	209	-16.59	-0.66	23.63
nt-173:	173	208	-16.59	-0.66	23.63
nt-174:	174	204	-16.45	-0.65	23.62
nt-175:	175	203	-16.45	-0.65	23.62
nt-176:	176	176	-22.05	-0.03	29.39
nt-177:	177	201	-16.45	-0.65	23.62
nt-178:	178	200	-16.45	-0.65	23.62
nt-179:	179	179	-21.69	-0.14	27.9
nt-180:	180	199	-16.45	-0.65	23.62
nt-181:	181	198	-16.45	-0.65	23.62
nt-182:	182	182	-19.63	-0.35	26.19
nt-183:	183	183	-19.38	-0.36	26.02
nt-184:	184	184	-19.01	-0.38	25.79
nt-185:	185	185	-17.94	-0.48	24.64
nt-186:	186	186	-17.65	-0.49	24.47
nt-187:	187	187	-18.46	-0.4	25.56
nt-188:	188	188	-18.22	-0.41	25.41
nt-189:	189	189	-19.01	-0.25	27.54
nt-190:	190	190	-19.34	-0.16	27.72
nt-191:	191	191	-18.4	-0.33	26.79
nt-192:	192	192	-17.16	-0.43	25.61
nt-193:	193	193	-16.9	-0.45	25.41
nt-194:	194	194	-17.68	-0.27	26.25
nt-195:	195	195	-17.71	-0.33	26.51
nt-196:	196	196	-17.49	-0.35	26.29
nt-197:	197	197	-17.28	-0.36	26.06
nt-198:	181	198	-16.45	-0.65	23.62
nt-199:	180	199	-16.45	-0.65	23.62
nt-200:	178	200	-16.45	-0.65	23.62
nt-201:	177	201	-16.45	-0.65	23.62
nt-202:	202	202	-15.96	-0.37	24.51
nt-203:	175	203	-16.45	-0.65	23.62
nt-204:	174	204	-16.45	-0.65	23.62
nt-205:	205	205	-14.09	-0.62	22.3
nt-206:	206	206	-16.21	-0.4	24.08
nt-207:	207	207	-16.79	-0.37	24.83
nt-208:	173	208	-16.59	-0.66	23.63
nt-209:	172	209	-16.59	-0.66	23.63
nt-210:	171	210	-16.59	-0.66	23.63
nt-211:	170	211	-16.59	-0.66	23.63
nt-212:	212	212	-17.89	-0.33	25.49
nt-213:	213	213	-17.68	-0.36	25.18
nt-214:	166	214	-15.54	-0.86	21.28
nt-215:	165	215	-15.54	-0.86	21.28
nt-216:	216	216	-12.32	-0.58	20.25
nt-217:	217	217	-11.75	-0.66	19.48
nt-218:	218	218	-11.62	-0.69	20.03
nt-219:	219	219	-13.12	-0.83	19.32
nt-220*:	220	281	-9.07	-1.09	16.24
nt-221*:	221	280	-9.07	-1.09	16.24
nt-222*:	222	279	-9.07	-1.09	16.24
nt-223*:	223	278	-9.07	-1.09	16.24
nt-224:	224	224	-12.87	-0.93	19.55
nt-225:	225	225	-13.02	-0.94	19.62
nt-226:	226	226	-13.04	-1.0	19.46
nt-227:	227	227	-11.56	-1.1	18.53
nt-228:	228	228	-11.08	-1.19	17.7
nt-229:	229	229	-11.07	-1.24	17.37
nt-230:	230	230	-11.72	-1.19	17.98
nt-231:	231	231	-12.84	-1.05	19.48
nt-232:	232	232	-13.7	-1.12	18.79
nt-233:	233	233	-13.6	-1.16	18.55
nt-234:	234	234	-13.69	-1.22	18.36
nt-235:	235	235	-13.76	-1.17	18.97
nt-236:	236	236	-12.17	-1.13	18.98
nt-237:	237	237	-12.21	-1.15	18.86
nt-238:	238	238	-11.25	-1.09	18.63
nt-239:	239	239	-12.6	-1.15	18.17
nt-240:	240	240	-11.74	-1.13	18.8
nt-241:	241	241	-10.47	-1.02	18.68
nt-242:	242	253	-10.33	-1.1	17.61
nt-243:	243	252	-10.33	-1.1	17.61
nt-244:	244	244	-12.78	-1.05	18.6
nt-245:	245	245	-13.56	-1.15	17.93
nt-246:	246	246	-13.69	-1.15	18.11
nt-247:	247	247	-13.83	-1.16	18.25
nt-248:	248	248	-13.77	-1.07	19.1
nt-249:	249	249	-15.06	-1.25	18.95
nt-250:	250	250	-15.17	-1.24	19.06
nt-251:	251	251	-15.61	-1.32	18.62
nt-252:	243	252	-10.33	-1.1	17.61
nt-253:	242	253	-10.33	-1.1	17.61
nt-254:	254	254	-12.5	-1.01	19.44
nt-255:	255	255	-12.63	-1.01	19.61
nt-256:	256	256	-12.75	-1.01	19.84
nt-257:	257	257	-16.26	-1.23	20.22
nt-258:	258	258	-16.4	-1.23	20.37
nt-259:	259	259	-16.55	-1.24	20.48
nt-260:	260	260	-16.7	-1.24	20.56
nt-261:	261	261	-16.86	-1.24	20.57
nt-262:	262	262	-11.63	-1.04	19.53
nt-263:	263	278	-24.29	-1.6	21.41
nt-264:	264	277	-17.34	-1.36	19.13
nt-265:	265	276	-17.34	-1.36	19.13
nt-266:	266	275	-17.34	-1.36	19.13
nt-267:	267	274	-17.34	-1.36	19.13
nt-268:	268	273	-17.34	-1.36	19.13
nt-269:	269	269	-18.37	-1.3	20.79
nt-270:	270	270	-17.23	-1.31	19.62
nt-271:	271	271	-17.11	-1.32	19.52
nt-272:	272	272	-17.44	-1.35	19.46
nt-273:	268	273	-17.34	-1.36	19.13
nt-274:	267	274	-17.34	-1.36	19.13
nt-275:	266	275	-17.34	-1.36	19.13
nt-276:	265	276	-17.34	-1.36	19.13
nt-277:	264	277	-17.34	-1.36	19.13
nt-278:	263	278	-24.29	-1.6	21.41
nt-279*:	279	262	-29.13	-1.71	22.9
nt-280:	280	280	-27.98	-1.92	21.53
nt-281:	281	281	-27.53	-1.94	20.87
nt-282:	282	282	-16.12	-1.39	18.42
nt-283*:	283	256	-28.28	-1.99	20.91
nt-284:	284	284	-9.72	-1.15	16.63
nt-285:	285	285	-10.15	-1.17	16.43
nt-286:	286	286	-10.59	-1.19	16.4
nt-287:	287	287	-11.03	-1.21	16.52
nt-288:	288	288	-26.57	-1.56	24.13
nt-289:	289	289	-22.56	-1.72	20.49
nt-290:	290	290	-23.04	-1.76	20.35
nt-291:	291	291	-27.52	-1.63	23.79
nt-292:	292	292	-14.14	-1.53	16.91
nt-293:	293	293	-14.24	-1.54	16.92
nt-294:	294	294	-14.68	-1.56	16.95
nt-295:	295	295	-21.45	-1.5	21.3
nt-296:	296	296	-24.0	-1.54	21.81
nt-297:	297	297	-14.64	-1.6	16.96
nt-298:	298	298	-14.19	-1.62	16.64
nt-299:	299	299	-14.66	-1.63	16.86
nt-300:	300	300	-21.16	-1.68	18.85
nt-301:	301	301	-14.53	-1.64	16.7
nt-302:	302	302	-14.66	-1.65	16.73
nt-303:	303	303	-21.5	-1.54	21.64
nt-304:	304	304	-12.45	-1.7	15.63
nt-305:	305	305	-13.03	-1.7	15.89
nt-306:	306	306	-16.28	-1.68	17.49
nt-307:	307	307	-16.77	-1.68	17.64
nt-308:	308	308	-12.91	-1.75	15.69
nt-309:	309	309	-13.51	-1.76	16.03
nt-310:	310	310	-16.19	-1.73	17.28
nt-311:	311	311	-14.36	-1.79	16.13
nt-312:	312	312	-23.91	-1.6	22.62
nt-313:	313	313	-23.68	-1.59	22.65
nt-314:	314	314	-23.9	-1.61	22.69
nt-315:	315	315	-30.37	-1.67	24.16
nt-316:	316	316	-30.55	-1.67	24.27
nt-317:	317	317	-30.77	-1.68	24.43
nt-318:	318	330	-31.11	-1.72	24.56
nt-319:	319	329	-31.11	-1.72	24.56
nt-320:	320	328	-31.11	-1.72	24.56
nt-321:	321	321	-29.23	-1.68	23.9
nt-322:	322	322	-29.42	-1.68	23.99
nt-323:	323	323	-29.63	-1.69	24.03
nt-324:	324	324	-29.85	-1.7	24.07
nt-325:	325	325	-30.29	-1.72	24.21
nt-326:	326	326	-30.28	-1.71	24.18
nt-327:	327	327	-30.04	-1.73	24.14
nt-328:	320	328	-31.11	-1.72	24.56
nt-329:	319	329	-31.11	-1.72	24.56
nt-330:	318	330	-31.11	-1.72	24.56
nt-331:	331	331	-31.02	-1.73	24.56
nt-332:	332	332	-31.27	-1.73	24.7
nt-333:	333	333	-31.85	-1.73	24.98
nt-334:	334	334	-30.95	-1.75	25.38
nt-335:	335	335	-31.49	-1.78	25.88
nt-336:	336	336	-32.01	-1.79	26.38
nt-337*:	337	311	-34.84	-1.71	23.88
nt-338:	338	338	-34.32	-1.76	25.44
nt-339:	339	339	-30.22	-1.89	26.41
nt-340:	340	340	-30.62	-1.89	26.52
nt-341:	341	341	-31.59	-1.69	25.15
nt-342:	342	342	-31.87	-1.67	26.34
nt-343:	343	343	-33.57	-1.75	24.67
nt-344*:	344	301	-34.31	-1.34	30.07
nt-345:	345	345	-33.81	-1.38	29.59
nt-346:	346	346	-34.78	-1.86	23.19
nt-347*:	347	299	-34.31	-1.34	30.07
nt-348*:	348	298	-34.31	-1.34	30.07
nt-349*:	349	297	-34.45	-1.32	30.24
nt-350:	350	350	-32.47	-1.51	30.16
nt-351:	351	351	-32.96	-1.81	25.72
nt-352*:	352	293	-34.45	-1.32	30.24
nt-353:	353	353	-29.6	-1.65	28.03
nt-354:	354	354	-32.55	-1.5	28.85
nt-355:	355	355	-33.38	-1.57	27.31
nt-356*:	356	290	-34.45	-1.32	30.24
nt-357*:	357	289	-34.45	-1.32	30.24
nt-358*:	358	287	-34.45	-1.32	30.24
nt-359*:	359	286	-34.45	-1.32	30.24
nt-360:	360	410	-33.08	-1.76	24.53
nt-361:	361	361	-32.48	-1.75	25.5
nt-362:	362	408	-32.05	-1.85	24.87
nt-363:	363	407	-32.12	-1.85	24.93
nt-364:	364	406	-32.12	-1.85	24.93
nt-365:	365	405	-32.13	-1.84	25.03
nt-366:	366	404	-32.13	-1.84	25.03
nt-367:	367	403	-32.13	-1.84	25.03
nt-368:	368	402	-32.13	-1.84	25.03
nt-369:	369	401	-32.13	-1.84	25.03
nt-370:	370	400	-32.13	-1.84	25.03
nt-371:	371	399	-32.13	-1.84	25.03
nt-372:	372	390	-32.3	-1.73	26.68
nt-373:	373	389	-32.3	-1.73	26.68
nt-374:	374	374	-32.35	-1.64	27.86
nt-375:	375	387	-32.38	-1.73	26.61
nt-376:	376	386	-32.43	-1.72	26.54
nt-377:	377	385	-32.43	-1.72	26.54
nt-378:	378	384	-32.43	-1.72	26.54
nt-379:	379	383	-32.43	-1.72	26.54
nt-380:	380	380	-32.44	-1.71	26.51
nt-381:	381	381	-32.55	-1.68	27.1
nt-382:	382	382	-32.52	-1.68	27.08
nt-383:	379	383	-32.43	-1.72	26.54
nt-384:	378	384	-32.43	-1.72	26.54
nt-385:	377	385	-32.43	-1.72	26.54
nt-386:	376	386	-32.43	-1.72	26.54
nt-387:	375	387	-32.38	-1.73	26.61
nt-388:	388	388	-32.39	-1.7	26.73
nt-389:	373	389	-32.3	-1.73	26.68
nt-390:	372	390	-32.3	-1.73	26.68
nt-391:	391	391	-32.2	-1.58	26.51
nt-392:	392	392	-32.33	-1.56	27.26
nt-393:	393	393	-32.32	-1.55	27.23
nt-394:	394	394	-32.17	-1.61	27.26
nt-395:	395	395	-32.49	-1.6	27.17
nt-396:	396	396	-32.5	-1.6	27.11
nt-397:	397	397	-32.17	-1.59	26.85
nt-398:	398	398	-32.23	-1.53	26.7
nt-399:	371	399	-32.13	-1.84	25.03
nt-400:	370	400	-32.13	-1.84	25.03
nt-401:	369	401	-32.13	-1.84	25.03
nt-402:	368	402	-32.13	-1.84	25.03
nt-403:	367	403	-32.13	-1.84	25.03
nt-404:	366	404	-32.13	-1.84	25.03
nt-405:	365	405	-32.13	-1.84	25.03
nt-406:	364	406	-32.12	-1.85	24.93
nt-407:	363	407	-32.12	-1.85	24.93
nt-408:	362	408	-32.05	-1.85	24.87
nt-409:	409	409	-32.11	-1.61	26.08
nt-410:	360	410	-33.08	-1.76	24.53
nt-411:	411	411	-35.52	-1.84	21.09
nt-412*:	412	455	-33.06	-1.34	26.01
nt-413*:	413	454	-33.24	-1.35	25.7
nt-414:	414	414	-34.07	-1.49	24.23
nt-415:	415	415	-33.68	-1.51	24.68
nt-416:	416	416	-33.04	-1.45	25.66
nt-417:	417	417	-32.16	-1.53	26.72
nt-418:	418	418	-32.18	-1.54	26.83
nt-419:	419	419	-32.22	-1.54	26.87
nt-420:	420	446	-33.24	-1.45	26.64
nt-421:	421	445	-33.24	-1.45	26.64
nt-422:	422	444	-33.24	-1.45	26.64
nt-423:	423	443	-33.24	-1.45	26.64
nt-424:	424	424	-33.43	-1.36	26.38
nt-425:	425	441	-33.24	-1.45	26.64
nt-426:	426	440	-33.24	-1.45	26.64
nt-427:	427	439	-33.24	-1.45	26.64
nt-428:	428	428	-32.92	-1.49	26.61
nt-429:	429	429	-33.17	-1.54	26.16
nt-430:	430	430	-33.05	-1.53	26.25
nt-431:	431	431	-33.33	-1.53	26.41
nt-432:	432	432	-33.39	-1.59	26.27
nt-433:	433	433	-33.51	-1.6	26.17
nt-434:	434	434	-33.66	-1.6	26.07
nt-435:	435	435	-34.15	-1.63	25.72
nt-436:	436	436	-33.95	-1.57	25.8
nt-437:	437	437	-34.51	-1.61	25.29
nt-438:	438	438	-34.64	-1.64	25.1
nt-439:	427	439	-33.24	-1.45	26.64
nt-440:	426	440	-33.24	-1.45	26.64
nt-441:	425	441	-33.24	-1.45	26.64
nt-442:	442	442	-36.3	-1.73	23.01
nt-443:	423	443	-33.24	-1.45	26.64
nt-444:	422	444	-33.24	-1.45	26.64
nt-445:	421	445	-33.24	-1.45	26.64
nt-446:	420	446	-33.24	-1.45	26.64
nt-447:	447	447	-36.14	-1.81	23.3
nt-448:	448	448	-35.99	-1.8	23.55
nt-449:	449	449	-36.2	-1.8	23.64
nt-450:	450	450	-36.39	-1.82	23.51
nt-451:	451	451	-36.63	-1.86	23.13
nt-452:	452	452	-39.17	-2.23	20.15
nt-453:	453	510	-45.53	-2.7	12.95
nt-454:	454	509	-45.42	-2.68	13.33
nt-455:	455	455	-40.61	-2.22	20.75
nt-456:	456	507	-43.95	-2.47	15.71
nt-457:	457	506	-44.09	-2.5	15.59
nt-458:	458	505	-43.67	-2.42	16.44
nt-459*:	459	504	-43.67	-2.42	16.44
nt-460*:	460	503	-43.67	-2.42	16.44
nt-461:	461	500	-43.41	-2.41	16.87
nt-462:	462	499	-43.48	-2.42	17.01
nt-463:	463	498	-43.48	-2.42	17.01
nt-464:	464	497	-43.48	-2.42	17.01
nt-465:	465	496	-43.48	-2.42	17.01
nt-466:	466	466	-40.17	-2.15	20.73
nt-467:	467	484	-42.04	-2.27	19.98
nt-468:	468	483	-41.99	-2.27	20.18
nt-469:	469	482	-41.93	-2.27	20.34
nt-470:	470	481	-41.93	-2.27	20.34
nt-471:	471	480	-41.93	-2.27	20.34
nt-472:	472	479	-41.93	-2.27	20.34
nt-473:	473	473	-41.08	-2.23	21.47
nt-474:	474	474	-41.24	-2.25	21.57
nt-475:	475	475	-41.49	-2.26	21.67
nt-476:	476	476	-41.85	-2.27	20.57
nt-477:	477	477	-41.98	-2.28	20.48
nt-478:	478	478	-41.93	-2.29	20.62
nt-479:	472	479	-41.93	-2.27	20.34
nt-480:	471	480	-41.93	-2.27	20.34
nt-481:	470	481	-41.93	-2.27	20.34
nt-482:	469	482	-41.93	-2.27	20.34
nt-483:	468	483	-41.99	-2.27	20.18
nt-484:	467	484	-42.04	-2.27	19.98
nt-485:	485	495	-44.01	-2.58	17.7
nt-486:	486	494	-44.01	-2.58	17.7
nt-487:	487	493	-44.01	-2.58	17.7
nt-488:	488	492	-44.01	-2.58	17.7
nt-489:	489	489	-42.78	-2.48	21.23
nt-490:	490	490	-43.35	-2.52	18.82
nt-491:	491	491	-43.54	-2.51	18.41
nt-492:	488	492	-44.01	-2.58	17.7
nt-493:	487	493	-44.01	-2.58	17.7
nt-494:	486	494	-44.01	-2.58	17.7
nt-495:	485	495	-44.01	-2.58	17.7
nt-496:	465	496	-43.48	-2.42	17.01
nt-497:	464	497	-43.48	-2.42	17.01
nt-498:	463	498	-43.48	-2.42	17.01
nt-499:	462	499	-43.48	-2.42	17.01
nt-500:	461	500	-43.41	-2.41	16.87
nt-501:	501	501	-43.58	-2.77	20.32
nt-502:	502	502	-43.77	-2.85	20.0
nt-503:	503	503	-44.19	-3.56	24.83
nt-504:	504	504	-44.3	-3.65	24.61
nt-505:	458	505	-43.67	-2.42	16.44
nt-506:	457	506	-44.09	-2.5	15.59
nt-507:	456	507	-43.95	-2.47	15.71
nt-508:	508	508	-45.25	-3.08	17.88
nt-509:	454	509	-45.42	-2.68	13.33
nt-510:	453	510	-45.53	-2.7	12.95
nt-511*:	511	520	-42.36	-2.87	21.82
nt-512*:	512	519	-42.36	-2.87	21.82
nt-513*:	513	518	-42.36	-2.87	21.82
nt-514:	514	514	-43.1	-2.93	21.97
nt-515:	515	515	-42.97	-2.94	21.79
nt-516:	516	516	-43.48	-3.01	20.74
nt-517:	517	517	-44.7	-3.15	19.39
nt-518:	518	518	-44.94	-3.56	18.9
nt-519:	519	519	-46.13	-3.45	17.17
nt-520:	520	548	-46.01	-3.75	15.12
nt-521:	521	547	-45.87	-3.73	14.94
nt-522:	522	546	-45.87	-3.73	14.94
nt-523:	523	545	-45.87	-3.73	14.94
nt-524:	524	544	-45.71	-3.67	15.53
nt-525:	525	543	-45.71	-3.67	15.53
nt-526:	526	542	-45.71	-3.67	15.53
nt-527:	527	541	-45.71	-3.67	15.53
nt-528:	528	540	-45.71	-3.67	15.53
nt-529:	529	539	-45.71	-3.67	15.53
nt-530:	530	538	-45.71	-3.67	15.53
nt-531:	531	531	-45.07	-3.53	16.17
nt-532:	532	532	-45.36	-3.55	16.28
nt-533:	533	533	-45.2	-3.49	17.14
nt-534:	534	534	-44.96	-3.49	17.06
nt-535:	535	535	-44.54	-3.44	17.57
nt-536:	536	536	-44.36	-3.46	17.26
nt-537:	537	537	-43.22	-3.66	16.8
nt-538:	530	538	-45.71	-3.67	15.53
nt-539:	529	539	-45.71	-3.67	15.53
nt-540:	528	540	-45.71	-3.67	15.53
nt-541:	527	541	-45.71	-3.67	15.53
nt-542:	526	542	-45.71	-3.67	15.53
nt-543:	525	543	-45.71	-3.67	15.53
nt-544:	524	544	-45.71	-3.67	15.53
nt-545:	523	545	-45.87	-3.73	14.94
nt-546:	522	546	-45.87	-3.73	14.94
nt-547:	521	547	-45.87	-3.73	14.94
nt-548:	520	548	-46.01	-3.75	15.12
nt-549:	549	549	-40.9	-3.79	15.76
nt-550:	550	550	-38.96	-3.81	17.39
nt-551:	551	574	-38.53	-3.83	17.68
nt-552:	552	573	-38.37	-3.82	17.64
nt-553:	553	572	-38.35	-3.8	17.6
nt-554:	554	571	-38.52	-3.79	17.41
nt-555:	555	570	-38.32	-3.76	17.48
nt-556:	556	569	-38.43	-3.73	17.35
nt-557:	557	568	-38.56	-3.73	17.25
nt-558:	558	567	-38.56	-3.73	17.25
nt-559:	559	566	-38.56	-3.73	17.25
nt-560:	560	560	-38.89	-3.64	16.7
nt-561:	561	561	-38.62	-3.61	16.85
nt-562:	562	562	-39.02	-3.69	16.81
nt-563:	563	563	-38.92	-3.69	16.82
nt-564:	564	564	-38.45	-3.63	17.05
nt-565:	565	565	-38.17	-3.61	17.12
nt-566:	559	566	-38.56	-3.73	17.25
nt-567:	558	567	-38.56	-3.73	17.25
nt-568:	557	568	-38.56	-3.73	17.25
nt-569:	556	569	-38.43	-3.73	17.35
nt-570:	555	570	-38.32	-3.76	17.48
nt-571:	554	571	-38.52	-3.79	17.41
nt-572:	553	572	-38.35	-3.8	17.6
nt-573:	552	573	-38.37	-3.82	17.64
nt-574:	551	574	-38.53	-3.83	17.68
nt-575:	575	591	-32.27	-3.17	17.5
nt-576:	576	590	-32.15	-3.15	17.5
nt-577:	577	589	-32.02	-3.12	17.62
nt-578:	578	588	-32.02	-3.12	17.62
nt-579:	579	587	-32.02	-3.12	17.62
nt-580:	580	586	-32.02	-3.12	17.62
nt-581:	581	581	-31.64	-3.0	18.14
nt-582:	582	582	-31.73	-3.05	17.88
nt-583:	583	583	-33.09	-3.12	18.06
nt-584:	584	584	-32.71	-3.11	17.88
nt-585:	585	585	-32.21	-3.09	17.74
nt-586:	580	586	-32.02	-3.12	17.62
nt-587:	579	587	-32.02	-3.12	17.62
nt-588:	578	588	-32.02	-3.12	17.62
nt-589:	577	589	-32.02	-3.12	17.62
nt-590:	576	590	-32.15	-3.15	17.5
nt-591:	575	591	-32.27	-3.17	17.5
nt-592:	592	592	-29.06	-2.69	18.09
nt-593:	593	593	-29.0	-2.71	17.9
nt-594:	594	594	-28.76	-2.7	17.76
nt-595:	595	595	-28.68	-2.68	18.0
nt-596:	596	596	-29.33	-2.72	18.43
nt-597:	597	597	-29.11	-2.71	18.31
nt-598:	598	598	-28.88	-2.69	18.21
nt-599:	599	599	-28.56	-2.65	18.25
nt-600:	600	600	-28.35	-2.63	18.32
nt-601:	601	601	-28.16	-2.61	18.27
nt-602:	602	602	-27.34	-2.54	18.11
nt-603:	603	603	-27.15	-2.52	18.03
nt-604:	604	604	-26.96	-2.51	17.96
nt-605:	605	605	-26.78	-2.49	17.92
nt-606:	606	606	-26.6	-2.47	17.92
nt-607:	607	607	-27.02	-2.5	18.02
nt-608:	608	608	-26.95	-2.49	18.08
nt-609:	609	609	-26.95	-2.51	17.96
nt-610:	610	621	-22.05	-2.18	16.45
nt-611:	611	620	-22.05	-2.18	16.45
nt-612:	612	619	-22.05	-2.18	16.45
nt-613:	613	613	-25.69	-2.55	17.06
nt-614:	614	614	-22.8	-2.16	17.18
nt-615:	615	615	-22.49	-2.1	17.43
nt-616:	616	616	-23.59	-2.04	18.48
nt-617:	617	617	-23.54	-2.07	18.27
nt-618:	618	618	-24.45	-2.16	18.08
nt-619:	612	619	-22.05	-2.18	16.45
nt-620:	611	620	-22.05	-2.18	16.45
nt-621:	610	621	-22.05	-2.18	16.45
nt-622:	622	622	-26.99	-3.18	14.41
nt-623:	623	623	-26.27	-2.64	17.09
nt-624:	624	624	-27.87	-2.83	16.17
nt-625:	625	625	-24.77	-1.96	20.37
nt-626:	626	626	-26.82	-2.53	18.14
nt-627:	627	627	-26.81	-2.76	17.27
nt-628*:	628	611	-26.59	-2.25	18.87
nt-629*:	629	610	-26.59	-2.25	18.87
nt-630:	630	630	-25.06	-1.96	20.69
nt-631:	631	647	-22.91	-2.11	19.6
nt-632:	632	646	-21.77	-1.61	21.4
nt-633:	633	645	-21.77	-1.61	21.4
nt-634:	634	644	-21.77	-1.61	21.4
nt-635:	635	643	-21.77	-1.61	21.4
nt-636:	636	636	-22.93	-1.74	20.61
nt-637:	637	637	-23.01	-1.78	20.54
nt-638:	638	638	-22.49	-1.69	20.92
nt-639:	639	639	-22.38	-1.67	21.02
nt-640:	640	640	-22.29	-1.65	21.06
nt-641:	641	641	-22.22	-1.63	21.07
nt-642:	642	642	-22.63	-1.69	20.71
nt-643:	635	643	-21.77	-1.61	21.4
nt-644:	634	644	-21.77	-1.61	21.4
nt-645:	633	645	-21.77	-1.61	21.4
nt-646:	632	646	-21.77	-1.61	21.4
nt-647:	631	647	-22.91	-2.11	19.6
nt-648:	648	648	-22.5	-1.61	20.74
nt-649:	649	649	-22.36	-1.72	19.76
nt-650:	650	650	-22.19	-1.69	19.89
nt-651:	651	651	-22.29	-1.57	20.81
nt-652:	652	652	-22.42	-1.57	20.85
nt-653:	653	653	-22.68	-1.66	20.2
nt-654:	654	654	-22.75	-1.67	20.17
nt-655:	655	655	-22.53	-1.64	20.3
nt-656:	656	656	-21.46	-1.51	21.18
nt-657:	657	657	-22.66	-2.18	18.29
nt-658:	658	658	-23.16	-1.84	20.89
nt-659:	659	659	-22.73	-1.75	21.42
nt-660:	660	660	-22.85	-1.71	21.62
nt-661:	661	661	-24.08	-1.62	22.16
nt-662:	662	662	-24.27	-1.58	22.5
nt-663:	663	663	-23.69	-1.28	22.64
nt-664:	664	716	-25.71	-1.6	21.68
nt-665:	665	715	-25.71	-1.6	21.68
nt-666:	666	714	-25.71	-1.6	21.68
nt-667:	667	713	-25.71	-1.6	21.68
nt-668:	668	712	-25.71	-1.6	21.68
nt-669:	669	669	-23.81	-1.31	22.96
nt-670:	670	670	-23.88	-1.29	23.05
nt-671:	671	671	-24.25	-1.34	22.77
nt-672:	672	710	-26.42	-1.73	21.07
nt-673:	673	709	-26.42	-1.72	21.05
nt-674:	674	708	-26.41	-1.69	21.47
nt-675:	675	707	-26.41	-1.69	21.47
nt-676:	676	706	-26.41	-1.69	21.47
nt-677:	677	705	-26.41	-1.69	21.47
nt-678:	678	704	-26.41	-1.69	21.47
nt-679:	679	703	-26.41	-1.69	21.47
nt-680:	680	702	-26.41	-1.69	21.47
nt-681:	681	681	-26.51	-1.68	21.65
nt-682:	682	701	-26.41	-1.69	21.47
nt-683:	683	700	-26.41	-1.69	21.47
nt-684:	684	699	-26.41	-1.69	21.47
nt-685:	685	685	-27.68	-1.74	21.73
nt-686:	686	697	-26.41	-1.69	21.47
nt-687:	687	696	-26.41	-1.69	21.47
nt-688:	688	688	-26.36	-1.5	22.67
nt-689:	689	689	-26.59	-1.54	22.09
nt-690:	690	690	-26.73	-1.55	22.01
nt-691:	691	691	-26.94	-1.69	21.51
nt-692:	692	692	-27.09	-1.7	21.51
nt-693:	693	693	-26.74	-1.62	21.9
nt-694:	694	694	-25.78	-1.56	22.0
nt-695:	695	695	-26.41	-1.69	21.47
nt-696:	687	696	-26.41	-1.69	21.47
nt-697:	686	697	-26.41	-1.69	21.47
nt-698:	698	698	-27.44	-1.63	22.19
nt-699:	684	699	-26.41	-1.69	21.47
nt-700:	683	700	-26.41	-1.69	21.47
nt-701:	682	701	-26.41	-1.69	21.47
nt-702:	680	702	-26.41	-1.69	21.47
nt-703:	679	703	-26.41	-1.69	21.47
nt-704:	678	704	-26.41	-1.69	21.47
nt-705:	677	705	-26.41	-1.69	21.47
nt-706:	676	706	-26.41	-1.69	21.47
nt-707:	675	707	-26.41	-1.69	21.47
nt-708:	674	708	-26.41	-1.69	21.47
nt-709:	673	709	-26.42	-1.72	21.05
nt-710:	672	710	-26.42	-1.73	21.07
nt-711:	711	711	-28.22	-1.72	22.02
nt-712:	668	712	-25.71	-1.6	21.68
nt-713:	667	713	-25.71	-1.6	21.68
nt-714:	666	714	-25.71	-1.6	21.68
nt-715:	665	715	-25.71	-1.6	21.68
nt-716:	664	716	-25.71	-1.6	21.68
nt-717:	717	717	-27.09	-1.55	23.08
nt-718:	718	718	-27.35	-1.54	23.43
nt-719:	719	719	-28.26	-1.59	23.3
nt-720:	720	720	-28.81	-1.67	21.72
nt-721:	721	721	-26.19	-1.61	21.31
nt-722:	722	722	-26.71	-1.53	22.39
nt-723:	723	723	-28.64	-2.01	17.65
nt-724:	724	724	-30.32	-1.71	20.91
nt-725:	725	747	-32.03	-1.8	19.95
nt-726:	726	746	-32.03	-1.8	19.95
nt-727:	727	745	-31.85	-1.78	19.99
nt-728:	728	744	-31.85	-1.78	19.99
nt-729:	729	743	-31.85	-1.78	19.99
nt-730:	730	730	-31.51	-1.72	20.5
nt-731:	731	731	-31.0	-1.63	21.69
nt-732:	732	741	-31.85	-1.78	19.99
nt-733:	733	740	-31.85	-1.78	19.99
nt-734:	734	739	-31.85	-1.78	19.99
nt-735:	735	735	-31.56	-1.63	21.33
nt-736:	736	736	-31.72	-1.63	21.45
nt-737:	737	737	-31.72	-1.65	20.99
nt-738:	738	738	-31.78	-1.63	21.31
nt-739:	734	739	-31.85	-1.78	19.99
nt-740:	733	740	-31.85	-1.78	19.99
nt-741:	732	741	-31.85	-1.78	19.99
nt-742:	742	742	-31.59	-1.69	19.94
nt-743:	729	743	-31.85	-1.78	19.99
nt-744:	728	744	-31.85	-1.78	19.99
nt-745:	727	745	-31.85	-1.78	19.99
nt-746:	726	746	-32.03	-1.8	19.95
nt-747:	725	747	-32.03	-1.8	19.95
nt-748:	748	748	-32.05	-1.62	20.33
nt-749:	749	749	-32.09	-1.61	20.39
nt-750:	750	750	-32.14	-1.6	20.45
nt-751:	751	751	-32.21	-1.59	20.46
nt-752:	752	752	-32.38	-1.62	20.62
nt-753:	753	753	-32.32	-1.65	19.99
nt-754:	754	754	-32.42	-1.65	20.01
nt-755:	755	755	-32.63	-1.43	21.22
nt-756:	756	756	-33.21	-1.54	20.71
nt-757:	757	757	-33.02	-1.53	22.56
nt-758:	758	758	-32.83	-1.44	21.42
nt-759:	759	759	-33.04	-1.44	21.33
nt-760*:	760	720	-33.45	-1.72	20.2
nt-761*:	761	719	-33.45	-1.72	20.2
nt-762:	762	762	-33.24	-1.96	18.62
nt-763*:	763	718	-33.45	-1.72	20.2
nt-764*:	764	717	-33.45	-1.72	20.2
nt-765*:	765	716	-33.45	-1.72	20.2
nt-766:	766	766	-32.99	-1.54	22.93
nt-767:	767	767	-33.49	-1.62	23.16
nt-768*:	768	713	-33.45	-1.72	20.2
nt-769:	769	802	-32.24	-1.09	22.06
nt-770:	770	801	-32.25	-1.09	22.09
nt-771:	771	800	-32.25	-1.09	22.11
nt-772:	772	799	-32.25	-1.09	22.11
nt-773:	773	798	-32.25	-1.09	22.11
nt-774:	774	774	-32.51	-1.25	21.6
nt-775:	775	775	-32.5	-1.25	21.81
nt-776:	776	776	-32.66	-1.24	21.88
nt-777:	777	777	-32.65	-1.22	21.96
nt-778:	778	797	-32.34	-1.1	22.43
nt-779:	779	796	-32.33	-1.09	22.48
nt-780:	780	795	-32.35	-1.1	22.57
nt-781:	781	794	-32.35	-1.09	22.57
nt-782:	782	793	-32.31	-1.07	22.78
nt-783:	783	792	-32.28	-1.05	22.99
nt-784:	784	791	-32.28	-1.05	22.99
nt-785:	785	785	-32.24	-1.04	23.28
nt-786:	786	786	-32.16	-1.0	23.5
nt-787:	787	787	-32.13	-0.98	23.61
nt-788:	788	788	-32.12	-0.97	23.56
nt-789:	789	789	-32.29	-1.02	23.5
nt-790:	790	790	-32.26	-1.0	23.5
nt-791:	784	791	-32.28	-1.05	22.99
nt-792:	783	792	-32.28	-1.05	22.99
nt-793:	782	793	-32.31	-1.07	22.78
nt-794:	781	794	-32.35	-1.09	22.57
nt-795:	780	795	-32.35	-1.1	22.57
nt-796:	779	796	-32.33	-1.09	22.48
nt-797:	778	797	-32.34	-1.1	22.43
nt-798:	773	798	-32.25	-1.09	22.11
nt-799:	772	799	-32.25	-1.09	22.11
nt-800:	771	800	-32.25	-1.09	22.11
nt-801:	770	801	-32.25	-1.09	22.09
nt-802:	769	802	-32.24	-1.09	22.06
nt-803:	803	803	-32.75	-1.04	22.86
nt-804:	804	804	-32.98	-1.07	21.96
nt-805:	805	805	-32.74	-0.95	23.28
nt-806:	806	806	-32.57	-0.95	24.4
nt-807*:	807	768	-31.88	-1.0	21.47
nt-808*:	808	767	-31.88	-1.0	21.47
nt-809*:	809	766	-31.88	-1.0	21.47
nt-810*:	810	765	-31.88	-1.0	21.47
nt-811:	811	811	-34.29	-1.07	22.51
nt-812*:	812	763	-31.88	-1.0	21.47
nt-813*:	813	762	-31.88	-1.0	21.47
nt-814:	814	814	-34.01	-1.01	25.05
nt-815*:	815	760	-31.8	-1.0	20.93
nt-816:	816	816	-32.11	-0.74	24.74
nt-817:	817	817	-32.67	-0.88	23.83
nt-818:	818	818	-32.72	-0.9	23.67
nt-819:	819	819	-32.63	-0.73	27.94
nt-820*:	820	852	-33.92	-1.19	16.38
nt-821*:	821	851	-33.92	-1.19	16.38
nt-822:	822	822	-33.88	-0.98	25.68
nt-823:	823	823	-33.86	-1.05	22.5
nt-824:	824	824	-33.79	-0.85	26.85
nt-825:	825	825	-33.62	-0.79	26.08
nt-826:	826	826	-33.49	-0.82	25.72
nt-827:	827	827	-33.45	-0.9	23.8
nt-828:	828	828	-33.99	-1.0	24.52
nt-829:	829	829	-33.89	-0.96	25.41
nt-830:	830	830	-34.06	-0.99	25.38
nt-831*:	831	870	-36.22	-1.1	27.78
nt-832*:	832	869	-36.26	-1.12	27.66
nt-833*:	833	868	-36.26	-1.14	27.7
nt-834*:	834	867	-36.26	-1.14	27.7
nt-835:	835	835	-33.36	-1.02	22.3
nt-836:	836	836	-34.61	-1.12	21.39
nt-837:	837	837	-33.98	-1.01	21.93
nt-838:	838	838	-35.8	-1.13	25.25
nt-839*:	839	860	-36.26	-1.14	27.7
nt-840:	840	840	-36.42	-1.32	24.04
nt-841*:	841	858	-37.8	-1.46	26.98
nt-842*:	842	857	-37.8	-1.46	26.98
nt-843*:	843	856	-37.8	-1.46	26.98
nt-844*:	844	855	-37.8	-1.46	26.98
nt-845:	845	845	-34.8	-1.22	20.88
nt-846*:	846	853	-37.8	-1.46	26.98
nt-847*:	847	852	-37.8	-1.46	26.98
nt-848:	848	848	-36.89	-1.34	26.76
nt-849:	849	849	-36.35	-1.35	23.83
nt-850:	850	850	-37.47	-1.47	26.06
nt-851:	851	851	-37.77	-1.54	25.8
nt-852:	852	852	-37.8	-1.83	19.61
nt-853:	853	853	-38.15	-1.91	19.38
nt-854:	854	854	-38.78	-1.98	19.05
nt-855:	855	855	-38.93	-2.0	19.09
nt-856:	856	856	-38.8	-2.07	18.67
nt-857:	857	857	-38.04	-1.98	17.76
nt-858:	858	858	-38.29	-2.02	17.71
nt-859:	859	859	-38.19	-1.78	22.06
nt-860:	860	860	-39.35	-2.13	18.61
nt-861:	861	861	-38.31	-1.8	21.89
nt-862:	862	862	-38.14	-1.79	21.62
nt-863:	863	863	-38.28	-1.81	21.66
nt-864:	864	864	-39.5	-2.28	17.22
nt-865:	865	865	-43.14	-3.01	16.11
nt-866:	866	866	-44.29	-3.76	9.81
nt-867:	867	867	-45.09	-3.94	9.29
nt-868:	868	868	-45.9	-4.14	8.76
nt-869:	869	869	-46.03	-4.19	8.41
nt-870:	870	870	-45.99	-4.13	8.96
nt-871:	871	871	-38.99	-2.04	20.49
nt-872:	872	872	-39.54	-2.09	20.66
nt-873:	873	873	-41.53	-2.53	19.79
nt-874:	874	916	-44.31	-3.24	15.53
nt-875:	875	915	-43.84	-3.08	16.72
nt-876:	876	914	-43.77	-3.05	17.0
nt-877:	877	913	-43.6	-3.01	16.75
nt-878:	878	912	-43.45	-2.99	16.6
nt-879:	879	911	-43.45	-2.99	16.6
nt-880:	880	910	-43.45	-2.99	16.6
nt-881:	881	909	-43.07	-2.92	16.32
nt-882:	882	908	-42.88	-2.87	16.16
nt-883:	883	907	-42.75	-2.84	16.18
nt-884:	884	906	-42.75	-2.84	16.18
nt-885:	885	905	-42.75	-2.84	16.18
nt-886:	886	904	-42.75	-2.84	16.18
nt-887:	887	903	-42.75	-2.84	16.18
nt-888:	888	902	-42.75	-2.84	16.18
nt-889:	889	901	-42.75	-2.84	16.18
nt-890:	890	900	-42.75	-2.84	16.18
nt-891:	891	891	-41.62	-2.58	18.11
nt-892:	892	892	-42.13	-2.69	17.57
nt-893:	893	893	-42.16	-2.7	17.16
nt-894:	894	894	-41.63	-2.65	17.55
nt-895:	895	895	-42.51	-2.79	16.55
nt-896:	896	896	-42.47	-2.8	16.82
nt-897:	897	897	-42.04	-2.72	17.23
nt-898:	898	898	-42.01	-2.73	17.06
nt-899:	899	899	-42.33	-2.74	16.82
nt-900:	890	900	-42.75	-2.84	16.18
nt-901:	889	901	-42.75	-2.84	16.18
nt-902:	888	902	-42.75	-2.84	16.18
nt-903:	887	903	-42.75	-2.84	16.18
nt-904:	886	904	-42.75	-2.84	16.18
nt-905:	885	905	-42.75	-2.84	16.18
nt-906:	884	906	-42.75	-2.84	16.18
nt-907:	883	907	-42.75	-2.84	16.18
nt-908:	882	908	-42.88	-2.87	16.16
nt-909:	881	909	-43.07	-2.92	16.32
nt-910:	880	910	-43.45	-2.99	16.6
nt-911:	879	911	-43.45	-2.99	16.6
nt-912:	878	912	-43.45	-2.99	16.6
nt-913:	877	913	-43.6	-3.01	16.75
nt-914:	876	914	-43.77	-3.05	17.0
nt-915:	875	915	-43.84	-3.08	16.72
nt-916:	874	916	-44.31	-3.24	15.53
nt-917:	917	917	-40.49	-2.85	16.24
nt-918:	962	918	-38.02	-2.97	13.72
nt-919:	961	919	-38.01	-2.98	13.67
nt-920:	960	920	-37.97	-2.98	13.77
nt-921:	959	921	-37.97	-2.98	13.77
nt-922:	922	922	-38.64	-2.73	16.76
nt-923:	923	923	-38.32	-2.8	16.08
nt-924:	956	924	-37.61	-2.92	14.82
nt-925:	955	925	-37.61	-2.92	14.82
nt-926:	954	926	-37.61	-2.92	14.82
nt-927:	927	927	-38.25	-2.75	16.9
nt-928:	953	928	-37.21	-2.84	15.42
nt-929:	952	929	-37.21	-2.84	15.42
nt-930:	951	930	-37.32	-2.82	15.7
nt-931:	950	931	-37.37	-2.82	15.87
nt-932:	949	932	-37.37	-2.82	15.87
nt-933:	948	933	-37.37	-2.82	15.87
nt-934:	947	934	-37.37	-2.82	15.87
nt-935:	935	935	-37.47	-2.77	16.24
nt-936:	945	936	-37.37	-2.82	15.87
nt-937:	944	937	-37.37	-2.82	15.87
nt-938:	943	938	-37.37	-2.82	15.87
nt-939:	939	939	-37.44	-2.76	16.38
nt-940:	940	940	-37.16	-2.76	16.31
nt-941:	941	941	-36.89	-2.75	16.28
nt-942:	942	942	-36.57	-2.71	16.56
nt-943:	943	938	-37.37	-2.82	15.87
nt-944:	944	937	-37.37	-2.82	15.87
nt-945:	945	936	-37.37	-2.82	15.87
nt-946:	946	946	-37.37	-2.82	15.87
nt-947:	947	934	-37.37	-2.82	15.87
nt-948:	948	933	-37.37	-2.82	15.87
nt-949:	949	932	-37.37	-2.82	15.87
