# Supplementary material for: Identification of MYC intron 2 regions that modulate expression
Source: PLoS One. 2024 Jan 18;19(1):e0296889. doi: 10.1371/journal.pone.0296889 (PMC10795982; doi:10.1371/journal.pone.0296889)
Supplement: S1 File — (ZIP) [file pone.0296889.s005.zip › S1_File_ScanFold2 data for species/Suppl_File_3_ScanFold2 data for species/Marmoset/tmpdcnd2e9z.ScanFold.log]

i-nuc	BP(j)	Nuc	#BP_Win	avgMFE	avgZ	avgED	SumZ	SumZ/#TotalWindows	BPs= 0
nt-1	-	G	1	-	-	-	-	-
1	NoBP	G	1	-38.3	-0.94	14.71	-0.94	-0.94

i-nuc	BP(j)	Nuc	#BP_Win	avgMFE	avgZ	avgED	SumZ	SumZ/#TotalWindows	BPs= 0
nt-2	-	U	2	-	-	-	-	-
2	NoBP	U	2	-38.3	-0.92	14.9	-1.85	-0.93

i-nuc	BP(j)	Nuc	#BP_Win	avgMFE	avgZ	avgED	SumZ	SumZ/#TotalWindows	BPs= 0
nt-3	-	A	3	-	-	-	-	-
3	NoBP	A	3	-38.3	-0.81	20.42	-2.43	-0.81

i-nuc	BP(j)	Nuc	#BP_Win	avgMFE	avgZ	avgED	SumZ	SumZ/#TotalWindows	BPs= 0
nt-4	-	A	4	-	-	-	-	-
4	NoBP	A	4	-38.8	-0.8	20.69	-3.18	-0.8

i-nuc	BP(j)	Nuc	#BP_Win	avgMFE	avgZ	avgED	SumZ	SumZ/#TotalWindows	BPs= 1
nt-5	-	G	5	-	-	-	-	-
5	25	U	3	-38.3	-0.81	20.42	-2.43	-0.49
5	NoBP	G	2	-40.6	-0.84	20.32	-1.68	-0.34

i-nuc	BP(j)	Nuc	#BP_Win	avgMFE	avgZ	avgED	SumZ	SumZ/#TotalWindows	BPs= 1
nt-6	-	C	6	-	-	-	-	-
6	24	G	3	-38.3	-0.81	20.42	-2.43	-0.41
6	NoBP	C	3	-40.7	-0.89	20.51	-2.68	-0.45

i-nuc	BP(j)	Nuc	#BP_Win	avgMFE	avgZ	avgED	SumZ	SumZ/#TotalWindows	BPs= 3
nt-7	-	G	7	-	-	-	-	-
7	23	U	3	-38.3	-0.81	20.42	-2.43	-0.35
7	51	U	3	-40.7	-0.89	20.51	-2.68	-0.38
7	27	C	1	-40.5	-0.97	28.94	-0.97	-0.14

i-nuc	BP(j)	Nuc	#BP_Win	avgMFE	avgZ	avgED	SumZ	SumZ/#TotalWindows	BPs= 3
nt-8	-	G	8	-	-	-	-	-
8	22	C	3	-38.3	-0.81	20.42	-2.43	-0.3
8	50	C	4	-40.6	-0.94	21.48	-3.76	-0.47
8	26	C	1	-40.5	-0.97	28.94	-0.97	-0.12

i-nuc	BP(j)	Nuc	#BP_Win	avgMFE	avgZ	avgED	SumZ	SumZ/#TotalWindows	BPs= 2
nt-9	-	A	9	-	-	-	-	-
9	NoBP	A	4	-39.3	-1.01	19.42	-4.04	-0.45
9	49	U	4	-40.6	-0.94	21.48	-3.76	-0.42
9	25	U	1	-40.5	-0.97	28.94	-0.97	-0.11

i-nuc	BP(j)	Nuc	#BP_Win	avgMFE	avgZ	avgED	SumZ	SumZ/#TotalWindows	BPs= 2
nt-10	-	G	10	-	-	-	-	-
10	21	C	4	-38.85	-0.85	22.55	-3.4	-0.34
10	48	C	4	-40.6	-0.94	21.48	-3.76	-0.38
10	NoBP	G	2	-42.95	-1.81	16.14	-3.61	-0.36

i-nuc	BP(j)	Nuc	#BP_Win	avgMFE	avgZ	avgED	SumZ	SumZ/#TotalWindows	BPs= 2
nt-11	-	C	11	-	-	-	-	-
11	20	G	4	-38.85	-0.85	22.55	-3.4	-0.31
11	47	G	4	-40.6	-0.94	21.48	-3.76	-0.34
11	NoBP	C	3	-43.17	-1.9	16.02	-5.69	-0.52

i-nuc	BP(j)	Nuc	#BP_Win	avgMFE	avgZ	avgED	SumZ	SumZ/#TotalWindows	BPs= 1
nt-12	-	C	12	-	-	-	-	-
12	19	G	4	-38.85	-0.85	22.55	-3.4	-0.28
12	NoBP	C	8	-41.94	-1.45	18.72	-11.59	-0.97

i-nuc	BP(j)	Nuc	#BP_Win	avgMFE	avgZ	avgED	SumZ	SumZ/#TotalWindows	BPs= 0
nt-13	-	C	13	-	-	-	-	-
13	NoBP	C	13	-41.12	-1.33	19.67	-17.25	-1.33

i-nuc	BP(j)	Nuc	#BP_Win	avgMFE	avgZ	avgED	SumZ	SumZ/#TotalWindows	BPs= 1
nt-14	-	G	14	-	-	-	-	-
14	NoBP	G	4	-38.85	-0.85	22.55	-3.4	-0.24
14	45	U	10	-42.26	-1.62	18.12	-16.17	-1.15

i-nuc	BP(j)	Nuc	#BP_Win	avgMFE	avgZ	avgED	SumZ	SumZ/#TotalWindows	BPs= 1
nt-15	-	U	15	-	-	-	-	-
15	NoBP	U	4	-38.85	-0.85	22.55	-3.4	-0.23
15	44	A	11	-42.24	-1.65	17.95	-18.1	-1.21

i-nuc	BP(j)	Nuc	#BP_Win	avgMFE	avgZ	avgED	SumZ	SumZ/#TotalWindows	BPs= 1
nt-16	-	C	16	-	-	-	-	-
16	NoBP	C	4	-38.85	-0.85	22.55	-3.4	-0.21
16	43	G	12	-42.1	-1.63	18.28	-19.58	-1.22

i-nuc	BP(j)	Nuc	#BP_Win	avgMFE	avgZ	avgED	SumZ	SumZ/#TotalWindows	BPs= 2
nt-17	-	C	17	-	-	-	-	-
17	NoBP	C	4	-38.85	-0.85	22.55	-3.4	-0.2
17	42	G	12	-42.1	-1.63	18.28	-19.58	-1.15
17	135	G	1	-40.6	-1.33	41.1	-1.33	-0.08

i-nuc	BP(j)	Nuc	#BP_Win	avgMFE	avgZ	avgED	SumZ	SumZ/#TotalWindows	BPs= 2
nt-18	-	A	18	-	-	-	-	-
18	NoBP	A	5	-39.16	-0.93	23.89	-4.67	-0.26
18	41	U	12	-42.1	-1.63	18.28	-19.58	-1.09
18	134	U	1	-40.6	-1.33	41.1	-1.33	-0.07

i-nuc	BP(j)	Nuc	#BP_Win	avgMFE	avgZ	avgED	SumZ	SumZ/#TotalWindows	BPs= 4
nt-19	-	G	19	-	-	-	-	-
19	12	C	4	-38.85	-0.85	22.55	-3.4	-0.18
19	40	C	12	-42.1	-1.63	18.28	-19.58	-1.03
19	133	C	1	-40.6	-1.33	41.1	-1.33	-0.07
19	41	U	2	-40.5	-1.31	33.47	-2.62	-0.14

i-nuc	BP(j)	Nuc	#BP_Win	avgMFE	avgZ	avgED	SumZ	SumZ/#TotalWindows	BPs= 3
nt-20	-	G	20	-	-	-	-	-
20	11	C	4	-38.85	-0.85	22.55	-3.4	-0.17
20	NoBP	G	13	-41.95	-1.62	20.17	-21.04	-1.05
20	132	U	1	-40.6	-1.33	41.1	-1.33	-0.07
20	40	C	2	-40.5	-1.31	33.47	-2.62	-0.13

i-nuc	BP(j)	Nuc	#BP_Win	avgMFE	avgZ	avgED	SumZ	SumZ/#TotalWindows	BPs= 2
nt-21	-	C	21	-	-	-	-	-
21	10	G	4	-38.85	-0.85	22.55	-3.4	-0.16
21	39	G	14	-41.87	-1.59	20.45	-22.2	-1.06
21	NoBP	C	3	-41.2	-1.7	33.79	-5.1	-0.24

i-nuc	BP(j)	Nuc	#BP_Win	avgMFE	avgZ	avgED	SumZ	SumZ/#TotalWindows	BPs= 4
nt-22	-	C	22	-	-	-	-	-
22	8	G	3	-38.3	-0.81	20.42	-2.43	-0.11
22	38	G	14	-41.87	-1.59	20.45	-22.2	-1.01
22	NoBP	C	2	-40.3	-1.21	35.9	-2.43	-0.11
22	130	G	1	-40.6	-1.33	41.1	-1.33	-0.06
22	140	G	2	-43.3	-2.48	16.92	-4.95	-0.23

i-nuc	BP(j)	Nuc	#BP_Win	avgMFE	avgZ	avgED	SumZ	SumZ/#TotalWindows	BPs= 3
nt-23	-	U	23	-	-	-	-	-
23	7	G	3	-38.3	-0.81	20.42	-2.43	-0.11
23	NoBP	U	15	-41.78	-1.54	21.02	-23.17	-1.01
23	129	A	1	-40.6	-1.33	41.1	-1.33	-0.06
23	139	A	4	-41.88	-2.08	23.64	-8.32	-0.36

i-nuc	BP(j)	Nuc	#BP_Win	avgMFE	avgZ	avgED	SumZ	SumZ/#TotalWindows	BPs= 4
nt-24	-	G	24	-	-	-	-	-
24	6	C	3	-38.3	-0.81	20.42	-2.43	-0.1
24	37	C	14	-41.87	-1.59	20.45	-22.2	-0.92
24	NoBP	G	1	-40.5	-0.97	28.94	-0.97	-0.04
24	128	C	1	-40.6	-1.33	41.1	-1.33	-0.06
24	138	C	5	-41.52	-2.04	22.83	-10.19	-0.42

i-nuc	BP(j)	Nuc	#BP_Win	avgMFE	avgZ	avgED	SumZ	SumZ/#TotalWindows	BPs= 5
nt-25	-	U	25	-	-	-	-	-
25	5	G	3	-38.3	-0.81	20.42	-2.43	-0.1
25	36	G	14	-41.87	-1.59	20.45	-22.2	-0.89
25	9	A	1	-40.5	-0.97	28.94	-0.97	-0.04
25	127	G	1	-40.6	-1.33	41.1	-1.33	-0.05
25	137	A	5	-41.52	-2.04	22.83	-10.19	-0.41
25	NoBP	U	1	-36.5	-0.99	25.42	-0.99	-0.04

i-nuc	BP(j)	Nuc	#BP_Win	avgMFE	avgZ	avgED	SumZ	SumZ/#TotalWindows	BPs= 3
nt-26	-	C	26	-	-	-	-	-
26	NoBP	C	6	-38.5	-1.07	23.46	-6.4	-0.25
26	35	G	14	-41.87	-1.59	20.45	-22.2	-0.85
26	8	G	1	-40.5	-0.97	28.94	-0.97	-0.04
26	136	G	5	-41.52	-2.04	22.83	-10.19	-0.39

i-nuc	BP(j)	Nuc	#BP_Win	avgMFE	avgZ	avgED	SumZ	SumZ/#TotalWindows	BPs= 3
nt-27	-	C	27	-	-	-	-	-
27	NoBP	C	7	-38.74	-1.19	21.92	-8.34	-0.31
27	34	G	14	-41.87	-1.59	20.45	-22.2	-0.82
27	7	G	1	-40.5	-0.97	28.94	-0.97	-0.04
27	135	G	5	-41.52	-2.04	22.83	-10.19	-0.38

i-nuc	BP(j)	Nuc	#BP_Win	avgMFE	avgZ	avgED	SumZ	SumZ/#TotalWindows	BPs= 1
nt-28	-	A	28	-	-	-	-	-
28	NoBP	A	23	-40.79	-1.45	20.93	-33.3	-1.19
28	134	U	5	-41.52	-2.04	22.83	-10.19	-0.36

i-nuc	BP(j)	Nuc	#BP_Win	avgMFE	avgZ	avgED	SumZ	SumZ/#TotalWindows	BPs= 0
nt-29	-	A	29	-	-	-	-	-
29	NoBP	A	29	-40.89	-1.56	20.97	-45.16	-1.56

i-nuc	BP(j)	Nuc	#BP_Win	avgMFE	avgZ	avgED	SumZ	SumZ/#TotalWindows	BPs= 0
nt-30	-	A	30	-	-	-	-	-
30	NoBP	A	30	-40.87	-1.56	20.7	-46.83	-1.56

i-nuc	BP(j)	Nuc	#BP_Win	avgMFE	avgZ	avgED	SumZ	SumZ/#TotalWindows	BPs= 1
nt-31	-	G	31	-	-	-	-	-
31	100	C	17	-39.99	-1.54	20.43	-26.21	-0.85
31	NoBP	G	14	-41.87	-1.59	20.45	-22.2	-0.72

i-nuc	BP(j)	Nuc	#BP_Win	avgMFE	avgZ	avgED	SumZ	SumZ/#TotalWindows	BPs= 1
nt-32	-	C	32	-	-	-	-	-
32	99	G	18	-39.78	-1.49	20.79	-26.81	-0.84
32	NoBP	C	14	-41.87	-1.59	20.45	-22.2	-0.69

i-nuc	BP(j)	Nuc	#BP_Win	avgMFE	avgZ	avgED	SumZ	SumZ/#TotalWindows	BPs= 1
nt-33	-	G	33	-	-	-	-	-
33	98	U	19	-39.51	-1.42	21.93	-27.06	-0.82
33	NoBP	G	14	-41.87	-1.59	20.45	-22.2	-0.67

i-nuc	BP(j)	Nuc	#BP_Win	avgMFE	avgZ	avgED	SumZ	SumZ/#TotalWindows	BPs= 2
nt-34	-	G	34	-	-	-	-	-
34	97	C	20	-39.26	-1.37	22.44	-27.46	-0.81
34	27	C	14	-41.87	-1.59	20.45	-22.2	-0.65

i-nuc	BP(j)	Nuc	#BP_Win	avgMFE	avgZ	avgED	SumZ	SumZ/#TotalWindows	BPs= 2
nt-35	-	G	35	-	-	-	-	-
35	96	C	20	-39.26	-1.37	22.44	-27.46	-0.78
35	26	C	14	-41.87	-1.59	20.45	-22.2	-0.63
35	NoBP	G	1	-34.0	-0.42	33.44	-0.42	-0.01

i-nuc	BP(j)	Nuc	#BP_Win	avgMFE	avgZ	avgED	SumZ	SumZ/#TotalWindows	BPs= 2
nt-36	-	G	36	-	-	-	-	-
36	95	C	20	-39.26	-1.37	22.44	-27.46	-0.76
36	25	U	14	-41.87	-1.59	20.45	-22.2	-0.62
36	NoBP	G	2	-34.0	-0.46	34.16	-0.92	-0.03

i-nuc	BP(j)	Nuc	#BP_Win	avgMFE	avgZ	avgED	SumZ	SumZ/#TotalWindows	BPs= 2
nt-37	-	C	37	-	-	-	-	-
37	93	G	22	-38.78	-1.29	23.5	-28.38	-0.77
37	24	G	14	-41.87	-1.59	20.45	-22.2	-0.6
37	NoBP	C	1	-34.1	-0.71	26.45	-0.71	-0.02

i-nuc	BP(j)	Nuc	#BP_Win	avgMFE	avgZ	avgED	SumZ	SumZ/#TotalWindows	BPs= 2
nt-38	-	G	38	-	-	-	-	-
38	92	C	22	-38.78	-1.29	23.5	-28.38	-0.75
38	22	C	14	-41.87	-1.59	20.45	-22.2	-0.58
38	NoBP	G	2	-34.1	-0.76	24.58	-1.53	-0.04

i-nuc	BP(j)	Nuc	#BP_Win	avgMFE	avgZ	avgED	SumZ	SumZ/#TotalWindows	BPs= 3
nt-39	-	G	39	-	-	-	-	-
39	91	U	22	-38.78	-1.29	23.5	-28.38	-0.73
39	21	C	14	-41.87	-1.59	20.45	-22.2	-0.57
39	155	C	3	-34.2	-0.86	23.62	-2.57	-0.07

i-nuc	BP(j)	Nuc	#BP_Win	avgMFE	avgZ	avgED	SumZ	SumZ/#TotalWindows	BPs= 5
nt-40	-	C	40	-	-	-	-	-
40	90	G	22	-38.78	-1.29	23.5	-28.38	-0.71
40	19	G	12	-42.1	-1.63	18.28	-19.58	-0.49
40	20	G	2	-40.5	-1.31	33.47	-2.62	-0.07
40	154	G	3	-34.2	-0.86	23.62	-2.57	-0.06
40	136	G	1	-32.8	-0.71	18.63	-0.71	-0.02

i-nuc	BP(j)	Nuc	#BP_Win	avgMFE	avgZ	avgED	SumZ	SumZ/#TotalWindows	BPs= 5
nt-41	-	U	41	-	-	-	-	-
41	89	A	22	-38.78	-1.29	23.5	-28.38	-0.69
41	18	A	12	-42.1	-1.63	18.28	-19.58	-0.48
41	19	G	2	-40.5	-1.31	33.47	-2.62	-0.06
41	153	A	3	-34.2	-0.86	23.62	-2.57	-0.06
41	135	G	1	-32.8	-0.71	18.63	-0.71	-0.02
41	NoBP	U	1	-30.2	-0.01	35.26	-0.01	-0.0

i-nuc	BP(j)	Nuc	#BP_Win	avgMFE	avgZ	avgED	SumZ	SumZ/#TotalWindows	BPs= 4
nt-42	-	G	42	-	-	-	-	-
42	88	C	22	-38.78	-1.29	23.5	-28.38	-0.68
42	17	C	12	-42.1	-1.63	18.28	-19.58	-0.47
42	134	U	4	-36.0	-0.84	30.21	-3.34	-0.08
42	152	C	3	-34.2	-0.86	23.62	-2.57	-0.06
42	NoBP	G	1	-30.2	-0.04	35.37	-0.04	-0.0

i-nuc	BP(j)	Nuc	#BP_Win	avgMFE	avgZ	avgED	SumZ	SumZ/#TotalWindows	BPs= 4
nt-43	-	G	43	-	-	-	-	-
43	87	U	22	-38.78	-1.29	23.5	-28.38	-0.66
43	16	C	12	-42.1	-1.63	18.28	-19.58	-0.46
43	133	C	5	-35.04	-0.77	29.01	-3.83	-0.09
43	151	U	3	-34.2	-0.86	23.62	-2.57	-0.06
43	NoBP	G	1	-30.2	-0.04	35.37	-0.04	-0.0

i-nuc	BP(j)	Nuc	#BP_Win	avgMFE	avgZ	avgED	SumZ	SumZ/#TotalWindows	BPs= 3
nt-44	-	A	44	-	-	-	-	-
44	86	U	22	-38.78	-1.29	23.5	-28.38	-0.65
44	15	U	11	-42.24	-1.65	17.95	-18.1	-0.41
44	NoBP	A	6	-34.02	-0.76	25.81	-4.53	-0.1
44	132	U	5	-35.04	-0.77	29.01	-3.83	-0.09

i-nuc	BP(j)	Nuc	#BP_Win	avgMFE	avgZ	avgED	SumZ	SumZ/#TotalWindows	BPs= 2
nt-45	-	U	45	-	-	-	-	-
45	NoBP	U	30	-37.69	-1.18	23.76	-35.55	-0.79
45	14	G	10	-42.26	-1.62	18.12	-16.17	-0.36
45	131	A	5	-35.04	-0.77	29.01	-3.83	-0.09

i-nuc	BP(j)	Nuc	#BP_Win	avgMFE	avgZ	avgED	SumZ	SumZ/#TotalWindows	BPs= 0
nt-46	-	A	46	-	-	-	-	-
46	NoBP	A	46	-38.27	-1.22	23.13	-56.34	-1.22

i-nuc	BP(j)	Nuc	#BP_Win	avgMFE	avgZ	avgED	SumZ	SumZ/#TotalWindows	BPs= 3
nt-47	-	G	47	-	-	-	-	-
47	82	C	22	-38.78	-1.29	23.5	-28.38	-0.6
47	11	C	4	-40.6	-0.94	21.48	-3.76	-0.08
47	128	C	21	-36.98	-1.19	23.1	-25.09	-0.53

i-nuc	BP(j)	Nuc	#BP_Win	avgMFE	avgZ	avgED	SumZ	SumZ/#TotalWindows	BPs= 3
nt-48	-	C	48	-	-	-	-	-
48	81	G	22	-38.78	-1.29	23.5	-28.38	-0.59
48	10	G	4	-40.6	-0.94	21.48	-3.76	-0.08
48	127	G	22	-36.67	-1.17	23.58	-25.71	-0.54

i-nuc	BP(j)	Nuc	#BP_Win	avgMFE	avgZ	avgED	SumZ	SumZ/#TotalWindows	BPs= 3
nt-49	-	U	49	-	-	-	-	-
49	80	G	22	-38.78	-1.29	23.5	-28.38	-0.58
49	9	A	4	-40.6	-0.94	21.48	-3.76	-0.08
49	126	A	22	-36.67	-1.17	23.58	-25.71	-0.52
49	NoBP	U	1	-29.7	-0.41	27.52	-0.41	-0.01

i-nuc	BP(j)	Nuc	#BP_Win	avgMFE	avgZ	avgED	SumZ	SumZ/#TotalWindows	BPs= 3
nt-50	-	C	50	-	-	-	-	-
50	79	G	22	-38.78	-1.29	23.5	-28.38	-0.57
50	8	G	4	-40.6	-0.94	21.48	-3.76	-0.08
50	125	G	22	-36.67	-1.17	23.58	-25.71	-0.51
50	NoBP	C	2	-29.7	-0.4	26.52	-0.79	-0.02

i-nuc	BP(j)	Nuc	#BP_Win	avgMFE	avgZ	avgED	SumZ	SumZ/#TotalWindows	BPs= 3
nt-51	-	U	51	-	-	-	-	-
51	NoBP	U	23	-38.84	-1.28	23.54	-29.46	-0.58
51	7	G	3	-40.7	-0.89	20.51	-2.68	-0.05
51	124	A	22	-36.67	-1.17	23.58	-25.71	-0.5
51	148	A	3	-29.63	-0.32	26.47	-0.97	-0.02

i-nuc	BP(j)	Nuc	#BP_Win	avgMFE	avgZ	avgED	SumZ	SumZ/#TotalWindows	BPs= 2
nt-52	-	C	52	-	-	-	-	-
52	NoBP	C	27	-38.7	-1.19	23.73	-32.0	-0.62
52	123	G	22	-36.67	-1.17	23.58	-25.71	-0.49
52	147	G	3	-29.63	-0.32	26.47	-0.97	-0.02

i-nuc	BP(j)	Nuc	#BP_Win	avgMFE	avgZ	avgED	SumZ	SumZ/#TotalWindows	BPs= 4
nt-53	-	C	53	-	-	-	-	-
53	65	G	23	-38.37	-1.23	24.12	-28.24	-0.53
53	NoBP	C	4	-40.6	-0.94	21.48	-3.76	-0.07
53	122	G	22	-36.67	-1.17	23.58	-25.71	-0.49
53	146	G	3	-29.63	-0.32	26.47	-0.97	-0.02
53	171	G	1	-29.4	0.32	36.88	0.32	0.01

i-nuc	BP(j)	Nuc	#BP_Win	avgMFE	avgZ	avgED	SumZ	SumZ/#TotalWindows	BPs= 4
nt-54	-	C	54	-	-	-	-	-
54	64	G	23	-38.37	-1.23	24.12	-28.24	-0.52
54	NoBP	C	5	-38.1	-0.61	24.4	-3.05	-0.06
54	121	G	22	-36.67	-1.17	23.58	-25.71	-0.48
54	145	G	3	-29.63	-0.32	26.47	-0.97	-0.02
54	170	G	1	-29.4	0.32	36.88	0.32	0.01

i-nuc	BP(j)	Nuc	#BP_Win	avgMFE	avgZ	avgED	SumZ	SumZ/#TotalWindows	BPs= 3
nt-55	-	A	55	-	-	-	-	-
55	63	U	23	-38.37	-1.23	24.12	-28.24	-0.51
55	NoBP	A	28	-36.67	-1.01	24.15	-28.33	-0.52
55	144	U	3	-29.63	-0.32	26.47	-0.97	-0.02
55	169	U	1	-29.4	0.32	36.88	0.32	0.01

i-nuc	BP(j)	Nuc	#BP_Win	avgMFE	avgZ	avgED	SumZ	SumZ/#TotalWindows	BPs= 0
nt-56	-	U	56	-	-	-	-	-
56	NoBP	U	56	-36.77	-1.02	24.63	-57.13	-1.02

i-nuc	BP(j)	Nuc	#BP_Win	avgMFE	avgZ	avgED	SumZ	SumZ/#TotalWindows	BPs= 0
nt-57	-	U	57	-	-	-	-	-
57	NoBP	U	57	-36.68	-1.0	24.74	-57.13	-1.0

i-nuc	BP(j)	Nuc	#BP_Win	avgMFE	avgZ	avgED	SumZ	SumZ/#TotalWindows	BPs= 1
nt-58	-	U	58	-	-	-	-	-
58	NoBP	U	55	-36.97	-1.02	24.76	-56.2	-0.97
58	141	A	3	-29.63	-0.32	26.47	-0.97	-0.02

i-nuc	BP(j)	Nuc	#BP_Win	avgMFE	avgZ	avgED	SumZ	SumZ/#TotalWindows	BPs= 1
nt-59	-	U	59	-	-	-	-	-
59	NoBP	U	56	-36.87	-1.0	24.87	-56.11	-0.95
59	140	G	3	-29.63	-0.32	26.47	-0.97	-0.02

i-nuc	BP(j)	Nuc	#BP_Win	avgMFE	avgZ	avgED	SumZ	SumZ/#TotalWindows	BPs= 0
nt-60	-	C	60	-	-	-	-	-
60	NoBP	C	60	-36.42	-0.95	25.05	-56.91	-0.95

i-nuc	BP(j)	Nuc	#BP_Win	avgMFE	avgZ	avgED	SumZ	SumZ/#TotalWindows	BPs= 0
nt-61	-	A	61	-	-	-	-	-
61	NoBP	A	61	-36.34	-0.93	25.15	-56.6	-0.93

i-nuc	BP(j)	Nuc	#BP_Win	avgMFE	avgZ	avgED	SumZ	SumZ/#TotalWindows	BPs= 0
nt-62	-	U	62	-	-	-	-	-
62	NoBP	U	62	-36.27	-0.91	25.25	-56.12	-0.91

i-nuc	BP(j)	Nuc	#BP_Win	avgMFE	avgZ	avgED	SumZ	SumZ/#TotalWindows	BPs= 2
nt-63	-	U	63	-	-	-	-	-
63	55	A	23	-38.37	-1.23	24.12	-28.24	-0.45
63	84	A	31	-35.99	-0.95	24.42	-29.41	-0.47
63	NoBP	U	9	-31.33	0.22	31.67	2.01	0.03

i-nuc	BP(j)	Nuc	#BP_Win	avgMFE	avgZ	avgED	SumZ	SumZ/#TotalWindows	BPs= 2
nt-64	-	G	64	-	-	-	-	-
64	54	C	23	-38.37	-1.23	24.12	-28.24	-0.44
64	83	C	31	-35.99	-0.95	24.42	-29.41	-0.46
64	NoBP	G	10	-31.36	0.23	31.57	2.34	0.04

i-nuc	BP(j)	Nuc	#BP_Win	avgMFE	avgZ	avgED	SumZ	SumZ/#TotalWindows	BPs= 2
nt-65	-	G	65	-	-	-	-	-
65	53	C	23	-38.37	-1.23	24.12	-28.24	-0.43
65	82	C	31	-35.99	-0.95	24.42	-29.41	-0.45
65	NoBP	G	11	-31.38	0.22	31.41	2.43	0.04

i-nuc	BP(j)	Nuc	#BP_Win	avgMFE	avgZ	avgED	SumZ	SumZ/#TotalWindows	BPs= 1
nt-66	-	C	66	-	-	-	-	-
66	NoBP	C	35	-35.98	-0.74	26.57	-25.82	-0.39
66	81	G	31	-35.99	-0.95	24.42	-29.41	-0.45

i-nuc	BP(j)	Nuc	#BP_Win	avgMFE	avgZ	avgED	SumZ	SumZ/#TotalWindows	BPs= 0
nt-67	-	A	67	-	-	-	-	-
67	NoBP	A	67	-35.92	-0.82	25.63	-55.18	-0.82

i-nuc	BP(j)	Nuc	#BP_Win	avgMFE	avgZ	avgED	SumZ	SumZ/#TotalWindows	BPs= 0
nt-68	-	U	68	-	-	-	-	-
68	NoBP	U	68	-35.85	-0.81	25.69	-55.06	-0.81

i-nuc	BP(j)	Nuc	#BP_Win	avgMFE	avgZ	avgED	SumZ	SumZ/#TotalWindows	BPs= 0
nt-69	-	U	69	-	-	-	-	-
69	NoBP	U	69	-35.79	-0.79	25.75	-54.84	-0.79

i-nuc	BP(j)	Nuc	#BP_Win	avgMFE	avgZ	avgED	SumZ	SumZ/#TotalWindows	BPs= 0
nt-70	-	U	70	-	-	-	-	-
70	NoBP	U	70	-35.73	-0.78	25.82	-54.53	-0.78

i-nuc	BP(j)	Nuc	#BP_Win	avgMFE	avgZ	avgED	SumZ	SumZ/#TotalWindows	BPs= 0
nt-71	-	U	71	-	-	-	-	-
71	NoBP	U	71	-35.67	-0.76	25.93	-54.19	-0.76

i-nuc	BP(j)	Nuc	#BP_Win	avgMFE	avgZ	avgED	SumZ	SumZ/#TotalWindows	BPs= 0
nt-72	-	A	72	-	-	-	-	-
72	NoBP	A	72	-35.62	-0.75	26.05	-53.85	-0.75

i-nuc	BP(j)	Nuc	#BP_Win	avgMFE	avgZ	avgED	SumZ	SumZ/#TotalWindows	BPs= 0
nt-73	-	U	73	-	-	-	-	-
73	NoBP	U	73	-35.56	-0.73	26.16	-53.46	-0.73

i-nuc	BP(j)	Nuc	#BP_Win	avgMFE	avgZ	avgED	SumZ	SumZ/#TotalWindows	BPs= 0
nt-74	-	U	74	-	-	-	-	-
74	NoBP	U	74	-35.51	-0.72	26.27	-52.99	-0.72

i-nuc	BP(j)	Nuc	#BP_Win	avgMFE	avgZ	avgED	SumZ	SumZ/#TotalWindows	BPs= 0
nt-75	-	C	75	-	-	-	-	-
75	NoBP	C	75	-35.46	-0.7	26.4	-52.51	-0.7

i-nuc	BP(j)	Nuc	#BP_Win	avgMFE	avgZ	avgED	SumZ	SumZ/#TotalWindows	BPs= 0
nt-76	-	A	76	-	-	-	-	-
76	NoBP	A	76	-35.41	-0.68	26.57	-51.99	-0.68

i-nuc	BP(j)	Nuc	#BP_Win	avgMFE	avgZ	avgED	SumZ	SumZ/#TotalWindows	BPs= 0
nt-77	-	A	77	-	-	-	-	-
77	NoBP	A	77	-35.36	-0.67	26.74	-51.44	-0.67

i-nuc	BP(j)	Nuc	#BP_Win	avgMFE	avgZ	avgED	SumZ	SumZ/#TotalWindows	BPs= 0
nt-78	-	C	78	-	-	-	-	-
78	NoBP	C	78	-35.31	-0.65	26.92	-50.89	-0.65

i-nuc	BP(j)	Nuc	#BP_Win	avgMFE	avgZ	avgED	SumZ	SumZ/#TotalWindows	BPs= 4
nt-79	-	G	79	-	-	-	-	-
79	50	C	22	-38.78	-1.29	23.5	-28.38	-0.36
79	NoBP	G	31	-35.99	-0.95	24.42	-29.41	-0.37
79	168	C	1	-29.4	0.14	37.59	0.14	0.0
79	174	C	1	-29.5	0.43	35.33	0.43	0.01
79	175	U	24	-31.57	0.29	33.12	6.93	0.09

i-nuc	BP(j)	Nuc	#BP_Win	avgMFE	avgZ	avgED	SumZ	SumZ/#TotalWindows	BPs= 4
nt-80	-	G	80	-	-	-	-	-
80	49	U	22	-38.78	-1.29	23.5	-28.38	-0.35
80	NoBP	G	31	-35.99	-0.95	24.42	-29.41	-0.37
80	167	C	1	-29.4	0.14	37.59	0.14	0.0
80	173	C	1	-29.5	0.43	35.33	0.43	0.01
80	174	C	25	-31.53	0.29	33.26	7.29	0.09

i-nuc	BP(j)	Nuc	#BP_Win	avgMFE	avgZ	avgED	SumZ	SumZ/#TotalWindows	BPs= 4
nt-81	-	G	81	-	-	-	-	-
81	48	C	22	-38.78	-1.29	23.5	-28.38	-0.35
81	66	C	31	-35.99	-0.95	24.42	-29.41	-0.36
81	166	C	1	-29.4	0.14	37.59	0.14	0.0
81	NoBP	G	2	-28.9	0.53	34.74	1.06	0.01
81	173	C	25	-31.53	0.29	33.26	7.29	0.09

i-nuc	BP(j)	Nuc	#BP_Win	avgMFE	avgZ	avgED	SumZ	SumZ/#TotalWindows	BPs= 5
nt-82	-	C	82	-	-	-	-	-
82	47	G	22	-38.78	-1.29	23.5	-28.38	-0.35
82	65	G	31	-35.99	-0.95	24.42	-29.41	-0.36
82	146	G	3	-28.63	0.41	37.21	1.24	0.02
82	171	G	1	-29.5	0.43	35.33	0.43	0.01
82	172	G	25	-31.53	0.29	33.26	7.29	0.09

i-nuc	BP(j)	Nuc	#BP_Win	avgMFE	avgZ	avgED	SumZ	SumZ/#TotalWindows	BPs= 4
nt-83	-	C	83	-	-	-	-	-
83	NoBP	C	23	-38.28	-1.21	24.34	-27.72	-0.33
83	64	G	31	-35.99	-0.95	24.42	-29.41	-0.35
83	145	G	3	-28.63	0.41	37.21	1.24	0.01
83	170	G	1	-29.5	0.43	35.33	0.43	0.01
83	171	G	25	-31.53	0.29	33.26	7.29	0.09

i-nuc	BP(j)	Nuc	#BP_Win	avgMFE	avgZ	avgED	SumZ	SumZ/#TotalWindows	BPs= 3
nt-84	-	A	84	-	-	-	-	-
84	NoBP	A	49	-34.61	-0.4	29.27	-19.83	-0.24
84	63	U	31	-35.99	-0.95	24.42	-29.41	-0.35
84	144	U	3	-28.63	0.41	37.21	1.24	0.01
84	169	U	1	-29.5	0.43	35.33	0.43	0.01

i-nuc	BP(j)	Nuc	#BP_Win	avgMFE	avgZ	avgED	SumZ	SumZ/#TotalWindows	BPs= 0
nt-85	-	C	85	-	-	-	-	-
85	NoBP	C	85	-34.76	-0.55	28.01	-46.78	-0.55

i-nuc	BP(j)	Nuc	#BP_Win	avgMFE	avgZ	avgED	SumZ	SumZ/#TotalWindows	BPs= 1
nt-86	-	U	86	-	-	-	-	-
86	44	A	22	-38.78	-1.29	23.5	-28.38	-0.33
86	NoBP	U	64	-33.26	-0.27	29.82	-17.56	-0.2

i-nuc	BP(j)	Nuc	#BP_Win	avgMFE	avgZ	avgED	SumZ	SumZ/#TotalWindows	BPs= 2
nt-87	-	U	87	-	-	-	-	-
87	43	G	22	-38.78	-1.29	23.5	-28.38	-0.33
87	NoBP	U	34	-35.14	-0.78	26.57	-26.69	-0.31
87	141	A	31	-31.0	0.32	33.92	9.99	0.11

i-nuc	BP(j)	Nuc	#BP_Win	avgMFE	avgZ	avgED	SumZ	SumZ/#TotalWindows	BPs= 3
nt-88	-	C	88	-	-	-	-	-
88	42	G	22	-38.78	-1.29	23.5	-28.38	-0.32
88	NoBP	C	13	-31.96	-0.02	33.19	-0.23	-0.0
88	99	G	22	-36.67	-1.17	23.58	-25.71	-0.29
88	140	G	31	-31.0	0.32	33.92	9.99	0.11

i-nuc	BP(j)	Nuc	#BP_Win	avgMFE	avgZ	avgED	SumZ	SumZ/#TotalWindows	BPs= 2
nt-89	-	A	89	-	-	-	-	-
89	41	U	22	-38.78	-1.29	23.5	-28.38	-0.32
89	NoBP	A	45	-31.21	0.24	33.99	10.71	0.12
89	98	U	22	-36.67	-1.17	23.58	-25.71	-0.29

i-nuc	BP(j)	Nuc	#BP_Win	avgMFE	avgZ	avgED	SumZ	SumZ/#TotalWindows	BPs= 4
nt-90	-	G	90	-	-	-	-	-
90	40	C	22	-38.78	-1.29	23.5	-28.38	-0.32
90	NoBP	G	9	-33.21	-0.0	33.89	-0.01	-0.0
90	97	C	22	-36.67	-1.17	23.58	-25.71	-0.29
90	138	C	34	-30.88	0.27	33.26	9.02	0.1
90	206	C	3	-27.63	0.92	46.82	2.77	0.03

i-nuc	BP(j)	Nuc	#BP_Win	avgMFE	avgZ	avgED	SumZ	SumZ/#TotalWindows	BPs= 4
nt-91	-	U	91	-	-	-	-	-
91	39	G	22	-38.78	-1.29	23.5	-28.38	-0.31
91	NoBP	U	31	-35.25	-0.76	27.26	-23.65	-0.26
91	126	A	1	-40.3	-1.08	24.41	-1.08	-0.01
91	137	A	34	-30.88	0.27	33.26	9.02	0.1
91	205	A	3	-27.63	0.92	46.82	2.77	0.03

i-nuc	BP(j)	Nuc	#BP_Win	avgMFE	avgZ	avgED	SumZ	SumZ/#TotalWindows	BPs= 4
nt-92	-	C	92	-	-	-	-	-
92	38	G	22	-38.78	-1.29	23.5	-28.38	-0.31
92	NoBP	C	32	-35.0	-0.71	27.87	-22.65	-0.25
92	125	G	1	-40.3	-1.08	24.41	-1.08	-0.01
92	136	G	34	-30.88	0.27	33.26	9.02	0.1
92	204	G	3	-27.63	0.92	46.82	2.77	0.03

i-nuc	BP(j)	Nuc	#BP_Win	avgMFE	avgZ	avgED	SumZ	SumZ/#TotalWindows	BPs= 1
nt-93	-	G	93	-	-	-	-	-
93	37	C	22	-38.78	-1.29	23.5	-28.38	-0.31
93	NoBP	G	71	-32.7	-0.16	31.42	-11.24	-0.12

i-nuc	BP(j)	Nuc	#BP_Win	avgMFE	avgZ	avgED	SumZ	SumZ/#TotalWindows	BPs= 1
nt-94	-	A	94	-	-	-	-	-
94	NoBP	A	60	-35.88	-0.8	27.64	-48.14	-0.51
94	134	U	34	-30.88	0.27	33.26	9.02	0.1

i-nuc	BP(j)	Nuc	#BP_Win	avgMFE	avgZ	avgED	SumZ	SumZ/#TotalWindows	BPs= 2
nt-95	-	C	95	-	-	-	-	-
95	36	G	20	-39.26	-1.37	22.44	-27.46	-0.29
95	123	G	9	-35.0	-0.31	31.17	-2.79	-0.03
95	NoBP	C	66	-32.28	-0.12	31.84	-8.18	-0.09

i-nuc	BP(j)	Nuc	#BP_Win	avgMFE	avgZ	avgED	SumZ	SumZ/#TotalWindows	BPs= 3
nt-96	-	C	96	-	-	-	-	-
96	35	G	20	-39.26	-1.37	22.44	-27.46	-0.29
96	122	G	9	-35.0	-0.31	31.17	-2.79	-0.03
96	NoBP	C	57	-33.06	-0.28	29.77	-15.72	-0.16
96	115	G	10	-27.4	0.85	45.2	8.51	0.09

i-nuc	BP(j)	Nuc	#BP_Win	avgMFE	avgZ	avgED	SumZ	SumZ/#TotalWindows	BPs= 5
nt-97	-	C	97	-	-	-	-	-
97	34	G	20	-39.26	-1.37	22.44	-27.46	-0.28
97	121	G	9	-35.0	-0.31	31.17	-2.79	-0.03
97	90	G	22	-36.67	-1.17	23.58	-25.71	-0.27
97	130	G	36	-30.68	0.31	33.91	11.01	0.11
97	114	G	10	-27.4	0.85	45.2	8.51	0.09

i-nuc	BP(j)	Nuc	#BP_Win	avgMFE	avgZ	avgED	SumZ	SumZ/#TotalWindows	BPs= 5
nt-98	-	U	98	-	-	-	-	-
98	33	G	19	-39.51	-1.42	21.93	-27.06	-0.28
98	120	A	9	-35.0	-0.31	31.17	-2.79	-0.03
98	89	A	22	-36.67	-1.17	23.58	-25.71	-0.26
98	NoBP	U	2	-30.25	0.42	32.61	0.83	0.01
98	129	A	36	-30.68	0.31	33.91	11.01	0.11
98	113	A	10	-27.4	0.85	45.2	8.51	0.09

i-nuc	BP(j)	Nuc	#BP_Win	avgMFE	avgZ	avgED	SumZ	SumZ/#TotalWindows	BPs= 4
nt-99	-	G	99	-	-	-	-	-
99	32	C	18	-39.78	-1.49	20.79	-26.81	-0.27
99	NoBP	G	13	-33.55	-0.09	32.39	-1.11	-0.01
99	88	C	22	-36.67	-1.17	23.58	-25.71	-0.26
99	128	C	36	-30.68	0.31	33.91	11.01	0.11
99	112	U	10	-27.4	0.85	45.2	8.51	0.09

i-nuc	BP(j)	Nuc	#BP_Win	avgMFE	avgZ	avgED	SumZ	SumZ/#TotalWindows	BPs= 4
nt-100	-	C	100	-	-	-	-	-
100	31	G	17	-39.99	-1.54	20.43	-26.21	-0.26
100	119	G	32	-36.13	-0.9	25.98	-28.9	-0.29
100	NoBP	C	5	-29.82	0.47	33.63	2.37	0.02
100	127	G	36	-30.68	0.31	33.91	11.01	0.11
100	111	G	10	-27.4	0.85	45.2	8.51	0.09

i-nuc	BP(j)	Nuc	#BP_Win	avgMFE	avgZ	avgED	SumZ	SumZ/#TotalWindows	BPs= 3
nt-101	-	C	101	-	-	-	-	-
101	119	G	3	-38.3	-0.81	20.42	-2.43	-0.02
101	118	G	32	-36.13	-0.9	25.98	-28.9	-0.29
101	125	G	52	-33.47	-0.26	30.31	-13.62	-0.13
101	NoBP	C	14	-27.03	0.9	41.57	12.61	0.12

i-nuc	BP(j)	Nuc	#BP_Win	avgMFE	avgZ	avgED	SumZ	SumZ/#TotalWindows	BPs= 3
nt-102	-	U	102	-	-	-	-	-
102	118	G	3	-38.3	-0.81	20.42	-2.43	-0.02
102	117	A	32	-36.13	-0.9	25.98	-28.9	-0.28
102	124	A	52	-33.47	-0.26	30.31	-13.62	-0.13
102	NoBP	U	15	-26.97	0.91	40.8	13.67	0.13

i-nuc	BP(j)	Nuc	#BP_Win	avgMFE	avgZ	avgED	SumZ	SumZ/#TotalWindows	BPs= 3
nt-103	-	U	103	-	-	-	-	-
103	117	A	3	-38.3	-0.81	20.42	-2.43	-0.02
103	116	A	32	-36.13	-0.9	25.98	-28.9	-0.28
103	123	G	52	-33.47	-0.26	30.31	-13.62	-0.13
103	NoBP	U	16	-26.91	0.93	40.16	14.88	0.14

i-nuc	BP(j)	Nuc	#BP_Win	avgMFE	avgZ	avgED	SumZ	SumZ/#TotalWindows	BPs= 3
nt-104	-	U	104	-	-	-	-	-
104	116	A	3	-38.3	-0.81	20.42	-2.43	-0.02
104	115	G	32	-36.13	-0.9	25.98	-28.9	-0.28
104	122	G	52	-33.47	-0.26	30.31	-13.62	-0.13
104	NoBP	U	17	-26.86	0.95	39.64	16.16	0.16

i-nuc	BP(j)	Nuc	#BP_Win	avgMFE	avgZ	avgED	SumZ	SumZ/#TotalWindows	BPs= 3
nt-105	-	C	105	-	-	-	-	-
105	115	G	3	-38.3	-0.81	20.42	-2.43	-0.02
105	114	G	32	-36.13	-0.9	25.98	-28.9	-0.28
105	121	G	52	-33.47	-0.26	30.31	-13.62	-0.13
105	NoBP	C	18	-26.82	0.97	39.17	17.45	0.17

i-nuc	BP(j)	Nuc	#BP_Win	avgMFE	avgZ	avgED	SumZ	SumZ/#TotalWindows	BPs= 3
nt-106	-	U	106	-	-	-	-	-
106	NoBP	U	13	-29.92	0.47	39.49	6.08	0.06
106	113	A	32	-36.13	-0.9	25.98	-28.9	-0.27
106	120	A	52	-33.47	-0.26	30.31	-13.62	-0.13
106	205	A	9	-26.08	1.15	31.7	10.31	0.1

i-nuc	BP(j)	Nuc	#BP_Win	avgMFE	avgZ	avgED	SumZ	SumZ/#TotalWindows	BPs= 3
nt-107	-	C	107	-	-	-	-	-
107	114	G	3	-38.3	-0.81	20.42	-2.43	-0.02
107	NoBP	C	43	-33.84	-0.44	30.8	-18.77	-0.18
107	119	G	52	-33.47	-0.26	30.31	-13.62	-0.13
107	204	G	9	-26.08	1.15	31.7	10.31	0.1

i-nuc	BP(j)	Nuc	#BP_Win	avgMFE	avgZ	avgED	SumZ	SumZ/#TotalWindows	BPs= 3
nt-108	-	U	108	-	-	-	-	-
108	113	A	3	-38.3	-0.81	20.42	-2.43	-0.02
108	NoBP	U	44	-33.65	-0.39	31.1	-17.11	-0.16
108	118	G	52	-33.47	-0.26	30.31	-13.62	-0.13
108	203	A	9	-26.08	1.15	31.7	10.31	0.1

i-nuc	BP(j)	Nuc	#BP_Win	avgMFE	avgZ	avgED	SumZ	SumZ/#TotalWindows	BPs= 1
nt-109	-	U	109	-	-	-	-	-
109	NoBP	U	57	-32.55	-0.13	30.87	-7.57	-0.07
109	117	A	52	-33.47	-0.26	30.31	-13.62	-0.12

i-nuc	BP(j)	Nuc	#BP_Win	avgMFE	avgZ	avgED	SumZ	SumZ/#TotalWindows	BPs= 1
nt-110	-	A	110	-	-	-	-	-
110	NoBP	A	101	-33.52	-0.3	30.66	-29.93	-0.27
110	201	U	9	-26.08	1.15	31.7	10.31	0.09

i-nuc	BP(j)	Nuc	#BP_Win	avgMFE	avgZ	avgED	SumZ	SumZ/#TotalWindows	BPs= 2
nt-111	-	G	111	-	-	-	-	-
111	NoBP	G	92	-34.14	-0.41	29.07	-37.89	-0.34
111	100	C	10	-27.4	0.85	45.2	8.51	0.08
111	200	C	9	-26.08	1.15	31.7	10.31	0.09

i-nuc	BP(j)	Nuc	#BP_Win	avgMFE	avgZ	avgED	SumZ	SumZ/#TotalWindows	BPs= 1
nt-112	-	U	112	-	-	-	-	-
112	NoBP	U	102	-33.39	-0.27	29.31	-27.38	-0.24
112	99	G	10	-27.4	0.85	45.2	8.51	0.08

i-nuc	BP(j)	Nuc	#BP_Win	avgMFE	avgZ	avgED	SumZ	SumZ/#TotalWindows	BPs= 3
nt-113	-	A	113	-	-	-	-	-
113	108	U	3	-38.3	-0.81	20.42	-2.43	-0.02
113	106	U	32	-36.13	-0.9	25.98	-28.9	-0.26
113	NoBP	A	68	-31.82	0.06	31.27	4.23	0.04
113	98	U	10	-27.4	0.85	45.2	8.51	0.08

i-nuc	BP(j)	Nuc	#BP_Win	avgMFE	avgZ	avgED	SumZ	SumZ/#TotalWindows	BPs= 6
nt-114	-	G	114	-	-	-	-	-
114	107	C	3	-38.3	-0.81	20.42	-2.43	-0.02
114	105	C	32	-36.13	-0.9	25.98	-28.9	-0.25
114	NoBP	G	53	-33.31	-0.23	30.6	-12.05	-0.11
114	97	C	10	-27.4	0.85	45.2	8.51	0.07
114	197	C	9	-26.08	1.15	31.7	10.31	0.09
114	193	C	3	-25.1	1.65	43.24	4.94	0.04
114	230	C	4	-29.45	0.34	29.98	1.37	0.01

i-nuc	BP(j)	Nuc	#BP_Win	avgMFE	avgZ	avgED	SumZ	SumZ/#TotalWindows	BPs= 6
nt-115	-	G	115	-	-	-	-	-
115	105	C	3	-38.3	-0.81	20.42	-2.43	-0.02
115	104	U	32	-36.13	-0.9	25.98	-28.9	-0.25
115	NoBP	G	52	-33.47	-0.26	30.31	-13.62	-0.12
115	96	C	10	-27.4	0.85	45.2	8.51	0.07
115	196	U	9	-26.08	1.15	31.7	10.31	0.09
115	192	C	3	-25.1	1.65	43.24	4.94	0.04
115	229	C	6	-28.23	0.63	34.52	3.79	0.03

i-nuc	BP(j)	Nuc	#BP_Win	avgMFE	avgZ	avgED	SumZ	SumZ/#TotalWindows	BPs= 5
nt-116	-	A	116	-	-	-	-	-
116	104	U	3	-38.3	-0.81	20.42	-2.43	-0.02
116	103	U	32	-36.13	-0.9	25.98	-28.9	-0.25
116	NoBP	A	63	-32.39	-0.07	32.84	-4.53	-0.04
116	195	U	9	-26.08	1.15	31.7	10.31	0.09
116	191	U	3	-25.1	1.65	43.24	4.94	0.04
116	228	U	6	-28.23	0.63	34.52	3.79	0.03

i-nuc	BP(j)	Nuc	#BP_Win	avgMFE	avgZ	avgED	SumZ	SumZ/#TotalWindows	BPs= 4
nt-117	-	A	117	-	-	-	-	-
117	103	U	3	-38.3	-0.81	20.42	-2.43	-0.02
117	102	U	32	-36.13	-0.9	25.98	-28.9	-0.25
117	109	U	52	-33.47	-0.26	30.31	-13.62	-0.12
117	NoBP	A	24	-26.51	1.04	39.49	24.93	0.21
117	227	U	6	-28.23	0.63	34.52	3.79	0.03

i-nuc	BP(j)	Nuc	#BP_Win	avgMFE	avgZ	avgED	SumZ	SumZ/#TotalWindows	BPs= 7
nt-118	-	G	118	-	-	-	-	-
118	102	U	3	-38.3	-0.81	20.42	-2.43	-0.02
118	101	C	32	-36.13	-0.9	25.98	-28.9	-0.24
118	108	U	52	-33.47	-0.26	30.31	-13.62	-0.12
118	188	C	13	-26.87	1.03	44.75	13.45	0.11
118	193	C	9	-26.08	1.15	31.7	10.31	0.09
118	226	C	6	-28.23	0.63	34.52	3.79	0.03
118	230	C	3	-26.03	0.56	39.68	1.68	0.01

i-nuc	BP(j)	Nuc	#BP_Win	avgMFE	avgZ	avgED	SumZ	SumZ/#TotalWindows	BPs= 8
nt-119	-	G	119	-	-	-	-	-
119	101	C	3	-38.3	-0.81	20.42	-2.43	-0.02
119	100	C	32	-36.13	-0.9	25.98	-28.9	-0.24
119	107	C	52	-33.47	-0.26	30.31	-13.62	-0.11
119	187	C	13	-26.87	1.03	44.75	13.45	0.11
119	192	C	9	-26.08	1.15	31.7	10.31	0.09
119	225	C	6	-28.23	0.63	34.52	3.79	0.03
119	229	C	3	-26.03	0.56	39.68	1.68	0.01
119	235	U	1	-23.8	0.55	30.79	0.55	0.0

i-nuc	BP(j)	Nuc	#BP_Win	avgMFE	avgZ	avgED	SumZ	SumZ/#TotalWindows	BPs= 6
nt-120	-	A	120	-	-	-	-	-
120	NoBP	A	32	-35.17	-0.77	25.6	-24.75	-0.21
120	98	U	9	-35.0	-0.31	31.17	-2.79	-0.02
120	106	U	52	-33.47	-0.26	30.31	-13.62	-0.11
120	186	U	13	-26.87	1.03	44.75	13.45	0.11
120	191	U	9	-26.08	1.15	31.7	10.31	0.09
120	228	U	3	-26.03	0.56	39.68	1.68	0.01
120	234	U	2	-23.15	0.6	32.12	1.2	0.01

i-nuc	BP(j)	Nuc	#BP_Win	avgMFE	avgZ	avgED	SumZ	SumZ/#TotalWindows	BPs= 10
nt-121	-	G	120	-	-	-	-	-
121	NoBP	G	2	-38.3	-0.74	23.28	-1.49	-0.01
121	97	C	9	-35.0	-0.31	31.17	-2.79	-0.02
121	105	C	52	-33.47	-0.26	30.31	-13.62	-0.11
121	54	C	22	-36.67	-1.17	23.58	-25.71	-0.21
121	152	C	1	-34.4	-0.4	32.11	-0.4	-0.0
121	185	C	13	-26.87	1.03	44.75	13.45	0.11
121	189	C	9	-26.08	1.15	31.7	10.31	0.09
121	224	C	6	-28.23	0.63	34.52	3.79	0.03
121	227	U	3	-26.03	0.56	39.68	1.68	0.01
121	233	C	2	-23.15	0.6	32.12	1.2	0.01
121	239	C	1	-22.5	0.55	41.52	0.55	0.0

i-nuc	BP(j)	Nuc	#BP_Win	avgMFE	avgZ	avgED	SumZ	SumZ/#TotalWindows	BPs= 10
nt-122	-	G	120	-	-	-	-	-
122	NoBP	G	2	-30.2	-0.26	29.01	-0.52	-0.0
122	96	C	9	-35.0	-0.31	31.17	-2.79	-0.02
122	104	U	52	-33.47	-0.26	30.31	-13.62	-0.11
122	53	C	22	-36.67	-1.17	23.58	-25.71	-0.21
122	151	U	1	-34.4	-0.4	32.11	-0.4	-0.0
122	184	C	13	-26.87	1.03	44.75	13.45	0.11
122	188	C	9	-26.08	1.15	31.7	10.31	0.09
122	223	C	6	-28.23	0.63	34.52	3.79	0.03
122	226	C	3	-26.03	0.56	39.68	1.68	0.01
122	232	C	2	-23.15	0.6	32.12	1.2	0.01
122	238	U	1	-22.5	0.55	41.52	0.55	0.0

i-nuc	BP(j)	Nuc	#BP_Win	avgMFE	avgZ	avgED	SumZ	SumZ/#TotalWindows	BPs= 11
nt-123	-	G	120	-	-	-	-	-
123	95	C	9	-35.0	-0.31	31.17	-2.79	-0.02
123	103	U	52	-33.47	-0.26	30.31	-13.62	-0.11
123	52	C	22	-36.67	-1.17	23.58	-25.71	-0.21
123	150	C	1	-34.4	-0.4	32.11	-0.4	-0.0
123	183	U	13	-26.87	1.03	44.75	13.45	0.11
123	187	C	9	-26.08	1.15	31.7	10.31	0.09
123	222	C	6	-28.23	0.63	34.52	3.79	0.03
123	225	C	3	-26.03	0.56	39.68	1.68	0.01
123	231	C	2	-23.15	0.6	32.12	1.2	0.01
123	237	C	1	-22.5	0.55	41.52	0.55	0.0
123	241	C	2	-22.5	-0.4	23.6	-0.8	-0.01

i-nuc	BP(j)	Nuc	#BP_Win	avgMFE	avgZ	avgED	SumZ	SumZ/#TotalWindows	BPs= 6
nt-124	-	A	120	-	-	-	-	-
124	NoBP	A	21	-29.68	0.19	34.11	3.9	0.03
124	102	U	52	-33.47	-0.26	30.31	-13.62	-0.11
124	51	U	22	-36.67	-1.17	23.58	-25.71	-0.21
124	182	U	13	-26.87	1.03	44.75	13.45	0.11
124	186	U	9	-26.08	1.15	31.7	10.31	0.09
124	236	U	1	-22.5	0.55	41.52	0.55	0.0
124	240	U	2	-22.5	-0.4	23.6	-0.8	-0.01

i-nuc	BP(j)	Nuc	#BP_Win	avgMFE	avgZ	avgED	SumZ	SumZ/#TotalWindows	BPs= 11
nt-125	-	G	120	-	-	-	-	-
125	NoBP	G	11	-29.94	0.39	35.13	4.28	0.04
125	101	C	52	-33.47	-0.26	30.31	-13.62	-0.11
125	92	C	1	-40.3	-1.08	24.41	-1.08	-0.01
125	50	C	22	-36.67	-1.17	23.58	-25.71	-0.21
125	152	C	2	-34.0	-0.46	34.16	-0.92	-0.01
125	181	U	13	-26.87	1.03	44.75	13.45	0.11
125	185	C	9	-26.08	1.15	31.7	10.31	0.09
125	224	C	3	-26.03	0.56	39.68	1.68	0.01
125	229	C	2	-23.15	0.6	32.12	1.2	0.01
125	235	U	1	-22.5	0.55	41.52	0.55	0.0
125	239	C	2	-22.5	-0.4	23.6	-0.8	-0.01
125	241	C	2	-20.2	-0.36	33.5	-0.72	-0.01

i-nuc	BP(j)	Nuc	#BP_Win	avgMFE	avgZ	avgED	SumZ	SumZ/#TotalWindows	BPs= 7
nt-126	-	A	120	-	-	-	-	-
126	NoBP	A	88	-30.8	0.19	33.43	16.35	0.14
126	91	U	1	-40.3	-1.08	24.41	-1.08	-0.01
126	49	U	22	-36.67	-1.17	23.58	-25.71	-0.21
126	151	U	2	-34.0	-0.46	34.16	-0.92	-0.01
126	228	U	2	-23.15	0.6	32.12	1.2	0.01
126	234	U	1	-22.5	0.55	41.52	0.55	0.0
126	238	U	2	-22.5	-0.4	23.6	-0.8	-0.01
126	240	U	2	-20.2	-0.36	33.5	-0.72	-0.01

i-nuc	BP(j)	Nuc	#BP_Win	avgMFE	avgZ	avgED	SumZ	SumZ/#TotalWindows	BPs= 10
nt-127	-	G	120	-	-	-	-	-
127	NoBP	G	36	-32.17	-0.27	27.46	-9.55	-0.08
127	48	C	22	-36.67	-1.17	23.58	-25.71	-0.21
127	25	U	1	-40.6	-1.33	41.1	-1.33	-0.01
127	150	C	2	-34.0	-0.46	34.16	-0.92	-0.01
127	100	C	36	-30.68	0.31	33.91	11.01	0.09
127	179	C	13	-26.87	1.03	44.75	13.45	0.11
127	222	C	3	-26.03	0.56	39.68	1.68	0.01
127	227	U	2	-23.15	0.6	32.12	1.2	0.01
127	233	C	1	-22.5	0.55	41.52	0.55	0.0
127	237	C	2	-22.5	-0.4	23.6	-0.8	-0.01
127	239	C	2	-20.2	-0.36	33.5	-0.72	-0.01

i-nuc	BP(j)	Nuc	#BP_Win	avgMFE	avgZ	avgED	SumZ	SumZ/#TotalWindows	BPs= 6
nt-128	-	C	120	-	-	-	-	-
128	47	G	21	-36.98	-1.19	23.1	-25.09	-0.21
128	24	G	1	-40.6	-1.33	41.1	-1.33	-0.01
128	NoBP	C	21	-28.83	-0.52	26.99	-10.84	-0.09
128	145	G	25	-31.4	-0.01	29.32	-0.34	-0.0
128	99	G	36	-30.68	0.31	33.91	11.01	0.09
128	178	G	13	-26.87	1.03	44.75	13.45	0.11
128	221	G	3	-26.03	0.56	39.68	1.68	0.01

i-nuc	BP(j)	Nuc	#BP_Win	avgMFE	avgZ	avgED	SumZ	SumZ/#TotalWindows	BPs= 5
nt-129	-	A	120	-	-	-	-	-
129	NoBP	A	32	-33.05	-0.82	25.68	-26.13	-0.22
129	23	U	1	-40.6	-1.33	41.1	-1.33	-0.01
129	144	U	47	-30.41	0.14	32.91	6.68	0.06
129	98	U	36	-30.68	0.31	33.91	11.01	0.09
129	236	U	2	-22.5	-0.4	23.6	-0.8	-0.01
129	238	U	2	-20.2	-0.36	33.5	-0.72	-0.01

i-nuc	BP(j)	Nuc	#BP_Win	avgMFE	avgZ	avgED	SumZ	SumZ/#TotalWindows	BPs= 6
nt-130	-	G	120	-	-	-	-	-
130	NoBP	G	21	-35.25	-1.55	20.46	-32.45	-0.27
130	22	C	1	-40.6	-1.33	41.1	-1.33	-0.01
130	143	U	56	-29.94	0.22	33.45	12.15	0.1
130	97	C	36	-30.68	0.31	33.91	11.01	0.09
130	224	C	2	-23.15	0.6	32.12	1.2	0.01
130	235	U	2	-22.5	-0.4	23.6	-0.8	-0.01
130	237	C	2	-20.2	-0.36	33.5	-0.72	-0.01

i-nuc	BP(j)	Nuc	#BP_Win	avgMFE	avgZ	avgED	SumZ	SumZ/#TotalWindows	BPs= 4
nt-131	-	A	120	-	-	-	-	-
131	NoBP	A	53	-31.67	-0.37	28.63	-19.77	-0.16
131	45	U	5	-35.04	-0.77	29.01	-3.83	-0.03
131	142	U	58	-29.85	0.24	33.84	14.14	0.12
131	234	U	2	-22.5	-0.4	23.6	-0.8	-0.01
131	236	U	2	-20.2	-0.36	33.5	-0.72	-0.01

i-nuc	BP(j)	Nuc	#BP_Win	avgMFE	avgZ	avgED	SumZ	SumZ/#TotalWindows	BPs= 3
nt-132	-	U	120	-	-	-	-	-
132	NoBP	U	56	-30.35	-0.36	28.33	-19.93	-0.17
132	20	G	1	-40.6	-1.33	41.1	-1.33	-0.01
132	44	A	5	-35.04	-0.77	29.01	-3.83	-0.03
132	141	A	58	-29.85	0.24	33.84	14.14	0.12

i-nuc	BP(j)	Nuc	#BP_Win	avgMFE	avgZ	avgED	SumZ	SumZ/#TotalWindows	BPs= 4
nt-133	-	C	120	-	-	-	-	-
133	NoBP	C	54	-30.18	-0.38	28.13	-20.48	-0.17
133	19	G	1	-40.6	-1.33	41.1	-1.33	-0.01
133	43	G	5	-35.04	-0.77	29.01	-3.83	-0.03
133	140	G	58	-29.85	0.24	33.84	14.14	0.12
133	221	G	2	-23.15	0.6	32.12	1.2	0.01

i-nuc	BP(j)	Nuc	#BP_Win	avgMFE	avgZ	avgED	SumZ	SumZ/#TotalWindows	BPs= 6
nt-134	-	U	120	-	-	-	-	-
134	NoBP	U	16	-23.76	-1.14	18.5	-18.2	-0.15
134	18	A	1	-40.6	-1.33	41.1	-1.33	-0.01
134	42	G	4	-36.0	-0.84	30.21	-3.34	-0.03
134	28	A	5	-41.52	-2.04	22.83	-10.19	-0.08
134	139	A	58	-29.85	0.24	33.84	14.14	0.12
134	94	A	34	-30.88	0.27	33.26	9.02	0.08
134	220	A	2	-23.15	0.6	32.12	1.2	0.01

i-nuc	BP(j)	Nuc	#BP_Win	avgMFE	avgZ	avgED	SumZ	SumZ/#TotalWindows	BPs= 6
nt-135	-	G	120	-	-	-	-	-
135	NoBP	G	97	-30.56	0.19	33.43	18.56	0.15
135	17	C	1	-40.6	-1.33	41.1	-1.33	-0.01
135	27	C	5	-41.52	-2.04	22.83	-10.19	-0.08
135	41	U	1	-32.8	-0.71	18.63	-0.71	-0.01
135	219	C	2	-23.15	0.6	32.12	1.2	0.01
135	230	C	4	-21.35	-0.38	28.55	-1.52	-0.01
135	242	C	10	-20.16	-1.37	13.29	-13.74	-0.11

i-nuc	BP(j)	Nuc	#BP_Win	avgMFE	avgZ	avgED	SumZ	SumZ/#TotalWindows	BPs= 6
nt-136	-	G	120	-	-	-	-	-
136	NoBP	G	63	-30.39	0.15	33.82	9.69	0.08
136	26	C	5	-41.52	-2.04	22.83	-10.19	-0.08
136	40	C	1	-32.8	-0.71	18.63	-0.71	-0.01
136	92	C	34	-30.88	0.27	33.26	9.02	0.08
136	218	C	2	-23.15	0.6	32.12	1.2	0.01
136	229	C	4	-21.35	-0.38	28.55	-1.52	-0.01
136	241	C	11	-19.93	-1.31	13.8	-14.42	-0.12

i-nuc	BP(j)	Nuc	#BP_Win	avgMFE	avgZ	avgED	SumZ	SumZ/#TotalWindows	BPs= 5
nt-137	-	A	120	-	-	-	-	-
137	NoBP	A	64	-30.05	0.15	33.34	9.66	0.08
137	25	U	5	-41.52	-2.04	22.83	-10.19	-0.08
137	91	U	34	-30.88	0.27	33.26	9.02	0.08
137	217	U	2	-23.15	0.6	32.12	1.2	0.01
137	228	U	4	-21.35	-0.38	28.55	-1.52	-0.01
137	240	U	11	-19.93	-1.31	13.8	-14.42	-0.12

i-nuc	BP(j)	Nuc	#BP_Win	avgMFE	avgZ	avgED	SumZ	SumZ/#TotalWindows	BPs= 3
nt-138	-	C	120	-	-	-	-	-
138	NoBP	C	80	-27.73	-0.05	30.45	-4.01	-0.03
138	24	G	5	-41.52	-2.04	22.83	-10.19	-0.08
138	162	G	1	-31.2	-0.49	24.22	-0.49	-0.0
138	90	G	34	-30.88	0.27	33.26	9.02	0.08

i-nuc	BP(j)	Nuc	#BP_Win	avgMFE	avgZ	avgED	SumZ	SumZ/#TotalWindows	BPs= 4
nt-139	-	A	120	-	-	-	-	-
139	23	U	4	-41.88	-2.08	23.64	-8.32	-0.07
139	NoBP	A	43	-29.88	0.14	32.16	6.11	0.05
139	134	U	58	-29.85	0.24	33.84	14.14	0.12
139	161	U	1	-31.2	-0.49	24.22	-0.49	-0.0
139	238	U	14	-19.14	-1.17	16.47	-16.33	-0.14

i-nuc	BP(j)	Nuc	#BP_Win	avgMFE	avgZ	avgED	SumZ	SumZ/#TotalWindows	BPs= 6
nt-140	-	G	120	-	-	-	-	-
140	22	C	2	-43.3	-2.48	16.92	-4.95	-0.04
140	NoBP	G	11	-26.45	-0.49	27.2	-5.4	-0.05
140	133	C	58	-29.85	0.24	33.84	14.14	0.12
140	160	C	1	-31.2	-0.49	24.22	-0.49	-0.0
140	59	U	3	-29.63	-0.32	26.47	-0.97	-0.01
140	88	C	31	-31.0	0.32	33.92	9.99	0.08
140	237	C	14	-19.14	-1.17	16.47	-16.33	-0.14

i-nuc	BP(j)	Nuc	#BP_Win	avgMFE	avgZ	avgED	SumZ	SumZ/#TotalWindows	BPs= 5
nt-141	-	A	120	-	-	-	-	-
141	NoBP	A	13	-26.93	-0.69	26.54	-8.99	-0.07
141	132	U	58	-29.85	0.24	33.84	14.14	0.12
141	159	U	1	-31.2	-0.49	24.22	-0.49	-0.0
141	58	U	3	-29.63	-0.32	26.47	-0.97	-0.01
141	87	U	31	-31.0	0.32	33.92	9.99	0.08
141	236	U	14	-19.14	-1.17	16.47	-16.33	-0.14

i-nuc	BP(j)	Nuc	#BP_Win	avgMFE	avgZ	avgED	SumZ	SumZ/#TotalWindows	BPs= 1
nt-142	-	U	120	-	-	-	-	-
142	NoBP	U	62	-26.95	-0.24	28.12	-15.13	-0.13
142	131	A	58	-29.85	0.24	33.84	14.14	0.12

i-nuc	BP(j)	Nuc	#BP_Win	avgMFE	avgZ	avgED	SumZ	SumZ/#TotalWindows	BPs= 2
nt-143	-	U	120	-	-	-	-	-
143	NoBP	U	60	-26.91	-0.18	28.85	-10.69	-0.09
143	130	G	56	-29.94	0.22	33.45	12.15	0.1
143	221	G	4	-21.35	-0.38	28.55	-1.52	-0.01

i-nuc	BP(j)	Nuc	#BP_Win	avgMFE	avgZ	avgED	SumZ	SumZ/#TotalWindows	BPs= 4
nt-144	-	U	120	-	-	-	-	-
144	129	A	47	-30.41	0.14	32.91	6.68	0.06
144	NoBP	U	54	-26.2	-0.19	28.64	-10.07	-0.08
144	55	A	3	-29.63	-0.32	26.47	-0.97	-0.01
144	84	A	3	-28.63	0.41	37.21	1.24	0.01
144	220	A	13	-25.61	0.3	33.88	3.95	0.03

i-nuc	BP(j)	Nuc	#BP_Win	avgMFE	avgZ	avgED	SumZ	SumZ/#TotalWindows	BPs= 7
nt-145	-	G	120	-	-	-	-	-
145	128	C	25	-31.4	-0.01	29.32	-0.34	-0.0
145	NoBP	G	7	-32.61	-0.77	24.46	-5.4	-0.04
145	158	C	4	-31.1	-0.31	28.37	-1.25	-0.01
145	54	C	3	-29.63	-0.32	26.47	-0.97	-0.01
145	83	C	3	-28.63	0.41	37.21	1.24	0.01
145	168	C	45	-29.45	0.56	37.24	25.39	0.21
145	219	C	13	-25.61	0.3	33.88	3.95	0.03
145	231	C	20	-18.01	-1.1	19.71	-21.92	-0.18

i-nuc	BP(j)	Nuc	#BP_Win	avgMFE	avgZ	avgED	SumZ	SumZ/#TotalWindows	BPs= 8
nt-146	-	G	120	-	-	-	-	-
146	NoBP	G	18	-35.14	-0.94	24.34	-16.84	-0.14
146	157	C	4	-31.1	-0.31	28.37	-1.25	-0.01
146	53	C	3	-29.63	-0.32	26.47	-0.97	-0.01
146	82	C	3	-28.63	0.41	37.21	1.24	0.01
146	167	C	45	-29.45	0.56	37.24	25.39	0.21
146	168	C	3	-28.2	0.63	42.1	1.89	0.02
146	184	C	9	-26.08	1.15	31.7	10.31	0.09
146	218	C	13	-25.61	0.3	33.88	3.95	0.03
146	230	C	22	-17.95	-0.98	20.78	-21.51	-0.18

i-nuc	BP(j)	Nuc	#BP_Win	avgMFE	avgZ	avgED	SumZ	SumZ/#TotalWindows	BPs= 6
nt-147	-	G	120	-	-	-	-	-
147	NoBP	G	25	-32.54	-0.58	26.89	-14.56	-0.12
147	52	C	3	-29.63	-0.32	26.47	-0.97	-0.01
147	166	C	45	-29.45	0.56	37.24	25.39	0.21
147	167	C	3	-28.2	0.63	42.1	1.89	0.02
147	183	U	9	-26.08	1.15	31.7	10.31	0.09
147	217	U	13	-25.61	0.3	33.88	3.95	0.03
147	229	C	22	-17.95	-0.98	20.78	-21.51	-0.18

i-nuc	BP(j)	Nuc	#BP_Win	avgMFE	avgZ	avgED	SumZ	SumZ/#TotalWindows	BPs= 4
nt-148	-	A	120	-	-	-	-	-
148	NoBP	A	73	-30.07	0.2	34.08	14.35	0.12
148	51	U	3	-29.63	-0.32	26.47	-0.97	-0.01
148	182	U	9	-26.08	1.15	31.7	10.31	0.09
148	216	U	13	-25.61	0.3	33.88	3.95	0.03
148	228	U	22	-17.95	-0.98	20.78	-21.51	-0.18

i-nuc	BP(j)	Nuc	#BP_Win	avgMFE	avgZ	avgED	SumZ	SumZ/#TotalWindows	BPs= 3
nt-149	-	A	120	-	-	-	-	-
149	NoBP	A	76	-29.67	0.2	33.96	14.85	0.12
149	181	U	9	-26.08	1.15	31.7	10.31	0.09
149	215	U	13	-25.61	0.3	33.88	3.95	0.03
149	227	U	22	-17.95	-0.98	20.78	-21.51	-0.18

i-nuc	BP(j)	Nuc	#BP_Win	avgMFE	avgZ	avgED	SumZ	SumZ/#TotalWindows	BPs= 4
nt-150	-	C	120	-	-	-	-	-
150	NoBP	C	95	-26.52	-0.04	31.07	-3.94	-0.03
150	123	G	1	-34.4	-0.4	32.11	-0.4	-0.0
150	127	G	2	-34.0	-0.46	34.16	-0.92	-0.01
150	180	G	9	-26.08	1.15	31.7	10.31	0.09
150	214	G	13	-25.61	0.3	33.88	3.95	0.03

i-nuc	BP(j)	Nuc	#BP_Win	avgMFE	avgZ	avgED	SumZ	SumZ/#TotalWindows	BPs= 4
nt-151	-	U	120	-	-	-	-	-
151	NoBP	U	57	-22.31	-0.16	27.51	-8.87	-0.07
151	122	G	1	-34.4	-0.4	32.11	-0.4	-0.0
151	126	A	2	-34.0	-0.46	34.16	-0.92	-0.01
151	43	G	3	-34.2	-0.86	23.62	-2.57	-0.02
151	163	A	57	-29.55	0.4	36.02	23.0	0.19

i-nuc	BP(j)	Nuc	#BP_Win	avgMFE	avgZ	avgED	SumZ	SumZ/#TotalWindows	BPs= 5
nt-152	-	C	120	-	-	-	-	-
152	NoBP	C	48	-21.09	-0.39	26.72	-18.92	-0.16
152	121	G	1	-34.4	-0.4	32.11	-0.4	-0.0
152	125	G	2	-34.0	-0.46	34.16	-0.92	-0.01
152	42	G	3	-34.2	-0.86	23.62	-2.57	-0.02
152	162	G	57	-29.55	0.4	36.02	23.0	0.19
152	178	G	9	-26.08	1.15	31.7	10.31	0.09

i-nuc	BP(j)	Nuc	#BP_Win	avgMFE	avgZ	avgED	SumZ	SumZ/#TotalWindows	BPs= 2
nt-153	-	A	120	-	-	-	-	-
153	NoBP	A	60	-22.1	-0.17	27.54	-10.07	-0.08
153	41	U	3	-34.2	-0.86	23.62	-2.57	-0.02
153	161	U	57	-29.55	0.4	36.02	23.0	0.19

i-nuc	BP(j)	Nuc	#BP_Win	avgMFE	avgZ	avgED	SumZ	SumZ/#TotalWindows	BPs= 5
nt-154	-	G	120	-	-	-	-	-
154	NoBP	G	16	-21.31	-0.19	29.01	-3.0	-0.03
154	40	C	3	-34.2	-0.86	23.62	-2.57	-0.02
154	160	C	57	-29.55	0.4	36.02	23.0	0.19
154	173	C	9	-26.08	1.15	31.7	10.31	0.09
154	209	C	13	-25.61	0.3	33.88	3.95	0.03
154	222	C	22	-17.95	-0.98	20.78	-21.51	-0.18

i-nuc	BP(j)	Nuc	#BP_Win	avgMFE	avgZ	avgED	SumZ	SumZ/#TotalWindows	BPs= 4
nt-155	-	C	120	-	-	-	-	-
155	NoBP	C	73	-27.43	0.27	34.39	19.48	0.16
155	39	G	3	-34.2	-0.86	23.62	-2.57	-0.02
155	172	G	9	-26.08	1.15	31.7	10.31	0.09
155	208	G	13	-25.61	0.3	33.88	3.95	0.03
155	221	G	22	-17.95	-0.98	20.78	-21.51	-0.18

i-nuc	BP(j)	Nuc	#BP_Win	avgMFE	avgZ	avgED	SumZ	SumZ/#TotalWindows	BPs= 0
nt-156	-	A	120	-	-	-	-	-
156	NoBP	A	120	-25.38	0.08	31.29	9.22	0.08

i-nuc	BP(j)	Nuc	#BP_Win	avgMFE	avgZ	avgED	SumZ	SumZ/#TotalWindows	BPs= 2
nt-157	-	C	120	-	-	-	-	-
157	NoBP	C	107	-24.9	-0.0	31.31	-0.17	-0.0
157	146	G	4	-31.1	-0.31	28.37	-1.25	-0.01
157	171	G	9	-26.08	1.15	31.7	10.31	0.09

i-nuc	BP(j)	Nuc	#BP_Win	avgMFE	avgZ	avgED	SumZ	SumZ/#TotalWindows	BPs= 2
nt-158	-	C	120	-	-	-	-	-
158	NoBP	C	107	-24.7	-0.01	31.24	-0.87	-0.01
158	145	G	4	-31.1	-0.31	28.37	-1.25	-0.01
158	170	G	9	-26.08	1.15	31.7	10.31	0.09

i-nuc	BP(j)	Nuc	#BP_Win	avgMFE	avgZ	avgED	SumZ	SumZ/#TotalWindows	BPs= 2
nt-159	-	U	120	-	-	-	-	-
159	NoBP	U	106	-24.69	0.04	30.85	4.22	0.04
159	141	A	1	-31.2	-0.49	24.22	-0.49	-0.0
159	205	A	13	-25.61	0.3	33.88	3.95	0.03

i-nuc	BP(j)	Nuc	#BP_Win	avgMFE	avgZ	avgED	SumZ	SumZ/#TotalWindows	BPs= 4
nt-160	-	C	120	-	-	-	-	-
160	NoBP	C	36	-21.14	-0.31	25.06	-11.09	-0.09
160	140	G	1	-31.2	-0.49	24.22	-0.49	-0.0
160	154	G	57	-29.55	0.4	36.02	23.0	0.19
160	204	G	13	-25.61	0.3	33.88	3.95	0.03
160	221	G	13	-11.79	-0.61	23.93	-7.92	-0.07

i-nuc	BP(j)	Nuc	#BP_Win	avgMFE	avgZ	avgED	SumZ	SumZ/#TotalWindows	BPs= 4
nt-161	-	U	120	-	-	-	-	-
161	NoBP	U	36	-20.7	-0.33	24.51	-11.93	-0.1
161	139	A	1	-31.2	-0.49	24.22	-0.49	-0.0
161	153	A	57	-29.55	0.4	36.02	23.0	0.19
161	203	A	13	-25.61	0.3	33.88	3.95	0.03
161	220	A	13	-11.79	-0.61	23.93	-7.92	-0.07

i-nuc	BP(j)	Nuc	#BP_Win	avgMFE	avgZ	avgED	SumZ	SumZ/#TotalWindows	BPs= 6
nt-162	-	G	120	-	-	-	-	-
162	138	C	1	-31.2	-0.49	24.22	-0.49	-0.0
162	152	C	57	-29.55	0.4	36.02	23.0	0.19
162	184	C	2	-28.25	0.55	37.02	1.1	0.01
162	NoBP	G	9	-26.08	1.15	31.7	10.31	0.09
162	202	U	13	-25.61	0.3	33.88	3.95	0.03
162	218	C	25	-17.6	-1.0	20.04	-24.9	-0.21
162	219	C	13	-11.79	-0.61	23.93	-7.92	-0.07

i-nuc	BP(j)	Nuc	#BP_Win	avgMFE	avgZ	avgED	SumZ	SumZ/#TotalWindows	BPs= 4
nt-163	-	A	120	-	-	-	-	-
163	151	U	57	-29.55	0.4	36.02	23.0	0.19
163	183	U	2	-28.25	0.55	37.02	1.1	0.01
163	NoBP	A	9	-26.08	1.15	31.7	10.31	0.09
163	201	U	13	-25.61	0.3	33.88	3.95	0.03
163	217	U	39	-15.54	-0.86	21.28	-33.62	-0.28

i-nuc	BP(j)	Nuc	#BP_Win	avgMFE	avgZ	avgED	SumZ	SumZ/#TotalWindows	BPs= 2
nt-164	-	A	120	-	-	-	-	-
164	NoBP	A	79	-28.27	0.47	35.08	36.93	0.31
164	182	U	2	-28.25	0.55	37.02	1.1	0.01
164	216	U	39	-15.54	-0.86	21.28	-33.62	-0.28

i-nuc	BP(j)	Nuc	#BP_Win	avgMFE	avgZ	avgED	SumZ	SumZ/#TotalWindows	BPs= 2
nt-165	-	A	120	-	-	-	-	-
165	NoBP	A	79	-28.03	0.47	35.03	36.83	0.31
165	181	U	2	-28.25	0.55	37.02	1.1	0.01
165	215	U	39	-15.54	-0.86	21.28	-33.62	-0.28

i-nuc	BP(j)	Nuc	#BP_Win	avgMFE	avgZ	avgED	SumZ	SumZ/#TotalWindows	BPs= 4
nt-166	-	C	120	-	-	-	-	-
166	NoBP	C	33	-25.48	0.34	31.81	11.13	0.09
166	81	G	1	-29.4	0.14	37.59	0.14	0.0
166	147	G	45	-29.45	0.56	37.24	25.39	0.21
166	180	G	2	-28.25	0.55	37.02	1.1	0.01
166	214	G	39	-15.54	-0.86	21.28	-33.62	-0.28

i-nuc	BP(j)	Nuc	#BP_Win	avgMFE	avgZ	avgED	SumZ	SumZ/#TotalWindows	BPs= 3
nt-167	-	C	120	-	-	-	-	-
167	NoBP	C	71	-19.71	-0.33	25.69	-23.37	-0.19
167	80	G	1	-29.4	0.14	37.59	0.14	0.0
167	146	G	45	-29.45	0.56	37.24	25.39	0.21
167	147	G	3	-28.2	0.63	42.1	1.89	0.02

i-nuc	BP(j)	Nuc	#BP_Win	avgMFE	avgZ	avgED	SumZ	SumZ/#TotalWindows	BPs= 4
nt-168	-	C	120	-	-	-	-	-
168	NoBP	C	69	-19.21	-0.36	25.18	-24.81	-0.21
168	79	G	1	-29.4	0.14	37.59	0.14	0.0
168	145	G	45	-29.45	0.56	37.24	25.39	0.21
168	178	G	2	-28.25	0.55	37.02	1.1	0.01
168	146	G	3	-28.2	0.63	42.1	1.89	0.02

i-nuc	BP(j)	Nuc	#BP_Win	avgMFE	avgZ	avgED	SumZ	SumZ/#TotalWindows	BPs= 3
nt-169	-	U	120	-	-	-	-	-
169	NoBP	U	116	-23.18	0.01	30.15	1.4	0.01
169	55	A	1	-29.4	0.32	36.88	0.32	0.0
169	84	A	1	-29.5	0.43	35.33	0.43	0.0
169	177	A	2	-28.25	0.55	37.02	1.1	0.01

i-nuc	BP(j)	Nuc	#BP_Win	avgMFE	avgZ	avgED	SumZ	SumZ/#TotalWindows	BPs= 6
nt-170	-	G	120	-	-	-	-	-
170	NoBP	G	41	-29.87	0.52	36.91	21.41	0.18
170	54	C	1	-29.4	0.32	36.88	0.32	0.0
170	83	C	1	-29.5	0.43	35.33	0.43	0.0
170	176	U	2	-28.25	0.55	37.02	1.1	0.01
170	211	C	53	-16.59	-0.66	23.63	-34.83	-0.29
170	158	C	9	-26.08	1.15	31.7	10.31	0.09
170	194	C	13	-25.61	0.3	33.88	3.95	0.03

i-nuc	BP(j)	Nuc	#BP_Win	avgMFE	avgZ	avgED	SumZ	SumZ/#TotalWindows	BPs= 7
nt-171	-	G	120	-	-	-	-	-
171	NoBP	G	17	-27.25	0.91	42.91	15.4	0.13
171	53	C	1	-29.4	0.32	36.88	0.32	0.0
171	82	C	1	-29.5	0.43	35.33	0.43	0.0
171	83	C	25	-31.53	0.29	33.26	7.29	0.06
171	210	C	53	-16.59	-0.66	23.63	-34.83	-0.29
171	157	C	9	-26.08	1.15	31.7	10.31	0.09
171	193	C	13	-25.61	0.3	33.88	3.95	0.03
171	207	C	1	-9.1	-0.18	23.33	-0.18	-0.0

i-nuc	BP(j)	Nuc	#BP_Win	avgMFE	avgZ	avgED	SumZ	SumZ/#TotalWindows	BPs= 6
nt-172	-	G	120	-	-	-	-	-
172	NoBP	G	18	-27.38	0.89	42.45	16.01	0.13
172	82	C	25	-31.53	0.29	33.26	7.29	0.06
172	209	C	53	-16.59	-0.66	23.63	-34.83	-0.29
172	155	C	9	-26.08	1.15	31.7	10.31	0.09
172	192	C	13	-25.61	0.3	33.88	3.95	0.03
172	206	C	1	-9.1	-0.18	23.33	-0.18	-0.0
172	280	C	1	-8.04	-0.45	19.78	-0.45	-0.0

i-nuc	BP(j)	Nuc	#BP_Win	avgMFE	avgZ	avgED	SumZ	SumZ/#TotalWindows	BPs= 5
nt-173	-	C	120	-	-	-	-	-
173	NoBP	C	31	-25.28	0.59	37.81	18.42	0.15
173	80	G	1	-29.5	0.43	35.33	0.43	0.0
173	81	G	25	-31.53	0.29	33.26	7.29	0.06
173	208	G	53	-16.59	-0.66	23.63	-34.83	-0.29
173	154	G	9	-26.08	1.15	31.7	10.31	0.09
173	279	G	1	-8.04	-0.45	19.78	-0.45	-0.0

i-nuc	BP(j)	Nuc	#BP_Win	avgMFE	avgZ	avgED	SumZ	SumZ/#TotalWindows	BPs= 4
nt-174	-	C	120	-	-	-	-	-
174	79	G	1	-29.5	0.43	35.33	0.43	0.0
174	80	G	25	-31.53	0.29	33.26	7.29	0.06
174	NoBP	C	39	-25.36	0.71	36.26	27.58	0.23
174	204	G	54	-16.45	-0.65	23.62	-35.01	-0.29
174	278	G	1	-8.04	-0.45	19.78	-0.45	-0.0

i-nuc	BP(j)	Nuc	#BP_Win	avgMFE	avgZ	avgED	SumZ	SumZ/#TotalWindows	BPs= 2
nt-175	-	U	120	-	-	-	-	-
175	79	G	24	-31.57	0.29	33.12	6.93	0.06
175	NoBP	U	42	-24.65	0.64	35.4	26.83	0.22
175	203	A	54	-16.45	-0.65	23.62	-35.01	-0.29

i-nuc	BP(j)	Nuc	#BP_Win	avgMFE	avgZ	avgED	SumZ	SumZ/#TotalWindows	BPs= 1
nt-176	-	U	120	-	-	-	-	-
176	NoBP	U	118	-22.05	-0.03	29.39	-2.95	-0.02
176	170	G	2	-28.25	0.55	37.02	1.1	0.01

i-nuc	BP(j)	Nuc	#BP_Win	avgMFE	avgZ	avgED	SumZ	SumZ/#TotalWindows	BPs= 4
nt-177	-	A	120	-	-	-	-	-
177	NoBP	A	50	-26.97	0.56	34.34	28.09	0.23
177	169	U	2	-28.25	0.55	37.02	1.1	0.01
177	201	U	54	-16.45	-0.65	23.62	-35.01	-0.29
177	186	U	13	-25.61	0.3	33.88	3.95	0.03
177	277	U	1	-8.04	-0.45	19.78	-0.45	-0.0

i-nuc	BP(j)	Nuc	#BP_Win	avgMFE	avgZ	avgED	SumZ	SumZ/#TotalWindows	BPs= 7
nt-178	-	G	120	-	-	-	-	-
178	NoBP	G	22	-31.53	0.33	33.53	7.24	0.06
178	168	C	2	-28.25	0.55	37.02	1.1	0.01
178	128	C	13	-26.87	1.03	44.75	13.45	0.11
178	200	C	54	-16.45	-0.65	23.62	-35.01	-0.29
178	152	C	9	-26.08	1.15	31.7	10.31	0.09
178	185	C	13	-25.61	0.3	33.88	3.95	0.03
178	276	C	1	-8.04	-0.45	19.78	-0.45	-0.0
178	209	C	6	-7.77	-0.58	16.21	-3.46	-0.03

i-nuc	BP(j)	Nuc	#BP_Win	avgMFE	avgZ	avgED	SumZ	SumZ/#TotalWindows	BPs= 2
nt-179	-	C	120	-	-	-	-	-
179	NoBP	C	101	-21.69	-0.14	27.9	-13.91	-0.12
179	127	G	13	-26.87	1.03	44.75	13.45	0.11
179	208	G	6	-7.77	-0.58	16.21	-3.46	-0.03

i-nuc	BP(j)	Nuc	#BP_Win	avgMFE	avgZ	avgED	SumZ	SumZ/#TotalWindows	BPs= 5
nt-180	-	G	120	-	-	-	-	-
180	NoBP	G	48	-27.66	0.46	36.02	22.32	0.19
180	166	C	2	-28.25	0.55	37.02	1.1	0.01
180	199	C	54	-16.45	-0.65	23.62	-35.01	-0.29
180	150	C	9	-26.08	1.15	31.7	10.31	0.09
180	275	C	1	-8.04	-0.45	19.78	-0.45	-0.0
180	207	C	6	-7.77	-0.58	16.21	-3.46	-0.03

i-nuc	BP(j)	Nuc	#BP_Win	avgMFE	avgZ	avgED	SumZ	SumZ/#TotalWindows	BPs= 5
nt-181	-	U	120	-	-	-	-	-
181	NoBP	U	41	-24.41	0.09	29.96	3.76	0.03
181	165	A	2	-28.25	0.55	37.02	1.1	0.01
181	125	G	13	-26.87	1.03	44.75	13.45	0.11
181	198	A	54	-16.45	-0.65	23.62	-35.01	-0.29
181	149	A	9	-26.08	1.15	31.7	10.31	0.09
181	274	A	1	-8.04	-0.45	19.78	-0.45	-0.0

i-nuc	BP(j)	Nuc	#BP_Win	avgMFE	avgZ	avgED	SumZ	SumZ/#TotalWindows	BPs= 4
nt-182	-	U	120	-	-	-	-	-
182	NoBP	U	95	-19.63	-0.35	26.19	-32.92	-0.27
182	164	A	2	-28.25	0.55	37.02	1.1	0.01
182	124	A	13	-26.87	1.03	44.75	13.45	0.11
182	148	A	9	-26.08	1.15	31.7	10.31	0.09
182	273	A	1	-8.04	-0.45	19.78	-0.45	-0.0

i-nuc	BP(j)	Nuc	#BP_Win	avgMFE	avgZ	avgED	SumZ	SumZ/#TotalWindows	BPs= 4
nt-183	-	U	120	-	-	-	-	-
183	NoBP	U	95	-19.38	-0.36	26.02	-34.57	-0.29
183	163	A	2	-28.25	0.55	37.02	1.1	0.01
183	123	G	13	-26.87	1.03	44.75	13.45	0.11
183	147	G	9	-26.08	1.15	31.7	10.31	0.09
183	272	A	1	-8.04	-0.45	19.78	-0.45	-0.0

i-nuc	BP(j)	Nuc	#BP_Win	avgMFE	avgZ	avgED	SumZ	SumZ/#TotalWindows	BPs= 3
nt-184	-	C	120	-	-	-	-	-
184	NoBP	C	96	-19.01	-0.38	25.79	-36.51	-0.3
184	162	G	2	-28.25	0.55	37.02	1.1	0.01
184	122	G	13	-26.87	1.03	44.75	13.45	0.11
184	146	G	9	-26.08	1.15	31.7	10.31	0.09

i-nuc	BP(j)	Nuc	#BP_Win	avgMFE	avgZ	avgED	SumZ	SumZ/#TotalWindows	BPs= 3
nt-185	-	C	120	-	-	-	-	-
185	NoBP	C	85	-17.94	-0.48	24.64	-40.59	-0.34
185	121	G	13	-26.87	1.03	44.75	13.45	0.11
185	125	G	9	-26.08	1.15	31.7	10.31	0.09
185	178	G	13	-25.61	0.3	33.88	3.95	0.03

i-nuc	BP(j)	Nuc	#BP_Win	avgMFE	avgZ	avgED	SumZ	SumZ/#TotalWindows	BPs= 3
nt-186	-	U	120	-	-	-	-	-
186	NoBP	U	85	-17.65	-0.49	24.47	-41.78	-0.35
186	120	A	13	-26.87	1.03	44.75	13.45	0.11
186	124	A	9	-26.08	1.15	31.7	10.31	0.09
186	177	A	13	-25.61	0.3	33.88	3.95	0.03

i-nuc	BP(j)	Nuc	#BP_Win	avgMFE	avgZ	avgED	SumZ	SumZ/#TotalWindows	BPs= 2
nt-187	-	C	120	-	-	-	-	-
187	NoBP	C	98	-18.46	-0.4	25.56	-39.02	-0.33
187	119	G	13	-26.87	1.03	44.75	13.45	0.11
187	123	G	9	-26.08	1.15	31.7	10.31	0.09

i-nuc	BP(j)	Nuc	#BP_Win	avgMFE	avgZ	avgED	SumZ	SumZ/#TotalWindows	BPs= 2
nt-188	-	C	120	-	-	-	-	-
188	NoBP	C	98	-18.22	-0.41	25.41	-40.19	-0.33
188	118	G	13	-26.87	1.03	44.75	13.45	0.11
188	122	G	9	-26.08	1.15	31.7	10.31	0.09

i-nuc	BP(j)	Nuc	#BP_Win	avgMFE	avgZ	avgED	SumZ	SumZ/#TotalWindows	BPs= 1
nt-189	-	C	120	-	-	-	-	-
189	NoBP	C	111	-19.01	-0.25	27.54	-27.91	-0.23
189	121	G	9	-26.08	1.15	31.7	10.31	0.09

i-nuc	BP(j)	Nuc	#BP_Win	avgMFE	avgZ	avgED	SumZ	SumZ/#TotalWindows	BPs= 0
nt-190	-	A	120	-	-	-	-	-
190	NoBP	A	120	-19.34	-0.16	27.72	-18.96	-0.16

i-nuc	BP(j)	Nuc	#BP_Win	avgMFE	avgZ	avgED	SumZ	SumZ/#TotalWindows	BPs= 2
nt-191	-	U	120	-	-	-	-	-
191	NoBP	U	108	-18.4	-0.33	26.79	-35.69	-0.3
191	120	A	9	-26.08	1.15	31.7	10.31	0.09
191	116	A	3	-25.1	1.65	43.24	4.94	0.04

i-nuc	BP(j)	Nuc	#BP_Win	avgMFE	avgZ	avgED	SumZ	SumZ/#TotalWindows	BPs= 3
nt-192	-	C	120	-	-	-	-	-
192	NoBP	C	95	-17.16	-0.43	25.61	-41.06	-0.34
192	119	G	9	-26.08	1.15	31.7	10.31	0.09
192	115	G	3	-25.1	1.65	43.24	4.94	0.04
192	172	G	13	-25.61	0.3	33.88	3.95	0.03

i-nuc	BP(j)	Nuc	#BP_Win	avgMFE	avgZ	avgED	SumZ	SumZ/#TotalWindows	BPs= 3
nt-193	-	C	120	-	-	-	-	-
193	NoBP	C	95	-16.9	-0.45	25.41	-42.53	-0.35
193	118	G	9	-26.08	1.15	31.7	10.31	0.09
193	114	G	3	-25.1	1.65	43.24	4.94	0.04
193	171	G	13	-25.61	0.3	33.88	3.95	0.03

i-nuc	BP(j)	Nuc	#BP_Win	avgMFE	avgZ	avgED	SumZ	SumZ/#TotalWindows	BPs= 1
nt-194	-	C	120	-	-	-	-	-
194	NoBP	C	107	-17.68	-0.27	26.25	-28.83	-0.24
194	170	G	13	-25.61	0.3	33.88	3.95	0.03

i-nuc	BP(j)	Nuc	#BP_Win	avgMFE	avgZ	avgED	SumZ	SumZ/#TotalWindows	BPs= 1
nt-195	-	U	120	-	-	-	-	-
195	NoBP	U	111	-17.71	-0.33	26.51	-36.81	-0.31
195	116	A	9	-26.08	1.15	31.7	10.31	0.09

i-nuc	BP(j)	Nuc	#BP_Win	avgMFE	avgZ	avgED	SumZ	SumZ/#TotalWindows	BPs= 1
nt-196	-	U	120	-	-	-	-	-
196	NoBP	U	111	-17.49	-0.35	26.29	-38.47	-0.32
196	115	G	9	-26.08	1.15	31.7	10.31	0.09

i-nuc	BP(j)	Nuc	#BP_Win	avgMFE	avgZ	avgED	SumZ	SumZ/#TotalWindows	BPs= 1
nt-197	-	C	120	-	-	-	-	-
197	NoBP	C	111	-17.28	-0.36	26.06	-40.05	-0.33
197	114	G	9	-26.08	1.15	31.7	10.31	0.09

i-nuc	BP(j)	Nuc	#BP_Win	avgMFE	avgZ	avgED	SumZ	SumZ/#TotalWindows	BPs= 1
nt-198	-	A	120	-	-	-	-	-
198	NoBP	A	66	-18.78	0.06	28.43	3.65	0.03
198	181	U	54	-16.45	-0.65	23.62	-35.01	-0.29

i-nuc	BP(j)	Nuc	#BP_Win	avgMFE	avgZ	avgED	SumZ	SumZ/#TotalWindows	BPs= 1
nt-199	-	C	120	-	-	-	-	-
199	NoBP	C	66	-18.43	0.03	28.01	2.31	0.02
199	180	G	54	-16.45	-0.65	23.62	-35.01	-0.29

i-nuc	BP(j)	Nuc	#BP_Win	avgMFE	avgZ	avgED	SumZ	SumZ/#TotalWindows	BPs= 2
nt-200	-	C	120	-	-	-	-	-
200	NoBP	C	57	-16.81	-0.16	27.07	-8.92	-0.07
200	178	G	54	-16.45	-0.65	23.62	-35.01	-0.29
200	111	G	9	-26.08	1.15	31.7	10.31	0.09

i-nuc	BP(j)	Nuc	#BP_Win	avgMFE	avgZ	avgED	SumZ	SumZ/#TotalWindows	BPs= 3
nt-201	-	U	120	-	-	-	-	-
201	NoBP	U	44	-13.75	-0.32	24.66	-14.24	-0.12
201	177	A	54	-16.45	-0.65	23.62	-35.01	-0.29
201	110	A	9	-26.08	1.15	31.7	10.31	0.09
201	163	A	13	-25.61	0.3	33.88	3.95	0.03

i-nuc	BP(j)	Nuc	#BP_Win	avgMFE	avgZ	avgED	SumZ	SumZ/#TotalWindows	BPs= 1
nt-202	-	U	120	-	-	-	-	-
202	NoBP	U	107	-15.96	-0.37	24.51	-40.11	-0.33
202	162	G	13	-25.61	0.3	33.88	3.95	0.03

i-nuc	BP(j)	Nuc	#BP_Win	avgMFE	avgZ	avgED	SumZ	SumZ/#TotalWindows	BPs= 4
nt-203	-	A	120	-	-	-	-	-
203	NoBP	A	43	-12.97	-0.38	23.61	-16.35	-0.14
203	175	U	54	-16.45	-0.65	23.62	-35.01	-0.29
203	108	U	9	-26.08	1.15	31.7	10.31	0.09
203	161	U	13	-25.61	0.3	33.88	3.95	0.03
203	269	U	1	-8.04	-0.45	19.78	-0.45	-0.0

i-nuc	BP(j)	Nuc	#BP_Win	avgMFE	avgZ	avgED	SumZ	SumZ/#TotalWindows	BPs= 5
nt-204	-	G	120	-	-	-	-	-
204	NoBP	G	40	-11.38	-0.52	21.2	-20.69	-0.17
204	92	C	3	-27.63	0.92	46.82	2.77	0.02
204	174	C	54	-16.45	-0.65	23.62	-35.01	-0.29
204	107	C	9	-26.08	1.15	31.7	10.31	0.09
204	160	C	13	-25.61	0.3	33.88	3.95	0.03
204	268	U	1	-8.04	-0.45	19.78	-0.45	-0.0

i-nuc	BP(j)	Nuc	#BP_Win	avgMFE	avgZ	avgED	SumZ	SumZ/#TotalWindows	BPs= 4
nt-205	-	A	120	-	-	-	-	-
205	NoBP	A	94	-14.09	-0.62	22.3	-57.96	-0.48
205	91	U	3	-27.63	0.92	46.82	2.77	0.02
205	106	U	9	-26.08	1.15	31.7	10.31	0.09
205	159	U	13	-25.61	0.3	33.88	3.95	0.03
205	267	U	1	-8.04	-0.45	19.78	-0.45	-0.0

i-nuc	BP(j)	Nuc	#BP_Win	avgMFE	avgZ	avgED	SumZ	SumZ/#TotalWindows	BPs= 3
nt-206	-	C	120	-	-	-	-	-
206	NoBP	C	115	-16.21	-0.4	24.08	-45.85	-0.38
206	90	G	3	-27.63	0.92	46.82	2.77	0.02
206	172	G	1	-9.1	-0.18	23.33	-0.18	-0.0
206	266	G	1	-8.04	-0.45	19.78	-0.45	-0.0

i-nuc	BP(j)	Nuc	#BP_Win	avgMFE	avgZ	avgED	SumZ	SumZ/#TotalWindows	BPs= 3
nt-207	-	C	120	-	-	-	-	-
207	NoBP	C	112	-16.79	-0.37	24.83	-41.86	-0.35
207	171	G	1	-9.1	-0.18	23.33	-0.18	-0.0
207	265	G	1	-8.04	-0.45	19.78	-0.45	-0.0
207	180	G	6	-7.77	-0.58	16.21	-3.46	-0.03

i-nuc	BP(j)	Nuc	#BP_Win	avgMFE	avgZ	avgED	SumZ	SumZ/#TotalWindows	BPs= 3
nt-208	-	G	120	-	-	-	-	-
208	NoBP	G	48	-13.87	-0.29	22.93	-13.83	-0.12
208	173	C	53	-16.59	-0.66	23.63	-34.83	-0.29
208	155	C	13	-25.61	0.3	33.88	3.95	0.03
208	179	C	6	-7.77	-0.58	16.21	-3.46	-0.03

i-nuc	BP(j)	Nuc	#BP_Win	avgMFE	avgZ	avgED	SumZ	SumZ/#TotalWindows	BPs= 3
nt-209	-	C	120	-	-	-	-	-
209	NoBP	C	48	-13.46	-0.35	22.26	-16.7	-0.14
209	172	G	53	-16.59	-0.66	23.63	-34.83	-0.29
209	154	G	13	-25.61	0.3	33.88	3.95	0.03
209	178	G	6	-7.77	-0.58	16.21	-3.46	-0.03

i-nuc	BP(j)	Nuc	#BP_Win	avgMFE	avgZ	avgED	SumZ	SumZ/#TotalWindows	BPs= 1
nt-210	-	C	120	-	-	-	-	-
210	NoBP	C	67	-15.01	-0.28	23.49	-18.68	-0.16
210	171	G	53	-16.59	-0.66	23.63	-34.83	-0.29

i-nuc	BP(j)	Nuc	#BP_Win	avgMFE	avgZ	avgED	SumZ	SumZ/#TotalWindows	BPs= 1
nt-211	-	C	120	-	-	-	-	-
211	NoBP	C	67	-14.73	-0.31	23.02	-21.07	-0.18
211	170	G	53	-16.59	-0.66	23.63	-34.83	-0.29

i-nuc	BP(j)	Nuc	#BP_Win	avgMFE	avgZ	avgED	SumZ	SumZ/#TotalWindows	BPs= 1
nt-212	-	U	120	-	-	-	-	-
212	NoBP	U	91	-17.89	-0.33	25.49	-30.31	-0.25
212	291	A	29	-7.59	-0.98	15.21	-28.37	-0.24

i-nuc	BP(j)	Nuc	#BP_Win	avgMFE	avgZ	avgED	SumZ	SumZ/#TotalWindows	BPs= 1
nt-213	-	U	120	-	-	-	-	-
213	NoBP	U	91	-17.68	-0.36	25.18	-32.83	-0.27
213	290	A	29	-7.59	-0.98	15.21	-28.37	-0.24

i-nuc	BP(j)	Nuc	#BP_Win	avgMFE	avgZ	avgED	SumZ	SumZ/#TotalWindows	BPs= 3
nt-214	-	G	120	-	-	-	-	-
214	NoBP	G	39	-16.69	-0.15	25.48	-5.69	-0.05
214	150	C	13	-25.61	0.3	33.88	3.95	0.03
214	166	C	39	-15.54	-0.86	21.28	-33.62	-0.28
214	289	C	29	-7.59	-0.98	15.21	-28.37	-0.24

i-nuc	BP(j)	Nuc	#BP_Win	avgMFE	avgZ	avgED	SumZ	SumZ/#TotalWindows	BPs= 3
nt-215	-	U	120	-	-	-	-	-
215	NoBP	U	39	-16.2	-0.22	24.79	-8.45	-0.07
215	149	A	13	-25.61	0.3	33.88	3.95	0.03
215	165	A	39	-15.54	-0.86	21.28	-33.62	-0.28
215	288	A	29	-7.59	-0.98	15.21	-28.37	-0.24

i-nuc	BP(j)	Nuc	#BP_Win	avgMFE	avgZ	avgED	SumZ	SumZ/#TotalWindows	BPs= 3
nt-216	-	U	120	-	-	-	-	-
216	NoBP	U	67	-12.32	-0.58	20.25	-38.67	-0.32
216	148	A	13	-25.61	0.3	33.88	3.95	0.03
216	164	A	39	-15.54	-0.86	21.28	-33.62	-0.28
216	255	A	1	-8.04	-0.45	19.78	-0.45	-0.0

i-nuc	BP(j)	Nuc	#BP_Win	avgMFE	avgZ	avgED	SumZ	SumZ/#TotalWindows	BPs= 4
nt-217	-	U	120	-	-	-	-	-
217	NoBP	U	65	-11.75	-0.66	19.48	-42.79	-0.36
217	147	G	13	-25.61	0.3	33.88	3.95	0.03
217	137	A	2	-23.15	0.6	32.12	1.2	0.01
217	163	A	39	-15.54	-0.86	21.28	-33.62	-0.28
217	254	A	1	-8.04	-0.45	19.78	-0.45	-0.0

i-nuc	BP(j)	Nuc	#BP_Win	avgMFE	avgZ	avgED	SumZ	SumZ/#TotalWindows	BPs= 4
nt-218	-	C	120	-	-	-	-	-
218	NoBP	C	79	-11.62	-0.69	20.03	-54.73	-0.46
218	146	G	13	-25.61	0.3	33.88	3.95	0.03
218	136	G	2	-23.15	0.6	32.12	1.2	0.01
218	162	G	25	-17.6	-1.0	20.04	-24.9	-0.21
218	253	G	1	-8.04	-0.45	19.78	-0.45	-0.0

i-nuc	BP(j)	Nuc	#BP_Win	avgMFE	avgZ	avgED	SumZ	SumZ/#TotalWindows	BPs= 4
nt-219	-	C	120	-	-	-	-	-
219	NoBP	C	91	-13.12	-0.83	19.32	-75.26	-0.63
219	145	G	13	-25.61	0.3	33.88	3.95	0.03
219	135	G	2	-23.15	0.6	32.12	1.2	0.01
219	162	G	13	-11.79	-0.61	23.93	-7.92	-0.07
219	252	G	1	-8.04	-0.45	19.78	-0.45	-0.0

i-nuc	BP(j)	Nuc	#BP_Win	avgMFE	avgZ	avgED	SumZ	SumZ/#TotalWindows	BPs= 4
nt-220	-	A	120	-	-	-	-	-
220	NoBP	A	46	-16.84	-0.62	22.16	-28.51	-0.24
220	144	U	13	-25.61	0.3	33.88	3.95	0.03
220	134	U	2	-23.15	0.6	32.12	1.2	0.01
220	161	U	13	-11.79	-0.61	23.93	-7.92	-0.07
220	281	U	46	-9.07	-1.09	16.24	-50.16	-0.42

i-nuc	BP(j)	Nuc	#BP_Win	avgMFE	avgZ	avgED	SumZ	SumZ/#TotalWindows	BPs= 7
nt-221	-	G	120	-	-	-	-	-
221	NoBP	G	28	-18.2	-0.07	25.66	-1.84	-0.02
221	128	C	3	-26.03	0.56	39.68	1.68	0.01
221	133	C	2	-23.15	0.6	32.12	1.2	0.01
221	155	C	22	-17.95	-0.98	20.78	-21.51	-0.18
221	143	U	4	-21.35	-0.38	28.55	-1.52	-0.01
221	160	C	13	-11.79	-0.61	23.93	-7.92	-0.07
221	280	C	46	-9.07	-1.09	16.24	-50.16	-0.42
221	338	U	2	-15.67	-2.26	19.74	-4.52	-0.04

i-nuc	BP(j)	Nuc	#BP_Win	avgMFE	avgZ	avgED	SumZ	SumZ/#TotalWindows	BPs= 5
nt-222	-	C	120	-	-	-	-	-
222	NoBP	C	41	-15.13	-0.44	24.03	-18.06	-0.15
222	123	G	6	-28.23	0.63	34.52	3.79	0.03
222	127	G	3	-26.03	0.56	39.68	1.68	0.01
222	154	G	22	-17.95	-0.98	20.78	-21.51	-0.18
222	279	G	46	-9.07	-1.09	16.24	-50.16	-0.42
222	337	G	2	-15.67	-2.26	19.74	-4.52	-0.04

i-nuc	BP(j)	Nuc	#BP_Win	avgMFE	avgZ	avgED	SumZ	SumZ/#TotalWindows	BPs= 3
nt-223	-	C	120	-	-	-	-	-
223	NoBP	C	66	-16.49	-0.64	23.41	-42.28	-0.35
223	122	G	6	-28.23	0.63	34.52	3.79	0.03
223	278	G	46	-9.07	-1.09	16.24	-50.16	-0.42
223	336	G	2	-15.67	-2.26	19.74	-4.52	-0.04

i-nuc	BP(j)	Nuc	#BP_Win	avgMFE	avgZ	avgED	SumZ	SumZ/#TotalWindows	BPs= 4
nt-224	-	C	120	-	-	-	-	-
224	NoBP	C	107	-12.87	-0.93	19.55	-99.71	-0.83
224	121	G	6	-28.23	0.63	34.52	3.79	0.03
224	125	G	3	-26.03	0.56	39.68	1.68	0.01
224	130	G	2	-23.15	0.6	32.12	1.2	0.01
224	335	G	2	-15.67	-2.26	19.74	-4.52	-0.04

i-nuc	BP(j)	Nuc	#BP_Win	avgMFE	avgZ	avgED	SumZ	SumZ/#TotalWindows	BPs= 3
nt-225	-	C	120	-	-	-	-	-
225	NoBP	C	109	-13.02	-0.94	19.62	-102.42	-0.85
225	119	G	6	-28.23	0.63	34.52	3.79	0.03
225	123	G	3	-26.03	0.56	39.68	1.68	0.01
225	334	G	2	-15.67	-2.26	19.74	-4.52	-0.04

i-nuc	BP(j)	Nuc	#BP_Win	avgMFE	avgZ	avgED	SumZ	SumZ/#TotalWindows	BPs= 2
nt-226	-	C	120	-	-	-	-	-
226	NoBP	C	111	-13.04	-1.0	19.46	-111.4	-0.93
226	118	G	6	-28.23	0.63	34.52	3.79	0.03
226	122	G	3	-26.03	0.56	39.68	1.68	0.01

i-nuc	BP(j)	Nuc	#BP_Win	avgMFE	avgZ	avgED	SumZ	SumZ/#TotalWindows	BPs= 4
nt-227	-	U	120	-	-	-	-	-
227	NoBP	U	87	-11.56	-1.1	18.53	-96.04	-0.8
227	117	A	6	-28.23	0.63	34.52	3.79	0.03
227	121	G	3	-26.03	0.56	39.68	1.68	0.01
227	127	G	2	-23.15	0.6	32.12	1.2	0.01
227	149	A	22	-17.95	-0.98	20.78	-21.51	-0.18

i-nuc	BP(j)	Nuc	#BP_Win	avgMFE	avgZ	avgED	SumZ	SumZ/#TotalWindows	BPs= 5
nt-228	-	U	120	-	-	-	-	-
228	NoBP	U	83	-11.08	-1.19	17.7	-99.08	-0.83
228	116	A	6	-28.23	0.63	34.52	3.79	0.03
228	120	A	3	-26.03	0.56	39.68	1.68	0.01
228	126	A	2	-23.15	0.6	32.12	1.2	0.01
228	148	A	22	-17.95	-0.98	20.78	-21.51	-0.18
228	137	A	4	-21.35	-0.38	28.55	-1.52	-0.01

i-nuc	BP(j)	Nuc	#BP_Win	avgMFE	avgZ	avgED	SumZ	SumZ/#TotalWindows	BPs= 5
nt-229	-	C	120	-	-	-	-	-
229	115	G	6	-28.23	0.63	34.52	3.79	0.03
229	119	G	3	-26.03	0.56	39.68	1.68	0.01
229	125	G	2	-23.15	0.6	32.12	1.2	0.01
229	147	G	22	-17.95	-0.98	20.78	-21.51	-0.18
229	136	G	4	-21.35	-0.38	28.55	-1.52	-0.01
229	NoBP	C	83	-11.07	-1.24	17.37	-103.08	-0.86

i-nuc	BP(j)	Nuc	#BP_Win	avgMFE	avgZ	avgED	SumZ	SumZ/#TotalWindows	BPs= 4
nt-230	-	C	120	-	-	-	-	-
230	114	G	4	-29.45	0.34	29.98	1.37	0.01
230	NoBP	C	87	-11.72	-1.19	17.98	-103.89	-0.87
230	118	G	3	-26.03	0.56	39.68	1.68	0.01
230	146	G	22	-17.95	-0.98	20.78	-21.51	-0.18
230	135	G	4	-21.35	-0.38	28.55	-1.52	-0.01

i-nuc	BP(j)	Nuc	#BP_Win	avgMFE	avgZ	avgED	SumZ	SumZ/#TotalWindows	BPs= 4
nt-231	-	C	120	-	-	-	-	-
231	NoBP	C	96	-12.84	-1.05	19.48	-100.84	-0.84
231	123	G	2	-23.15	0.6	32.12	1.2	0.01
231	145	G	20	-18.01	-1.1	19.71	-21.92	-0.18
231	349	G	1	-27.9	-2.86	16.59	-2.86	-0.02
231	350	G	1	-30.3	-3.04	14.59	-3.04	-0.03

i-nuc	BP(j)	Nuc	#BP_Win	avgMFE	avgZ	avgED	SumZ	SumZ/#TotalWindows	BPs= 5
nt-232	-	C	120	-	-	-	-	-
232	NoBP	C	103	-13.7	-1.12	18.79	-115.77	-0.96
232	122	G	2	-23.15	0.6	32.12	1.2	0.01
232	266	G	11	-11.54	-0.44	25.54	-4.85	-0.04
232	348	G	2	-26.25	-2.6	17.4	-5.2	-0.04
232	349	G	1	-30.3	-3.04	14.59	-3.04	-0.03
232	351	G	1	-28.5	-1.83	23.25	-1.83	-0.02

i-nuc	BP(j)	Nuc	#BP_Win	avgMFE	avgZ	avgED	SumZ	SumZ/#TotalWindows	BPs= 6
nt-233	-	C	120	-	-	-	-	-
233	NoBP	C	102	-13.6	-1.16	18.55	-117.9	-0.98
233	121	G	2	-23.15	0.6	32.12	1.2	0.01
233	127	G	1	-22.5	0.55	41.52	0.55	0.0
233	265	G	11	-11.54	-0.44	25.54	-4.85	-0.04
233	347	G	2	-26.25	-2.6	17.4	-5.2	-0.04
233	348	G	1	-30.3	-3.04	14.59	-3.04	-0.03
233	350	G	1	-28.5	-1.83	23.25	-1.83	-0.02

i-nuc	BP(j)	Nuc	#BP_Win	avgMFE	avgZ	avgED	SumZ	SumZ/#TotalWindows	BPs= 6
nt-234	-	U	120	-	-	-	-	-
234	NoBP	U	102	-13.69	-1.22	18.36	-124.19	-1.03
234	120	A	2	-23.15	0.6	32.12	1.2	0.01
234	126	A	1	-22.5	0.55	41.52	0.55	0.0
234	131	A	2	-22.5	-0.4	23.6	-0.8	-0.01
234	264	A	11	-11.54	-0.44	25.54	-4.85	-0.04
234	347	G	1	-30.3	-3.04	14.59	-3.04	-0.03
234	349	G	1	-28.5	-1.83	23.25	-1.83	-0.02

i-nuc	BP(j)	Nuc	#BP_Win	avgMFE	avgZ	avgED	SumZ	SumZ/#TotalWindows	BPs= 4
nt-235	-	U	120	-	-	-	-	-
235	NoBP	U	115	-13.76	-1.17	18.97	-134.28	-1.12
235	119	G	1	-23.8	0.55	30.79	0.55	0.0
235	125	G	1	-22.5	0.55	41.52	0.55	0.0
235	130	G	2	-22.5	-0.4	23.6	-0.8	-0.01
235	348	G	1	-28.5	-1.83	23.25	-1.83	-0.02

i-nuc	BP(j)	Nuc	#BP_Win	avgMFE	avgZ	avgED	SumZ	SumZ/#TotalWindows	BPs= 7
nt-236	-	U	120	-	-	-	-	-
236	NoBP	U	95	-12.17	-1.13	18.98	-107.02	-0.89
236	124	A	1	-22.5	0.55	41.52	0.55	0.0
236	129	A	2	-22.5	-0.4	23.6	-0.8	-0.01
236	131	A	2	-20.2	-0.36	33.5	-0.72	-0.01
236	141	A	14	-19.14	-1.17	16.47	-16.33	-0.14
236	345	A	3	-27.6	-2.75	16.46	-8.24	-0.07
236	347	G	1	-28.5	-1.83	23.25	-1.83	-0.02
236	354	A	2	-32.9	-2.08	22.32	-4.16	-0.03

i-nuc	BP(j)	Nuc	#BP_Win	avgMFE	avgZ	avgED	SumZ	SumZ/#TotalWindows	BPs= 6
nt-237	-	C	120	-	-	-	-	-
237	NoBP	C	95	-12.21	-1.15	18.86	-109.7	-0.91
237	123	G	1	-22.5	0.55	41.52	0.55	0.0
237	127	G	2	-22.5	-0.4	23.6	-0.8	-0.01
237	130	G	2	-20.2	-0.36	33.5	-0.72	-0.01
237	140	G	14	-19.14	-1.17	16.47	-16.33	-0.14
237	344	G	3	-27.6	-2.75	16.46	-8.24	-0.07
237	353	G	3	-32.13	-1.9	22.52	-5.71	-0.05

i-nuc	BP(j)	Nuc	#BP_Win	avgMFE	avgZ	avgED	SumZ	SumZ/#TotalWindows	BPs= 8
nt-238	-	U	120	-	-	-	-	-
238	NoBP	U	89	-11.25	-1.09	18.63	-97.25	-0.81
238	122	G	1	-22.5	0.55	41.52	0.55	0.0
238	126	A	2	-22.5	-0.4	23.6	-0.8	-0.01
238	129	A	2	-20.2	-0.36	33.5	-0.72	-0.01
238	139	A	14	-19.14	-1.17	16.47	-16.33	-0.14
238	345	A	4	-25.18	-2.79	16.61	-11.15	-0.09
238	343	A	3	-27.6	-2.75	16.46	-8.24	-0.07
238	352	G	3	-32.13	-1.9	22.52	-5.71	-0.05
238	354	A	2	-31.9	-1.68	27.24	-3.37	-0.03

i-nuc	BP(j)	Nuc	#BP_Win	avgMFE	avgZ	avgED	SumZ	SumZ/#TotalWindows	BPs= 6
nt-239	-	C	120	-	-	-	-	-
239	NoBP	C	104	-12.6	-1.15	18.17	-119.61	-1.0
239	121	G	1	-22.5	0.55	41.52	0.55	0.0
239	125	G	2	-22.5	-0.4	23.6	-0.8	-0.01
239	127	G	2	-20.2	-0.36	33.5	-0.72	-0.01
239	344	G	5	-24.48	-2.75	16.15	-13.77	-0.11
239	351	G	4	-31.2	-1.75	24.01	-7.01	-0.06
239	353	G	2	-31.9	-1.68	27.24	-3.37	-0.03

i-nuc	BP(j)	Nuc	#BP_Win	avgMFE	avgZ	avgED	SumZ	SumZ/#TotalWindows	BPs= 7
nt-240	-	U	120	-	-	-	-	-
240	NoBP	U	93	-11.74	-1.13	18.8	-105.2	-0.88
240	124	A	2	-22.5	-0.4	23.6	-0.8	-0.01
240	126	A	2	-20.2	-0.36	33.5	-0.72	-0.01
240	137	A	11	-19.93	-1.31	13.8	-14.42	-0.12
240	343	A	5	-24.48	-2.75	16.15	-13.77	-0.11
240	350	G	4	-31.2	-1.75	24.01	-7.01	-0.06
240	352	G	2	-31.9	-1.68	27.24	-3.37	-0.03
240	354	A	1	-31.6	-1.16	25.0	-1.16	-0.01

i-nuc	BP(j)	Nuc	#BP_Win	avgMFE	avgZ	avgED	SumZ	SumZ/#TotalWindows	BPs= 8
nt-241	-	C	120	-	-	-	-	-
241	123	G	2	-22.5	-0.4	23.6	-0.8	-0.01
241	125	G	2	-20.2	-0.36	33.5	-0.72	-0.01
241	136	G	11	-19.93	-1.31	13.8	-14.42	-0.12
241	NoBP	C	85	-10.47	-1.02	18.68	-87.02	-0.73
241	341	G	11	-24.49	-2.86	15.71	-31.43	-0.26
241	349	G	4	-31.2	-1.75	24.01	-7.01	-0.06
241	351	G	2	-31.9	-1.68	27.24	-3.37	-0.03
241	353	G	1	-31.6	-1.16	25.0	-1.16	-0.01
241	359	G	2	-33.1	-1.1	26.17	-2.19	-0.02

i-nuc	BP(j)	Nuc	#BP_Win	avgMFE	avgZ	avgED	SumZ	SumZ/#TotalWindows	BPs= 7
nt-242	-	C	120	-	-	-	-	-
242	NoBP	C	16	-14.41	-0.48	25.99	-7.66	-0.06
242	135	G	10	-20.16	-1.37	13.29	-13.74	-0.11
242	253	G	73	-10.33	-1.1	17.61	-80.13	-0.67
242	340	G	12	-23.94	-2.81	16.06	-33.7	-0.28
242	348	G	4	-31.2	-1.75	24.01	-7.01	-0.06
242	350	G	2	-31.9	-1.68	27.24	-3.37	-0.03
242	352	G	1	-31.6	-1.16	25.0	-1.16	-0.01
242	358	G	2	-33.1	-1.1	26.17	-2.19	-0.02

i-nuc	BP(j)	Nuc	#BP_Win	avgMFE	avgZ	avgED	SumZ	SumZ/#TotalWindows	BPs= 6
nt-243	-	C	120	-	-	-	-	-
243	NoBP	C	26	-16.98	-0.82	21.03	-21.39	-0.18
243	252	G	73	-10.33	-1.1	17.61	-80.13	-0.67
243	339	G	12	-23.94	-2.81	16.06	-33.7	-0.28
243	347	G	4	-31.2	-1.75	24.01	-7.01	-0.06
243	349	G	2	-31.9	-1.68	27.24	-3.37	-0.03
243	351	G	1	-31.6	-1.16	25.0	-1.16	-0.01
243	357	G	2	-33.1	-1.1	26.17	-2.19	-0.02

i-nuc	BP(j)	Nuc	#BP_Win	avgMFE	avgZ	avgED	SumZ	SumZ/#TotalWindows	BPs= 3
nt-244	-	A	120	-	-	-	-	-
244	NoBP	A	102	-12.78	-1.05	18.6	-106.62	-0.89
244	338	U	12	-23.94	-2.81	16.06	-33.7	-0.28
244	346	U	4	-31.2	-1.75	24.01	-7.01	-0.06
244	356	U	2	-33.1	-1.1	26.17	-2.19	-0.02

i-nuc	BP(j)	Nuc	#BP_Win	avgMFE	avgZ	avgED	SumZ	SumZ/#TotalWindows	BPs= 4
nt-245	-	C	120	-	-	-	-	-
245	NoBP	C	93	-13.56	-1.15	17.93	-107.23	-0.89
245	253	G	12	-12.3	-0.48	24.53	-5.81	-0.05
245	337	G	12	-23.94	-2.81	16.06	-33.7	-0.28
245	350	G	1	-31.6	-1.16	25.0	-1.16	-0.01
245	352	G	2	-33.1	-1.1	26.17	-2.19	-0.02

i-nuc	BP(j)	Nuc	#BP_Win	avgMFE	avgZ	avgED	SumZ	SumZ/#TotalWindows	BPs= 4
nt-246	-	C	120	-	-	-	-	-
246	NoBP	C	93	-13.69	-1.15	18.11	-107.4	-0.89
246	252	G	12	-12.3	-0.48	24.53	-5.81	-0.05
246	336	G	12	-23.94	-2.81	16.06	-33.7	-0.28
246	349	G	1	-31.6	-1.16	25.0	-1.16	-0.01
246	351	G	2	-33.1	-1.1	26.17	-2.19	-0.02

i-nuc	BP(j)	Nuc	#BP_Win	avgMFE	avgZ	avgED	SumZ	SumZ/#TotalWindows	BPs= 4
nt-247	-	U	120	-	-	-	-	-
247	NoBP	U	93	-13.83	-1.16	18.25	-107.45	-0.9
247	251	A	12	-12.3	-0.48	24.53	-5.81	-0.05
247	335	G	12	-23.94	-2.81	16.06	-33.7	-0.28
247	348	G	1	-31.6	-1.16	25.0	-1.16	-0.01
247	350	G	2	-33.1	-1.1	26.17	-2.19	-0.02

i-nuc	BP(j)	Nuc	#BP_Win	avgMFE	avgZ	avgED	SumZ	SumZ/#TotalWindows	BPs= 3
nt-248	-	C	120	-	-	-	-	-
248	NoBP	C	105	-13.77	-1.07	19.1	-112.85	-0.94
248	334	G	12	-23.94	-2.81	16.06	-33.7	-0.28
248	347	G	1	-31.6	-1.16	25.0	-1.16	-0.01
248	349	G	2	-33.1	-1.1	26.17	-2.19	-0.02

i-nuc	BP(j)	Nuc	#BP_Win	avgMFE	avgZ	avgED	SumZ	SumZ/#TotalWindows	BPs= 1
nt-249	-	U	120	-	-	-	-	-
249	NoBP	U	118	-15.06	-1.25	18.95	-147.31	-1.23
249	348	G	2	-33.1	-1.1	26.17	-2.19	-0.02

i-nuc	BP(j)	Nuc	#BP_Win	avgMFE	avgZ	avgED	SumZ	SumZ/#TotalWindows	BPs= 1
nt-250	-	C	120	-	-	-	-	-
250	NoBP	C	118	-15.17	-1.24	19.06	-146.7	-1.22
250	347	G	2	-33.1	-1.1	26.17	-2.19	-0.02

i-nuc	BP(j)	Nuc	#BP_Win	avgMFE	avgZ	avgED	SumZ	SumZ/#TotalWindows	BPs= 2
nt-251	-	A	120	-	-	-	-	-
251	NoBP	A	106	-15.61	-1.32	18.62	-139.68	-1.16
251	247	U	12	-12.3	-0.48	24.53	-5.81	-0.05
251	346	U	2	-33.1	-1.1	26.17	-2.19	-0.02

i-nuc	BP(j)	Nuc	#BP_Win	avgMFE	avgZ	avgED	SumZ	SumZ/#TotalWindows	BPs= 4
nt-252	-	G	120	-	-	-	-	-
252	NoBP	G	8	-29.48	-1.03	24.58	-8.26	-0.07
252	246	C	12	-12.3	-0.48	24.53	-5.81	-0.05
252	243	C	73	-10.33	-1.1	17.61	-80.13	-0.67
252	219	C	1	-8.04	-0.45	19.78	-0.45	-0.0
252	287	C	26	-28.28	-1.99	20.91	-51.84	-0.43

i-nuc	BP(j)	Nuc	#BP_Win	avgMFE	avgZ	avgED	SumZ	SumZ/#TotalWindows	BPs= 4
nt-253	-	G	120	-	-	-	-	-
253	NoBP	G	8	-31.04	-0.97	26.66	-7.74	-0.06
253	245	C	12	-12.3	-0.48	24.53	-5.81	-0.05
253	242	C	73	-10.33	-1.1	17.61	-80.13	-0.67
253	218	C	1	-8.04	-0.45	19.78	-0.45	-0.0
253	286	U	26	-28.28	-1.99	20.91	-51.84	-0.43

i-nuc	BP(j)	Nuc	#BP_Win	avgMFE	avgZ	avgED	SumZ	SumZ/#TotalWindows	BPs= 2
nt-254	-	A	120	-	-	-	-	-
254	NoBP	A	93	-12.5	-1.01	19.44	-94.12	-0.78
254	217	U	1	-8.04	-0.45	19.78	-0.45	-0.0
254	285	U	26	-28.28	-1.99	20.91	-51.84	-0.43

i-nuc	BP(j)	Nuc	#BP_Win	avgMFE	avgZ	avgED	SumZ	SumZ/#TotalWindows	BPs= 2
nt-255	-	A	120	-	-	-	-	-
255	NoBP	A	93	-12.63	-1.01	19.61	-94.14	-0.78
255	216	U	1	-8.04	-0.45	19.78	-0.45	-0.0
255	284	U	26	-28.28	-1.99	20.91	-51.84	-0.43

i-nuc	BP(j)	Nuc	#BP_Win	avgMFE	avgZ	avgED	SumZ	SumZ/#TotalWindows	BPs= 1
nt-256	-	U	120	-	-	-	-	-
256	NoBP	U	94	-12.75	-1.01	19.84	-94.98	-0.79
256	283	A	26	-28.28	-1.99	20.91	-51.84	-0.43

i-nuc	BP(j)	Nuc	#BP_Win	avgMFE	avgZ	avgED	SumZ	SumZ/#TotalWindows	BPs= 0
nt-257	-	U	120	-	-	-	-	-
257	NoBP	U	120	-16.26	-1.23	20.22	-147.41	-1.23

i-nuc	BP(j)	Nuc	#BP_Win	avgMFE	avgZ	avgED	SumZ	SumZ/#TotalWindows	BPs= 0
nt-258	-	U	120	-	-	-	-	-
258	NoBP	U	120	-16.4	-1.23	20.37	-147.89	-1.23

i-nuc	BP(j)	Nuc	#BP_Win	avgMFE	avgZ	avgED	SumZ	SumZ/#TotalWindows	BPs= 0
nt-259	-	C	120	-	-	-	-	-
259	NoBP	C	120	-16.55	-1.24	20.48	-148.47	-1.24

i-nuc	BP(j)	Nuc	#BP_Win	avgMFE	avgZ	avgED	SumZ	SumZ/#TotalWindows	BPs= 0
nt-260	-	A	120	-	-	-	-	-
260	NoBP	A	120	-16.7	-1.24	20.56	-149.02	-1.24

i-nuc	BP(j)	Nuc	#BP_Win	avgMFE	avgZ	avgED	SumZ	SumZ/#TotalWindows	BPs= 0
nt-261	-	U	120	-	-	-	-	-
261	NoBP	U	120	-16.86	-1.24	20.57	-149.35	-1.24

i-nuc	BP(j)	Nuc	#BP_Win	avgMFE	avgZ	avgED	SumZ	SumZ/#TotalWindows	BPs= 1
nt-262	-	U	120	-	-	-	-	-
262	NoBP	U	83	-11.63	-1.04	19.53	-86.6	-0.72
262	279	G	37	-29.13	-1.71	22.9	-63.13	-0.53

i-nuc	BP(j)	Nuc	#BP_Win	avgMFE	avgZ	avgED	SumZ	SumZ/#TotalWindows	BPs= 1
nt-263	-	U	120	-	-	-	-	-
263	NoBP	U	67	-11.58	-0.97	19.97	-64.98	-0.54
263	278	G	53	-24.29	-1.6	21.41	-85.06	-0.71

i-nuc	BP(j)	Nuc	#BP_Win	avgMFE	avgZ	avgED	SumZ	SumZ/#TotalWindows	BPs= 2
nt-264	-	A	120	-	-	-	-	-
264	NoBP	A	8	-25.43	-0.93	33.53	-7.47	-0.06
264	234	U	11	-11.54	-0.44	25.54	-4.85	-0.04
264	277	U	101	-17.34	-1.36	19.13	-137.68	-1.15

i-nuc	BP(j)	Nuc	#BP_Win	avgMFE	avgZ	avgED	SumZ	SumZ/#TotalWindows	BPs= 4
nt-265	-	G	120	-	-	-	-	-
265	NoBP	G	6	-30.0	-0.98	38.09	-5.9	-0.05
265	233	C	11	-11.54	-0.44	25.54	-4.85	-0.04
265	276	C	101	-17.34	-1.36	19.13	-137.68	-1.15
265	207	C	1	-8.04	-0.45	19.78	-0.45	-0.0
265	380	U	1	-34.2	-1.01	33.68	-1.01	-0.01

i-nuc	BP(j)	Nuc	#BP_Win	avgMFE	avgZ	avgED	SumZ	SumZ/#TotalWindows	BPs= 4
nt-266	-	G	120	-	-	-	-	-
266	232	C	11	-11.54	-0.44	25.54	-4.85	-0.04
266	275	C	101	-17.34	-1.36	19.13	-137.68	-1.15
266	206	C	1	-8.04	-0.45	19.78	-0.45	-0.0
266	NoBP	G	6	-33.6	-1.12	38.55	-6.72	-0.06
266	379	C	1	-34.2	-1.01	33.68	-1.01	-0.01

i-nuc	BP(j)	Nuc	#BP_Win	avgMFE	avgZ	avgED	SumZ	SumZ/#TotalWindows	BPs= 2
nt-267	-	U	120	-	-	-	-	-
267	NoBP	U	18	-21.49	-0.8	30.4	-14.33	-0.12
267	274	A	101	-17.34	-1.36	19.13	-137.68	-1.15
267	205	A	1	-8.04	-0.45	19.78	-0.45	-0.0

i-nuc	BP(j)	Nuc	#BP_Win	avgMFE	avgZ	avgED	SumZ	SumZ/#TotalWindows	BPs= 2
nt-268	-	U	120	-	-	-	-	-
268	NoBP	U	18	-22.81	-0.87	30.27	-15.65	-0.13
268	273	A	101	-17.34	-1.36	19.13	-137.68	-1.15
268	204	G	1	-8.04	-0.45	19.78	-0.45	-0.0

i-nuc	BP(j)	Nuc	#BP_Win	avgMFE	avgZ	avgED	SumZ	SumZ/#TotalWindows	BPs= 1
nt-269	-	U	120	-	-	-	-	-
269	NoBP	U	119	-18.37	-1.3	20.79	-154.7	-1.29
269	203	A	1	-8.04	-0.45	19.78	-0.45	-0.0

i-nuc	BP(j)	Nuc	#BP_Win	avgMFE	avgZ	avgED	SumZ	SumZ/#TotalWindows	BPs= 1
nt-270	-	U	120	-	-	-	-	-
270	NoBP	U	111	-17.23	-1.31	19.62	-145.86	-1.22
270	375	A	9	-34.01	-1.18	34.59	-10.61	-0.09

i-nuc	BP(j)	Nuc	#BP_Win	avgMFE	avgZ	avgED	SumZ	SumZ/#TotalWindows	BPs= 1
nt-271	-	U	120	-	-	-	-	-
271	NoBP	U	109	-17.11	-1.32	19.52	-144.2	-1.2
271	374	G	11	-34.35	-1.25	32.5	-13.77	-0.11

i-nuc	BP(j)	Nuc	#BP_Win	avgMFE	avgZ	avgED	SumZ	SumZ/#TotalWindows	BPs= 2
nt-272	-	A	120	-	-	-	-	-
272	NoBP	A	108	-17.44	-1.35	19.46	-145.59	-1.21
272	183	U	1	-8.04	-0.45	19.78	-0.45	-0.0
272	373	U	11	-34.35	-1.25	32.5	-13.77	-0.11

i-nuc	BP(j)	Nuc	#BP_Win	avgMFE	avgZ	avgED	SumZ	SumZ/#TotalWindows	BPs= 3
nt-273	-	A	120	-	-	-	-	-
273	NoBP	A	7	-22.73	-1.4	23.36	-9.77	-0.08
273	268	U	101	-17.34	-1.36	19.13	-137.68	-1.15
273	182	U	1	-8.04	-0.45	19.78	-0.45	-0.0
273	372	U	11	-34.35	-1.25	32.5	-13.77	-0.11

i-nuc	BP(j)	Nuc	#BP_Win	avgMFE	avgZ	avgED	SumZ	SumZ/#TotalWindows	BPs= 2
nt-274	-	A	120	-	-	-	-	-
274	NoBP	A	18	-31.33	-1.4	28.63	-25.13	-0.21
274	267	U	101	-17.34	-1.36	19.13	-137.68	-1.15
274	181	U	1	-8.04	-0.45	19.78	-0.45	-0.0

i-nuc	BP(j)	Nuc	#BP_Win	avgMFE	avgZ	avgED	SumZ	SumZ/#TotalWindows	BPs= 3
nt-275	-	C	120	-	-	-	-	-
275	NoBP	C	2	-11.6	-0.99	23.1	-1.98	-0.02
275	266	G	101	-17.34	-1.36	19.13	-137.68	-1.15
275	180	G	1	-8.04	-0.45	19.78	-0.45	-0.0
275	370	G	16	-35.48	-1.53	28.96	-24.45	-0.2

i-nuc	BP(j)	Nuc	#BP_Win	avgMFE	avgZ	avgED	SumZ	SumZ/#TotalWindows	BPs= 3
nt-276	-	C	120	-	-	-	-	-
276	NoBP	C	1	-11.6	-1.04	20.41	-1.04	-0.01
276	265	G	101	-17.34	-1.36	19.13	-137.68	-1.15
276	178	G	1	-8.04	-0.45	19.78	-0.45	-0.0
276	369	G	17	-35.47	-1.53	28.69	-26.0	-0.22

i-nuc	BP(j)	Nuc	#BP_Win	avgMFE	avgZ	avgED	SumZ	SumZ/#TotalWindows	BPs= 3
nt-277	-	U	120	-	-	-	-	-
277	264	A	101	-17.34	-1.36	19.13	-137.68	-1.15
277	177	A	1	-8.04	-0.45	19.78	-0.45	-0.0
277	368	A	17	-35.47	-1.53	28.69	-26.0	-0.22
277	NoBP	U	1	-33.8	-1.21	41.83	-1.21	-0.01

i-nuc	BP(j)	Nuc	#BP_Win	avgMFE	avgZ	avgED	SumZ	SumZ/#TotalWindows	BPs= 3
nt-278	-	G	120	-	-	-	-	-
278	263	U	53	-24.29	-1.6	21.41	-85.06	-0.71
278	223	C	46	-9.07	-1.09	16.24	-50.16	-0.42
278	174	C	1	-8.04	-0.45	19.78	-0.45	-0.0
278	NoBP	G	20	-35.23	-1.47	30.31	-29.39	-0.24

i-nuc	BP(j)	Nuc	#BP_Win	avgMFE	avgZ	avgED	SumZ	SumZ/#TotalWindows	BPs= 4
nt-279	-	G	120	-	-	-	-	-
279	NoBP	G	24	-34.3	-1.42	30.21	-34.19	-0.28
279	262	U	37	-29.13	-1.71	22.9	-63.13	-0.53
279	222	C	46	-9.07	-1.09	16.24	-50.16	-0.42
279	173	C	1	-8.04	-0.45	19.78	-0.45	-0.0
279	319	C	12	-9.25	-1.4	16.29	-16.79	-0.14

i-nuc	BP(j)	Nuc	#BP_Win	avgMFE	avgZ	avgED	SumZ	SumZ/#TotalWindows	BPs= 4
nt-280	-	C	120	-	-	-	-	-
280	NoBP	C	28	-27.98	-1.92	21.53	-53.85	-0.45
280	221	G	46	-9.07	-1.09	16.24	-50.16	-0.42
280	172	G	1	-8.04	-0.45	19.78	-0.45	-0.0
280	318	G	12	-9.25	-1.4	16.29	-16.79	-0.14
280	365	G	33	-34.45	-1.32	30.24	-43.69	-0.36

i-nuc	BP(j)	Nuc	#BP_Win	avgMFE	avgZ	avgED	SumZ	SumZ/#TotalWindows	BPs= 4
nt-281	-	U	120	-	-	-	-	-
281	220	A	46	-9.07	-1.09	16.24	-50.16	-0.42
281	NoBP	U	27	-27.53	-1.94	20.87	-52.29	-0.44
281	317	A	12	-9.25	-1.4	16.29	-16.79	-0.14
281	364	A	33	-34.45	-1.32	30.24	-43.69	-0.36
281	389	A	2	-33.5	-1.18	45.25	-2.37	-0.02

i-nuc	BP(j)	Nuc	#BP_Win	avgMFE	avgZ	avgED	SumZ	SumZ/#TotalWindows	BPs= 3
nt-282	-	U	120	-	-	-	-	-
282	NoBP	U	73	-16.12	-1.39	18.42	-101.78	-0.85
282	316	A	12	-9.25	-1.4	16.29	-16.79	-0.14
282	363	A	33	-34.45	-1.32	30.24	-43.69	-0.36
282	388	G	2	-33.5	-1.18	45.25	-2.37	-0.02

i-nuc	BP(j)	Nuc	#BP_Win	avgMFE	avgZ	avgED	SumZ	SumZ/#TotalWindows	BPs= 4
nt-283	-	A	120	-	-	-	-	-
283	NoBP	A	47	-9.84	-1.07	17.5	-50.1	-0.42
283	315	U	12	-9.25	-1.4	16.29	-16.79	-0.14
283	256	U	26	-28.28	-1.99	20.91	-51.84	-0.43
283	362	U	33	-34.45	-1.32	30.24	-43.69	-0.36
283	387	U	2	-33.5	-1.18	45.25	-2.37	-0.02

i-nuc	BP(j)	Nuc	#BP_Win	avgMFE	avgZ	avgED	SumZ	SumZ/#TotalWindows	BPs= 4
nt-284	-	U	120	-	-	-	-	-
284	NoBP	U	58	-9.72	-1.15	16.63	-66.79	-0.56
284	255	A	26	-28.28	-1.99	20.91	-51.84	-0.43
284	361	A	33	-34.45	-1.32	30.24	-43.69	-0.36
284	386	A	2	-33.5	-1.18	45.25	-2.37	-0.02
284	368	A	1	-32.7	-0.93	47.22	-0.93	-0.01

i-nuc	BP(j)	Nuc	#BP_Win	avgMFE	avgZ	avgED	SumZ	SumZ/#TotalWindows	BPs= 4
nt-285	-	U	120	-	-	-	-	-
285	NoBP	U	58	-10.15	-1.17	16.43	-67.95	-0.57
285	254	A	26	-28.28	-1.99	20.91	-51.84	-0.43
285	360	G	33	-34.45	-1.32	30.24	-43.69	-0.36
285	385	G	2	-33.5	-1.18	45.25	-2.37	-0.02
285	367	G	1	-32.7	-0.93	47.22	-0.93	-0.01

i-nuc	BP(j)	Nuc	#BP_Win	avgMFE	avgZ	avgED	SumZ	SumZ/#TotalWindows	BPs= 4
nt-286	-	U	120	-	-	-	-	-
286	NoBP	U	58	-10.59	-1.19	16.4	-69.01	-0.58
286	253	G	26	-28.28	-1.99	20.91	-51.84	-0.43
286	359	G	33	-34.45	-1.32	30.24	-43.69	-0.36
286	384	A	2	-33.5	-1.18	45.25	-2.37	-0.02
286	366	A	1	-32.7	-0.93	47.22	-0.93	-0.01

i-nuc	BP(j)	Nuc	#BP_Win	avgMFE	avgZ	avgED	SumZ	SumZ/#TotalWindows	BPs= 4
nt-287	-	C	120	-	-	-	-	-
287	NoBP	C	58	-11.03	-1.21	16.52	-70.03	-0.58
287	252	G	26	-28.28	-1.99	20.91	-51.84	-0.43
287	358	G	33	-34.45	-1.32	30.24	-43.69	-0.36
287	383	G	2	-33.5	-1.18	45.25	-2.37	-0.02
287	365	G	1	-32.7	-0.93	47.22	-0.93	-0.01

i-nuc	BP(j)	Nuc	#BP_Win	avgMFE	avgZ	avgED	SumZ	SumZ/#TotalWindows	BPs= 1
nt-288	-	A	120	-	-	-	-	-
288	NoBP	A	91	-26.57	-1.56	24.13	-141.77	-1.18
288	215	U	29	-7.59	-0.98	15.21	-28.37	-0.24

i-nuc	BP(j)	Nuc	#BP_Win	avgMFE	avgZ	avgED	SumZ	SumZ/#TotalWindows	BPs= 2
nt-289	-	C	120	-	-	-	-	-
289	NoBP	C	58	-22.56	-1.72	20.49	-99.87	-0.83
289	214	G	29	-7.59	-0.98	15.21	-28.37	-0.24
289	357	G	33	-34.45	-1.32	30.24	-43.69	-0.36

i-nuc	BP(j)	Nuc	#BP_Win	avgMFE	avgZ	avgED	SumZ	SumZ/#TotalWindows	BPs= 2
nt-290	-	A	120	-	-	-	-	-
290	NoBP	A	58	-23.04	-1.76	20.35	-101.84	-0.85
290	213	U	29	-7.59	-0.98	15.21	-28.37	-0.24
290	356	U	33	-34.45	-1.32	30.24	-43.69	-0.36

i-nuc	BP(j)	Nuc	#BP_Win	avgMFE	avgZ	avgED	SumZ	SumZ/#TotalWindows	BPs= 1
nt-291	-	A	120	-	-	-	-	-
291	NoBP	A	91	-27.52	-1.63	23.79	-148.16	-1.23
291	212	U	29	-7.59	-0.98	15.21	-28.37	-0.24

i-nuc	BP(j)	Nuc	#BP_Win	avgMFE	avgZ	avgED	SumZ	SumZ/#TotalWindows	BPs= 2
nt-292	-	C	120	-	-	-	-	-
292	NoBP	C	69	-14.14	-1.53	16.91	-105.51	-0.88
292	359	G	18	-35.79	-1.64	24.05	-29.51	-0.25
292	353	G	33	-34.45	-1.32	30.24	-43.69	-0.36

i-nuc	BP(j)	Nuc	#BP_Win	avgMFE	avgZ	avgED	SumZ	SumZ/#TotalWindows	BPs= 2
nt-293	-	U	120	-	-	-	-	-
293	NoBP	U	68	-14.24	-1.54	16.92	-104.9	-0.87
293	358	G	19	-35.91	-1.66	24.39	-31.59	-0.26
293	352	G	33	-34.45	-1.32	30.24	-43.69	-0.36

i-nuc	BP(j)	Nuc	#BP_Win	avgMFE	avgZ	avgED	SumZ	SumZ/#TotalWindows	BPs= 2
nt-294	-	C	120	-	-	-	-	-
294	NoBP	C	68	-14.68	-1.56	16.95	-106.39	-0.89
294	357	G	19	-35.91	-1.66	24.39	-31.59	-0.26
294	351	G	33	-34.45	-1.32	30.24	-43.69	-0.36

i-nuc	BP(j)	Nuc	#BP_Win	avgMFE	avgZ	avgED	SumZ	SumZ/#TotalWindows	BPs= 1
nt-295	-	A	120	-	-	-	-	-
295	NoBP	A	101	-21.45	-1.5	21.3	-151.66	-1.26
295	356	U	19	-35.91	-1.66	24.39	-31.59	-0.26

i-nuc	BP(j)	Nuc	#BP_Win	avgMFE	avgZ	avgED	SumZ	SumZ/#TotalWindows	BPs= 0
nt-296	-	A	120	-	-	-	-	-
296	NoBP	A	120	-24.0	-1.54	21.81	-184.94	-1.54

i-nuc	BP(j)	Nuc	#BP_Win	avgMFE	avgZ	avgED	SumZ	SumZ/#TotalWindows	BPs= 2
nt-297	-	U	120	-	-	-	-	-
297	NoBP	U	64	-14.64	-1.6	16.96	-102.64	-0.86
297	354	A	23	-36.42	-1.76	23.28	-40.49	-0.34
297	349	G	33	-34.45	-1.32	30.24	-43.69	-0.36

i-nuc	BP(j)	Nuc	#BP_Win	avgMFE	avgZ	avgED	SumZ	SumZ/#TotalWindows	BPs= 3
nt-298	-	C	120	-	-	-	-	-
298	NoBP	C	61	-14.19	-1.62	16.64	-98.68	-0.82
298	348	G	35	-34.31	-1.34	30.07	-47.06	-0.39
298	353	G	23	-36.42	-1.76	23.28	-40.49	-0.34
298	352	G	1	-38.1	-1.99	22.81	-1.99	-0.02

i-nuc	BP(j)	Nuc	#BP_Win	avgMFE	avgZ	avgED	SumZ	SumZ/#TotalWindows	BPs= 3
nt-299	-	C	120	-	-	-	-	-
299	NoBP	C	61	-14.66	-1.63	16.86	-99.31	-0.83
299	347	G	35	-34.31	-1.34	30.07	-47.06	-0.39
299	352	G	23	-36.42	-1.76	23.28	-40.49	-0.34
299	351	G	1	-38.1	-1.99	22.81	-1.99	-0.02

i-nuc	BP(j)	Nuc	#BP_Win	avgMFE	avgZ	avgED	SumZ	SumZ/#TotalWindows	BPs= 1
nt-300	-	A	120	-	-	-	-	-
300	NoBP	A	85	-21.16	-1.68	18.85	-142.39	-1.19
300	346	U	35	-34.31	-1.34	30.07	-47.06	-0.39

i-nuc	BP(j)	Nuc	#BP_Win	avgMFE	avgZ	avgED	SumZ	SumZ/#TotalWindows	BPs= 4
nt-301	-	C	120	-	-	-	-	-
301	NoBP	C	58	-14.53	-1.64	16.7	-95.28	-0.79
301	344	G	35	-34.31	-1.34	30.07	-47.06	-0.39
301	350	G	24	-36.49	-1.77	23.26	-42.48	-0.35
301	352	G	2	-36.1	-1.64	30.05	-3.29	-0.03
301	420	G	1	-36.1	-1.67	32.13	-1.67	-0.01

i-nuc	BP(j)	Nuc	#BP_Win	avgMFE	avgZ	avgED	SumZ	SumZ/#TotalWindows	BPs= 5
nt-302	-	U	120	-	-	-	-	-
302	NoBP	U	57	-14.66	-1.65	16.73	-94.09	-0.78
302	343	A	35	-34.31	-1.34	30.07	-47.06	-0.39
302	349	G	24	-36.49	-1.77	23.26	-42.48	-0.35
302	351	G	2	-36.1	-1.64	30.05	-3.29	-0.03
302	419	A	1	-36.1	-1.67	32.13	-1.67	-0.01
302	361	A	1	-37.2	-2.02	23.01	-2.02	-0.02

i-nuc	BP(j)	Nuc	#BP_Win	avgMFE	avgZ	avgED	SumZ	SumZ/#TotalWindows	BPs= 5
nt-303	-	U	120	-	-	-	-	-
303	NoBP	U	84	-21.5	-1.54	21.64	-129.62	-1.08
303	345	A	7	-31.8	-1.48	24.77	-10.36	-0.09
303	348	G	24	-36.49	-1.77	23.26	-42.48	-0.35
303	350	G	2	-36.1	-1.64	30.05	-3.29	-0.03
303	418	A	1	-36.1	-1.67	32.13	-1.67	-0.01
303	360	G	2	-37.05	-1.94	23.59	-3.88	-0.03

i-nuc	BP(j)	Nuc	#BP_Win	avgMFE	avgZ	avgED	SumZ	SumZ/#TotalWindows	BPs= 6
nt-304	-	C	120	-	-	-	-	-
304	NoBP	C	48	-12.45	-1.7	15.63	-81.4	-0.68
304	344	G	7	-31.8	-1.48	24.77	-10.36	-0.09
304	341	G	35	-34.31	-1.34	30.07	-47.06	-0.39
304	347	G	24	-36.49	-1.77	23.26	-42.48	-0.35
304	349	G	2	-36.1	-1.64	30.05	-3.29	-0.03
304	417	G	1	-36.1	-1.67	32.13	-1.67	-0.01
304	359	G	3	-36.83	-1.86	24.79	-5.57	-0.05

i-nuc	BP(j)	Nuc	#BP_Win	avgMFE	avgZ	avgED	SumZ	SumZ/#TotalWindows	BPs= 6
nt-305	-	U	120	-	-	-	-	-
305	NoBP	U	48	-13.03	-1.7	15.89	-81.61	-0.68
305	343	A	7	-31.8	-1.48	24.77	-10.36	-0.09
305	340	G	35	-34.31	-1.34	30.07	-47.06	-0.39
305	345	A	24	-36.49	-1.77	23.26	-42.48	-0.35
305	348	G	2	-36.1	-1.64	30.05	-3.29	-0.03
305	416	A	1	-36.1	-1.67	32.13	-1.67	-0.01
305	358	G	3	-36.83	-1.86	24.79	-5.57	-0.05

i-nuc	BP(j)	Nuc	#BP_Win	avgMFE	avgZ	avgED	SumZ	SumZ/#TotalWindows	BPs= 4
nt-306	-	C	120	-	-	-	-	-
306	NoBP	C	56	-16.28	-1.68	17.49	-93.9	-0.78
306	339	G	35	-34.31	-1.34	30.07	-47.06	-0.39
306	344	G	24	-36.49	-1.77	23.26	-42.48	-0.35
306	347	G	2	-36.1	-1.64	30.05	-3.29	-0.03
306	357	G	3	-36.83	-1.86	24.79	-5.57	-0.05

i-nuc	BP(j)	Nuc	#BP_Win	avgMFE	avgZ	avgED	SumZ	SumZ/#TotalWindows	BPs= 3
nt-307	-	A	120	-	-	-	-	-
307	NoBP	A	56	-16.77	-1.68	17.64	-94.23	-0.79
307	338	U	35	-34.31	-1.34	30.07	-47.06	-0.39
307	342	U	26	-36.46	-1.76	23.78	-45.77	-0.38
307	356	U	3	-36.83	-1.86	24.79	-5.57	-0.05

i-nuc	BP(j)	Nuc	#BP_Win	avgMFE	avgZ	avgED	SumZ	SumZ/#TotalWindows	BPs= 4
nt-308	-	C	120	-	-	-	-	-
308	NoBP	C	44	-12.91	-1.75	15.69	-76.87	-0.64
308	340	G	7	-31.8	-1.48	24.77	-10.36	-0.09
308	337	G	35	-34.31	-1.34	30.07	-47.06	-0.39
308	341	G	26	-36.46	-1.76	23.78	-45.77	-0.38
308	353	G	8	-35.83	-1.61	25.76	-12.87	-0.11

i-nuc	BP(j)	Nuc	#BP_Win	avgMFE	avgZ	avgED	SumZ	SumZ/#TotalWindows	BPs= 4
nt-309	-	C	120	-	-	-	-	-
309	NoBP	C	44	-13.51	-1.76	16.03	-77.25	-0.64
309	339	G	7	-31.8	-1.48	24.77	-10.36	-0.09
309	336	G	35	-34.31	-1.34	30.07	-47.06	-0.39
309	340	G	26	-36.46	-1.76	23.78	-45.77	-0.38
309	352	G	8	-35.83	-1.61	25.76	-12.87	-0.11

i-nuc	BP(j)	Nuc	#BP_Win	avgMFE	avgZ	avgED	SumZ	SumZ/#TotalWindows	BPs= 4
nt-310	-	U	120	-	-	-	-	-
310	NoBP	U	50	-16.19	-1.73	17.28	-86.56	-0.72
310	335	G	35	-34.31	-1.34	30.07	-47.06	-0.39
310	339	G	26	-36.46	-1.76	23.78	-45.77	-0.38
310	351	G	8	-35.83	-1.61	25.76	-12.87	-0.11
310	429	A	1	-35.5	-1.99	23.54	-1.99	-0.02

i-nuc	BP(j)	Nuc	#BP_Win	avgMFE	avgZ	avgED	SumZ	SumZ/#TotalWindows	BPs= 5
nt-311	-	C	120	-	-	-	-	-
311	NoBP	C	41	-14.36	-1.79	16.13	-73.27	-0.61
311	336	G	1	-12.0	-1.9	16.54	-1.9	-0.02
311	337	G	34	-34.84	-1.71	23.88	-58.12	-0.48
311	334	G	35	-34.31	-1.34	30.07	-47.06	-0.39
311	350	G	8	-35.83	-1.61	25.76	-12.87	-0.11
311	428	G	1	-35.5	-1.99	23.54	-1.99	-0.02

i-nuc	BP(j)	Nuc	#BP_Win	avgMFE	avgZ	avgED	SumZ	SumZ/#TotalWindows	BPs= 4
nt-312	-	C	120	-	-	-	-	-
312	NoBP	C	76	-23.91	-1.6	22.62	-121.73	-1.01
312	335	G	1	-12.0	-1.9	16.54	-1.9	-0.02
312	336	G	34	-34.84	-1.71	23.88	-58.12	-0.48
312	349	G	8	-35.83	-1.61	25.76	-12.87	-0.11
312	427	G	1	-35.5	-1.99	23.54	-1.99	-0.02

i-nuc	BP(j)	Nuc	#BP_Win	avgMFE	avgZ	avgED	SumZ	SumZ/#TotalWindows	BPs= 5
nt-313	-	C	120	-	-	-	-	-
313	NoBP	C	72	-23.68	-1.59	22.65	-114.74	-0.96
313	334	G	1	-12.0	-1.9	16.54	-1.9	-0.02
313	335	G	34	-34.84	-1.71	23.88	-58.12	-0.48
313	348	G	8	-35.83	-1.61	25.76	-12.87	-0.11
313	428	G	4	-35.0	-2.17	22.9	-8.67	-0.07
313	426	G	1	-35.5	-1.99	23.54	-1.99	-0.02

i-nuc	BP(j)	Nuc	#BP_Win	avgMFE	avgZ	avgED	SumZ	SumZ/#TotalWindows	BPs= 3
nt-314	-	U	120	-	-	-	-	-
314	NoBP	U	73	-23.9	-1.61	22.69	-117.55	-0.98
314	334	G	34	-34.84	-1.71	23.88	-58.12	-0.48
314	347	G	8	-35.83	-1.61	25.76	-12.87	-0.11
314	427	G	5	-34.42	-2.18	22.21	-10.89	-0.09

i-nuc	BP(j)	Nuc	#BP_Win	avgMFE	avgZ	avgED	SumZ	SumZ/#TotalWindows	BPs= 2
nt-315	-	U	120	-	-	-	-	-
315	NoBP	U	102	-30.37	-1.67	24.16	-170.61	-1.42
315	283	A	12	-9.25	-1.4	16.29	-16.79	-0.14
315	426	G	6	-33.95	-2.18	21.86	-13.08	-0.11

i-nuc	BP(j)	Nuc	#BP_Win	avgMFE	avgZ	avgED	SumZ	SumZ/#TotalWindows	BPs= 2
nt-316	-	A	120	-	-	-	-	-
316	NoBP	A	100	-30.55	-1.67	24.27	-167.48	-1.4
316	282	U	12	-9.25	-1.4	16.29	-16.79	-0.14
316	425	U	8	-33.71	-2.11	22.37	-16.9	-0.14

i-nuc	BP(j)	Nuc	#BP_Win	avgMFE	avgZ	avgED	SumZ	SumZ/#TotalWindows	BPs= 2
nt-317	-	A	120	-	-	-	-	-
317	NoBP	A	100	-30.77	-1.68	24.43	-167.79	-1.4
317	281	U	12	-9.25	-1.4	16.29	-16.79	-0.14
317	424	U	8	-33.71	-2.11	22.37	-16.9	-0.14

i-nuc	BP(j)	Nuc	#BP_Win	avgMFE	avgZ	avgED	SumZ	SumZ/#TotalWindows	BPs= 2
nt-318	-	G	120	-	-	-	-	-
318	NoBP	G	20	-31.5	-1.69	23.96	-33.76	-0.28
318	280	C	12	-9.25	-1.4	16.29	-16.79	-0.14
318	330	C	88	-31.11	-1.72	24.56	-151.21	-1.26

i-nuc	BP(j)	Nuc	#BP_Win	avgMFE	avgZ	avgED	SumZ	SumZ/#TotalWindows	BPs= 3
nt-319	-	C	120	-	-	-	-	-
319	NoBP	C	9	-32.68	-1.49	24.69	-13.43	-0.11
319	279	G	12	-9.25	-1.4	16.29	-16.79	-0.14
319	329	G	88	-31.11	-1.72	24.56	-151.21	-1.26
319	422	G	11	-32.53	-1.92	24.94	-21.15	-0.18

i-nuc	BP(j)	Nuc	#BP_Win	avgMFE	avgZ	avgED	SumZ	SumZ/#TotalWindows	BPs= 2
nt-320	-	A	120	-	-	-	-	-
320	NoBP	A	21	-20.31	-1.48	20.58	-31.1	-0.26
320	328	U	88	-31.11	-1.72	24.56	-151.21	-1.26
320	421	U	11	-32.53	-1.92	24.94	-21.15	-0.18

i-nuc	BP(j)	Nuc	#BP_Win	avgMFE	avgZ	avgED	SumZ	SumZ/#TotalWindows	BPs= 1
nt-321	-	U	120	-	-	-	-	-
321	NoBP	U	109	-29.23	-1.68	23.9	-182.74	-1.52
321	420	G	11	-32.53	-1.92	24.94	-21.15	-0.18

i-nuc	BP(j)	Nuc	#BP_Win	avgMFE	avgZ	avgED	SumZ	SumZ/#TotalWindows	BPs= 1
nt-322	-	U	120	-	-	-	-	-
322	NoBP	U	109	-29.42	-1.68	23.99	-183.46	-1.53
322	419	A	11	-32.53	-1.92	24.94	-21.15	-0.18

i-nuc	BP(j)	Nuc	#BP_Win	avgMFE	avgZ	avgED	SumZ	SumZ/#TotalWindows	BPs= 1
nt-323	-	U	120	-	-	-	-	-
323	NoBP	U	109	-29.63	-1.69	24.03	-184.66	-1.54
323	418	A	11	-32.53	-1.92	24.94	-21.15	-0.18

i-nuc	BP(j)	Nuc	#BP_Win	avgMFE	avgZ	avgED	SumZ	SumZ/#TotalWindows	BPs= 1
nt-324	-	U	120	-	-	-	-	-
324	NoBP	U	109	-29.85	-1.7	24.07	-185.5	-1.55
324	417	G	11	-32.53	-1.92	24.94	-21.15	-0.18

i-nuc	BP(j)	Nuc	#BP_Win	avgMFE	avgZ	avgED	SumZ	SumZ/#TotalWindows	BPs= 0
nt-325	-	A	120	-	-	-	-	-
325	NoBP	A	120	-30.29	-1.72	24.21	-206.79	-1.72

i-nuc	BP(j)	Nuc	#BP_Win	avgMFE	avgZ	avgED	SumZ	SumZ/#TotalWindows	BPs= 1
nt-326	-	A	120	-	-	-	-	-
326	NoBP	A	103	-30.28	-1.71	24.18	-176.31	-1.47
326	356	U	17	-31.68	-1.8	24.88	-30.53	-0.25

i-nuc	BP(j)	Nuc	#BP_Win	avgMFE	avgZ	avgED	SumZ	SumZ/#TotalWindows	BPs= 3
nt-327	-	U	120	-	-	-	-	-
327	NoBP	U	93	-30.04	-1.73	24.14	-160.52	-1.34
327	344	G	8	-35.83	-1.61	25.76	-12.87	-0.11
327	355	A	17	-31.68	-1.8	24.88	-30.53	-0.25
327	354	A	2	-31.3	-1.46	26.12	-2.93	-0.02

i-nuc	BP(j)	Nuc	#BP_Win	avgMFE	avgZ	avgED	SumZ	SumZ/#TotalWindows	BPs= 4
nt-328	-	U	120	-	-	-	-	-
328	NoBP	U	5	-15.84	-1.88	18.87	-9.41	-0.08
328	320	A	88	-31.11	-1.72	24.56	-151.21	-1.26
328	343	A	8	-35.83	-1.61	25.76	-12.87	-0.11
328	354	A	17	-31.68	-1.8	24.88	-30.53	-0.25
328	353	G	2	-31.3	-1.46	26.12	-2.93	-0.02

i-nuc	BP(j)	Nuc	#BP_Win	avgMFE	avgZ	avgED	SumZ	SumZ/#TotalWindows	BPs= 2
nt-329	-	G	120	-	-	-	-	-
329	NoBP	G	24	-29.34	-1.78	24.09	-42.72	-0.36
329	319	C	88	-31.11	-1.72	24.56	-151.21	-1.26
329	342	U	8	-35.83	-1.61	25.76	-12.87	-0.11

i-nuc	BP(j)	Nuc	#BP_Win	avgMFE	avgZ	avgED	SumZ	SumZ/#TotalWindows	BPs= 5
nt-330	-	C	120	-	-	-	-	-
330	318	G	88	-31.11	-1.72	24.56	-151.21	-1.26
330	NoBP	C	2	-15.67	-2.26	19.74	-4.52	-0.04
330	341	G	8	-35.83	-1.61	25.76	-12.87	-0.11
330	352	G	17	-31.68	-1.8	24.88	-30.53	-0.25
330	351	G	2	-31.3	-1.46	26.12	-2.93	-0.02
330	353	G	3	-31.83	-1.76	23.45	-5.28	-0.04

i-nuc	BP(j)	Nuc	#BP_Win	avgMFE	avgZ	avgED	SumZ	SumZ/#TotalWindows	BPs= 4
nt-331	-	C	120	-	-	-	-	-
331	NoBP	C	89	-31.02	-1.73	24.56	-154.33	-1.29
331	340	G	8	-35.83	-1.61	25.76	-12.87	-0.11
331	351	G	17	-31.68	-1.8	24.88	-30.53	-0.25
331	350	G	2	-31.3	-1.46	26.12	-2.93	-0.02
331	352	G	4	-31.02	-1.68	26.48	-6.74	-0.06

i-nuc	BP(j)	Nuc	#BP_Win	avgMFE	avgZ	avgED	SumZ	SumZ/#TotalWindows	BPs= 5
nt-332	-	C	120	-	-	-	-	-
332	NoBP	C	88	-31.27	-1.73	24.7	-152.55	-1.27
332	339	G	8	-35.83	-1.61	25.76	-12.87	-0.11
332	350	G	17	-31.68	-1.8	24.88	-30.53	-0.25
332	349	G	2	-31.3	-1.46	26.12	-2.93	-0.02
332	351	G	4	-31.02	-1.68	26.48	-6.74	-0.06
332	340	G	1	-28.4	-1.96	29.37	-1.96	-0.02

i-nuc	BP(j)	Nuc	#BP_Win	avgMFE	avgZ	avgED	SumZ	SumZ/#TotalWindows	BPs= 4
nt-333	-	C	120	-	-	-	-	-
333	NoBP	C	96	-31.85	-1.73	24.98	-165.79	-1.38
333	349	G	17	-31.68	-1.8	24.88	-30.53	-0.25
333	348	G	2	-31.3	-1.46	26.12	-2.93	-0.02
333	350	G	4	-31.02	-1.68	26.48	-6.74	-0.06
333	339	G	1	-28.4	-1.96	29.37	-1.96	-0.02

i-nuc	BP(j)	Nuc	#BP_Win	avgMFE	avgZ	avgED	SumZ	SumZ/#TotalWindows	BPs= 5
nt-334	-	G	120	-	-	-	-	-
334	NoBP	G	36	-30.95	-1.75	25.38	-63.0	-0.53
334	313	C	1	-12.0	-1.9	16.54	-1.9	-0.02
334	314	U	34	-34.84	-1.71	23.88	-58.12	-0.48
334	225	C	2	-15.67	-2.26	19.74	-4.52	-0.04
334	248	C	12	-23.94	-2.81	16.06	-33.7	-0.28
334	311	C	35	-34.31	-1.34	30.07	-47.06	-0.39

i-nuc	BP(j)	Nuc	#BP_Win	avgMFE	avgZ	avgED	SumZ	SumZ/#TotalWindows	BPs= 6
nt-335	-	G	120	-	-	-	-	-
335	NoBP	G	34	-31.49	-1.78	25.88	-60.38	-0.5
335	312	C	1	-12.0	-1.9	16.54	-1.9	-0.02
335	313	C	34	-34.84	-1.71	23.88	-58.12	-0.48
335	224	C	2	-15.67	-2.26	19.74	-4.52	-0.04
335	247	U	12	-23.94	-2.81	16.06	-33.7	-0.28
335	310	U	35	-34.31	-1.34	30.07	-47.06	-0.39
335	346	U	2	-31.3	-1.46	26.12	-2.93	-0.02

i-nuc	BP(j)	Nuc	#BP_Win	avgMFE	avgZ	avgED	SumZ	SumZ/#TotalWindows	BPs= 5
nt-336	-	G	120	-	-	-	-	-
336	311	C	1	-12.0	-1.9	16.54	-1.9	-0.02
336	312	C	34	-34.84	-1.71	23.88	-58.12	-0.48
336	223	C	2	-15.67	-2.26	19.74	-4.52	-0.04
336	246	C	12	-23.94	-2.81	16.06	-33.7	-0.28
336	309	C	35	-34.31	-1.34	30.07	-47.06	-0.39
336	NoBP	G	36	-32.01	-1.79	26.38	-64.36	-0.54

i-nuc	BP(j)	Nuc	#BP_Win	avgMFE	avgZ	avgED	SumZ	SumZ/#TotalWindows	BPs= 5
nt-337	-	G	120	-	-	-	-	-
337	311	C	34	-34.84	-1.71	23.88	-58.12	-0.48
337	222	C	2	-15.67	-2.26	19.74	-4.52	-0.04
337	245	C	12	-23.94	-2.81	16.06	-33.7	-0.28
337	308	C	35	-34.31	-1.34	30.07	-47.06	-0.39
337	NoBP	G	16	-32.35	-1.84	28.51	-29.47	-0.25
337	346	U	21	-31.55	-1.77	25.19	-37.27	-0.31

i-nuc	BP(j)	Nuc	#BP_Win	avgMFE	avgZ	avgED	SumZ	SumZ/#TotalWindows	BPs= 4
nt-338	-	U	120	-	-	-	-	-
338	221	G	2	-15.67	-2.26	19.74	-4.52	-0.04
338	244	A	12	-23.94	-2.81	16.06	-33.7	-0.28
338	NoBP	U	50	-34.32	-1.76	25.44	-88.05	-0.73
338	307	A	35	-34.31	-1.34	30.07	-47.06	-0.39
338	345	A	21	-31.55	-1.77	25.19	-37.27	-0.31

i-nuc	BP(j)	Nuc	#BP_Win	avgMFE	avgZ	avgED	SumZ	SumZ/#TotalWindows	BPs= 6
nt-339	-	G	120	-	-	-	-	-
339	NoBP	G	31	-30.22	-1.89	26.41	-58.71	-0.49
339	243	C	12	-23.94	-2.81	16.06	-33.7	-0.28
339	309	C	7	-31.8	-1.48	24.77	-10.36	-0.09
339	306	C	35	-34.31	-1.34	30.07	-47.06	-0.39
339	310	U	26	-36.46	-1.76	23.78	-45.77	-0.38
339	332	C	8	-35.83	-1.61	25.76	-12.87	-0.11
339	333	C	1	-28.4	-1.96	29.37	-1.96	-0.02

i-nuc	BP(j)	Nuc	#BP_Win	avgMFE	avgZ	avgED	SumZ	SumZ/#TotalWindows	BPs= 6
nt-340	-	G	120	-	-	-	-	-
340	242	C	12	-23.94	-2.81	16.06	-33.7	-0.28
340	308	C	7	-31.8	-1.48	24.77	-10.36	-0.09
340	305	U	35	-34.31	-1.34	30.07	-47.06	-0.39
340	309	C	26	-36.46	-1.76	23.78	-45.77	-0.38
340	331	C	8	-35.83	-1.61	25.76	-12.87	-0.11
340	NoBP	G	31	-30.62	-1.89	26.52	-58.71	-0.49
340	332	C	1	-28.4	-1.96	29.37	-1.96	-0.02

i-nuc	BP(j)	Nuc	#BP_Win	avgMFE	avgZ	avgED	SumZ	SumZ/#TotalWindows	BPs= 5
nt-341	-	G	120	-	-	-	-	-
341	241	C	11	-24.49	-2.86	15.71	-31.43	-0.26
341	NoBP	G	30	-31.59	-1.69	25.15	-50.56	-0.42
341	304	C	35	-34.31	-1.34	30.07	-47.06	-0.39
341	308	C	26	-36.46	-1.76	23.78	-45.77	-0.38
341	330	C	8	-35.83	-1.61	25.76	-12.87	-0.11
341	446	C	10	-28.07	-2.26	29.4	-22.58	-0.19

i-nuc	BP(j)	Nuc	#BP_Win	avgMFE	avgZ	avgED	SumZ	SumZ/#TotalWindows	BPs= 3
nt-342	-	U	120	-	-	-	-	-
342	NoBP	U	76	-31.87	-1.67	26.34	-127.0	-1.06
342	307	A	26	-36.46	-1.76	23.78	-45.77	-0.38
342	329	G	8	-35.83	-1.61	25.76	-12.87	-0.11
342	445	A	10	-28.07	-2.26	29.4	-22.58	-0.19

i-nuc	BP(j)	Nuc	#BP_Win	avgMFE	avgZ	avgED	SumZ	SumZ/#TotalWindows	BPs= 6
nt-343	-	A	120	-	-	-	-	-
343	NoBP	A	52	-33.57	-1.75	24.67	-91.19	-0.76
343	240	U	5	-24.48	-2.75	16.15	-13.77	-0.11
343	238	U	3	-27.6	-2.75	16.46	-8.24	-0.07
343	305	U	7	-31.8	-1.48	24.77	-10.36	-0.09
343	302	U	35	-34.31	-1.34	30.07	-47.06	-0.39
343	328	U	8	-35.83	-1.61	25.76	-12.87	-0.11
343	444	U	10	-28.07	-2.26	29.4	-22.58	-0.19

i-nuc	BP(j)	Nuc	#BP_Win	avgMFE	avgZ	avgED	SumZ	SumZ/#TotalWindows	BPs= 7
nt-344	-	G	120	-	-	-	-	-
344	239	C	5	-24.48	-2.75	16.15	-13.77	-0.11
344	237	C	3	-27.6	-2.75	16.46	-8.24	-0.07
344	304	C	7	-31.8	-1.48	24.77	-10.36	-0.09
344	301	C	35	-34.31	-1.34	30.07	-47.06	-0.39
344	306	C	24	-36.49	-1.77	23.26	-42.48	-0.35
344	NoBP	G	28	-31.2	-1.66	26.62	-46.6	-0.39
344	327	U	8	-35.83	-1.61	25.76	-12.87	-0.11
344	443	C	10	-28.07	-2.26	29.4	-22.58	-0.19

i-nuc	BP(j)	Nuc	#BP_Win	avgMFE	avgZ	avgED	SumZ	SumZ/#TotalWindows	BPs= 6
nt-345	-	A	120	-	-	-	-	-
345	238	U	4	-25.18	-2.79	16.61	-11.15	-0.09
345	236	U	3	-27.6	-2.75	16.46	-8.24	-0.07
345	303	U	7	-31.8	-1.48	24.77	-10.36	-0.09
345	NoBP	A	51	-33.81	-1.38	29.59	-70.32	-0.59
345	305	U	24	-36.49	-1.77	23.26	-42.48	-0.35
345	338	U	21	-31.55	-1.77	25.19	-37.27	-0.31
345	442	U	10	-28.07	-2.26	29.4	-22.58	-0.19

i-nuc	BP(j)	Nuc	#BP_Win	avgMFE	avgZ	avgED	SumZ	SumZ/#TotalWindows	BPs= 7
nt-346	-	U	120	-	-	-	-	-
346	NoBP	U	41	-34.78	-1.86	23.19	-76.1	-0.63
346	244	A	4	-31.2	-1.75	24.01	-7.01	-0.06
346	300	A	35	-34.31	-1.34	30.07	-47.06	-0.39
346	251	A	2	-33.1	-1.1	26.17	-2.19	-0.02
346	337	G	21	-31.55	-1.77	25.19	-37.27	-0.31
346	335	G	2	-31.3	-1.46	26.12	-2.93	-0.02
346	441	A	10	-28.07	-2.26	29.4	-22.58	-0.19
346	415	A	5	-25.6	-1.03	34.32	-5.17	-0.04

i-nuc	BP(j)	Nuc	#BP_Win	avgMFE	avgZ	avgED	SumZ	SumZ/#TotalWindows	BPs= 12
nt-347	-	G	120	-	-	-	-	-
347	NoBP	G	25	-30.99	-1.76	25.22	-44.02	-0.37
347	233	C	2	-26.25	-2.6	17.4	-5.2	-0.04
347	234	U	1	-30.3	-3.04	14.59	-3.04	-0.03
347	236	U	1	-28.5	-1.83	23.25	-1.83	-0.02
347	243	C	4	-31.2	-1.75	24.01	-7.01	-0.06
347	299	C	35	-34.31	-1.34	30.07	-47.06	-0.39
347	248	C	1	-31.6	-1.16	25.0	-1.16	-0.01
347	250	C	2	-33.1	-1.1	26.17	-2.19	-0.02
347	304	C	24	-36.49	-1.77	23.26	-42.48	-0.35
347	306	C	2	-36.1	-1.64	30.05	-3.29	-0.03
347	314	U	8	-35.83	-1.61	25.76	-12.87	-0.11
347	440	U	10	-28.07	-2.26	29.4	-22.58	-0.19
347	414	C	5	-25.6	-1.03	34.32	-5.17	-0.04

i-nuc	BP(j)	Nuc	#BP_Win	avgMFE	avgZ	avgED	SumZ	SumZ/#TotalWindows	BPs= 14
nt-348	-	G	120	-	-	-	-	-
348	232	C	2	-26.25	-2.6	17.4	-5.2	-0.04
348	233	C	1	-30.3	-3.04	14.59	-3.04	-0.03
348	235	U	1	-28.5	-1.83	23.25	-1.83	-0.02
348	242	C	4	-31.2	-1.75	24.01	-7.01	-0.06
348	298	C	35	-34.31	-1.34	30.07	-47.06	-0.39
348	247	U	1	-31.6	-1.16	25.0	-1.16	-0.01
348	249	U	2	-33.1	-1.1	26.17	-2.19	-0.02
348	303	U	24	-36.49	-1.77	23.26	-42.48	-0.35
348	305	U	2	-36.1	-1.64	30.05	-3.29	-0.03
348	313	C	8	-35.83	-1.61	25.76	-12.87	-0.11
348	NoBP	G	22	-31.27	-1.74	25.63	-38.19	-0.32
348	333	C	2	-31.3	-1.46	26.12	-2.93	-0.02
348	439	C	10	-28.07	-2.26	29.4	-22.58	-0.19
348	413	C	5	-25.6	-1.03	34.32	-5.17	-0.04
348	414	C	1	-25.4	-0.98	33.41	-0.98	-0.01

i-nuc	BP(j)	Nuc	#BP_Win	avgMFE	avgZ	avgED	SumZ	SumZ/#TotalWindows	BPs= 15
nt-349	-	G	120	-	-	-	-	-
349	231	C	1	-27.9	-2.86	16.59	-2.86	-0.02
349	232	C	1	-30.3	-3.04	14.59	-3.04	-0.03
349	234	U	1	-28.5	-1.83	23.25	-1.83	-0.02
349	241	C	4	-31.2	-1.75	24.01	-7.01	-0.06
349	243	C	2	-31.9	-1.68	27.24	-3.37	-0.03
349	246	C	1	-31.6	-1.16	25.0	-1.16	-0.01
349	248	C	2	-33.1	-1.1	26.17	-2.19	-0.02
349	302	U	24	-36.49	-1.77	23.26	-42.48	-0.35
349	297	U	33	-34.45	-1.32	30.24	-43.69	-0.36
349	304	C	2	-36.1	-1.64	30.05	-3.29	-0.03
349	312	C	8	-35.83	-1.61	25.76	-12.87	-0.11
349	333	C	17	-31.68	-1.8	24.88	-30.53	-0.25
349	332	C	2	-31.3	-1.46	26.12	-2.93	-0.02
349	NoBP	G	16	-28.46	-1.95	29.26	-31.24	-0.26
349	412	U	5	-25.6	-1.03	34.32	-5.17	-0.04
349	413	C	1	-25.4	-0.98	33.41	-0.98	-0.01

i-nuc	BP(j)	Nuc	#BP_Win	avgMFE	avgZ	avgED	SumZ	SumZ/#TotalWindows	BPs= 14
nt-350	-	G	120	-	-	-	-	-
350	231	C	1	-30.3	-3.04	14.59	-3.04	-0.03
350	233	C	1	-28.5	-1.83	23.25	-1.83	-0.02
350	240	U	4	-31.2	-1.75	24.01	-7.01	-0.06
350	242	C	2	-31.9	-1.68	27.24	-3.37	-0.03
350	245	C	1	-31.6	-1.16	25.0	-1.16	-0.01
350	247	U	2	-33.1	-1.1	26.17	-2.19	-0.02
350	301	C	24	-36.49	-1.77	23.26	-42.48	-0.35
350	NoBP	G	46	-32.47	-1.51	30.16	-69.24	-0.58
350	303	U	2	-36.1	-1.64	30.05	-3.29	-0.03
350	311	C	8	-35.83	-1.61	25.76	-12.87	-0.11
350	332	C	17	-31.68	-1.8	24.88	-30.53	-0.25
350	331	C	2	-31.3	-1.46	26.12	-2.93	-0.02
350	333	C	4	-31.02	-1.68	26.48	-6.74	-0.06
350	411	U	5	-25.6	-1.03	34.32	-5.17	-0.04
350	412	U	1	-25.4	-0.98	33.41	-0.98	-0.01

i-nuc	BP(j)	Nuc	#BP_Win	avgMFE	avgZ	avgED	SumZ	SumZ/#TotalWindows	BPs= 14
nt-351	-	G	120	-	-	-	-	-
351	232	C	1	-28.5	-1.83	23.25	-1.83	-0.02
351	239	C	4	-31.2	-1.75	24.01	-7.01	-0.06
351	241	C	2	-31.9	-1.68	27.24	-3.37	-0.03
351	243	C	1	-31.6	-1.16	25.0	-1.16	-0.01
351	246	C	2	-33.1	-1.1	26.17	-2.19	-0.02
351	NoBP	G	37	-32.96	-1.81	25.72	-67.09	-0.56
351	294	C	33	-34.45	-1.32	30.24	-43.69	-0.36
351	299	C	1	-38.1	-1.99	22.81	-1.99	-0.02
351	302	U	2	-36.1	-1.64	30.05	-3.29	-0.03
351	310	U	8	-35.83	-1.61	25.76	-12.87	-0.11
351	331	C	17	-31.68	-1.8	24.88	-30.53	-0.25
351	330	C	2	-31.3	-1.46	26.12	-2.93	-0.02
351	332	C	4	-31.02	-1.68	26.48	-6.74	-0.06
351	410	C	5	-25.6	-1.03	34.32	-5.17	-0.04
351	411	U	1	-25.4	-0.98	33.41	-0.98	-0.01

i-nuc	BP(j)	Nuc	#BP_Win	avgMFE	avgZ	avgED	SumZ	SumZ/#TotalWindows	BPs= 12
nt-352	-	G	120	-	-	-	-	-
352	NoBP	G	23	-27.23	-1.6	30.25	-36.86	-0.31
352	238	U	3	-32.13	-1.9	22.52	-5.71	-0.05
352	240	U	2	-31.9	-1.68	27.24	-3.37	-0.03
352	242	C	1	-31.6	-1.16	25.0	-1.16	-0.01
352	245	C	2	-33.1	-1.1	26.17	-2.19	-0.02
352	299	C	23	-36.42	-1.76	23.28	-40.49	-0.34
352	293	U	33	-34.45	-1.32	30.24	-43.69	-0.36
352	298	C	1	-38.1	-1.99	22.81	-1.99	-0.02
352	301	C	2	-36.1	-1.64	30.05	-3.29	-0.03
352	309	C	8	-35.83	-1.61	25.76	-12.87	-0.11
352	330	C	17	-31.68	-1.8	24.88	-30.53	-0.25
352	331	C	4	-31.02	-1.68	26.48	-6.74	-0.06
352	410	C	1	-25.4	-0.98	33.41	-0.98	-0.01

i-nuc	BP(j)	Nuc	#BP_Win	avgMFE	avgZ	avgED	SumZ	SumZ/#TotalWindows	BPs= 8
nt-353	-	G	120	-	-	-	-	-
353	237	C	3	-32.13	-1.9	22.52	-5.71	-0.05
353	239	C	2	-31.9	-1.68	27.24	-3.37	-0.03
353	241	C	1	-31.6	-1.16	25.0	-1.16	-0.01
353	NoBP	G	45	-29.6	-1.65	28.03	-74.36	-0.62
353	298	C	23	-36.42	-1.76	23.28	-40.49	-0.34
353	292	C	33	-34.45	-1.32	30.24	-43.69	-0.36
353	308	C	8	-35.83	-1.61	25.76	-12.87	-0.11
353	328	U	2	-31.3	-1.46	26.12	-2.93	-0.02
353	330	C	3	-31.83	-1.76	23.45	-5.28	-0.04

i-nuc	BP(j)	Nuc	#BP_Win	avgMFE	avgZ	avgED	SumZ	SumZ/#TotalWindows	BPs= 7
nt-354	-	A	120	-	-	-	-	-
354	236	U	2	-32.9	-2.08	22.32	-4.16	-0.03
354	238	U	2	-31.9	-1.68	27.24	-3.37	-0.03
354	240	U	1	-31.6	-1.16	25.0	-1.16	-0.01
354	NoBP	A	68	-32.55	-1.5	28.85	-102.2	-0.85
354	297	U	23	-36.42	-1.76	23.28	-40.49	-0.34
354	328	U	17	-31.68	-1.8	24.88	-30.53	-0.25
354	327	U	2	-31.3	-1.46	26.12	-2.93	-0.02
354	407	U	5	-25.6	-1.03	34.32	-5.17	-0.04

i-nuc	BP(j)	Nuc	#BP_Win	avgMFE	avgZ	avgED	SumZ	SumZ/#TotalWindows	BPs= 2
nt-355	-	A	120	-	-	-	-	-
355	NoBP	A	98	-33.38	-1.57	27.31	-154.01	-1.28
355	327	U	17	-31.68	-1.8	24.88	-30.53	-0.25
355	406	U	5	-25.6	-1.03	34.32	-5.17	-0.04

i-nuc	BP(j)	Nuc	#BP_Win	avgMFE	avgZ	avgED	SumZ	SumZ/#TotalWindows	BPs= 6
nt-356	-	U	120	-	-	-	-	-
356	NoBP	U	26	-28.19	-1.63	29.36	-42.49	-0.35
356	244	A	2	-33.1	-1.1	26.17	-2.19	-0.02
356	295	A	19	-35.91	-1.66	24.39	-31.59	-0.26
356	290	A	33	-34.45	-1.32	30.24	-43.69	-0.36
356	415	A	20	-33.31	-1.66	24.94	-33.15	-0.28
356	307	A	3	-36.83	-1.86	24.79	-5.57	-0.05
356	326	A	17	-31.68	-1.8	24.88	-30.53	-0.25

i-nuc	BP(j)	Nuc	#BP_Win	avgMFE	avgZ	avgED	SumZ	SumZ/#TotalWindows	BPs= 8
nt-357	-	G	120	-	-	-	-	-
357	NoBP	G	19	-27.81	-1.73	29.18	-32.79	-0.27
357	243	C	2	-33.1	-1.1	26.17	-2.19	-0.02
357	294	C	19	-35.91	-1.66	24.39	-31.59	-0.26
357	289	C	33	-34.45	-1.32	30.24	-43.69	-0.36
357	413	C	18	-32.56	-1.87	23.74	-33.6	-0.28
357	414	C	20	-33.31	-1.66	24.94	-33.15	-0.28
357	306	C	3	-36.83	-1.86	24.79	-5.57	-0.05
357	404	U	5	-25.6	-1.03	34.32	-5.17	-0.04
357	406	U	1	-25.4	-0.98	33.41	-0.98	-0.01

i-nuc	BP(j)	Nuc	#BP_Win	avgMFE	avgZ	avgED	SumZ	SumZ/#TotalWindows	BPs= 9
nt-358	-	G	120	-	-	-	-	-
358	NoBP	G	18	-27.59	-1.74	29.34	-31.23	-0.26
358	242	C	2	-33.1	-1.1	26.17	-2.19	-0.02
358	293	U	19	-35.91	-1.66	24.39	-31.59	-0.26
358	287	C	33	-34.45	-1.32	30.24	-43.69	-0.36
358	412	U	18	-32.56	-1.87	23.74	-33.6	-0.28
358	413	C	20	-33.31	-1.66	24.94	-33.15	-0.28
358	305	U	3	-36.83	-1.86	24.79	-5.57	-0.05
358	403	C	5	-25.6	-1.03	34.32	-5.17	-0.04
358	405	C	1	-25.4	-0.98	33.41	-0.98	-0.01
358	414	C	1	-30.5	-2.07	22.07	-2.07	-0.02

i-nuc	BP(j)	Nuc	#BP_Win	avgMFE	avgZ	avgED	SumZ	SumZ/#TotalWindows	BPs= 10
nt-359	-	G	120	-	-	-	-	-
359	241	C	2	-33.1	-1.1	26.17	-2.19	-0.02
359	292	C	18	-35.79	-1.64	24.05	-29.51	-0.25
359	286	U	33	-34.45	-1.32	30.24	-43.69	-0.36
359	411	U	19	-32.85	-1.88	24.1	-35.68	-0.3
359	412	U	20	-33.31	-1.66	24.94	-33.15	-0.28
359	304	C	3	-36.83	-1.86	24.79	-5.57	-0.05
359	NoBP	G	17	-27.35	-1.77	29.6	-30.07	-0.25
359	402	U	5	-25.6	-1.03	34.32	-5.17	-0.04
359	404	U	1	-25.4	-0.98	33.41	-0.98	-0.01
359	413	C	1	-30.5	-2.07	22.07	-2.07	-0.02
359	414	C	1	-30.3	-2.1	23.56	-2.1	-0.02

i-nuc	BP(j)	Nuc	#BP_Win	avgMFE	avgZ	avgED	SumZ	SumZ/#TotalWindows	BPs= 7
nt-360	-	G	120	-	-	-	-	-
360	NoBP	G	38	-31.84	-1.7	26.61	-64.55	-0.54
360	285	U	33	-34.45	-1.32	30.24	-43.69	-0.36
360	410	C	39	-33.08	-1.76	24.53	-68.83	-0.57
360	303	U	2	-37.05	-1.94	23.59	-3.88	-0.03
360	401	C	5	-25.6	-1.03	34.32	-5.17	-0.04
360	403	C	1	-25.4	-0.98	33.41	-0.98	-0.01
360	412	U	1	-30.5	-2.07	22.07	-2.07	-0.02
360	413	C	1	-30.3	-2.1	23.56	-2.1	-0.02

i-nuc	BP(j)	Nuc	#BP_Win	avgMFE	avgZ	avgED	SumZ	SumZ/#TotalWindows	BPs= 6
nt-361	-	A	120	-	-	-	-	-
361	NoBP	A	78	-32.48	-1.75	25.5	-136.17	-1.13
361	284	U	33	-34.45	-1.32	30.24	-43.69	-0.36
361	302	U	1	-37.2	-2.02	23.01	-2.02	-0.02
361	400	U	5	-25.6	-1.03	34.32	-5.17	-0.04
361	402	U	1	-25.4	-0.98	33.41	-0.98	-0.01
361	411	U	1	-30.5	-2.07	22.07	-2.07	-0.02
361	412	U	1	-30.3	-2.1	23.56	-2.1	-0.02

i-nuc	BP(j)	Nuc	#BP_Win	avgMFE	avgZ	avgED	SumZ	SumZ/#TotalWindows	BPs= 2
nt-362	-	U	120	-	-	-	-	-
362	NoBP	U	19	-31.77	-1.26	29.84	-23.87	-0.2
362	283	A	33	-34.45	-1.32	30.24	-43.69	-0.36
362	408	A	68	-32.05	-1.85	24.87	-125.6	-1.05

i-nuc	BP(j)	Nuc	#BP_Win	avgMFE	avgZ	avgED	SumZ	SumZ/#TotalWindows	BPs= 3
nt-363	-	A	120	-	-	-	-	-
363	NoBP	A	16	-31.71	-1.24	30.91	-19.8	-0.16
363	282	U	33	-34.45	-1.32	30.24	-43.69	-0.36
363	407	U	70	-32.12	-1.85	24.93	-129.16	-1.08
363	400	U	1	-25.4	-0.98	33.41	-0.98	-0.01

i-nuc	BP(j)	Nuc	#BP_Win	avgMFE	avgZ	avgED	SumZ	SumZ/#TotalWindows	BPs= 5
nt-364	-	A	120	-	-	-	-	-
364	NoBP	A	11	-29.55	-1.07	33.47	-11.76	-0.1
364	281	U	33	-34.45	-1.32	30.24	-43.69	-0.36
364	380	U	2	-33.5	-1.18	45.25	-2.37	-0.02
364	404	U	3	-37.87	-2.0	18.44	-5.99	-0.05
364	406	U	70	-32.12	-1.85	24.93	-129.16	-1.08
364	399	U	1	-25.4	-0.98	33.41	-0.98	-0.01

i-nuc	BP(j)	Nuc	#BP_Win	avgMFE	avgZ	avgED	SumZ	SumZ/#TotalWindows	BPs= 7
nt-365	-	G	120	-	-	-	-	-
365	NoBP	G	2	-32.75	-0.94	35.52	-1.88	-0.02
365	280	C	33	-34.45	-1.32	30.24	-43.69	-0.36
365	379	C	2	-33.5	-1.18	45.25	-2.37	-0.02
365	287	C	1	-32.7	-0.93	47.22	-0.93	-0.01
365	403	C	5	-36.02	-1.76	21.59	-8.81	-0.07
365	405	C	71	-32.13	-1.84	25.03	-130.81	-1.09
365	396	U	5	-25.6	-1.03	34.32	-5.17	-0.04
365	398	C	1	-25.4	-0.98	33.41	-0.98	-0.01

i-nuc	BP(j)	Nuc	#BP_Win	avgMFE	avgZ	avgED	SumZ	SumZ/#TotalWindows	BPs= 6
nt-366	-	A	120	-	-	-	-	-
366	NoBP	A	30	-34.11	-1.33	30.1	-39.8	-0.33
366	380	U	5	-34.08	-1.18	33.26	-5.89	-0.05
366	378	U	2	-33.5	-1.18	45.25	-2.37	-0.02
366	286	U	1	-32.7	-0.93	47.22	-0.93	-0.01
366	402	U	6	-35.55	-1.63	24.65	-9.77	-0.08
366	404	U	71	-32.13	-1.84	25.03	-130.81	-1.09
366	395	U	5	-25.6	-1.03	34.32	-5.17	-0.04

i-nuc	BP(j)	Nuc	#BP_Win	avgMFE	avgZ	avgED	SumZ	SumZ/#TotalWindows	BPs= 6
nt-367	-	G	120	-	-	-	-	-
367	NoBP	G	33	-33.13	-1.3	30.75	-42.96	-0.36
367	379	C	6	-33.63	-1.12	34.58	-6.73	-0.06
367	377	C	2	-33.5	-1.18	45.25	-2.37	-0.02
367	285	U	1	-32.7	-0.93	47.22	-0.93	-0.01
367	401	C	6	-35.55	-1.63	24.65	-9.77	-0.08
367	403	C	71	-32.13	-1.84	25.03	-130.81	-1.09
367	396	U	1	-25.4	-0.98	33.41	-0.98	-0.01

i-nuc	BP(j)	Nuc	#BP_Win	avgMFE	avgZ	avgED	SumZ	SumZ/#TotalWindows	BPs= 8
nt-368	-	A	120	-	-	-	-	-
368	NoBP	A	15	-30.51	-1.06	33.32	-15.97	-0.13
368	277	U	17	-35.47	-1.53	28.69	-26.0	-0.22
368	378	U	6	-33.63	-1.12	34.58	-6.73	-0.06
368	376	U	2	-33.5	-1.18	45.25	-2.37	-0.02
368	284	U	1	-32.7	-0.93	47.22	-0.93	-0.01
368	400	U	6	-35.55	-1.63	24.65	-9.77	-0.08
368	402	U	71	-32.13	-1.84	25.03	-130.81	-1.09
368	395	U	1	-25.4	-0.98	33.41	-0.98	-0.01
368	487	U	1	-30.8	-0.58	46.68	-0.58	-0.0

i-nuc	BP(j)	Nuc	#BP_Win	avgMFE	avgZ	avgED	SumZ	SumZ/#TotalWindows	BPs= 5
nt-369	-	G	120	-	-	-	-	-
369	NoBP	G	19	-30.57	-1.04	36.3	-19.72	-0.16
369	276	C	17	-35.47	-1.53	28.69	-26.0	-0.22
369	377	C	6	-33.63	-1.12	34.58	-6.73	-0.06
369	399	U	6	-35.55	-1.63	24.65	-9.77	-0.08
369	401	C	71	-32.13	-1.84	25.03	-130.81	-1.09
369	486	C	1	-30.8	-0.58	46.68	-0.58	-0.0

i-nuc	BP(j)	Nuc	#BP_Win	avgMFE	avgZ	avgED	SumZ	SumZ/#TotalWindows	BPs= 5
nt-370	-	G	120	-	-	-	-	-
370	NoBP	G	20	-30.78	-1.06	36.4	-21.21	-0.18
370	275	C	16	-35.48	-1.53	28.96	-24.45	-0.2
370	376	U	6	-33.63	-1.12	34.58	-6.73	-0.06
370	398	C	6	-35.55	-1.63	24.65	-9.77	-0.08
370	400	U	71	-32.13	-1.84	25.03	-130.81	-1.09
370	485	C	1	-30.8	-0.58	46.68	-0.58	-0.0

i-nuc	BP(j)	Nuc	#BP_Win	avgMFE	avgZ	avgED	SumZ	SumZ/#TotalWindows	BPs= 2
nt-371	-	A	120	-	-	-	-	-
371	NoBP	A	25	-33.78	-1.18	33.71	-29.44	-0.25
371	391	U	24	-32.65	-1.39	31.72	-33.28	-0.28
371	399	U	71	-32.13	-1.84	25.03	-130.81	-1.09

i-nuc	BP(j)	Nuc	#BP_Win	avgMFE	avgZ	avgED	SumZ	SumZ/#TotalWindows	BPs= 2
nt-372	-	U	120	-	-	-	-	-
372	NoBP	U	13	-32.92	-1.03	36.25	-13.39	-0.11
372	273	A	11	-34.35	-1.25	32.5	-13.77	-0.11
372	390	A	96	-32.3	-1.73	26.68	-165.93	-1.38

i-nuc	BP(j)	Nuc	#BP_Win	avgMFE	avgZ	avgED	SumZ	SumZ/#TotalWindows	BPs= 3
nt-373	-	U	120	-	-	-	-	-
373	NoBP	U	12	-32.93	-1.01	36.69	-12.13	-0.1
373	272	A	11	-34.35	-1.25	32.5	-13.77	-0.11
373	389	A	96	-32.3	-1.73	26.68	-165.93	-1.38
373	466	A	1	-30.5	-0.48	40.35	-0.48	-0.0

i-nuc	BP(j)	Nuc	#BP_Win	avgMFE	avgZ	avgED	SumZ	SumZ/#TotalWindows	BPs= 2
nt-374	-	G	120	-	-	-	-	-
374	NoBP	G	108	-32.35	-1.64	27.86	-177.31	-1.48
374	271	U	11	-34.35	-1.25	32.5	-13.77	-0.11
374	465	U	1	-30.5	-0.48	40.35	-0.48	-0.0

i-nuc	BP(j)	Nuc	#BP_Win	avgMFE	avgZ	avgED	SumZ	SumZ/#TotalWindows	BPs= 3
nt-375	-	A	120	-	-	-	-	-
375	270	U	9	-34.01	-1.18	34.59	-10.61	-0.09
375	NoBP	A	12	-32.78	-0.96	36.09	-11.54	-0.1
375	387	U	98	-32.38	-1.73	26.61	-169.09	-1.41
375	464	U	1	-30.5	-0.48	40.35	-0.48	-0.0

i-nuc	BP(j)	Nuc	#BP_Win	avgMFE	avgZ	avgED	SumZ	SumZ/#TotalWindows	BPs= 4
nt-376	-	U	120	-	-	-	-	-
376	NoBP	U	11	-32.86	-0.94	33.93	-10.39	-0.09
376	370	G	6	-33.63	-1.12	34.58	-6.73	-0.06
376	386	A	100	-32.43	-1.72	26.54	-171.97	-1.43
376	368	A	2	-33.5	-1.18	45.25	-2.37	-0.02
376	463	G	1	-30.5	-0.48	40.35	-0.48	-0.0

i-nuc	BP(j)	Nuc	#BP_Win	avgMFE	avgZ	avgED	SumZ	SumZ/#TotalWindows	BPs= 4
nt-377	-	C	120	-	-	-	-	-
377	NoBP	C	11	-32.91	-0.96	31.36	-10.53	-0.09
377	369	G	6	-33.63	-1.12	34.58	-6.73	-0.06
377	385	G	100	-32.43	-1.72	26.54	-171.97	-1.43
377	367	G	2	-33.5	-1.18	45.25	-2.37	-0.02
377	462	G	1	-30.5	-0.48	40.35	-0.48	-0.0

i-nuc	BP(j)	Nuc	#BP_Win	avgMFE	avgZ	avgED	SumZ	SumZ/#TotalWindows	BPs= 3
nt-378	-	U	120	-	-	-	-	-
378	NoBP	U	12	-32.75	-0.94	29.79	-11.32	-0.09
378	368	A	6	-33.63	-1.12	34.58	-6.73	-0.06
378	384	A	100	-32.43	-1.72	26.54	-171.97	-1.43
378	366	A	2	-33.5	-1.18	45.25	-2.37	-0.02

i-nuc	BP(j)	Nuc	#BP_Win	avgMFE	avgZ	avgED	SumZ	SumZ/#TotalWindows	BPs= 5
nt-379	-	C	120	-	-	-	-	-
379	NoBP	C	10	-32.88	-1.01	25.86	-10.1	-0.08
379	367	G	6	-33.63	-1.12	34.58	-6.73	-0.06
379	266	G	1	-34.2	-1.01	33.68	-1.01	-0.01
379	383	G	100	-32.43	-1.72	26.54	-171.97	-1.43
379	365	G	2	-33.5	-1.18	45.25	-2.37	-0.02
379	460	G	1	-30.5	-0.48	40.35	-0.48	-0.0

i-nuc	BP(j)	Nuc	#BP_Win	avgMFE	avgZ	avgED	SumZ	SumZ/#TotalWindows	BPs= 4
nt-380	-	U	120	-	-	-	-	-
380	366	A	5	-34.08	-1.18	33.26	-5.89	-0.05
380	265	G	1	-34.2	-1.01	33.68	-1.01	-0.01
380	NoBP	U	101	-32.44	-1.71	26.51	-172.93	-1.44
380	364	A	2	-33.5	-1.18	45.25	-2.37	-0.02
380	408	A	11	-32.48	-0.97	27.17	-10.62	-0.09

i-nuc	BP(j)	Nuc	#BP_Win	avgMFE	avgZ	avgED	SumZ	SumZ/#TotalWindows	BPs= 2
nt-381	-	G	120	-	-	-	-	-
381	NoBP	G	107	-32.55	-1.68	27.1	-179.9	-1.5
381	405	C	2	-33.0	-1.31	30.13	-2.61	-0.02
381	407	U	11	-32.48	-0.97	27.17	-10.62	-0.09

i-nuc	BP(j)	Nuc	#BP_Win	avgMFE	avgZ	avgED	SumZ	SumZ/#TotalWindows	BPs= 2
nt-382	-	A	120	-	-	-	-	-
382	NoBP	A	106	-32.52	-1.68	27.08	-178.54	-1.49
382	404	U	2	-33.0	-1.31	30.13	-2.61	-0.02
382	406	U	12	-32.55	-0.98	26.47	-11.8	-0.1

i-nuc	BP(j)	Nuc	#BP_Win	avgMFE	avgZ	avgED	SumZ	SumZ/#TotalWindows	BPs= 4
nt-383	-	G	120	-	-	-	-	-
383	NoBP	G	3	-33.97	-0.97	31.15	-2.91	-0.02
383	379	C	100	-32.43	-1.72	26.54	-171.97	-1.43
383	287	C	2	-33.5	-1.18	45.25	-2.37	-0.02
383	403	C	2	-33.0	-1.31	30.13	-2.61	-0.02
383	405	C	13	-32.57	-0.98	26.47	-12.75	-0.11

i-nuc	BP(j)	Nuc	#BP_Win	avgMFE	avgZ	avgED	SumZ	SumZ/#TotalWindows	BPs= 5
nt-384	-	A	120	-	-	-	-	-
384	NoBP	A	2	-33.95	-0.98	28.99	-1.97	-0.02
384	378	U	100	-32.43	-1.72	26.54	-171.97	-1.43
384	286	U	2	-33.5	-1.18	45.25	-2.37	-0.02
384	402	U	2	-33.0	-1.31	30.13	-2.61	-0.02
384	404	U	13	-32.57	-0.98	26.47	-12.75	-0.11
384	444	U	1	-30.4	-0.19	33.23	-0.19	-0.0

i-nuc	BP(j)	Nuc	#BP_Win	avgMFE	avgZ	avgED	SumZ	SumZ/#TotalWindows	BPs= 5
nt-385	-	G	120	-	-	-	-	-
385	NoBP	G	1	-33.7	-0.96	24.31	-0.96	-0.01
385	377	C	100	-32.43	-1.72	26.54	-171.97	-1.43
385	285	U	2	-33.5	-1.18	45.25	-2.37	-0.02
385	401	C	2	-33.0	-1.31	30.13	-2.61	-0.02
385	403	C	13	-32.57	-0.98	26.47	-12.75	-0.11
385	443	C	2	-29.85	-0.04	39.74	-0.07	-0.0

i-nuc	BP(j)	Nuc	#BP_Win	avgMFE	avgZ	avgED	SumZ	SumZ/#TotalWindows	BPs= 5
nt-386	-	A	120	-	-	-	-	-
386	376	U	100	-32.43	-1.72	26.54	-171.97	-1.43
386	284	U	2	-33.5	-1.18	45.25	-2.37	-0.02
386	400	U	2	-33.0	-1.31	30.13	-2.61	-0.02
386	402	U	13	-32.57	-0.98	26.47	-12.75	-0.11
386	442	U	2	-29.85	-0.04	39.74	-0.07	-0.0
386	NoBP	A	1	-29.7	0.02	42.47	0.02	0.0

i-nuc	BP(j)	Nuc	#BP_Win	avgMFE	avgZ	avgED	SumZ	SumZ/#TotalWindows	BPs= 3
nt-387	-	U	120	-	-	-	-	-
387	NoBP	U	18	-32.5	-0.94	28.67	-16.88	-0.14
387	375	A	98	-32.38	-1.73	26.61	-169.09	-1.41
387	283	A	2	-33.5	-1.18	45.25	-2.37	-0.02
387	441	A	2	-29.85	-0.04	39.74	-0.07	-0.0

i-nuc	BP(j)	Nuc	#BP_Win	avgMFE	avgZ	avgED	SumZ	SumZ/#TotalWindows	BPs= 4
nt-388	-	G	120	-	-	-	-	-
388	NoBP	G	101	-32.39	-1.7	26.73	-172.17	-1.43
388	282	U	2	-33.5	-1.18	45.25	-2.37	-0.02
388	401	C	13	-32.57	-0.98	26.47	-12.75	-0.11
388	440	U	2	-29.85	-0.04	39.74	-0.07	-0.0
388	405	C	2	-30.15	-0.02	44.11	-0.04	-0.0

i-nuc	BP(j)	Nuc	#BP_Win	avgMFE	avgZ	avgED	SumZ	SumZ/#TotalWindows	BPs= 4
nt-389	-	A	120	-	-	-	-	-
389	NoBP	A	7	-32.31	-0.76	31.94	-5.29	-0.04
389	373	U	96	-32.3	-1.73	26.68	-165.93	-1.38
389	281	U	2	-33.5	-1.18	45.25	-2.37	-0.02
389	400	U	13	-32.57	-0.98	26.47	-12.75	-0.11
389	404	U	2	-30.15	-0.02	44.11	-0.04	-0.0

i-nuc	BP(j)	Nuc	#BP_Win	avgMFE	avgZ	avgED	SumZ	SumZ/#TotalWindows	BPs= 2
nt-390	-	A	120	-	-	-	-	-
390	372	U	96	-32.3	-1.73	26.68	-165.93	-1.38
390	NoBP	A	11	-31.88	-0.6	36.74	-6.64	-0.06
390	399	U	13	-32.57	-0.98	26.47	-12.75	-0.11

i-nuc	BP(j)	Nuc	#BP_Win	avgMFE	avgZ	avgED	SumZ	SumZ/#TotalWindows	BPs= 1
nt-391	-	U	120	-	-	-	-	-
391	371	A	24	-32.65	-1.39	31.72	-33.28	-0.28
391	NoBP	U	96	-32.2	-1.58	26.51	-151.44	-1.26

i-nuc	BP(j)	Nuc	#BP_Win	avgMFE	avgZ	avgED	SumZ	SumZ/#TotalWindows	BPs= 1
nt-392	-	G	120	-	-	-	-	-
392	NoBP	G	118	-32.33	-1.56	27.26	-184.06	-1.53
392	401	C	2	-30.15	-0.02	44.11	-0.04	-0.0

i-nuc	BP(j)	Nuc	#BP_Win	avgMFE	avgZ	avgED	SumZ	SumZ/#TotalWindows	BPs= 1
nt-393	-	A	120	-	-	-	-	-
393	NoBP	A	118	-32.32	-1.55	27.23	-183.38	-1.53
393	400	U	2	-30.15	-0.02	44.11	-0.04	-0.0

i-nuc	BP(j)	Nuc	#BP_Win	avgMFE	avgZ	avgED	SumZ	SumZ/#TotalWindows	BPs= 2
nt-394	-	A	120	-	-	-	-	-
394	NoBP	A	109	-32.17	-1.61	27.26	-175.22	-1.46
394	435	U	9	-34.02	-0.82	26.49	-7.36	-0.06
394	399	U	2	-30.15	-0.02	44.11	-0.04	-0.0

i-nuc	BP(j)	Nuc	#BP_Win	avgMFE	avgZ	avgED	SumZ	SumZ/#TotalWindows	BPs= 3
nt-395	-	U	120	-	-	-	-	-
395	NoBP	U	105	-32.49	-1.6	27.17	-168.08	-1.4
395	366	A	5	-25.6	-1.03	34.32	-5.17	-0.04
395	368	A	1	-25.4	-0.98	33.41	-0.98	-0.01
395	434	A	9	-34.02	-0.82	26.49	-7.36	-0.06

i-nuc	BP(j)	Nuc	#BP_Win	avgMFE	avgZ	avgED	SumZ	SumZ/#TotalWindows	BPs= 3
nt-396	-	U	120	-	-	-	-	-
396	NoBP	U	105	-32.5	-1.6	27.11	-167.64	-1.4
396	365	G	5	-25.6	-1.03	34.32	-5.17	-0.04
396	367	G	1	-25.4	-0.98	33.41	-0.98	-0.01
396	433	A	9	-34.02	-0.82	26.49	-7.36	-0.06

i-nuc	BP(j)	Nuc	#BP_Win	avgMFE	avgZ	avgED	SumZ	SumZ/#TotalWindows	BPs= 2
nt-397	-	G	120	-	-	-	-	-
397	NoBP	G	108	-32.17	-1.59	26.85	-171.41	-1.43
397	471	C	3	-31.37	-0.79	42.9	-2.38	-0.02
397	432	U	9	-34.02	-0.82	26.49	-7.36	-0.06

i-nuc	BP(j)	Nuc	#BP_Win	avgMFE	avgZ	avgED	SumZ	SumZ/#TotalWindows	BPs= 3
nt-398	-	C	120	-	-	-	-	-
398	NoBP	C	110	-32.23	-1.53	26.7	-168.1	-1.4
398	370	G	6	-35.55	-1.63	24.65	-9.77	-0.08
398	365	G	1	-25.4	-0.98	33.41	-0.98	-0.01
398	470	G	3	-31.37	-0.79	42.9	-2.38	-0.02

i-nuc	BP(j)	Nuc	#BP_Win	avgMFE	avgZ	avgED	SumZ	SumZ/#TotalWindows	BPs= 6
nt-399	-	U	120	-	-	-	-	-
399	NoBP	U	24	-32.63	-1.03	29.5	-24.69	-0.21
399	369	G	6	-35.55	-1.63	24.65	-9.77	-0.08
399	371	A	71	-32.13	-1.84	25.03	-130.81	-1.09
399	364	A	1	-25.4	-0.98	33.41	-0.98	-0.01
399	390	A	13	-32.57	-0.98	26.47	-12.75	-0.11
399	469	G	3	-31.37	-0.79	42.9	-2.38	-0.02
399	394	A	2	-30.15	-0.02	44.11	-0.04	-0.0

i-nuc	BP(j)	Nuc	#BP_Win	avgMFE	avgZ	avgED	SumZ	SumZ/#TotalWindows	BPs= 9
nt-400	-	U	120	-	-	-	-	-
400	NoBP	U	8	-35.76	-1.21	27.02	-9.68	-0.08
400	368	A	6	-35.55	-1.63	24.65	-9.77	-0.08
400	370	G	71	-32.13	-1.84	25.03	-130.81	-1.09
400	361	A	5	-25.6	-1.03	34.32	-5.17	-0.04
400	363	A	1	-25.4	-0.98	33.41	-0.98	-0.01
400	386	A	2	-33.0	-1.31	30.13	-2.61	-0.02
400	389	A	13	-32.57	-0.98	26.47	-12.75	-0.11
400	468	A	3	-31.37	-0.79	42.9	-2.38	-0.02
400	429	A	9	-34.02	-0.82	26.49	-7.36	-0.06
400	393	A	2	-30.15	-0.02	44.11	-0.04	-0.0

i-nuc	BP(j)	Nuc	#BP_Win	avgMFE	avgZ	avgED	SumZ	SumZ/#TotalWindows	BPs= 9
nt-401	-	C	120	-	-	-	-	-
401	NoBP	C	8	-34.76	-1.18	25.31	-9.45	-0.08
401	367	G	6	-35.55	-1.63	24.65	-9.77	-0.08
401	369	G	71	-32.13	-1.84	25.03	-130.81	-1.09
401	360	G	5	-25.6	-1.03	34.32	-5.17	-0.04
401	385	G	2	-33.0	-1.31	30.13	-2.61	-0.02
401	388	G	13	-32.57	-0.98	26.47	-12.75	-0.11
401	467	G	3	-31.37	-0.79	42.9	-2.38	-0.02
401	428	G	9	-34.02	-0.82	26.49	-7.36	-0.06
401	392	G	2	-30.15	-0.02	44.11	-0.04	-0.0
401	519	G	1	-37.3	-1.53	21.45	-1.53	-0.01

i-nuc	BP(j)	Nuc	#BP_Win	avgMFE	avgZ	avgED	SumZ	SumZ/#TotalWindows	BPs= 9
nt-402	-	U	120	-	-	-	-	-
402	366	A	6	-35.55	-1.63	24.65	-9.77	-0.08
402	368	A	71	-32.13	-1.84	25.03	-130.81	-1.09
402	359	G	5	-25.6	-1.03	34.32	-5.17	-0.04
402	361	A	1	-25.4	-0.98	33.41	-0.98	-0.01
402	384	A	2	-33.0	-1.31	30.13	-2.61	-0.02
402	386	A	13	-32.57	-0.98	26.47	-12.75	-0.11
402	466	A	3	-31.37	-0.79	42.9	-2.38	-0.02
402	427	G	9	-34.02	-0.82	26.49	-7.36	-0.06
402	NoBP	U	6	-34.68	-0.95	29.3	-5.72	-0.05
402	429	A	4	-36.6	-1.21	19.49	-4.85	-0.04

i-nuc	BP(j)	Nuc	#BP_Win	avgMFE	avgZ	avgED	SumZ	SumZ/#TotalWindows	BPs= 9
nt-403	-	C	120	-	-	-	-	-
403	365	G	5	-36.02	-1.76	21.59	-8.81	-0.07
403	367	G	71	-32.13	-1.84	25.03	-130.81	-1.09
403	358	G	5	-25.6	-1.03	34.32	-5.17	-0.04
403	360	G	1	-25.4	-0.98	33.41	-0.98	-0.01
403	383	G	2	-33.0	-1.31	30.13	-2.61	-0.02
403	385	G	13	-32.57	-0.98	26.47	-12.75	-0.11
403	NoBP	C	7	-32.61	-0.76	37.65	-5.3	-0.04
403	426	G	9	-34.02	-0.82	26.49	-7.36	-0.06
403	428	G	4	-36.6	-1.21	19.49	-4.85	-0.04
403	517	G	3	-36.97	-1.41	21.78	-4.22	-0.04

i-nuc	BP(j)	Nuc	#BP_Win	avgMFE	avgZ	avgED	SumZ	SumZ/#TotalWindows	BPs= 10
nt-404	-	U	120	-	-	-	-	-
404	364	A	3	-37.87	-2.0	18.44	-5.99	-0.05
404	366	A	71	-32.13	-1.84	25.03	-130.81	-1.09
404	357	G	5	-25.6	-1.03	34.32	-5.17	-0.04
404	359	G	1	-25.4	-0.98	33.41	-0.98	-0.01
404	437	A	3	-34.83	-1.37	28.76	-4.1	-0.03
404	382	A	2	-33.0	-1.31	30.13	-2.61	-0.02
404	384	A	13	-32.57	-0.98	26.47	-12.75	-0.11
404	NoBP	U	13	-33.83	-0.91	29.78	-11.81	-0.1
404	389	A	2	-30.15	-0.02	44.11	-0.04	-0.0
404	427	G	4	-36.6	-1.21	19.49	-4.85	-0.04
404	516	A	3	-36.97	-1.41	21.78	-4.22	-0.04

i-nuc	BP(j)	Nuc	#BP_Win	avgMFE	avgZ	avgED	SumZ	SumZ/#TotalWindows	BPs= 9
nt-405	-	C	120	-	-	-	-	-
405	NoBP	C	18	-32.8	-1.17	27.23	-21.0	-0.17
405	365	G	71	-32.13	-1.84	25.03	-130.81	-1.09
405	358	G	1	-25.4	-0.98	33.41	-0.98	-0.01
405	436	G	3	-34.83	-1.37	28.76	-4.1	-0.03
405	381	G	2	-33.0	-1.31	30.13	-2.61	-0.02
405	383	G	13	-32.57	-0.98	26.47	-12.75	-0.11
405	463	G	3	-31.37	-0.79	42.9	-2.38	-0.02
405	388	G	2	-30.15	-0.02	44.11	-0.04	-0.0
405	426	G	4	-36.6	-1.21	19.49	-4.85	-0.04
405	515	G	3	-36.97	-1.41	21.78	-4.22	-0.04

i-nuc	BP(j)	Nuc	#BP_Win	avgMFE	avgZ	avgED	SumZ	SumZ/#TotalWindows	BPs= 7
nt-406	-	U	120	-	-	-	-	-
406	NoBP	U	23	-34.92	-1.14	25.94	-26.32	-0.22
406	364	A	70	-32.12	-1.85	24.93	-129.16	-1.08
406	355	A	5	-25.6	-1.03	34.32	-5.17	-0.04
406	357	G	1	-25.4	-0.98	33.41	-0.98	-0.01
406	434	A	3	-34.83	-1.37	28.76	-4.1	-0.03
406	382	A	12	-32.55	-0.98	26.47	-11.8	-0.1
406	462	G	3	-31.37	-0.79	42.9	-2.38	-0.02
406	514	A	3	-36.97	-1.41	21.78	-4.22	-0.04

i-nuc	BP(j)	Nuc	#BP_Win	avgMFE	avgZ	avgED	SumZ	SumZ/#TotalWindows	BPs= 5
nt-407	-	U	120	-	-	-	-	-
407	363	A	70	-32.12	-1.85	24.93	-129.16	-1.08
407	354	A	5	-25.6	-1.03	34.32	-5.17	-0.04
407	NoBP	U	28	-34.24	-1.12	27.08	-31.29	-0.26
407	433	A	3	-34.83	-1.37	28.76	-4.1	-0.03
407	381	G	11	-32.48	-0.97	27.17	-10.62	-0.09
407	513	A	3	-36.97	-1.41	21.78	-4.22	-0.04

i-nuc	BP(j)	Nuc	#BP_Win	avgMFE	avgZ	avgED	SumZ	SumZ/#TotalWindows	BPs= 3
nt-408	-	A	120	-	-	-	-	-
408	362	U	68	-32.05	-1.85	24.87	-125.6	-1.05
408	NoBP	A	38	-33.38	-1.17	27.29	-44.41	-0.37
408	432	U	3	-34.83	-1.37	28.76	-4.1	-0.03
408	380	U	11	-32.48	-0.97	27.17	-10.62	-0.09

i-nuc	BP(j)	Nuc	#BP_Win	avgMFE	avgZ	avgED	SumZ	SumZ/#TotalWindows	BPs= 2
nt-409	-	A	120	-	-	-	-	-
409	NoBP	A	101	-32.11	-1.61	26.08	-162.39	-1.35
409	421	U	16	-35.19	-1.11	24.42	-17.78	-0.15
409	431	U	3	-34.83	-1.37	28.76	-4.1	-0.03

i-nuc	BP(j)	Nuc	#BP_Win	avgMFE	avgZ	avgED	SumZ	SumZ/#TotalWindows	BPs= 5
nt-410	-	C	120	-	-	-	-	-
410	NoBP	C	29	-33.77	-2.04	22.61	-59.23	-0.49
410	360	G	39	-33.08	-1.76	24.53	-68.83	-0.57
410	420	G	16	-35.19	-1.11	24.42	-17.78	-0.15
410	351	G	5	-25.6	-1.03	34.32	-5.17	-0.04
410	457	G	30	-30.82	-1.05	30.15	-31.58	-0.26
410	352	G	1	-25.4	-0.98	33.41	-0.98	-0.01

i-nuc	BP(j)	Nuc	#BP_Win	avgMFE	avgZ	avgED	SumZ	SumZ/#TotalWindows	BPs= 7
nt-411	-	U	120	-	-	-	-	-
411	NoBP	U	33	-35.52	-1.84	21.09	-60.61	-0.51
411	359	G	19	-32.85	-1.88	24.1	-35.68	-0.3
411	419	A	16	-35.19	-1.11	24.42	-17.78	-0.15
411	429	A	15	-29.53	-1.95	29.34	-29.29	-0.24
411	350	G	5	-25.6	-1.03	34.32	-5.17	-0.04
411	456	G	30	-30.82	-1.05	30.15	-31.58	-0.26
411	351	G	1	-25.4	-0.98	33.41	-0.98	-0.01
411	361	A	1	-30.5	-2.07	22.07	-2.07	-0.02

i-nuc	BP(j)	Nuc	#BP_Win	avgMFE	avgZ	avgED	SumZ	SumZ/#TotalWindows	BPs= 9
nt-412	-	U	120	-	-	-	-	-
412	NoBP	U	4	-37.22	-1.58	23.98	-6.3	-0.05
412	358	G	18	-32.56	-1.87	23.74	-33.6	-0.28
412	359	G	20	-33.31	-1.66	24.94	-33.15	-0.28
412	418	A	16	-35.19	-1.11	24.42	-17.78	-0.15
412	428	G	15	-29.53	-1.95	29.34	-29.29	-0.24
412	349	G	5	-25.6	-1.03	34.32	-5.17	-0.04
412	455	G	39	-33.06	-1.34	26.01	-52.24	-0.44
412	350	G	1	-25.4	-0.98	33.41	-0.98	-0.01
412	360	G	1	-30.5	-2.07	22.07	-2.07	-0.02
412	361	A	1	-30.3	-2.1	23.56	-2.1	-0.02

i-nuc	BP(j)	Nuc	#BP_Win	avgMFE	avgZ	avgED	SumZ	SumZ/#TotalWindows	BPs= 9
nt-413	-	C	120	-	-	-	-	-
413	357	G	18	-32.56	-1.87	23.74	-33.6	-0.28
413	358	G	20	-33.31	-1.66	24.94	-33.15	-0.28
413	417	G	16	-35.19	-1.11	24.42	-17.78	-0.15
413	427	G	15	-29.53	-1.95	29.34	-29.29	-0.24
413	348	G	5	-25.6	-1.03	34.32	-5.17	-0.04
413	454	G	40	-33.24	-1.35	25.7	-54.19	-0.45
413	349	G	1	-25.4	-0.98	33.41	-0.98	-0.01
413	359	G	1	-30.5	-2.07	22.07	-2.07	-0.02
413	360	G	1	-30.3	-2.1	23.56	-2.1	-0.02
413	NoBP	C	3	-36.97	-1.41	21.78	-4.22	-0.04

i-nuc	BP(j)	Nuc	#BP_Win	avgMFE	avgZ	avgED	SumZ	SumZ/#TotalWindows	BPs= 7
nt-414	-	C	120	-	-	-	-	-
414	NoBP	C	37	-34.07	-1.49	24.23	-55.3	-0.46
414	357	G	20	-33.31	-1.66	24.94	-33.15	-0.28
414	426	G	15	-29.53	-1.95	29.34	-29.29	-0.24
414	347	G	5	-25.6	-1.03	34.32	-5.17	-0.04
414	453	G	40	-33.24	-1.35	25.7	-54.19	-0.45
414	348	G	1	-25.4	-0.98	33.41	-0.98	-0.01
414	358	G	1	-30.5	-2.07	22.07	-2.07	-0.02
414	359	G	1	-30.3	-2.1	23.56	-2.1	-0.02

i-nuc	BP(j)	Nuc	#BP_Win	avgMFE	avgZ	avgED	SumZ	SumZ/#TotalWindows	BPs= 4
nt-415	-	A	120	-	-	-	-	-
415	356	U	20	-33.31	-1.66	24.94	-33.15	-0.28
415	NoBP	A	40	-33.68	-1.51	24.68	-60.38	-0.5
415	425	U	15	-29.53	-1.95	29.34	-29.29	-0.24
415	346	U	5	-25.6	-1.03	34.32	-5.17	-0.04
415	452	U	40	-33.24	-1.35	25.7	-54.19	-0.45

i-nuc	BP(j)	Nuc	#BP_Win	avgMFE	avgZ	avgED	SumZ	SumZ/#TotalWindows	BPs= 2
nt-416	-	A	120	-	-	-	-	-
416	NoBP	A	104	-33.04	-1.45	25.66	-151.08	-1.26
416	305	U	1	-36.1	-1.67	32.13	-1.67	-0.01
416	424	U	15	-29.53	-1.95	29.34	-29.29	-0.24

i-nuc	BP(j)	Nuc	#BP_Win	avgMFE	avgZ	avgED	SumZ	SumZ/#TotalWindows	BPs= 3
nt-417	-	G	120	-	-	-	-	-
417	NoBP	G	92	-32.16	-1.53	26.72	-141.17	-1.18
417	304	C	1	-36.1	-1.67	32.13	-1.67	-0.01
417	413	C	16	-35.19	-1.11	24.42	-17.78	-0.15
417	324	U	11	-32.53	-1.92	24.94	-21.15	-0.18

i-nuc	BP(j)	Nuc	#BP_Win	avgMFE	avgZ	avgED	SumZ	SumZ/#TotalWindows	BPs= 3
nt-418	-	A	120	-	-	-	-	-
418	NoBP	A	92	-32.18	-1.54	26.83	-141.24	-1.18
418	303	U	1	-36.1	-1.67	32.13	-1.67	-0.01
418	412	U	16	-35.19	-1.11	24.42	-17.78	-0.15
418	323	U	11	-32.53	-1.92	24.94	-21.15	-0.18

i-nuc	BP(j)	Nuc	#BP_Win	avgMFE	avgZ	avgED	SumZ	SumZ/#TotalWindows	BPs= 3
nt-419	-	A	120	-	-	-	-	-
419	NoBP	A	92	-32.22	-1.54	26.87	-141.37	-1.18
419	302	U	1	-36.1	-1.67	32.13	-1.67	-0.01
419	411	U	16	-35.19	-1.11	24.42	-17.78	-0.15
419	322	U	11	-32.53	-1.92	24.94	-21.15	-0.18

i-nuc	BP(j)	Nuc	#BP_Win	avgMFE	avgZ	avgED	SumZ	SumZ/#TotalWindows	BPs= 5
nt-420	-	G	120	-	-	-	-	-
420	301	C	1	-36.1	-1.67	32.13	-1.67	-0.01
420	410	C	16	-35.19	-1.11	24.42	-17.78	-0.15
420	NoBP	G	22	-30.6	-1.84	27.78	-40.51	-0.34
420	321	U	11	-32.53	-1.92	24.94	-21.15	-0.18
420	442	U	7	-28.84	-1.42	26.84	-9.93	-0.08
420	446	C	63	-33.24	-1.45	26.64	-91.05	-0.76

i-nuc	BP(j)	Nuc	#BP_Win	avgMFE	avgZ	avgED	SumZ	SumZ/#TotalWindows	BPs= 5
nt-421	-	U	120	-	-	-	-	-
421	409	A	16	-35.19	-1.11	24.42	-17.78	-0.15
421	NoBP	U	19	-30.68	-1.84	28.4	-34.92	-0.29
421	320	A	11	-32.53	-1.92	24.94	-21.15	-0.18
421	441	A	9	-30.02	-1.4	28.38	-12.57	-0.1
421	445	A	63	-33.24	-1.45	26.64	-91.05	-0.76
421	477	A	2	-30.4	-2.08	22.82	-4.17	-0.03

i-nuc	BP(j)	Nuc	#BP_Win	avgMFE	avgZ	avgED	SumZ	SumZ/#TotalWindows	BPs= 4
nt-422	-	G	120	-	-	-	-	-
422	NoBP	G	34	-32.61	-1.49	26.69	-50.68	-0.42
422	319	C	11	-32.53	-1.92	24.94	-21.15	-0.18
422	440	U	10	-30.85	-1.36	29.24	-13.58	-0.11
422	444	U	63	-33.24	-1.45	26.64	-91.05	-0.76
422	476	C	2	-30.4	-2.08	22.82	-4.17	-0.03

i-nuc	BP(j)	Nuc	#BP_Win	avgMFE	avgZ	avgED	SumZ	SumZ/#TotalWindows	BPs= 2
nt-423	-	G	120	-	-	-	-	-
423	NoBP	G	47	-32.53	-1.6	26.4	-75.07	-0.63
423	439	C	10	-30.85	-1.36	29.24	-13.58	-0.11
423	443	C	63	-33.24	-1.45	26.64	-91.05	-0.76

i-nuc	BP(j)	Nuc	#BP_Win	avgMFE	avgZ	avgED	SumZ	SumZ/#TotalWindows	BPs= 5
nt-424	-	U	120	-	-	-	-	-
424	NoBP	U	83	-33.43	-1.36	26.38	-113.14	-0.94
424	317	A	8	-33.71	-2.11	22.37	-16.9	-0.14
424	416	A	15	-29.53	-1.95	29.34	-29.29	-0.24
424	438	A	10	-30.85	-1.36	29.24	-13.58	-0.11
424	474	A	2	-30.4	-2.08	22.82	-4.17	-0.03
424	448	A	2	-38.4	-0.88	37.41	-1.75	-0.01

i-nuc	BP(j)	Nuc	#BP_Win	avgMFE	avgZ	avgED	SumZ	SumZ/#TotalWindows	BPs= 6
nt-425	-	U	120	-	-	-	-	-
425	NoBP	U	20	-34.27	-1.1	25.95	-21.91	-0.18
425	316	A	8	-33.71	-2.11	22.37	-16.9	-0.14
425	415	A	15	-29.53	-1.95	29.34	-29.29	-0.24
425	437	A	10	-30.85	-1.36	29.24	-13.58	-0.11
425	441	A	63	-33.24	-1.45	26.64	-91.05	-0.76
425	473	A	2	-30.4	-2.08	22.82	-4.17	-0.03
425	447	A	2	-38.4	-0.88	37.41	-1.75	-0.01

i-nuc	BP(j)	Nuc	#BP_Win	avgMFE	avgZ	avgED	SumZ	SumZ/#TotalWindows	BPs= 8
nt-426	-	G	120	-	-	-	-	-
426	NoBP	G	18	-32.08	-1.4	29.5	-25.19	-0.21
426	315	U	6	-33.95	-2.18	21.86	-13.08	-0.11
426	313	C	1	-35.5	-1.99	23.54	-1.99	-0.02
426	414	C	15	-29.53	-1.95	29.34	-29.29	-0.24
426	440	U	63	-33.24	-1.45	26.64	-91.05	-0.76
426	472	C	2	-30.4	-2.08	22.82	-4.17	-0.03
426	403	C	9	-34.02	-0.82	26.49	-7.36	-0.06
426	405	C	4	-36.6	-1.21	19.49	-4.85	-0.04
426	446	C	2	-38.4	-0.88	37.41	-1.75	-0.01

i-nuc	BP(j)	Nuc	#BP_Win	avgMFE	avgZ	avgED	SumZ	SumZ/#TotalWindows	BPs= 9
nt-427	-	G	120	-	-	-	-	-
427	NoBP	G	7	-32.44	-1.63	26.74	-11.39	-0.09
427	314	U	5	-34.42	-2.18	22.21	-10.89	-0.09
427	312	C	1	-35.5	-1.99	23.54	-1.99	-0.02
427	413	C	15	-29.53	-1.95	29.34	-29.29	-0.24
427	435	U	10	-30.85	-1.36	29.24	-13.58	-0.11
427	439	C	63	-33.24	-1.45	26.64	-91.05	-0.76
427	471	C	2	-30.4	-2.08	22.82	-4.17	-0.03
427	402	U	9	-34.02	-0.82	26.49	-7.36	-0.06
427	404	U	4	-36.6	-1.21	19.49	-4.85	-0.04
427	444	U	4	-39.28	-1.12	36.9	-4.46	-0.04

i-nuc	BP(j)	Nuc	#BP_Win	avgMFE	avgZ	avgED	SumZ	SumZ/#TotalWindows	BPs= 6
nt-428	-	G	120	-	-	-	-	-
428	313	C	4	-35.0	-2.17	22.9	-8.67	-0.07
428	311	C	1	-35.5	-1.99	23.54	-1.99	-0.02
428	NoBP	G	83	-32.92	-1.49	26.61	-123.61	-1.03
428	412	U	15	-29.53	-1.95	29.34	-29.29	-0.24
428	401	C	9	-34.02	-0.82	26.49	-7.36	-0.06
428	403	C	4	-36.6	-1.21	19.49	-4.85	-0.04
428	443	C	4	-39.28	-1.12	36.9	-4.46	-0.04

i-nuc	BP(j)	Nuc	#BP_Win	avgMFE	avgZ	avgED	SumZ	SumZ/#TotalWindows	BPs= 5
nt-429	-	A	120	-	-	-	-	-
429	310	U	1	-35.5	-1.99	23.54	-1.99	-0.02
429	NoBP	A	87	-33.17	-1.54	26.16	-133.87	-1.12
429	411	U	15	-29.53	-1.95	29.34	-29.29	-0.24
429	400	U	9	-34.02	-0.82	26.49	-7.36	-0.06
429	402	U	4	-36.6	-1.21	19.49	-4.85	-0.04
429	442	U	4	-39.28	-1.12	36.9	-4.46	-0.04

i-nuc	BP(j)	Nuc	#BP_Win	avgMFE	avgZ	avgED	SumZ	SumZ/#TotalWindows	BPs= 2
nt-430	-	U	120	-	-	-	-	-
430	NoBP	U	114	-33.05	-1.53	26.25	-174.31	-1.45
430	468	A	2	-30.4	-2.08	22.82	-4.17	-0.03
430	441	A	4	-39.28	-1.12	36.9	-4.46	-0.04

i-nuc	BP(j)	Nuc	#BP_Win	avgMFE	avgZ	avgED	SumZ	SumZ/#TotalWindows	BPs= 2
nt-431	-	U	120	-	-	-	-	-
431	NoBP	U	115	-33.33	-1.53	26.41	-175.66	-1.46
431	467	G	2	-30.4	-2.08	22.82	-4.17	-0.03
431	409	A	3	-34.83	-1.37	28.76	-4.1	-0.03

i-nuc	BP(j)	Nuc	#BP_Win	avgMFE	avgZ	avgED	SumZ	SumZ/#TotalWindows	BPs= 3
nt-432	-	U	120	-	-	-	-	-
432	NoBP	U	106	-33.39	-1.59	26.27	-168.91	-1.41
432	466	A	2	-30.4	-2.08	22.82	-4.17	-0.03
432	408	A	3	-34.83	-1.37	28.76	-4.1	-0.03
432	397	G	9	-34.02	-0.82	26.49	-7.36	-0.06

i-nuc	BP(j)	Nuc	#BP_Win	avgMFE	avgZ	avgED	SumZ	SumZ/#TotalWindows	BPs= 3
nt-433	-	A	120	-	-	-	-	-
433	NoBP	A	106	-33.51	-1.6	26.17	-169.26	-1.41
433	465	U	2	-30.4	-2.08	22.82	-4.17	-0.03
433	407	U	3	-34.83	-1.37	28.76	-4.1	-0.03
433	396	U	9	-34.02	-0.82	26.49	-7.36	-0.06

i-nuc	BP(j)	Nuc	#BP_Win	avgMFE	avgZ	avgED	SumZ	SumZ/#TotalWindows	BPs= 3
nt-434	-	A	120	-	-	-	-	-
434	NoBP	A	106	-33.66	-1.6	26.07	-170.11	-1.42
434	464	U	2	-30.4	-2.08	22.82	-4.17	-0.03
434	406	U	3	-34.83	-1.37	28.76	-4.1	-0.03
434	395	U	9	-34.02	-0.82	26.49	-7.36	-0.06

i-nuc	BP(j)	Nuc	#BP_Win	avgMFE	avgZ	avgED	SumZ	SumZ/#TotalWindows	BPs= 3
nt-435	-	U	120	-	-	-	-	-
435	NoBP	U	99	-34.15	-1.63	25.72	-161.53	-1.35
435	427	G	10	-30.85	-1.36	29.24	-13.58	-0.11
435	463	G	2	-30.4	-2.08	22.82	-4.17	-0.03
435	394	A	9	-34.02	-0.82	26.49	-7.36	-0.06

i-nuc	BP(j)	Nuc	#BP_Win	avgMFE	avgZ	avgED	SumZ	SumZ/#TotalWindows	BPs= 1
nt-436	-	G	120	-	-	-	-	-
436	NoBP	G	117	-33.95	-1.57	25.8	-184.26	-1.54
436	405	C	3	-34.83	-1.37	28.76	-4.1	-0.03

i-nuc	BP(j)	Nuc	#BP_Win	avgMFE	avgZ	avgED	SumZ	SumZ/#TotalWindows	BPs= 3
nt-437	-	A	120	-	-	-	-	-
437	NoBP	A	105	-34.51	-1.61	25.29	-169.15	-1.41
437	425	U	10	-30.85	-1.36	29.24	-13.58	-0.11
437	461	U	2	-30.4	-2.08	22.82	-4.17	-0.03
437	404	U	3	-34.83	-1.37	28.76	-4.1	-0.03

i-nuc	BP(j)	Nuc	#BP_Win	avgMFE	avgZ	avgED	SumZ	SumZ/#TotalWindows	BPs= 1
nt-438	-	A	120	-	-	-	-	-
438	NoBP	A	110	-34.64	-1.64	25.1	-179.87	-1.5
438	424	U	10	-30.85	-1.36	29.24	-13.58	-0.11

i-nuc	BP(j)	Nuc	#BP_Win	avgMFE	avgZ	avgED	SumZ	SumZ/#TotalWindows	BPs= 6
nt-439	-	C	120	-	-	-	-	-
439	NoBP	C	32	-40.12	-1.97	19.12	-63.03	-0.53
439	423	G	10	-30.85	-1.36	29.24	-13.58	-0.11
439	427	G	63	-33.24	-1.45	26.64	-91.05	-0.76
439	348	G	10	-28.07	-2.26	29.4	-22.58	-0.19
439	467	G	1	-30.6	-1.22	39.67	-1.22	-0.01
439	454	G	3	-35.5	-0.93	28.54	-2.79	-0.02
439	521	G	1	-37.0	-1.42	24.38	-1.42	-0.01

i-nuc	BP(j)	Nuc	#BP_Win	avgMFE	avgZ	avgED	SumZ	SumZ/#TotalWindows	BPs= 7
nt-440	-	U	120	-	-	-	-	-
440	NoBP	U	30	-41.53	-2.18	16.91	-65.39	-0.54
440	422	G	10	-30.85	-1.36	29.24	-13.58	-0.11
440	426	G	63	-33.24	-1.45	26.64	-91.05	-0.76
440	347	G	10	-28.07	-2.26	29.4	-22.58	-0.19
440	466	A	1	-30.6	-1.22	39.67	-1.22	-0.01
440	388	G	2	-29.85	-0.04	39.74	-0.07	-0.0
440	453	G	3	-35.5	-0.93	28.54	-2.79	-0.02
440	520	A	1	-37.0	-1.42	24.38	-1.42	-0.01

i-nuc	BP(j)	Nuc	#BP_Win	avgMFE	avgZ	avgED	SumZ	SumZ/#TotalWindows	BPs= 7
nt-441	-	A	120	-	-	-	-	-
441	421	U	9	-30.02	-1.4	28.38	-12.57	-0.1
441	425	U	63	-33.24	-1.45	26.64	-91.05	-0.76
441	346	U	10	-28.07	-2.26	29.4	-22.58	-0.19
441	NoBP	A	28	-42.36	-2.35	14.2	-65.89	-0.55
441	465	U	1	-30.6	-1.22	39.67	-1.22	-0.01
441	387	U	2	-29.85	-0.04	39.74	-0.07	-0.0
441	452	U	3	-35.5	-0.93	28.54	-2.79	-0.02
441	430	U	4	-39.28	-1.12	36.9	-4.46	-0.04

i-nuc	BP(j)	Nuc	#BP_Win	avgMFE	avgZ	avgED	SumZ	SumZ/#TotalWindows	BPs= 6
nt-442	-	U	120	-	-	-	-	-
442	420	G	7	-28.84	-1.42	26.84	-9.93	-0.08
442	NoBP	U	92	-36.3	-1.73	23.01	-158.71	-1.32
442	345	A	10	-28.07	-2.26	29.4	-22.58	-0.19
442	455	G	2	-30.4	-2.08	22.82	-4.17	-0.03
442	386	A	2	-29.85	-0.04	39.74	-0.07	-0.0
442	451	A	3	-35.5	-0.93	28.54	-2.79	-0.02
442	429	A	4	-39.28	-1.12	36.9	-4.46	-0.04

i-nuc	BP(j)	Nuc	#BP_Win	avgMFE	avgZ	avgED	SumZ	SumZ/#TotalWindows	BPs= 7
nt-443	-	C	120	-	-	-	-	-
443	NoBP	C	34	-42.04	-2.25	15.66	-76.42	-0.64
443	423	G	63	-33.24	-1.45	26.64	-91.05	-0.76
443	344	G	10	-28.07	-2.26	29.4	-22.58	-0.19
443	463	G	4	-26.95	-1.06	35.14	-4.26	-0.04
443	454	G	2	-30.4	-2.08	22.82	-4.17	-0.03
443	385	G	2	-29.85	-0.04	39.74	-0.07	-0.0
443	517	G	1	-37.0	-1.42	24.38	-1.42	-0.01
443	428	G	4	-39.28	-1.12	36.9	-4.46	-0.04

i-nuc	BP(j)	Nuc	#BP_Win	avgMFE	avgZ	avgED	SumZ	SumZ/#TotalWindows	BPs= 8
nt-444	-	U	120	-	-	-	-	-
444	NoBP	U	28	-41.35	-2.1	17.93	-58.93	-0.49
444	422	G	63	-33.24	-1.45	26.64	-91.05	-0.76
444	343	A	10	-28.07	-2.26	29.4	-22.58	-0.19
444	462	G	4	-26.95	-1.06	35.14	-4.26	-0.04
444	453	G	2	-30.4	-2.08	22.82	-4.17	-0.03
444	384	A	1	-30.4	-0.19	33.23	-0.19	-0.0
444	519	G	7	-45.79	-2.76	8.92	-19.33	-0.16
444	516	A	1	-37.0	-1.42	24.38	-1.42	-0.01
444	427	G	4	-39.28	-1.12	36.9	-4.46	-0.04

i-nuc	BP(j)	Nuc	#BP_Win	avgMFE	avgZ	avgED	SumZ	SumZ/#TotalWindows	BPs= 5
nt-445	-	A	120	-	-	-	-	-
445	NoBP	A	34	-41.23	-1.97	20.32	-67.05	-0.56
445	421	U	63	-33.24	-1.45	26.64	-91.05	-0.76
445	342	U	10	-28.07	-2.26	29.4	-22.58	-0.19
445	461	U	4	-26.95	-1.06	35.14	-4.26	-0.04
445	452	U	2	-30.4	-2.08	22.82	-4.17	-0.03
445	518	U	7	-45.79	-2.76	8.92	-19.33	-0.16

i-nuc	BP(j)	Nuc	#BP_Win	avgMFE	avgZ	avgED	SumZ	SumZ/#TotalWindows	BPs= 5
nt-446	-	C	120	-	-	-	-	-
446	420	G	63	-33.24	-1.45	26.64	-91.05	-0.76
446	341	G	10	-28.07	-2.26	29.4	-22.58	-0.19
446	460	G	4	-26.95	-1.06	35.14	-4.26	-0.04
446	NoBP	C	34	-41.34	-2.11	18.94	-71.57	-0.6
446	517	G	7	-45.79	-2.76	8.92	-19.33	-0.16
446	426	G	2	-38.4	-0.88	37.41	-1.75	-0.01

i-nuc	BP(j)	Nuc	#BP_Win	avgMFE	avgZ	avgED	SumZ	SumZ/#TotalWindows	BPs= 2
nt-447	-	A	120	-	-	-	-	-
447	NoBP	A	114	-36.14	-1.81	23.3	-206.81	-1.72
447	459	U	4	-26.95	-1.06	35.14	-4.26	-0.04
447	425	U	2	-38.4	-0.88	37.41	-1.75	-0.01

i-nuc	BP(j)	Nuc	#BP_Win	avgMFE	avgZ	avgED	SumZ	SumZ/#TotalWindows	BPs= 1
nt-448	-	A	120	-	-	-	-	-
448	NoBP	A	118	-35.99	-1.8	23.55	-212.94	-1.77
448	424	U	2	-38.4	-0.88	37.41	-1.75	-0.01

i-nuc	BP(j)	Nuc	#BP_Win	avgMFE	avgZ	avgED	SumZ	SumZ/#TotalWindows	BPs= 0
nt-449	-	A	120	-	-	-	-	-
449	NoBP	A	120	-36.2	-1.8	23.64	-216.58	-1.8

i-nuc	BP(j)	Nuc	#BP_Win	avgMFE	avgZ	avgED	SumZ	SumZ/#TotalWindows	BPs= 0
nt-450	-	A	120	-	-	-	-	-
450	NoBP	A	120	-36.39	-1.82	23.51	-218.47	-1.82

i-nuc	BP(j)	Nuc	#BP_Win	avgMFE	avgZ	avgED	SumZ	SumZ/#TotalWindows	BPs= 1
nt-451	-	A	120	-	-	-	-	-
451	NoBP	A	117	-36.63	-1.86	23.13	-218.07	-1.82
451	442	U	3	-35.5	-0.93	28.54	-2.79	-0.02

i-nuc	BP(j)	Nuc	#BP_Win	avgMFE	avgZ	avgED	SumZ	SumZ/#TotalWindows	BPs= 4
nt-452	-	U	120	-	-	-	-	-
452	NoBP	U	68	-39.17	-2.23	20.15	-151.51	-1.26
452	415	A	40	-33.24	-1.35	25.7	-54.19	-0.45
452	445	A	2	-30.4	-2.08	22.82	-4.17	-0.03
452	500	A	7	-36.99	-1.45	34.41	-10.16	-0.08
452	441	A	3	-35.5	-0.93	28.54	-2.79	-0.02

i-nuc	BP(j)	Nuc	#BP_Win	avgMFE	avgZ	avgED	SumZ	SumZ/#TotalWindows	BPs= 5
nt-453	-	G	120	-	-	-	-	-
453	NoBP	G	26	-30.0	-1.55	30.71	-40.28	-0.34
453	414	C	40	-33.24	-1.35	25.7	-54.19	-0.45
453	444	U	2	-30.4	-2.08	22.82	-4.17	-0.03
453	499	C	7	-36.99	-1.45	34.41	-10.16	-0.08
453	440	U	3	-35.5	-0.93	28.54	-2.79	-0.02
453	510	C	42	-45.53	-2.7	12.95	-113.46	-0.95

i-nuc	BP(j)	Nuc	#BP_Win	avgMFE	avgZ	avgED	SumZ	SumZ/#TotalWindows	BPs= 5
nt-454	-	G	120	-	-	-	-	-
454	NoBP	G	24	-29.95	-1.56	30.84	-37.37	-0.31
454	413	C	40	-33.24	-1.35	25.7	-54.19	-0.45
454	443	C	2	-30.4	-2.08	22.82	-4.17	-0.03
454	498	C	7	-36.99	-1.45	34.41	-10.16	-0.08
454	439	C	3	-35.5	-0.93	28.54	-2.79	-0.02
454	509	C	44	-45.42	-2.68	13.33	-117.71	-0.98

i-nuc	BP(j)	Nuc	#BP_Win	avgMFE	avgZ	avgED	SumZ	SumZ/#TotalWindows	BPs= 3
nt-455	-	G	120	-	-	-	-	-
455	NoBP	G	74	-40.61	-2.22	20.75	-163.99	-1.37
455	412	U	39	-33.06	-1.34	26.01	-52.24	-0.44
455	472	C	5	-28.6	-1.54	23.62	-7.68	-0.06
455	442	U	2	-30.4	-2.08	22.82	-4.17	-0.03

i-nuc	BP(j)	Nuc	#BP_Win	avgMFE	avgZ	avgED	SumZ	SumZ/#TotalWindows	BPs= 3
nt-456	-	G	120	-	-	-	-	-
456	NoBP	G	21	-30.67	-1.57	31.56	-32.99	-0.27
456	411	U	30	-30.82	-1.05	30.15	-31.58	-0.26
456	471	C	5	-28.6	-1.54	23.62	-7.68	-0.06
456	507	U	64	-43.95	-2.47	15.71	-157.9	-1.32

i-nuc	BP(j)	Nuc	#BP_Win	avgMFE	avgZ	avgED	SumZ	SumZ/#TotalWindows	BPs= 2
nt-457	-	G	120	-	-	-	-	-
457	NoBP	G	25	-30.36	-1.53	29.81	-38.29	-0.32
457	410	C	30	-30.82	-1.05	30.15	-31.58	-0.26
457	506	C	65	-44.09	-2.5	15.59	-162.27	-1.35

i-nuc	BP(j)	Nuc	#BP_Win	avgMFE	avgZ	avgED	SumZ	SumZ/#TotalWindows	BPs= 4
nt-458	-	C	120	-	-	-	-	-
458	NoBP	C	31	-28.97	-1.15	32.71	-35.59	-0.3
458	469	G	5	-28.6	-1.54	23.62	-7.68	-0.06
458	478	G	3	-30.5	-1.98	22.55	-5.95	-0.05
458	494	G	14	-36.54	-1.53	26.48	-21.49	-0.18
458	505	G	67	-43.67	-2.42	16.44	-162.31	-1.35

i-nuc	BP(j)	Nuc	#BP_Win	avgMFE	avgZ	avgED	SumZ	SumZ/#TotalWindows	BPs= 5
nt-459	-	U	120	-	-	-	-	-
459	NoBP	U	27	-30.04	-1.2	32.52	-32.33	-0.27
459	447	A	4	-26.95	-1.06	35.14	-4.26	-0.04
459	468	A	5	-28.6	-1.54	23.62	-7.68	-0.06
459	477	A	3	-30.5	-1.98	22.55	-5.95	-0.05
459	493	A	14	-36.54	-1.53	26.48	-21.49	-0.18
459	504	A	67	-43.67	-2.42	16.44	-162.31	-1.35

i-nuc	BP(j)	Nuc	#BP_Win	avgMFE	avgZ	avgED	SumZ	SumZ/#TotalWindows	BPs= 5
nt-460	-	G	120	-	-	-	-	-
460	NoBP	G	31	-30.47	-1.32	30.87	-40.96	-0.34
460	446	C	4	-26.95	-1.06	35.14	-4.26	-0.04
460	476	C	3	-30.5	-1.98	22.55	-5.95	-0.05
460	379	C	1	-30.5	-0.48	40.35	-0.48	-0.0
460	492	C	14	-36.54	-1.53	26.48	-21.49	-0.18
460	503	C	67	-43.67	-2.42	16.44	-162.31	-1.35

i-nuc	BP(j)	Nuc	#BP_Win	avgMFE	avgZ	avgED	SumZ	SumZ/#TotalWindows	BPs= 5
nt-461	-	U	120	-	-	-	-	-
461	NoBP	U	25	-29.44	-1.12	33.4	-27.94	-0.23
461	445	A	4	-26.95	-1.06	35.14	-4.26	-0.04
461	437	A	2	-30.4	-2.08	22.82	-4.17	-0.03
461	475	G	3	-30.5	-1.98	22.55	-5.95	-0.05
461	491	G	14	-36.54	-1.53	26.48	-21.49	-0.18
461	500	A	72	-43.41	-2.41	16.87	-173.16	-1.44

i-nuc	BP(j)	Nuc	#BP_Win	avgMFE	avgZ	avgED	SumZ	SumZ/#TotalWindows	BPs= 8
nt-462	-	G	120	-	-	-	-	-
462	NoBP	G	19	-28.28	-1.27	30.14	-24.17	-0.2
462	444	U	4	-26.95	-1.06	35.14	-4.26	-0.04
462	472	C	3	-30.5	-1.98	22.55	-5.95	-0.05
462	406	U	3	-31.37	-0.79	42.9	-2.38	-0.02
462	377	C	1	-30.5	-0.48	40.35	-0.48	-0.0
462	486	C	2	-30.4	-0.36	36.91	-0.72	-0.01
462	490	U	14	-36.54	-1.53	26.48	-21.49	-0.18
462	499	C	73	-43.48	-2.42	17.01	-176.68	-1.47
462	577	C	1	-48.8	-3.28	28.77	-3.28	-0.03

i-nuc	BP(j)	Nuc	#BP_Win	avgMFE	avgZ	avgED	SumZ	SumZ/#TotalWindows	BPs= 8
nt-463	-	G	120	-	-	-	-	-
463	NoBP	G	31	-32.66	-1.43	28.58	-44.4	-0.37
463	443	C	4	-26.95	-1.06	35.14	-4.26	-0.04
463	435	U	2	-30.4	-2.08	22.82	-4.17	-0.03
463	471	C	3	-30.5	-1.98	22.55	-5.95	-0.05
463	405	C	3	-31.37	-0.79	42.9	-2.38	-0.02
463	376	U	1	-30.5	-0.48	40.35	-0.48	-0.0
463	485	C	2	-30.4	-0.36	36.91	-0.72	-0.01
463	498	C	73	-43.48	-2.42	17.01	-176.68	-1.47
463	576	C	1	-48.8	-3.28	28.77	-3.28	-0.03

i-nuc	BP(j)	Nuc	#BP_Win	avgMFE	avgZ	avgED	SumZ	SumZ/#TotalWindows	BPs= 4
nt-464	-	U	120	-	-	-	-	-
464	NoBP	U	41	-32.91	-1.42	30.19	-58.18	-0.48
464	434	A	2	-30.4	-2.08	22.82	-4.17	-0.03
464	470	G	3	-30.5	-1.98	22.55	-5.95	-0.05
464	375	A	1	-30.5	-0.48	40.35	-0.48	-0.0
464	497	G	73	-43.48	-2.42	17.01	-176.68	-1.47

i-nuc	BP(j)	Nuc	#BP_Win	avgMFE	avgZ	avgED	SumZ	SumZ/#TotalWindows	BPs= 5
nt-465	-	U	120	-	-	-	-	-
465	NoBP	U	40	-33.58	-1.5	29.47	-60.04	-0.5
465	433	A	2	-30.4	-2.08	22.82	-4.17	-0.03
465	469	G	3	-30.5	-1.98	22.55	-5.95	-0.05
465	441	A	1	-30.6	-1.22	39.67	-1.22	-0.01
465	374	G	1	-30.5	-0.48	40.35	-0.48	-0.0
465	496	A	73	-43.48	-2.42	17.01	-176.68	-1.47

i-nuc	BP(j)	Nuc	#BP_Win	avgMFE	avgZ	avgED	SumZ	SumZ/#TotalWindows	BPs= 4
nt-466	-	A	120	-	-	-	-	-
466	NoBP	A	113	-40.17	-2.15	20.73	-243.3	-2.03
466	432	U	2	-30.4	-2.08	22.82	-4.17	-0.03
466	440	U	1	-30.6	-1.22	39.67	-1.22	-0.01
466	402	U	3	-31.37	-0.79	42.9	-2.38	-0.02
466	373	U	1	-30.5	-0.48	40.35	-0.48	-0.0

i-nuc	BP(j)	Nuc	#BP_Win	avgMFE	avgZ	avgED	SumZ	SumZ/#TotalWindows	BPs= 4
nt-467	-	G	120	-	-	-	-	-
467	NoBP	G	14	-27.94	-1.42	26.26	-19.89	-0.17
467	431	U	2	-30.4	-2.08	22.82	-4.17	-0.03
467	439	C	1	-30.6	-1.22	39.67	-1.22	-0.01
467	484	C	100	-42.04	-2.27	19.98	-226.8	-1.89
467	401	C	3	-31.37	-0.79	42.9	-2.38	-0.02

i-nuc	BP(j)	Nuc	#BP_Win	avgMFE	avgZ	avgED	SumZ	SumZ/#TotalWindows	BPs= 4
nt-468	-	A	120	-	-	-	-	-
468	NoBP	A	8	-27.85	-1.4	27.02	-11.23	-0.09
468	459	U	5	-28.6	-1.54	23.62	-7.68	-0.06
468	430	U	2	-30.4	-2.08	22.82	-4.17	-0.03
468	483	U	102	-41.99	-2.27	20.18	-231.28	-1.93
468	400	U	3	-31.37	-0.79	42.9	-2.38	-0.02

i-nuc	BP(j)	Nuc	#BP_Win	avgMFE	avgZ	avgED	SumZ	SumZ/#TotalWindows	BPs= 4
nt-469	-	G	120	-	-	-	-	-
469	NoBP	G	5	-27.34	-1.43	25.33	-7.13	-0.06
469	458	C	5	-28.6	-1.54	23.62	-7.68	-0.06
469	465	U	3	-30.5	-1.98	22.55	-5.95	-0.05
469	482	C	104	-41.93	-2.27	20.34	-235.99	-1.97
469	399	U	3	-31.37	-0.79	42.9	-2.38	-0.02

i-nuc	BP(j)	Nuc	#BP_Win	avgMFE	avgZ	avgED	SumZ	SumZ/#TotalWindows	BPs= 3
nt-470	-	G	120	-	-	-	-	-
470	NoBP	G	10	-30.01	-1.67	24.58	-16.73	-0.14
470	464	U	3	-30.5	-1.98	22.55	-5.95	-0.05
470	481	C	104	-41.93	-2.27	20.34	-235.99	-1.97
470	398	C	3	-31.37	-0.79	42.9	-2.38	-0.02

i-nuc	BP(j)	Nuc	#BP_Win	avgMFE	avgZ	avgED	SumZ	SumZ/#TotalWindows	BPs= 5
nt-471	-	C	120	-	-	-	-	-
471	NoBP	C	3	-38.9	-2.24	28.84	-6.73	-0.06
471	456	G	5	-28.6	-1.54	23.62	-7.68	-0.06
471	427	G	2	-30.4	-2.08	22.82	-4.17	-0.03
471	463	G	3	-30.5	-1.98	22.55	-5.95	-0.05
471	480	G	104	-41.93	-2.27	20.34	-235.99	-1.97
471	397	G	3	-31.37	-0.79	42.9	-2.38	-0.02

i-nuc	BP(j)	Nuc	#BP_Win	avgMFE	avgZ	avgED	SumZ	SumZ/#TotalWindows	BPs= 4
nt-472	-	C	120	-	-	-	-	-
472	455	G	5	-28.6	-1.54	23.62	-7.68	-0.06
472	426	G	2	-30.4	-2.08	22.82	-4.17	-0.03
472	462	G	3	-30.5	-1.98	22.55	-5.95	-0.05
472	479	G	104	-41.93	-2.27	20.34	-235.99	-1.97
472	NoBP	C	6	-38.78	-1.95	36.63	-11.68	-0.1

i-nuc	BP(j)	Nuc	#BP_Win	avgMFE	avgZ	avgED	SumZ	SumZ/#TotalWindows	BPs= 1
nt-473	-	A	120	-	-	-	-	-
473	NoBP	A	118	-41.08	-2.23	21.47	-263.54	-2.2
473	425	U	2	-30.4	-2.08	22.82	-4.17	-0.03

i-nuc	BP(j)	Nuc	#BP_Win	avgMFE	avgZ	avgED	SumZ	SumZ/#TotalWindows	BPs= 1
nt-474	-	A	120	-	-	-	-	-
474	NoBP	A	118	-41.24	-2.25	21.57	-265.1	-2.21
474	424	U	2	-30.4	-2.08	22.82	-4.17	-0.03

i-nuc	BP(j)	Nuc	#BP_Win	avgMFE	avgZ	avgED	SumZ	SumZ/#TotalWindows	BPs= 1
nt-475	-	G	120	-	-	-	-	-
475	NoBP	G	117	-41.49	-2.26	21.67	-264.83	-2.21
475	461	U	3	-30.5	-1.98	22.55	-5.95	-0.05

i-nuc	BP(j)	Nuc	#BP_Win	avgMFE	avgZ	avgED	SumZ	SumZ/#TotalWindows	BPs= 3
nt-476	-	C	120	-	-	-	-	-
476	NoBP	C	106	-41.85	-2.27	20.57	-240.84	-2.01
476	422	G	2	-30.4	-2.08	22.82	-4.17	-0.03
476	460	G	3	-30.5	-1.98	22.55	-5.95	-0.05
476	488	G	9	-41.69	-2.41	35.58	-21.68	-0.18

i-nuc	BP(j)	Nuc	#BP_Win	avgMFE	avgZ	avgED	SumZ	SumZ/#TotalWindows	BPs= 4
nt-477	-	A	120	-	-	-	-	-
477	421	U	2	-30.4	-2.08	22.82	-4.17	-0.03
477	459	U	3	-30.5	-1.98	22.55	-5.95	-0.05
477	NoBP	A	105	-41.98	-2.28	20.48	-239.63	-2.0
477	487	U	9	-41.69	-2.41	35.58	-21.68	-0.18
477	594	U	1	-47.6	-3.52	36.28	-3.52	-0.03

i-nuc	BP(j)	Nuc	#BP_Win	avgMFE	avgZ	avgED	SumZ	SumZ/#TotalWindows	BPs= 3
nt-478	-	G	120	-	-	-	-	-
478	NoBP	G	107	-41.93	-2.29	20.62	-245.5	-2.05
478	458	C	3	-30.5	-1.98	22.55	-5.95	-0.05
478	486	C	9	-41.69	-2.41	35.58	-21.68	-0.18
478	593	C	1	-47.6	-3.52	36.28	-3.52	-0.03

i-nuc	BP(j)	Nuc	#BP_Win	avgMFE	avgZ	avgED	SumZ	SumZ/#TotalWindows	BPs= 4
nt-479	-	G	120	-	-	-	-	-
479	NoBP	G	3	-30.5	-1.98	22.55	-5.95	-0.05
479	472	C	104	-41.93	-2.27	20.34	-235.99	-1.97
479	485	C	9	-41.69	-2.41	35.58	-21.68	-0.18
479	592	C	1	-47.6	-3.52	36.28	-3.52	-0.03
479	524	U	3	-47.67	-3.84	34.54	-11.51	-0.1

i-nuc	BP(j)	Nuc	#BP_Win	avgMFE	avgZ	avgED	SumZ	SumZ/#TotalWindows	BPs= 3
nt-480	-	G	120	-	-	-	-	-
480	NoBP	G	2	-30.5	-1.9	22.65	-3.79	-0.03
480	471	C	104	-41.93	-2.27	20.34	-235.99	-1.97
480	484	C	9	-41.69	-2.41	35.58	-21.68	-0.18
480	523	C	5	-47.42	-3.83	30.67	-19.17	-0.16

i-nuc	BP(j)	Nuc	#BP_Win	avgMFE	avgZ	avgED	SumZ	SumZ/#TotalWindows	BPs= 3
nt-481	-	C	120	-	-	-	-	-
481	NoBP	C	10	-40.57	-2.34	34.3	-23.42	-0.2
481	470	G	104	-41.93	-2.27	20.34	-235.99	-1.97
481	522	G	5	-47.42	-3.83	30.67	-19.17	-0.16
481	528	G	1	-44.5	-3.83	28.65	-3.83	-0.03

i-nuc	BP(j)	Nuc	#BP_Win	avgMFE	avgZ	avgED	SumZ	SumZ/#TotalWindows	BPs= 4
nt-482	-	C	120	-	-	-	-	-
482	469	G	104	-41.93	-2.27	20.34	-235.99	-1.97
482	NoBP	C	9	-41.69	-2.41	35.58	-21.68	-0.18
482	521	G	5	-47.42	-3.83	30.67	-19.17	-0.16
482	527	G	1	-44.5	-3.83	28.65	-3.83	-0.03
482	517	G	1	-43.3	-3.64	30.39	-3.64	-0.03

i-nuc	BP(j)	Nuc	#BP_Win	avgMFE	avgZ	avgED	SumZ	SumZ/#TotalWindows	BPs= 4
nt-483	-	U	120	-	-	-	-	-
483	468	A	102	-41.99	-2.27	20.18	-231.28	-1.93
483	NoBP	U	11	-42.33	-2.6	34.1	-28.6	-0.24
483	520	A	5	-47.42	-3.83	30.67	-19.17	-0.16
483	526	A	1	-44.5	-3.83	28.65	-3.83	-0.03
483	516	A	1	-43.3	-3.64	30.39	-3.64	-0.03

i-nuc	BP(j)	Nuc	#BP_Win	avgMFE	avgZ	avgED	SumZ	SumZ/#TotalWindows	BPs= 5
nt-484	-	C	120	-	-	-	-	-
484	467	G	100	-42.04	-2.27	19.98	-226.8	-1.89
484	480	G	9	-41.69	-2.41	35.58	-21.68	-0.18
484	NoBP	C	4	-45.22	-3.45	27.0	-13.8	-0.12
484	519	G	5	-47.42	-3.83	30.67	-19.17	-0.16
484	525	G	1	-44.5	-3.83	28.65	-3.83	-0.03
484	515	G	1	-43.3	-3.64	30.39	-3.64	-0.03

i-nuc	BP(j)	Nuc	#BP_Win	avgMFE	avgZ	avgED	SumZ	SumZ/#TotalWindows	BPs= 4
nt-485	-	C	120	-	-	-	-	-
485	NoBP	C	25	-39.01	-2.15	29.14	-53.69	-0.45
485	370	G	1	-30.8	-0.58	46.68	-0.58	-0.0
485	479	G	9	-41.69	-2.41	35.58	-21.68	-0.18
485	463	G	2	-30.4	-0.36	36.91	-0.72	-0.01
485	495	G	83	-44.01	-2.58	17.7	-214.26	-1.79

i-nuc	BP(j)	Nuc	#BP_Win	avgMFE	avgZ	avgED	SumZ	SumZ/#TotalWindows	BPs= 6
nt-486	-	C	120	-	-	-	-	-
486	NoBP	C	17	-36.28	-1.56	28.39	-26.45	-0.22
486	369	G	1	-30.8	-0.58	46.68	-0.58	-0.0
486	478	G	9	-41.69	-2.41	35.58	-21.68	-0.18
486	462	G	2	-30.4	-0.36	36.91	-0.72	-0.01
486	494	G	83	-44.01	-2.58	17.7	-214.26	-1.79
486	505	G	1	-47.8	-3.39	22.83	-3.39	-0.03
486	517	G	7	-45.93	-3.77	30.32	-26.39	-0.22

i-nuc	BP(j)	Nuc	#BP_Win	avgMFE	avgZ	avgED	SumZ	SumZ/#TotalWindows	BPs= 6
nt-487	-	U	120	-	-	-	-	-
487	368	A	1	-30.8	-0.58	46.68	-0.58	-0.0
487	477	A	9	-41.69	-2.41	35.58	-21.68	-0.18
487	NoBP	U	17	-35.46	-1.33	28.53	-22.69	-0.19
487	493	A	83	-44.01	-2.58	17.7	-214.26	-1.79
487	504	A	1	-47.8	-3.39	22.83	-3.39	-0.03
487	516	A	7	-45.93	-3.77	30.32	-26.39	-0.22
487	513	A	2	-42.4	-3.56	24.51	-7.12	-0.06

i-nuc	BP(j)	Nuc	#BP_Win	avgMFE	avgZ	avgED	SumZ	SumZ/#TotalWindows	BPs= 4
nt-488	-	G	120	-	-	-	-	-
488	476	C	9	-41.69	-2.41	35.58	-21.68	-0.18
488	NoBP	G	24	-38.51	-2.04	29.05	-49.08	-0.41
488	492	C	83	-44.01	-2.58	17.7	-214.26	-1.79
488	503	C	1	-47.8	-3.39	22.83	-3.39	-0.03
488	512	C	3	-42.1	-3.58	22.95	-10.73	-0.09

i-nuc	BP(j)	Nuc	#BP_Win	avgMFE	avgZ	avgED	SumZ	SumZ/#TotalWindows	BPs= 2
nt-489	-	A	120	-	-	-	-	-
489	NoBP	A	116	-42.78	-2.48	21.23	-288.03	-2.4
489	502	U	1	-47.8	-3.39	22.83	-3.39	-0.03
489	511	U	3	-42.1	-3.58	22.95	-10.73	-0.09

i-nuc	BP(j)	Nuc	#BP_Win	avgMFE	avgZ	avgED	SumZ	SumZ/#TotalWindows	BPs= 4
nt-490	-	U	120	-	-	-	-	-
490	NoBP	U	90	-43.35	-2.52	18.82	-227.08	-1.89
490	462	G	14	-36.54	-1.53	26.48	-21.49	-0.18
490	501	G	1	-47.8	-3.39	22.83	-3.39	-0.03
490	587	A	2	-45.7	-2.94	29.77	-5.87	-0.05
490	513	A	13	-45.6	-3.6	29.88	-46.74	-0.39

i-nuc	BP(j)	Nuc	#BP_Win	avgMFE	avgZ	avgED	SumZ	SumZ/#TotalWindows	BPs= 5
nt-491	-	G	120	-	-	-	-	-
491	NoBP	G	86	-43.54	-2.51	18.41	-215.46	-1.8
491	461	U	14	-36.54	-1.53	26.48	-21.49	-0.18
491	498	C	1	-47.8	-3.39	22.83	-3.39	-0.03
491	586	C	2	-45.7	-2.94	29.77	-5.87	-0.05
491	512	C	14	-45.26	-3.58	29.46	-50.17	-0.42
491	509	C	3	-42.1	-3.58	22.95	-10.73	-0.09

i-nuc	BP(j)	Nuc	#BP_Win	avgMFE	avgZ	avgED	SumZ	SumZ/#TotalWindows	BPs= 5
nt-492	-	C	120	-	-	-	-	-
492	NoBP	C	17	-43.24	-3.2	30.14	-54.42	-0.45
492	460	G	14	-36.54	-1.53	26.48	-21.49	-0.18
492	488	G	83	-44.01	-2.58	17.7	-214.26	-1.79
492	497	G	1	-47.8	-3.39	22.83	-3.39	-0.03
492	585	G	2	-45.7	-2.94	29.77	-5.87	-0.05
492	508	G	3	-42.1	-3.58	22.95	-10.73	-0.09

i-nuc	BP(j)	Nuc	#BP_Win	avgMFE	avgZ	avgED	SumZ	SumZ/#TotalWindows	BPs= 6
nt-493	-	A	120	-	-	-	-	-
493	NoBP	A	3	-39.57	-2.43	28.41	-7.28	-0.06
493	459	U	14	-36.54	-1.53	26.48	-21.49	-0.18
493	487	U	83	-44.01	-2.58	17.7	-214.26	-1.79
493	584	U	2	-45.7	-2.94	29.77	-5.87	-0.05
493	511	U	14	-45.26	-3.58	29.46	-50.17	-0.42
493	507	U	3	-42.1	-3.58	22.95	-10.73	-0.09
493	594	U	1	-40.7	-3.53	26.19	-3.53	-0.03

i-nuc	BP(j)	Nuc	#BP_Win	avgMFE	avgZ	avgED	SumZ	SumZ/#TotalWindows	BPs= 7
nt-494	-	G	120	-	-	-	-	-
494	458	C	14	-36.54	-1.53	26.48	-21.49	-0.18
494	486	C	83	-44.01	-2.58	17.7	-214.26	-1.79
494	NoBP	G	2	-44.15	-3.44	24.87	-6.87	-0.06
494	509	C	2	-45.7	-2.94	29.77	-5.87	-0.05
494	510	C	14	-45.26	-3.58	29.46	-50.17	-0.42
494	506	C	3	-42.1	-3.58	22.95	-10.73	-0.09
494	593	C	1	-40.7	-3.53	26.19	-3.53	-0.03
494	611	C	1	-40.6	-3.58	26.28	-3.58	-0.03

i-nuc	BP(j)	Nuc	#BP_Win	avgMFE	avgZ	avgED	SumZ	SumZ/#TotalWindows	BPs= 5
nt-495	-	G	120	-	-	-	-	-
495	NoBP	G	18	-38.62	-2.06	26.35	-37.01	-0.31
495	485	C	83	-44.01	-2.58	17.7	-214.26	-1.79
495	512	C	3	-43.37	-3.62	24.68	-10.85	-0.09
495	509	C	14	-45.26	-3.58	29.46	-50.17	-0.42
495	592	C	1	-40.7	-3.53	26.19	-3.53	-0.03
495	610	C	1	-40.6	-3.58	26.28	-3.58	-0.03

i-nuc	BP(j)	Nuc	#BP_Win	avgMFE	avgZ	avgED	SumZ	SumZ/#TotalWindows	BPs= 3
nt-496	-	A	120	-	-	-	-	-
496	NoBP	A	15	-37.97	-1.99	26.76	-29.85	-0.25
496	465	U	73	-43.48	-2.42	17.01	-176.68	-1.47
496	511	U	3	-43.37	-3.62	24.68	-10.85	-0.09
496	507	U	29	-45.63	-3.6	26.7	-104.28	-0.87

i-nuc	BP(j)	Nuc	#BP_Win	avgMFE	avgZ	avgED	SumZ	SumZ/#TotalWindows	BPs= 4
nt-497	-	G	120	-	-	-	-	-
497	NoBP	G	14	-37.56	-2.04	27.96	-28.58	-0.24
497	464	U	73	-43.48	-2.42	17.01	-176.68	-1.47
497	510	C	3	-43.37	-3.62	24.68	-10.85	-0.09
497	506	C	29	-45.63	-3.6	26.7	-104.28	-0.87
497	492	C	1	-47.8	-3.39	22.83	-3.39	-0.03

i-nuc	BP(j)	Nuc	#BP_Win	avgMFE	avgZ	avgED	SumZ	SumZ/#TotalWindows	BPs= 4
nt-498	-	C	120	-	-	-	-	-
498	NoBP	C	10	-40.27	-3.21	22.04	-32.09	-0.27
498	463	G	73	-43.48	-2.42	17.01	-176.68	-1.47
498	454	G	7	-36.99	-1.45	34.41	-10.16	-0.08
498	505	G	29	-45.63	-3.6	26.7	-104.28	-0.87
498	491	G	1	-47.8	-3.39	22.83	-3.39	-0.03

i-nuc	BP(j)	Nuc	#BP_Win	avgMFE	avgZ	avgED	SumZ	SumZ/#TotalWindows	BPs= 3
nt-499	-	C	120	-	-	-	-	-
499	NoBP	C	37	-44.61	-3.57	25.19	-132.14	-1.1
499	462	G	73	-43.48	-2.42	17.01	-176.68	-1.47
499	453	G	7	-36.99	-1.45	34.41	-10.16	-0.08
499	508	G	3	-43.37	-3.62	24.68	-10.85	-0.09

i-nuc	BP(j)	Nuc	#BP_Win	avgMFE	avgZ	avgED	SumZ	SumZ/#TotalWindows	BPs= 3
nt-500	-	A	120	-	-	-	-	-
500	461	U	72	-43.41	-2.41	16.87	-173.16	-1.44
500	452	U	7	-36.99	-1.45	34.41	-10.16	-0.08
500	507	U	3	-43.37	-3.62	24.68	-10.85	-0.09
500	NoBP	A	38	-44.91	-3.66	24.78	-139.09	-1.16

i-nuc	BP(j)	Nuc	#BP_Win	avgMFE	avgZ	avgED	SumZ	SumZ/#TotalWindows	BPs= 3
nt-501	-	G	120	-	-	-	-	-
501	NoBP	G	115	-43.58	-2.77	20.32	-318.58	-2.65
501	506	C	3	-43.37	-3.62	24.68	-10.85	-0.09
501	490	U	1	-47.8	-3.39	22.83	-3.39	-0.03
501	592	C	1	-38.2	-3.5	28.17	-3.5	-0.03

i-nuc	BP(j)	Nuc	#BP_Win	avgMFE	avgZ	avgED	SumZ	SumZ/#TotalWindows	BPs= 3
nt-502	-	U	120	-	-	-	-	-
502	NoBP	U	114	-43.77	-2.85	20.0	-324.7	-2.71
502	534	G	4	-39.9	-1.98	33.14	-7.92	-0.07
502	489	A	1	-47.8	-3.39	22.83	-3.39	-0.03
502	591	A	1	-38.2	-3.5	28.17	-3.5	-0.03

i-nuc	BP(j)	Nuc	#BP_Win	avgMFE	avgZ	avgED	SumZ	SumZ/#TotalWindows	BPs= 4
nt-503	-	C	120	-	-	-	-	-
503	NoBP	C	46	-44.19	-3.56	24.83	-163.68	-1.36
503	460	G	67	-43.67	-2.42	16.44	-162.31	-1.35
503	533	G	5	-39.84	-2.02	32.28	-10.09	-0.08
503	488	G	1	-47.8	-3.39	22.83	-3.39	-0.03
503	590	G	1	-38.2	-3.5	28.17	-3.5	-0.03

i-nuc	BP(j)	Nuc	#BP_Win	avgMFE	avgZ	avgED	SumZ	SumZ/#TotalWindows	BPs= 3
nt-504	-	A	120	-	-	-	-	-
504	NoBP	A	47	-44.3	-3.65	24.61	-171.41	-1.43
504	459	U	67	-43.67	-2.42	16.44	-162.31	-1.35
504	532	U	5	-39.84	-2.02	32.28	-10.09	-0.08
504	487	U	1	-47.8	-3.39	22.83	-3.39	-0.03

i-nuc	BP(j)	Nuc	#BP_Win	avgMFE	avgZ	avgED	SumZ	SumZ/#TotalWindows	BPs= 4
nt-505	-	G	120	-	-	-	-	-
505	458	C	67	-43.67	-2.42	16.44	-162.31	-1.35
505	531	C	5	-39.84	-2.02	32.28	-10.09	-0.08
505	NoBP	G	18	-42.84	-3.99	19.77	-71.75	-0.6
505	498	C	29	-45.63	-3.6	26.7	-104.28	-0.87
505	486	C	1	-47.8	-3.39	22.83	-3.39	-0.03

i-nuc	BP(j)	Nuc	#BP_Win	avgMFE	avgZ	avgED	SumZ	SumZ/#TotalWindows	BPs= 5
nt-506	-	C	120	-	-	-	-	-
506	NoBP	C	15	-42.32	-3.89	20.05	-58.39	-0.49
506	457	G	65	-44.09	-2.5	15.59	-162.27	-1.35
506	530	G	5	-39.84	-2.02	32.28	-10.09	-0.08
506	501	G	3	-43.37	-3.62	24.68	-10.85	-0.09
506	497	G	29	-45.63	-3.6	26.7	-104.28	-0.87
506	494	G	3	-42.1	-3.58	22.95	-10.73	-0.09

i-nuc	BP(j)	Nuc	#BP_Win	avgMFE	avgZ	avgED	SumZ	SumZ/#TotalWindows	BPs= 6
nt-507	-	U	120	-	-	-	-	-
507	456	G	64	-43.95	-2.47	15.71	-157.9	-1.32
507	529	A	5	-39.84	-2.02	32.28	-10.09	-0.08
507	NoBP	U	14	-43.76	-4.33	16.48	-60.56	-0.5
507	500	A	3	-43.37	-3.62	24.68	-10.85	-0.09
507	496	A	29	-45.63	-3.6	26.7	-104.28	-0.87
507	587	A	2	-43.0	-3.44	25.5	-6.89	-0.06
507	493	A	3	-42.1	-3.58	22.95	-10.73	-0.09

i-nuc	BP(j)	Nuc	#BP_Win	avgMFE	avgZ	avgED	SumZ	SumZ/#TotalWindows	BPs= 4
nt-508	-	G	120	-	-	-	-	-
508	NoBP	G	72	-45.25	-3.08	17.88	-222.11	-1.85
508	523	C	39	-42.36	-2.87	21.82	-111.89	-0.93
508	499	C	3	-43.37	-3.62	24.68	-10.85	-0.09
508	586	C	3	-44.63	-3.38	24.01	-10.15	-0.08
508	492	C	3	-42.1	-3.58	22.95	-10.73	-0.09

i-nuc	BP(j)	Nuc	#BP_Win	avgMFE	avgZ	avgED	SumZ	SumZ/#TotalWindows	BPs= 6
nt-509	-	C	120	-	-	-	-	-
509	454	G	44	-45.42	-2.68	13.33	-117.71	-0.98
509	522	G	39	-42.36	-2.87	21.82	-111.89	-0.93
509	NoBP	C	15	-44.89	-4.24	19.02	-63.62	-0.53
509	585	G	3	-44.63	-3.38	24.01	-10.15	-0.08
509	494	G	2	-45.7	-2.94	29.77	-5.87	-0.05
509	495	G	14	-45.26	-3.58	29.46	-50.17	-0.42
509	491	G	3	-42.1	-3.58	22.95	-10.73	-0.09

i-nuc	BP(j)	Nuc	#BP_Win	avgMFE	avgZ	avgED	SumZ	SumZ/#TotalWindows	BPs= 5
nt-510	-	C	120	-	-	-	-	-
510	453	G	42	-45.53	-2.7	12.95	-113.46	-0.95
510	521	G	39	-42.36	-2.87	21.82	-111.89	-0.93
510	NoBP	C	12	-42.69	-4.31	18.83	-51.71	-0.43
510	497	G	3	-43.37	-3.62	24.68	-10.85	-0.09
510	582	G	10	-47.74	-3.61	21.58	-36.08	-0.3
510	494	G	14	-45.26	-3.58	29.46	-50.17	-0.42

i-nuc	BP(j)	Nuc	#BP_Win	avgMFE	avgZ	avgED	SumZ	SumZ/#TotalWindows	BPs= 7
nt-511	-	U	120	-	-	-	-	-
511	NoBP	U	26	-42.6	-2.18	17.12	-56.59	-0.47
511	520	A	39	-42.36	-2.87	21.82	-111.89	-0.93
511	555	A	16	-51.34	-3.71	6.03	-59.35	-0.49
511	496	A	3	-43.37	-3.62	24.68	-10.85	-0.09
511	581	A	10	-47.74	-3.61	21.58	-36.08	-0.3
511	493	A	14	-45.26	-3.58	29.46	-50.17	-0.42
511	489	A	3	-42.1	-3.58	22.95	-10.73	-0.09
511	621	G	9	-41.58	-4.63	16.99	-41.65	-0.35

i-nuc	BP(j)	Nuc	#BP_Win	avgMFE	avgZ	avgED	SumZ	SumZ/#TotalWindows	BPs= 7
nt-512	-	C	120	-	-	-	-	-
512	NoBP	C	25	-42.8	-2.2	17.05	-55.03	-0.46
512	519	G	39	-42.36	-2.87	21.82	-111.89	-0.93
512	554	G	16	-51.34	-3.71	6.03	-59.35	-0.49
512	495	G	3	-43.37	-3.62	24.68	-10.85	-0.09
512	580	G	10	-47.74	-3.61	21.58	-36.08	-0.3
512	491	G	14	-45.26	-3.58	29.46	-50.17	-0.42
512	488	G	3	-42.1	-3.58	22.95	-10.73	-0.09
512	620	G	10	-41.51	-4.59	16.71	-45.86	-0.38

i-nuc	BP(j)	Nuc	#BP_Win	avgMFE	avgZ	avgED	SumZ	SumZ/#TotalWindows	BPs= 9
nt-513	-	A	120	-	-	-	-	-
513	NoBP	A	20	-44.66	-2.52	14.91	-50.34	-0.42
513	407	U	3	-36.97	-1.41	21.78	-4.22	-0.04
513	518	U	39	-42.36	-2.87	21.82	-111.89	-0.93
513	540	U	2	-38.6	-1.12	39.32	-2.23	-0.02
513	553	U	16	-51.34	-3.71	6.03	-59.35	-0.49
513	579	U	10	-47.74	-3.61	21.58	-36.08	-0.3
513	490	U	13	-45.6	-3.6	29.88	-46.74	-0.39
513	487	U	2	-42.4	-3.56	24.51	-7.12	-0.06
513	606	U	5	-40.52	-3.65	19.5	-18.26	-0.15
513	619	U	10	-41.51	-4.59	16.71	-45.86	-0.38

i-nuc	BP(j)	Nuc	#BP_Win	avgMFE	avgZ	avgED	SumZ	SumZ/#TotalWindows	BPs= 7
nt-514	-	A	120	-	-	-	-	-
514	NoBP	A	69	-43.1	-2.93	21.97	-201.93	-1.68
514	406	U	3	-36.97	-1.41	21.78	-4.22	-0.04
514	539	U	3	-39.47	-1.35	38.09	-4.05	-0.03
514	553	U	4	-52.22	-3.62	7.42	-14.5	-0.12
514	552	U	16	-51.34	-3.71	6.03	-59.35	-0.49
514	578	U	10	-47.74	-3.61	21.58	-36.08	-0.3
514	605	U	5	-40.52	-3.65	19.5	-18.26	-0.15
514	618	U	10	-41.51	-4.59	16.71	-45.86	-0.38

i-nuc	BP(j)	Nuc	#BP_Win	avgMFE	avgZ	avgED	SumZ	SumZ/#TotalWindows	BPs= 8
nt-515	-	G	120	-	-	-	-	-
515	NoBP	G	67	-42.97	-2.94	21.79	-197.01	-1.64
515	405	C	3	-36.97	-1.41	21.78	-4.22	-0.04
515	538	C	3	-39.47	-1.35	38.09	-4.05	-0.03
515	552	U	5	-52.42	-3.64	9.44	-18.22	-0.15
515	551	U	16	-51.34	-3.71	6.03	-59.35	-0.49
515	577	C	10	-47.74	-3.61	21.58	-36.08	-0.3
515	484	C	1	-43.3	-3.64	30.39	-3.64	-0.03
515	604	C	5	-40.52	-3.65	19.5	-18.26	-0.15
515	617	C	10	-41.51	-4.59	16.71	-45.86	-0.38

i-nuc	BP(j)	Nuc	#BP_Win	avgMFE	avgZ	avgED	SumZ	SumZ/#TotalWindows	BPs= 9
nt-516	-	A	120	-	-	-	-	-
516	NoBP	A	69	-43.48	-3.01	20.74	-208.0	-1.73
516	404	U	3	-36.97	-1.41	21.78	-4.22	-0.04
516	444	U	1	-37.0	-1.42	24.38	-1.42	-0.01
516	537	U	3	-39.47	-1.35	38.09	-4.05	-0.03
516	551	U	5	-52.42	-3.64	9.44	-18.22	-0.15
516	550	U	16	-51.34	-3.71	6.03	-59.35	-0.49
516	487	U	7	-45.93	-3.77	30.32	-26.39	-0.22
516	483	U	1	-43.3	-3.64	30.39	-3.64	-0.03
516	603	U	5	-40.52	-3.65	19.5	-18.26	-0.15
516	616	U	10	-41.51	-4.59	16.71	-45.86	-0.38

i-nuc	BP(j)	Nuc	#BP_Win	avgMFE	avgZ	avgED	SumZ	SumZ/#TotalWindows	BPs= 8
nt-517	-	G	120	-	-	-	-	-
517	NoBP	G	81	-44.7	-3.15	19.39	-254.76	-2.12
517	403	C	3	-36.97	-1.41	21.78	-4.22	-0.04
517	446	C	7	-45.79	-2.76	8.92	-19.33	-0.16
517	443	C	1	-37.0	-1.42	24.38	-1.42	-0.01
517	550	U	5	-52.42	-3.64	9.44	-18.22	-0.15
517	486	C	7	-45.93	-3.77	30.32	-26.39	-0.22
517	482	C	1	-43.3	-3.64	30.39	-3.64	-0.03
517	602	U	5	-40.52	-3.65	19.5	-18.26	-0.15
517	615	C	10	-41.51	-4.59	16.71	-45.86	-0.38

i-nuc	BP(j)	Nuc	#BP_Win	avgMFE	avgZ	avgED	SumZ	SumZ/#TotalWindows	BPs= 3
nt-518	-	U	120	-	-	-	-	-
518	NoBP	U	69	-44.94	-3.56	18.9	-245.42	-2.05
518	445	A	7	-45.79	-2.76	8.92	-19.33	-0.16
518	513	A	39	-42.36	-2.87	21.82	-111.89	-0.93
518	549	A	5	-52.42	-3.64	9.44	-18.22	-0.15

i-nuc	BP(j)	Nuc	#BP_Win	avgMFE	avgZ	avgED	SumZ	SumZ/#TotalWindows	BPs= 5
nt-519	-	G	120	-	-	-	-	-
519	NoBP	G	58	-46.13	-3.45	17.17	-199.85	-1.67
519	401	C	1	-37.3	-1.53	21.45	-1.53	-0.01
519	444	U	7	-45.79	-2.76	8.92	-19.33	-0.16
519	512	C	39	-42.36	-2.87	21.82	-111.89	-0.93
519	484	C	5	-47.42	-3.83	30.67	-19.17	-0.16
519	614	C	10	-41.51	-4.59	16.71	-45.86	-0.38

i-nuc	BP(j)	Nuc	#BP_Win	avgMFE	avgZ	avgED	SumZ	SumZ/#TotalWindows	BPs= 4
nt-520	-	A	120	-	-	-	-	-
520	NoBP	A	6	-39.65	-1.6	27.64	-9.59	-0.08
520	440	U	1	-37.0	-1.42	24.38	-1.42	-0.01
520	511	U	39	-42.36	-2.87	21.82	-111.89	-0.93
520	548	U	69	-46.01	-3.75	15.12	-258.49	-2.15
520	483	U	5	-47.42	-3.83	30.67	-19.17	-0.16

i-nuc	BP(j)	Nuc	#BP_Win	avgMFE	avgZ	avgED	SumZ	SumZ/#TotalWindows	BPs= 5
nt-521	-	G	120	-	-	-	-	-
521	NoBP	G	1	-36.9	-1.46	22.22	-1.46	-0.01
521	439	C	1	-37.0	-1.42	24.38	-1.42	-0.01
521	510	C	39	-42.36	-2.87	21.82	-111.89	-0.93
521	532	U	3	-39.47	-1.35	38.09	-4.05	-0.03
521	547	C	71	-45.87	-3.73	14.94	-265.06	-2.21
521	482	C	5	-47.42	-3.83	30.67	-19.17	-0.16

i-nuc	BP(j)	Nuc	#BP_Win	avgMFE	avgZ	avgED	SumZ	SumZ/#TotalWindows	BPs= 5
nt-522	-	G	120	-	-	-	-	-
522	NoBP	G	1	-37.0	-1.42	24.38	-1.42	-0.01
522	509	C	39	-42.36	-2.87	21.82	-111.89	-0.93
522	531	C	3	-39.47	-1.35	38.09	-4.05	-0.03
522	546	C	71	-45.87	-3.73	14.94	-265.06	-2.21
522	481	C	5	-47.42	-3.83	30.67	-19.17	-0.16
522	630	C	1	-33.4	-3.35	18.25	-3.35	-0.03

i-nuc	BP(j)	Nuc	#BP_Win	avgMFE	avgZ	avgED	SumZ	SumZ/#TotalWindows	BPs= 5
nt-523	-	C	120	-	-	-	-	-
523	508	G	39	-42.36	-2.87	21.82	-111.89	-0.93
523	530	G	3	-39.47	-1.35	38.09	-4.05	-0.03
523	545	G	71	-45.87	-3.73	14.94	-265.06	-2.21
523	480	G	5	-47.42	-3.83	30.67	-19.17	-0.16
523	629	G	1	-33.4	-3.35	18.25	-3.35	-0.03
523	NoBP	C	1	-32.1	-3.23	15.25	-3.23	-0.03

i-nuc	BP(j)	Nuc	#BP_Win	avgMFE	avgZ	avgED	SumZ	SumZ/#TotalWindows	BPs= 5
nt-524	-	U	120	-	-	-	-	-
524	NoBP	U	39	-42.35	-3.01	20.9	-117.45	-0.98
524	529	A	3	-39.47	-1.35	38.09	-4.05	-0.03
524	544	A	73	-45.71	-3.67	15.53	-267.77	-2.23
524	479	G	3	-47.67	-3.84	34.54	-11.51	-0.1
524	607	A	1	-38.6	-3.55	23.21	-3.55	-0.03
524	628	G	1	-33.4	-3.35	18.25	-3.35	-0.03

i-nuc	BP(j)	Nuc	#BP_Win	avgMFE	avgZ	avgED	SumZ	SumZ/#TotalWindows	BPs= 8
nt-525	-	G	120	-	-	-	-	-
525	NoBP	G	25	-42.42	-2.51	23.12	-62.68	-0.52
525	541	C	2	-38.4	-0.88	37.41	-1.75	-0.01
525	543	C	73	-45.71	-3.67	15.53	-267.77	-2.23
525	579	U	3	-49.17	-3.55	24.22	-10.65	-0.09
525	595	U	6	-45.78	-3.8	30.2	-22.8	-0.19
525	484	C	1	-44.5	-3.83	28.65	-3.83	-0.03
525	606	U	1	-38.6	-3.55	23.21	-3.55	-0.03
525	617	C	8	-37.69	-4.03	11.99	-32.23	-0.27
525	627	U	1	-33.4	-3.35	18.25	-3.35	-0.03

i-nuc	BP(j)	Nuc	#BP_Win	avgMFE	avgZ	avgED	SumZ	SumZ/#TotalWindows	BPs= 8
nt-526	-	A	120	-	-	-	-	-
526	NoBP	A	25	-42.04	-2.53	23.25	-63.27	-0.53
526	540	U	2	-38.4	-0.88	37.41	-1.75	-0.01
526	542	U	73	-45.71	-3.67	15.53	-267.77	-2.23
526	578	U	3	-49.17	-3.55	24.22	-10.65	-0.09
526	594	U	6	-45.78	-3.8	30.2	-22.8	-0.19
526	483	U	1	-44.5	-3.83	28.65	-3.83	-0.03
526	605	U	1	-38.6	-3.55	23.21	-3.55	-0.03
526	616	U	8	-37.69	-4.03	11.99	-32.23	-0.27
526	626	U	1	-33.4	-3.35	18.25	-3.35	-0.03

i-nuc	BP(j)	Nuc	#BP_Win	avgMFE	avgZ	avgED	SumZ	SumZ/#TotalWindows	BPs= 8
nt-527	-	G	120	-	-	-	-	-
527	NoBP	G	16	-40.08	-1.94	25.1	-31.04	-0.26
527	539	U	2	-38.4	-0.88	37.41	-1.75	-0.01
527	541	C	73	-45.71	-3.67	15.53	-267.77	-2.23
527	548	U	10	-43.31	-3.63	20.4	-36.26	-0.3
527	577	C	3	-49.17	-3.55	24.22	-10.65	-0.09
527	593	C	6	-45.78	-3.8	30.2	-22.8	-0.19
527	482	C	1	-44.5	-3.83	28.65	-3.83	-0.03
527	604	C	1	-38.6	-3.55	23.21	-3.55	-0.03
527	615	C	8	-37.69	-4.03	11.99	-32.23	-0.27

i-nuc	BP(j)	Nuc	#BP_Win	avgMFE	avgZ	avgED	SumZ	SumZ/#TotalWindows	BPs= 8
nt-528	-	G	120	-	-	-	-	-
528	NoBP	G	16	-39.44	-2.01	25.44	-32.16	-0.27
528	538	C	2	-38.4	-0.88	37.41	-1.75	-0.01
528	540	U	73	-45.71	-3.67	15.53	-267.77	-2.23
528	547	C	10	-43.31	-3.63	20.4	-36.26	-0.3
528	576	C	3	-49.17	-3.55	24.22	-10.65	-0.09
528	592	C	6	-45.78	-3.8	30.2	-22.8	-0.19
528	481	C	1	-44.5	-3.83	28.65	-3.83	-0.03
528	603	U	1	-38.6	-3.55	23.21	-3.55	-0.03
528	614	C	8	-37.69	-4.03	11.99	-32.23	-0.27

i-nuc	BP(j)	Nuc	#BP_Win	avgMFE	avgZ	avgED	SumZ	SumZ/#TotalWindows	BPs= 7
nt-529	-	A	120	-	-	-	-	-
529	NoBP	A	25	-42.23	-3.31	21.93	-82.71	-0.69
529	507	U	5	-39.84	-2.02	32.28	-10.09	-0.08
529	524	U	3	-39.47	-1.35	38.09	-4.05	-0.03
529	537	U	2	-38.4	-0.88	37.41	-1.75	-0.01
529	539	U	73	-45.71	-3.67	15.53	-267.77	-2.23
529	575	U	3	-49.17	-3.55	24.22	-10.65	-0.09
529	602	U	1	-38.6	-3.55	23.21	-3.55	-0.03
529	613	U	8	-37.69	-4.03	11.99	-32.23	-0.27

i-nuc	BP(j)	Nuc	#BP_Win	avgMFE	avgZ	avgED	SumZ	SumZ/#TotalWindows	BPs= 4
nt-530	-	G	120	-	-	-	-	-
530	NoBP	G	6	-39.42	-1.68	24.42	-10.06	-0.08
530	506	C	5	-39.84	-2.02	32.28	-10.09	-0.08
530	523	C	3	-39.47	-1.35	38.09	-4.05	-0.03
530	538	C	73	-45.71	-3.67	15.53	-267.77	-2.23
530	546	C	33	-41.62	-3.72	20.25	-122.79	-1.02

i-nuc	BP(j)	Nuc	#BP_Win	avgMFE	avgZ	avgED	SumZ	SumZ/#TotalWindows	BPs= 3
nt-531	-	C	120	-	-	-	-	-
531	NoBP	C	79	-45.07	-3.53	16.17	-278.91	-2.32
531	505	G	5	-39.84	-2.02	32.28	-10.09	-0.08
531	522	G	3	-39.47	-1.35	38.09	-4.05	-0.03
531	545	G	33	-41.62	-3.72	20.25	-122.79	-1.02

i-nuc	BP(j)	Nuc	#BP_Win	avgMFE	avgZ	avgED	SumZ	SumZ/#TotalWindows	BPs= 3
nt-532	-	U	120	-	-	-	-	-
532	NoBP	U	77	-45.36	-3.55	16.28	-273.28	-2.28
532	504	A	5	-39.84	-2.02	32.28	-10.09	-0.08
532	521	G	3	-39.47	-1.35	38.09	-4.05	-0.03
532	544	A	35	-40.8	-3.7	19.66	-129.64	-1.08

i-nuc	BP(j)	Nuc	#BP_Win	avgMFE	avgZ	avgED	SumZ	SumZ/#TotalWindows	BPs= 2
nt-533	-	G	120	-	-	-	-	-
533	NoBP	G	79	-45.2	-3.49	17.14	-275.38	-2.29
533	503	C	5	-39.84	-2.02	32.28	-10.09	-0.08
533	543	C	36	-40.4	-3.69	19.38	-132.91	-1.11

i-nuc	BP(j)	Nuc	#BP_Win	avgMFE	avgZ	avgED	SumZ	SumZ/#TotalWindows	BPs= 2
nt-534	-	G	120	-	-	-	-	-
534	NoBP	G	80	-44.96	-3.49	17.06	-278.97	-2.32
534	502	U	4	-39.9	-1.98	33.14	-7.92	-0.07
534	542	U	36	-40.4	-3.69	19.38	-132.91	-1.11

i-nuc	BP(j)	Nuc	#BP_Win	avgMFE	avgZ	avgED	SumZ	SumZ/#TotalWindows	BPs= 1
nt-535	-	G	120	-	-	-	-	-
535	NoBP	G	84	-44.54	-3.44	17.57	-288.57	-2.4
535	541	C	36	-40.4	-3.69	19.38	-132.91	-1.11

i-nuc	BP(j)	Nuc	#BP_Win	avgMFE	avgZ	avgED	SumZ	SumZ/#TotalWindows	BPs= 1
nt-536	-	A	120	-	-	-	-	-
536	NoBP	A	84	-44.36	-3.46	17.26	-290.87	-2.42
536	540	U	36	-40.4	-3.69	19.38	-132.91	-1.11

i-nuc	BP(j)	Nuc	#BP_Win	avgMFE	avgZ	avgED	SumZ	SumZ/#TotalWindows	BPs= 2
nt-537	-	U	120	-	-	-	-	-
537	NoBP	U	115	-43.22	-3.66	16.8	-420.41	-3.5
537	516	A	3	-39.47	-1.35	38.09	-4.05	-0.03
537	529	A	2	-38.4	-0.88	37.41	-1.75	-0.01

i-nuc	BP(j)	Nuc	#BP_Win	avgMFE	avgZ	avgED	SumZ	SumZ/#TotalWindows	BPs= 3
nt-538	-	C	120	-	-	-	-	-
538	NoBP	C	42	-38.52	-3.69	18.4	-154.91	-1.29
538	515	G	3	-39.47	-1.35	38.09	-4.05	-0.03
538	528	G	2	-38.4	-0.88	37.41	-1.75	-0.01
538	530	G	73	-45.71	-3.67	15.53	-267.77	-2.23

i-nuc	BP(j)	Nuc	#BP_Win	avgMFE	avgZ	avgED	SumZ	SumZ/#TotalWindows	BPs= 3
nt-539	-	U	120	-	-	-	-	-
539	514	A	3	-39.47	-1.35	38.09	-4.05	-0.03
539	527	G	2	-38.4	-0.88	37.41	-1.75	-0.01
539	529	A	73	-45.71	-3.67	15.53	-267.77	-2.23
539	NoBP	U	42	-38.16	-3.75	17.76	-157.41	-1.31

i-nuc	BP(j)	Nuc	#BP_Win	avgMFE	avgZ	avgED	SumZ	SumZ/#TotalWindows	BPs= 4
nt-540	-	U	120	-	-	-	-	-
540	513	A	2	-38.6	-1.12	39.32	-2.23	-0.02
540	526	A	2	-38.4	-0.88	37.41	-1.75	-0.01
540	528	G	73	-45.71	-3.67	15.53	-267.77	-2.23
540	536	A	36	-40.4	-3.69	19.38	-132.91	-1.11
540	NoBP	U	7	-24.7	-4.1	7.88	-28.69	-0.24

i-nuc	BP(j)	Nuc	#BP_Win	avgMFE	avgZ	avgED	SumZ	SumZ/#TotalWindows	BPs= 3
nt-541	-	C	120	-	-	-	-	-
541	NoBP	C	9	-26.21	-3.77	11.0	-33.89	-0.28
541	525	G	2	-38.4	-0.88	37.41	-1.75	-0.01
541	527	G	73	-45.71	-3.67	15.53	-267.77	-2.23
541	535	G	36	-40.4	-3.69	19.38	-132.91	-1.11

i-nuc	BP(j)	Nuc	#BP_Win	avgMFE	avgZ	avgED	SumZ	SumZ/#TotalWindows	BPs= 2
nt-542	-	U	120	-	-	-	-	-
542	NoBP	U	11	-27.19	-3.53	13.05	-38.85	-0.32
542	526	A	73	-45.71	-3.67	15.53	-267.77	-2.23
542	534	G	36	-40.4	-3.69	19.38	-132.91	-1.11

i-nuc	BP(j)	Nuc	#BP_Win	avgMFE	avgZ	avgED	SumZ	SumZ/#TotalWindows	BPs= 2
nt-543	-	C	120	-	-	-	-	-
543	NoBP	C	11	-25.95	-3.83	10.26	-42.13	-0.35
543	525	G	73	-45.71	-3.67	15.53	-267.77	-2.23
543	533	G	36	-40.4	-3.69	19.38	-132.91	-1.11

i-nuc	BP(j)	Nuc	#BP_Win	avgMFE	avgZ	avgED	SumZ	SumZ/#TotalWindows	BPs= 2
nt-544	-	A	120	-	-	-	-	-
544	524	U	73	-45.71	-3.67	15.53	-267.77	-2.23
544	532	U	35	-40.8	-3.7	19.66	-129.64	-1.08
544	NoBP	A	12	-24.85	-4.06	7.67	-48.74	-0.41

i-nuc	BP(j)	Nuc	#BP_Win	avgMFE	avgZ	avgED	SumZ	SumZ/#TotalWindows	BPs= 3
nt-545	-	G	120	-	-	-	-	-
545	NoBP	G	1	-40.6	-1.54	37.64	-1.54	-0.01
545	531	C	33	-41.62	-3.72	20.25	-122.79	-1.02
545	523	C	71	-45.87	-3.73	14.94	-265.06	-2.21
545	630	C	15	-25.18	-3.98	7.91	-59.64	-0.5

i-nuc	BP(j)	Nuc	#BP_Win	avgMFE	avgZ	avgED	SumZ	SumZ/#TotalWindows	BPs= 3
nt-546	-	C	120	-	-	-	-	-
546	530	G	33	-41.62	-3.72	20.25	-122.79	-1.02
546	522	G	71	-45.87	-3.73	14.94	-265.06	-2.21
546	629	G	15	-25.18	-3.98	7.91	-59.64	-0.5
546	NoBP	C	1	-22.0	-3.28	13.97	-3.28	-0.03

i-nuc	BP(j)	Nuc	#BP_Win	avgMFE	avgZ	avgED	SumZ	SumZ/#TotalWindows	BPs= 3
nt-547	-	C	120	-	-	-	-	-
547	521	G	71	-45.87	-3.73	14.94	-265.06	-2.21
547	528	G	10	-43.31	-3.63	20.4	-36.26	-0.3
547	NoBP	C	24	-39.29	-3.81	19.45	-91.45	-0.76
547	628	G	15	-25.18	-3.98	7.91	-59.64	-0.5

i-nuc	BP(j)	Nuc	#BP_Win	avgMFE	avgZ	avgED	SumZ	SumZ/#TotalWindows	BPs= 2
nt-548	-	U	120	-	-	-	-	-
548	520	A	69	-46.01	-3.75	15.12	-258.49	-2.15
548	527	G	10	-43.31	-3.63	20.4	-36.26	-0.3
548	NoBP	U	41	-33.69	-3.87	14.79	-158.73	-1.32

i-nuc	BP(j)	Nuc	#BP_Win	avgMFE	avgZ	avgED	SumZ	SumZ/#TotalWindows	BPs= 1
nt-549	-	A	120	-	-	-	-	-
549	NoBP	A	115	-40.9	-3.79	15.76	-435.93	-3.63
549	518	U	5	-52.42	-3.64	9.44	-18.22	-0.15

i-nuc	BP(j)	Nuc	#BP_Win	avgMFE	avgZ	avgED	SumZ	SumZ/#TotalWindows	BPs= 2
nt-550	-	U	120	-	-	-	-	-
550	NoBP	U	99	-38.96	-3.81	17.39	-377.06	-3.14
550	517	G	5	-52.42	-3.64	9.44	-18.22	-0.15
550	516	A	16	-51.34	-3.71	6.03	-59.35	-0.49

i-nuc	BP(j)	Nuc	#BP_Win	avgMFE	avgZ	avgED	SumZ	SumZ/#TotalWindows	BPs= 3
nt-551	-	U	120	-	-	-	-	-
551	NoBP	U	2	-47.8	-3.1	7.08	-6.2	-0.05
551	516	A	5	-52.42	-3.64	9.44	-18.22	-0.15
551	515	G	16	-51.34	-3.71	6.03	-59.35	-0.49
551	574	A	97	-38.53	-3.83	17.68	-371.21	-3.09

i-nuc	BP(j)	Nuc	#BP_Win	avgMFE	avgZ	avgED	SumZ	SumZ/#TotalWindows	BPs= 3
nt-552	-	U	120	-	-	-	-	-
552	NoBP	U	1	-47.8	-3.11	7.75	-3.11	-0.03
552	515	G	5	-52.42	-3.64	9.44	-18.22	-0.15
552	514	A	16	-51.34	-3.71	6.03	-59.35	-0.49
552	573	A	98	-38.37	-3.82	17.64	-374.3	-3.12

i-nuc	BP(j)	Nuc	#BP_Win	avgMFE	avgZ	avgED	SumZ	SumZ/#TotalWindows	BPs= 3
nt-553	-	U	120	-	-	-	-	-
553	514	A	4	-52.22	-3.62	7.42	-14.5	-0.12
553	513	A	16	-51.34	-3.71	6.03	-59.35	-0.49
553	572	A	100	-38.35	-3.8	17.6	-380.37	-3.17

i-nuc	BP(j)	Nuc	#BP_Win	avgMFE	avgZ	avgED	SumZ	SumZ/#TotalWindows	BPs= 2
nt-554	-	G	120	-	-	-	-	-
554	NoBP	G	1	-48.8	-3.09	8.95	-3.09	-0.03
554	512	C	16	-51.34	-3.71	6.03	-59.35	-0.49
554	571	C	103	-38.52	-3.79	17.41	-390.4	-3.25

i-nuc	BP(j)	Nuc	#BP_Win	avgMFE	avgZ	avgED	SumZ	SumZ/#TotalWindows	BPs= 2
nt-555	-	A	120	-	-	-	-	-
555	511	U	16	-51.34	-3.71	6.03	-59.35	-0.49
555	570	U	104	-38.32	-3.76	17.48	-390.84	-3.26

i-nuc	BP(j)	Nuc	#BP_Win	avgMFE	avgZ	avgED	SumZ	SumZ/#TotalWindows	BPs= 1
nt-556	-	A	120	-	-	-	-	-
556	NoBP	A	13	-51.02	-3.7	5.93	-48.12	-0.4
556	569	U	107	-38.43	-3.73	17.35	-398.93	-3.32

i-nuc	BP(j)	Nuc	#BP_Win	avgMFE	avgZ	avgED	SumZ	SumZ/#TotalWindows	BPs= 1
nt-557	-	C	120	-	-	-	-	-
557	NoBP	C	12	-48.11	-3.37	8.19	-40.42	-0.34
557	568	G	108	-38.56	-3.73	17.25	-402.59	-3.35

i-nuc	BP(j)	Nuc	#BP_Win	avgMFE	avgZ	avgED	SumZ	SumZ/#TotalWindows	BPs= 2
nt-558	-	A	120	-	-	-	-	-
558	NoBP	A	11	-47.95	-3.36	7.81	-36.93	-0.31
558	567	U	108	-38.56	-3.73	17.25	-402.59	-3.35
558	665	U	1	-17.4	0.06	33.08	0.06	0.0

i-nuc	BP(j)	Nuc	#BP_Win	avgMFE	avgZ	avgED	SumZ	SumZ/#TotalWindows	BPs= 2
nt-559	-	C	120	-	-	-	-	-
559	NoBP	C	11	-45.02	-3.06	9.53	-33.62	-0.28
559	566	G	108	-38.56	-3.73	17.25	-402.59	-3.35
559	664	G	1	-17.4	0.06	33.08	0.06	0.0

i-nuc	BP(j)	Nuc	#BP_Win	avgMFE	avgZ	avgED	SumZ	SumZ/#TotalWindows	BPs= 1
nt-560	-	U	120	-	-	-	-	-
560	NoBP	U	119	-38.89	-3.64	16.7	-432.57	-3.6
560	663	A	1	-17.4	0.06	33.08	0.06	0.0

i-nuc	BP(j)	Nuc	#BP_Win	avgMFE	avgZ	avgED	SumZ	SumZ/#TotalWindows	BPs= 1
nt-561	-	G	120	-	-	-	-	-
561	NoBP	G	119	-38.62	-3.61	16.85	-429.09	-3.58
561	662	C	1	-17.4	0.06	33.08	0.06	0.0

i-nuc	BP(j)	Nuc	#BP_Win	avgMFE	avgZ	avgED	SumZ	SumZ/#TotalWindows	BPs= 1
nt-562	-	A	120	-	-	-	-	-
562	NoBP	A	115	-39.02	-3.69	16.81	-424.36	-3.54
562	642	U	5	-18.54	-0.3	24.58	-1.51	-0.01

i-nuc	BP(j)	Nuc	#BP_Win	avgMFE	avgZ	avgED	SumZ	SumZ/#TotalWindows	BPs= 2
nt-563	-	G	120	-	-	-	-	-
563	NoBP	G	114	-38.92	-3.69	16.82	-420.92	-3.51
563	661	C	1	-17.4	0.06	33.08	0.06	0.0
563	641	U	5	-18.54	-0.3	24.58	-1.51	-0.01

i-nuc	BP(j)	Nuc	#BP_Win	avgMFE	avgZ	avgED	SumZ	SumZ/#TotalWindows	BPs= 1
nt-564	-	U	120	-	-	-	-	-
564	NoBP	U	115	-38.45	-3.63	17.05	-417.74	-3.48
564	640	A	5	-18.54	-0.3	24.58	-1.51	-0.01

i-nuc	BP(j)	Nuc	#BP_Win	avgMFE	avgZ	avgED	SumZ	SumZ/#TotalWindows	BPs= 1
nt-565	-	U	120	-	-	-	-	-
565	NoBP	U	115	-38.17	-3.61	17.12	-414.82	-3.46
565	639	A	5	-18.54	-0.3	24.58	-1.51	-0.01

i-nuc	BP(j)	Nuc	#BP_Win	avgMFE	avgZ	avgED	SumZ	SumZ/#TotalWindows	BPs= 3
nt-566	-	G	120	-	-	-	-	-
566	NoBP	G	6	-29.17	-1.53	14.13	-9.18	-0.08
566	559	C	108	-38.56	-3.73	17.25	-402.59	-3.35
566	658	C	1	-17.4	0.06	33.08	0.06	0.0
566	638	C	5	-18.54	-0.3	24.58	-1.51	-0.01

i-nuc	BP(j)	Nuc	#BP_Win	avgMFE	avgZ	avgED	SumZ	SumZ/#TotalWindows	BPs= 3
nt-567	-	U	120	-	-	-	-	-
567	NoBP	U	6	-23.98	-1.09	15.83	-6.53	-0.05
567	558	A	108	-38.56	-3.73	17.25	-402.59	-3.35
567	657	A	1	-17.4	0.06	33.08	0.06	0.0
567	637	A	5	-18.54	-0.3	24.58	-1.51	-0.01

i-nuc	BP(j)	Nuc	#BP_Win	avgMFE	avgZ	avgED	SumZ	SumZ/#TotalWindows	BPs= 3
nt-568	-	G	120	-	-	-	-	-
568	557	C	108	-38.56	-3.73	17.25	-402.59	-3.35
568	656	C	1	-17.4	0.06	33.08	0.06	0.0
568	635	C	5	-18.54	-0.3	24.58	-1.51	-0.01
568	NoBP	G	6	-18.93	-0.71	16.8	-4.24	-0.04

i-nuc	BP(j)	Nuc	#BP_Win	avgMFE	avgZ	avgED	SumZ	SumZ/#TotalWindows	BPs= 2
nt-569	-	U	120	-	-	-	-	-
569	556	A	107	-38.43	-3.73	17.35	-398.93	-3.32
569	NoBP	U	8	-18.95	-0.67	18.75	-5.38	-0.04
569	634	A	5	-18.54	-0.3	24.58	-1.51	-0.01

i-nuc	BP(j)	Nuc	#BP_Win	avgMFE	avgZ	avgED	SumZ	SumZ/#TotalWindows	BPs= 2
nt-570	-	U	120	-	-	-	-	-
570	NoBP	U	11	-22.25	-0.98	18.26	-10.79	-0.09
570	555	A	104	-38.32	-3.76	17.48	-390.84	-3.26
570	633	A	5	-18.54	-0.3	24.58	-1.51	-0.01

i-nuc	BP(j)	Nuc	#BP_Win	avgMFE	avgZ	avgED	SumZ	SumZ/#TotalWindows	BPs= 1
nt-571	-	C	120	-	-	-	-	-
571	554	G	103	-38.52	-3.79	17.41	-390.4	-3.25
571	NoBP	C	17	-18.92	-0.59	21.13	-10.0	-0.08

i-nuc	BP(j)	Nuc	#BP_Win	avgMFE	avgZ	avgED	SumZ	SumZ/#TotalWindows	BPs= 1
nt-572	-	A	120	-	-	-	-	-
572	NoBP	A	20	-21.0	-0.86	20.04	-17.22	-0.14
572	553	U	100	-38.35	-3.8	17.6	-380.37	-3.17

i-nuc	BP(j)	Nuc	#BP_Win	avgMFE	avgZ	avgED	SumZ	SumZ/#TotalWindows	BPs= 1
nt-573	-	A	120	-	-	-	-	-
573	NoBP	A	22	-20.85	-0.91	20.21	-20.04	-0.17
573	552	U	98	-38.37	-3.82	17.64	-374.3	-3.12

i-nuc	BP(j)	Nuc	#BP_Win	avgMFE	avgZ	avgED	SumZ	SumZ/#TotalWindows	BPs= 1
nt-574	-	A	120	-	-	-	-	-
574	551	U	97	-38.53	-3.83	17.68	-371.21	-3.09
574	NoBP	A	23	-19.51	-0.89	19.89	-20.54	-0.17

i-nuc	BP(j)	Nuc	#BP_Win	avgMFE	avgZ	avgED	SumZ	SumZ/#TotalWindows	BPs= 2
nt-575	-	U	120	-	-	-	-	-
575	NoBP	U	14	-48.69	-3.68	21.17	-51.51	-0.43
575	529	A	3	-49.17	-3.55	24.22	-10.65	-0.09
575	591	A	103	-32.27	-3.17	17.5	-326.63	-2.72

i-nuc	BP(j)	Nuc	#BP_Win	avgMFE	avgZ	avgED	SumZ	SumZ/#TotalWindows	BPs= 3
nt-576	-	C	120	-	-	-	-	-
576	NoBP	C	12	-48.25	-3.65	21.38	-43.78	-0.36
576	463	G	1	-48.8	-3.28	28.77	-3.28	-0.03
576	528	G	3	-49.17	-3.55	24.22	-10.65	-0.09
576	590	G	104	-32.15	-3.15	17.5	-327.36	-2.73

i-nuc	BP(j)	Nuc	#BP_Win	avgMFE	avgZ	avgED	SumZ	SumZ/#TotalWindows	BPs= 4
nt-577	-	C	120	-	-	-	-	-
577	NoBP	C	1	-48.8	-3.33	33.08	-3.33	-0.03
577	462	G	1	-48.8	-3.28	28.77	-3.28	-0.03
577	527	G	3	-49.17	-3.55	24.22	-10.65	-0.09
577	515	G	10	-47.74	-3.61	21.58	-36.08	-0.3
577	589	G	105	-32.02	-3.12	17.62	-327.1	-2.73

i-nuc	BP(j)	Nuc	#BP_Win	avgMFE	avgZ	avgED	SumZ	SumZ/#TotalWindows	BPs= 3
nt-578	-	U	120	-	-	-	-	-
578	NoBP	U	2	-32.55	-1.28	30.5	-2.56	-0.02
578	526	A	3	-49.17	-3.55	24.22	-10.65	-0.09
578	514	A	10	-47.74	-3.61	21.58	-36.08	-0.3
578	588	A	105	-32.02	-3.12	17.62	-327.1	-2.73

i-nuc	BP(j)	Nuc	#BP_Win	avgMFE	avgZ	avgED	SumZ	SumZ/#TotalWindows	BPs= 3
nt-579	-	U	120	-	-	-	-	-
579	525	G	3	-49.17	-3.55	24.22	-10.65	-0.09
579	513	A	10	-47.74	-3.61	21.58	-36.08	-0.3
579	587	A	105	-32.02	-3.12	17.62	-327.1	-2.73
579	NoBP	U	2	-16.55	0.64	31.49	1.28	0.01

i-nuc	BP(j)	Nuc	#BP_Win	avgMFE	avgZ	avgED	SumZ	SumZ/#TotalWindows	BPs= 2
nt-580	-	G	120	-	-	-	-	-
580	NoBP	G	5	-29.98	-1.18	27.6	-5.9	-0.05
580	512	C	10	-47.74	-3.61	21.58	-36.08	-0.3
580	586	C	105	-32.02	-3.12	17.62	-327.1	-2.73

i-nuc	BP(j)	Nuc	#BP_Win	avgMFE	avgZ	avgED	SumZ	SumZ/#TotalWindows	BPs= 1
nt-581	-	A	120	-	-	-	-	-
581	NoBP	A	110	-31.64	-3.0	18.14	-329.76	-2.75
581	511	U	10	-47.74	-3.61	21.58	-36.08	-0.3

i-nuc	BP(j)	Nuc	#BP_Win	avgMFE	avgZ	avgED	SumZ	SumZ/#TotalWindows	BPs= 2
nt-582	-	G	120	-	-	-	-	-
582	510	C	10	-47.74	-3.61	21.58	-36.08	-0.3
582	NoBP	G	107	-31.73	-3.05	17.88	-325.82	-2.72
582	699	U	3	-18.37	-0.24	27.85	-0.73	-0.01

i-nuc	BP(j)	Nuc	#BP_Win	avgMFE	avgZ	avgED	SumZ	SumZ/#TotalWindows	BPs= 1
nt-583	-	U	120	-	-	-	-	-
583	NoBP	U	115	-33.09	-3.12	18.06	-358.52	-2.99
583	698	A	5	-17.82	-0.03	29.3	-0.16	-0.0

i-nuc	BP(j)	Nuc	#BP_Win	avgMFE	avgZ	avgED	SumZ	SumZ/#TotalWindows	BPs= 2
nt-584	-	U	120	-	-	-	-	-
584	NoBP	U	112	-32.71	-3.11	17.88	-348.51	-2.9
584	493	A	2	-45.7	-2.94	29.77	-5.87	-0.05
584	697	A	6	-17.6	0.03	30.31	0.16	0.0

i-nuc	BP(j)	Nuc	#BP_Win	avgMFE	avgZ	avgED	SumZ	SumZ/#TotalWindows	BPs= 4
nt-585	-	G	120	-	-	-	-	-
585	NoBP	G	108	-32.21	-3.09	17.74	-334.22	-2.79
585	509	C	3	-44.63	-3.38	24.01	-10.15	-0.08
585	492	C	2	-45.7	-2.94	29.77	-5.87	-0.05
585	696	C	6	-17.6	0.03	30.31	0.16	0.0
585	703	C	1	-17.6	-0.13	33.66	-0.13	-0.0

i-nuc	BP(j)	Nuc	#BP_Win	avgMFE	avgZ	avgED	SumZ	SumZ/#TotalWindows	BPs= 5
nt-586	-	C	120	-	-	-	-	-
586	NoBP	C	3	-27.67	-0.94	27.45	-2.81	-0.02
586	508	G	3	-44.63	-3.38	24.01	-10.15	-0.08
586	491	G	2	-45.7	-2.94	29.77	-5.87	-0.05
586	580	G	105	-32.02	-3.12	17.62	-327.1	-2.73
586	695	G	6	-17.6	0.03	30.31	0.16	0.0
586	702	G	1	-17.6	-0.13	33.66	-0.13	-0.0

i-nuc	BP(j)	Nuc	#BP_Win	avgMFE	avgZ	avgED	SumZ	SumZ/#TotalWindows	BPs= 4
nt-587	-	A	120	-	-	-	-	-
587	NoBP	A	10	-20.24	-0.17	30.0	-1.7	-0.01
587	507	U	2	-43.0	-3.44	25.5	-6.89	-0.06
587	490	U	2	-45.7	-2.94	29.77	-5.87	-0.05
587	579	U	105	-32.02	-3.12	17.62	-327.1	-2.73
587	701	U	1	-17.6	-0.13	33.66	-0.13	-0.0

i-nuc	BP(j)	Nuc	#BP_Win	avgMFE	avgZ	avgED	SumZ	SumZ/#TotalWindows	BPs= 3
nt-588	-	A	120	-	-	-	-	-
588	NoBP	A	10	-28.3	-1.26	29.24	-12.6	-0.1
588	578	U	105	-32.02	-3.12	17.62	-327.1	-2.73
588	616	U	4	-16.15	0.5	33.48	2.01	0.02
588	700	U	1	-17.6	-0.13	33.66	-0.13	-0.0

i-nuc	BP(j)	Nuc	#BP_Win	avgMFE	avgZ	avgED	SumZ	SumZ/#TotalWindows	BPs= 4
nt-589	-	G	120	-	-	-	-	-
589	NoBP	G	4	-36.5	-2.29	31.18	-9.15	-0.08
589	577	C	105	-32.02	-3.12	17.62	-327.1	-2.73
589	615	C	4	-16.15	0.5	33.48	2.01	0.02
589	692	C	6	-17.6	0.03	30.31	0.16	0.0
589	699	U	1	-17.6	-0.13	33.66	-0.13	-0.0

i-nuc	BP(j)	Nuc	#BP_Win	avgMFE	avgZ	avgED	SumZ	SumZ/#TotalWindows	BPs= 4
nt-590	-	G	120	-	-	-	-	-
590	NoBP	G	5	-22.94	-0.64	31.97	-3.19	-0.03
590	576	C	104	-32.15	-3.15	17.5	-327.36	-2.73
590	503	C	1	-38.2	-3.5	28.17	-3.5	-0.03
590	614	C	4	-16.15	0.5	33.48	2.01	0.02
590	691	C	6	-17.6	0.03	30.31	0.16	0.0

i-nuc	BP(j)	Nuc	#BP_Win	avgMFE	avgZ	avgED	SumZ	SumZ/#TotalWindows	BPs= 3
nt-591	-	A	120	-	-	-	-	-
591	575	U	103	-32.27	-3.17	17.5	-326.63	-2.72
591	502	U	1	-38.2	-3.5	28.17	-3.5	-0.03
591	NoBP	A	12	-17.84	-0.21	29.01	-2.5	-0.02
591	613	U	4	-16.15	0.5	33.48	2.01	0.02

i-nuc	BP(j)	Nuc	#BP_Win	avgMFE	avgZ	avgED	SumZ	SumZ/#TotalWindows	BPs= 5
nt-592	-	C	120	-	-	-	-	-
592	NoBP	C	110	-29.06	-2.69	18.09	-296.17	-2.47
592	479	G	1	-47.6	-3.52	36.28	-3.52	-0.03
592	528	G	6	-45.78	-3.8	30.2	-22.8	-0.19
592	495	G	1	-40.7	-3.53	26.19	-3.53	-0.03
592	501	G	1	-38.2	-3.5	28.17	-3.5	-0.03
592	673	G	1	-16.4	0.22	37.03	0.22	0.0

i-nuc	BP(j)	Nuc	#BP_Win	avgMFE	avgZ	avgED	SumZ	SumZ/#TotalWindows	BPs= 5
nt-593	-	C	120	-	-	-	-	-
593	NoBP	C	110	-29.0	-2.71	17.9	-298.04	-2.48
593	478	G	1	-47.6	-3.52	36.28	-3.52	-0.03
593	527	G	6	-45.78	-3.8	30.2	-22.8	-0.19
593	494	G	1	-40.7	-3.53	26.19	-3.53	-0.03
593	695	G	1	-17.6	-0.13	33.66	-0.13	-0.0
593	672	G	1	-16.4	0.22	37.03	0.22	0.0

i-nuc	BP(j)	Nuc	#BP_Win	avgMFE	avgZ	avgED	SumZ	SumZ/#TotalWindows	BPs= 5
nt-594	-	U	120	-	-	-	-	-
594	NoBP	U	110	-28.76	-2.7	17.76	-296.8	-2.47
594	477	A	1	-47.6	-3.52	36.28	-3.52	-0.03
594	526	A	6	-45.78	-3.8	30.2	-22.8	-0.19
594	493	A	1	-40.7	-3.53	26.19	-3.53	-0.03
594	694	A	1	-17.6	-0.13	33.66	-0.13	-0.0
594	671	A	1	-16.4	0.22	37.03	0.22	0.0

i-nuc	BP(j)	Nuc	#BP_Win	avgMFE	avgZ	avgED	SumZ	SumZ/#TotalWindows	BPs= 2
nt-595	-	U	120	-	-	-	-	-
595	NoBP	U	113	-28.68	-2.68	18.0	-302.44	-2.52
595	525	G	6	-45.78	-3.8	30.2	-22.8	-0.19
595	693	A	1	-17.6	-0.13	33.66	-0.13	-0.0

i-nuc	BP(j)	Nuc	#BP_Win	avgMFE	avgZ	avgED	SumZ	SumZ/#TotalWindows	BPs= 1
nt-596	-	U	120	-	-	-	-	-
596	NoBP	U	119	-29.33	-2.72	18.43	-323.87	-2.7
596	669	A	1	-16.4	0.22	37.03	0.22	0.0

i-nuc	BP(j)	Nuc	#BP_Win	avgMFE	avgZ	avgED	SumZ	SumZ/#TotalWindows	BPs= 1
nt-597	-	U	120	-	-	-	-	-
597	NoBP	U	119	-29.11	-2.71	18.31	-321.93	-2.68
597	668	A	1	-16.4	0.22	37.03	0.22	0.0

i-nuc	BP(j)	Nuc	#BP_Win	avgMFE	avgZ	avgED	SumZ	SumZ/#TotalWindows	BPs= 1
nt-598	-	U	120	-	-	-	-	-
598	NoBP	U	119	-28.88	-2.69	18.21	-319.96	-2.67
598	667	A	1	-16.4	0.22	37.03	0.22	0.0

i-nuc	BP(j)	Nuc	#BP_Win	avgMFE	avgZ	avgED	SumZ	SumZ/#TotalWindows	BPs= 0
nt-599	-	U	120	-	-	-	-	-
599	NoBP	U	120	-28.56	-2.65	18.25	-317.42	-2.65

i-nuc	BP(j)	Nuc	#BP_Win	avgMFE	avgZ	avgED	SumZ	SumZ/#TotalWindows	BPs= 0
nt-600	-	U	120	-	-	-	-	-
600	NoBP	U	120	-28.35	-2.63	18.32	-315.06	-2.63

i-nuc	BP(j)	Nuc	#BP_Win	avgMFE	avgZ	avgED	SumZ	SumZ/#TotalWindows	BPs= 0
nt-601	-	U	120	-	-	-	-	-
601	NoBP	U	120	-28.16	-2.61	18.27	-312.98	-2.61

i-nuc	BP(j)	Nuc	#BP_Win	avgMFE	avgZ	avgED	SumZ	SumZ/#TotalWindows	BPs= 2
nt-602	-	U	120	-	-	-	-	-
602	NoBP	U	114	-27.34	-2.54	18.11	-289.31	-2.41
602	517	G	5	-40.52	-3.65	19.5	-18.26	-0.15
602	529	A	1	-38.6	-3.55	23.21	-3.55	-0.03

i-nuc	BP(j)	Nuc	#BP_Win	avgMFE	avgZ	avgED	SumZ	SumZ/#TotalWindows	BPs= 2
nt-603	-	U	120	-	-	-	-	-
603	NoBP	U	114	-27.15	-2.52	18.03	-287.61	-2.4
603	516	A	5	-40.52	-3.65	19.5	-18.26	-0.15
603	528	G	1	-38.6	-3.55	23.21	-3.55	-0.03

i-nuc	BP(j)	Nuc	#BP_Win	avgMFE	avgZ	avgED	SumZ	SumZ/#TotalWindows	BPs= 2
nt-604	-	C	120	-	-	-	-	-
604	NoBP	C	114	-26.96	-2.51	17.96	-285.81	-2.38
604	515	G	5	-40.52	-3.65	19.5	-18.26	-0.15
604	527	G	1	-38.6	-3.55	23.21	-3.55	-0.03

i-nuc	BP(j)	Nuc	#BP_Win	avgMFE	avgZ	avgED	SumZ	SumZ/#TotalWindows	BPs= 2
nt-605	-	U	120	-	-	-	-	-
605	NoBP	U	114	-26.78	-2.49	17.92	-283.64	-2.36
605	514	A	5	-40.52	-3.65	19.5	-18.26	-0.15
605	526	A	1	-38.6	-3.55	23.21	-3.55	-0.03

i-nuc	BP(j)	Nuc	#BP_Win	avgMFE	avgZ	avgED	SumZ	SumZ/#TotalWindows	BPs= 2
nt-606	-	U	120	-	-	-	-	-
606	NoBP	U	114	-26.6	-2.47	17.92	-281.47	-2.35
606	513	A	5	-40.52	-3.65	19.5	-18.26	-0.15
606	525	G	1	-38.6	-3.55	23.21	-3.55	-0.03

i-nuc	BP(j)	Nuc	#BP_Win	avgMFE	avgZ	avgED	SumZ	SumZ/#TotalWindows	BPs= 1
nt-607	-	A	120	-	-	-	-	-
607	NoBP	A	119	-27.02	-2.5	18.02	-297.75	-2.48
607	524	U	1	-38.6	-3.55	23.21	-3.55	-0.03

i-nuc	BP(j)	Nuc	#BP_Win	avgMFE	avgZ	avgED	SumZ	SumZ/#TotalWindows	BPs= 0
nt-608	-	C	120	-	-	-	-	-
608	NoBP	C	120	-26.95	-2.49	18.08	-299.2	-2.49

i-nuc	BP(j)	Nuc	#BP_Win	avgMFE	avgZ	avgED	SumZ	SumZ/#TotalWindows	BPs= 1
nt-609	-	C	120	-	-	-	-	-
609	NoBP	C	118	-26.95	-2.51	17.96	-296.07	-2.47
609	674	G	2	-18.05	-0.42	25.69	-0.85	-0.01

i-nuc	BP(j)	Nuc	#BP_Win	avgMFE	avgZ	avgED	SumZ	SumZ/#TotalWindows	BPs= 4
nt-610	-	C	120	-	-	-	-	-
610	NoBP	C	30	-35.28	-3.27	19.57	-98.08	-0.82
610	495	G	1	-40.6	-3.58	26.28	-3.58	-0.03
610	629	G	32	-26.59	-2.25	18.87	-72.11	-0.6
610	621	G	55	-22.05	-2.18	16.45	-119.81	-1.0
610	673	G	2	-18.05	-0.42	25.69	-0.85	-0.01

i-nuc	BP(j)	Nuc	#BP_Win	avgMFE	avgZ	avgED	SumZ	SumZ/#TotalWindows	BPs= 4
nt-611	-	C	120	-	-	-	-	-
611	NoBP	C	30	-34.69	-3.18	19.76	-95.43	-0.8
611	494	G	1	-40.6	-3.58	26.28	-3.58	-0.03
611	628	G	32	-26.59	-2.25	18.87	-72.11	-0.6
611	620	G	55	-22.05	-2.18	16.45	-119.81	-1.0
611	672	G	2	-18.05	-0.42	25.69	-0.85	-0.01

i-nuc	BP(j)	Nuc	#BP_Win	avgMFE	avgZ	avgED	SumZ	SumZ/#TotalWindows	BPs= 2
nt-612	-	A	120	-	-	-	-	-
612	NoBP	A	33	-33.33	-2.94	20.42	-97.11	-0.81
612	627	U	32	-26.59	-2.25	18.87	-72.11	-0.6
612	619	U	55	-22.05	-2.18	16.45	-119.81	-1.0

i-nuc	BP(j)	Nuc	#BP_Win	avgMFE	avgZ	avgED	SumZ	SumZ/#TotalWindows	BPs= 3
nt-613	-	U	120	-	-	-	-	-
613	NoBP	U	71	-25.69	-2.55	17.06	-180.81	-1.51
613	529	A	8	-37.69	-4.03	11.99	-32.23	-0.27
613	622	A	37	-25.84	-2.03	20.08	-75.25	-0.63
613	591	A	4	-16.15	0.5	33.48	2.01	0.02

i-nuc	BP(j)	Nuc	#BP_Win	avgMFE	avgZ	avgED	SumZ	SumZ/#TotalWindows	BPs= 4
nt-614	-	C	120	-	-	-	-	-
614	NoBP	C	61	-22.8	-2.16	17.18	-131.87	-1.1
614	528	G	8	-37.69	-4.03	11.99	-32.23	-0.27
614	519	G	10	-41.51	-4.59	16.71	-45.86	-0.38
614	621	G	37	-25.84	-2.03	20.08	-75.25	-0.63
614	590	G	4	-16.15	0.5	33.48	2.01	0.02

i-nuc	BP(j)	Nuc	#BP_Win	avgMFE	avgZ	avgED	SumZ	SumZ/#TotalWindows	BPs= 4
nt-615	-	C	120	-	-	-	-	-
615	NoBP	C	61	-22.49	-2.1	17.43	-128.34	-1.07
615	527	G	8	-37.69	-4.03	11.99	-32.23	-0.27
615	517	G	10	-41.51	-4.59	16.71	-45.86	-0.38
615	620	G	37	-25.84	-2.03	20.08	-75.25	-0.63
615	589	G	4	-16.15	0.5	33.48	2.01	0.02

i-nuc	BP(j)	Nuc	#BP_Win	avgMFE	avgZ	avgED	SumZ	SumZ/#TotalWindows	BPs= 3
nt-616	-	U	120	-	-	-	-	-
616	NoBP	U	98	-23.59	-2.04	18.48	-200.38	-1.67
616	526	A	8	-37.69	-4.03	11.99	-32.23	-0.27
616	516	A	10	-41.51	-4.59	16.71	-45.86	-0.38
616	588	A	4	-16.15	0.5	33.48	2.01	0.02

i-nuc	BP(j)	Nuc	#BP_Win	avgMFE	avgZ	avgED	SumZ	SumZ/#TotalWindows	BPs= 4
nt-617	-	C	120	-	-	-	-	-
617	525	G	8	-37.69	-4.03	11.99	-32.23	-0.27
617	515	G	10	-41.51	-4.59	16.71	-45.86	-0.38
617	NoBP	C	95	-23.54	-2.07	18.27	-196.41	-1.64
617	695	G	6	-17.05	0.26	30.25	1.54	0.01
617	735	G	1	-22.8	-0.21	28.21	-0.21	-0.0

i-nuc	BP(j)	Nuc	#BP_Win	avgMFE	avgZ	avgED	SumZ	SumZ/#TotalWindows	BPs= 2
nt-618	-	U	120	-	-	-	-	-
618	NoBP	U	104	-24.45	-2.16	18.08	-224.53	-1.87
618	514	A	10	-41.51	-4.59	16.71	-45.86	-0.38
618	694	A	6	-17.05	0.26	30.25	1.54	0.01

i-nuc	BP(j)	Nuc	#BP_Win	avgMFE	avgZ	avgED	SumZ	SumZ/#TotalWindows	BPs= 3
nt-619	-	U	120	-	-	-	-	-
619	NoBP	U	49	-26.75	-2.04	20.71	-100.08	-0.83
619	513	A	10	-41.51	-4.59	16.71	-45.86	-0.38
619	612	A	55	-22.05	-2.18	16.45	-119.81	-1.0
619	693	A	6	-17.05	0.26	30.25	1.54	0.01

i-nuc	BP(j)	Nuc	#BP_Win	avgMFE	avgZ	avgED	SumZ	SumZ/#TotalWindows	BPs= 5
nt-620	-	G	120	-	-	-	-	-
620	NoBP	G	6	-33.7	-3.15	20.17	-18.89	-0.16
620	512	C	10	-41.51	-4.59	16.71	-45.86	-0.38
620	615	C	37	-25.84	-2.03	20.08	-75.25	-0.63
620	611	C	55	-22.05	-2.18	16.45	-119.81	-1.0
620	692	C	6	-17.05	0.26	30.25	1.54	0.01
620	732	C	6	-22.38	-0.26	31.97	-1.55	-0.01

i-nuc	BP(j)	Nuc	#BP_Win	avgMFE	avgZ	avgED	SumZ	SumZ/#TotalWindows	BPs= 5
nt-621	-	G	120	-	-	-	-	-
621	NoBP	G	7	-32.11	-2.73	23.25	-19.13	-0.16
621	511	U	9	-41.58	-4.63	16.99	-41.65	-0.35
621	614	C	37	-25.84	-2.03	20.08	-75.25	-0.63
621	610	C	55	-22.05	-2.18	16.45	-119.81	-1.0
621	691	C	6	-17.05	0.26	30.25	1.54	0.01
621	731	U	6	-22.38	-0.26	31.97	-1.55	-0.01

i-nuc	BP(j)	Nuc	#BP_Win	avgMFE	avgZ	avgED	SumZ	SumZ/#TotalWindows	BPs= 4
nt-622	-	A	120	-	-	-	-	-
622	NoBP	A	49	-26.99	-3.18	14.41	-155.67	-1.3
622	613	U	37	-25.84	-2.03	20.08	-75.25	-0.63
622	644	U	3	-31.63	-3.14	13.85	-9.42	-0.08
622	686	U	25	-19.12	-0.4	27.02	-10.1	-0.08
622	730	U	6	-22.38	-0.26	31.97	-1.55	-0.01

i-nuc	BP(j)	Nuc	#BP_Win	avgMFE	avgZ	avgED	SumZ	SumZ/#TotalWindows	BPs= 3
nt-623	-	C	120	-	-	-	-	-
623	NoBP	C	86	-26.27	-2.64	17.09	-226.75	-1.89
623	643	G	3	-31.63	-3.14	13.85	-9.42	-0.08
623	685	G	25	-19.12	-0.4	27.02	-10.1	-0.08
623	729	G	6	-22.38	-0.26	31.97	-1.55	-0.01

i-nuc	BP(j)	Nuc	#BP_Win	avgMFE	avgZ	avgED	SumZ	SumZ/#TotalWindows	BPs= 3
nt-624	-	U	120	-	-	-	-	-
624	NoBP	U	68	-27.87	-2.83	16.17	-192.14	-1.6
624	666	A	21	-20.89	-1.9	20.52	-39.8	-0.33
624	684	A	25	-19.12	-0.4	27.02	-10.1	-0.08
624	728	G	6	-22.38	-0.26	31.97	-1.55	-0.01

i-nuc	BP(j)	Nuc	#BP_Win	avgMFE	avgZ	avgED	SumZ	SumZ/#TotalWindows	BPs= 2
nt-625	-	A	120	-	-	-	-	-
625	NoBP	A	94	-24.77	-1.96	20.37	-183.78	-1.53
625	641	U	5	-31.82	-3.13	14.4	-15.65	-0.13
625	665	U	21	-20.89	-1.9	20.52	-39.8	-0.33

i-nuc	BP(j)	Nuc	#BP_Win	avgMFE	avgZ	avgED	SumZ	SumZ/#TotalWindows	BPs= 4
nt-626	-	U	120	-	-	-	-	-
626	NoBP	U	65	-26.82	-2.53	18.14	-164.4	-1.37
626	526	A	1	-33.4	-3.35	18.25	-3.35	-0.03
626	640	A	5	-31.82	-3.13	14.4	-15.65	-0.13
626	664	G	21	-20.89	-1.9	20.52	-39.8	-0.33
626	683	A	28	-19.06	-0.43	25.86	-12.02	-0.1

i-nuc	BP(j)	Nuc	#BP_Win	avgMFE	avgZ	avgED	SumZ	SumZ/#TotalWindows	BPs= 5
nt-627	-	U	120	-	-	-	-	-
627	NoBP	U	32	-26.81	-2.76	17.27	-88.34	-0.74
627	612	A	32	-26.59	-2.25	18.87	-72.11	-0.6
627	525	G	1	-33.4	-3.35	18.25	-3.35	-0.03
627	639	A	5	-31.82	-3.13	14.4	-15.65	-0.13
627	663	A	21	-20.89	-1.9	20.52	-39.8	-0.33
627	682	A	29	-19.0	-0.42	25.74	-12.17	-0.1

i-nuc	BP(j)	Nuc	#BP_Win	avgMFE	avgZ	avgED	SumZ	SumZ/#TotalWindows	BPs= 7
nt-628	-	G	120	-	-	-	-	-
628	NoBP	G	4	-41.38	-4.53	12.82	-18.11	-0.15
628	611	C	32	-26.59	-2.25	18.87	-72.11	-0.6
628	524	U	1	-33.4	-3.35	18.25	-3.35	-0.03
628	638	C	5	-31.82	-3.13	14.4	-15.65	-0.13
628	547	C	15	-25.18	-3.98	7.91	-59.64	-0.5
628	662	C	21	-20.89	-1.9	20.52	-39.8	-0.33
628	681	U	29	-19.0	-0.42	25.74	-12.17	-0.1
628	650	C	13	-22.95	-0.54	29.38	-7.05	-0.06

i-nuc	BP(j)	Nuc	#BP_Win	avgMFE	avgZ	avgED	SumZ	SumZ/#TotalWindows	BPs= 6
nt-629	-	G	120	-	-	-	-	-
629	NoBP	G	9	-34.26	-3.39	14.73	-30.52	-0.25
629	610	C	32	-26.59	-2.25	18.87	-72.11	-0.6
629	523	C	1	-33.4	-3.35	18.25	-3.35	-0.03
629	546	C	15	-25.18	-3.98	7.91	-59.64	-0.5
629	661	C	21	-20.89	-1.9	20.52	-39.8	-0.33
629	680	C	29	-19.0	-0.42	25.74	-12.17	-0.1
629	649	U	13	-22.95	-0.54	29.38	-7.05	-0.06

i-nuc	BP(j)	Nuc	#BP_Win	avgMFE	avgZ	avgED	SumZ	SumZ/#TotalWindows	BPs= 3
nt-630	-	C	120	-	-	-	-	-
630	NoBP	C	75	-25.06	-1.96	20.69	-146.88	-1.22
630	522	G	1	-33.4	-3.35	18.25	-3.35	-0.03
630	545	G	15	-25.18	-3.98	7.91	-59.64	-0.5
630	679	G	29	-19.0	-0.42	25.74	-12.17	-0.1

i-nuc	BP(j)	Nuc	#BP_Win	avgMFE	avgZ	avgED	SumZ	SumZ/#TotalWindows	BPs= 2
nt-631	-	A	120	-	-	-	-	-
631	NoBP	A	21	-31.92	-2.85	15.21	-59.82	-0.5
631	647	U	70	-22.91	-2.11	19.6	-147.46	-1.23
631	678	U	29	-19.0	-0.42	25.74	-12.17	-0.1

i-nuc	BP(j)	Nuc	#BP_Win	avgMFE	avgZ	avgED	SumZ	SumZ/#TotalWindows	BPs= 1
nt-632	-	A	120	-	-	-	-	-
632	NoBP	A	21	-31.13	-2.72	15.38	-57.22	-0.48
632	646	U	99	-21.77	-1.61	21.4	-159.63	-1.33

i-nuc	BP(j)	Nuc	#BP_Win	avgMFE	avgZ	avgED	SumZ	SumZ/#TotalWindows	BPs= 2
nt-633	-	A	120	-	-	-	-	-
633	NoBP	A	16	-34.14	-3.35	12.86	-53.62	-0.45
633	645	U	99	-21.77	-1.61	21.4	-159.63	-1.33
633	570	U	5	-18.54	-0.3	24.58	-1.51	-0.01

i-nuc	BP(j)	Nuc	#BP_Win	avgMFE	avgZ	avgED	SumZ	SumZ/#TotalWindows	BPs= 2
nt-634	-	A	120	-	-	-	-	-
634	NoBP	A	16	-33.25	-3.23	13.3	-51.66	-0.43
634	644	U	99	-21.77	-1.61	21.4	-159.63	-1.33
634	569	U	5	-18.54	-0.3	24.58	-1.51	-0.01

i-nuc	BP(j)	Nuc	#BP_Win	avgMFE	avgZ	avgED	SumZ	SumZ/#TotalWindows	BPs= 2
nt-635	-	C	120	-	-	-	-	-
635	NoBP	C	16	-32.36	-3.1	13.86	-49.59	-0.41
635	643	G	99	-21.77	-1.61	21.4	-159.63	-1.33
635	568	G	5	-18.54	-0.3	24.58	-1.51	-0.01

i-nuc	BP(j)	Nuc	#BP_Win	avgMFE	avgZ	avgED	SumZ	SumZ/#TotalWindows	BPs= 0
nt-636	-	U	120	-	-	-	-	-
636	NoBP	U	120	-22.93	-1.74	20.61	-208.32	-1.74

i-nuc	BP(j)	Nuc	#BP_Win	avgMFE	avgZ	avgED	SumZ	SumZ/#TotalWindows	BPs= 1
nt-637	-	A	120	-	-	-	-	-
637	NoBP	A	115	-23.01	-1.78	20.54	-204.45	-1.7
637	567	U	5	-18.54	-0.3	24.58	-1.51	-0.01

i-nuc	BP(j)	Nuc	#BP_Win	avgMFE	avgZ	avgED	SumZ	SumZ/#TotalWindows	BPs= 2
nt-638	-	C	120	-	-	-	-	-
638	NoBP	C	110	-22.49	-1.69	20.92	-186.41	-1.55
638	628	G	5	-31.82	-3.13	14.4	-15.65	-0.13
638	566	G	5	-18.54	-0.3	24.58	-1.51	-0.01

i-nuc	BP(j)	Nuc	#BP_Win	avgMFE	avgZ	avgED	SumZ	SumZ/#TotalWindows	BPs= 2
nt-639	-	A	120	-	-	-	-	-
639	NoBP	A	110	-22.38	-1.67	21.02	-183.79	-1.53
639	627	U	5	-31.82	-3.13	14.4	-15.65	-0.13
639	565	U	5	-18.54	-0.3	24.58	-1.51	-0.01

i-nuc	BP(j)	Nuc	#BP_Win	avgMFE	avgZ	avgED	SumZ	SumZ/#TotalWindows	BPs= 2
nt-640	-	A	120	-	-	-	-	-
640	NoBP	A	110	-22.29	-1.65	21.06	-181.35	-1.51
640	626	U	5	-31.82	-3.13	14.4	-15.65	-0.13
640	564	U	5	-18.54	-0.3	24.58	-1.51	-0.01

i-nuc	BP(j)	Nuc	#BP_Win	avgMFE	avgZ	avgED	SumZ	SumZ/#TotalWindows	BPs= 2
nt-641	-	U	120	-	-	-	-	-
641	NoBP	U	110	-22.22	-1.63	21.07	-179.44	-1.5
641	625	A	5	-31.82	-3.13	14.4	-15.65	-0.13
641	563	G	5	-18.54	-0.3	24.58	-1.51	-0.01

i-nuc	BP(j)	Nuc	#BP_Win	avgMFE	avgZ	avgED	SumZ	SumZ/#TotalWindows	BPs= 1
nt-642	-	U	120	-	-	-	-	-
642	NoBP	U	115	-22.63	-1.69	20.71	-194.44	-1.62
642	562	A	5	-18.54	-0.3	24.58	-1.51	-0.01

i-nuc	BP(j)	Nuc	#BP_Win	avgMFE	avgZ	avgED	SumZ	SumZ/#TotalWindows	BPs= 2
nt-643	-	G	120	-	-	-	-	-
643	NoBP	G	18	-24.73	-1.47	18.91	-26.51	-0.22
643	623	C	3	-31.63	-3.14	13.85	-9.42	-0.08
643	635	C	99	-21.77	-1.61	21.4	-159.63	-1.33

i-nuc	BP(j)	Nuc	#BP_Win	avgMFE	avgZ	avgED	SumZ	SumZ/#TotalWindows	BPs= 2
nt-644	-	U	120	-	-	-	-	-
644	622	A	3	-31.63	-3.14	13.85	-9.42	-0.08
644	634	A	99	-21.77	-1.61	21.4	-159.63	-1.33
644	NoBP	U	18	-24.74	-1.47	18.66	-26.42	-0.22

i-nuc	BP(j)	Nuc	#BP_Win	avgMFE	avgZ	avgED	SumZ	SumZ/#TotalWindows	BPs= 1
nt-645	-	U	120	-	-	-	-	-
645	NoBP	U	21	-25.7	-1.69	17.9	-35.44	-0.3
645	633	A	99	-21.77	-1.61	21.4	-159.63	-1.33

i-nuc	BP(j)	Nuc	#BP_Win	avgMFE	avgZ	avgED	SumZ	SumZ/#TotalWindows	BPs= 1
nt-646	-	U	120	-	-	-	-	-
646	NoBP	U	21	-25.75	-1.68	17.7	-35.19	-0.29
646	632	A	99	-21.77	-1.61	21.4	-159.63	-1.33

i-nuc	BP(j)	Nuc	#BP_Win	avgMFE	avgZ	avgED	SumZ	SumZ/#TotalWindows	BPs= 1
nt-647	-	U	120	-	-	-	-	-
647	631	A	70	-22.91	-2.11	19.6	-147.46	-1.23
647	NoBP	U	50	-21.87	-0.93	22.31	-46.7	-0.39

i-nuc	BP(j)	Nuc	#BP_Win	avgMFE	avgZ	avgED	SumZ	SumZ/#TotalWindows	BPs= 0
nt-648	-	U	120	-	-	-	-	-
648	NoBP	U	120	-22.5	-1.61	20.74	-192.89	-1.61

i-nuc	BP(j)	Nuc	#BP_Win	avgMFE	avgZ	avgED	SumZ	SumZ/#TotalWindows	BPs= 2
nt-649	-	U	120	-	-	-	-	-
649	NoBP	U	106	-22.36	-1.72	19.76	-181.84	-1.52
649	629	G	13	-22.95	-0.54	29.38	-7.05	-0.06
649	768	A	1	-34.2	-2.72	12.56	-2.72	-0.02

i-nuc	BP(j)	Nuc	#BP_Win	avgMFE	avgZ	avgED	SumZ	SumZ/#TotalWindows	BPs= 3
nt-650	-	C	120	-	-	-	-	-
650	NoBP	C	104	-22.19	-1.69	19.89	-175.41	-1.46
650	628	G	13	-22.95	-0.54	29.38	-7.05	-0.06
650	766	G	1	-32.6	-2.26	14.03	-2.26	-0.02
650	767	G	2	-33.8	-2.68	13.88	-5.35	-0.04

i-nuc	BP(j)	Nuc	#BP_Win	avgMFE	avgZ	avgED	SumZ	SumZ/#TotalWindows	BPs= 3
nt-651	-	U	120	-	-	-	-	-
651	NoBP	U	114	-22.29	-1.57	20.81	-179.07	-1.49
651	729	G	3	-23.07	-0.76	29.22	-2.29	-0.02
651	765	G	1	-32.6	-2.26	14.03	-2.26	-0.02
651	766	G	2	-33.8	-2.68	13.88	-5.35	-0.04

i-nuc	BP(j)	Nuc	#BP_Win	avgMFE	avgZ	avgED	SumZ	SumZ/#TotalWindows	BPs= 2
nt-652	-	U	120	-	-	-	-	-
652	NoBP	U	114	-22.42	-1.57	20.85	-179.31	-1.49
652	728	G	4	-23.1	-0.8	28.11	-3.2	-0.03
652	765	G	2	-33.8	-2.68	13.88	-5.35	-0.04

i-nuc	BP(j)	Nuc	#BP_Win	avgMFE	avgZ	avgED	SumZ	SumZ/#TotalWindows	BPs= 1
nt-653	-	U	120	-	-	-	-	-
653	NoBP	U	109	-22.68	-1.66	20.2	-180.95	-1.51
653	727	G	11	-22.7	-0.54	29.71	-5.99	-0.05

i-nuc	BP(j)	Nuc	#BP_Win	avgMFE	avgZ	avgED	SumZ	SumZ/#TotalWindows	BPs= 1
nt-654	-	U	120	-	-	-	-	-
654	NoBP	U	105	-22.75	-1.67	20.17	-175.54	-1.46
654	726	A	15	-22.78	-0.71	27.73	-10.71	-0.09

i-nuc	BP(j)	Nuc	#BP_Win	avgMFE	avgZ	avgED	SumZ	SumZ/#TotalWindows	BPs= 2
nt-655	-	U	120	-	-	-	-	-
655	NoBP	U	102	-22.53	-1.64	20.3	-166.8	-1.39
655	725	A	15	-22.78	-0.71	27.73	-10.71	-0.09
655	772	A	3	-33.07	-2.41	20.69	-7.23	-0.06

i-nuc	BP(j)	Nuc	#BP_Win	avgMFE	avgZ	avgED	SumZ	SumZ/#TotalWindows	BPs= 4
nt-656	-	C	120	-	-	-	-	-
656	NoBP	C	90	-21.46	-1.51	21.18	-135.98	-1.13
656	568	G	1	-17.4	0.06	33.08	0.06	0.0
656	724	G	15	-22.78	-0.71	27.73	-10.71	-0.09
656	761	G	11	-32.56	-2.62	13.86	-28.81	-0.24
656	771	G	3	-33.07	-2.41	20.69	-7.23	-0.06

i-nuc	BP(j)	Nuc	#BP_Win	avgMFE	avgZ	avgED	SumZ	SumZ/#TotalWindows	BPs= 6
nt-657	-	A	120	-	-	-	-	-
657	NoBP	A	52	-22.66	-2.18	18.29	-113.25	-0.94
657	567	U	1	-17.4	0.06	33.08	0.06	0.0
657	677	U	34	-18.94	-0.4	25.57	-13.68	-0.11
657	723	U	15	-22.78	-0.71	27.73	-10.71	-0.09
657	742	U	1	-21.5	-0.14	40.24	-0.14	-0.0
657	760	U	14	-32.41	-2.53	15.67	-35.49	-0.3
657	770	U	3	-33.07	-2.41	20.69	-7.23	-0.06

i-nuc	BP(j)	Nuc	#BP_Win	avgMFE	avgZ	avgED	SumZ	SumZ/#TotalWindows	BPs= 4
nt-658	-	C	120	-	-	-	-	-
658	NoBP	C	69	-23.16	-1.84	20.89	-126.88	-1.06
658	566	G	1	-17.4	0.06	33.08	0.06	0.0
658	676	G	34	-18.94	-0.4	25.57	-13.68	-0.11
658	741	G	1	-21.5	-0.14	40.24	-0.14	-0.0
658	759	G	15	-32.12	-2.48	15.47	-37.27	-0.31

i-nuc	BP(j)	Nuc	#BP_Win	avgMFE	avgZ	avgED	SumZ	SumZ/#TotalWindows	BPs= 4
nt-659	-	U	120	-	-	-	-	-
659	NoBP	U	67	-22.73	-1.75	21.42	-117.16	-0.98
659	675	A	34	-18.94	-0.4	25.57	-13.68	-0.11
659	740	A	1	-21.5	-0.14	40.24	-0.14	-0.0
659	758	G	15	-32.12	-2.48	15.47	-37.27	-0.31
659	768	A	3	-33.07	-2.41	20.69	-7.23	-0.06

i-nuc	BP(j)	Nuc	#BP_Win	avgMFE	avgZ	avgED	SumZ	SumZ/#TotalWindows	BPs= 4
nt-660	-	U	120	-	-	-	-	-
660	NoBP	U	67	-22.85	-1.71	21.62	-114.84	-0.96
660	674	G	34	-18.94	-0.4	25.57	-13.68	-0.11
660	739	A	1	-21.5	-0.14	40.24	-0.14	-0.0
660	757	A	15	-32.12	-2.48	15.47	-37.27	-0.31
660	767	G	3	-33.07	-2.41	20.69	-7.23	-0.06

i-nuc	BP(j)	Nuc	#BP_Win	avgMFE	avgZ	avgED	SumZ	SumZ/#TotalWindows	BPs= 6
nt-661	-	C	120	-	-	-	-	-
661	NoBP	C	45	-24.08	-1.62	22.16	-73.12	-0.61
661	629	G	21	-20.89	-1.9	20.52	-39.8	-0.33
661	563	G	1	-17.4	0.06	33.08	0.06	0.0
661	673	G	34	-18.94	-0.4	25.57	-13.68	-0.11
661	736	G	1	-21.5	-0.14	40.24	-0.14	-0.0
661	756	G	15	-32.12	-2.48	15.47	-37.27	-0.31
661	766	G	3	-33.07	-2.41	20.69	-7.23	-0.06

i-nuc	BP(j)	Nuc	#BP_Win	avgMFE	avgZ	avgED	SumZ	SumZ/#TotalWindows	BPs= 6
nt-662	-	C	120	-	-	-	-	-
662	NoBP	C	45	-24.27	-1.58	22.5	-71.28	-0.59
662	628	G	21	-20.89	-1.9	20.52	-39.8	-0.33
662	561	G	1	-17.4	0.06	33.08	0.06	0.0
662	672	G	34	-18.94	-0.4	25.57	-13.68	-0.11
662	735	G	1	-21.5	-0.14	40.24	-0.14	-0.0
662	755	G	15	-32.12	-2.48	15.47	-37.27	-0.31
662	765	G	3	-33.07	-2.41	20.69	-7.23	-0.06

i-nuc	BP(j)	Nuc	#BP_Win	avgMFE	avgZ	avgED	SumZ	SumZ/#TotalWindows	BPs= 4
nt-663	-	A	120	-	-	-	-	-
663	NoBP	A	94	-23.69	-1.28	22.64	-120.44	-1.0
663	627	U	21	-20.89	-1.9	20.52	-39.8	-0.33
663	560	U	1	-17.4	0.06	33.08	0.06	0.0
663	734	U	1	-21.5	-0.14	40.24	-0.14	-0.0
663	764	U	3	-33.07	-2.41	20.69	-7.23	-0.06

i-nuc	BP(j)	Nuc	#BP_Win	avgMFE	avgZ	avgED	SumZ	SumZ/#TotalWindows	BPs= 4
nt-664	-	G	120	-	-	-	-	-
664	NoBP	G	43	-21.4	-0.83	24.53	-35.79	-0.3
664	626	U	21	-20.89	-1.9	20.52	-39.8	-0.33
664	559	C	1	-17.4	0.06	33.08	0.06	0.0
664	716	C	52	-25.71	-1.6	21.68	-82.94	-0.69
664	763	U	3	-33.07	-2.41	20.69	-7.23	-0.06

i-nuc	BP(j)	Nuc	#BP_Win	avgMFE	avgZ	avgED	SumZ	SumZ/#TotalWindows	BPs= 3
nt-665	-	U	120	-	-	-	-	-
665	NoBP	U	46	-22.34	-0.9	24.49	-41.19	-0.34
665	625	A	21	-20.89	-1.9	20.52	-39.8	-0.33
665	558	A	1	-17.4	0.06	33.08	0.06	0.0
665	715	G	52	-25.71	-1.6	21.68	-82.94	-0.69

i-nuc	BP(j)	Nuc	#BP_Win	avgMFE	avgZ	avgED	SumZ	SumZ/#TotalWindows	BPs= 2
nt-666	-	A	120	-	-	-	-	-
666	624	U	21	-20.89	-1.9	20.52	-39.8	-0.33
666	NoBP	A	47	-22.48	-0.85	25.1	-39.91	-0.33
666	714	U	52	-25.71	-1.6	21.68	-82.94	-0.69

i-nuc	BP(j)	Nuc	#BP_Win	avgMFE	avgZ	avgED	SumZ	SumZ/#TotalWindows	BPs= 3
nt-667	-	A	120	-	-	-	-	-
667	NoBP	A	62	-21.76	-1.09	24.11	-67.8	-0.57
667	598	U	1	-16.4	0.22	37.03	0.22	0.0
667	714	U	5	-28.2	-2.15	19.92	-10.73	-0.09
667	713	U	52	-25.71	-1.6	21.68	-82.94	-0.69

i-nuc	BP(j)	Nuc	#BP_Win	avgMFE	avgZ	avgED	SumZ	SumZ/#TotalWindows	BPs= 3
nt-668	-	A	120	-	-	-	-	-
668	NoBP	A	62	-21.97	-1.08	24.09	-66.88	-0.56
668	597	U	1	-16.4	0.22	37.03	0.22	0.0
668	713	U	5	-28.2	-2.15	19.92	-10.73	-0.09
668	712	U	52	-25.71	-1.6	21.68	-82.94	-0.69

i-nuc	BP(j)	Nuc	#BP_Win	avgMFE	avgZ	avgED	SumZ	SumZ/#TotalWindows	BPs= 2
nt-669	-	A	120	-	-	-	-	-
669	NoBP	A	114	-23.81	-1.31	22.96	-149.23	-1.24
669	596	U	1	-16.4	0.22	37.03	0.22	0.0
669	712	U	5	-28.2	-2.15	19.92	-10.73	-0.09

i-nuc	BP(j)	Nuc	#BP_Win	avgMFE	avgZ	avgED	SumZ	SumZ/#TotalWindows	BPs= 1
nt-670	-	U	120	-	-	-	-	-
670	NoBP	U	115	-23.88	-1.29	23.05	-148.57	-1.24
670	711	A	5	-28.2	-2.15	19.92	-10.73	-0.09

i-nuc	BP(j)	Nuc	#BP_Win	avgMFE	avgZ	avgED	SumZ	SumZ/#TotalWindows	BPs= 1
nt-671	-	A	120	-	-	-	-	-
671	NoBP	A	119	-24.25	-1.34	22.77	-159.16	-1.33
671	594	U	1	-16.4	0.22	37.03	0.22	0.0

i-nuc	BP(j)	Nuc	#BP_Win	avgMFE	avgZ	avgED	SumZ	SumZ/#TotalWindows	BPs= 5
nt-672	-	G	120	-	-	-	-	-
672	NoBP	G	11	-28.26	-1.83	22.63	-20.09	-0.17
672	611	C	2	-18.05	-0.42	25.69	-0.85	-0.01
672	662	C	34	-18.94	-0.4	25.57	-13.68	-0.11
672	593	C	1	-16.4	0.22	37.03	0.22	0.0
672	710	C	70	-26.42	-1.73	21.07	-120.95	-1.01
672	703	C	2	-31.5	-1.8	30.74	-3.59	-0.03

i-nuc	BP(j)	Nuc	#BP_Win	avgMFE	avgZ	avgED	SumZ	SumZ/#TotalWindows	BPs= 4
nt-673	-	G	120	-	-	-	-	-
673	NoBP	G	11	-30.43	-1.88	24.4	-20.69	-0.17
673	610	C	2	-18.05	-0.42	25.69	-0.85	-0.01
673	661	C	34	-18.94	-0.4	25.57	-13.68	-0.11
673	592	C	1	-16.4	0.22	37.03	0.22	0.0
673	709	U	72	-26.42	-1.72	21.05	-123.53	-1.03

i-nuc	BP(j)	Nuc	#BP_Win	avgMFE	avgZ	avgED	SumZ	SumZ/#TotalWindows	BPs= 4
nt-674	-	G	120	-	-	-	-	-
674	609	C	2	-18.05	-0.42	25.69	-0.85	-0.01
674	NoBP	G	1	-17.4	0.06	33.08	0.06	0.0
674	660	U	34	-18.94	-0.4	25.57	-13.68	-0.11
674	708	C	74	-26.41	-1.69	21.47	-125.26	-1.04
674	701	U	9	-32.92	-2.12	23.93	-19.06	-0.16

i-nuc	BP(j)	Nuc	#BP_Win	avgMFE	avgZ	avgED	SumZ	SumZ/#TotalWindows	BPs= 3
nt-675	-	A	120	-	-	-	-	-
675	NoBP	A	3	-23.07	-0.64	25.31	-1.93	-0.02
675	659	U	34	-18.94	-0.4	25.57	-13.68	-0.11
675	707	U	74	-26.41	-1.69	21.47	-125.26	-1.04
675	700	U	9	-32.92	-2.12	23.93	-19.06	-0.16

i-nuc	BP(j)	Nuc	#BP_Win	avgMFE	avgZ	avgED	SumZ	SumZ/#TotalWindows	BPs= 3
nt-676	-	G	120	-	-	-	-	-
676	NoBP	G	1	-17.4	0.06	33.08	0.06	0.0
676	658	C	34	-18.94	-0.4	25.57	-13.68	-0.11
676	706	C	74	-26.41	-1.69	21.47	-125.26	-1.04
676	699	U	11	-33.06	-2.03	22.54	-22.37	-0.19

i-nuc	BP(j)	Nuc	#BP_Win	avgMFE	avgZ	avgED	SumZ	SumZ/#TotalWindows	BPs= 3
nt-677	-	U	120	-	-	-	-	-
677	657	A	34	-18.94	-0.4	25.57	-13.68	-0.11
677	705	G	74	-26.41	-1.69	21.47	-125.26	-1.04
677	698	A	12	-33.13	-2.01	22.09	-24.11	-0.2

i-nuc	BP(j)	Nuc	#BP_Win	avgMFE	avgZ	avgED	SumZ	SumZ/#TotalWindows	BPs= 3
nt-678	-	U	120	-	-	-	-	-
678	NoBP	U	5	-21.66	-0.58	25.23	-2.91	-0.02
678	631	A	29	-19.0	-0.42	25.74	-12.17	-0.1
678	704	A	74	-26.41	-1.69	21.47	-125.26	-1.04
678	697	A	12	-33.13	-2.01	22.09	-24.11	-0.2

i-nuc	BP(j)	Nuc	#BP_Win	avgMFE	avgZ	avgED	SumZ	SumZ/#TotalWindows	BPs= 4
nt-679	-	G	120	-	-	-	-	-
679	NoBP	G	3	-18.53	-0.26	24.1	-0.79	-0.01
679	630	C	29	-19.0	-0.42	25.74	-12.17	-0.1
679	703	C	74	-26.41	-1.69	21.47	-125.26	-1.04
679	696	C	12	-33.13	-2.01	22.09	-24.11	-0.2
679	797	C	2	-34.4	-1.76	30.34	-3.51	-0.03

i-nuc	BP(j)	Nuc	#BP_Win	avgMFE	avgZ	avgED	SumZ	SumZ/#TotalWindows	BPs= 4
nt-680	-	C	120	-	-	-	-	-
680	NoBP	C	3	-23.8	-0.81	24.97	-2.42	-0.02
680	629	G	29	-19.0	-0.42	25.74	-12.17	-0.1
680	702	G	74	-26.41	-1.69	21.47	-125.26	-1.04
680	695	G	12	-33.13	-2.01	22.09	-24.11	-0.2
680	796	G	2	-34.4	-1.76	30.34	-3.51	-0.03

i-nuc	BP(j)	Nuc	#BP_Win	avgMFE	avgZ	avgED	SumZ	SumZ/#TotalWindows	BPs= 3
nt-681	-	U	120	-	-	-	-	-
681	NoBP	U	77	-26.51	-1.68	21.65	-129.34	-1.08
681	628	G	29	-19.0	-0.42	25.74	-12.17	-0.1
681	694	A	12	-33.13	-2.01	22.09	-24.11	-0.2
681	795	A	2	-34.4	-1.76	30.34	-3.51	-0.03

i-nuc	BP(j)	Nuc	#BP_Win	avgMFE	avgZ	avgED	SumZ	SumZ/#TotalWindows	BPs= 3
nt-682	-	A	120	-	-	-	-	-
682	627	U	29	-19.0	-0.42	25.74	-12.17	-0.1
682	701	U	74	-26.41	-1.69	21.47	-125.26	-1.04
682	NoBP	A	14	-33.31	-1.97	23.27	-27.62	-0.23
682	777	U	3	-34.47	-1.86	27.27	-5.58	-0.05

i-nuc	BP(j)	Nuc	#BP_Win	avgMFE	avgZ	avgED	SumZ	SumZ/#TotalWindows	BPs= 3
nt-683	-	A	120	-	-	-	-	-
683	626	U	28	-19.06	-0.43	25.86	-12.02	-0.1
683	700	U	74	-26.41	-1.69	21.47	-125.26	-1.04
683	NoBP	A	15	-33.41	-1.97	23.55	-29.55	-0.25
683	776	U	3	-34.47	-1.86	27.27	-5.58	-0.05

i-nuc	BP(j)	Nuc	#BP_Win	avgMFE	avgZ	avgED	SumZ	SumZ/#TotalWindows	BPs= 3
nt-684	-	A	120	-	-	-	-	-
684	NoBP	A	18	-31.93	-1.83	22.88	-33.0	-0.27
684	624	U	25	-19.12	-0.4	27.02	-10.1	-0.08
684	699	U	74	-26.41	-1.69	21.47	-125.26	-1.04
684	775	U	3	-34.47	-1.86	27.27	-5.58	-0.05

i-nuc	BP(j)	Nuc	#BP_Win	avgMFE	avgZ	avgED	SumZ	SumZ/#TotalWindows	BPs= 2
nt-685	-	G	120	-	-	-	-	-
685	NoBP	G	92	-27.68	-1.74	21.73	-159.98	-1.33
685	623	C	25	-19.12	-0.4	27.02	-10.1	-0.08
685	774	C	3	-34.47	-1.86	27.27	-5.58	-0.05

i-nuc	BP(j)	Nuc	#BP_Win	avgMFE	avgZ	avgED	SumZ	SumZ/#TotalWindows	BPs= 3
nt-686	-	U	120	-	-	-	-	-
686	622	A	25	-19.12	-0.4	27.02	-10.1	-0.08
686	697	A	74	-26.41	-1.69	21.47	-125.26	-1.04
686	NoBP	U	18	-33.91	-2.05	22.34	-36.82	-0.31
686	773	G	3	-34.47	-1.86	27.27	-5.58	-0.05

i-nuc	BP(j)	Nuc	#BP_Win	avgMFE	avgZ	avgED	SumZ	SumZ/#TotalWindows	BPs= 1
nt-687	-	G	120	-	-	-	-	-
687	NoBP	G	46	-26.27	-1.18	25.04	-54.11	-0.45
687	696	C	74	-26.41	-1.69	21.47	-125.26	-1.04

i-nuc	BP(j)	Nuc	#BP_Win	avgMFE	avgZ	avgED	SumZ	SumZ/#TotalWindows	BPs= 1
nt-688	-	A	120	-	-	-	-	-
688	NoBP	A	118	-26.36	-1.5	22.67	-177.35	-1.48
688	788	U	2	-34.4	-1.76	30.34	-3.51	-0.03

i-nuc	BP(j)	Nuc	#BP_Win	avgMFE	avgZ	avgED	SumZ	SumZ/#TotalWindows	BPs= 2
nt-689	-	U	120	-	-	-	-	-
689	NoBP	U	115	-26.59	-1.54	22.09	-177.2	-1.48
689	738	A	3	-22.63	-0.51	42.51	-1.52	-0.01
689	787	G	2	-34.4	-1.76	30.34	-3.51	-0.03

i-nuc	BP(j)	Nuc	#BP_Win	avgMFE	avgZ	avgED	SumZ	SumZ/#TotalWindows	BPs= 2
nt-690	-	A	120	-	-	-	-	-
690	NoBP	A	115	-26.73	-1.55	22.01	-178.55	-1.49
690	737	U	3	-22.63	-0.51	42.51	-1.52	-0.01
690	786	U	2	-34.4	-1.76	30.34	-3.51	-0.03

i-nuc	BP(j)	Nuc	#BP_Win	avgMFE	avgZ	avgED	SumZ	SumZ/#TotalWindows	BPs= 5
nt-691	-	C	120	-	-	-	-	-
691	NoBP	C	91	-26.94	-1.69	21.51	-154.02	-1.28
691	621	G	6	-17.05	0.26	30.25	1.54	0.01
691	590	G	6	-17.6	0.03	30.31	0.16	0.0
691	736	G	3	-22.63	-0.51	42.51	-1.52	-0.01
691	785	G	2	-34.4	-1.76	30.34	-3.51	-0.03
691	766	G	12	-35.84	-2.3	16.98	-27.56	-0.23

i-nuc	BP(j)	Nuc	#BP_Win	avgMFE	avgZ	avgED	SumZ	SumZ/#TotalWindows	BPs= 5
nt-692	-	C	120	-	-	-	-	-
692	NoBP	C	91	-27.09	-1.7	21.51	-154.89	-1.29
692	620	G	6	-17.05	0.26	30.25	1.54	0.01
692	589	G	6	-17.6	0.03	30.31	0.16	0.0
692	735	G	3	-22.63	-0.51	42.51	-1.52	-0.01
692	784	G	2	-34.4	-1.76	30.34	-3.51	-0.03
692	765	G	12	-35.84	-2.3	16.98	-27.56	-0.23

i-nuc	BP(j)	Nuc	#BP_Win	avgMFE	avgZ	avgED	SumZ	SumZ/#TotalWindows	BPs= 5
nt-693	-	A	120	-	-	-	-	-
693	NoBP	A	96	-26.74	-1.62	21.9	-155.33	-1.29
693	619	U	6	-17.05	0.26	30.25	1.54	0.01
693	595	U	1	-17.6	-0.13	33.66	-0.13	-0.0
693	734	U	3	-22.63	-0.51	42.51	-1.52	-0.01
693	781	U	2	-34.4	-1.76	30.34	-3.51	-0.03
693	764	U	12	-35.84	-2.3	16.98	-27.56	-0.23

i-nuc	BP(j)	Nuc	#BP_Win	avgMFE	avgZ	avgED	SumZ	SumZ/#TotalWindows	BPs= 7
nt-694	-	A	120	-	-	-	-	-
694	NoBP	A	82	-25.78	-1.56	22.0	-127.64	-1.06
694	618	U	6	-17.05	0.26	30.25	1.54	0.01
694	594	U	1	-17.6	-0.13	33.66	-0.13	-0.0
694	733	U	3	-22.63	-0.51	42.51	-1.52	-0.01
694	681	U	12	-33.13	-2.01	22.09	-24.11	-0.2
694	780	U	2	-34.4	-1.76	30.34	-3.51	-0.03
694	763	U	12	-35.84	-2.3	16.98	-27.56	-0.23
694	707	U	2	-34.3	-1.94	15.01	-3.88	-0.03

i-nuc	BP(j)	Nuc	#BP_Win	avgMFE	avgZ	avgED	SumZ	SumZ/#TotalWindows	BPs= 9
nt-695	-	G	120	-	-	-	-	-
695	617	C	6	-17.05	0.26	30.25	1.54	0.01
695	586	C	6	-17.6	0.03	30.31	0.16	0.0
695	593	C	1	-17.6	-0.13	33.66	-0.13	-0.0
695	NoBP	G	74	-26.41	-1.69	21.47	-125.26	-1.04
695	732	C	3	-22.63	-0.51	42.51	-1.52	-0.01
695	680	C	12	-33.13	-2.01	22.09	-24.11	-0.2
695	779	C	2	-34.4	-1.76	30.34	-3.51	-0.03
695	762	C	12	-35.84	-2.3	16.98	-27.56	-0.23
695	706	C	2	-34.3	-1.94	15.01	-3.88	-0.03
695	703	C	2	-33.8	-1.46	16.13	-2.91	-0.02

i-nuc	BP(j)	Nuc	#BP_Win	avgMFE	avgZ	avgED	SumZ	SumZ/#TotalWindows	BPs= 7
nt-696	-	C	120	-	-	-	-	-
696	NoBP	C	10	-20.08	-0.09	35.49	-0.86	-0.01
696	585	G	6	-17.6	0.03	30.31	0.16	0.0
696	687	G	74	-26.41	-1.69	21.47	-125.26	-1.04
696	679	G	12	-33.13	-2.01	22.09	-24.11	-0.2
696	778	G	2	-34.4	-1.76	30.34	-3.51	-0.03
696	761	G	12	-35.84	-2.3	16.98	-27.56	-0.23
696	705	G	2	-34.3	-1.94	15.01	-3.88	-0.03
696	702	G	2	-33.8	-1.46	16.13	-2.91	-0.02

i-nuc	BP(j)	Nuc	#BP_Win	avgMFE	avgZ	avgED	SumZ	SumZ/#TotalWindows	BPs= 6
nt-697	-	A	120	-	-	-	-	-
697	NoBP	A	12	-23.81	-0.56	31.97	-6.74	-0.06
697	584	U	6	-17.6	0.03	30.31	0.16	0.0
697	686	U	74	-26.41	-1.69	21.47	-125.26	-1.04
697	678	U	12	-33.13	-2.01	22.09	-24.11	-0.2
697	777	U	2	-34.4	-1.76	30.34	-3.51	-0.03
697	760	U	12	-35.84	-2.3	16.98	-27.56	-0.23
697	701	U	2	-33.8	-1.46	16.13	-2.91	-0.02

i-nuc	BP(j)	Nuc	#BP_Win	avgMFE	avgZ	avgED	SumZ	SumZ/#TotalWindows	BPs= 3
nt-698	-	A	120	-	-	-	-	-
698	583	U	5	-17.82	-0.03	29.3	-0.16	-0.0
698	NoBP	A	101	-27.44	-1.63	22.19	-164.47	-1.37
698	677	U	12	-33.13	-2.01	22.09	-24.11	-0.2
698	776	U	2	-34.4	-1.76	30.34	-3.51	-0.03

i-nuc	BP(j)	Nuc	#BP_Win	avgMFE	avgZ	avgED	SumZ	SumZ/#TotalWindows	BPs= 4
nt-699	-	U	120	-	-	-	-	-
699	582	G	3	-18.37	-0.24	27.85	-0.73	-0.01
699	NoBP	U	31	-30.75	-1.48	24.47	-45.84	-0.38
699	589	G	1	-17.6	-0.13	33.66	-0.13	-0.0
699	684	A	74	-26.41	-1.69	21.47	-125.26	-1.04
699	676	G	11	-33.06	-2.03	22.54	-22.37	-0.19

i-nuc	BP(j)	Nuc	#BP_Win	avgMFE	avgZ	avgED	SumZ	SumZ/#TotalWindows	BPs= 4
nt-700	-	U	120	-	-	-	-	-
700	NoBP	U	17	-26.95	-0.94	25.14	-15.91	-0.13
700	588	A	1	-17.6	-0.13	33.66	-0.13	-0.0
700	683	A	74	-26.41	-1.69	21.47	-125.26	-1.04
700	718	A	19	-33.32	-1.86	23.62	-35.42	-0.3
700	675	A	9	-32.92	-2.12	23.93	-19.06	-0.16

i-nuc	BP(j)	Nuc	#BP_Win	avgMFE	avgZ	avgED	SumZ	SumZ/#TotalWindows	BPs= 5
nt-701	-	U	120	-	-	-	-	-
701	NoBP	U	15	-27.01	-0.93	26.22	-13.93	-0.12
701	587	A	1	-17.6	-0.13	33.66	-0.13	-0.0
701	682	A	74	-26.41	-1.69	21.47	-125.26	-1.04
701	717	A	19	-33.32	-1.86	23.62	-35.42	-0.3
701	674	G	9	-32.92	-2.12	23.93	-19.06	-0.16
701	697	A	2	-33.8	-1.46	16.13	-2.91	-0.02

i-nuc	BP(j)	Nuc	#BP_Win	avgMFE	avgZ	avgED	SumZ	SumZ/#TotalWindows	BPs= 5
nt-702	-	G	120	-	-	-	-	-
702	NoBP	G	11	-25.67	-0.85	29.22	-9.36	-0.08
702	586	C	1	-17.6	-0.13	33.66	-0.13	-0.0
702	680	C	74	-26.41	-1.69	21.47	-125.26	-1.04
702	716	C	19	-33.32	-1.86	23.62	-35.42	-0.3
702	779	C	13	-33.39	-1.9	21.47	-24.65	-0.21
702	696	C	2	-33.8	-1.46	16.13	-2.91	-0.02

i-nuc	BP(j)	Nuc	#BP_Win	avgMFE	avgZ	avgED	SumZ	SumZ/#TotalWindows	BPs= 6
nt-703	-	C	120	-	-	-	-	-
703	NoBP	C	9	-26.22	-0.82	26.75	-7.35	-0.06
703	585	G	1	-17.6	-0.13	33.66	-0.13	-0.0
703	679	G	74	-26.41	-1.69	21.47	-125.26	-1.04
703	715	G	19	-33.32	-1.86	23.62	-35.42	-0.3
703	672	G	2	-31.5	-1.8	30.74	-3.59	-0.03
703	778	G	13	-33.39	-1.9	21.47	-24.65	-0.21
703	695	G	2	-33.8	-1.46	16.13	-2.91	-0.02

i-nuc	BP(j)	Nuc	#BP_Win	avgMFE	avgZ	avgED	SumZ	SumZ/#TotalWindows	BPs= 4
nt-704	-	A	120	-	-	-	-	-
704	NoBP	A	12	-27.72	-1.02	23.83	-12.19	-0.1
704	678	U	74	-26.41	-1.69	21.47	-125.26	-1.04
704	714	U	19	-33.32	-1.86	23.62	-35.42	-0.3
704	777	U	13	-33.39	-1.9	21.47	-24.65	-0.21
704	775	U	2	-34.4	-1.76	30.34	-3.51	-0.03

i-nuc	BP(j)	Nuc	#BP_Win	avgMFE	avgZ	avgED	SumZ	SumZ/#TotalWindows	BPs= 5
nt-705	-	G	120	-	-	-	-	-
705	NoBP	G	10	-28.03	-0.95	23.68	-9.49	-0.08
705	677	U	74	-26.41	-1.69	21.47	-125.26	-1.04
705	713	U	19	-33.32	-1.86	23.62	-35.42	-0.3
705	776	U	13	-33.39	-1.9	21.47	-24.65	-0.21
705	774	C	2	-34.4	-1.76	30.34	-3.51	-0.03
705	696	C	2	-34.3	-1.94	15.01	-3.88	-0.03

i-nuc	BP(j)	Nuc	#BP_Win	avgMFE	avgZ	avgED	SumZ	SumZ/#TotalWindows	BPs= 3
nt-706	-	C	120	-	-	-	-	-
706	NoBP	C	42	-32.5	-1.7	22.55	-71.3	-0.59
706	676	G	74	-26.41	-1.69	21.47	-125.26	-1.04
706	773	G	2	-34.4	-1.76	30.34	-3.51	-0.03
706	695	G	2	-34.3	-1.94	15.01	-3.88	-0.03

i-nuc	BP(j)	Nuc	#BP_Win	avgMFE	avgZ	avgED	SumZ	SumZ/#TotalWindows	BPs= 3
nt-707	-	U	120	-	-	-	-	-
707	NoBP	U	42	-32.91	-1.74	22.13	-73.19	-0.61
707	675	A	74	-26.41	-1.69	21.47	-125.26	-1.04
707	772	A	2	-34.4	-1.76	30.34	-3.51	-0.03
707	694	A	2	-34.3	-1.94	15.01	-3.88	-0.03

i-nuc	BP(j)	Nuc	#BP_Win	avgMFE	avgZ	avgED	SumZ	SumZ/#TotalWindows	BPs= 3
nt-708	-	C	120	-	-	-	-	-
708	674	G	74	-26.41	-1.69	21.47	-125.26	-1.04
708	NoBP	C	19	-33.32	-1.86	23.62	-35.42	-0.3
708	773	G	25	-33.44	-1.75	19.44	-43.75	-0.36
708	771	G	2	-34.4	-1.76	30.34	-3.51	-0.03

i-nuc	BP(j)	Nuc	#BP_Win	avgMFE	avgZ	avgED	SumZ	SumZ/#TotalWindows	BPs= 2
nt-709	-	U	120	-	-	-	-	-
709	673	G	72	-26.42	-1.72	21.05	-123.53	-1.03
709	NoBP	U	22	-33.5	-1.86	24.78	-40.88	-0.34
709	772	A	26	-33.38	-1.72	19.42	-44.78	-0.37

i-nuc	BP(j)	Nuc	#BP_Win	avgMFE	avgZ	avgED	SumZ	SumZ/#TotalWindows	BPs= 2
nt-710	-	C	120	-	-	-	-	-
710	672	G	70	-26.42	-1.73	21.07	-120.95	-1.01
710	NoBP	C	24	-33.49	-1.82	24.63	-43.69	-0.36
710	771	G	26	-33.38	-1.72	19.42	-44.78	-0.37

i-nuc	BP(j)	Nuc	#BP_Win	avgMFE	avgZ	avgED	SumZ	SumZ/#TotalWindows	BPs= 2
nt-711	-	A	120	-	-	-	-	-
711	NoBP	A	87	-28.22	-1.72	22.02	-149.68	-1.25
711	670	U	5	-28.2	-2.15	19.92	-10.73	-0.09
711	770	U	28	-33.45	-1.72	20.2	-48.29	-0.4

i-nuc	BP(j)	Nuc	#BP_Win	avgMFE	avgZ	avgED	SumZ	SumZ/#TotalWindows	BPs= 4
nt-712	-	U	120	-	-	-	-	-
712	NoBP	U	33	-32.87	-1.97	21.89	-64.99	-0.54
712	669	A	5	-28.2	-2.15	19.92	-10.73	-0.09
712	668	A	52	-25.71	-1.6	21.68	-82.94	-0.69
712	740	A	2	-21.7	-0.22	39.34	-0.43	-0.0
712	769	A	28	-33.45	-1.72	20.2	-48.29	-0.4

i-nuc	BP(j)	Nuc	#BP_Win	avgMFE	avgZ	avgED	SumZ	SumZ/#TotalWindows	BPs= 5
nt-713	-	U	120	-	-	-	-	-
713	NoBP	U	14	-33.01	-2.02	20.2	-28.25	-0.24
713	668	A	5	-28.2	-2.15	19.92	-10.73	-0.09
713	667	A	52	-25.71	-1.6	21.68	-82.94	-0.69
713	705	G	19	-33.32	-1.86	23.62	-35.42	-0.3
713	739	A	2	-21.7	-0.22	39.34	-0.43	-0.0
713	768	A	28	-33.45	-1.72	20.2	-48.29	-0.4

i-nuc	BP(j)	Nuc	#BP_Win	avgMFE	avgZ	avgED	SumZ	SumZ/#TotalWindows	BPs= 6
nt-714	-	U	120	-	-	-	-	-
714	NoBP	U	9	-35.32	-2.55	16.38	-22.94	-0.19
714	667	A	5	-28.2	-2.15	19.92	-10.73	-0.09
714	666	A	52	-25.71	-1.6	21.68	-82.94	-0.69
714	704	A	19	-33.32	-1.86	23.62	-35.42	-0.3
714	738	A	2	-21.7	-0.22	39.34	-0.43	-0.0
714	767	G	28	-33.45	-1.72	20.2	-48.29	-0.4
714	825	A	5	-30.86	-0.78	29.58	-3.88	-0.03

i-nuc	BP(j)	Nuc	#BP_Win	avgMFE	avgZ	avgED	SumZ	SumZ/#TotalWindows	BPs= 6
nt-715	-	G	120	-	-	-	-	-
715	NoBP	G	36	-33.23	-1.84	19.66	-66.41	-0.55
715	665	U	52	-25.71	-1.6	21.68	-82.94	-0.69
715	703	C	19	-33.32	-1.86	23.62	-35.42	-0.3
715	737	U	2	-21.7	-0.22	39.34	-0.43	-0.0
715	762	C	3	-33.07	-2.41	20.69	-7.23	-0.06
715	790	U	3	-36.83	-2.33	19.59	-6.98	-0.06
715	824	C	5	-30.86	-0.78	29.58	-3.88	-0.03

i-nuc	BP(j)	Nuc	#BP_Win	avgMFE	avgZ	avgED	SumZ	SumZ/#TotalWindows	BPs= 7
nt-716	-	C	120	-	-	-	-	-
716	NoBP	C	8	-33.74	-2.13	20.92	-17.05	-0.14
716	664	G	52	-25.71	-1.6	21.68	-82.94	-0.69
716	702	G	19	-33.32	-1.86	23.62	-35.42	-0.3
716	736	G	2	-21.7	-0.22	39.34	-0.43	-0.0
716	761	G	3	-33.07	-2.41	20.69	-7.23	-0.06
716	765	G	28	-33.45	-1.72	20.2	-48.29	-0.4
716	789	G	3	-36.83	-2.33	19.59	-6.98	-0.06
716	823	G	5	-30.86	-0.78	29.58	-3.88	-0.03

i-nuc	BP(j)	Nuc	#BP_Win	avgMFE	avgZ	avgED	SumZ	SumZ/#TotalWindows	BPs= 4
nt-717	-	A	120	-	-	-	-	-
717	NoBP	A	67	-27.09	-1.55	23.08	-103.54	-0.86
717	701	U	19	-33.32	-1.86	23.62	-35.42	-0.3
717	760	U	3	-33.07	-2.41	20.69	-7.23	-0.06
717	764	U	28	-33.45	-1.72	20.2	-48.29	-0.4
717	788	U	3	-36.83	-2.33	19.59	-6.98	-0.06

i-nuc	BP(j)	Nuc	#BP_Win	avgMFE	avgZ	avgED	SumZ	SumZ/#TotalWindows	BPs= 3
nt-718	-	A	120	-	-	-	-	-
718	NoBP	A	69	-27.35	-1.54	23.43	-106.57	-0.89
718	700	U	19	-33.32	-1.86	23.62	-35.42	-0.3
718	763	U	28	-33.45	-1.72	20.2	-48.29	-0.4
718	788	U	4	-36.9	-2.54	18.01	-10.17	-0.08

i-nuc	BP(j)	Nuc	#BP_Win	avgMFE	avgZ	avgED	SumZ	SumZ/#TotalWindows	BPs= 3
nt-719	-	C	120	-	-	-	-	-
719	NoBP	C	81	-28.26	-1.59	23.3	-128.99	-1.07
719	761	G	28	-33.45	-1.72	20.2	-48.29	-0.4
719	787	G	8	-36.85	-2.48	17.58	-19.85	-0.17
719	833	G	3	-31.1	-0.73	39.63	-2.2	-0.02

i-nuc	BP(j)	Nuc	#BP_Win	avgMFE	avgZ	avgED	SumZ	SumZ/#TotalWindows	BPs= 4
nt-720	-	A	120	-	-	-	-	-
720	NoBP	A	74	-28.81	-1.67	21.72	-123.67	-1.03
720	730	U	6	-22.13	-0.35	41.07	-2.09	-0.02
720	760	U	28	-33.45	-1.72	20.2	-48.29	-0.4
720	786	U	9	-36.52	-2.43	19.49	-21.86	-0.18
720	832	U	3	-31.1	-0.73	39.63	-2.2	-0.02

i-nuc	BP(j)	Nuc	#BP_Win	avgMFE	avgZ	avgED	SumZ	SumZ/#TotalWindows	BPs= 5
nt-721	-	C	120	-	-	-	-	-
721	NoBP	C	44	-26.19	-1.61	21.31	-70.91	-0.59
721	729	G	6	-22.13	-0.35	41.07	-2.09	-0.02
721	756	G	30	-32.97	-1.72	22.25	-51.52	-0.43
721	759	G	28	-33.45	-1.72	20.2	-48.29	-0.4
721	785	G	9	-36.52	-2.43	19.49	-21.86	-0.18
721	831	G	3	-31.1	-0.73	39.63	-2.2	-0.02

i-nuc	BP(j)	Nuc	#BP_Win	avgMFE	avgZ	avgED	SumZ	SumZ/#TotalWindows	BPs= 4
nt-722	-	C	120	-	-	-	-	-
722	NoBP	C	47	-26.71	-1.53	22.39	-72.1	-0.6
722	728	G	6	-22.13	-0.35	41.07	-2.09	-0.02
722	755	G	30	-32.97	-1.72	22.25	-51.52	-0.43
722	758	G	28	-33.45	-1.72	20.2	-48.29	-0.4
722	784	G	9	-36.52	-2.43	19.49	-21.86	-0.18

i-nuc	BP(j)	Nuc	#BP_Win	avgMFE	avgZ	avgED	SumZ	SumZ/#TotalWindows	BPs= 6
nt-723	-	U	120	-	-	-	-	-
723	NoBP	U	29	-28.64	-2.01	17.65	-58.26	-0.49
723	657	A	15	-22.78	-0.71	27.73	-10.71	-0.09
723	727	G	6	-22.13	-0.35	41.07	-2.09	-0.02
723	754	A	30	-32.97	-1.72	22.25	-51.52	-0.43
723	757	A	28	-33.45	-1.72	20.2	-48.29	-0.4
723	783	G	9	-36.52	-2.43	19.49	-21.86	-0.18
723	828	A	3	-31.1	-0.73	39.63	-2.2	-0.02

i-nuc	BP(j)	Nuc	#BP_Win	avgMFE	avgZ	avgED	SumZ	SumZ/#TotalWindows	BPs= 4
nt-724	-	G	120	-	-	-	-	-
724	NoBP	G	63	-30.32	-1.71	20.91	-107.69	-0.9
724	656	C	15	-22.78	-0.71	27.73	-10.71	-0.09
724	753	U	30	-32.97	-1.72	22.25	-51.52	-0.43
724	782	U	9	-36.52	-2.43	19.49	-21.86	-0.18
724	827	C	3	-31.1	-0.73	39.63	-2.2	-0.02

i-nuc	BP(j)	Nuc	#BP_Win	avgMFE	avgZ	avgED	SumZ	SumZ/#TotalWindows	BPs= 4
nt-725	-	A	120	-	-	-	-	-
725	NoBP	A	7	-22.03	-0.5	38.99	-3.48	-0.03
725	655	U	15	-22.78	-0.71	27.73	-10.71	-0.09
725	747	U	86	-32.03	-1.8	19.95	-155.0	-1.29
725	781	U	9	-36.52	-2.43	19.49	-21.86	-0.18
725	826	U	3	-31.1	-0.73	39.63	-2.2	-0.02

i-nuc	BP(j)	Nuc	#BP_Win	avgMFE	avgZ	avgED	SumZ	SumZ/#TotalWindows	BPs= 4
nt-726	-	A	120	-	-	-	-	-
726	654	U	15	-22.78	-0.71	27.73	-10.71	-0.09
726	NoBP	A	9	-25.12	-0.48	40.59	-4.29	-0.04
726	746	U	86	-32.03	-1.8	19.95	-155.0	-1.29
726	780	U	9	-36.52	-2.43	19.49	-21.86	-0.18
726	777	U	1	-30.7	-0.61	31.61	-0.61	-0.01

i-nuc	BP(j)	Nuc	#BP_Win	avgMFE	avgZ	avgED	SumZ	SumZ/#TotalWindows	BPs= 5
nt-727	-	G	120	-	-	-	-	-
727	NoBP	G	5	-29.06	-0.81	34.94	-4.06	-0.03
727	653	U	11	-22.7	-0.54	29.71	-5.99	-0.05
727	723	U	6	-22.13	-0.35	41.07	-2.09	-0.02
727	745	C	88	-31.85	-1.78	19.99	-156.71	-1.31
727	779	C	9	-36.52	-2.43	19.49	-21.86	-0.18
727	776	U	1	-30.7	-0.61	31.61	-0.61	-0.01

i-nuc	BP(j)	Nuc	#BP_Win	avgMFE	avgZ	avgED	SumZ	SumZ/#TotalWindows	BPs= 6
nt-728	-	G	120	-	-	-	-	-
728	NoBP	G	1	-23.0	-1.24	22.53	-1.24	-0.01
728	652	U	4	-23.1	-0.8	28.11	-3.2	-0.03
728	624	U	6	-22.38	-0.26	31.97	-1.55	-0.01
728	722	C	6	-22.13	-0.35	41.07	-2.09	-0.02
728	744	C	88	-31.85	-1.78	19.99	-156.71	-1.31
728	775	U	12	-34.83	-1.92	22.79	-23.07	-0.19
728	821	U	3	-31.1	-0.73	39.63	-2.2	-0.02

i-nuc	BP(j)	Nuc	#BP_Win	avgMFE	avgZ	avgED	SumZ	SumZ/#TotalWindows	BPs= 6
nt-729	-	G	120	-	-	-	-	-
729	NoBP	G	2	-26.1	-0.6	27.59	-1.2	-0.01
729	651	U	3	-23.07	-0.76	29.22	-2.29	-0.02
729	623	C	6	-22.38	-0.26	31.97	-1.55	-0.01
729	721	C	6	-22.13	-0.35	41.07	-2.09	-0.02
729	743	C	88	-31.85	-1.78	19.99	-156.71	-1.31
729	774	C	12	-34.83	-1.92	22.79	-23.07	-0.19
729	820	C	3	-31.1	-0.73	39.63	-2.2	-0.02

i-nuc	BP(j)	Nuc	#BP_Win	avgMFE	avgZ	avgED	SumZ	SumZ/#TotalWindows	BPs= 4
nt-730	-	U	120	-	-	-	-	-
730	NoBP	U	93	-31.51	-1.72	20.5	-159.52	-1.33
730	622	A	6	-22.38	-0.26	31.97	-1.55	-0.01
730	720	A	6	-22.13	-0.35	41.07	-2.09	-0.02
730	773	G	12	-34.83	-1.92	22.79	-23.07	-0.19
730	819	A	3	-31.1	-0.73	39.63	-2.2	-0.02

i-nuc	BP(j)	Nuc	#BP_Win	avgMFE	avgZ	avgED	SumZ	SumZ/#TotalWindows	BPs= 3
nt-731	-	U	120	-	-	-	-	-
731	NoBP	U	99	-31.0	-1.63	21.69	-161.01	-1.34
731	621	G	6	-22.38	-0.26	31.97	-1.55	-0.01
731	772	A	12	-34.83	-1.92	22.79	-23.07	-0.19
731	818	A	3	-31.1	-0.73	39.63	-2.2	-0.02

i-nuc	BP(j)	Nuc	#BP_Win	avgMFE	avgZ	avgED	SumZ	SumZ/#TotalWindows	BPs= 5
nt-732	-	C	120	-	-	-	-	-
732	NoBP	C	8	-25.49	-0.29	31.44	-2.28	-0.02
732	620	G	6	-22.38	-0.26	31.97	-1.55	-0.01
732	695	G	3	-22.63	-0.51	42.51	-1.52	-0.01
732	741	G	88	-31.85	-1.78	19.99	-156.71	-1.31
732	771	G	12	-34.83	-1.92	22.79	-23.07	-0.19
732	817	G	3	-31.1	-0.73	39.63	-2.2	-0.02

i-nuc	BP(j)	Nuc	#BP_Win	avgMFE	avgZ	avgED	SumZ	SumZ/#TotalWindows	BPs= 3
nt-733	-	U	120	-	-	-	-	-
733	NoBP	U	26	-29.32	-1.02	27.25	-26.58	-0.22
733	694	A	3	-22.63	-0.51	42.51	-1.52	-0.01
733	740	A	88	-31.85	-1.78	19.99	-156.71	-1.31
733	816	A	3	-31.1	-0.73	39.63	-2.2	-0.02

i-nuc	BP(j)	Nuc	#BP_Win	avgMFE	avgZ	avgED	SumZ	SumZ/#TotalWindows	BPs= 4
nt-734	-	U	120	-	-	-	-	-
734	NoBP	U	25	-29.9	-1.05	26.52	-26.3	-0.22
734	693	A	3	-22.63	-0.51	42.51	-1.52	-0.01
734	663	A	1	-21.5	-0.14	40.24	-0.14	-0.0
734	739	A	88	-31.85	-1.78	19.99	-156.71	-1.31
734	815	A	3	-31.1	-0.73	39.63	-2.2	-0.02

i-nuc	BP(j)	Nuc	#BP_Win	avgMFE	avgZ	avgED	SumZ	SumZ/#TotalWindows	BPs= 4
nt-735	-	G	120	-	-	-	-	-
735	NoBP	G	112	-31.56	-1.63	21.33	-182.84	-1.52
735	617	C	1	-22.8	-0.21	28.21	-0.21	-0.0
735	692	C	3	-22.63	-0.51	42.51	-1.52	-0.01
735	662	C	1	-21.5	-0.14	40.24	-0.14	-0.0
735	814	U	3	-31.1	-0.73	39.63	-2.2	-0.02

i-nuc	BP(j)	Nuc	#BP_Win	avgMFE	avgZ	avgED	SumZ	SumZ/#TotalWindows	BPs= 3
nt-736	-	G	120	-	-	-	-	-
736	NoBP	G	114	-31.72	-1.63	21.45	-185.47	-1.55
736	691	C	3	-22.63	-0.51	42.51	-1.52	-0.01
736	716	C	2	-21.7	-0.22	39.34	-0.43	-0.0
736	661	C	1	-21.5	-0.14	40.24	-0.14	-0.0

i-nuc	BP(j)	Nuc	#BP_Win	avgMFE	avgZ	avgED	SumZ	SumZ/#TotalWindows	BPs= 3
nt-737	-	U	120	-	-	-	-	-
737	NoBP	U	112	-31.72	-1.65	20.99	-184.39	-1.54
737	690	A	3	-22.63	-0.51	42.51	-1.52	-0.01
737	715	G	2	-21.7	-0.22	39.34	-0.43	-0.0
737	812	G	3	-31.1	-0.73	39.63	-2.2	-0.02

i-nuc	BP(j)	Nuc	#BP_Win	avgMFE	avgZ	avgED	SumZ	SumZ/#TotalWindows	BPs= 2
nt-738	-	A	120	-	-	-	-	-
738	NoBP	A	115	-31.78	-1.63	21.31	-187.81	-1.57
738	689	U	3	-22.63	-0.51	42.51	-1.52	-0.01
738	714	U	2	-21.7	-0.22	39.34	-0.43	-0.0

i-nuc	BP(j)	Nuc	#BP_Win	avgMFE	avgZ	avgED	SumZ	SumZ/#TotalWindows	BPs= 4
nt-739	-	A	120	-	-	-	-	-
739	NoBP	A	8	-27.79	-0.81	25.76	-6.5	-0.05
739	713	U	2	-21.7	-0.22	39.34	-0.43	-0.0
739	660	U	1	-21.5	-0.14	40.24	-0.14	-0.0
739	734	U	88	-31.85	-1.78	19.99	-156.71	-1.31
739	764	U	21	-32.63	-1.29	25.79	-27.02	-0.23

i-nuc	BP(j)	Nuc	#BP_Win	avgMFE	avgZ	avgED	SumZ	SumZ/#TotalWindows	BPs= 4
nt-740	-	A	120	-	-	-	-	-
740	NoBP	A	8	-28.89	-0.9	21.66	-7.21	-0.06
740	712	U	2	-21.7	-0.22	39.34	-0.43	-0.0
740	659	U	1	-21.5	-0.14	40.24	-0.14	-0.0
740	733	U	88	-31.85	-1.78	19.99	-156.71	-1.31
740	763	U	21	-32.63	-1.29	25.79	-27.02	-0.23

i-nuc	BP(j)	Nuc	#BP_Win	avgMFE	avgZ	avgED	SumZ	SumZ/#TotalWindows	BPs= 3
nt-741	-	G	120	-	-	-	-	-
741	NoBP	G	10	-28.33	-0.8	22.39	-8.01	-0.07
741	658	C	1	-21.5	-0.14	40.24	-0.14	-0.0
741	732	C	88	-31.85	-1.78	19.99	-156.71	-1.31
741	762	C	21	-32.63	-1.29	25.79	-27.02	-0.23

i-nuc	BP(j)	Nuc	#BP_Win	avgMFE	avgZ	avgED	SumZ	SumZ/#TotalWindows	BPs= 2
nt-742	-	U	120	-	-	-	-	-
742	NoBP	U	98	-31.59	-1.69	19.94	-165.24	-1.38
742	657	A	1	-21.5	-0.14	40.24	-0.14	-0.0
742	761	G	21	-32.63	-1.29	25.79	-27.02	-0.23

i-nuc	BP(j)	Nuc	#BP_Win	avgMFE	avgZ	avgED	SumZ	SumZ/#TotalWindows	BPs= 1
nt-743	-	C	120	-	-	-	-	-
743	NoBP	C	32	-31.54	-1.14	23.42	-36.44	-0.3
743	729	G	88	-31.85	-1.78	19.99	-156.71	-1.31

i-nuc	BP(j)	Nuc	#BP_Win	avgMFE	avgZ	avgED	SumZ	SumZ/#TotalWindows	BPs= 2
nt-744	-	C	120	-	-	-	-	-
744	NoBP	C	1	-21.5	-0.14	40.24	-0.14	-0.0
744	728	G	88	-31.85	-1.78	19.99	-156.71	-1.31
744	759	G	31	-32.17	-1.2	22.01	-37.1	-0.31

i-nuc	BP(j)	Nuc	#BP_Win	avgMFE	avgZ	avgED	SumZ	SumZ/#TotalWindows	BPs= 2
nt-745	-	C	120	-	-	-	-	-
745	727	G	88	-31.85	-1.78	19.99	-156.71	-1.31
745	758	G	31	-32.17	-1.2	22.01	-37.1	-0.31
745	NoBP	C	1	-29.8	-0.78	14.38	-0.78	-0.01

i-nuc	BP(j)	Nuc	#BP_Win	avgMFE	avgZ	avgED	SumZ	SumZ/#TotalWindows	BPs= 2
nt-746	-	U	120	-	-	-	-	-
746	NoBP	U	3	-28.0	-0.89	16.01	-2.66	-0.02
746	726	A	86	-32.03	-1.8	19.95	-155.0	-1.29
746	757	A	31	-32.17	-1.2	22.01	-37.1	-0.31

i-nuc	BP(j)	Nuc	#BP_Win	avgMFE	avgZ	avgED	SumZ	SumZ/#TotalWindows	BPs= 2
nt-747	-	U	120	-	-	-	-	-
747	725	A	86	-32.03	-1.8	19.95	-155.0	-1.29
747	756	G	31	-32.17	-1.2	22.01	-37.1	-0.31
747	NoBP	U	3	-29.8	-0.87	15.0	-2.61	-0.02

i-nuc	BP(j)	Nuc	#BP_Win	avgMFE	avgZ	avgED	SumZ	SumZ/#TotalWindows	BPs= 0
nt-748	-	A	120	-	-	-	-	-
748	NoBP	A	120	-32.05	-1.62	20.33	-194.03	-1.62

i-nuc	BP(j)	Nuc	#BP_Win	avgMFE	avgZ	avgED	SumZ	SumZ/#TotalWindows	BPs= 0
nt-749	-	A	120	-	-	-	-	-
749	NoBP	A	120	-32.09	-1.61	20.39	-192.78	-1.61

i-nuc	BP(j)	Nuc	#BP_Win	avgMFE	avgZ	avgED	SumZ	SumZ/#TotalWindows	BPs= 0
nt-750	-	A	120	-	-	-	-	-
750	NoBP	A	120	-32.14	-1.6	20.45	-191.77	-1.6

i-nuc	BP(j)	Nuc	#BP_Win	avgMFE	avgZ	avgED	SumZ	SumZ/#TotalWindows	BPs= 0
nt-751	-	A	120	-	-	-	-	-
751	NoBP	A	120	-32.21	-1.59	20.46	-191.3	-1.59

i-nuc	BP(j)	Nuc	#BP_Win	avgMFE	avgZ	avgED	SumZ	SumZ/#TotalWindows	BPs= 1
nt-752	-	A	120	-	-	-	-	-
752	NoBP	A	116	-32.38	-1.62	20.62	-187.71	-1.56
752	861	U	4	-29.8	-0.82	15.18	-3.29	-0.03

i-nuc	BP(j)	Nuc	#BP_Win	avgMFE	avgZ	avgED	SumZ	SumZ/#TotalWindows	BPs= 4
nt-753	-	U	120	-	-	-	-	-
753	NoBP	U	77	-32.32	-1.65	19.99	-127.23	-1.06
753	724	G	30	-32.97	-1.72	22.25	-51.52	-0.43
753	841	G	4	-31.42	-0.82	21.12	-3.3	-0.03
753	860	G	4	-29.8	-0.82	15.18	-3.29	-0.03
753	822	G	5	-32.44	-1.07	19.75	-5.35	-0.04

i-nuc	BP(j)	Nuc	#BP_Win	avgMFE	avgZ	avgED	SumZ	SumZ/#TotalWindows	BPs= 4
nt-754	-	A	120	-	-	-	-	-
754	NoBP	A	76	-32.42	-1.65	20.01	-125.66	-1.05
754	723	U	30	-32.97	-1.72	22.25	-51.52	-0.43
754	840	U	4	-31.42	-0.82	21.12	-3.3	-0.03
754	859	U	4	-29.8	-0.82	15.18	-3.29	-0.03
754	821	U	6	-32.47	-1.04	20.07	-6.22	-0.05

i-nuc	BP(j)	Nuc	#BP_Win	avgMFE	avgZ	avgED	SumZ	SumZ/#TotalWindows	BPs= 5
nt-755	-	G	120	-	-	-	-	-
755	NoBP	G	61	-32.63	-1.43	21.22	-87.38	-0.73
755	722	C	30	-32.97	-1.72	22.25	-51.52	-0.43
755	662	C	15	-32.12	-2.48	15.47	-37.27	-0.31
755	839	C	4	-31.42	-0.82	21.12	-3.3	-0.03
755	858	U	4	-29.8	-0.82	15.18	-3.29	-0.03
755	820	C	6	-32.47	-1.04	20.07	-6.22	-0.05

i-nuc	BP(j)	Nuc	#BP_Win	avgMFE	avgZ	avgED	SumZ	SumZ/#TotalWindows	BPs= 5
nt-756	-	G	120	-	-	-	-	-
756	721	C	30	-32.97	-1.72	22.25	-51.52	-0.43
756	661	C	15	-32.12	-2.48	15.47	-37.27	-0.31
756	NoBP	G	36	-33.21	-1.54	20.71	-55.62	-0.46
756	747	U	31	-32.17	-1.2	22.01	-37.1	-0.31
756	838	C	4	-31.42	-0.82	21.12	-3.3	-0.03
756	857	C	4	-29.8	-0.82	15.18	-3.29	-0.03

i-nuc	BP(j)	Nuc	#BP_Win	avgMFE	avgZ	avgED	SumZ	SumZ/#TotalWindows	BPs= 5
nt-757	-	A	120	-	-	-	-	-
757	NoBP	A	38	-33.02	-1.53	22.56	-57.98	-0.48
757	660	U	15	-32.12	-2.48	15.47	-37.27	-0.31
757	723	U	28	-33.45	-1.72	20.2	-48.29	-0.4
757	746	U	31	-32.17	-1.2	22.01	-37.1	-0.31
757	837	U	4	-31.42	-0.82	21.12	-3.3	-0.03
757	856	U	4	-29.8	-0.82	15.18	-3.29	-0.03

i-nuc	BP(j)	Nuc	#BP_Win	avgMFE	avgZ	avgED	SumZ	SumZ/#TotalWindows	BPs= 4
nt-758	-	G	120	-	-	-	-	-
758	NoBP	G	44	-32.83	-1.44	21.42	-63.24	-0.53
758	659	U	15	-32.12	-2.48	15.47	-37.27	-0.31
758	722	C	28	-33.45	-1.72	20.2	-48.29	-0.4
758	745	C	31	-32.17	-1.2	22.01	-37.1	-0.31
758	827	C	2	-32.0	-0.55	29.64	-1.11	-0.01

i-nuc	BP(j)	Nuc	#BP_Win	avgMFE	avgZ	avgED	SumZ	SumZ/#TotalWindows	BPs= 4
nt-759	-	G	120	-	-	-	-	-
759	658	C	15	-32.12	-2.48	15.47	-37.27	-0.31
759	NoBP	G	44	-33.04	-1.44	21.33	-63.3	-0.53
759	721	C	28	-33.45	-1.72	20.2	-48.29	-0.4
759	744	C	31	-32.17	-1.2	22.01	-37.1	-0.31
759	826	U	2	-32.0	-0.55	29.64	-1.11	-0.01

i-nuc	BP(j)	Nuc	#BP_Win	avgMFE	avgZ	avgED	SumZ	SumZ/#TotalWindows	BPs= 6
nt-760	-	U	120	-	-	-	-	-
760	657	A	14	-32.41	-2.53	15.67	-35.49	-0.3
760	717	A	3	-33.07	-2.41	20.69	-7.23	-0.06
760	720	A	28	-33.45	-1.72	20.2	-48.29	-0.4
760	NoBP	U	21	-32.63	-1.29	25.79	-27.02	-0.23
760	697	A	12	-35.84	-2.3	16.98	-27.56	-0.23
760	815	A	40	-31.8	-1.0	20.93	-40.18	-0.33
760	825	A	2	-32.0	-0.55	29.64	-1.11	-0.01

i-nuc	BP(j)	Nuc	#BP_Win	avgMFE	avgZ	avgED	SumZ	SumZ/#TotalWindows	BPs= 8
nt-761	-	G	120	-	-	-	-	-
761	656	C	11	-32.56	-2.62	13.86	-28.81	-0.24
761	716	C	3	-33.07	-2.41	20.69	-7.23	-0.06
761	774	C	2	-33.05	-2.28	27.91	-4.57	-0.04
761	719	C	28	-33.45	-1.72	20.2	-48.29	-0.4
761	742	U	21	-32.63	-1.29	25.79	-27.02	-0.23
761	696	C	12	-35.84	-2.3	16.98	-27.56	-0.23
761	814	U	41	-31.87	-1.01	21.22	-41.43	-0.35
761	824	C	2	-32.0	-0.55	29.64	-1.11	-0.01

i-nuc	BP(j)	Nuc	#BP_Win	avgMFE	avgZ	avgED	SumZ	SumZ/#TotalWindows	BPs= 6
nt-762	-	C	120	-	-	-	-	-
762	NoBP	C	38	-33.24	-1.96	18.62	-74.4	-0.62
762	715	G	3	-33.07	-2.41	20.69	-7.23	-0.06
762	773	G	2	-33.05	-2.28	27.91	-4.57	-0.04
762	741	G	21	-32.63	-1.29	25.79	-27.02	-0.23
762	695	G	12	-35.84	-2.3	16.98	-27.56	-0.23
762	813	G	42	-31.88	-1.0	21.47	-42.19	-0.35
762	823	G	2	-32.0	-0.55	29.64	-1.11	-0.01

i-nuc	BP(j)	Nuc	#BP_Win	avgMFE	avgZ	avgED	SumZ	SumZ/#TotalWindows	BPs= 8
nt-763	-	U	120	-	-	-	-	-
763	NoBP	U	9	-32.67	-2.59	14.59	-23.27	-0.19
763	664	G	3	-33.07	-2.41	20.69	-7.23	-0.06
763	772	A	2	-33.05	-2.28	27.91	-4.57	-0.04
763	718	A	28	-33.45	-1.72	20.2	-48.29	-0.4
763	740	A	21	-32.63	-1.29	25.79	-27.02	-0.23
763	694	A	12	-35.84	-2.3	16.98	-27.56	-0.23
763	812	G	42	-31.88	-1.0	21.47	-42.19	-0.35
763	822	G	2	-32.0	-0.55	29.64	-1.11	-0.01
763	877	G	1	-31.5	-0.55	27.06	-0.55	-0.0

i-nuc	BP(j)	Nuc	#BP_Win	avgMFE	avgZ	avgED	SumZ	SumZ/#TotalWindows	BPs= 7
nt-764	-	U	120	-	-	-	-	-
764	NoBP	U	10	-32.57	-2.15	18.0	-21.47	-0.18
764	663	A	3	-33.07	-2.41	20.69	-7.23	-0.06
764	771	G	2	-33.05	-2.28	27.91	-4.57	-0.04
764	717	A	28	-33.45	-1.72	20.2	-48.29	-0.4
764	739	A	21	-32.63	-1.29	25.79	-27.02	-0.23
764	693	A	12	-35.84	-2.3	16.98	-27.56	-0.23
764	811	A	42	-31.88	-1.0	21.47	-42.19	-0.35
764	876	A	2	-31.35	-0.44	28.69	-0.87	-0.01

i-nuc	BP(j)	Nuc	#BP_Win	avgMFE	avgZ	avgED	SumZ	SumZ/#TotalWindows	BPs= 8
nt-765	-	G	120	-	-	-	-	-
765	NoBP	G	28	-32.51	-1.37	24.71	-38.46	-0.32
765	651	U	1	-32.6	-2.26	14.03	-2.26	-0.02
765	652	U	2	-33.8	-2.68	13.88	-5.35	-0.04
765	662	C	3	-33.07	-2.41	20.69	-7.23	-0.06
765	770	U	2	-33.05	-2.28	27.91	-4.57	-0.04
765	716	C	28	-33.45	-1.72	20.2	-48.29	-0.4
765	692	C	12	-35.84	-2.3	16.98	-27.56	-0.23
765	810	U	42	-31.88	-1.0	21.47	-42.19	-0.35
765	875	C	2	-31.35	-0.44	28.69	-0.87	-0.01

i-nuc	BP(j)	Nuc	#BP_Win	avgMFE	avgZ	avgED	SumZ	SumZ/#TotalWindows	BPs= 6
nt-766	-	G	120	-	-	-	-	-
766	NoBP	G	58	-32.99	-1.54	22.93	-89.44	-0.75
766	650	C	1	-32.6	-2.26	14.03	-2.26	-0.02
766	651	U	2	-33.8	-2.68	13.88	-5.35	-0.04
766	661	C	3	-33.07	-2.41	20.69	-7.23	-0.06
766	691	C	12	-35.84	-2.3	16.98	-27.56	-0.23
766	809	U	42	-31.88	-1.0	21.47	-42.19	-0.35
766	874	C	2	-31.35	-0.44	28.69	-0.87	-0.01

i-nuc	BP(j)	Nuc	#BP_Win	avgMFE	avgZ	avgED	SumZ	SumZ/#TotalWindows	BPs= 5
nt-767	-	G	120	-	-	-	-	-
767	NoBP	G	43	-33.49	-1.62	23.16	-69.63	-0.58
767	650	C	2	-33.8	-2.68	13.88	-5.35	-0.04
767	660	U	3	-33.07	-2.41	20.69	-7.23	-0.06
767	714	U	28	-33.45	-1.72	20.2	-48.29	-0.4
767	808	C	42	-31.88	-1.0	21.47	-42.19	-0.35
767	873	C	2	-31.35	-0.44	28.69	-0.87	-0.01

i-nuc	BP(j)	Nuc	#BP_Win	avgMFE	avgZ	avgED	SumZ	SumZ/#TotalWindows	BPs= 5
nt-768	-	A	120	-	-	-	-	-
768	649	U	1	-34.2	-2.72	12.56	-2.72	-0.02
768	NoBP	A	21	-34.3	-2.02	23.77	-42.42	-0.35
768	659	U	3	-33.07	-2.41	20.69	-7.23	-0.06
768	713	U	28	-33.45	-1.72	20.2	-48.29	-0.4
768	803	U	25	-32.69	-1.19	22.93	-29.84	-0.25
768	807	U	42	-31.88	-1.0	21.47	-42.19	-0.35

i-nuc	BP(j)	Nuc	#BP_Win	avgMFE	avgZ	avgED	SumZ	SumZ/#TotalWindows	BPs= 2
nt-769	-	A	120	-	-	-	-	-
769	NoBP	A	23	-34.12	-2.07	23.21	-47.72	-0.4
769	712	U	28	-33.45	-1.72	20.2	-48.29	-0.4
769	802	U	69	-32.24	-1.09	22.06	-75.19	-0.63

i-nuc	BP(j)	Nuc	#BP_Win	avgMFE	avgZ	avgED	SumZ	SumZ/#TotalWindows	BPs= 4
nt-770	-	U	120	-	-	-	-	-
770	NoBP	U	17	-34.47	-1.96	23.57	-33.29	-0.28
770	657	A	3	-33.07	-2.41	20.69	-7.23	-0.06
770	765	G	2	-33.05	-2.28	27.91	-4.57	-0.04
770	711	A	28	-33.45	-1.72	20.2	-48.29	-0.4
770	801	A	70	-32.25	-1.09	22.09	-76.29	-0.64

i-nuc	BP(j)	Nuc	#BP_Win	avgMFE	avgZ	avgED	SumZ	SumZ/#TotalWindows	BPs= 6
nt-771	-	G	120	-	-	-	-	-
771	NoBP	G	4	-33.92	-1.96	26.51	-7.84	-0.07
771	656	C	3	-33.07	-2.41	20.69	-7.23	-0.06
771	764	U	2	-33.05	-2.28	27.91	-4.57	-0.04
771	710	C	26	-33.38	-1.72	19.42	-44.78	-0.37
771	732	C	12	-34.83	-1.92	22.79	-23.07	-0.19
771	708	C	2	-34.4	-1.76	30.34	-3.51	-0.03
771	800	C	71	-32.25	-1.09	22.11	-77.33	-0.64

i-nuc	BP(j)	Nuc	#BP_Win	avgMFE	avgZ	avgED	SumZ	SumZ/#TotalWindows	BPs= 6
nt-772	-	A	120	-	-	-	-	-
772	655	U	3	-33.07	-2.41	20.69	-7.23	-0.06
772	763	U	2	-33.05	-2.28	27.91	-4.57	-0.04
772	709	U	26	-33.38	-1.72	19.42	-44.78	-0.37
772	731	U	12	-34.83	-1.92	22.79	-23.07	-0.19
772	707	U	2	-34.4	-1.76	30.34	-3.51	-0.03
772	NoBP	A	4	-33.52	-1.52	27.04	-6.09	-0.05
772	799	U	71	-32.25	-1.09	22.11	-77.33	-0.64

i-nuc	BP(j)	Nuc	#BP_Win	avgMFE	avgZ	avgED	SumZ	SumZ/#TotalWindows	BPs= 7
nt-773	-	G	120	-	-	-	-	-
773	NoBP	G	4	-32.0	-1.5	23.58	-5.99	-0.05
773	762	C	2	-33.05	-2.28	27.91	-4.57	-0.04
773	708	C	25	-33.44	-1.75	19.44	-43.75	-0.36
773	730	U	12	-34.83	-1.92	22.79	-23.07	-0.19
773	706	C	2	-34.4	-1.76	30.34	-3.51	-0.03
773	686	U	3	-34.47	-1.86	27.27	-5.58	-0.05
773	798	C	71	-32.25	-1.09	22.11	-77.33	-0.64
773	824	C	1	-31.9	-1.03	18.97	-1.03	-0.01

i-nuc	BP(j)	Nuc	#BP_Win	avgMFE	avgZ	avgED	SumZ	SumZ/#TotalWindows	BPs= 5
nt-774	-	C	120	-	-	-	-	-
774	NoBP	C	100	-32.51	-1.25	21.6	-125.24	-1.04
774	761	G	2	-33.05	-2.28	27.91	-4.57	-0.04
774	729	G	12	-34.83	-1.92	22.79	-23.07	-0.19
774	705	G	2	-34.4	-1.76	30.34	-3.51	-0.03
774	685	G	3	-34.47	-1.86	27.27	-5.58	-0.05
774	823	G	1	-31.9	-1.03	18.97	-1.03	-0.01

i-nuc	BP(j)	Nuc	#BP_Win	avgMFE	avgZ	avgED	SumZ	SumZ/#TotalWindows	BPs= 4
nt-775	-	U	120	-	-	-	-	-
775	NoBP	U	102	-32.5	-1.25	21.81	-128.0	-1.07
775	728	G	12	-34.83	-1.92	22.79	-23.07	-0.19
775	704	A	2	-34.4	-1.76	30.34	-3.51	-0.03
775	684	A	3	-34.47	-1.86	27.27	-5.58	-0.05
775	822	G	1	-31.9	-1.03	18.97	-1.03	-0.01

i-nuc	BP(j)	Nuc	#BP_Win	avgMFE	avgZ	avgED	SumZ	SumZ/#TotalWindows	BPs= 4
nt-776	-	U	120	-	-	-	-	-
776	NoBP	U	101	-32.66	-1.24	21.88	-125.08	-1.04
776	705	G	13	-33.39	-1.9	21.47	-24.65	-0.21
776	698	A	2	-34.4	-1.76	30.34	-3.51	-0.03
776	683	A	3	-34.47	-1.86	27.27	-5.58	-0.05
776	727	G	1	-30.7	-0.61	31.61	-0.61	-0.01

i-nuc	BP(j)	Nuc	#BP_Win	avgMFE	avgZ	avgED	SumZ	SumZ/#TotalWindows	BPs= 4
nt-777	-	U	120	-	-	-	-	-
777	NoBP	U	101	-32.65	-1.22	21.96	-123.16	-1.03
777	704	A	13	-33.39	-1.9	21.47	-24.65	-0.21
777	697	A	2	-34.4	-1.76	30.34	-3.51	-0.03
777	682	A	3	-34.47	-1.86	27.27	-5.58	-0.05
777	726	A	1	-30.7	-0.61	31.61	-0.61	-0.01

i-nuc	BP(j)	Nuc	#BP_Win	avgMFE	avgZ	avgED	SumZ	SumZ/#TotalWindows	BPs= 3
nt-778	-	G	120	-	-	-	-	-
778	NoBP	G	10	-36.02	-2.36	20.47	-23.65	-0.2
778	703	C	13	-33.39	-1.9	21.47	-24.65	-0.21
778	696	C	2	-34.4	-1.76	30.34	-3.51	-0.03
778	797	C	95	-32.34	-1.1	22.43	-104.48	-0.87

i-nuc	BP(j)	Nuc	#BP_Win	avgMFE	avgZ	avgED	SumZ	SumZ/#TotalWindows	BPs= 4
nt-779	-	C	120	-	-	-	-	-
779	702	G	13	-33.39	-1.9	21.47	-24.65	-0.21
779	727	G	9	-36.52	-2.43	19.49	-21.86	-0.18
779	695	G	2	-34.4	-1.76	30.34	-3.51	-0.03
779	796	G	96	-32.33	-1.09	22.48	-104.82	-0.87

i-nuc	BP(j)	Nuc	#BP_Win	avgMFE	avgZ	avgED	SumZ	SumZ/#TotalWindows	BPs= 3
nt-780	-	U	120	-	-	-	-	-
780	NoBP	U	8	-33.55	-2.11	20.74	-16.91	-0.14
780	726	A	9	-36.52	-2.43	19.49	-21.86	-0.18
780	795	A	101	-32.35	-1.1	22.57	-110.69	-0.92
780	694	A	2	-34.4	-1.76	30.34	-3.51	-0.03

i-nuc	BP(j)	Nuc	#BP_Win	avgMFE	avgZ	avgED	SumZ	SumZ/#TotalWindows	BPs= 3
nt-781	-	U	120	-	-	-	-	-
781	NoBP	U	5	-33.5	-2.28	22.79	-11.39	-0.09
781	725	A	9	-36.52	-2.43	19.49	-21.86	-0.18
781	794	A	104	-32.35	-1.09	22.57	-113.57	-0.95
781	693	A	2	-34.4	-1.76	30.34	-3.51	-0.03

i-nuc	BP(j)	Nuc	#BP_Win	avgMFE	avgZ	avgED	SumZ	SumZ/#TotalWindows	BPs= 2
nt-782	-	U	120	-	-	-	-	-
782	NoBP	U	6	-33.8	-2.09	25.46	-12.52	-0.1
782	724	G	9	-36.52	-2.43	19.49	-21.86	-0.18
782	793	A	105	-32.31	-1.07	22.78	-112.63	-0.94

i-nuc	BP(j)	Nuc	#BP_Win	avgMFE	avgZ	avgED	SumZ	SumZ/#TotalWindows	BPs= 2
nt-783	-	G	120	-	-	-	-	-
783	NoBP	G	5	-33.86	-2.02	26.27	-10.1	-0.08
783	723	U	9	-36.52	-2.43	19.49	-21.86	-0.18
783	792	C	106	-32.28	-1.05	22.99	-111.61	-0.93

i-nuc	BP(j)	Nuc	#BP_Win	avgMFE	avgZ	avgED	SumZ	SumZ/#TotalWindows	BPs= 4
nt-784	-	G	120	-	-	-	-	-
784	NoBP	G	2	-33.5	-2.14	25.38	-4.28	-0.04
784	722	C	9	-36.52	-2.43	19.49	-21.86	-0.18
784	791	C	106	-32.28	-1.05	22.99	-111.61	-0.93
784	692	C	2	-34.4	-1.76	30.34	-3.51	-0.03
784	792	C	1	-28.1	0.99	42.51	0.99	0.01

i-nuc	BP(j)	Nuc	#BP_Win	avgMFE	avgZ	avgED	SumZ	SumZ/#TotalWindows	BPs= 3
nt-785	-	G	120	-	-	-	-	-
785	NoBP	G	108	-32.24	-1.04	23.28	-112.43	-0.94
785	721	C	9	-36.52	-2.43	19.49	-21.86	-0.18
785	691	C	2	-34.4	-1.76	30.34	-3.51	-0.03
785	791	C	1	-28.1	0.99	42.51	0.99	0.01

i-nuc	BP(j)	Nuc	#BP_Win	avgMFE	avgZ	avgED	SumZ	SumZ/#TotalWindows	BPs= 2
nt-786	-	U	120	-	-	-	-	-
786	720	A	9	-36.52	-2.43	19.49	-21.86	-0.18
786	NoBP	U	109	-32.16	-1.0	23.5	-108.6	-0.91
786	690	A	2	-34.4	-1.76	30.34	-3.51	-0.03

i-nuc	BP(j)	Nuc	#BP_Win	avgMFE	avgZ	avgED	SumZ	SumZ/#TotalWindows	BPs= 2
nt-787	-	G	120	-	-	-	-	-
787	719	C	8	-36.85	-2.48	17.58	-19.85	-0.17
787	NoBP	G	110	-32.13	-0.98	23.61	-108.12	-0.9
787	689	U	2	-34.4	-1.76	30.34	-3.51	-0.03

i-nuc	BP(j)	Nuc	#BP_Win	avgMFE	avgZ	avgED	SumZ	SumZ/#TotalWindows	BPs= 3
nt-788	-	U	120	-	-	-	-	-
788	718	A	4	-36.9	-2.54	18.01	-10.17	-0.08
788	717	A	3	-36.83	-2.33	19.59	-6.98	-0.06
788	NoBP	U	111	-32.12	-0.97	23.56	-107.96	-0.9
788	688	A	2	-34.4	-1.76	30.34	-3.51	-0.03

i-nuc	BP(j)	Nuc	#BP_Win	avgMFE	avgZ	avgED	SumZ	SumZ/#TotalWindows	BPs= 1
nt-789	-	G	120	-	-	-	-	-
789	NoBP	G	117	-32.29	-1.02	23.5	-119.23	-0.99
789	716	C	3	-36.83	-2.33	19.59	-6.98	-0.06

i-nuc	BP(j)	Nuc	#BP_Win	avgMFE	avgZ	avgED	SumZ	SumZ/#TotalWindows	BPs= 1
nt-790	-	U	120	-	-	-	-	-
790	NoBP	U	117	-32.26	-1.0	23.5	-116.92	-0.97
790	715	G	3	-36.83	-2.33	19.59	-6.98	-0.06

i-nuc	BP(j)	Nuc	#BP_Win	avgMFE	avgZ	avgED	SumZ	SumZ/#TotalWindows	BPs= 2
nt-791	-	C	120	-	-	-	-	-
791	NoBP	C	13	-33.2	-0.85	25.3	-11.08	-0.09
791	784	G	106	-32.28	-1.05	22.99	-111.61	-0.93
791	785	G	1	-28.1	0.99	42.51	0.99	0.01

i-nuc	BP(j)	Nuc	#BP_Win	avgMFE	avgZ	avgED	SumZ	SumZ/#TotalWindows	BPs= 2
nt-792	-	C	120	-	-	-	-	-
792	NoBP	C	13	-32.89	-0.69	25.27	-9.0	-0.07
792	783	G	106	-32.28	-1.05	22.99	-111.61	-0.93
792	784	G	1	-28.1	0.99	42.51	0.99	0.01

i-nuc	BP(j)	Nuc	#BP_Win	avgMFE	avgZ	avgED	SumZ	SumZ/#TotalWindows	BPs= 1
nt-793	-	A	120	-	-	-	-	-
793	NoBP	A	15	-32.28	-0.41	27.53	-6.15	-0.05
793	782	U	105	-32.31	-1.07	22.78	-112.63	-0.94

i-nuc	BP(j)	Nuc	#BP_Win	avgMFE	avgZ	avgED	SumZ	SumZ/#TotalWindows	BPs= 1
nt-794	-	A	120	-	-	-	-	-
794	781	U	104	-32.35	-1.09	22.57	-113.57	-0.95
794	NoBP	A	16	-32.16	-0.28	27.02	-4.41	-0.04

i-nuc	BP(j)	Nuc	#BP_Win	avgMFE	avgZ	avgED	SumZ	SumZ/#TotalWindows	BPs= 2
nt-795	-	A	120	-	-	-	-	-
795	NoBP	A	17	-32.18	-0.2	25.58	-3.4	-0.03
795	780	U	101	-32.35	-1.1	22.57	-110.69	-0.92
795	681	U	2	-34.4	-1.76	30.34	-3.51	-0.03

i-nuc	BP(j)	Nuc	#BP_Win	avgMFE	avgZ	avgED	SumZ	SumZ/#TotalWindows	BPs= 6
nt-796	-	G	120	-	-	-	-	-
796	NoBP	G	7	-29.41	0.41	36.54	2.88	0.02
796	680	C	2	-34.4	-1.76	30.34	-3.51	-0.03
796	779	C	96	-32.33	-1.09	22.48	-104.82	-0.87
796	814	U	3	-33.2	-1.38	25.17	-4.13	-0.03
796	835	U	9	-34.8	-0.84	14.83	-7.55	-0.06
796	905	U	2	-29.15	0.63	37.66	1.26	0.01
796	824	C	1	-38.0	-1.19	26.83	-1.19	-0.01

i-nuc	BP(j)	Nuc	#BP_Win	avgMFE	avgZ	avgED	SumZ	SumZ/#TotalWindows	BPs= 7
nt-797	-	C	120	-	-	-	-	-
797	679	G	2	-34.4	-1.76	30.34	-3.51	-0.03
797	778	G	95	-32.34	-1.1	22.43	-104.48	-0.87
797	813	G	3	-33.2	-1.38	25.17	-4.13	-0.03
797	834	G	9	-34.8	-0.84	14.83	-7.55	-0.06
797	NoBP	C	5	-31.7	-0.06	32.51	-0.32	-0.0
797	901	G	3	-27.87	1.08	43.27	3.25	0.03
797	904	G	2	-29.15	0.63	37.66	1.26	0.01
797	823	G	1	-38.0	-1.19	26.83	-1.19	-0.01

i-nuc	BP(j)	Nuc	#BP_Win	avgMFE	avgZ	avgED	SumZ	SumZ/#TotalWindows	BPs= 7
nt-798	-	C	120	-	-	-	-	-
798	NoBP	C	27	-33.13	-1.18	23.91	-31.84	-0.27
798	773	G	71	-32.25	-1.09	22.11	-77.33	-0.64
798	812	G	3	-33.2	-1.38	25.17	-4.13	-0.03
798	833	G	9	-34.8	-0.84	14.83	-7.55	-0.06
798	898	G	4	-29.98	0.26	33.96	1.03	0.01
798	900	G	3	-27.87	1.08	43.27	3.25	0.03
798	903	G	2	-29.15	0.63	37.66	1.26	0.01
798	822	G	1	-38.0	-1.19	26.83	-1.19	-0.01

i-nuc	BP(j)	Nuc	#BP_Win	avgMFE	avgZ	avgED	SumZ	SumZ/#TotalWindows	BPs= 6
nt-799	-	U	120	-	-	-	-	-
799	NoBP	U	35	-33.91	-1.12	20.97	-39.3	-0.33
799	772	A	71	-32.25	-1.09	22.11	-77.33	-0.64
799	811	A	3	-33.2	-1.38	25.17	-4.13	-0.03
799	894	G	2	-31.5	-0.44	33.56	-0.89	-0.01
799	897	A	4	-29.98	0.26	33.96	1.03	0.01
799	899	A	3	-27.87	1.08	43.27	3.25	0.03
799	902	A	2	-29.15	0.63	37.66	1.26	0.01

i-nuc	BP(j)	Nuc	#BP_Win	avgMFE	avgZ	avgED	SumZ	SumZ/#TotalWindows	BPs= 6
nt-800	-	C	120	-	-	-	-	-
800	NoBP	C	28	-33.81	-1.25	23.0	-35.11	-0.29
800	771	G	71	-32.25	-1.09	22.11	-77.33	-0.64
800	831	G	9	-34.8	-0.84	14.83	-7.55	-0.06
800	893	G	3	-31.4	-0.47	32.97	-1.42	-0.01
800	896	G	4	-29.98	0.26	33.96	1.03	0.01
800	898	G	3	-27.87	1.08	43.27	3.25	0.03
800	901	G	2	-29.15	0.63	37.66	1.26	0.01

i-nuc	BP(j)	Nuc	#BP_Win	avgMFE	avgZ	avgED	SumZ	SumZ/#TotalWindows	BPs= 4
nt-801	-	A	120	-	-	-	-	-
801	NoBP	A	34	-33.12	-0.93	25.61	-31.47	-0.26
801	770	U	70	-32.25	-1.09	22.09	-76.29	-0.64
801	830	U	9	-34.8	-0.84	14.83	-7.55	-0.06
801	892	U	3	-31.4	-0.47	32.97	-1.42	-0.01
801	895	U	4	-29.98	0.26	33.96	1.03	0.01

i-nuc	BP(j)	Nuc	#BP_Win	avgMFE	avgZ	avgED	SumZ	SumZ/#TotalWindows	BPs= 5
nt-802	-	U	120	-	-	-	-	-
802	769	A	69	-32.24	-1.09	22.06	-75.19	-0.63
802	NoBP	U	32	-33.78	-1.12	23.74	-35.71	-0.3
802	829	A	9	-34.8	-0.84	14.83	-7.55	-0.06
802	891	G	3	-31.4	-0.47	32.97	-1.42	-0.01
802	894	G	4	-29.98	0.26	33.96	1.03	0.01
802	897	A	3	-27.87	1.08	43.27	3.25	0.03

i-nuc	BP(j)	Nuc	#BP_Win	avgMFE	avgZ	avgED	SumZ	SumZ/#TotalWindows	BPs= 4
nt-803	-	U	120	-	-	-	-	-
803	768	A	25	-32.69	-1.19	22.93	-29.84	-0.25
803	NoBP	U	79	-32.75	-1.04	22.86	-82.22	-0.69
803	828	A	9	-34.8	-0.84	14.83	-7.55	-0.06
803	893	G	4	-29.98	0.26	33.96	1.03	0.01
803	896	G	3	-27.87	1.08	43.27	3.25	0.03

i-nuc	BP(j)	Nuc	#BP_Win	avgMFE	avgZ	avgED	SumZ	SumZ/#TotalWindows	BPs= 3
nt-804	-	A	120	-	-	-	-	-
804	NoBP	A	110	-32.98	-1.07	21.96	-117.74	-0.98
804	889	U	3	-31.4	-0.47	32.97	-1.42	-0.01
804	892	U	4	-29.98	0.26	33.96	1.03	0.01
804	895	U	3	-27.87	1.08	43.27	3.25	0.03

i-nuc	BP(j)	Nuc	#BP_Win	avgMFE	avgZ	avgED	SumZ	SumZ/#TotalWindows	BPs= 2
nt-805	-	A	120	-	-	-	-	-
805	NoBP	A	98	-32.74	-0.95	23.28	-92.86	-0.77
805	821	U	19	-32.94	-1.04	21.82	-19.7	-0.16
805	888	U	3	-31.4	-0.47	32.97	-1.42	-0.01

i-nuc	BP(j)	Nuc	#BP_Win	avgMFE	avgZ	avgED	SumZ	SumZ/#TotalWindows	BPs= 3
nt-806	-	G	120	-	-	-	-	-
806	NoBP	G	89	-32.57	-0.95	24.4	-84.14	-0.7
806	820	C	19	-32.94	-1.04	21.82	-19.7	-0.16
806	824	C	9	-34.8	-0.84	14.83	-7.55	-0.06
806	887	C	3	-31.4	-0.47	32.97	-1.42	-0.01

i-nuc	BP(j)	Nuc	#BP_Win	avgMFE	avgZ	avgED	SumZ	SumZ/#TotalWindows	BPs= 5
nt-807	-	U	120	-	-	-	-	-
807	NoBP	U	27	-32.6	-0.9	26.86	-24.29	-0.2
807	768	A	42	-31.88	-1.0	21.47	-42.19	-0.35
807	819	A	19	-32.94	-1.04	21.82	-19.7	-0.16
807	823	G	9	-34.8	-0.84	14.83	-7.55	-0.06
807	844	A	15	-32.11	-0.65	27.4	-9.75	-0.08
807	818	A	8	-37.21	-1.08	29.7	-8.6	-0.07

i-nuc	BP(j)	Nuc	#BP_Win	avgMFE	avgZ	avgED	SumZ	SumZ/#TotalWindows	BPs= 5
nt-808	-	C	120	-	-	-	-	-
808	NoBP	C	24	-33.41	-1.13	24.91	-27.03	-0.23
808	767	G	42	-31.88	-1.0	21.47	-42.19	-0.35
808	817	G	27	-34.21	-1.05	24.16	-28.3	-0.24
808	822	G	9	-34.8	-0.84	14.83	-7.55	-0.06
808	843	G	15	-32.11	-0.65	27.4	-9.75	-0.08
808	891	G	3	-27.87	1.08	43.27	3.25	0.03

i-nuc	BP(j)	Nuc	#BP_Win	avgMFE	avgZ	avgED	SumZ	SumZ/#TotalWindows	BPs= 3
nt-809	-	U	120	-	-	-	-	-
809	NoBP	U	36	-33.44	-0.86	24.04	-30.95	-0.26
809	766	G	42	-31.88	-1.0	21.47	-42.19	-0.35
809	816	A	27	-34.21	-1.05	24.16	-28.3	-0.24
809	842	G	15	-32.11	-0.65	27.4	-9.75	-0.08

i-nuc	BP(j)	Nuc	#BP_Win	avgMFE	avgZ	avgED	SumZ	SumZ/#TotalWindows	BPs= 5
nt-810	-	U	120	-	-	-	-	-
810	NoBP	U	27	-32.67	-0.7	24.66	-18.83	-0.16
810	765	G	42	-31.88	-1.0	21.47	-42.19	-0.35
810	815	A	27	-34.21	-1.05	24.16	-28.3	-0.24
810	841	G	15	-32.11	-0.65	27.4	-9.75	-0.08
810	885	G	5	-31.98	-0.68	30.4	-3.4	-0.03
810	864	G	4	-41.82	-2.05	16.22	-8.21	-0.07

i-nuc	BP(j)	Nuc	#BP_Win	avgMFE	avgZ	avgED	SumZ	SumZ/#TotalWindows	BPs= 6
nt-811	-	A	120	-	-	-	-	-
811	NoBP	A	44	-34.29	-1.07	22.51	-47.09	-0.39
811	799	U	3	-33.2	-1.38	25.17	-4.13	-0.03
811	764	U	42	-31.88	-1.0	21.47	-42.19	-0.35
811	840	U	15	-32.11	-0.65	27.4	-9.75	-0.08
811	884	U	5	-31.98	-0.68	30.4	-3.4	-0.03
811	888	U	7	-29.07	0.61	37.95	4.28	0.04
811	863	U	4	-41.82	-2.05	16.22	-8.21	-0.07

i-nuc	BP(j)	Nuc	#BP_Win	avgMFE	avgZ	avgED	SumZ	SumZ/#TotalWindows	BPs= 8
nt-812	-	G	120	-	-	-	-	-
812	NoBP	G	32	-34.72	-1.18	23.0	-37.83	-0.32
812	798	C	3	-33.2	-1.38	25.17	-4.13	-0.03
812	763	U	42	-31.88	-1.0	21.47	-42.19	-0.35
812	737	U	3	-31.1	-0.73	39.63	-2.2	-0.02
812	821	U	9	-34.8	-0.84	14.83	-7.55	-0.06
812	839	C	15	-32.11	-0.65	27.4	-9.75	-0.08
812	883	C	5	-31.98	-0.68	30.4	-3.4	-0.03
812	887	C	7	-29.07	0.61	37.95	4.28	0.04
812	862	C	4	-41.82	-2.05	16.22	-8.21	-0.07

i-nuc	BP(j)	Nuc	#BP_Win	avgMFE	avgZ	avgED	SumZ	SumZ/#TotalWindows	BPs= 7
nt-813	-	G	120	-	-	-	-	-
813	NoBP	G	35	-34.65	-1.16	24.4	-40.72	-0.34
813	797	C	3	-33.2	-1.38	25.17	-4.13	-0.03
813	762	C	42	-31.88	-1.0	21.47	-42.19	-0.35
813	820	C	9	-34.8	-0.84	14.83	-7.55	-0.06
813	838	C	15	-32.11	-0.65	27.4	-9.75	-0.08
813	882	C	5	-31.98	-0.68	30.4	-3.4	-0.03
813	886	C	7	-29.07	0.61	37.95	4.28	0.04
813	861	U	4	-41.82	-2.05	16.22	-8.21	-0.07

i-nuc	BP(j)	Nuc	#BP_Win	avgMFE	avgZ	avgED	SumZ	SumZ/#TotalWindows	BPs= 6
nt-814	-	U	120	-	-	-	-	-
814	NoBP	U	53	-34.01	-1.01	25.05	-53.42	-0.45
814	796	G	3	-33.2	-1.38	25.17	-4.13	-0.03
814	761	G	41	-31.87	-1.01	21.22	-41.43	-0.35
814	735	G	3	-31.1	-0.73	39.63	-2.2	-0.02
814	819	A	9	-34.8	-0.84	14.83	-7.55	-0.06
814	885	G	7	-29.07	0.61	37.95	4.28	0.04
814	860	G	4	-41.82	-2.05	16.22	-8.21	-0.07

i-nuc	BP(j)	Nuc	#BP_Win	avgMFE	avgZ	avgED	SumZ	SumZ/#TotalWindows	BPs= 6
nt-815	-	A	120	-	-	-	-	-
815	NoBP	A	34	-32.97	-0.79	24.6	-26.84	-0.22
815	760	U	40	-31.8	-1.0	20.93	-40.18	-0.33
815	810	U	27	-34.21	-1.05	24.16	-28.3	-0.24
815	734	U	3	-31.1	-0.73	39.63	-2.2	-0.02
815	884	U	7	-29.07	0.61	37.95	4.28	0.04
815	859	U	4	-41.82	-2.05	16.22	-8.21	-0.07
815	930	U	5	-42.76	-2.37	15.27	-11.87	-0.1

i-nuc	BP(j)	Nuc	#BP_Win	avgMFE	avgZ	avgED	SumZ	SumZ/#TotalWindows	BPs= 6
nt-816	-	A	120	-	-	-	-	-
816	NoBP	A	67	-32.11	-0.74	24.74	-49.32	-0.41
816	809	U	27	-34.21	-1.05	24.16	-28.3	-0.24
816	733	U	3	-31.1	-0.73	39.63	-2.2	-0.02
816	856	U	8	-31.5	-1.07	12.5	-8.54	-0.07
816	879	U	5	-31.98	-0.68	30.4	-3.4	-0.03
816	858	U	4	-41.82	-2.05	16.22	-8.21	-0.07
816	929	U	6	-42.57	-2.26	16.32	-13.53	-0.11

i-nuc	BP(j)	Nuc	#BP_Win	avgMFE	avgZ	avgED	SumZ	SumZ/#TotalWindows	BPs= 7
nt-817	-	G	120	-	-	-	-	-
817	NoBP	G	54	-32.67	-0.88	23.83	-47.58	-0.4
817	808	C	27	-34.21	-1.05	24.16	-28.3	-0.24
817	732	C	3	-31.1	-0.73	39.63	-2.2	-0.02
817	855	U	13	-30.91	-0.99	13.58	-12.82	-0.11
817	878	C	5	-31.98	-0.68	30.4	-3.4	-0.03
817	882	C	7	-29.07	0.61	37.95	4.28	0.04
817	857	C	4	-41.82	-2.05	16.22	-8.21	-0.07
817	928	C	7	-42.36	-2.15	18.41	-15.04	-0.13

i-nuc	BP(j)	Nuc	#BP_Win	avgMFE	avgZ	avgED	SumZ	SumZ/#TotalWindows	BPs= 6
nt-818	-	A	120	-	-	-	-	-
818	NoBP	A	76	-32.72	-0.9	23.67	-68.53	-0.57
818	731	U	3	-31.1	-0.73	39.63	-2.2	-0.02
818	854	U	15	-31.4	-0.97	15.5	-14.51	-0.12
818	881	U	7	-29.07	0.61	37.95	4.28	0.04
818	807	U	8	-37.21	-1.08	29.7	-8.6	-0.07
818	856	U	4	-41.82	-2.05	16.22	-8.21	-0.07
818	927	U	7	-42.36	-2.15	18.41	-15.04	-0.13

i-nuc	BP(j)	Nuc	#BP_Win	avgMFE	avgZ	avgED	SumZ	SumZ/#TotalWindows	BPs= 6
nt-819	-	A	120	-	-	-	-	-
819	NoBP	A	47	-32.63	-0.73	27.94	-34.33	-0.29
819	807	U	19	-32.94	-1.04	21.82	-19.7	-0.16
819	730	U	3	-31.1	-0.73	39.63	-2.2	-0.02
819	814	U	9	-34.8	-0.84	14.83	-7.55	-0.06
819	832	U	15	-32.11	-0.65	27.4	-9.75	-0.08
819	853	U	20	-33.92	-1.19	16.38	-23.83	-0.2
819	926	U	7	-42.36	-2.15	18.41	-15.04	-0.13

i-nuc	BP(j)	Nuc	#BP_Win	avgMFE	avgZ	avgED	SumZ	SumZ/#TotalWindows	BPs= 10
nt-820	-	C	120	-	-	-	-	-
820	NoBP	C	20	-32.21	-0.95	25.42	-18.91	-0.16
820	806	G	19	-32.94	-1.04	21.82	-19.7	-0.16
820	729	G	3	-31.1	-0.73	39.63	-2.2	-0.02
820	813	G	9	-34.8	-0.84	14.83	-7.55	-0.06
820	831	G	15	-32.11	-0.65	27.4	-9.75	-0.08
820	852	G	20	-33.92	-1.19	16.38	-23.83	-0.2
820	755	G	6	-32.47	-1.04	20.07	-6.22	-0.05
820	877	G	12	-30.28	0.07	34.81	0.88	0.01
820	900	G	2	-29.15	0.63	37.66	1.26	0.01
820	920	G	7	-39.96	-1.58	28.1	-11.05	-0.09
820	925	G	7	-42.36	-2.15	18.41	-15.04	-0.13

i-nuc	BP(j)	Nuc	#BP_Win	avgMFE	avgZ	avgED	SumZ	SumZ/#TotalWindows	BPs= 10
nt-821	-	U	120	-	-	-	-	-
821	NoBP	U	22	-32.22	-0.73	27.8	-16.04	-0.13
821	805	A	19	-32.94	-1.04	21.82	-19.7	-0.16
821	728	G	3	-31.1	-0.73	39.63	-2.2	-0.02
821	812	G	9	-34.8	-0.84	14.83	-7.55	-0.06
821	836	A	13	-32.58	-0.95	24.2	-12.38	-0.1
821	851	A	20	-33.92	-1.19	16.38	-23.83	-0.2
821	754	A	6	-32.47	-1.04	20.07	-6.22	-0.05
821	876	A	12	-30.28	0.07	34.81	0.88	0.01
821	899	A	2	-29.15	0.63	37.66	1.26	0.01
821	919	A	7	-39.96	-1.58	28.1	-11.05	-0.09
821	924	G	7	-42.36	-2.15	18.41	-15.04	-0.13

i-nuc	BP(j)	Nuc	#BP_Win	avgMFE	avgZ	avgED	SumZ	SumZ/#TotalWindows	BPs= 11
nt-822	-	G	120	-	-	-	-	-
822	NoBP	G	42	-33.88	-0.98	25.68	-41.33	-0.34
822	775	U	1	-31.9	-1.03	18.97	-1.03	-0.01
822	808	C	9	-34.8	-0.84	14.83	-7.55	-0.06
822	835	U	13	-32.58	-0.95	24.2	-12.38	-0.1
822	850	U	20	-33.92	-1.19	16.38	-23.83	-0.2
822	753	U	5	-32.44	-1.07	19.75	-5.35	-0.04
822	763	U	2	-32.0	-0.55	29.64	-1.11	-0.01
822	875	C	12	-30.28	0.07	34.81	0.88	0.01
822	887	C	7	-32.16	-0.94	23.88	-6.58	-0.05
822	798	C	1	-38.0	-1.19	26.83	-1.19	-0.01
822	918	U	7	-39.96	-1.58	28.1	-11.05	-0.09
822	929	U	1	-39.7	-1.08	31.99	-1.08	-0.01

i-nuc	BP(j)	Nuc	#BP_Win	avgMFE	avgZ	avgED	SumZ	SumZ/#TotalWindows	BPs= 9
nt-823	-	G	120	-	-	-	-	-
823	NoBP	G	75	-33.86	-1.05	22.5	-78.91	-0.66
823	774	C	1	-31.9	-1.03	18.97	-1.03	-0.01
823	716	C	5	-30.86	-0.78	29.58	-3.88	-0.03
823	807	U	9	-34.8	-0.84	14.83	-7.55	-0.06
823	762	C	2	-32.0	-0.55	29.64	-1.11	-0.01
823	874	C	12	-30.28	0.07	34.81	0.88	0.01
823	886	C	7	-32.16	-0.94	23.88	-6.58	-0.05
823	797	C	1	-38.0	-1.19	26.83	-1.19	-0.01
823	917	C	7	-39.96	-1.58	28.1	-11.05	-0.09
823	928	C	1	-39.7	-1.08	31.99	-1.08	-0.01

i-nuc	BP(j)	Nuc	#BP_Win	avgMFE	avgZ	avgED	SumZ	SumZ/#TotalWindows	BPs= 10
nt-824	-	C	120	-	-	-	-	-
824	NoBP	C	52	-33.79	-0.85	26.85	-44.01	-0.37
824	773	G	1	-31.9	-1.03	18.97	-1.03	-0.01
824	715	G	5	-30.86	-0.78	29.58	-3.88	-0.03
824	806	G	9	-34.8	-0.84	14.83	-7.55	-0.06
824	833	G	13	-32.58	-0.95	24.2	-12.38	-0.1
824	848	G	20	-33.92	-1.19	16.38	-23.83	-0.2
824	761	G	2	-32.0	-0.55	29.64	-1.11	-0.01
824	885	G	7	-32.16	-0.94	23.88	-6.58	-0.05
824	896	G	3	-30.23	0.23	37.29	0.68	0.01
824	796	G	1	-38.0	-1.19	26.83	-1.19	-0.01
824	916	G	7	-39.96	-1.58	28.1	-11.05	-0.09

i-nuc	BP(j)	Nuc	#BP_Win	avgMFE	avgZ	avgED	SumZ	SumZ/#TotalWindows	BPs= 8
nt-825	-	A	120	-	-	-	-	-
825	NoBP	A	61	-33.62	-0.79	26.08	-48.41	-0.4
825	714	U	5	-30.86	-0.78	29.58	-3.88	-0.03
825	832	U	13	-32.58	-0.95	24.2	-12.38	-0.1
825	847	U	20	-33.92	-1.19	16.38	-23.83	-0.2
825	760	U	2	-32.0	-0.55	29.64	-1.11	-0.01
825	884	U	7	-32.16	-0.94	23.88	-6.58	-0.05
825	895	U	3	-30.23	0.23	37.29	0.68	0.01
825	922	U	7	-42.36	-2.15	18.41	-15.04	-0.13
825	926	U	2	-39.65	-1.07	32.26	-2.14	-0.02

i-nuc	BP(j)	Nuc	#BP_Win	avgMFE	avgZ	avgED	SumZ	SumZ/#TotalWindows	BPs= 7
nt-826	-	U	120	-	-	-	-	-
826	NoBP	U	70	-33.49	-0.82	25.72	-57.31	-0.48
826	725	A	3	-31.1	-0.73	39.63	-2.2	-0.02
826	831	G	13	-32.58	-0.95	24.2	-12.38	-0.1
826	846	A	20	-33.92	-1.19	16.38	-23.83	-0.2
826	759	G	2	-32.0	-0.55	29.64	-1.11	-0.01
826	894	G	3	-30.23	0.23	37.29	0.68	0.01
826	921	A	7	-42.36	-2.15	18.41	-15.04	-0.13
826	925	G	2	-39.65	-1.07	32.26	-2.14	-0.02

i-nuc	BP(j)	Nuc	#BP_Win	avgMFE	avgZ	avgED	SumZ	SumZ/#TotalWindows	BPs= 6
nt-827	-	C	120	-	-	-	-	-
827	NoBP	C	102	-33.45	-0.9	23.8	-92.01	-0.77
827	724	G	3	-31.1	-0.73	39.63	-2.2	-0.02
827	758	G	2	-32.0	-0.55	29.64	-1.11	-0.01
827	893	G	3	-30.23	0.23	37.29	0.68	0.01
827	920	G	7	-42.36	-2.15	18.41	-15.04	-0.13
827	924	G	2	-39.65	-1.07	32.26	-2.14	-0.02
827	946	G	1	-42.2	-2.52	22.27	-2.52	-0.02

i-nuc	BP(j)	Nuc	#BP_Win	avgMFE	avgZ	avgED	SumZ	SumZ/#TotalWindows	BPs= 5
nt-828	-	A	120	-	-	-	-	-
828	NoBP	A	102	-33.99	-1.0	24.52	-101.52	-0.85
828	723	U	3	-31.1	-0.73	39.63	-2.2	-0.02
828	803	U	9	-34.8	-0.84	14.83	-7.55	-0.06
828	892	U	3	-30.23	0.23	37.29	0.68	0.01
828	923	U	2	-39.65	-1.07	32.26	-2.14	-0.02
828	945	U	1	-42.2	-2.52	22.27	-2.52	-0.02

i-nuc	BP(j)	Nuc	#BP_Win	avgMFE	avgZ	avgED	SumZ	SumZ/#TotalWindows	BPs= 3
nt-829	-	A	120	-	-	-	-	-
829	NoBP	A	108	-33.89	-0.96	25.41	-104.21	-0.87
829	802	U	9	-34.8	-0.84	14.83	-7.55	-0.06
829	922	U	2	-39.65	-1.07	32.26	-2.14	-0.02
829	944	U	1	-42.2	-2.52	22.27	-2.52	-0.02

i-nuc	BP(j)	Nuc	#BP_Win	avgMFE	avgZ	avgED	SumZ	SumZ/#TotalWindows	BPs= 2
nt-830	-	U	120	-	-	-	-	-
830	NoBP	U	109	-34.06	-0.99	25.38	-107.66	-0.9
830	801	A	9	-34.8	-0.84	14.83	-7.55	-0.06
830	921	A	2	-39.65	-1.07	32.26	-2.14	-0.02

i-nuc	BP(j)	Nuc	#BP_Win	avgMFE	avgZ	avgED	SumZ	SumZ/#TotalWindows	BPs= 6
nt-831	-	G	120	-	-	-	-	-
831	NoBP	G	38	-33.15	-0.94	21.79	-35.86	-0.3
831	721	C	3	-31.1	-0.73	39.63	-2.2	-0.02
831	800	C	9	-34.8	-0.84	14.83	-7.55	-0.06
831	826	U	13	-32.58	-0.95	24.2	-12.38	-0.1
831	820	C	15	-32.11	-0.65	27.4	-9.75	-0.08
831	870	U	37	-36.22	-1.1	27.78	-40.74	-0.34
831	942	U	5	-41.02	-1.99	26.58	-9.97	-0.08

i-nuc	BP(j)	Nuc	#BP_Win	avgMFE	avgZ	avgED	SumZ	SumZ/#TotalWindows	BPs= 6
nt-832	-	U	120	-	-	-	-	-
832	NoBP	U	43	-33.28	-0.92	19.66	-39.54	-0.33
832	720	A	3	-31.1	-0.73	39.63	-2.2	-0.02
832	825	A	13	-32.58	-0.95	24.2	-12.38	-0.1
832	819	A	15	-32.11	-0.65	27.4	-9.75	-0.08
832	869	A	39	-36.26	-1.12	27.66	-43.78	-0.36
832	919	A	2	-39.65	-1.07	32.26	-2.14	-0.02
832	941	A	5	-41.02	-1.99	26.58	-9.97	-0.08

i-nuc	BP(j)	Nuc	#BP_Win	avgMFE	avgZ	avgED	SumZ	SumZ/#TotalWindows	BPs= 9
nt-833	-	G	120	-	-	-	-	-
833	NoBP	G	16	-32.02	-0.65	27.53	-10.34	-0.09
833	719	C	3	-31.1	-0.73	39.63	-2.2	-0.02
833	798	C	9	-34.8	-0.84	14.83	-7.55	-0.06
833	824	C	13	-32.58	-0.95	24.2	-12.38	-0.1
833	839	C	20	-33.92	-1.19	16.38	-23.83	-0.2
833	868	C	41	-36.26	-1.14	27.7	-46.67	-0.39
833	883	C	8	-32.11	-0.88	23.73	-7.07	-0.06
833	887	C	3	-30.23	0.23	37.29	0.68	0.01
833	918	U	2	-39.65	-1.07	32.26	-2.14	-0.02
833	940	C	5	-41.02	-1.99	26.58	-9.97	-0.08

i-nuc	BP(j)	Nuc	#BP_Win	avgMFE	avgZ	avgED	SumZ	SumZ/#TotalWindows	BPs= 7
nt-834	-	G	120	-	-	-	-	-
834	NoBP	G	32	-32.56	-0.85	27.09	-27.05	-0.23
834	797	C	9	-34.8	-0.84	14.83	-7.55	-0.06
834	838	C	20	-33.92	-1.19	16.38	-23.83	-0.2
834	867	C	41	-36.26	-1.14	27.7	-46.67	-0.39
834	882	C	8	-32.11	-0.88	23.73	-7.07	-0.06
834	886	C	3	-30.23	0.23	37.29	0.68	0.01
834	917	C	2	-39.65	-1.07	32.26	-2.14	-0.02
834	939	U	5	-41.02	-1.99	26.58	-9.97	-0.08

i-nuc	BP(j)	Nuc	#BP_Win	avgMFE	avgZ	avgED	SumZ	SumZ/#TotalWindows	BPs= 6
nt-835	-	U	120	-	-	-	-	-
835	NoBP	U	47	-33.36	-1.02	22.3	-48.13	-0.4
835	796	G	9	-34.8	-0.84	14.83	-7.55	-0.06
835	822	G	13	-32.58	-0.95	24.2	-12.38	-0.1
835	866	G	41	-36.26	-1.14	27.7	-46.67	-0.39
835	885	G	3	-30.23	0.23	37.29	0.68	0.01
835	916	G	2	-39.65	-1.07	32.26	-2.14	-0.02
835	938	A	5	-41.02	-1.99	26.58	-9.97	-0.08

i-nuc	BP(j)	Nuc	#BP_Win	avgMFE	avgZ	avgED	SumZ	SumZ/#TotalWindows	BPs= 3
nt-836	-	A	120	-	-	-	-	-
836	NoBP	A	63	-34.61	-1.12	21.39	-70.3	-0.59
836	821	U	13	-32.58	-0.95	24.2	-12.38	-0.1
836	865	U	41	-36.26	-1.14	27.7	-46.67	-0.39
836	884	U	3	-30.23	0.23	37.29	0.68	0.01

i-nuc	BP(j)	Nuc	#BP_Win	avgMFE	avgZ	avgED	SumZ	SumZ/#TotalWindows	BPs= 3
nt-837	-	U	120	-	-	-	-	-
837	NoBP	U	70	-33.98	-1.01	21.93	-70.7	-0.59
837	757	A	4	-31.42	-0.82	21.12	-3.3	-0.03
837	864	G	41	-36.26	-1.14	27.7	-46.67	-0.39
837	936	A	5	-41.02	-1.99	26.58	-9.97	-0.08

i-nuc	BP(j)	Nuc	#BP_Win	avgMFE	avgZ	avgED	SumZ	SumZ/#TotalWindows	BPs= 4
nt-838	-	C	120	-	-	-	-	-
838	NoBP	C	76	-35.8	-1.13	25.25	-86.14	-0.72
838	756	G	4	-31.42	-0.82	21.12	-3.3	-0.03
838	813	G	15	-32.11	-0.65	27.4	-9.75	-0.08
838	834	G	20	-33.92	-1.19	16.38	-23.83	-0.2
838	935	G	5	-41.02	-1.99	26.58	-9.97	-0.08

i-nuc	BP(j)	Nuc	#BP_Win	avgMFE	avgZ	avgED	SumZ	SumZ/#TotalWindows	BPs= 7
nt-839	-	C	120	-	-	-	-	-
839	NoBP	C	12	-39.64	-1.81	21.93	-21.76	-0.18
839	755	G	4	-31.42	-0.82	21.12	-3.3	-0.03
839	812	G	15	-32.11	-0.65	27.4	-9.75	-0.08
839	833	G	20	-33.92	-1.19	16.38	-23.83	-0.2
839	860	G	41	-36.26	-1.14	27.7	-46.67	-0.39
839	877	G	22	-33.05	-0.79	22.32	-17.33	-0.14
839	934	G	5	-41.02	-1.99	26.58	-9.97	-0.08
839	920	G	1	-46.9	-3.14	29.61	-3.14	-0.03

i-nuc	BP(j)	Nuc	#BP_Win	avgMFE	avgZ	avgED	SumZ	SumZ/#TotalWindows	BPs= 5
nt-840	-	U	120	-	-	-	-	-
840	NoBP	U	70	-36.42	-1.32	24.04	-92.31	-0.77
840	754	A	4	-31.42	-0.82	21.12	-3.3	-0.03
840	811	A	15	-32.11	-0.65	27.4	-9.75	-0.08
840	876	A	25	-33.38	-0.81	21.8	-20.35	-0.17
840	933	G	5	-41.02	-1.99	26.58	-9.97	-0.08
840	919	A	1	-46.9	-3.14	29.61	-3.14	-0.03

i-nuc	BP(j)	Nuc	#BP_Win	avgMFE	avgZ	avgED	SumZ	SumZ/#TotalWindows	BPs= 5
nt-841	-	G	120	-	-	-	-	-
841	753	U	4	-31.42	-0.82	21.12	-3.3	-0.03
841	810	U	15	-32.11	-0.65	27.4	-9.75	-0.08
841	NoBP	G	20	-33.92	-1.19	16.38	-23.83	-0.2
841	858	U	52	-37.8	-1.46	26.98	-75.8	-0.63
841	875	C	28	-34.33	-0.94	22.44	-26.31	-0.22
841	918	U	1	-46.9	-3.14	29.61	-3.14	-0.03

i-nuc	BP(j)	Nuc	#BP_Win	avgMFE	avgZ	avgED	SumZ	SumZ/#TotalWindows	BPs= 4
nt-842	-	G	120	-	-	-	-	-
842	NoBP	G	24	-34.22	-1.28	16.76	-30.62	-0.26
842	809	U	15	-32.11	-0.65	27.4	-9.75	-0.08
842	857	C	52	-37.8	-1.46	26.98	-75.8	-0.63
842	874	C	28	-34.33	-0.94	22.44	-26.31	-0.22
842	917	C	1	-46.9	-3.14	29.61	-3.14	-0.03

i-nuc	BP(j)	Nuc	#BP_Win	avgMFE	avgZ	avgED	SumZ	SumZ/#TotalWindows	BPs= 3
nt-843	-	G	120	-	-	-	-	-
843	NoBP	G	25	-35.44	-1.51	16.8	-37.78	-0.31
843	808	C	15	-32.11	-0.65	27.4	-9.75	-0.08
843	856	U	52	-37.8	-1.46	26.98	-75.8	-0.63
843	873	C	28	-34.33	-0.94	22.44	-26.31	-0.22

i-nuc	BP(j)	Nuc	#BP_Win	avgMFE	avgZ	avgED	SumZ	SumZ/#TotalWindows	BPs= 2
nt-844	-	A	120	-	-	-	-	-
844	NoBP	A	53	-35.21	-1.29	19.53	-68.59	-0.57
844	807	U	15	-32.11	-0.65	27.4	-9.75	-0.08
844	855	U	52	-37.8	-1.46	26.98	-75.8	-0.63

i-nuc	BP(j)	Nuc	#BP_Win	avgMFE	avgZ	avgED	SumZ	SumZ/#TotalWindows	BPs= 1
nt-845	-	A	120	-	-	-	-	-
845	NoBP	A	68	-34.8	-1.22	20.88	-82.79	-0.69
845	854	U	52	-37.8	-1.46	26.98	-75.8	-0.63

i-nuc	BP(j)	Nuc	#BP_Win	avgMFE	avgZ	avgED	SumZ	SumZ/#TotalWindows	BPs= 3
nt-846	-	A	120	-	-	-	-	-
846	NoBP	A	8	-29.08	-0.29	26.97	-2.35	-0.02
846	826	U	20	-33.92	-1.19	16.38	-23.83	-0.2
846	853	U	52	-37.8	-1.46	26.98	-75.8	-0.63
846	870	U	40	-36.87	-1.52	21.24	-60.91	-0.51

i-nuc	BP(j)	Nuc	#BP_Win	avgMFE	avgZ	avgED	SumZ	SumZ/#TotalWindows	BPs= 3
nt-847	-	U	120	-	-	-	-	-
847	NoBP	U	7	-29.0	-0.29	25.93	-2.0	-0.02
847	825	A	20	-33.92	-1.19	16.38	-23.83	-0.2
847	852	G	52	-37.8	-1.46	26.98	-75.8	-0.63
847	869	A	41	-37.17	-1.6	20.85	-65.6	-0.55

i-nuc	BP(j)	Nuc	#BP_Win	avgMFE	avgZ	avgED	SumZ	SumZ/#TotalWindows	BPs= 2
nt-848	-	G	120	-	-	-	-	-
848	NoBP	G	58	-36.89	-1.34	26.76	-77.55	-0.65
848	824	C	20	-33.92	-1.19	16.38	-23.83	-0.2
848	868	C	42	-37.44	-1.67	20.47	-70.28	-0.59

i-nuc	BP(j)	Nuc	#BP_Win	avgMFE	avgZ	avgED	SumZ	SumZ/#TotalWindows	BPs= 1
nt-849	-	G	120	-	-	-	-	-
849	NoBP	G	78	-36.35	-1.35	23.83	-105.18	-0.88
849	867	C	42	-37.44	-1.67	20.47	-70.28	-0.59

i-nuc	BP(j)	Nuc	#BP_Win	avgMFE	avgZ	avgED	SumZ	SumZ/#TotalWindows	BPs= 2
nt-850	-	U	120	-	-	-	-	-
850	NoBP	U	58	-37.47	-1.47	26.06	-85.3	-0.71
850	822	G	20	-33.92	-1.19	16.38	-23.83	-0.2
850	866	G	42	-37.44	-1.67	20.47	-70.28	-0.59

i-nuc	BP(j)	Nuc	#BP_Win	avgMFE	avgZ	avgED	SumZ	SumZ/#TotalWindows	BPs= 2
nt-851	-	A	120	-	-	-	-	-
851	NoBP	A	58	-37.77	-1.54	25.8	-89.34	-0.74
851	821	U	20	-33.92	-1.19	16.38	-23.83	-0.2
851	865	U	42	-37.44	-1.67	20.47	-70.28	-0.59

i-nuc	BP(j)	Nuc	#BP_Win	avgMFE	avgZ	avgED	SumZ	SumZ/#TotalWindows	BPs= 2
nt-852	-	G	120	-	-	-	-	-
852	NoBP	G	48	-37.8	-1.83	19.61	-87.87	-0.73
852	820	C	20	-33.92	-1.19	16.38	-23.83	-0.2
852	847	U	52	-37.8	-1.46	26.98	-75.8	-0.63

i-nuc	BP(j)	Nuc	#BP_Win	avgMFE	avgZ	avgED	SumZ	SumZ/#TotalWindows	BPs= 2
nt-853	-	U	120	-	-	-	-	-
853	NoBP	U	48	-38.15	-1.91	19.38	-91.82	-0.77
853	819	A	20	-33.92	-1.19	16.38	-23.83	-0.2
853	846	A	52	-37.8	-1.46	26.98	-75.8	-0.63

i-nuc	BP(j)	Nuc	#BP_Win	avgMFE	avgZ	avgED	SumZ	SumZ/#TotalWindows	BPs= 2
nt-854	-	U	120	-	-	-	-	-
854	818	A	15	-31.4	-0.97	15.5	-14.51	-0.12
854	845	A	52	-37.8	-1.46	26.98	-75.8	-0.63
854	NoBP	U	53	-38.78	-1.98	19.05	-105.02	-0.88

i-nuc	BP(j)	Nuc	#BP_Win	avgMFE	avgZ	avgED	SumZ	SumZ/#TotalWindows	BPs= 2
nt-855	-	U	120	-	-	-	-	-
855	817	G	13	-30.91	-0.99	13.58	-12.82	-0.11
855	844	A	52	-37.8	-1.46	26.98	-75.8	-0.63
855	NoBP	U	55	-38.93	-2.0	19.09	-110.17	-0.92

i-nuc	BP(j)	Nuc	#BP_Win	avgMFE	avgZ	avgED	SumZ	SumZ/#TotalWindows	BPs= 6
nt-856	-	U	120	-	-	-	-	-
856	816	A	8	-31.5	-1.07	12.5	-8.54	-0.07
856	757	A	4	-29.8	-0.82	15.18	-3.29	-0.03
856	843	G	52	-37.8	-1.46	26.98	-75.8	-0.63
856	NoBP	U	50	-38.8	-2.07	18.67	-103.49	-0.86
856	818	A	4	-41.82	-2.05	16.22	-8.21	-0.07
856	936	A	1	-39.8	-1.14	31.16	-1.14	-0.01
856	938	A	1	-40.2	-1.11	30.22	-1.11	-0.01

i-nuc	BP(j)	Nuc	#BP_Win	avgMFE	avgZ	avgED	SumZ	SumZ/#TotalWindows	BPs= 5
nt-857	-	C	120	-	-	-	-	-
857	NoBP	C	58	-38.04	-1.98	17.76	-114.58	-0.95
857	756	G	4	-29.8	-0.82	15.18	-3.29	-0.03
857	842	G	52	-37.8	-1.46	26.98	-75.8	-0.63
857	817	G	4	-41.82	-2.05	16.22	-8.21	-0.07
857	935	G	1	-39.8	-1.14	31.16	-1.14	-0.01
857	937	G	1	-40.2	-1.11	30.22	-1.11	-0.01

i-nuc	BP(j)	Nuc	#BP_Win	avgMFE	avgZ	avgED	SumZ	SumZ/#TotalWindows	BPs= 5
nt-858	-	U	120	-	-	-	-	-
858	NoBP	U	58	-38.29	-2.02	17.71	-117.23	-0.98
858	755	G	4	-29.8	-0.82	15.18	-3.29	-0.03
858	841	G	52	-37.8	-1.46	26.98	-75.8	-0.63
858	816	A	4	-41.82	-2.05	16.22	-8.21	-0.07
858	934	G	1	-39.8	-1.14	31.16	-1.14	-0.01
858	936	A	1	-40.2	-1.11	30.22	-1.11	-0.01

i-nuc	BP(j)	Nuc	#BP_Win	avgMFE	avgZ	avgED	SumZ	SumZ/#TotalWindows	BPs= 4
nt-859	-	U	120	-	-	-	-	-
859	NoBP	U	110	-38.19	-1.78	22.06	-195.82	-1.63
859	754	A	4	-29.8	-0.82	15.18	-3.29	-0.03
859	815	A	4	-41.82	-2.05	16.22	-8.21	-0.07
859	933	G	1	-39.8	-1.14	31.16	-1.14	-0.01
859	935	G	1	-40.2	-1.11	30.22	-1.11	-0.01

i-nuc	BP(j)	Nuc	#BP_Win	avgMFE	avgZ	avgED	SumZ	SumZ/#TotalWindows	BPs= 4
nt-860	-	G	120	-	-	-	-	-
860	NoBP	G	69	-39.35	-2.13	18.61	-147.22	-1.23
860	753	U	4	-29.8	-0.82	15.18	-3.29	-0.03
860	839	C	41	-36.26	-1.14	27.7	-46.67	-0.39
860	814	U	4	-41.82	-2.05	16.22	-8.21	-0.07
860	922	U	2	-46.7	-3.52	32.74	-7.05	-0.06

i-nuc	BP(j)	Nuc	#BP_Win	avgMFE	avgZ	avgED	SumZ	SumZ/#TotalWindows	BPs= 4
nt-861	-	U	120	-	-	-	-	-
861	NoBP	U	109	-38.31	-1.8	21.89	-195.74	-1.63
861	752	A	4	-29.8	-0.82	15.18	-3.29	-0.03
861	813	G	4	-41.82	-2.05	16.22	-8.21	-0.07
861	933	G	1	-40.2	-1.11	30.22	-1.11	-0.01
861	921	A	2	-46.7	-3.52	32.74	-7.05	-0.06

i-nuc	BP(j)	Nuc	#BP_Win	avgMFE	avgZ	avgED	SumZ	SumZ/#TotalWindows	BPs= 3
nt-862	-	C	120	-	-	-	-	-
862	NoBP	C	113	-38.14	-1.79	21.62	-202.06	-1.68
862	812	G	4	-41.82	-2.05	16.22	-8.21	-0.07
862	932	G	1	-40.2	-1.11	30.22	-1.11	-0.01
862	920	G	2	-46.7	-3.52	32.74	-7.05	-0.06

i-nuc	BP(j)	Nuc	#BP_Win	avgMFE	avgZ	avgED	SumZ	SumZ/#TotalWindows	BPs= 2
nt-863	-	U	120	-	-	-	-	-
863	NoBP	U	114	-38.28	-1.81	21.66	-206.33	-1.72
863	811	A	4	-41.82	-2.05	16.22	-8.21	-0.07
863	919	A	2	-46.7	-3.52	32.74	-7.05	-0.06

i-nuc	BP(j)	Nuc	#BP_Win	avgMFE	avgZ	avgED	SumZ	SumZ/#TotalWindows	BPs= 4
nt-864	-	G	120	-	-	-	-	-
864	NoBP	G	66	-39.5	-2.28	17.22	-150.7	-1.26
864	837	U	41	-36.26	-1.14	27.7	-46.67	-0.39
864	810	U	4	-41.82	-2.05	16.22	-8.21	-0.07
864	928	C	7	-40.73	-1.75	27.75	-12.22	-0.1
864	918	U	2	-46.7	-3.52	32.74	-7.05	-0.06

i-nuc	BP(j)	Nuc	#BP_Win	avgMFE	avgZ	avgED	SumZ	SumZ/#TotalWindows	BPs= 2
nt-865	-	U	120	-	-	-	-	-
865	NoBP	U	37	-43.14	-3.01	16.11	-111.43	-0.93
865	836	A	41	-36.26	-1.14	27.7	-46.67	-0.39
865	851	A	42	-37.44	-1.67	20.47	-70.28	-0.59

i-nuc	BP(j)	Nuc	#BP_Win	avgMFE	avgZ	avgED	SumZ	SumZ/#TotalWindows	BPs= 4
nt-866	-	G	120	-	-	-	-	-
866	NoBP	G	20	-44.29	-3.76	9.81	-75.24	-0.63
866	835	U	41	-36.26	-1.14	27.7	-46.67	-0.39
866	850	U	42	-37.44	-1.67	20.47	-70.28	-0.59
866	926	U	15	-42.2	-2.17	21.88	-32.54	-0.27
866	917	C	2	-46.7	-3.52	32.74	-7.05	-0.06

i-nuc	BP(j)	Nuc	#BP_Win	avgMFE	avgZ	avgED	SumZ	SumZ/#TotalWindows	BPs= 4
nt-867	-	C	120	-	-	-	-	-
867	NoBP	C	20	-45.09	-3.94	9.29	-78.89	-0.66
867	834	G	41	-36.26	-1.14	27.7	-46.67	-0.39
867	849	G	42	-37.44	-1.67	20.47	-70.28	-0.59
867	925	G	15	-42.2	-2.17	21.88	-32.54	-0.27
867	916	G	2	-46.7	-3.52	32.74	-7.05	-0.06

i-nuc	BP(j)	Nuc	#BP_Win	avgMFE	avgZ	avgED	SumZ	SumZ/#TotalWindows	BPs= 4
nt-868	-	C	120	-	-	-	-	-
868	833	G	41	-36.26	-1.14	27.7	-46.67	-0.39
868	848	G	42	-37.44	-1.67	20.47	-70.28	-0.59
868	924	G	15	-42.2	-2.17	21.88	-32.54	-0.27
868	915	G	2	-46.7	-3.52	32.74	-7.05	-0.06
868	NoBP	C	20	-45.9	-4.14	8.76	-82.83	-0.69

i-nuc	BP(j)	Nuc	#BP_Win	avgMFE	avgZ	avgED	SumZ	SumZ/#TotalWindows	BPs= 5
nt-869	-	A	120	-	-	-	-	-
869	832	U	39	-36.26	-1.12	27.66	-43.78	-0.36
869	847	U	41	-37.17	-1.6	20.85	-65.6	-0.55
869	923	U	15	-42.2	-2.17	21.88	-32.54	-0.27
869	922	U	1	-42.6	-2.42	29.64	-2.42	-0.02
869	914	U	2	-46.7	-3.52	32.74	-7.05	-0.06
869	NoBP	A	22	-46.03	-4.19	8.41	-92.13	-0.77

i-nuc	BP(j)	Nuc	#BP_Win	avgMFE	avgZ	avgED	SumZ	SumZ/#TotalWindows	BPs= 4
nt-870	-	U	120	-	-	-	-	-
870	831	G	37	-36.22	-1.1	27.78	-40.74	-0.34
870	846	A	40	-36.87	-1.52	21.24	-60.91	-0.51
870	921	A	16	-42.22	-2.18	22.36	-34.96	-0.29
870	NoBP	U	25	-45.99	-4.13	8.96	-103.37	-0.86
870	912	G	2	-46.7	-3.52	32.74	-7.05	-0.06

i-nuc	BP(j)	Nuc	#BP_Win	avgMFE	avgZ	avgED	SumZ	SumZ/#TotalWindows	BPs= 2
nt-871	-	C	120	-	-	-	-	-
871	NoBP	C	102	-38.99	-2.04	20.49	-208.07	-1.73
871	920	G	16	-42.22	-2.18	22.36	-34.96	-0.29
871	911	G	2	-46.7	-3.52	32.74	-7.05	-0.06

i-nuc	BP(j)	Nuc	#BP_Win	avgMFE	avgZ	avgED	SumZ	SumZ/#TotalWindows	BPs= 1
nt-872	-	A	120	-	-	-	-	-
872	NoBP	A	118	-39.54	-2.09	20.66	-246.1	-2.05
872	910	U	2	-46.7	-3.52	32.74	-7.05	-0.06

i-nuc	BP(j)	Nuc	#BP_Win	avgMFE	avgZ	avgED	SumZ	SumZ/#TotalWindows	BPs= 3
nt-873	-	C	120	-	-	-	-	-
873	NoBP	C	88	-41.53	-2.53	19.79	-222.28	-1.85
873	843	G	28	-34.33	-0.94	22.44	-26.31	-0.22
873	767	G	2	-31.35	-0.44	28.69	-0.87	-0.01
873	909	G	2	-46.7	-3.52	32.74	-7.05	-0.06

i-nuc	BP(j)	Nuc	#BP_Win	avgMFE	avgZ	avgED	SumZ	SumZ/#TotalWindows	BPs= 5
nt-874	-	C	120	-	-	-	-	-
874	NoBP	C	10	-38.17	-1.34	28.28	-13.35	-0.11
874	842	G	28	-34.33	-0.94	22.44	-26.31	-0.22
874	766	G	2	-31.35	-0.44	28.69	-0.87	-0.01
874	823	G	12	-30.28	0.07	34.81	0.88	0.01
874	916	G	66	-44.31	-3.24	15.53	-213.91	-1.78
874	908	G	2	-46.7	-3.52	32.74	-7.05	-0.06

i-nuc	BP(j)	Nuc	#BP_Win	avgMFE	avgZ	avgED	SumZ	SumZ/#TotalWindows	BPs= 5
nt-875	-	C	120	-	-	-	-	-
875	NoBP	C	1	-32.0	-0.54	33.18	-0.54	-0.0
875	841	G	28	-34.33	-0.94	22.44	-26.31	-0.22
875	765	G	2	-31.35	-0.44	28.69	-0.87	-0.01
875	822	G	12	-30.28	0.07	34.81	0.88	0.01
875	915	G	75	-43.84	-3.08	16.72	-230.99	-1.92
875	907	G	2	-46.7	-3.52	32.74	-7.05	-0.06

i-nuc	BP(j)	Nuc	#BP_Win	avgMFE	avgZ	avgED	SumZ	SumZ/#TotalWindows	BPs= 4
nt-876	-	A	120	-	-	-	-	-
876	840	U	25	-33.38	-0.81	21.8	-20.35	-0.17
876	764	U	2	-31.35	-0.44	28.69	-0.87	-0.01
876	821	U	12	-30.28	0.07	34.81	0.88	0.01
876	914	U	79	-43.77	-3.05	17.0	-241.01	-2.01
876	NoBP	A	2	-46.7	-3.52	32.74	-7.05	-0.06

i-nuc	BP(j)	Nuc	#BP_Win	avgMFE	avgZ	avgED	SumZ	SumZ/#TotalWindows	BPs= 5
nt-877	-	G	120	-	-	-	-	-
877	839	C	22	-33.05	-0.79	22.32	-17.33	-0.14
877	763	U	1	-31.5	-0.55	27.06	-0.55	-0.0
877	NoBP	G	1	-31.2	-0.32	30.32	-0.32	-0.0
877	820	C	12	-30.28	0.07	34.81	0.88	0.01
877	913	C	82	-43.6	-3.01	16.75	-247.12	-2.06
877	905	U	2	-46.7	-3.52	32.74	-7.05	-0.06

i-nuc	BP(j)	Nuc	#BP_Win	avgMFE	avgZ	avgED	SumZ	SumZ/#TotalWindows	BPs= 3
nt-878	-	C	120	-	-	-	-	-
878	NoBP	C	29	-31.8	-0.39	27.04	-11.35	-0.09
878	817	G	5	-31.98	-0.68	30.4	-3.4	-0.03
878	912	G	84	-43.45	-2.99	16.6	-250.92	-2.09
878	904	G	2	-46.7	-3.52	32.74	-7.05	-0.06

i-nuc	BP(j)	Nuc	#BP_Win	avgMFE	avgZ	avgED	SumZ	SumZ/#TotalWindows	BPs= 3
nt-879	-	U	120	-	-	-	-	-
879	NoBP	U	29	-31.87	-0.42	26.94	-12.23	-0.1
879	816	A	5	-31.98	-0.68	30.4	-3.4	-0.03
879	911	G	84	-43.45	-2.99	16.6	-250.92	-2.09
879	903	G	2	-46.7	-3.52	32.74	-7.05	-0.06

i-nuc	BP(j)	Nuc	#BP_Win	avgMFE	avgZ	avgED	SumZ	SumZ/#TotalWindows	BPs= 1
nt-880	-	G	120	-	-	-	-	-
880	NoBP	G	36	-32.76	-0.65	27.44	-23.52	-0.2
880	910	U	84	-43.45	-2.99	16.6	-250.92	-2.09

i-nuc	BP(j)	Nuc	#BP_Win	avgMFE	avgZ	avgED	SumZ	SumZ/#TotalWindows	BPs= 3
nt-881	-	U	120	-	-	-	-	-
881	NoBP	U	22	-31.93	-0.58	26.33	-12.69	-0.11
881	818	A	7	-29.07	0.61	37.95	4.28	0.04
881	909	G	89	-43.07	-2.92	16.32	-260.01	-2.17
881	902	A	2	-46.7	-3.52	32.74	-7.05	-0.06

i-nuc	BP(j)	Nuc	#BP_Win	avgMFE	avgZ	avgED	SumZ	SumZ/#TotalWindows	BPs= 6
nt-882	-	C	120	-	-	-	-	-
882	NoBP	C	6	-30.7	-0.01	31.24	-0.03	-0.0
882	834	G	8	-32.11	-0.88	23.73	-7.07	-0.06
882	813	G	5	-31.98	-0.68	30.4	-3.4	-0.03
882	817	G	7	-29.07	0.61	37.95	4.28	0.04
882	908	G	91	-42.88	-2.87	16.16	-261.44	-2.18
882	901	G	2	-46.7	-3.52	32.74	-7.05	-0.06
882	1001	G	1	-37.4	-2.15	25.68	-2.15	-0.02

i-nuc	BP(j)	Nuc	#BP_Win	avgMFE	avgZ	avgED	SumZ	SumZ/#TotalWindows	BPs= 5
nt-883	-	C	120	-	-	-	-	-
883	NoBP	C	12	-30.17	0.22	35.7	2.59	0.02
883	833	G	8	-32.11	-0.88	23.73	-7.07	-0.06
883	812	G	5	-31.98	-0.68	30.4	-3.4	-0.03
883	907	G	92	-42.75	-2.84	16.18	-261.28	-2.18
883	900	G	2	-46.7	-3.52	32.74	-7.05	-0.06
883	1000	G	1	-37.4	-2.15	25.68	-2.15	-0.02

i-nuc	BP(j)	Nuc	#BP_Win	avgMFE	avgZ	avgED	SumZ	SumZ/#TotalWindows	BPs= 8
nt-884	-	U	120	-	-	-	-	-
884	NoBP	U	2	-34.25	-1.27	21.63	-2.54	-0.02
884	811	A	5	-31.98	-0.68	30.4	-3.4	-0.03
884	825	A	7	-32.16	-0.94	23.88	-6.58	-0.05
884	836	A	3	-30.23	0.23	37.29	0.68	0.01
884	815	A	7	-29.07	0.61	37.95	4.28	0.04
884	906	A	92	-42.75	-2.84	16.18	-261.28	-2.18
884	899	A	2	-46.7	-3.52	32.74	-7.05	-0.06
884	999	G	1	-37.4	-2.15	25.68	-2.15	-0.02
884	1003	A	1	-37.5	-2.44	14.45	-2.44	-0.02

i-nuc	BP(j)	Nuc	#BP_Win	avgMFE	avgZ	avgED	SumZ	SumZ/#TotalWindows	BPs= 8
nt-885	-	G	120	-	-	-	-	-
885	810	U	5	-31.98	-0.68	30.4	-3.4	-0.03
885	824	C	7	-32.16	-0.94	23.88	-6.58	-0.05
885	835	U	3	-30.23	0.23	37.29	0.68	0.01
885	814	U	7	-29.07	0.61	37.95	4.28	0.04
885	905	U	92	-42.75	-2.84	16.18	-261.28	-2.18
885	895	U	2	-46.7	-3.52	32.74	-7.05	-0.06
885	998	C	1	-37.4	-2.15	25.68	-2.15	-0.02
885	1002	U	3	-37.13	-2.33	16.46	-6.98	-0.06

i-nuc	BP(j)	Nuc	#BP_Win	avgMFE	avgZ	avgED	SumZ	SumZ/#TotalWindows	BPs= 6
nt-886	-	C	120	-	-	-	-	-
886	NoBP	C	5	-32.94	-0.94	30.1	-4.68	-0.04
886	823	G	7	-32.16	-0.94	23.88	-6.58	-0.05
886	834	G	3	-30.23	0.23	37.29	0.68	0.01
886	813	G	7	-29.07	0.61	37.95	4.28	0.04
886	904	G	92	-42.75	-2.84	16.18	-261.28	-2.18
886	894	G	2	-46.7	-3.52	32.74	-7.05	-0.06
886	1001	G	4	-36.62	-2.25	16.96	-8.99	-0.07

i-nuc	BP(j)	Nuc	#BP_Win	avgMFE	avgZ	avgED	SumZ	SumZ/#TotalWindows	BPs= 7
nt-887	-	C	120	-	-	-	-	-
887	822	G	7	-32.16	-0.94	23.88	-6.58	-0.05
887	806	G	3	-31.4	-0.47	32.97	-1.42	-0.01
887	833	G	3	-30.23	0.23	37.29	0.68	0.01
887	812	G	7	-29.07	0.61	37.95	4.28	0.04
887	903	G	92	-42.75	-2.84	16.18	-261.28	-2.18
887	893	G	2	-46.7	-3.52	32.74	-7.05	-0.06
887	NoBP	C	2	-35.65	-2.0	25.41	-4.01	-0.03
887	1000	G	4	-36.62	-2.25	16.96	-8.99	-0.07

i-nuc	BP(j)	Nuc	#BP_Win	avgMFE	avgZ	avgED	SumZ	SumZ/#TotalWindows	BPs= 4
nt-888	-	U	120	-	-	-	-	-
888	NoBP	U	14	-34.32	-1.25	28.72	-17.51	-0.15
888	805	A	3	-31.4	-0.47	32.97	-1.42	-0.01
888	811	A	7	-29.07	0.61	37.95	4.28	0.04
888	902	A	92	-42.75	-2.84	16.18	-261.28	-2.18
888	999	G	4	-36.62	-2.25	16.96	-8.99	-0.07

i-nuc	BP(j)	Nuc	#BP_Win	avgMFE	avgZ	avgED	SumZ	SumZ/#TotalWindows	BPs= 2
nt-889	-	U	120	-	-	-	-	-
889	NoBP	U	25	-33.23	-0.92	29.61	-22.92	-0.19
889	804	A	3	-31.4	-0.47	32.97	-1.42	-0.01
889	901	G	92	-42.75	-2.84	16.18	-261.28	-2.18

i-nuc	BP(j)	Nuc	#BP_Win	avgMFE	avgZ	avgED	SumZ	SumZ/#TotalWindows	BPs= 1
nt-890	-	C	120	-	-	-	-	-
890	NoBP	C	28	-33.09	-0.91	29.92	-25.46	-0.21
890	900	G	92	-42.75	-2.84	16.18	-261.28	-2.18

i-nuc	BP(j)	Nuc	#BP_Win	avgMFE	avgZ	avgED	SumZ	SumZ/#TotalWindows	BPs= 4
nt-891	-	G	120	-	-	-	-	-
891	NoBP	G	104	-41.62	-2.58	18.11	-268.44	-2.24
891	802	U	3	-31.4	-0.47	32.97	-1.42	-0.01
891	808	C	3	-27.87	1.08	43.27	3.25	0.03
891	992	U	5	-34.72	-2.02	24.51	-10.1	-0.08
891	995	C	5	-36.3	-2.28	17.34	-11.39	-0.09

i-nuc	BP(j)	Nuc	#BP_Win	avgMFE	avgZ	avgED	SumZ	SumZ/#TotalWindows	BPs= 5
nt-892	-	U	120	-	-	-	-	-
892	NoBP	U	99	-42.13	-2.69	17.57	-266.39	-2.22
892	801	A	3	-31.4	-0.47	32.97	-1.42	-0.01
892	828	A	3	-30.23	0.23	37.29	0.68	0.01
892	804	A	4	-29.98	0.26	33.96	1.03	0.01
892	991	A	6	-34.5	-2.01	23.31	-12.06	-0.1
892	994	A	5	-36.3	-2.28	17.34	-11.39	-0.09

i-nuc	BP(j)	Nuc	#BP_Win	avgMFE	avgZ	avgED	SumZ	SumZ/#TotalWindows	BPs= 6
nt-893	-	G	120	-	-	-	-	-
893	NoBP	G	96	-42.16	-2.7	17.16	-258.74	-2.16
893	800	C	3	-31.4	-0.47	32.97	-1.42	-0.01
893	827	C	3	-30.23	0.23	37.29	0.68	0.01
893	803	U	4	-29.98	0.26	33.96	1.03	0.01
893	887	C	2	-46.7	-3.52	32.74	-7.05	-0.06
893	990	C	7	-34.33	-2.01	22.48	-14.09	-0.12
893	993	U	5	-36.3	-2.28	17.34	-11.39	-0.09

i-nuc	BP(j)	Nuc	#BP_Win	avgMFE	avgZ	avgED	SumZ	SumZ/#TotalWindows	BPs= 6
nt-894	-	G	120	-	-	-	-	-
894	NoBP	G	103	-41.63	-2.65	17.55	-272.65	-2.27
894	799	U	2	-31.5	-0.44	33.56	-0.89	-0.01
894	826	U	3	-30.23	0.23	37.29	0.68	0.01
894	802	U	4	-29.98	0.26	33.96	1.03	0.01
894	886	C	2	-46.7	-3.52	32.74	-7.05	-0.06
894	992	U	5	-36.3	-2.28	17.34	-11.39	-0.09
894	990	C	1	-31.4	-1.59	21.5	-1.59	-0.01

i-nuc	BP(j)	Nuc	#BP_Win	avgMFE	avgZ	avgED	SumZ	SumZ/#TotalWindows	BPs= 7
nt-895	-	U	120	-	-	-	-	-
895	NoBP	U	94	-42.51	-2.79	16.55	-262.17	-2.18
895	825	A	3	-30.23	0.23	37.29	0.68	0.01
895	801	A	4	-29.98	0.26	33.96	1.03	0.01
895	804	A	3	-27.87	1.08	43.27	3.25	0.03
895	885	G	2	-46.7	-3.52	32.74	-7.05	-0.06
895	988	A	8	-33.85	-1.93	22.07	-15.47	-0.13
895	991	A	5	-36.3	-2.28	17.34	-11.39	-0.09
895	989	G	1	-31.4	-1.59	21.5	-1.59	-0.01

i-nuc	BP(j)	Nuc	#BP_Win	avgMFE	avgZ	avgED	SumZ	SumZ/#TotalWindows	BPs= 5
nt-896	-	G	120	-	-	-	-	-
896	NoBP	G	97	-42.47	-2.8	16.82	-271.64	-2.26
896	824	C	3	-30.23	0.23	37.29	0.68	0.01
896	800	C	4	-29.98	0.26	33.96	1.03	0.01
896	803	U	3	-27.87	1.08	43.27	3.25	0.03
896	987	C	8	-33.85	-1.93	22.07	-15.47	-0.13
896	990	C	5	-36.3	-2.28	17.34	-11.39	-0.09

i-nuc	BP(j)	Nuc	#BP_Win	avgMFE	avgZ	avgED	SumZ	SumZ/#TotalWindows	BPs= 3
nt-897	-	A	120	-	-	-	-	-
897	NoBP	A	103	-42.04	-2.72	17.23	-280.63	-2.34
897	799	U	4	-29.98	0.26	33.96	1.03	0.01
897	802	U	3	-27.87	1.08	43.27	3.25	0.03
897	985	U	10	-33.06	-1.82	21.64	-18.15	-0.15

i-nuc	BP(j)	Nuc	#BP_Win	avgMFE	avgZ	avgED	SumZ	SumZ/#TotalWindows	BPs= 3
nt-898	-	G	120	-	-	-	-	-
898	798	C	4	-29.98	0.26	33.96	1.03	0.01
898	800	C	3	-27.87	1.08	43.27	3.25	0.03
898	NoBP	G	103	-42.01	-2.73	17.06	-281.36	-2.34
898	984	C	10	-33.06	-1.82	21.64	-18.15	-0.15

i-nuc	BP(j)	Nuc	#BP_Win	avgMFE	avgZ	avgED	SumZ	SumZ/#TotalWindows	BPs= 5
nt-899	-	A	120	-	-	-	-	-
899	NoBP	A	95	-42.33	-2.74	16.82	-259.91	-2.17
899	799	U	3	-27.87	1.08	43.27	3.25	0.03
899	821	U	2	-29.15	0.63	37.66	1.26	0.01
899	884	U	2	-46.7	-3.52	32.74	-7.05	-0.06
899	983	U	10	-33.06	-1.82	21.64	-18.15	-0.15
899	985	U	8	-33.91	-1.94	18.68	-15.52	-0.13

i-nuc	BP(j)	Nuc	#BP_Win	avgMFE	avgZ	avgED	SumZ	SumZ/#TotalWindows	BPs= 7
nt-900	-	G	120	-	-	-	-	-
900	NoBP	G	2	-29.05	0.68	40.16	1.37	0.01
900	798	C	3	-27.87	1.08	43.27	3.25	0.03
900	820	C	2	-29.15	0.63	37.66	1.26	0.01
900	890	C	92	-42.75	-2.84	16.18	-261.28	-2.18
900	883	C	2	-46.7	-3.52	32.74	-7.05	-0.06
900	982	U	10	-33.06	-1.82	21.64	-18.15	-0.15
900	984	C	8	-33.91	-1.94	18.68	-15.52	-0.13
900	985	U	1	-28.6	-1.03	26.0	-1.03	-0.01

i-nuc	BP(j)	Nuc	#BP_Win	avgMFE	avgZ	avgED	SumZ	SumZ/#TotalWindows	BPs= 8
nt-901	-	G	120	-	-	-	-	-
901	NoBP	G	1	-28.6	0.94	44.54	0.94	0.01
901	797	C	3	-27.87	1.08	43.27	3.25	0.03
901	800	C	2	-29.15	0.63	37.66	1.26	0.01
901	889	U	92	-42.75	-2.84	16.18	-261.28	-2.18
901	882	C	2	-46.7	-3.52	32.74	-7.05	-0.06
901	981	U	10	-33.06	-1.82	21.64	-18.15	-0.15
901	983	U	8	-33.91	-1.94	18.68	-15.52	-0.13
901	984	C	1	-28.6	-1.03	26.0	-1.03	-0.01
901	990	C	1	-28.9	-1.3	24.78	-1.3	-0.01

i-nuc	BP(j)	Nuc	#BP_Win	avgMFE	avgZ	avgED	SumZ	SumZ/#TotalWindows	BPs= 5
nt-902	-	A	120	-	-	-	-	-
902	NoBP	A	15	-31.43	-1.16	26.19	-17.45	-0.15
902	799	U	2	-29.15	0.63	37.66	1.26	0.01
902	888	U	92	-42.75	-2.84	16.18	-261.28	-2.18
902	881	U	2	-46.7	-3.52	32.74	-7.05	-0.06
902	982	U	8	-33.91	-1.94	18.68	-15.52	-0.13
902	983	U	1	-28.6	-1.03	26.0	-1.03	-0.01

i-nuc	BP(j)	Nuc	#BP_Win	avgMFE	avgZ	avgED	SumZ	SumZ/#TotalWindows	BPs= 4
nt-903	-	G	120	-	-	-	-	-
903	NoBP	G	23	-32.3	-1.54	22.58	-35.32	-0.29
903	798	C	2	-29.15	0.63	37.66	1.26	0.01
903	887	C	92	-42.75	-2.84	16.18	-261.28	-2.18
903	879	U	2	-46.7	-3.52	32.74	-7.05	-0.06
903	982	U	1	-28.6	-1.03	26.0	-1.03	-0.01

i-nuc	BP(j)	Nuc	#BP_Win	avgMFE	avgZ	avgED	SumZ	SumZ/#TotalWindows	BPs= 6
nt-904	-	G	120	-	-	-	-	-
904	NoBP	G	1	-27.2	1.24	42.59	1.24	0.01
904	797	C	2	-29.15	0.63	37.66	1.26	0.01
904	886	C	92	-42.75	-2.84	16.18	-261.28	-2.18
904	878	C	2	-46.7	-3.52	32.74	-7.05	-0.06
904	979	U	18	-33.44	-1.87	20.32	-33.67	-0.28
904	981	U	1	-28.6	-1.03	26.0	-1.03	-0.01
904	987	C	4	-28.6	-1.38	21.63	-5.5	-0.05

i-nuc	BP(j)	Nuc	#BP_Win	avgMFE	avgZ	avgED	SumZ	SumZ/#TotalWindows	BPs= 7
nt-905	-	U	120	-	-	-	-	-
905	796	G	2	-29.15	0.63	37.66	1.26	0.01
905	885	G	92	-42.75	-2.84	16.18	-261.28	-2.18
905	877	G	2	-46.7	-3.52	32.74	-7.05	-0.06
905	978	A	18	-33.44	-1.87	20.32	-33.67	-0.28
905	980	A	1	-28.6	-1.03	26.0	-1.03	-0.01
905	986	A	4	-28.6	-1.38	21.63	-5.5	-0.05
905	1016	A	1	-26.2	-0.95	26.83	-0.95	-0.01

i-nuc	BP(j)	Nuc	#BP_Win	avgMFE	avgZ	avgED	SumZ	SumZ/#TotalWindows	BPs= 5
nt-906	-	A	120	-	-	-	-	-
906	NoBP	A	4	-36.95	-1.78	31.81	-7.12	-0.06
906	884	U	92	-42.75	-2.84	16.18	-261.28	-2.18
906	977	U	18	-33.44	-1.87	20.32	-33.67	-0.28
906	979	U	1	-28.6	-1.03	26.0	-1.03	-0.01
906	985	U	4	-28.6	-1.38	21.63	-5.5	-0.05
906	1015	U	1	-26.2	-0.95	26.83	-0.95	-0.01

i-nuc	BP(j)	Nuc	#BP_Win	avgMFE	avgZ	avgED	SumZ	SumZ/#TotalWindows	BPs= 5
nt-907	-	G	120	-	-	-	-	-
907	883	C	92	-42.75	-2.84	16.18	-261.28	-2.18
907	875	C	2	-46.7	-3.52	32.74	-7.05	-0.06
907	976	U	18	-33.44	-1.87	20.32	-33.67	-0.28
907	NoBP	G	3	-26.23	-0.73	25.27	-2.2	-0.02
907	984	C	4	-28.6	-1.38	21.63	-5.5	-0.05
907	1014	U	1	-26.2	-0.95	26.83	-0.95	-0.01

i-nuc	BP(j)	Nuc	#BP_Win	avgMFE	avgZ	avgED	SumZ	SumZ/#TotalWindows	BPs= 7
nt-908	-	G	120	-	-	-	-	-
908	882	C	91	-42.88	-2.87	16.16	-261.44	-2.18
908	874	C	2	-46.7	-3.52	32.74	-7.05	-0.06
908	975	C	18	-33.44	-1.87	20.32	-33.67	-0.28
908	NoBP	G	1	-28.6	-1.03	26.0	-1.03	-0.01
908	983	U	4	-28.6	-1.38	21.63	-5.5	-0.05
908	1013	U	1	-26.2	-0.95	26.83	-0.95	-0.01
908	998	C	1	-24.9	-0.55	25.85	-0.55	-0.0
908	1026	C	2	-26.05	-0.94	21.71	-1.88	-0.02

i-nuc	BP(j)	Nuc	#BP_Win	avgMFE	avgZ	avgED	SumZ	SumZ/#TotalWindows	BPs= 8
nt-909	-	G	120	-	-	-	-	-
909	NoBP	G	2	-31.95	-0.94	17.68	-1.87	-0.02
909	881	U	89	-43.07	-2.92	16.32	-260.01	-2.17
909	873	C	2	-46.7	-3.52	32.74	-7.05	-0.06
909	974	C	18	-33.44	-1.87	20.32	-33.67	-0.28
909	982	U	4	-28.6	-1.38	21.63	-5.5	-0.05
909	1012	U	1	-26.2	-0.95	26.83	-0.95	-0.01
909	997	U	1	-24.9	-0.55	25.85	-0.55	-0.0
909	1025	U	2	-26.05	-0.94	21.71	-1.88	-0.02
909	1028	C	1	-25.0	-0.85	23.46	-0.85	-0.01

i-nuc	BP(j)	Nuc	#BP_Win	avgMFE	avgZ	avgED	SumZ	SumZ/#TotalWindows	BPs= 8
nt-910	-	U	120	-	-	-	-	-
910	NoBP	U	7	-33.79	-1.58	14.85	-11.03	-0.09
910	880	G	84	-43.45	-2.99	16.6	-250.92	-2.09
910	872	A	2	-46.7	-3.52	32.74	-7.05	-0.06
910	973	G	18	-33.44	-1.87	20.32	-33.67	-0.28
910	980	A	4	-28.6	-1.38	21.63	-5.5	-0.05
910	1011	A	1	-26.2	-0.95	26.83	-0.95	-0.01
910	996	A	1	-24.9	-0.55	25.85	-0.55	-0.0
910	1024	A	2	-26.05	-0.94	21.71	-1.88	-0.02
910	1027	G	1	-25.0	-0.85	23.46	-0.85	-0.01

i-nuc	BP(j)	Nuc	#BP_Win	avgMFE	avgZ	avgED	SumZ	SumZ/#TotalWindows	BPs= 9
nt-911	-	G	120	-	-	-	-	-
911	NoBP	G	6	-33.05	-1.74	14.66	-10.47	-0.09
911	879	U	84	-43.45	-2.99	16.6	-250.92	-2.09
911	871	C	2	-46.7	-3.52	32.74	-7.05	-0.06
911	972	U	18	-33.44	-1.87	20.32	-33.67	-0.28
911	975	C	1	-28.6	-1.03	26.0	-1.03	-0.01
911	979	U	4	-28.6	-1.38	21.63	-5.5	-0.05
911	1010	C	1	-26.2	-0.95	26.83	-0.95	-0.01
911	995	C	1	-24.9	-0.55	25.85	-0.55	-0.0
911	1023	C	2	-26.05	-0.94	21.71	-1.88	-0.02
911	1026	C	1	-25.0	-0.85	23.46	-0.85	-0.01

i-nuc	BP(j)	Nuc	#BP_Win	avgMFE	avgZ	avgED	SumZ	SumZ/#TotalWindows	BPs= 5
nt-912	-	G	120	-	-	-	-	-
912	878	C	84	-43.45	-2.99	16.6	-250.92	-2.09
912	870	U	2	-46.7	-3.52	32.74	-7.05	-0.06
912	NoBP	G	30	-31.9	-1.74	19.99	-52.12	-0.43
912	974	C	1	-28.6	-1.03	26.0	-1.03	-0.01
912	990	C	2	-26.05	-0.94	21.71	-1.88	-0.02
912	1025	U	1	-25.0	-0.85	23.46	-0.85	-0.01

i-nuc	BP(j)	Nuc	#BP_Win	avgMFE	avgZ	avgED	SumZ	SumZ/#TotalWindows	BPs= 3
nt-913	-	C	120	-	-	-	-	-
913	877	G	82	-43.6	-3.01	16.75	-247.12	-2.06
913	NoBP	C	35	-32.58	-1.85	20.39	-64.91	-0.54
913	973	G	1	-28.6	-1.03	26.0	-1.03	-0.01
913	989	G	2	-26.05	-0.94	21.71	-1.88	-0.02

i-nuc	BP(j)	Nuc	#BP_Win	avgMFE	avgZ	avgED	SumZ	SumZ/#TotalWindows	BPs= 6
nt-914	-	U	120	-	-	-	-	-
914	NoBP	U	31	-33.0	-1.82	19.18	-56.44	-0.47
914	876	A	79	-43.77	-3.05	17.0	-241.01	-2.01
914	869	A	2	-46.7	-3.52	32.74	-7.05	-0.06
914	965	A	1	-28.6	-1.03	26.0	-1.03	-0.01
914	988	A	2	-26.05	-0.94	21.71	-1.88	-0.02
914	1024	A	1	-25.0	-0.85	23.46	-0.85	-0.01
914	1030	A	4	-26.42	-1.91	16.26	-7.65	-0.06

i-nuc	BP(j)	Nuc	#BP_Win	avgMFE	avgZ	avgED	SumZ	SumZ/#TotalWindows	BPs= 7
nt-915	-	G	120	-	-	-	-	-
915	875	C	75	-43.84	-3.08	16.72	-230.99	-1.92
915	NoBP	G	30	-34.73	-2.03	19.42	-60.8	-0.51
915	868	C	2	-46.7	-3.52	32.74	-7.05	-0.06
915	964	C	1	-28.6	-1.03	26.0	-1.03	-0.01
915	975	C	4	-28.6	-1.38	21.63	-5.5	-0.05
915	987	C	2	-26.05	-0.94	21.71	-1.88	-0.02
915	1023	C	1	-25.0	-0.85	23.46	-0.85	-0.01
915	1029	U	5	-26.12	-1.71	17.1	-8.56	-0.07

i-nuc	BP(j)	Nuc	#BP_Win	avgMFE	avgZ	avgED	SumZ	SumZ/#TotalWindows	BPs= 7
nt-916	-	G	120	-	-	-	-	-
916	874	C	66	-44.31	-3.24	15.53	-213.91	-1.78
916	824	C	7	-39.96	-1.58	28.1	-11.05	-0.09
916	835	U	2	-39.65	-1.07	32.26	-2.14	-0.02
916	867	C	2	-46.7	-3.52	32.74	-7.05	-0.06
916	NoBP	G	16	-33.77	-2.27	16.4	-36.3	-0.3
916	964	C	18	-33.44	-1.87	20.32	-33.67	-0.28
916	974	C	4	-28.6	-1.38	21.63	-5.5	-0.05
916	1028	C	5	-26.12	-1.71	17.1	-8.56	-0.07

i-nuc	BP(j)	Nuc	#BP_Win	avgMFE	avgZ	avgED	SumZ	SumZ/#TotalWindows	BPs= 6
nt-917	-	C	120	-	-	-	-	-
917	NoBP	C	99	-40.49	-2.85	16.24	-282.3	-2.35
917	823	G	7	-39.96	-1.58	28.1	-11.05	-0.09
917	834	G	2	-39.65	-1.07	32.26	-2.14	-0.02
917	842	G	1	-46.9	-3.14	29.61	-3.14	-0.03
917	866	G	2	-46.7	-3.52	32.74	-7.05	-0.06
917	973	G	4	-28.6	-1.38	21.63	-5.5	-0.05
917	1027	G	5	-26.12	-1.71	17.1	-8.56	-0.07

i-nuc	BP(j)	Nuc	#BP_Win	avgMFE	avgZ	avgED	SumZ	SumZ/#TotalWindows	BPs= 6
nt-918	-	U	120	-	-	-	-	-
918	NoBP	U	29	-42.4	-2.25	21.67	-65.29	-0.54
918	822	G	7	-39.96	-1.58	28.1	-11.05	-0.09
918	833	G	2	-39.65	-1.07	32.26	-2.14	-0.02
918	946	G	3	-41.2	-2.13	31.64	-6.4	-0.05
918	841	G	1	-46.9	-3.14	29.61	-3.14	-0.03
918	864	G	2	-46.7	-3.52	32.74	-7.05	-0.06
918	962	A	76	-38.02	-2.97	13.72	-225.94	-1.88

i-nuc	BP(j)	Nuc	#BP_Win	avgMFE	avgZ	avgED	SumZ	SumZ/#TotalWindows	BPs= 6
nt-919	-	A	120	-	-	-	-	-
919	NoBP	A	27	-42.31	-2.21	21.98	-59.56	-0.5
919	821	U	7	-39.96	-1.58	28.1	-11.05	-0.09
919	832	U	2	-39.65	-1.07	32.26	-2.14	-0.02
919	945	U	3	-41.2	-2.13	31.64	-6.4	-0.05
919	840	U	1	-46.9	-3.14	29.61	-3.14	-0.03
919	863	U	2	-46.7	-3.52	32.74	-7.05	-0.06
919	961	U	78	-38.01	-2.98	13.67	-232.34	-1.94

i-nuc	BP(j)	Nuc	#BP_Win	avgMFE	avgZ	avgED	SumZ	SumZ/#TotalWindows	BPs= 7
nt-920	-	G	120	-	-	-	-	-
920	820	C	7	-39.96	-1.58	28.1	-11.05	-0.09
920	871	C	16	-42.22	-2.18	22.36	-34.96	-0.29
920	827	C	7	-42.36	-2.15	18.41	-15.04	-0.13
920	NoBP	G	4	-40.83	-1.56	31.48	-6.26	-0.05
920	944	U	3	-41.2	-2.13	31.64	-6.4	-0.05
920	839	C	1	-46.9	-3.14	29.61	-3.14	-0.03
920	862	C	2	-46.7	-3.52	32.74	-7.05	-0.06
920	960	C	80	-37.97	-2.98	13.77	-238.11	-1.98

i-nuc	BP(j)	Nuc	#BP_Win	avgMFE	avgZ	avgED	SumZ	SumZ/#TotalWindows	BPs= 6
nt-921	-	A	120	-	-	-	-	-
921	NoBP	A	10	-39.48	-1.79	28.46	-17.93	-0.15
921	870	U	16	-42.22	-2.18	22.36	-34.96	-0.29
921	826	U	7	-42.36	-2.15	18.41	-15.04	-0.13
921	830	U	2	-39.65	-1.07	32.26	-2.14	-0.02
921	943	U	3	-41.2	-2.13	31.64	-6.4	-0.05
921	861	U	2	-46.7	-3.52	32.74	-7.05	-0.06
921	959	U	80	-37.97	-2.98	13.77	-238.11	-1.98

i-nuc	BP(j)	Nuc	#BP_Win	avgMFE	avgZ	avgED	SumZ	SumZ/#TotalWindows	BPs= 4
nt-922	-	U	120	-	-	-	-	-
922	NoBP	U	108	-38.64	-2.73	16.76	-294.55	-2.45
922	825	A	7	-42.36	-2.15	18.41	-15.04	-0.13
922	829	A	2	-39.65	-1.07	32.26	-2.14	-0.02
922	869	A	1	-42.6	-2.42	29.64	-2.42	-0.02
922	860	G	2	-46.7	-3.52	32.74	-7.05	-0.06

i-nuc	BP(j)	Nuc	#BP_Win	avgMFE	avgZ	avgED	SumZ	SumZ/#TotalWindows	BPs= 3
nt-923	-	U	120	-	-	-	-	-
923	NoBP	U	100	-38.32	-2.8	16.08	-279.75	-2.33
923	869	A	15	-42.2	-2.17	21.88	-32.54	-0.27
923	828	A	2	-39.65	-1.07	32.26	-2.14	-0.02
923	941	A	3	-41.2	-2.13	31.64	-6.4	-0.05

i-nuc	BP(j)	Nuc	#BP_Win	avgMFE	avgZ	avgED	SumZ	SumZ/#TotalWindows	BPs= 5
nt-924	-	G	120	-	-	-	-	-
924	NoBP	G	6	-41.15	-1.79	31.14	-10.75	-0.09
924	868	C	15	-42.2	-2.17	21.88	-32.54	-0.27
924	821	U	7	-42.36	-2.15	18.41	-15.04	-0.13
924	827	C	2	-39.65	-1.07	32.26	-2.14	-0.02
924	940	C	3	-41.2	-2.13	31.64	-6.4	-0.05
924	956	C	87	-37.61	-2.92	14.82	-253.64	-2.11

i-nuc	BP(j)	Nuc	#BP_Win	avgMFE	avgZ	avgED	SumZ	SumZ/#TotalWindows	BPs= 5
nt-925	-	G	120	-	-	-	-	-
925	NoBP	G	6	-37.98	-1.67	30.87	-10.05	-0.08
925	867	C	15	-42.2	-2.17	21.88	-32.54	-0.27
925	820	C	7	-42.36	-2.15	18.41	-15.04	-0.13
925	826	U	2	-39.65	-1.07	32.26	-2.14	-0.02
925	939	U	3	-41.2	-2.13	31.64	-6.4	-0.05
925	955	C	87	-37.61	-2.92	14.82	-253.64	-2.11

i-nuc	BP(j)	Nuc	#BP_Win	avgMFE	avgZ	avgED	SumZ	SumZ/#TotalWindows	BPs= 5
nt-926	-	U	120	-	-	-	-	-
926	866	G	15	-42.2	-2.17	21.88	-32.54	-0.27
926	819	A	7	-42.36	-2.15	18.41	-15.04	-0.13
926	NoBP	U	6	-34.82	-1.61	29.61	-9.67	-0.08
926	825	A	2	-39.65	-1.07	32.26	-2.14	-0.02
926	938	A	3	-41.2	-2.13	31.64	-6.4	-0.05
926	954	A	87	-37.61	-2.92	14.82	-253.64	-2.11

i-nuc	BP(j)	Nuc	#BP_Win	avgMFE	avgZ	avgED	SumZ	SumZ/#TotalWindows	BPs= 3
nt-927	-	U	120	-	-	-	-	-
927	NoBP	U	105	-38.25	-2.75	16.9	-288.91	-2.41
927	818	A	7	-42.36	-2.15	18.41	-15.04	-0.13
927	938	A	2	-39.95	-1.12	33.48	-2.25	-0.02
927	954	A	6	-33.33	-2.06	20.81	-12.35	-0.1

i-nuc	BP(j)	Nuc	#BP_Win	avgMFE	avgZ	avgED	SumZ	SumZ/#TotalWindows	BPs= 5
nt-928	-	C	120	-	-	-	-	-
928	NoBP	C	5	-42.08	-2.14	26.01	-10.72	-0.09
928	817	G	7	-42.36	-2.15	18.41	-15.04	-0.13
928	864	G	7	-40.73	-1.75	27.75	-12.22	-0.1
928	937	G	5	-40.7	-1.73	32.38	-8.65	-0.07
928	823	G	1	-39.7	-1.08	31.99	-1.08	-0.01
928	953	G	95	-37.21	-2.84	15.42	-269.39	-2.24

i-nuc	BP(j)	Nuc	#BP_Win	avgMFE	avgZ	avgED	SumZ	SumZ/#TotalWindows	BPs= 4
nt-929	-	U	120	-	-	-	-	-
929	NoBP	U	13	-39.45	-1.72	28.85	-22.4	-0.19
929	816	A	6	-42.57	-2.26	16.32	-13.53	-0.11
929	936	A	5	-40.7	-1.73	32.38	-8.65	-0.07
929	822	G	1	-39.7	-1.08	31.99	-1.08	-0.01
929	952	A	95	-37.21	-2.84	15.42	-269.39	-2.24

i-nuc	BP(j)	Nuc	#BP_Win	avgMFE	avgZ	avgED	SumZ	SumZ/#TotalWindows	BPs= 3
nt-930	-	U	120	-	-	-	-	-
930	815	A	5	-42.76	-2.37	15.27	-11.87	-0.1
930	NoBP	U	13	-37.36	-1.45	28.68	-18.79	-0.16
930	935	G	5	-40.7	-1.73	32.38	-8.65	-0.07
930	951	A	97	-37.32	-2.82	15.7	-273.91	-2.28

i-nuc	BP(j)	Nuc	#BP_Win	avgMFE	avgZ	avgED	SumZ	SumZ/#TotalWindows	BPs= 1
nt-931	-	U	120	-	-	-	-	-
931	NoBP	U	22	-38.02	-1.6	26.4	-35.23	-0.29
931	950	A	98	-37.37	-2.82	15.87	-275.93	-2.3

i-nuc	BP(j)	Nuc	#BP_Win	avgMFE	avgZ	avgED	SumZ	SumZ/#TotalWindows	BPs= 2
nt-932	-	G	120	-	-	-	-	-
932	NoBP	G	21	-36.74	-1.52	26.92	-31.93	-0.27
932	862	C	1	-40.2	-1.11	30.22	-1.11	-0.01
932	949	C	98	-37.37	-2.82	15.87	-275.93	-2.3

i-nuc	BP(j)	Nuc	#BP_Win	avgMFE	avgZ	avgED	SumZ	SumZ/#TotalWindows	BPs= 4
nt-933	-	G	120	-	-	-	-	-
933	NoBP	G	15	-33.45	-1.26	27.78	-18.93	-0.16
933	859	U	1	-39.8	-1.14	31.16	-1.14	-0.01
933	861	U	1	-40.2	-1.11	30.22	-1.11	-0.01
933	840	U	5	-41.02	-1.99	26.58	-9.97	-0.08
933	948	C	98	-37.37	-2.82	15.87	-275.93	-2.3

i-nuc	BP(j)	Nuc	#BP_Win	avgMFE	avgZ	avgED	SumZ	SumZ/#TotalWindows	BPs= 4
nt-934	-	G	120	-	-	-	-	-
934	NoBP	G	10	-40.86	-1.62	28.98	-16.15	-0.13
934	858	U	1	-39.8	-1.14	31.16	-1.14	-0.01
934	839	C	5	-41.02	-1.99	26.58	-9.97	-0.08
934	947	U	98	-37.37	-2.82	15.87	-275.93	-2.3
934	1044	U	6	-18.03	-0.42	28.45	-2.52	-0.02

i-nuc	BP(j)	Nuc	#BP_Win	avgMFE	avgZ	avgED	SumZ	SumZ/#TotalWindows	BPs= 5
nt-935	-	G	120	-	-	-	-	-
935	NoBP	G	101	-37.47	-2.77	16.24	-280.18	-2.33
935	857	C	1	-39.8	-1.14	31.16	-1.14	-0.01
935	859	U	1	-40.2	-1.11	30.22	-1.11	-0.01
935	930	U	5	-40.7	-1.73	32.38	-8.65	-0.07
935	838	C	5	-41.02	-1.99	26.58	-9.97	-0.08
935	1043	C	7	-17.83	-0.54	27.88	-3.79	-0.03

i-nuc	BP(j)	Nuc	#BP_Win	avgMFE	avgZ	avgED	SumZ	SumZ/#TotalWindows	BPs= 6
nt-936	-	A	120	-	-	-	-	-
936	NoBP	A	3	-31.9	-1.18	27.27	-3.54	-0.03
936	856	U	1	-39.8	-1.14	31.16	-1.14	-0.01
936	858	U	1	-40.2	-1.11	30.22	-1.11	-0.01
936	929	U	5	-40.7	-1.73	32.38	-8.65	-0.07
936	837	U	5	-41.02	-1.99	26.58	-9.97	-0.08
936	945	U	98	-37.37	-2.82	15.87	-275.93	-2.3
936	1042	U	7	-17.83	-0.54	27.88	-3.79	-0.03

i-nuc	BP(j)	Nuc	#BP_Win	avgMFE	avgZ	avgED	SumZ	SumZ/#TotalWindows	BPs= 5
nt-937	-	G	120	-	-	-	-	-
937	NoBP	G	7	-40.66	-1.74	28.0	-12.19	-0.1
937	857	C	1	-40.2	-1.11	30.22	-1.11	-0.01
937	928	C	5	-40.7	-1.73	32.38	-8.65	-0.07
937	944	U	98	-37.37	-2.82	15.87	-275.93	-2.3
937	1041	U	7	-17.83	-0.54	27.88	-3.79	-0.03
937	1010	C	2	-15.0	-1.04	16.13	-2.09	-0.02

i-nuc	BP(j)	Nuc	#BP_Win	avgMFE	avgZ	avgED	SumZ	SumZ/#TotalWindows	BPs= 7
nt-938	-	A	120	-	-	-	-	-
938	856	U	1	-40.2	-1.11	30.22	-1.11	-0.01
938	927	U	2	-39.95	-1.12	33.48	-2.25	-0.02
938	NoBP	A	2	-26.2	-0.79	29.74	-1.58	-0.01
938	835	U	5	-41.02	-1.99	26.58	-9.97	-0.08
938	926	U	3	-41.2	-2.13	31.64	-6.4	-0.05
938	943	U	98	-37.37	-2.82	15.87	-275.93	-2.3
938	1040	U	7	-17.83	-0.54	27.88	-3.79	-0.03
938	1009	U	2	-15.0	-1.04	16.13	-2.09	-0.02

i-nuc	BP(j)	Nuc	#BP_Win	avgMFE	avgZ	avgED	SumZ	SumZ/#TotalWindows	BPs= 5
nt-939	-	U	120	-	-	-	-	-
939	NoBP	U	101	-37.44	-2.76	16.38	-279.26	-2.33
939	834	G	5	-41.02	-1.99	26.58	-9.97	-0.08
939	925	G	3	-41.2	-2.13	31.64	-6.4	-0.05
939	1039	A	7	-17.83	-0.54	27.88	-3.79	-0.03
939	1008	A	2	-15.0	-1.04	16.13	-2.09	-0.02
939	1020	A	2	-12.7	-0.51	26.34	-1.02	-0.01

i-nuc	BP(j)	Nuc	#BP_Win	avgMFE	avgZ	avgED	SumZ	SumZ/#TotalWindows	BPs= 5
nt-940	-	C	120	-	-	-	-	-
940	NoBP	C	101	-37.16	-2.76	16.31	-278.35	-2.32
940	833	G	5	-41.02	-1.99	26.58	-9.97	-0.08
940	924	G	3	-41.2	-2.13	31.64	-6.4	-0.05
940	1038	G	7	-17.83	-0.54	27.88	-3.79	-0.03
940	1007	G	2	-15.0	-1.04	16.13	-2.09	-0.02
940	1019	G	2	-12.7	-0.51	26.34	-1.02	-0.01

i-nuc	BP(j)	Nuc	#BP_Win	avgMFE	avgZ	avgED	SumZ	SumZ/#TotalWindows	BPs= 5
nt-941	-	A	120	-	-	-	-	-
941	NoBP	A	101	-36.89	-2.75	16.28	-277.26	-2.31
941	832	U	5	-41.02	-1.99	26.58	-9.97	-0.08
941	923	U	3	-41.2	-2.13	31.64	-6.4	-0.05
941	1037	U	7	-17.83	-0.54	27.88	-3.79	-0.03
941	1006	U	2	-15.0	-1.04	16.13	-2.09	-0.02
941	1018	U	2	-12.7	-0.51	26.34	-1.02	-0.01

i-nuc	BP(j)	Nuc	#BP_Win	avgMFE	avgZ	avgED	SumZ	SumZ/#TotalWindows	BPs= 3
nt-942	-	U	119	-	-	-	-	-
942	831	G	5	-41.02	-1.99	26.58	-9.97	-0.08
942	NoBP	U	105	-36.57	-2.71	16.56	-284.69	-2.39
942	1036	G	7	-17.83	-0.54	27.88	-3.79	-0.03
942	1017	A	2	-12.7	-0.51	26.34	-1.02	-0.01

i-nuc	BP(j)	Nuc	#BP_Win	avgMFE	avgZ	avgED	SumZ	SumZ/#TotalWindows	BPs= 3
nt-943	-	U	118	-	-	-	-	-
943	NoBP	U	15	-22.89	-0.98	25.81	-14.65	-0.12
943	921	A	3	-41.2	-2.13	31.64	-6.4	-0.05
943	938	A	98	-37.37	-2.82	15.87	-275.93	-2.34
943	1016	A	2	-12.7	-0.51	26.34	-1.02	-0.01

i-nuc	BP(j)	Nuc	#BP_Win	avgMFE	avgZ	avgED	SumZ	SumZ/#TotalWindows	BPs= 4
nt-944	-	U	117	-	-	-	-	-
944	NoBP	U	13	-19.68	-0.71	27.56	-9.23	-0.08
944	829	A	1	-42.2	-2.52	22.27	-2.52	-0.02
944	920	G	3	-41.2	-2.13	31.64	-6.4	-0.05
944	937	G	98	-37.37	-2.82	15.87	-275.93	-2.36
944	1004	A	2	-15.0	-1.04	16.13	-2.09	-0.02

i-nuc	BP(j)	Nuc	#BP_Win	avgMFE	avgZ	avgED	SumZ	SumZ/#TotalWindows	BPs= 5
nt-945	-	U	116	-	-	-	-	-
945	NoBP	U	8	-20.7	-0.73	27.88	-5.87	-0.05
945	828	A	1	-42.2	-2.52	22.27	-2.52	-0.02
945	919	A	3	-41.2	-2.13	31.64	-6.4	-0.06
945	936	A	98	-37.37	-2.82	15.87	-275.93	-2.38
945	1003	A	2	-15.0	-1.04	16.13	-2.09	-0.02
945	1011	A	4	-12.35	-0.32	27.13	-1.29	-0.01

i-nuc	BP(j)	Nuc	#BP_Win	avgMFE	avgZ	avgED	SumZ	SumZ/#TotalWindows	BPs= 5
nt-946	-	G	115	-	-	-	-	-
946	827	C	1	-42.2	-2.52	22.27	-2.52	-0.02
946	918	U	3	-41.2	-2.13	31.64	-6.4	-0.06
946	NoBP	G	98	-37.37	-2.82	15.87	-275.93	-2.4
946	955	C	7	-17.83	-0.54	27.88	-3.79	-0.03
946	1002	U	2	-15.0	-1.04	16.13	-2.09	-0.02
946	1010	C	4	-12.35	-0.32	27.13	-1.29	-0.01

i-nuc	BP(j)	Nuc	#BP_Win	avgMFE	avgZ	avgED	SumZ	SumZ/#TotalWindows	BPs= 3
nt-947	-	U	114	-	-	-	-	-
947	NoBP	U	7	-24.71	-1.1	29.06	-7.69	-0.07
947	934	G	98	-37.37	-2.82	15.87	-275.93	-2.42
947	954	A	7	-17.83	-0.54	27.88	-3.79	-0.03
947	1001	G	2	-15.0	-1.04	16.13	-2.09	-0.02

i-nuc	BP(j)	Nuc	#BP_Win	avgMFE	avgZ	avgED	SumZ	SumZ/#TotalWindows	BPs= 3
nt-948	-	C	113	-	-	-	-	-
948	NoBP	C	6	-21.97	-0.88	28.73	-5.29	-0.05
948	933	G	98	-37.37	-2.82	15.87	-275.93	-2.44
948	953	G	7	-17.83	-0.54	27.88	-3.79	-0.03
948	1000	G	2	-15.0	-1.04	16.13	-2.09	-0.02

i-nuc	BP(j)	Nuc	#BP_Win	avgMFE	avgZ	avgED	SumZ	SumZ/#TotalWindows	BPs= 3
nt-949	-	C	112	-	-	-	-	-
949	NoBP	C	8	-20.75	-0.7	28.51	-5.59	-0.05
949	932	G	98	-37.37	-2.82	15.87	-275.93	-2.46
949	999	G	2	-15.0	-1.04	16.13	-2.09	-0.02
949	1007	G	4	-12.35	-0.32	27.13	-1.29	-0.01

i-nuc	BP(j)	Nuc	#BP_Win	avgMFE	avgZ	avgED	SumZ	SumZ/#TotalWindows	BPs= 2
nt-950	-	A	111	-	-	-	-	-
950	931	U	98	-37.37	-2.82	15.87	-275.93	-2.49
950	NoBP	A	9	-17.2	-0.65	25.27	-5.88	-0.05
950	1006	U	4	-12.35	-0.32	27.13	-1.29	-0.01

i-nuc	BP(j)	Nuc	#BP_Win	avgMFE	avgZ	avgED	SumZ	SumZ/#TotalWindows	BPs= 2
nt-951	-	A	110	-	-	-	-	-
951	930	U	97	-37.32	-2.82	15.7	-273.91	-2.49
951	NoBP	A	9	-17.2	-0.65	25.27	-5.88	-0.05
951	1005	U	4	-12.35	-0.32	27.13	-1.29	-0.01

i-nuc	BP(j)	Nuc	#BP_Win	avgMFE	avgZ	avgED	SumZ	SumZ/#TotalWindows	BPs= 2
nt-952	-	A	109	-	-	-	-	-
952	NoBP	A	12	-18.07	-0.63	27.78	-7.5	-0.07
952	929	U	95	-37.21	-2.84	15.42	-269.39	-2.47
952	961	U	2	-15.0	-1.04	16.13	-2.09	-0.02

i-nuc	BP(j)	Nuc	#BP_Win	avgMFE	avgZ	avgED	SumZ	SumZ/#TotalWindows	BPs= 3
nt-953	-	G	108	-	-	-	-	-
953	928	C	95	-37.21	-2.84	15.42	-269.39	-2.49
953	948	C	7	-17.83	-0.54	27.88	-3.79	-0.04
953	960	C	2	-15.0	-1.04	16.13	-2.09	-0.02
953	NoBP	G	4	-12.35	-0.32	27.13	-1.29	-0.01

i-nuc	BP(j)	Nuc	#BP_Win	avgMFE	avgZ	avgED	SumZ	SumZ/#TotalWindows	BPs= 5
nt-954	-	A	107	-	-	-	-	-
954	927	U	6	-33.33	-2.06	20.81	-12.35	-0.12
954	926	U	87	-37.61	-2.92	14.82	-253.64	-2.37
954	1002	U	5	-13.82	-0.39	27.29	-1.97	-0.02
954	947	U	7	-17.83	-0.54	27.88	-3.79	-0.04
954	959	U	2	-15.0	-1.04	16.13	-2.09	-0.02

i-nuc	BP(j)	Nuc	#BP_Win	avgMFE	avgZ	avgED	SumZ	SumZ/#TotalWindows	BPs= 3
nt-955	-	C	106	-	-	-	-	-
955	NoBP	C	7	-26.37	-1.6	20.78	-11.2	-0.11
955	925	G	87	-37.61	-2.92	14.82	-253.64	-2.39
955	1001	G	5	-13.82	-0.39	27.29	-1.97	-0.02
955	946	G	7	-17.83	-0.54	27.88	-3.79	-0.04

i-nuc	BP(j)	Nuc	#BP_Win	avgMFE	avgZ	avgED	SumZ	SumZ/#TotalWindows	BPs= 2
nt-956	-	C	105	-	-	-	-	-
956	NoBP	C	13	-20.27	-0.9	25.36	-11.75	-0.11
956	924	G	87	-37.61	-2.92	14.82	-253.64	-2.42
956	1000	G	5	-13.82	-0.39	27.29	-1.97	-0.02

i-nuc	BP(j)	Nuc	#BP_Win	avgMFE	avgZ	avgED	SumZ	SumZ/#TotalWindows	BPs= 1
nt-957	-	U	104	-	-	-	-	-
957	NoBP	U	99	-35.25	-2.65	16.11	-262.48	-2.52
957	999	G	5	-13.82	-0.39	27.29	-1.97	-0.02

i-nuc	BP(j)	Nuc	#BP_Win	avgMFE	avgZ	avgED	SumZ	SumZ/#TotalWindows	BPs= 0
nt-958	-	U	103	-	-	-	-	-
958	NoBP	U	103	-34.1	-2.54	16.52	-261.31	-2.54

i-nuc	BP(j)	Nuc	#BP_Win	avgMFE	avgZ	avgED	SumZ	SumZ/#TotalWindows	BPs= 2
nt-959	-	U	102	-	-	-	-	-
959	NoBP	U	20	-19.89	-0.88	26.82	-17.69	-0.17
959	921	A	80	-37.97	-2.98	13.77	-238.11	-2.33
959	954	A	2	-15.0	-1.04	16.13	-2.09	-0.02

i-nuc	BP(j)	Nuc	#BP_Win	avgMFE	avgZ	avgED	SumZ	SumZ/#TotalWindows	BPs= 2
nt-960	-	C	101	-	-	-	-	-
960	920	G	80	-37.97	-2.98	13.77	-238.11	-2.36
960	NoBP	C	19	-18.48	-0.74	26.47	-14.06	-0.14
960	953	G	2	-15.0	-1.04	16.13	-2.09	-0.02

i-nuc	BP(j)	Nuc	#BP_Win	avgMFE	avgZ	avgED	SumZ	SumZ/#TotalWindows	BPs= 2
nt-961	-	U	100	-	-	-	-	-
961	919	A	78	-38.01	-2.98	13.67	-232.34	-2.32
961	NoBP	U	20	-18.85	-0.8	25.98	-16.01	-0.16
961	952	A	2	-15.0	-1.04	16.13	-2.09	-0.02

i-nuc	BP(j)	Nuc	#BP_Win	avgMFE	avgZ	avgED	SumZ	SumZ/#TotalWindows	BPs= 1
nt-962	-	A	99	-	-	-	-	-
962	918	U	76	-38.02	-2.97	13.72	-225.94	-2.28
962	NoBP	A	23	-18.85	-0.88	24.65	-20.24	-0.2

i-nuc	BP(j)	Nuc	#BP_Win	avgMFE	avgZ	avgED	SumZ	SumZ/#TotalWindows	BPs= 0
nt-963	-	A	98	-	-	-	-	-
963	NoBP	A	98	-33.4	-2.46	16.36	-241.26	-2.46

i-nuc	BP(j)	Nuc	#BP_Win	avgMFE	avgZ	avgED	SumZ	SumZ/#TotalWindows	BPs= 3
nt-964	-	C	97	-	-	-	-	-
964	NoBP	C	76	-33.43	-2.62	15.31	-199.31	-2.05
964	916	G	18	-33.44	-1.87	20.32	-33.67	-0.35
964	915	G	1	-28.6	-1.03	26.0	-1.03	-0.01
964	973	G	2	-26.05	-0.94	21.71	-1.88	-0.02

i-nuc	BP(j)	Nuc	#BP_Win	avgMFE	avgZ	avgED	SumZ	SumZ/#TotalWindows	BPs= 2
nt-965	-	A	96	-	-	-	-	-
965	NoBP	A	93	-33.25	-2.45	16.4	-227.77	-2.37
965	914	U	1	-28.6	-1.03	26.0	-1.03	-0.01
965	972	U	2	-26.05	-0.94	21.71	-1.88	-0.02

i-nuc	BP(j)	Nuc	#BP_Win	avgMFE	avgZ	avgED	SumZ	SumZ/#TotalWindows	BPs= 1
nt-966	-	U	95	-	-	-	-	-
966	NoBP	U	93	-33.02	-2.41	16.63	-223.89	-2.36
966	971	A	2	-26.05	-0.94	21.71	-1.88	-0.02

i-nuc	BP(j)	Nuc	#BP_Win	avgMFE	avgZ	avgED	SumZ	SumZ/#TotalWindows	BPs= 0
nt-967	-	A	94	-	-	-	-	-
967	NoBP	A	94	-32.7	-2.35	16.86	-221.08	-2.35

i-nuc	BP(j)	Nuc	#BP_Win	avgMFE	avgZ	avgED	SumZ	SumZ/#TotalWindows	BPs= 0
nt-968	-	U	93	-	-	-	-	-
968	NoBP	U	93	-32.53	-2.33	16.99	-216.4	-2.33

i-nuc	BP(j)	Nuc	#BP_Win	avgMFE	avgZ	avgED	SumZ	SumZ/#TotalWindows	BPs= 1
nt-969	-	U	92	-	-	-	-	-
969	NoBP	U	50	-38.94	-2.97	14.41	-148.28	-1.61
969	994	A	42	-24.58	-1.52	20.24	-64.03	-0.7

i-nuc	BP(j)	Nuc	#BP_Win	avgMFE	avgZ	avgED	SumZ	SumZ/#TotalWindows	BPs= 1
nt-970	-	A	91	-	-	-	-	-
970	NoBP	A	48	-38.62	-2.9	14.71	-139.13	-1.53
970	993	U	43	-25.11	-1.6	19.89	-69.0	-0.76

i-nuc	BP(j)	Nuc	#BP_Win	avgMFE	avgZ	avgED	SumZ	SumZ/#TotalWindows	BPs= 2
nt-971	-	A	90	-	-	-	-	-
971	NoBP	A	44	-38.84	-2.92	14.72	-128.37	-1.43
971	992	U	44	-25.6	-1.67	19.57	-73.66	-0.82
971	966	U	2	-26.05	-0.94	21.71	-1.88	-0.02

i-nuc	BP(j)	Nuc	#BP_Win	avgMFE	avgZ	avgED	SumZ	SumZ/#TotalWindows	BPs= 3
nt-972	-	U	89	-	-	-	-	-
972	NoBP	U	25	-42.44	-3.61	10.92	-90.37	-1.02
972	991	A	44	-25.6	-1.67	19.57	-73.66	-0.83
972	911	G	18	-33.44	-1.87	20.32	-33.67	-0.38
972	965	A	2	-26.05	-0.94	21.71	-1.88	-0.02

i-nuc	BP(j)	Nuc	#BP_Win	avgMFE	avgZ	avgED	SumZ	SumZ/#TotalWindows	BPs= 5
nt-973	-	G	88	-	-	-	-	-
973	NoBP	G	19	-45.9	-4.18	7.98	-79.48	-0.9
973	990	C	44	-25.6	-1.67	19.57	-73.66	-0.84
973	910	U	18	-33.44	-1.87	20.32	-33.67	-0.38
973	913	C	1	-28.6	-1.03	26.0	-1.03	-0.01
973	917	C	4	-28.6	-1.38	21.63	-5.5	-0.06
973	964	C	2	-26.05	-0.94	21.71	-1.88	-0.02

i-nuc	BP(j)	Nuc	#BP_Win	avgMFE	avgZ	avgED	SumZ	SumZ/#TotalWindows	BPs= 4
nt-974	-	C	87	-	-	-	-	-
974	NoBP	C	20	-43.92	-3.86	9.28	-77.12	-0.89
974	989	G	44	-25.6	-1.67	19.57	-73.66	-0.85
974	909	G	18	-33.44	-1.87	20.32	-33.67	-0.39
974	912	G	1	-28.6	-1.03	26.0	-1.03	-0.01
974	916	G	4	-28.6	-1.38	21.63	-5.5	-0.06

i-nuc	BP(j)	Nuc	#BP_Win	avgMFE	avgZ	avgED	SumZ	SumZ/#TotalWindows	BPs= 3
nt-975	-	C	86	-	-	-	-	-
975	NoBP	C	63	-31.09	-2.33	16.46	-146.77	-1.71
975	908	G	18	-33.44	-1.87	20.32	-33.67	-0.39
975	911	G	1	-28.6	-1.03	26.0	-1.03	-0.01
975	915	G	4	-28.6	-1.38	21.63	-5.5	-0.06

i-nuc	BP(j)	Nuc	#BP_Win	avgMFE	avgZ	avgED	SumZ	SumZ/#TotalWindows	BPs= 1
nt-976	-	U	85	-	-	-	-	-
976	NoBP	U	67	-30.69	-2.23	17.02	-149.52	-1.76
976	907	G	18	-33.44	-1.87	20.32	-33.67	-0.4

i-nuc	BP(j)	Nuc	#BP_Win	avgMFE	avgZ	avgED	SumZ	SumZ/#TotalWindows	BPs= 2
nt-977	-	U	84	-	-	-	-	-
977	NoBP	U	22	-40.16	-3.28	12.25	-72.12	-0.86
977	986	A	44	-25.6	-1.67	19.57	-73.66	-0.88
977	906	A	18	-33.44	-1.87	20.32	-33.67	-0.4

i-nuc	BP(j)	Nuc	#BP_Win	avgMFE	avgZ	avgED	SumZ	SumZ/#TotalWindows	BPs= 2
nt-978	-	A	83	-	-	-	-	-
978	NoBP	A	21	-39.89	-3.25	12.38	-68.27	-0.82
978	985	U	44	-25.6	-1.67	19.57	-73.66	-0.89
978	905	U	18	-33.44	-1.87	20.32	-33.67	-0.41

i-nuc	BP(j)	Nuc	#BP_Win	avgMFE	avgZ	avgED	SumZ	SumZ/#TotalWindows	BPs= 3
nt-979	-	U	82	-	-	-	-	-
979	NoBP	U	59	-30.09	-2.23	16.93	-131.56	-1.6
979	904	G	18	-33.44	-1.87	20.32	-33.67	-0.41
979	906	A	1	-28.6	-1.03	26.0	-1.03	-0.01
979	911	G	4	-28.6	-1.38	21.63	-5.5	-0.07

i-nuc	BP(j)	Nuc	#BP_Win	avgMFE	avgZ	avgED	SumZ	SumZ/#TotalWindows	BPs= 2
nt-980	-	A	81	-	-	-	-	-
980	NoBP	A	76	-30.67	-2.12	17.84	-161.32	-1.99
980	905	U	1	-28.6	-1.03	26.0	-1.03	-0.01
980	910	U	4	-28.6	-1.38	21.63	-5.5	-0.07

i-nuc	BP(j)	Nuc	#BP_Win	avgMFE	avgZ	avgED	SumZ	SumZ/#TotalWindows	BPs= 2
nt-981	-	U	80	-	-	-	-	-
981	NoBP	U	69	-29.99	-2.1	17.64	-144.66	-1.81
981	901	G	10	-33.06	-1.82	21.64	-18.15	-0.23
981	904	G	1	-28.6	-1.03	26.0	-1.03	-0.01

i-nuc	BP(j)	Nuc	#BP_Win	avgMFE	avgZ	avgED	SumZ	SumZ/#TotalWindows	BPs= 4
nt-982	-	U	79	-	-	-	-	-
982	NoBP	U	56	-29.24	-2.14	17.35	-119.58	-1.51
982	900	G	10	-33.06	-1.82	21.64	-18.15	-0.23
982	902	A	8	-33.91	-1.94	18.68	-15.52	-0.2
982	903	G	1	-28.6	-1.03	26.0	-1.03	-0.01
982	909	G	4	-28.6	-1.38	21.63	-5.5	-0.07

i-nuc	BP(j)	Nuc	#BP_Win	avgMFE	avgZ	avgED	SumZ	SumZ/#TotalWindows	BPs= 4
nt-983	-	U	78	-	-	-	-	-
983	NoBP	U	55	-28.94	-2.1	17.5	-115.43	-1.48
983	899	A	10	-33.06	-1.82	21.64	-18.15	-0.23
983	901	G	8	-33.91	-1.94	18.68	-15.52	-0.2
983	902	A	1	-28.6	-1.03	26.0	-1.03	-0.01
983	908	G	4	-28.6	-1.38	21.63	-5.5	-0.07

i-nuc	BP(j)	Nuc	#BP_Win	avgMFE	avgZ	avgED	SumZ	SumZ/#TotalWindows	BPs= 4
nt-984	-	C	77	-	-	-	-	-
984	NoBP	C	54	-28.63	-2.06	17.67	-111.18	-1.44
984	898	G	10	-33.06	-1.82	21.64	-18.15	-0.24
984	900	G	8	-33.91	-1.94	18.68	-15.52	-0.2
984	901	G	1	-28.6	-1.03	26.0	-1.03	-0.01
984	907	G	4	-28.6	-1.38	21.63	-5.5	-0.07

i-nuc	BP(j)	Nuc	#BP_Win	avgMFE	avgZ	avgED	SumZ	SumZ/#TotalWindows	BPs= 5
nt-985	-	U	76	-	-	-	-	-
985	NoBP	U	9	-41.49	-3.69	9.36	-33.21	-0.44
985	978	A	44	-25.6	-1.67	19.57	-73.66	-0.97
985	897	A	10	-33.06	-1.82	21.64	-18.15	-0.24
985	899	A	8	-33.91	-1.94	18.68	-15.52	-0.2
985	900	G	1	-28.6	-1.03	26.0	-1.03	-0.01
985	906	A	4	-28.6	-1.38	21.63	-5.5	-0.07

i-nuc	BP(j)	Nuc	#BP_Win	avgMFE	avgZ	avgED	SumZ	SumZ/#TotalWindows	BPs= 2
nt-986	-	A	75	-	-	-	-	-
986	NoBP	A	27	-35.48	-2.35	17.31	-63.58	-0.85
986	977	U	44	-25.6	-1.67	19.57	-73.66	-0.98
986	905	U	4	-28.6	-1.38	21.63	-5.5	-0.07

i-nuc	BP(j)	Nuc	#BP_Win	avgMFE	avgZ	avgED	SumZ	SumZ/#TotalWindows	BPs= 3
nt-987	-	C	74	-	-	-	-	-
987	NoBP	C	60	-28.59	-1.92	18.39	-115.34	-1.56
987	896	G	8	-33.85	-1.93	22.07	-15.47	-0.21
987	904	G	4	-28.6	-1.38	21.63	-5.5	-0.07
987	915	G	2	-26.05	-0.94	21.71	-1.88	-0.03

i-nuc	BP(j)	Nuc	#BP_Win	avgMFE	avgZ	avgED	SumZ	SumZ/#TotalWindows	BPs= 2
nt-988	-	A	73	-	-	-	-	-
988	NoBP	A	63	-28.32	-1.84	18.8	-116.22	-1.59
988	895	U	8	-33.85	-1.93	22.07	-15.47	-0.21
988	914	U	2	-26.05	-0.94	21.71	-1.88	-0.03

i-nuc	BP(j)	Nuc	#BP_Win	avgMFE	avgZ	avgED	SumZ	SumZ/#TotalWindows	BPs= 3
nt-989	-	G	72	-	-	-	-	-
989	NoBP	G	25	-34.05	-2.07	18.95	-51.82	-0.72
989	974	C	44	-25.6	-1.67	19.57	-73.66	-1.02
989	895	U	1	-31.4	-1.59	21.5	-1.59	-0.02
989	913	C	2	-26.05	-0.94	21.71	-1.88	-0.03

i-nuc	BP(j)	Nuc	#BP_Win	avgMFE	avgZ	avgED	SumZ	SumZ/#TotalWindows	BPs= 6
nt-990	-	C	71	-	-	-	-	-
990	NoBP	C	11	-32.24	-1.87	18.17	-20.59	-0.29
990	973	G	44	-25.6	-1.67	19.57	-73.66	-1.04
990	893	G	7	-34.33	-2.01	22.48	-14.09	-0.2
990	896	G	5	-36.3	-2.28	17.34	-11.39	-0.16
990	894	G	1	-31.4	-1.59	21.5	-1.59	-0.02
990	901	G	1	-28.9	-1.3	24.78	-1.3	-0.02
990	912	G	2	-26.05	-0.94	21.71	-1.88	-0.03

i-nuc	BP(j)	Nuc	#BP_Win	avgMFE	avgZ	avgED	SumZ	SumZ/#TotalWindows	BPs= 4
nt-991	-	A	70	-	-	-	-	-
991	NoBP	A	1	-45.9	-4.38	6.55	-4.38	-0.06
991	972	U	44	-25.6	-1.67	19.57	-73.66	-1.05
991	892	U	6	-34.5	-2.01	23.31	-12.06	-0.17
991	895	U	5	-36.3	-2.28	17.34	-11.39	-0.16
991	1005	U	14	-29.18	-1.33	21.09	-18.63	-0.27

i-nuc	BP(j)	Nuc	#BP_Win	avgMFE	avgZ	avgED	SumZ	SumZ/#TotalWindows	BPs= 4
nt-992	-	U	69	-	-	-	-	-
992	971	A	44	-25.6	-1.67	19.57	-73.66	-1.07
992	891	G	5	-34.72	-2.02	24.51	-10.1	-0.15
992	894	G	5	-36.3	-2.28	17.34	-11.39	-0.17
992	NoBP	U	1	-33.4	-1.96	17.32	-1.96	-0.03
992	1004	A	14	-29.18	-1.33	21.09	-18.63	-0.27

i-nuc	BP(j)	Nuc	#BP_Win	avgMFE	avgZ	avgED	SumZ	SumZ/#TotalWindows	BPs= 3
nt-993	-	U	68	-	-	-	-	-
993	970	A	43	-25.11	-1.6	19.89	-69.0	-1.01
993	NoBP	U	6	-34.5	-2.01	23.31	-12.06	-0.18
993	893	G	5	-36.3	-2.28	17.34	-11.39	-0.17
993	1003	A	14	-29.18	-1.33	21.09	-18.63	-0.27

i-nuc	BP(j)	Nuc	#BP_Win	avgMFE	avgZ	avgED	SumZ	SumZ/#TotalWindows	BPs= 3
nt-994	-	A	67	-	-	-	-	-
994	969	U	42	-24.58	-1.52	20.24	-64.03	-0.96
994	NoBP	A	6	-34.5	-2.01	23.31	-12.06	-0.18
994	892	U	5	-36.3	-2.28	17.34	-11.39	-0.17
994	1002	U	14	-29.18	-1.33	21.09	-18.63	-0.28

i-nuc	BP(j)	Nuc	#BP_Win	avgMFE	avgZ	avgED	SumZ	SumZ/#TotalWindows	BPs= 4
nt-995	-	C	66	-	-	-	-	-
995	NoBP	C	41	-25.56	-1.55	20.71	-63.41	-0.96
995	891	G	5	-36.3	-2.28	17.34	-11.39	-0.17
995	1001	G	14	-29.18	-1.33	21.09	-18.63	-0.28
995	911	G	1	-24.9	-0.55	25.85	-0.55	-0.01
995	1038	G	5	-24.06	-1.46	21.92	-7.29	-0.11

i-nuc	BP(j)	Nuc	#BP_Win	avgMFE	avgZ	avgED	SumZ	SumZ/#TotalWindows	BPs= 3
nt-996	-	A	65	-	-	-	-	-
996	NoBP	A	52	-26.97	-1.52	20.41	-78.88	-1.21
996	1009	U	7	-27.41	-1.5	23.32	-10.49	-0.16
996	910	U	1	-24.9	-0.55	25.85	-0.55	-0.01
996	1037	U	5	-24.06	-1.46	21.92	-7.29	-0.11

i-nuc	BP(j)	Nuc	#BP_Win	avgMFE	avgZ	avgED	SumZ	SumZ/#TotalWindows	BPs= 4
nt-997	-	U	64	-	-	-	-	-
997	NoBP	U	34	-28.52	-1.51	20.55	-51.41	-0.8
997	1008	A	13	-26.73	-1.53	20.94	-19.9	-0.31
997	909	G	1	-24.9	-0.55	25.85	-0.55	-0.01
997	1035	A	11	-21.35	-1.3	22.33	-14.3	-0.22
997	1036	G	5	-24.06	-1.46	21.92	-7.29	-0.11

i-nuc	BP(j)	Nuc	#BP_Win	avgMFE	avgZ	avgED	SumZ	SumZ/#TotalWindows	BPs= 4
nt-998	-	C	63	-	-	-	-	-
998	NoBP	C	37	-27.42	-1.46	20.86	-53.85	-0.85
998	885	G	1	-37.4	-2.15	25.68	-2.15	-0.03
998	1007	G	13	-26.73	-1.53	20.94	-19.9	-0.32
998	908	G	1	-24.9	-0.55	25.85	-0.55	-0.01
998	1034	G	11	-21.35	-1.3	22.33	-14.3	-0.23

i-nuc	BP(j)	Nuc	#BP_Win	avgMFE	avgZ	avgED	SumZ	SumZ/#TotalWindows	BPs= 6
nt-999	-	G	62	-	-	-	-	-
999	NoBP	G	26	-29.09	-1.49	21.09	-38.86	-0.63
999	884	U	1	-37.4	-2.15	25.68	-2.15	-0.03
999	888	U	4	-36.62	-2.25	16.96	-8.99	-0.14
999	1006	U	13	-26.73	-1.53	20.94	-19.9	-0.32
999	1033	C	11	-21.35	-1.3	22.33	-14.3	-0.23
999	957	U	5	-13.82	-0.39	27.29	-1.97	-0.03
999	949	C	2	-15.0	-1.04	16.13	-2.09	-0.03

i-nuc	BP(j)	Nuc	#BP_Win	avgMFE	avgZ	avgED	SumZ	SumZ/#TotalWindows	BPs= 7
nt-1000	-	G	61	-	-	-	-	-
1000	NoBP	G	19	-30.13	-1.43	21.52	-27.19	-0.45
1000	883	C	1	-37.4	-2.15	25.68	-2.15	-0.04
1000	887	C	4	-36.62	-2.25	16.96	-8.99	-0.15
1000	1005	U	13	-26.73	-1.53	20.94	-19.9	-0.33
1000	1033	C	6	-24.4	-1.54	21.07	-9.24	-0.15
1000	1032	C	11	-21.35	-1.3	22.33	-14.3	-0.23
1000	956	C	5	-13.82	-0.39	27.29	-1.97	-0.03
1000	948	C	2	-15.0	-1.04	16.13	-2.09	-0.03

i-nuc	BP(j)	Nuc	#BP_Win	avgMFE	avgZ	avgED	SumZ	SumZ/#TotalWindows	BPs= 6
nt-1001	-	G	60	-	-	-	-	-
1001	882	C	1	-37.4	-2.15	25.68	-2.15	-0.04
1001	886	C	4	-36.62	-2.25	16.96	-8.99	-0.15
1001	NoBP	G	28	-25.32	-1.45	22.09	-40.48	-0.67
1001	995	C	14	-29.18	-1.33	21.09	-18.63	-0.31
1001	1032	C	6	-24.4	-1.54	21.07	-9.24	-0.15
1001	955	C	5	-13.82	-0.39	27.29	-1.97	-0.03
1001	947	U	2	-15.0	-1.04	16.13	-2.09	-0.03

i-nuc	BP(j)	Nuc	#BP_Win	avgMFE	avgZ	avgED	SumZ	SumZ/#TotalWindows	BPs= 5
nt-1002	-	U	59	-	-	-	-	-
1002	885	G	3	-37.13	-2.33	16.46	-6.98	-0.12
1002	NoBP	U	29	-25.66	-1.47	21.97	-42.49	-0.72
1002	994	A	14	-29.18	-1.33	21.09	-18.63	-0.32
1002	1031	A	6	-24.4	-1.54	21.07	-9.24	-0.16
1002	954	A	5	-13.82	-0.39	27.29	-1.97	-0.03
1002	946	G	2	-15.0	-1.04	16.13	-2.09	-0.04

i-nuc	BP(j)	Nuc	#BP_Win	avgMFE	avgZ	avgED	SumZ	SumZ/#TotalWindows	BPs= 3
nt-1003	-	A	58	-	-	-	-	-
1003	884	U	1	-37.5	-2.44	14.45	-2.44	-0.04
1003	NoBP	A	41	-24.31	-1.37	22.3	-56.19	-0.97
1003	993	U	14	-29.18	-1.33	21.09	-18.63	-0.32
1003	945	U	2	-15.0	-1.04	16.13	-2.09	-0.04

i-nuc	BP(j)	Nuc	#BP_Win	avgMFE	avgZ	avgED	SumZ	SumZ/#TotalWindows	BPs= 3
nt-1004	-	A	57	-	-	-	-	-
1004	NoBP	A	40	-24.43	-1.39	22.16	-55.51	-0.97
1004	992	U	14	-29.18	-1.33	21.09	-18.63	-0.33
1004	1018	U	1	-19.7	-0.68	27.96	-0.68	-0.01
1004	944	U	2	-15.0	-1.04	16.13	-2.09	-0.04

i-nuc	BP(j)	Nuc	#BP_Win	avgMFE	avgZ	avgED	SumZ	SumZ/#TotalWindows	BPs= 4
nt-1005	-	U	56	-	-	-	-	-
1005	NoBP	U	24	-23.88	-1.41	21.81	-33.92	-0.61
1005	1000	G	13	-26.73	-1.53	20.94	-19.9	-0.36
1005	991	A	14	-29.18	-1.33	21.09	-18.63	-0.33
1005	1017	A	1	-19.7	-0.68	27.96	-0.68	-0.01
1005	951	A	4	-12.35	-0.32	27.13	-1.29	-0.02

i-nuc	BP(j)	Nuc	#BP_Win	avgMFE	avgZ	avgED	SumZ	SumZ/#TotalWindows	BPs= 5
nt-1006	-	U	55	-	-	-	-	-
1006	NoBP	U	18	-29.73	-1.38	22.0	-24.91	-0.45
1006	999	G	13	-26.73	-1.53	20.94	-19.9	-0.36
1006	1027	G	17	-22.43	-1.38	21.88	-23.54	-0.43
1006	1016	A	1	-19.7	-0.68	27.96	-0.68	-0.01
1006	941	A	2	-15.0	-1.04	16.13	-2.09	-0.04
1006	950	A	4	-12.35	-0.32	27.13	-1.29	-0.02

i-nuc	BP(j)	Nuc	#BP_Win	avgMFE	avgZ	avgED	SumZ	SumZ/#TotalWindows	BPs= 5
nt-1007	-	G	54	-	-	-	-	-
1007	NoBP	G	17	-29.48	-1.36	21.81	-23.05	-0.43
1007	998	C	13	-26.73	-1.53	20.94	-19.9	-0.37
1007	1026	C	17	-22.43	-1.38	21.88	-23.54	-0.44
1007	1015	U	1	-19.7	-0.68	27.96	-0.68	-0.01
1007	940	C	2	-15.0	-1.04	16.13	-2.09	-0.04
1007	949	C	4	-12.35	-0.32	27.13	-1.29	-0.02

i-nuc	BP(j)	Nuc	#BP_Win	avgMFE	avgZ	avgED	SumZ	SumZ/#TotalWindows	BPs= 4
nt-1008	-	A	53	-	-	-	-	-
1008	NoBP	A	20	-25.83	-1.12	22.71	-22.4	-0.42
1008	997	U	13	-26.73	-1.53	20.94	-19.9	-0.38
1008	1025	U	17	-22.43	-1.38	21.88	-23.54	-0.44
1008	1014	U	1	-19.7	-0.68	27.96	-0.68	-0.01
1008	939	U	2	-15.0	-1.04	16.13	-2.09	-0.04

i-nuc	BP(j)	Nuc	#BP_Win	avgMFE	avgZ	avgED	SumZ	SumZ/#TotalWindows	BPs= 4
nt-1009	-	U	52	-	-	-	-	-
1009	996	A	7	-27.41	-1.5	23.32	-10.49	-0.2
1009	NoBP	U	14	-24.29	-1.04	23.32	-14.52	-0.28
1009	1020	A	12	-26.51	-1.34	20.0	-16.04	-0.31
1009	1024	A	17	-22.43	-1.38	21.88	-23.54	-0.45
1009	938	A	2	-15.0	-1.04	16.13	-2.09	-0.04

i-nuc	BP(j)	Nuc	#BP_Win	avgMFE	avgZ	avgED	SumZ	SumZ/#TotalWindows	BPs= 4
nt-1010	-	C	51	-	-	-	-	-
1010	NoBP	C	32	-25.1	-1.38	22.02	-44.09	-0.86
1010	1019	G	12	-26.51	-1.34	20.0	-16.04	-0.31
1010	911	G	1	-26.2	-0.95	26.83	-0.95	-0.02
1010	937	G	2	-15.0	-1.04	16.13	-2.09	-0.04
1010	946	G	4	-12.35	-0.32	27.13	-1.29	-0.03

i-nuc	BP(j)	Nuc	#BP_Win	avgMFE	avgZ	avgED	SumZ	SumZ/#TotalWindows	BPs= 3
nt-1011	-	A	50	-	-	-	-	-
1011	NoBP	A	33	-24.18	-1.33	21.75	-43.78	-0.88
1011	1018	U	12	-26.51	-1.34	20.0	-16.04	-0.32
1011	910	U	1	-26.2	-0.95	26.83	-0.95	-0.02
1011	945	U	4	-12.35	-0.32	27.13	-1.29	-0.03

i-nuc	BP(j)	Nuc	#BP_Win	avgMFE	avgZ	avgED	SumZ	SumZ/#TotalWindows	BPs= 3
nt-1012	-	U	49	-	-	-	-	-
1012	NoBP	U	19	-22.78	-1.03	23.0	-19.57	-0.4
1012	1017	A	12	-26.51	-1.34	20.0	-16.04	-0.33
1012	909	G	1	-26.2	-0.95	26.83	-0.95	-0.02
1012	1021	A	17	-22.43	-1.38	21.88	-23.54	-0.48

i-nuc	BP(j)	Nuc	#BP_Win	avgMFE	avgZ	avgED	SumZ	SumZ/#TotalWindows	BPs= 2
nt-1013	-	U	48	-	-	-	-	-
1013	NoBP	U	30	-23.92	-1.12	21.98	-33.58	-0.7
1013	908	G	1	-26.2	-0.95	26.83	-0.95	-0.02
1013	1020	A	17	-22.43	-1.38	21.88	-23.54	-0.49

i-nuc	BP(j)	Nuc	#BP_Win	avgMFE	avgZ	avgED	SumZ	SumZ/#TotalWindows	BPs= 3
nt-1014	-	U	47	-	-	-	-	-
1014	NoBP	U	28	-23.8	-1.12	21.79	-31.31	-0.67
1014	907	G	1	-26.2	-0.95	26.83	-0.95	-0.02
1014	1019	G	17	-22.43	-1.38	21.88	-23.54	-0.5
1014	1008	A	1	-19.7	-0.68	27.96	-0.68	-0.01

i-nuc	BP(j)	Nuc	#BP_Win	avgMFE	avgZ	avgED	SumZ	SumZ/#TotalWindows	BPs= 2
nt-1015	-	U	46	-	-	-	-	-
1015	NoBP	U	44	-23.12	-1.22	21.88	-53.47	-1.16
1015	906	A	1	-26.2	-0.95	26.83	-0.95	-0.02
1015	1007	G	1	-19.7	-0.68	27.96	-0.68	-0.01

i-nuc	BP(j)	Nuc	#BP_Win	avgMFE	avgZ	avgED	SumZ	SumZ/#TotalWindows	BPs= 3
nt-1016	-	A	45	-	-	-	-	-
1016	NoBP	A	41	-23.46	-1.25	21.71	-51.09	-1.14
1016	905	U	1	-26.2	-0.95	26.83	-0.95	-0.02
1016	1006	U	1	-19.7	-0.68	27.96	-0.68	-0.02
1016	943	U	2	-12.7	-0.51	26.34	-1.02	-0.02

i-nuc	BP(j)	Nuc	#BP_Win	avgMFE	avgZ	avgED	SumZ	SumZ/#TotalWindows	BPs= 3
nt-1017	-	A	44	-	-	-	-	-
1017	NoBP	A	29	-22.08	-1.2	22.66	-34.68	-0.79
1017	1012	U	12	-26.51	-1.34	20.0	-16.04	-0.36
1017	1005	U	1	-19.7	-0.68	27.96	-0.68	-0.02
1017	942	U	2	-12.7	-0.51	26.34	-1.02	-0.02

i-nuc	BP(j)	Nuc	#BP_Win	avgMFE	avgZ	avgED	SumZ	SumZ/#TotalWindows	BPs= 3
nt-1018	-	U	43	-	-	-	-	-
1018	NoBP	U	28	-21.81	-1.19	22.78	-33.37	-0.78
1018	1011	A	12	-26.51	-1.34	20.0	-16.04	-0.37
1018	1004	A	1	-19.7	-0.68	27.96	-0.68	-0.02
1018	941	A	2	-12.7	-0.51	26.34	-1.02	-0.02

i-nuc	BP(j)	Nuc	#BP_Win	avgMFE	avgZ	avgED	SumZ	SumZ/#TotalWindows	BPs= 4
nt-1019	-	G	42	-	-	-	-	-
1019	NoBP	G	3	-27.9	-1.09	25.87	-3.28	-0.08
1019	1010	C	12	-26.51	-1.34	20.0	-16.04	-0.38
1019	1014	U	17	-22.43	-1.38	21.88	-23.54	-0.56
1019	1043	C	8	-17.06	-0.75	24.29	-6.0	-0.14
1019	940	C	2	-12.7	-0.51	26.34	-1.02	-0.02

i-nuc	BP(j)	Nuc	#BP_Win	avgMFE	avgZ	avgED	SumZ	SumZ/#TotalWindows	BPs= 4
nt-1020	-	A	41	-	-	-	-	-
1020	NoBP	A	2	-27.55	-1.12	25.8	-2.25	-0.05
1020	1009	U	12	-26.51	-1.34	20.0	-16.04	-0.39
1020	1013	U	17	-22.43	-1.38	21.88	-23.54	-0.57
1020	1042	U	8	-17.06	-0.75	24.29	-6.0	-0.15
1020	939	U	2	-12.7	-0.51	26.34	-1.02	-0.02

i-nuc	BP(j)	Nuc	#BP_Win	avgMFE	avgZ	avgED	SumZ	SumZ/#TotalWindows	BPs= 2
nt-1021	-	A	40	-	-	-	-	-
1021	NoBP	A	15	-24.65	-1.2	21.3	-18.01	-0.45
1021	1012	U	17	-22.43	-1.38	21.88	-23.54	-0.59
1021	1041	U	8	-17.06	-0.75	24.29	-6.0	-0.15

i-nuc	BP(j)	Nuc	#BP_Win	avgMFE	avgZ	avgED	SumZ	SumZ/#TotalWindows	BPs= 0
nt-1022	-	A	39	-	-	-	-	-
1022	NoBP	A	39	-22.03	-1.19	22.15	-46.3	-1.19

i-nuc	BP(j)	Nuc	#BP_Win	avgMFE	avgZ	avgED	SumZ	SumZ/#TotalWindows	BPs= 2
nt-1023	-	C	38	-	-	-	-	-
1023	NoBP	C	35	-21.53	-1.21	22.15	-42.24	-1.11
1023	911	G	2	-26.05	-0.94	21.71	-1.88	-0.05
1023	915	G	1	-25.0	-0.85	23.46	-0.85	-0.02

i-nuc	BP(j)	Nuc	#BP_Win	avgMFE	avgZ	avgED	SumZ	SumZ/#TotalWindows	BPs= 4
nt-1024	-	A	37	-	-	-	-	-
1024	NoBP	A	7	-25.96	-1.44	19.74	-10.06	-0.27
1024	910	U	2	-26.05	-0.94	21.71	-1.88	-0.05
1024	914	U	1	-25.0	-0.85	23.46	-0.85	-0.02
1024	1009	U	17	-22.43	-1.38	21.88	-23.54	-0.64
1024	1040	U	10	-16.19	-0.7	24.7	-7.02	-0.19

i-nuc	BP(j)	Nuc	#BP_Win	avgMFE	avgZ	avgED	SumZ	SumZ/#TotalWindows	BPs= 4
nt-1025	-	U	36	-	-	-	-	-
1025	NoBP	U	6	-25.92	-1.52	18.56	-9.11	-0.25
1025	909	G	2	-26.05	-0.94	21.71	-1.88	-0.05
1025	912	G	1	-25.0	-0.85	23.46	-0.85	-0.02
1025	1008	A	17	-22.43	-1.38	21.88	-23.54	-0.65
1025	1039	A	10	-16.19	-0.7	24.7	-7.02	-0.2

i-nuc	BP(j)	Nuc	#BP_Win	avgMFE	avgZ	avgED	SumZ	SumZ/#TotalWindows	BPs= 4
nt-1026	-	C	35	-	-	-	-	-
1026	908	G	2	-26.05	-0.94	21.71	-1.88	-0.05
1026	911	G	1	-25.0	-0.85	23.46	-0.85	-0.02
1026	NoBP	C	5	-26.12	-1.71	17.1	-8.56	-0.24
1026	1007	G	17	-22.43	-1.38	21.88	-23.54	-0.67
1026	1038	G	10	-16.19	-0.7	24.7	-7.02	-0.2

i-nuc	BP(j)	Nuc	#BP_Win	avgMFE	avgZ	avgED	SumZ	SumZ/#TotalWindows	BPs= 4
nt-1027	-	G	34	-	-	-	-	-
1027	NoBP	G	1	-26.9	-1.26	19.47	-1.26	-0.04
1027	910	U	1	-25.0	-0.85	23.46	-0.85	-0.02
1027	917	C	5	-26.12	-1.71	17.1	-8.56	-0.25
1027	1006	U	17	-22.43	-1.38	21.88	-23.54	-0.69
1027	1037	U	10	-16.19	-0.7	24.7	-7.02	-0.21

i-nuc	BP(j)	Nuc	#BP_Win	avgMFE	avgZ	avgED	SumZ	SumZ/#TotalWindows	BPs= 3
nt-1028	-	C	33	-	-	-	-	-
1028	909	G	1	-25.0	-0.85	23.46	-0.85	-0.03
1028	916	G	5	-26.12	-1.71	17.1	-8.56	-0.26
1028	NoBP	C	17	-22.43	-1.38	21.88	-23.54	-0.71
1028	1036	G	10	-16.19	-0.7	24.7	-7.02	-0.21

i-nuc	BP(j)	Nuc	#BP_Win	avgMFE	avgZ	avgED	SumZ	SumZ/#TotalWindows	BPs= 2
nt-1029	-	U	32	-	-	-	-	-
1029	915	G	5	-26.12	-1.71	17.1	-8.56	-0.27
1029	NoBP	U	17	-22.43	-1.38	21.88	-23.54	-0.74
1029	1035	A	10	-16.19	-0.7	24.7	-7.02	-0.22

i-nuc	BP(j)	Nuc	#BP_Win	avgMFE	avgZ	avgED	SumZ	SumZ/#TotalWindows	BPs= 1
nt-1030	-	A	31	-	-	-	-	-
1030	914	U	4	-26.42	-1.91	16.26	-7.65	-0.25
1030	NoBP	A	27	-20.12	-1.13	22.93	-30.56	-0.99

i-nuc	BP(j)	Nuc	#BP_Win	avgMFE	avgZ	avgED	SumZ	SumZ/#TotalWindows	BPs= 1
nt-1031	-	A	30	-	-	-	-	-
1031	NoBP	A	24	-19.86	-1.15	22.43	-27.62	-0.92
1031	1002	U	6	-24.4	-1.54	21.07	-9.24	-0.31

i-nuc	BP(j)	Nuc	#BP_Win	avgMFE	avgZ	avgED	SumZ	SumZ/#TotalWindows	BPs= 2
nt-1032	-	C	29	-	-	-	-	-
1032	NoBP	C	12	-17.92	-0.94	23.06	-11.33	-0.39
1032	1001	G	6	-24.4	-1.54	21.07	-9.24	-0.32
1032	1000	G	11	-21.35	-1.3	22.33	-14.3	-0.49

i-nuc	BP(j)	Nuc	#BP_Win	avgMFE	avgZ	avgED	SumZ	SumZ/#TotalWindows	BPs= 2
nt-1033	-	C	28	-	-	-	-	-
1033	NoBP	C	11	-17.13	-0.83	23.85	-9.14	-0.33
1033	1000	G	6	-24.4	-1.54	21.07	-9.24	-0.33
1033	999	G	11	-21.35	-1.3	22.33	-14.3	-0.51

i-nuc	BP(j)	Nuc	#BP_Win	avgMFE	avgZ	avgED	SumZ	SumZ/#TotalWindows	BPs= 1
nt-1034	-	G	27	-	-	-	-	-
1034	NoBP	G	16	-19.27	-1.02	23.34	-16.26	-0.6
1034	998	C	11	-21.35	-1.3	22.33	-14.3	-0.53

i-nuc	BP(j)	Nuc	#BP_Win	avgMFE	avgZ	avgED	SumZ	SumZ/#TotalWindows	BPs= 2
nt-1035	-	A	26	-	-	-	-	-
1035	997	U	11	-21.35	-1.3	22.33	-14.3	-0.55
1035	NoBP	A	5	-24.06	-1.46	21.92	-7.29	-0.28
1035	1029	U	10	-16.19	-0.7	24.7	-7.02	-0.27

i-nuc	BP(j)	Nuc	#BP_Win	avgMFE	avgZ	avgED	SumZ	SumZ/#TotalWindows	BPs= 3
nt-1036	-	G	25	-	-	-	-	-
1036	NoBP	G	3	-27.5	-2.6	12.76	-7.8	-0.31
1036	997	U	5	-24.06	-1.46	21.92	-7.29	-0.29
1036	1028	C	10	-16.19	-0.7	24.7	-7.02	-0.28
1036	942	U	7	-17.83	-0.54	27.88	-3.79	-0.15

i-nuc	BP(j)	Nuc	#BP_Win	avgMFE	avgZ	avgED	SumZ	SumZ/#TotalWindows	BPs= 3
nt-1037	-	U	24	-	-	-	-	-
1037	NoBP	U	2	-27.2	-2.45	13.48	-4.89	-0.2
1037	996	A	5	-24.06	-1.46	21.92	-7.29	-0.3
1037	1027	G	10	-16.19	-0.7	24.7	-7.02	-0.29
1037	941	A	7	-17.83	-0.54	27.88	-3.79	-0.16

i-nuc	BP(j)	Nuc	#BP_Win	avgMFE	avgZ	avgED	SumZ	SumZ/#TotalWindows	BPs= 3
nt-1038	-	G	23	-	-	-	-	-
1038	NoBP	G	1	-26.5	-2.14	15.05	-2.14	-0.09
1038	995	C	5	-24.06	-1.46	21.92	-7.29	-0.32
1038	1026	C	10	-16.19	-0.7	24.7	-7.02	-0.31
1038	940	C	7	-17.83	-0.54	27.88	-3.79	-0.16

i-nuc	BP(j)	Nuc	#BP_Win	avgMFE	avgZ	avgED	SumZ	SumZ/#TotalWindows	BPs= 2
nt-1039	-	A	22	-	-	-	-	-
1039	NoBP	A	5	-24.06	-1.46	21.92	-7.29	-0.33
1039	1025	U	10	-16.19	-0.7	24.7	-7.02	-0.32
1039	939	U	7	-17.83	-0.54	27.88	-3.79	-0.17

i-nuc	BP(j)	Nuc	#BP_Win	avgMFE	avgZ	avgED	SumZ	SumZ/#TotalWindows	BPs= 2
nt-1040	-	U	21	-	-	-	-	-
1040	NoBP	U	4	-23.6	-1.34	23.22	-5.34	-0.25
1040	1024	A	10	-16.19	-0.7	24.7	-7.02	-0.33
1040	938	A	7	-17.83	-0.54	27.88	-3.79	-0.18

i-nuc	BP(j)	Nuc	#BP_Win	avgMFE	avgZ	avgED	SumZ	SumZ/#TotalWindows	BPs= 2
nt-1041	-	U	20	-	-	-	-	-
1041	NoBP	U	5	-19.24	-1.01	24.74	-5.03	-0.25
1041	1021	A	8	-17.06	-0.75	24.29	-6.0	-0.3
1041	937	G	7	-17.83	-0.54	27.88	-3.79	-0.19

i-nuc	BP(j)	Nuc	#BP_Win	avgMFE	avgZ	avgED	SumZ	SumZ/#TotalWindows	BPs= 2
nt-1042	-	U	19	-	-	-	-	-
1042	NoBP	U	4	-18.15	-0.93	25.1	-3.73	-0.2
1042	1020	A	8	-17.06	-0.75	24.29	-6.0	-0.32
1042	936	A	7	-17.83	-0.54	27.88	-3.79	-0.2

i-nuc	BP(j)	Nuc	#BP_Win	avgMFE	avgZ	avgED	SumZ	SumZ/#TotalWindows	BPs= 2
nt-1043	-	C	18	-	-	-	-	-
1043	NoBP	C	3	-16.33	-0.81	25.63	-2.43	-0.13
