# Supplementary material for: Identification of MYC intron 2 regions that modulate expression
Source: PLoS One. 2024 Jan 18;19(1):e0296889. doi: 10.1371/journal.pone.0296889 (PMC10795982; doi:10.1371/journal.pone.0296889)
Supplement: S1 File — (ZIP) [file pone.0296889.s005.zip › S1_File_ScanFold2 data for species/Suppl_File_3_ScanFold2 data for species/Marmoset/tmpdcnd2e9z.structure_extracts.txt]

MarmosetMYCi2	.	RNA_sequence_secondary_structure	454	510	.	.	.	motif_1;sequence=GGGGCUGUGGUUAGAGGCCAAGCAGGGCCUCCCUGAUGCAGGAGCCAGUCAGCUGCC;structure=(.(((..(((((.((((((......))))))((((...)))))))))....))).));refoldedMFE=(.((((((((((.((((((......))))))((((...)))))))))..))))).).;MFE(kcal/mol)=-26.2;z-score=-2.3;ED=1.7
MarmosetMYCi2	.	RNA_sequence_secondary_structure	521	548	.	.	.	motif_2;sequence=GGCUGAGGAGCUGGGAUCUUCUCAGCCU;structure=((((((((((.......)))))))))));refoldedMFE=((((((((((.......)))))))))).;MFE(kcal/mol)=-16.0;z-score=-4.18;ED=0.23
MarmosetMYCi2	.	RNA_sequence_secondary_structure	552	574	.	.	.	motif_3;sequence=UUGAACACUGAGUUGUGUUCAAA;structure=((((((((......)))))))));refoldedMFE=((((((((......)))))))).;MFE(kcal/mol)=-9.8;z-score=-4.81;ED=0.49
MarmosetMYCi2	.	RNA_sequence_secondary_structure	576	591	.	.	.	motif_4;sequence=CCUUGAGUUGCAAGGA;structure=(((((.....))))));refoldedMFE=(((((.....))))).;MFE(kcal/mol)=-5.1;z-score=-3.71;ED=0.04
MarmosetMYCi2	.	RNA_sequence_secondary_structure	611	621	.	.	.	motif_5;sequence=CAUCCUCUUGG;structure=((......)));refoldedMFE=...........;MFE(kcal/mol)=0.0;z-score=0.15;ED=1.42
MarmosetMYCi2	.	RNA_sequence_secondary_structure	632	647	.	.	.	motif_6;sequence=AAACUACAAUUGUUUU;structure=...............);refoldedMFE=................;MFE(kcal/mol)=0.0;z-score=0.2;ED=2.06
MarmosetMYCi2	.	RNA_sequence_secondary_structure	875	916	.	.	.	motif_7;sequence=CAGCUGUCCUGCCUUCGUGGUGAGAGGAGGUAGGGUGGCUGG;structure=((((((((((((((((.........)))))))))))))))));refoldedMFE=((((((((((((((((.........)))))))))))))))).;MFE(kcal/mol)=-23.9;z-score=-4.43;ED=1.48
MarmosetMYCi2	.	RNA_sequence_secondary_structure	919	962	.	.	.	motif_8;sequence=AGAUUGGUUCUUUGGGGAGAUCAUUUUGUCCAAAGACCUUUCUA;structure=(((..(((.(((((((.(((....))).))))))))))..))));refoldedMFE=(((..(((.(((((((.(((....))).))))))))))..))).;MFE(kcal/mol)=-17.7;z-score=-4.58;ED=1.57
