# Supplementary material for: Identification of MYC intron 2 regions that modulate expression
Source: PLoS One. 2024 Jan 18;19(1):e0296889. doi: 10.1371/journal.pone.0296889 (PMC10795982; doi:10.1371/journal.pone.0296889)
Supplement: S1 File — (ZIP) [file pone.0296889.s005.zip › S1_File_ScanFold2 data for species/Suppl_File_3_ScanFold2 data for species/Marmoset/tmpdcnd2e9z.zavgs.wig]

fixedStep chrom=MarmosetMYCi2 start=1 step=1 span=1
-0.940000
-0.925000
-0.810000
-0.795000
-1.585714
-0.893333
-1.280870
-1.290000
-1.010000
-1.290000
-1.896667
-1.448750
-1.326923
-1.617000
-1.645455
-1.631667
-1.631667
-1.631667
-1.631667
-1.618462
-1.585714
-1.585714
-1.544667
-1.585714
-1.585714
-1.585714
-1.585714
-1.447826
-1.557241
-1.561000
-1.541765
-1.489444
-1.424211
-1.585714
-1.585714
-1.585714
-1.585714
-1.585714
-1.585714
-1.631667
-1.631667
-1.631667
-1.631667
-1.645455
-1.617000
-1.224783
-1.290000
-1.290000
-1.290000
-1.290000
-1.280870
-1.185185
-1.290000
-1.227826
-1.011786
-1.020179
-1.002281
-1.021818
-1.001964
-0.948500
-0.927869
-0.905161
-0.948710
-1.227826
-1.290000
-1.290000
-0.823582
-0.809706
-0.794783
-0.779000
-0.763239
-0.747917
-0.732329
-0.716081
-0.700133
-0.684079
-0.668052
-0.652436
-1.290000
-1.290000
-1.290000
-1.290000
-1.227826
-0.948710
-0.550353
-1.645455
-1.631667
-1.631667
-1.631667
-1.631667
-1.585714
-1.585714
-1.585714
-0.802333
-1.585714
-1.585714
-1.585714
-1.424211
-1.489444
-1.541765
-0.903125
-0.903125
-0.903125
-0.903125
-0.903125
-0.903125
-0.436512
-0.388864
-0.903125
-0.296337
-0.411848
-0.268431
-0.903125
-0.903125
-0.903125
-0.903125
-0.903125
-0.903125
-1.541765
-0.773438
-1.227826
-1.227826
-1.185185
-1.280870
-1.290000
-1.290000
-1.290000
-1.290000
-0.816562
-1.545238
-0.373019
-0.355893
-0.379259
-1.137500
-1.097671
-1.023765
-1.131183
-1.585714
-1.092697
-1.154737
-1.126526
-0.244032
-0.178167
-0.186481
-1.050417
-1.194138
-1.241928
-1.193735
-1.103908
-0.041474
-0.155614
-0.394167
-0.167833
-1.706216
-1.923214
0.076833
-1.194138
-1.050417
-1.126526
-0.308056
-0.331389
-0.692785
-0.658308
-0.577164
-0.862051
-0.862051
-0.329155
-0.359565
-1.011786
-0.657170
-0.657170
-0.657170
-0.657170
-0.648333
-0.648333
-0.025000
-0.648333
-0.648333
-0.137723
-0.648333
-0.648333
-0.346526
-0.363895
-0.380312
-0.477529
-0.491529
-0.398163
-0.410102
-0.251441
-0.158000
-0.330463
-0.432211
-0.447684
-0.269439
-0.331622
-0.346577
-0.360811
-0.648333
-0.648333
-0.648333
-0.648333
-0.374860
-0.648333
-0.648333
-0.616596
-0.398696
-0.373750
-0.657170
-0.657170
-0.657170
-0.657170
-0.333077
-0.360769
-0.862051
-0.862051
-0.577164
-0.658308
-0.692785
-0.827033
-1.936667
-1.923214
-1.043373
-1.604906
-0.931869
-0.939633
-1.003604
-1.103908
-1.193735
-1.241928
-1.194138
-1.050417
-1.123981
-1.155882
-1.217549
-1.167652
-1.126526
-1.154737
-1.092697
-1.150096
-1.131183
-1.023765
-1.097671
-1.097671
-1.045294
-1.153011
-1.154839
-1.155376
-1.074762
-1.248390
-1.243220
-1.317736
-1.097671
-1.097671
-1.012043
-1.012258
-1.010426
-1.228417
-1.232417
-1.237250
-1.241833
-1.244583
-1.043373
-1.604906
-1.363168
-1.363168
-1.363168
-1.363168
-1.363168
-1.300000
-1.314054
-1.322936
-1.348056
-1.363168
-1.363168
-1.363168
-1.363168
-1.363168
-1.604906
-1.043373
-1.923214
-1.936667
-1.394247
-1.010426
-1.151552
-1.171552
-1.189828
-1.207414
-1.557912
-1.721897
-1.755862
-1.628132
-1.529130
-1.542647
-1.564559
-1.501584
-1.541167
-1.603750
-1.617705
-1.628033
-1.675176
-1.642759
-1.650702
-1.543095
-1.695833
-1.700208
-1.676786
-1.682679
-1.747045
-1.755682
-1.731200
-1.787073
-1.601711
-1.593611
-1.610274
-1.672647
-1.674800
-1.677900
-1.718295
-1.718295
-1.718295
-1.676514
-1.683119
-1.694128
-1.701835
-1.723250
-1.711748
-1.726022
-1.718295
-1.718295
-1.718295
-1.734045
-1.733523
-1.726979
-1.750000
-1.775882
-1.787778
-1.787073
-1.761000
-1.893871
-1.893871
-1.685333
-1.671053
-1.753654
-1.642759
-1.378824
-1.856098
-1.628033
-1.617705
-1.603750
-1.505217
-1.813243
-1.542647
-1.652444
-1.502941
-1.571531
-1.755862
-1.721897
-1.207414
-1.189828
-1.764872
-1.745769
-1.847059
-1.845143
-1.845143
-1.842394
-1.842394
-1.842394
-1.842394
-1.842394
-1.842394
-1.842394
-1.728438
-1.728438
-1.641759
-1.725408
-1.719700
-1.719700
-1.719700
-1.719700
-1.712178
-1.681308
-1.684340
-1.719700
-1.719700
-1.719700
-1.719700
-1.725408
-1.704653
-1.728438
-1.728438
-1.577500
-1.559831
-1.554068
-1.607523
-1.600762
-1.596571
-1.587130
-1.528182
-1.842394
-1.842394
-1.842394
-1.842394
-1.842394
-1.842394
-1.842394
-1.845143
-1.845143
-1.847059
-1.607822
-1.764872
-1.836667
-2.216081
-2.675227
-1.494595
-1.509500
-1.452692
-1.534457
-1.535217
-1.536630
-1.445238
-1.445238
-1.445238
-1.445238
-1.363133
-1.445238
-1.445238
-1.445238
-1.489277
-1.538736
-1.529035
-1.527478
-1.593491
-1.596792
-1.604811
-1.631616
-1.574872
-1.610952
-1.635182
-1.445238
-1.445238
-1.445238
-1.725109
-1.445238
-1.445238
-1.445238
-1.445238
-1.814123
-1.804576
-1.804833
-1.820583
-1.863846
-2.228088
-2.701429
-2.675227
-2.216081
-2.467187
-2.496462
-2.422537
-3.647021
-3.558261
-2.405000
-2.420274
-2.420274
-2.420274
-2.420274
-2.153097
-2.268000
-2.267451
-2.269135
-2.269135
-2.269135
-2.269135
-2.233390
-2.246610
-2.263504
-2.272075
-2.282190
-2.294393
-2.269135
-2.269135
-2.269135
-2.269135
-2.267451
-2.268000
-2.581446
-2.581446
-2.581446
-2.581446
-2.483017
-2.523111
-2.505349
-2.581446
-2.581446
-2.581446
-2.581446
-2.420274
-2.420274
-2.420274
-2.420274
-2.405000
-2.770261
-2.848246
-3.558261
-3.647021
-2.422537
-2.496462
-2.467187
-3.084861
-2.675227
-2.701429
-3.746232
-3.445690
-3.556812
-2.926522
-2.940448
-3.014493
-3.145185
-3.556812
-3.445690
-3.746232
-3.733239
-3.733239
-3.733239
-3.668082
-3.668082
-3.668082
-3.668082
-3.668082
-3.668082
-3.668082
-3.530506
-3.549091
-3.485823
-3.487125
-3.435357
-3.462738
-3.655739
-3.668082
-3.668082
-3.668082
-3.668082
-3.668082
-3.668082
-3.668082
-3.733239
-3.733239
-3.733239
-3.746232
-3.790696
-3.808687
-3.826907
-3.819388
-3.803700
-3.790291
-3.758077
-3.728318
-3.727685
-3.727685
-3.727685
-3.635042
-3.605798
-3.690087
-3.692281
-3.632522
-3.607130
-3.727685
-3.727685
-3.727685
-3.728318
-3.758077
-3.790291
-3.803700
-3.819388
-3.826907
-3.171165
-3.147692
-3.115238
-3.115238
-3.115238
-3.115238
-2.997818
-3.045047
-3.117565
-3.111696
-3.094630
-3.115238
-3.115238
-3.115238
-3.115238
-3.147692
-3.171165
-2.692455
-2.709455
-2.698182
-2.676460
-2.721597
-2.705294
-2.688739
-2.645167
-2.625500
-2.608167
-2.537807
-2.522895
-2.507105
-2.488070
-2.469035
-2.502101
-2.493333
-2.509068
-2.178364
-2.178364
-2.178364
-2.546620
-2.161803
-2.103934
-2.044694
-2.067474
-2.158942
-2.178364
-2.178364
-2.178364
-3.176939
-2.636628
-2.825588
-1.955106
-2.529231
-2.760625
-2.178364
-2.178364
-1.958400
-2.106571
-1.612424
-1.612424
-1.612424
-1.612424
-1.736000
-1.777826
-1.694636
-1.670818
-1.648636
-1.631273
-1.690783
-1.612424
-1.612424
-1.612424
-1.612424
-2.106571
-1.607417
-1.715472
-1.686635
-1.570789
-1.572895
-1.660092
-1.671810
-1.635294
-1.510889
-2.177885
-1.838841
-1.748657
-1.714030
-1.624889
-1.584000
-1.281277
-1.595000
-1.595000
-1.595000
-1.595000
-1.595000
-1.309035
-1.291913
-1.337479
-1.727857
-1.715694
-1.692703
-1.692703
-1.692703
-1.692703
-1.692703
-1.692703
-1.692703
-1.679740
-1.692703
-1.692703
-1.692703
-1.738913
-1.692703
-1.692703
-1.502966
-1.540870
-1.552609
-1.692527
-1.702088
-1.618021
-1.556585
-1.692703
-1.692703
-1.692703
-1.628416
-1.692703
-1.692703
-1.692703
-1.692703
-1.692703
-1.692703
-1.692703
-1.692703
-1.692703
-1.692703
-1.715694
-1.727857
-1.720460
-1.595000
-1.595000
-1.595000
-1.595000
-1.595000
-1.545373
-1.544493
-1.592469
-1.671216
-1.611591
-1.534043
-2.008966
-1.709365
-1.802326
-1.802326
-1.780795
-1.780795
-1.780795
-1.715269
-1.626364
-1.780795
-1.780795
-1.780795
-1.632500
-1.626930
-1.646339
-1.633130
-1.780795
-1.780795
-1.780795
-1.686122
-1.780795
-1.780795
-1.780795
-1.802326
-1.802326
-1.616917
-1.606500
-1.598083
-1.594167
-1.618190
-1.652338
-1.653421
-1.432459
-1.545000
-1.525789
-1.437273
-1.438636
-1.671216
-1.592469
-1.957895
-1.544493
-1.545373
-1.595000
-1.542069
-1.619302
-1.595000
-1.089710
-1.089857
-1.089155
-1.089155
-1.089155
-1.252400
-1.254902
-1.238416
-1.219406
-1.099789
-1.091875
-1.095941
-1.092019
-1.072667
-1.052925
-1.052925
-1.041019
-0.996330
-0.982909
-0.972613
-1.019060
-0.999316
-1.052925
-1.052925
-1.072667
-1.092019
-1.095941
-1.091875
-1.099789
-1.089155
-1.089155
-1.089155
-1.089857
-1.089710
-1.040759
-1.070364
-0.947551
-0.945393
-1.595000
-1.619302
-1.542069
-1.595000
-1.070227
-1.544493
-1.957895
-1.007925
-1.671216
-0.736119
-0.881111
-0.901711
-0.730426
-1.830625
-1.540345
-0.984048
-1.052133
-0.846346
-0.793607
-0.818714
-0.902059
-0.995294
-0.964907
-0.987706
-4.134800
-4.187727
-4.141500
-3.944500
-1.024043
-1.115873
-1.010000
-1.133421
-2.133623
-1.318714
-2.021207
-1.975517
-2.069800
-2.003091
-1.217500
-1.912917
-1.830625
-1.337069
-1.348462
-1.470690
-1.540345
-1.830625
-1.912917
-1.981509
-2.003091
-2.069800
-1.975517
-2.021207
-1.780182
-2.133623
-1.795780
-1.788142
-1.809912
-2.283333
-3.011622
-3.762000
-3.944500
-4.141500
-4.187727
-4.134800
-2.039902
-2.085593
-2.525909
-3.241061
-3.079867
-3.050759
-3.013659
-2.987143
-2.987143
-2.987143
-2.921461
-2.872967
-2.840000
-2.840000
-2.840000
-2.840000
-2.840000
-2.840000
-2.840000
-2.840000
-2.581154
-2.690808
-2.695208
-2.647087
-2.789043
-2.800412
-2.724563
-2.731650
-2.735895
-2.840000
-2.840000
-2.840000
-2.840000
-2.840000
-2.840000
-2.840000
-2.840000
-2.872967
-2.921461
-2.987143
-2.987143
-2.987143
-3.013659
-3.050759
-3.079867
-3.241061
-2.851515
-2.972895
-2.978718
-2.976375
-2.976375
-2.727315
-2.797500
-2.915402
-2.915402
-2.915402
-2.751524
-2.835684
-2.835684
-2.823814
-2.815612
-2.815612
-2.815612
-2.815612
-2.774059
-2.815612
-2.815612
-2.815612
-2.764950
-2.755941
-2.745149
-2.711333
-2.815612
-2.815612
-2.815612
-2.815612
-2.815612
-2.815612
-2.815612
-2.815612
-2.823814
-2.835684
-2.835684
-2.915402
-2.915402
-2.915402
-2.651313
-2.536990
-2.976375
-2.976375
-2.978718
-2.972895
-2.461837
-2.622500
-2.449140
-2.407419
-2.351915
-2.326882
-2.965600
-2.898542
-2.917500
-1.674091
-1.674091
-1.674091
-2.329683
-2.231642
-1.674091
-1.674091
-2.229831
-2.122632
-2.096522
-2.135357
-2.098727
-2.058889
-1.674091
-1.674091
-1.922333
-1.844762
-1.674091
-1.674091
-1.674091
-2.917500
-2.898542
-2.965600
-1.546585
-1.516923
-1.512059
-1.455405
-1.494615
-1.300000
-1.445714
-1.465172
-1.370488
-1.387750
-1.413333
-1.384706
-1.384706
-1.384706
-1.384706
-1.377813
-1.326667
-1.384706
-1.119333
-1.118214
-1.215227
-1.246098
-1.195862
-1.191786
-1.118214
-1.119333
-1.384706
-1.187179
-1.206857
-1.384706
-1.384706
-1.384706
-1.384706
-1.384706
-1.384706
-1.131852
-1.150833
-1.300000
-1.494615
-1.016250
-1.512059
-2.600000
-1.516923
-1.546585
-1.458000
-1.384706
-1.384706
-1.119333
-1.118214
-0.753636
-0.621875
-0.591333
-0.560714
-0.551538
-0.585833
-0.624545
-0.668000
-0.711111
-0.712500
-0.664286
-0.563333
-0.486000
-0.322500
-0.263333
-0.135000
0.010000
