# Supplementary material for: Identification of MYC intron 2 regions that modulate expression
Source: PLoS One. 2024 Jan 18;19(1):e0296889. doi: 10.1371/journal.pone.0296889 (PMC10795982; doi:10.1371/journal.pone.0296889)
Supplement: S1 File — (ZIP) [file pone.0296889.s005.zip › S1_File_ScanFold2 data for species/Suppl_File_3_ScanFold2 data for species/Mouse/tmpzoj__93i.ALL.bp]

color:	55	129	255	Less than -2 -5.22
color:	89	222	111	-1 to -2
color:	236	236	136	0 to -1
color:	199	199	199	0
color:	228	228	228	0 to 1
color:	243	243	243	1 to 2
color:	247	247	247	Greater than 2
MouseMYCi2	1	1	1	1	1
MouseMYCi2	2	2	2	2	1
MouseMYCi2	3	3	3	3	1
MouseMYCi2	4	4	4	4	1
MouseMYCi2	5	5	5	5	1
MouseMYCi2	6	6	6	6	1
MouseMYCi2	7	7	7	7	1
MouseMYCi2	8	8	8	8	1
MouseMYCi2	9	9	9	9	1
MouseMYCi2	10	10	10	10	1
MouseMYCi2	11	11	11	11	1
MouseMYCi2	12	12	12	12	1
MouseMYCi2	13	13	13	13	1
MouseMYCi2	14	14	14	14	1
MouseMYCi2	15	15	15	15	1
MouseMYCi2	16	16	16	16	1
MouseMYCi2	17	17	118	118	1
MouseMYCi2	18	18	117	117	1
MouseMYCi2	19	19	116	116	1
MouseMYCi2	20	20	115	115	1
MouseMYCi2	21	21	21	21	1
MouseMYCi2	22	22	113	113	1
MouseMYCi2	23	23	112	112	1
MouseMYCi2	24	24	111	111	1
MouseMYCi2	25	25	110	110	1
MouseMYCi2	26	26	26	26	2
MouseMYCi2	27	27	108	108	1
MouseMYCi2	28	28	107	107	1
MouseMYCi2	29	29	106	106	1
MouseMYCi2	30	30	105	105	1
MouseMYCi2	31	31	104	104	1
MouseMYCi2	32	32	103	103	1
MouseMYCi2	33	33	33	33	2
MouseMYCi2	34	34	66	66	2
MouseMYCi2	35	35	65	65	2
MouseMYCi2	36	36	64	64	2
MouseMYCi2	37	37	37	37	2
MouseMYCi2	38	38	62	62	2
MouseMYCi2	39	39	61	61	2
MouseMYCi2	40	40	60	60	2
MouseMYCi2	41	41	41	41	2
MouseMYCi2	42	42	59	59	2
MouseMYCi2	43	43	58	58	2
MouseMYCi2	44	44	57	57	2
MouseMYCi2	45	45	45	45	2
MouseMYCi2	46	46	53	53	2
MouseMYCi2	47	47	52	52	2
MouseMYCi2	48	48	48	48	2
MouseMYCi2	49	49	49	49	2
MouseMYCi2	50	50	50	50	2
MouseMYCi2	51	51	51	51	2
MouseMYCi2	52	52	47	47	2
MouseMYCi2	53	53	46	46	2
MouseMYCi2	54	54	54	54	2
MouseMYCi2	55	55	55	55	2
MouseMYCi2	56	56	56	56	2
MouseMYCi2	57	57	44	44	2
MouseMYCi2	58	58	43	43	2
MouseMYCi2	59	59	42	42	2
MouseMYCi2	60	60	40	40	2
MouseMYCi2	61	61	61	61	1
MouseMYCi2	62	62	62	62	1
MouseMYCi2	63	63	63	63	1
MouseMYCi2	64	64	64	64	1
MouseMYCi2	65	65	65	65	1
MouseMYCi2	66	66	66	66	1
MouseMYCi2	67	67	67	67	1
MouseMYCi2	68	68	68	68	1
MouseMYCi2	69	69	69	69	1
MouseMYCi2	70	70	150	150	1
MouseMYCi2	71	71	149	149	1
MouseMYCi2	72	72	148	148	1
MouseMYCi2	73	73	147	147	1
MouseMYCi2	74	74	146	146	1
MouseMYCi2	75	75	75	75	1
MouseMYCi2	76	76	76	76	1
MouseMYCi2	77	77	77	77	1
MouseMYCi2	78	78	78	78	1
MouseMYCi2	79	79	79	79	1
MouseMYCi2	80	80	80	80	1
MouseMYCi2	81	81	81	81	1
MouseMYCi2	82	82	82	82	1
MouseMYCi2	83	83	83	83	1
MouseMYCi2	84	84	84	84	1
MouseMYCi2	85	85	144	144	1
MouseMYCi2	86	86	143	143	1
MouseMYCi2	87	87	87	87	1
MouseMYCi2	88	88	88	88	1
MouseMYCi2	89	89	140	140	1
MouseMYCi2	90	90	139	139	1
MouseMYCi2	91	91	138	138	1
MouseMYCi2	92	92	137	137	1
MouseMYCi2	93	93	136	136	1
MouseMYCi2	94	94	135	135	1
MouseMYCi2	95	95	134	134	1
MouseMYCi2	96	96	96	96	1
MouseMYCi2	97	97	97	97	1
MouseMYCi2	98	98	98	98	1
MouseMYCi2	99	99	99	99	1
MouseMYCi2	100	100	100	100	1
MouseMYCi2	101	101	101	101	1
MouseMYCi2	102	102	102	102	1
MouseMYCi2	103	103	103	103	1
MouseMYCi2	104	104	125	125	1
MouseMYCi2	105	105	124	124	1
MouseMYCi2	106	106	123	123	1
MouseMYCi2	107	107	122	122	1
MouseMYCi2	108	108	121	121	1
MouseMYCi2	109	109	109	109	1
MouseMYCi2	110	110	110	110	1
MouseMYCi2	111	111	111	111	1
MouseMYCi2	112	112	117	117	1
MouseMYCi2	113	113	113	113	1
MouseMYCi2	114	114	114	114	1
MouseMYCi2	115	115	115	115	1
MouseMYCi2	116	116	116	116	1
MouseMYCi2	117	117	112	112	1
MouseMYCi2	118	118	118	118	1
MouseMYCi2	119	119	119	119	1
MouseMYCi2	120	120	120	120	1
MouseMYCi2	121	121	108	108	1
MouseMYCi2	122	122	107	107	1
MouseMYCi2	123	123	106	106	1
MouseMYCi2	124	124	105	105	1
MouseMYCi2	125	125	104	104	1
MouseMYCi2	126	126	126	126	1
MouseMYCi2	127	127	127	127	1
MouseMYCi2	128	128	128	128	1
MouseMYCi2	129	129	129	129	1
MouseMYCi2	130	130	130	130	1
MouseMYCi2	131	131	131	131	1
MouseMYCi2	132	132	132	132	1
MouseMYCi2	133	133	133	133	1
MouseMYCi2	134	134	95	95	1
MouseMYCi2	135	135	94	94	1
MouseMYCi2	136	136	93	93	1
MouseMYCi2	137	137	92	92	1
MouseMYCi2	138	138	91	91	1
MouseMYCi2	139	139	90	90	1
MouseMYCi2	140	140	89	89	1
MouseMYCi2	141	141	141	141	1
MouseMYCi2	142	142	142	142	1
MouseMYCi2	143	143	86	86	1
MouseMYCi2	144	144	85	85	1
MouseMYCi2	145	145	145	145	1
MouseMYCi2	146	146	74	74	1
MouseMYCi2	147	147	147	147	1
MouseMYCi2	148	148	148	148	1
MouseMYCi2	149	149	149	149	1
MouseMYCi2	150	150	150	150	1
MouseMYCi2	151	151	151	151	1
MouseMYCi2	152	152	152	152	1
MouseMYCi2	153	153	153	153	1
MouseMYCi2	154	154	154	154	1
MouseMYCi2	155	155	155	155	1
MouseMYCi2	156	156	156	156	1
MouseMYCi2	157	157	157	157	1
MouseMYCi2	158	158	158	158	1
MouseMYCi2	159	159	159	159	1
MouseMYCi2	160	160	160	160	1
MouseMYCi2	161	161	161	161	1
MouseMYCi2	162	162	162	162	1
MouseMYCi2	163	163	163	163	1
MouseMYCi2	164	164	164	164	1
MouseMYCi2	165	165	165	165	1
MouseMYCi2	166	166	166	166	1
MouseMYCi2	167	167	167	167	1
MouseMYCi2	168	168	168	168	1
MouseMYCi2	169	169	169	169	1
MouseMYCi2	170	170	170	170	1
MouseMYCi2	171	171	171	171	1
MouseMYCi2	172	172	172	172	1
MouseMYCi2	173	173	173	173	1
MouseMYCi2	174	174	174	174	1
MouseMYCi2	175	175	175	175	1
MouseMYCi2	176	176	176	176	1
MouseMYCi2	177	177	177	177	1
MouseMYCi2	178	178	178	178	1
MouseMYCi2	179	179	179	179	1
MouseMYCi2	180	180	180	180	1
MouseMYCi2	181	181	181	181	1
MouseMYCi2	182	182	182	182	1
MouseMYCi2	183	183	183	183	1
MouseMYCi2	184	184	184	184	1
MouseMYCi2	185	185	198	198	1
MouseMYCi2	186	186	197	197	1
MouseMYCi2	187	187	196	196	1
MouseMYCi2	188	188	195	195	1
MouseMYCi2	189	189	189	189	1
MouseMYCi2	190	190	190	190	1
MouseMYCi2	191	191	191	191	1
MouseMYCi2	192	192	192	192	1
MouseMYCi2	193	193	193	193	1
MouseMYCi2	194	194	194	194	1
MouseMYCi2	195	195	188	188	1
MouseMYCi2	196	196	187	187	1
MouseMYCi2	197	197	186	186	1
MouseMYCi2	198	198	185	185	1
MouseMYCi2	199	199	199	199	1
MouseMYCi2	200	200	200	200	1
MouseMYCi2	201	201	201	201	1
MouseMYCi2	202	202	202	202	1
MouseMYCi2	203	203	203	203	1
MouseMYCi2	204	204	204	204	1
MouseMYCi2	205	205	205	205	1
MouseMYCi2	206	206	206	206	1
MouseMYCi2	207	207	207	207	1
MouseMYCi2	208	208	208	208	1
MouseMYCi2	209	209	209	209	1
MouseMYCi2	210	210	249	249	1
MouseMYCi2	211	211	248	248	1
MouseMYCi2	212	212	247	247	1
MouseMYCi2	213	213	246	246	1
MouseMYCi2	214	214	214	214	1
MouseMYCi2	215	215	215	215	1
MouseMYCi2	216	216	216	216	1
MouseMYCi2	217	217	217	217	1
MouseMYCi2	218	218	218	218	1
MouseMYCi2	219	219	219	219	1
MouseMYCi2	220	220	220	220	1
MouseMYCi2	221	221	237	237	1
MouseMYCi2	222	222	236	236	1
MouseMYCi2	223	223	235	235	1
MouseMYCi2	224	224	234	234	1
MouseMYCi2	225	225	225	225	1
MouseMYCi2	226	226	226	226	1
MouseMYCi2	227	227	227	227	1
MouseMYCi2	228	228	228	228	1
MouseMYCi2	229	229	229	229	1
MouseMYCi2	230	230	230	230	1
MouseMYCi2	231	231	231	231	1
MouseMYCi2	232	232	232	232	1
MouseMYCi2	233	233	233	233	1
MouseMYCi2	234	234	224	224	1
MouseMYCi2	235	235	223	223	1
MouseMYCi2	236	236	222	222	1
MouseMYCi2	237	237	221	221	1
MouseMYCi2	238	238	238	238	1
MouseMYCi2	239	239	239	239	1
MouseMYCi2	240	240	240	240	1
MouseMYCi2	241	241	241	241	1
MouseMYCi2	242	242	242	242	1
MouseMYCi2	243	243	243	243	1
MouseMYCi2	244	244	244	244	1
MouseMYCi2	245	245	245	245	1
MouseMYCi2	246	246	213	213	1
MouseMYCi2	247	247	212	212	1
MouseMYCi2	248	248	211	211	1
MouseMYCi2	249	249	210	210	1
MouseMYCi2	250	250	250	250	1
MouseMYCi2	251	251	251	251	1
MouseMYCi2	252	252	252	252	1
MouseMYCi2	253	253	253	253	1
MouseMYCi2	254	254	254	254	1
MouseMYCi2	255	255	255	255	1
MouseMYCi2	256	256	256	256	1
MouseMYCi2	257	257	257	257	1
MouseMYCi2	258	258	258	258	1
MouseMYCi2	259	259	259	259	1
MouseMYCi2	260	260	260	260	1
MouseMYCi2	261	261	261	261	1
MouseMYCi2	262	262	262	262	1
MouseMYCi2	263	263	263	263	0
MouseMYCi2	264	264	306	306	0
MouseMYCi2	265	265	305	305	0
MouseMYCi2	266	266	304	304	0
MouseMYCi2	267	267	267	267	1
MouseMYCi2	268	268	268	268	1
MouseMYCi2	269	269	269	269	1
MouseMYCi2	270	270	270	270	1
MouseMYCi2	271	271	271	271	1
MouseMYCi2	272	272	272	272	1
MouseMYCi2	273	273	273	273	0
MouseMYCi2	274	274	274	274	1
MouseMYCi2	275	275	275	275	0
MouseMYCi2	276	276	276	276	0
MouseMYCi2	277	277	277	277	1
MouseMYCi2	278	278	278	278	1
MouseMYCi2	279	279	279	279	1
MouseMYCi2	280	280	280	280	1
MouseMYCi2	281	281	281	281	1
MouseMYCi2	282	282	282	282	1
MouseMYCi2	283	283	283	283	1
MouseMYCi2	284	284	284	284	1
MouseMYCi2	285	285	285	285	1
MouseMYCi2	286	286	286	286	1
MouseMYCi2	287	287	287	287	1
MouseMYCi2	288	288	288	288	0
MouseMYCi2	289	289	289	289	0
MouseMYCi2	290	290	290	290	0
MouseMYCi2	291	291	291	291	0
MouseMYCi2	292	292	292	292	0
MouseMYCi2	293	293	293	293	1
MouseMYCi2	294	294	294	294	1
MouseMYCi2	295	295	295	295	1
MouseMYCi2	296	296	296	296	1
MouseMYCi2	297	297	297	297	1
MouseMYCi2	298	298	298	298	1
MouseMYCi2	299	299	299	299	1
MouseMYCi2	300	300	300	300	1
MouseMYCi2	301	301	301	301	1
MouseMYCi2	302	302	268	268	0
MouseMYCi2	303	303	267	267	0
MouseMYCi2	304	304	266	266	0
MouseMYCi2	305	305	265	265	0
MouseMYCi2	306	306	264	264	0
MouseMYCi2	307	307	307	307	1
MouseMYCi2	308	308	308	308	1
MouseMYCi2	309	309	256	256	0
MouseMYCi2	310	310	255	255	0
MouseMYCi2	311	311	254	254	0
MouseMYCi2	312	312	253	253	0
MouseMYCi2	313	313	252	252	0
MouseMYCi2	314	314	314	314	1
MouseMYCi2	315	315	315	315	1
MouseMYCi2	316	316	249	249	0
MouseMYCi2	317	317	248	248	0
MouseMYCi2	318	318	247	247	0
MouseMYCi2	319	319	246	246	0
MouseMYCi2	320	320	226	226	0
MouseMYCi2	321	321	225	225	0
MouseMYCi2	322	322	224	224	0
MouseMYCi2	323	323	223	223	0
MouseMYCi2	324	324	222	222	0
MouseMYCi2	325	325	221	221	0
MouseMYCi2	326	326	220	220	0
MouseMYCi2	327	327	219	219	0
MouseMYCi2	328	328	218	218	0
MouseMYCi2	329	329	217	217	0
MouseMYCi2	330	330	216	216	0
MouseMYCi2	331	331	331	331	2
MouseMYCi2	332	332	310	310	2
MouseMYCi2	333	333	309	309	2
MouseMYCi2	334	334	308	308	2
MouseMYCi2	335	335	335	335	2
MouseMYCi2	336	336	306	306	2
MouseMYCi2	337	337	302	302	2
MouseMYCi2	338	338	301	301	2
MouseMYCi2	339	339	300	300	2
MouseMYCi2	340	340	299	299	2
MouseMYCi2	341	341	294	294	2
MouseMYCi2	342	342	293	293	2
MouseMYCi2	343	343	343	343	2
MouseMYCi2	344	344	291	291	2
MouseMYCi2	345	345	290	290	2
MouseMYCi2	346	346	289	289	2
MouseMYCi2	347	347	278	278	1
MouseMYCi2	348	348	348	348	2
MouseMYCi2	349	349	276	276	1
MouseMYCi2	350	350	275	275	1
MouseMYCi2	351	351	274	274	1
MouseMYCi2	352	352	273	273	1
MouseMYCi2	353	353	353	353	2
MouseMYCi2	354	354	354	354	2
MouseMYCi2	355	355	355	355	2
MouseMYCi2	356	356	380	380	2
MouseMYCi2	357	357	283	283	2
MouseMYCi2	358	358	282	282	2
MouseMYCi2	359	359	359	359	2
MouseMYCi2	360	360	280	280	2
MouseMYCi2	361	361	279	279	2
MouseMYCi2	362	362	278	278	2
MouseMYCi2	363	363	277	277	2
MouseMYCi2	364	364	364	364	2
MouseMYCi2	365	365	275	275	2
MouseMYCi2	366	366	274	274	2
MouseMYCi2	367	367	273	273	2
MouseMYCi2	368	368	272	272	1
MouseMYCi2	369	369	369	369	2
MouseMYCi2	370	370	366	366	2
MouseMYCi2	371	371	365	365	2
MouseMYCi2	372	372	364	364	2
MouseMYCi2	373	373	363	363	2
MouseMYCi2	374	374	362	362	2
MouseMYCi2	375	375	375	375	2
MouseMYCi2	376	376	360	360	2
MouseMYCi2	377	377	359	359	2
MouseMYCi2	378	378	358	358	2
MouseMYCi2	379	379	357	357	2
MouseMYCi2	380	380	356	356	2
MouseMYCi2	381	381	381	381	2
MouseMYCi2	382	382	382	382	2
MouseMYCi2	383	383	383	383	2
MouseMYCi2	384	384	384	384	2
MouseMYCi2	385	385	385	385	2
MouseMYCi2	386	386	396	396	2
MouseMYCi2	387	387	427	427	2
MouseMYCi2	388	388	426	426	2
MouseMYCi2	389	389	425	425	2
MouseMYCi2	390	390	461	461	4
MouseMYCi2	391	391	490	490	5
MouseMYCi2	392	392	339	339	2
MouseMYCi2	393	393	393	393	2
MouseMYCi2	394	394	394	394	2
MouseMYCi2	395	395	456	456	4
MouseMYCi2	396	396	386	386	2
MouseMYCi2	397	397	385	385	2
MouseMYCi2	398	398	384	384	2
MouseMYCi2	399	399	383	383	2
MouseMYCi2	400	400	382	382	2
MouseMYCi2	401	401	408	408	4
MouseMYCi2	402	402	402	402	4
MouseMYCi2	403	403	396	396	4
MouseMYCi2	404	404	446	446	4
MouseMYCi2	405	405	445	445	4
MouseMYCi2	406	406	444	444	4
MouseMYCi2	407	407	511	511	4
MouseMYCi2	408	408	510	510	4
MouseMYCi2	409	409	441	441	4
MouseMYCi2	410	410	440	440	4
MouseMYCi2	411	411	439	439	4
MouseMYCi2	412	412	412	412	4
MouseMYCi2	413	413	413	413	4
MouseMYCi2	414	414	484	484	4
MouseMYCi2	415	415	483	483	4
MouseMYCi2	416	416	427	427	2
MouseMYCi2	417	417	426	426	2
MouseMYCi2	418	418	425	425	2
MouseMYCi2	419	419	424	424	2
MouseMYCi2	420	420	346	346	4
MouseMYCi2	421	421	421	421	2
MouseMYCi2	422	422	422	422	2
MouseMYCi2	423	423	423	423	2
MouseMYCi2	424	424	424	424	2
MouseMYCi2	425	425	389	389	2
MouseMYCi2	426	426	426	426	2
MouseMYCi2	427	427	427	427	2
MouseMYCi2	428	428	428	428	2
MouseMYCi2	429	429	536	536	1
MouseMYCi2	430	430	535	535	1
MouseMYCi2	431	431	384	384	2
MouseMYCi2	432	432	533	533	1
MouseMYCi2	433	433	532	532	1
MouseMYCi2	434	434	531	531	1
MouseMYCi2	435	435	530	530	1
MouseMYCi2	436	436	529	529	1
MouseMYCi2	437	437	528	528	1
MouseMYCi2	438	438	527	527	1
MouseMYCi2	439	439	526	526	1
MouseMYCi2	440	440	525	525	1
MouseMYCi2	441	441	524	524	1
MouseMYCi2	442	442	442	442	2
MouseMYCi2	443	443	523	523	1
MouseMYCi2	444	444	522	522	1
MouseMYCi2	445	445	543	543	2
MouseMYCi2	446	446	542	542	2
MouseMYCi2	447	447	447	447	2
MouseMYCi2	448	448	541	541	2
MouseMYCi2	449	449	540	540	2
MouseMYCi2	450	450	539	539	2
MouseMYCi2	451	451	538	538	2
MouseMYCi2	452	452	537	537	2
MouseMYCi2	453	453	536	536	2
MouseMYCi2	454	454	535	535	2
MouseMYCi2	455	455	465	465	2
MouseMYCi2	456	456	464	464	2
MouseMYCi2	457	457	463	463	2
MouseMYCi2	458	458	462	462	2
MouseMYCi2	459	459	459	459	2
MouseMYCi2	460	460	460	460	2
MouseMYCi2	461	461	461	461	2
MouseMYCi2	462	462	458	458	2
MouseMYCi2	463	463	457	457	2
MouseMYCi2	464	464	456	456	2
MouseMYCi2	465	465	455	455	2
MouseMYCi2	466	466	466	466	2
MouseMYCi2	467	467	467	467	2
MouseMYCi2	468	468	468	468	2
MouseMYCi2	469	469	469	469	2
MouseMYCi2	470	470	470	470	2
MouseMYCi2	471	471	534	534	1
MouseMYCi2	472	472	533	533	1
MouseMYCi2	473	473	533	533	2
MouseMYCi2	474	474	532	532	2
MouseMYCi2	475	475	531	531	2
MouseMYCi2	476	476	530	530	2
MouseMYCi2	477	477	477	477	2
MouseMYCi2	478	478	526	526	2
MouseMYCi2	479	479	525	525	2
MouseMYCi2	480	480	524	524	2
MouseMYCi2	481	481	523	523	2
MouseMYCi2	482	482	522	522	2
MouseMYCi2	483	483	521	521	2
MouseMYCi2	484	484	484	484	2
MouseMYCi2	485	485	519	519	2
MouseMYCi2	486	486	518	518	2
MouseMYCi2	487	487	517	517	2
MouseMYCi2	488	488	488	488	2
MouseMYCi2	489	489	515	515	2
MouseMYCi2	490	490	514	514	2
MouseMYCi2	491	491	491	491	2
MouseMYCi2	492	492	492	492	2
MouseMYCi2	493	493	493	493	2
MouseMYCi2	494	494	494	494	2
MouseMYCi2	495	495	495	495	2
MouseMYCi2	496	496	496	496	2
MouseMYCi2	497	497	511	511	2
MouseMYCi2	498	498	510	510	2
MouseMYCi2	499	499	509	509	2
MouseMYCi2	500	500	508	508	2
MouseMYCi2	501	501	507	507	2
MouseMYCi2	502	502	502	502	2
MouseMYCi2	503	503	503	503	2
MouseMYCi2	504	504	504	504	2
MouseMYCi2	505	505	505	505	2
MouseMYCi2	506	506	506	506	2
MouseMYCi2	507	507	501	501	2
MouseMYCi2	508	508	500	500	2
MouseMYCi2	509	509	499	499	2
MouseMYCi2	510	510	498	498	2
MouseMYCi2	511	511	497	497	2
MouseMYCi2	512	512	512	512	2
MouseMYCi2	513	513	513	513	2
MouseMYCi2	514	514	526	526	0
MouseMYCi2	515	515	515	515	1
MouseMYCi2	516	516	516	516	2
MouseMYCi2	517	517	523	523	0
MouseMYCi2	518	518	522	522	0
MouseMYCi2	519	519	519	519	0
MouseMYCi2	520	520	520	520	1
MouseMYCi2	521	521	521	521	1
MouseMYCi2	522	522	518	518	0
MouseMYCi2	523	523	517	517	0
MouseMYCi2	524	524	516	516	0
MouseMYCi2	525	525	515	515	0
MouseMYCi2	526	526	526	526	0
MouseMYCi2	527	527	527	527	1
MouseMYCi2	528	528	528	528	1
MouseMYCi2	529	529	529	529	1
MouseMYCi2	530	530	622	622	0
MouseMYCi2	531	531	621	621	0
MouseMYCi2	532	532	620	620	0
MouseMYCi2	533	533	619	619	0
MouseMYCi2	534	534	534	534	1
MouseMYCi2	535	535	617	617	0
MouseMYCi2	536	536	536	536	1
MouseMYCi2	537	537	537	537	1
MouseMYCi2	538	538	538	538	1
MouseMYCi2	539	539	539	539	1
MouseMYCi2	540	540	540	540	1
MouseMYCi2	541	541	583	583	0
MouseMYCi2	542	542	582	582	0
MouseMYCi2	543	543	581	581	1
MouseMYCi2	544	544	580	580	1
MouseMYCi2	545	545	579	579	1
MouseMYCi2	546	546	578	578	1
MouseMYCi2	547	547	577	577	1
MouseMYCi2	548	548	576	576	1
MouseMYCi2	549	549	575	575	1
MouseMYCi2	550	550	550	550	1
MouseMYCi2	551	551	551	551	1
MouseMYCi2	552	552	552	552	1
MouseMYCi2	553	553	553	553	1
MouseMYCi2	554	554	569	569	1
MouseMYCi2	555	555	568	568	1
MouseMYCi2	556	556	567	567	1
MouseMYCi2	557	557	566	566	1
MouseMYCi2	558	558	558	558	1
MouseMYCi2	559	559	559	559	1
MouseMYCi2	560	560	560	560	1
MouseMYCi2	561	561	561	561	1
MouseMYCi2	562	562	562	562	1
MouseMYCi2	563	563	563	563	1
MouseMYCi2	564	564	564	564	1
MouseMYCi2	565	565	565	565	1
MouseMYCi2	566	566	557	557	1
MouseMYCi2	567	567	556	556	1
MouseMYCi2	568	568	555	555	1
MouseMYCi2	569	569	554	554	1
MouseMYCi2	570	570	570	570	1
MouseMYCi2	571	571	571	571	1
MouseMYCi2	572	572	572	572	1
MouseMYCi2	573	573	573	573	1
MouseMYCi2	574	574	574	574	0
MouseMYCi2	575	575	549	549	1
MouseMYCi2	576	576	548	548	1
MouseMYCi2	577	577	547	547	1
MouseMYCi2	578	578	546	546	1
MouseMYCi2	579	579	545	545	1
MouseMYCi2	580	580	544	544	1
MouseMYCi2	581	581	543	543	1
MouseMYCi2	582	582	542	542	0
MouseMYCi2	583	583	541	541	0
MouseMYCi2	584	584	584	584	1
MouseMYCi2	585	585	585	585	1
MouseMYCi2	586	586	586	586	1
MouseMYCi2	587	587	587	587	1
MouseMYCi2	588	588	588	588	0
MouseMYCi2	589	589	569	569	0
MouseMYCi2	590	590	568	568	0
MouseMYCi2	591	591	567	567	0
MouseMYCi2	592	592	566	566	0
MouseMYCi2	593	593	565	565	0
MouseMYCi2	594	594	594	594	1
MouseMYCi2	595	595	595	595	1
MouseMYCi2	596	596	596	596	0
MouseMYCi2	597	597	614	614	0
MouseMYCi2	598	598	613	613	0
MouseMYCi2	599	599	612	612	0
MouseMYCi2	600	600	611	611	0
MouseMYCi2	601	601	601	601	1
MouseMYCi2	602	602	602	602	1
MouseMYCi2	603	603	603	603	0
MouseMYCi2	604	604	604	604	0
MouseMYCi2	605	605	605	605	0
MouseMYCi2	606	606	606	606	0
MouseMYCi2	607	607	607	607	0
MouseMYCi2	608	608	608	608	1
MouseMYCi2	609	609	609	609	1
MouseMYCi2	610	610	610	610	0
MouseMYCi2	611	611	600	600	0
MouseMYCi2	612	612	599	599	0
MouseMYCi2	613	613	598	598	0
MouseMYCi2	614	614	597	597	0
MouseMYCi2	615	615	615	615	1
MouseMYCi2	616	616	616	616	1
MouseMYCi2	617	617	617	617	1
MouseMYCi2	618	618	618	618	1
MouseMYCi2	619	619	619	619	1
MouseMYCi2	620	620	620	620	1
MouseMYCi2	621	621	621	621	1
MouseMYCi2	622	622	622	622	1
MouseMYCi2	623	623	623	623	1
MouseMYCi2	624	624	624	624	1
MouseMYCi2	625	625	625	625	1
MouseMYCi2	626	626	626	626	1
MouseMYCi2	627	627	627	627	1
MouseMYCi2	628	628	628	628	1
MouseMYCi2	629	629	629	629	1
MouseMYCi2	630	630	630	630	1
MouseMYCi2	631	631	631	631	1
MouseMYCi2	632	632	632	632	1
MouseMYCi2	633	633	633	633	1
MouseMYCi2	634	634	614	614	1
MouseMYCi2	635	635	613	613	1
MouseMYCi2	636	636	612	612	1
MouseMYCi2	637	637	611	611	1
MouseMYCi2	638	638	556	556	0
MouseMYCi2	639	639	639	639	1
MouseMYCi2	640	640	640	640	0
MouseMYCi2	641	641	641	641	0
MouseMYCi2	642	642	551	551	0
MouseMYCi2	643	643	550	550	0
MouseMYCi2	644	644	644	644	2
MouseMYCi2	645	645	645	645	1
MouseMYCi2	646	646	646	646	1
MouseMYCi2	647	647	546	546	0
MouseMYCi2	648	648	736	736	1
MouseMYCi2	649	649	735	735	1
MouseMYCi2	650	650	650	650	1
MouseMYCi2	651	651	733	733	1
MouseMYCi2	652	652	732	732	1
MouseMYCi2	653	653	731	731	1
MouseMYCi2	654	654	730	730	1
MouseMYCi2	655	655	655	655	1
MouseMYCi2	656	656	656	656	1
MouseMYCi2	657	657	727	727	1
MouseMYCi2	658	658	658	658	1
MouseMYCi2	659	659	659	659	1
MouseMYCi2	660	660	660	660	2
MouseMYCi2	661	661	661	661	1
MouseMYCi2	662	662	662	662	1
MouseMYCi2	663	663	663	663	1
MouseMYCi2	664	664	664	664	1
MouseMYCi2	665	665	665	665	1
MouseMYCi2	666	666	666	666	1
MouseMYCi2	667	667	667	667	1
MouseMYCi2	668	668	668	668	1
MouseMYCi2	669	669	669	669	2
MouseMYCi2	670	670	670	670	2
MouseMYCi2	671	671	671	671	2
MouseMYCi2	672	672	672	672	2
MouseMYCi2	673	673	673	673	2
MouseMYCi2	674	674	674	674	2
MouseMYCi2	675	675	675	675	2
MouseMYCi2	676	676	676	676	2
MouseMYCi2	677	677	677	677	2
MouseMYCi2	678	678	678	678	2
MouseMYCi2	679	679	679	679	2
MouseMYCi2	680	680	680	680	2
MouseMYCi2	681	681	681	681	2
MouseMYCi2	682	682	682	682	1
MouseMYCi2	683	683	683	683	1
MouseMYCi2	684	684	684	684	1
MouseMYCi2	685	685	685	685	1
MouseMYCi2	686	686	686	686	1
MouseMYCi2	687	687	707	707	1
MouseMYCi2	688	688	706	706	1
MouseMYCi2	689	689	705	705	1
MouseMYCi2	690	690	704	704	1
MouseMYCi2	691	691	703	703	1
MouseMYCi2	692	692	702	702	1
MouseMYCi2	693	693	693	693	1
MouseMYCi2	694	694	694	694	1
MouseMYCi2	695	695	695	695	1
MouseMYCi2	696	696	696	696	1
MouseMYCi2	697	697	697	697	2
MouseMYCi2	698	698	698	698	1
MouseMYCi2	699	699	699	699	1
MouseMYCi2	700	700	700	700	1
MouseMYCi2	701	701	701	701	2
MouseMYCi2	702	702	692	692	1
MouseMYCi2	703	703	691	691	1
MouseMYCi2	704	704	690	690	1
MouseMYCi2	705	705	689	689	1
MouseMYCi2	706	706	688	688	1
MouseMYCi2	707	707	687	687	1
MouseMYCi2	708	708	723	723	1
MouseMYCi2	709	709	722	722	1
MouseMYCi2	710	710	721	721	1
MouseMYCi2	711	711	720	720	1
MouseMYCi2	712	712	719	719	1
MouseMYCi2	713	713	713	713	1
MouseMYCi2	714	714	714	714	1
MouseMYCi2	715	715	715	715	1
MouseMYCi2	716	716	716	716	1
MouseMYCi2	717	717	717	717	1
MouseMYCi2	718	718	718	718	1
MouseMYCi2	719	719	712	712	1
MouseMYCi2	720	720	711	711	1
MouseMYCi2	721	721	710	710	1
MouseMYCi2	722	722	709	709	1
MouseMYCi2	723	723	708	708	1
MouseMYCi2	724	724	660	660	1
MouseMYCi2	725	725	659	659	1
MouseMYCi2	726	726	658	658	1
MouseMYCi2	727	727	657	657	1
MouseMYCi2	728	728	728	728	2
MouseMYCi2	729	729	655	655	1
MouseMYCi2	730	730	654	654	1
MouseMYCi2	731	731	653	653	1
MouseMYCi2	732	732	652	652	1
MouseMYCi2	733	733	651	651	1
MouseMYCi2	734	734	650	650	1
MouseMYCi2	735	735	649	649	1
MouseMYCi2	736	736	648	648	1
MouseMYCi2	737	737	647	647	1
MouseMYCi2	738	738	738	738	2
MouseMYCi2	739	739	739	739	1
MouseMYCi2	740	740	749	749	1
MouseMYCi2	741	741	748	748	1
MouseMYCi2	742	742	747	747	1
MouseMYCi2	743	743	743	743	2
MouseMYCi2	744	744	744	744	2
MouseMYCi2	745	745	745	745	2
MouseMYCi2	746	746	746	746	1
MouseMYCi2	747	747	742	742	1
MouseMYCi2	748	748	741	741	1
MouseMYCi2	749	749	740	740	1
MouseMYCi2	750	750	739	739	1
MouseMYCi2	751	751	751	751	1
MouseMYCi2	752	752	758	758	2
MouseMYCi2	753	753	757	757	2
MouseMYCi2	754	754	754	754	2
MouseMYCi2	755	755	755	755	2
MouseMYCi2	756	756	756	756	2
MouseMYCi2	757	757	753	753	2
MouseMYCi2	758	758	752	752	2
MouseMYCi2	759	759	751	751	2
MouseMYCi2	760	760	760	760	2
MouseMYCi2	761	761	749	749	2
MouseMYCi2	762	762	748	748	2
MouseMYCi2	763	763	726	726	1
MouseMYCi2	764	764	725	725	1
MouseMYCi2	765	765	746	746	2
MouseMYCi2	766	766	766	766	2
MouseMYCi2	767	767	767	767	2
MouseMYCi2	768	768	768	768	2
MouseMYCi2	769	769	708	708	1
MouseMYCi2	770	770	707	707	1
MouseMYCi2	771	771	771	771	2
MouseMYCi2	772	772	705	705	1
MouseMYCi2	773	773	704	704	1
MouseMYCi2	774	774	703	703	1
MouseMYCi2	775	775	702	702	1
MouseMYCi2	776	776	701	701	1
MouseMYCi2	777	777	777	777	2
MouseMYCi2	778	778	778	778	2
MouseMYCi2	779	779	779	779	2
MouseMYCi2	780	780	780	780	2
MouseMYCi2	781	781	781	781	2
MouseMYCi2	782	782	782	782	2
MouseMYCi2	783	783	783	783	2
MouseMYCi2	784	784	784	784	2
MouseMYCi2	785	785	692	692	1
MouseMYCi2	786	786	691	691	1
MouseMYCi2	787	787	690	690	1
MouseMYCi2	788	788	689	689	1
MouseMYCi2	789	789	688	688	1
MouseMYCi2	790	790	687	687	1
MouseMYCi2	791	791	686	686	1
MouseMYCi2	792	792	685	685	1
MouseMYCi2	793	793	793	793	2
MouseMYCi2	794	794	794	794	1
MouseMYCi2	795	795	795	795	2
MouseMYCi2	796	796	796	796	2
MouseMYCi2	797	797	797	797	2
MouseMYCi2	798	798	798	798	2
MouseMYCi2	799	799	799	799	2
MouseMYCi2	800	800	737	737	2
MouseMYCi2	801	801	801	801	2
MouseMYCi2	802	802	802	802	2
MouseMYCi2	803	803	803	803	1
MouseMYCi2	804	804	804	804	1
MouseMYCi2	805	805	732	732	2
MouseMYCi2	806	806	806	806	2
MouseMYCi2	807	807	807	807	2
MouseMYCi2	808	808	875	875	2
MouseMYCi2	809	809	809	809	2
MouseMYCi2	810	810	727	727	2
MouseMYCi2	811	811	726	726	2
MouseMYCi2	812	812	812	812	2
MouseMYCi2	813	813	813	813	2
MouseMYCi2	814	814	870	870	2
MouseMYCi2	815	815	869	869	2
MouseMYCi2	816	816	868	868	2
MouseMYCi2	817	817	867	867	2
MouseMYCi2	818	818	863	863	2
MouseMYCi2	819	819	862	862	2
MouseMYCi2	820	820	861	861	2
MouseMYCi2	821	821	860	860	2
MouseMYCi2	822	822	859	859	2
MouseMYCi2	823	823	858	858	2
MouseMYCi2	824	824	824	824	2
MouseMYCi2	825	825	825	825	2
MouseMYCi2	826	826	826	826	2
MouseMYCi2	827	827	855	855	2
MouseMYCi2	828	828	854	854	2
MouseMYCi2	829	829	853	853	2
MouseMYCi2	830	830	830	830	2
MouseMYCi2	831	831	831	831	2
MouseMYCi2	832	832	832	832	2
MouseMYCi2	833	833	833	833	2
MouseMYCi2	834	834	834	834	2
MouseMYCi2	835	835	835	835	2
MouseMYCi2	836	836	836	836	2
MouseMYCi2	837	837	837	837	2
MouseMYCi2	838	838	838	838	1
MouseMYCi2	839	839	839	839	1
MouseMYCi2	840	840	840	840	1
MouseMYCi2	841	841	841	841	2
MouseMYCi2	842	842	842	842	2
MouseMYCi2	843	843	843	843	2
MouseMYCi2	844	844	844	844	2
MouseMYCi2	845	845	956	956	0
MouseMYCi2	846	846	955	955	0
MouseMYCi2	847	847	954	954	0
MouseMYCi2	848	848	953	953	0
MouseMYCi2	849	849	952	952	0
MouseMYCi2	850	850	951	951	0
MouseMYCi2	851	851	950	950	0
MouseMYCi2	852	852	949	949	0
MouseMYCi2	853	853	948	948	0
MouseMYCi2	854	854	947	947	0
MouseMYCi2	855	855	855	855	1
MouseMYCi2	856	856	856	856	1
MouseMYCi2	857	857	857	857	1
MouseMYCi2	858	858	942	942	0
MouseMYCi2	859	859	941	941	0
MouseMYCi2	860	860	940	940	0
MouseMYCi2	861	861	939	939	0
MouseMYCi2	862	862	938	938	0
MouseMYCi2	863	863	937	937	0
MouseMYCi2	864	864	936	936	0
MouseMYCi2	865	865	935	935	0
MouseMYCi2	866	866	934	934	0
MouseMYCi2	867	867	867	867	1
MouseMYCi2	868	868	868	868	0
MouseMYCi2	869	869	869	869	0
MouseMYCi2	870	870	870	870	0
MouseMYCi2	871	871	871	871	1
MouseMYCi2	872	872	899	899	0
MouseMYCi2	873	873	898	898	0
MouseMYCi2	874	874	897	897	0
MouseMYCi2	875	875	896	896	0
MouseMYCi2	876	876	895	895	0
MouseMYCi2	877	877	894	894	0
MouseMYCi2	878	878	878	878	1
MouseMYCi2	879	879	893	893	0
MouseMYCi2	880	880	892	892	0
MouseMYCi2	881	881	891	891	0
MouseMYCi2	882	882	882	882	0
MouseMYCi2	883	883	883	883	1
MouseMYCi2	884	884	884	884	1
MouseMYCi2	885	885	885	885	0
MouseMYCi2	886	886	886	886	0
MouseMYCi2	887	887	887	887	0
MouseMYCi2	888	888	888	888	0
MouseMYCi2	889	889	889	889	0
MouseMYCi2	890	890	890	890	0
MouseMYCi2	891	891	881	881	0
MouseMYCi2	892	892	880	880	0
MouseMYCi2	893	893	879	879	0
MouseMYCi2	894	894	877	877	0
MouseMYCi2	895	895	876	876	0
MouseMYCi2	896	896	875	875	0
MouseMYCi2	897	897	874	874	0
MouseMYCi2	898	898	873	873	0
MouseMYCi2	899	899	872	872	0
MouseMYCi2	900	900	900	900	0
MouseMYCi2	901	901	901	901	0
MouseMYCi2	902	902	902	902	0
MouseMYCi2	903	903	903	903	0
MouseMYCi2	904	904	904	904	0
MouseMYCi2	905	905	905	905	0
MouseMYCi2	906	906	906	906	0
MouseMYCi2	907	907	907	907	0
MouseMYCi2	908	908	908	908	0
MouseMYCi2	909	909	909	909	0
MouseMYCi2	910	910	926	926	0
MouseMYCi2	911	911	925	925	0
MouseMYCi2	912	912	924	924	0
MouseMYCi2	913	913	913	913	0
MouseMYCi2	914	914	922	922	0
MouseMYCi2	915	915	921	921	0
MouseMYCi2	916	916	916	916	0
MouseMYCi2	917	917	917	917	0
MouseMYCi2	918	918	918	918	0
MouseMYCi2	919	919	919	919	0
MouseMYCi2	920	920	920	920	0
MouseMYCi2	921	921	915	915	0
MouseMYCi2	922	922	914	914	0
MouseMYCi2	923	923	923	923	0
MouseMYCi2	924	924	912	912	0
MouseMYCi2	925	925	911	911	0
MouseMYCi2	926	926	910	910	0
MouseMYCi2	927	927	967	967	0
MouseMYCi2	928	928	966	966	0
MouseMYCi2	929	929	965	965	0
MouseMYCi2	930	930	964	964	0
MouseMYCi2	931	931	963	963	0
MouseMYCi2	932	932	962	962	0
MouseMYCi2	933	933	961	961	0
MouseMYCi2	934	934	960	960	0
MouseMYCi2	935	935	935	935	0
MouseMYCi2	936	936	958	958	0
MouseMYCi2	937	937	957	957	0
MouseMYCi2	938	938	956	956	0
MouseMYCi2	939	939	955	955	0
MouseMYCi2	940	940	940	940	0
MouseMYCi2	941	941	941	941	0
MouseMYCi2	942	942	942	942	0
MouseMYCi2	943	943	954	954	0
MouseMYCi2	944	944	953	953	0
MouseMYCi2	945	945	952	952	0
MouseMYCi2	946	946	946	946	0
MouseMYCi2	947	947	947	947	0
MouseMYCi2	948	948	948	948	0
MouseMYCi2	949	949	949	949	0
MouseMYCi2	950	950	950	950	1
MouseMYCi2	951	951	951	951	1
MouseMYCi2	952	952	945	945	0
MouseMYCi2	953	953	944	944	0
MouseMYCi2	954	954	943	943	0
MouseMYCi2	955	955	939	939	0
MouseMYCi2	956	956	938	938	0
MouseMYCi2	957	957	937	937	0
MouseMYCi2	958	958	936	936	0
MouseMYCi2	959	959	959	959	1
MouseMYCi2	960	960	934	934	0
MouseMYCi2	961	961	933	933	0
MouseMYCi2	962	962	932	932	0
MouseMYCi2	963	963	931	931	0
MouseMYCi2	964	964	930	930	0
MouseMYCi2	965	965	929	929	0
MouseMYCi2	966	966	928	928	0
MouseMYCi2	967	967	927	927	0
MouseMYCi2	968	968	968	968	1
MouseMYCi2	969	969	923	923	0
MouseMYCi2	970	970	922	922	0
MouseMYCi2	971	971	921	921	0
MouseMYCi2	972	972	920	920	0
MouseMYCi2	973	973	973	973	0
MouseMYCi2	974	974	974	974	1
MouseMYCi2	975	975	975	975	1
MouseMYCi2	976	976	976	976	1
MouseMYCi2	977	977	977	977	1
MouseMYCi2	978	978	914	914	0
MouseMYCi2	979	979	979	979	2
MouseMYCi2	980	980	980	980	1
MouseMYCi2	981	981	981	981	1
MouseMYCi2	982	982	982	982	0
MouseMYCi2	983	983	983	983	0
MouseMYCi2	984	984	971	971	1
MouseMYCi2	985	985	970	970	1
MouseMYCi2	986	986	969	969	1
MouseMYCi2	987	987	987	987	1
MouseMYCi2	988	988	988	988	1
MouseMYCi2	989	989	898	898	0
MouseMYCi2	990	990	1007	1007	2
MouseMYCi2	991	991	1006	1006	2
MouseMYCi2	992	992	1005	1005	2
MouseMYCi2	993	993	993	993	1
MouseMYCi2	994	994	1003	1003	2
MouseMYCi2	995	995	1002	1002	2
MouseMYCi2	996	996	996	996	2
MouseMYCi2	997	997	997	997	1
MouseMYCi2	998	998	998	998	1
MouseMYCi2	999	999	999	999	1
MouseMYCi2	1000	1000	1000	1000	1
MouseMYCi2	1001	1001	1001	1001	2
MouseMYCi2	1002	1002	995	995	2
MouseMYCi2	1003	1003	994	994	2
MouseMYCi2	1004	1004	1004	1004	2
MouseMYCi2	1005	1005	992	992	2
MouseMYCi2	1006	1006	991	991	2
MouseMYCi2	1007	1007	990	990	2
MouseMYCi2	1008	1008	989	989	2
MouseMYCi2	1009	1009	1009	1009	2
MouseMYCi2	1010	1010	1010	1010	2
MouseMYCi2	1011	1011	1011	1011	2
MouseMYCi2	1012	1012	1012	1012	1
MouseMYCi2	1013	1013	1030	1030	2
MouseMYCi2	1014	1014	1014	1014	2
MouseMYCi2	1015	1015	1028	1028	2
MouseMYCi2	1016	1016	1016	1016	1
MouseMYCi2	1017	1017	1026	1026	2
MouseMYCi2	1018	1018	1018	1018	2
MouseMYCi2	1019	1019	1019	1019	2
MouseMYCi2	1020	1020	1020	1020	2
MouseMYCi2	1021	1021	1021	1021	2
MouseMYCi2	1022	1022	1022	1022	2
MouseMYCi2	1023	1023	1023	1023	2
MouseMYCi2	1024	1024	1024	1024	2
MouseMYCi2	1025	1025	1025	1025	2
MouseMYCi2	1026	1026	1017	1017	2
MouseMYCi2	1027	1027	1016	1016	2
MouseMYCi2	1028	1028	1015	1015	2
MouseMYCi2	1029	1029	1029	1029	2
MouseMYCi2	1030	1030	1013	1013	2
MouseMYCi2	1031	1031	1012	1012	2
MouseMYCi2	1032	1032	1032	1032	2
MouseMYCi2	1033	1033	1033	1033	2
MouseMYCi2	1034	1034	1034	1034	2
MouseMYCi2	1035	1035	1035	1035	2
MouseMYCi2	1036	1036	978	978	1
MouseMYCi2	1037	1037	977	977	1
MouseMYCi2	1038	1038	976	976	1
MouseMYCi2	1039	1039	975	975	1
MouseMYCi2	1040	1040	1040	1040	4
MouseMYCi2	1041	1041	1041	1041	4
MouseMYCi2	1042	1042	1042	1042	4
MouseMYCi2	1043	1043	1043	1043	2
MouseMYCi2	1044	1044	947	947	5
MouseMYCi2	1045	1045	1045	1045	4
MouseMYCi2	1046	1046	945	945	5
MouseMYCi2	1047	1047	1047	1047	4
MouseMYCi2	1048	1048	943	943	5
MouseMYCi2	1049	1049	1049	1049	4
MouseMYCi2	1050	1050	1035	1035	4
MouseMYCi2	1051	1051	1051	1051	4
MouseMYCi2	1052	1052	938	938	5
MouseMYCi2	1053	1053	937	937	5
MouseMYCi2	1054	1054	936	936	5
MouseMYCi2	1055	1055	1055	1055	4
MouseMYCi2	1056	1056	1030	1030	4
MouseMYCi2	1057	1057	1057	1057	4
MouseMYCi2	1058	1058	1058	1058	4
MouseMYCi2	1059	1059	1027	1027	4
MouseMYCi2	1060	1060	1060	1060	4
MouseMYCi2	1061	1061	1061	1061	4
MouseMYCi2	1062	1062	1062	1062	4
MouseMYCi2	1063	1063	1063	1063	4
MouseMYCi2	1064	1064	1064	1064	4
MouseMYCi2	1065	1065	1065	1065	4
MouseMYCi2	1066	1066	1066	1066	4
MouseMYCi2	1067	1067	1067	1067	4
