# Supplementary material for: Identification of MYC intron 2 regions that modulate expression
Source: PLoS One. 2024 Jan 18;19(1):e0296889. doi: 10.1371/journal.pone.0296889 (PMC10795982; doi:10.1371/journal.pone.0296889)
Supplement: S1 File — (ZIP) [file pone.0296889.s005.zip › S1_File_ScanFold2 data for species/Suppl_File_3_ScanFold2 data for species/Mouse/tmpzoj__93i.ed_avgs.wig]

fixedStep chrom=MouseMYCi2 start=1 step=1 span=1
18.270000
18.100000
18.056667
18.050000
18.100000
18.200000
18.212857
18.215000
18.215556
18.217000
18.239091
18.266667
18.310769
18.347143
18.360667
18.376875
18.406471
18.576111
18.576111
18.576111
18.576111
18.381538
18.576111
18.589247
18.603370
20.099130
18.239403
18.239403
18.239403
18.239403
18.239403
18.695176
21.525714
20.838966
20.838966
20.838966
21.361250
20.838966
20.838966
20.838966
20.838966
20.838966
20.838966
20.838966
21.729687
20.838966
20.838966
20.525806
20.806957
20.698723
20.595000
20.838966
20.838966
20.866296
20.772545
20.682143
20.838966
20.838966
20.838966
20.838966
20.838966
20.838966
19.519815
20.838966
20.838966
20.838966
19.794627
19.510455
19.440746
17.708625
17.769512
17.769512
17.769512
17.769512
19.014400
18.990921
18.967662
18.907821
18.772152
18.638625
18.516790
18.409024
18.351807
18.423810
16.882500
16.882500
17.063448
17.093500
18.239403
18.239403
18.239403
18.239403
18.239403
18.239403
18.239403
18.700543
18.500440
18.496304
18.273867
18.499620
18.495625
18.491481
18.695176
18.239403
18.239403
18.239403
18.239403
18.239403
18.610734
18.603370
18.589247
18.576111
18.381538
18.235607
18.576111
18.576111
18.576111
18.406471
18.574202
18.580500
18.239403
18.239403
18.239403
18.239403
18.239403
18.498391
18.442841
18.525966
18.437949
18.466923
18.619667
18.830645
18.850000
18.239403
18.239403
18.239403
18.239403
18.239403
18.239403
18.239403
17.993204
17.838929
16.882500
16.882500
17.851444
17.769512
17.769512
17.769512
17.769512
17.708625
17.678167
17.297315
17.483837
16.870000
17.301154
17.320000
17.123000
17.062222
17.049074
17.053981
17.363667
17.332250
17.315250
17.320083
17.324083
17.320917
17.331000
17.345917
17.360833
17.375583
17.390500
17.406250
17.422083
17.438083
17.454417
17.470917
17.487667
17.504917
17.519833
17.535250
17.551083
17.569167
17.594000
17.623750
18.121905
18.085849
18.085849
18.085849
17.789655
17.887521
18.113083
17.913393
18.027857
18.272435
18.085849
18.085849
18.085849
18.121905
18.336909
18.555575
18.600734
18.760000
18.801518
18.788584
18.885726
18.865726
18.738448
18.707586
18.665345
18.402500
18.402500
18.402500
18.402500
18.453729
18.444237
18.605714
18.564811
18.650189
18.693558
18.922816
18.855789
18.855789
18.855789
18.855789
19.811698
19.998019
19.872333
20.245524
18.881563
18.795192
19.358384
19.701619
19.703030
18.855789
18.855789
18.855789
18.855789
21.600917
21.614576
21.446724
21.484386
21.815217
22.335083
22.585583
21.431635
18.402500
18.402500
18.402500
18.402500
21.534712
22.477615
23.625393
23.678764
24.936300
25.036632
24.041190
22.909038
22.881827
22.890833
23.088796
21.745326
24.028352
22.935000
17.601000
17.601000
17.601000
25.396979
25.365104
24.024655
23.740263
23.736930
22.869091
21.420833
21.445352
19.415357
23.715455
24.965082
25.308182
24.424943
25.167647
25.166429
22.935000
23.899565
21.684474
23.796706
25.907097
25.516667
20.514231
18.175091
18.565636
19.703673
19.986939
23.966769
24.132000
25.545119
23.411618
23.443284
23.502985
24.260000
24.398776
24.567959
25.365104
25.396979
17.601000
17.601000
17.601000
27.151625
27.258125
24.041190
25.036632
24.936300
23.678764
23.625393
28.371250
27.525634
18.402500
18.402500
18.402500
18.402500
19.998019
19.811698
18.855789
18.855789
18.855789
18.855789
18.922816
18.693558
18.650189
18.564811
18.605714
28.596452
25.036632
24.041190
27.258125
30.405455
17.601000
25.365104
24.567959
24.398776
24.260000
24.132000
23.966769
31.494889
19.703673
18.565636
18.175091
25.308182
30.507143
23.715455
19.415357
21.445352
21.420833
30.607864
30.105155
30.193077
29.952895
23.899565
22.935000
30.681765
25.167647
24.424943
25.308182
24.965082
33.421905
19.415357
21.445352
21.420833
22.869091
31.408000
21.445352
19.415357
33.421905
24.965082
25.308182
31.079043
25.167647
30.681765
22.935000
23.899565
29.952895
28.124130
27.149730
21.966471
22.024118
26.807419
30.740000
21.696250
22.736250
29.234286
29.407188
23.245789
24.398776
32.775185
32.999444
27.911974
30.740000
26.807419
22.024118
21.966471
27.149730
25.867683
32.110917
30.740000
22.941045
22.810441
23.245789
25.867683
25.867683
23.245789
23.245789
24.892143
32.317167
32.182167
28.240000
25.186053
21.696250
22.736250
29.234286
24.585600
18.175091
29.279016
28.410952
28.136905
24.585600
29.234286
22.736250
21.696250
24.653125
24.396034
21.704479
22.024118
20.650241
20.500723
20.351687
20.263452
25.297800
25.886071
26.044024
24.892143
22.970667
25.163412
25.784242
23.245789
23.245789
22.810441
22.941045
30.352087
23.077121
22.885111
22.908222
23.048333
22.421895
24.396034
21.704479
27.911974
27.911974
27.911974
27.911974
28.087821
29.856771
29.407188
27.911974
27.911974
27.911974
27.911974
26.988421
26.757053
26.170562
25.924045
27.758590
25.256410
20.650241
20.650241
20.500723
20.351687
20.263452
26.077864
24.892143
22.970667
25.163412
23.245789
23.245789
25.186053
28.240000
24.615556
23.245789
23.245789
26.402807
22.970667
24.892143
27.567821
27.229067
27.824268
27.141696
27.018962
26.883942
25.867683
25.867683
25.867683
25.867683
25.867683
25.934020
26.183846
26.044359
25.902137
26.020083
25.867683
25.867683
25.867683
25.867683
25.867683
24.950357
24.970390
24.892143
22.970667
25.163412
23.245789
23.245789
24.615556
25.870278
25.186053
23.245789
23.245789
25.163412
22.970667
24.892143
26.044024
25.886071
25.297800
20.263452
20.351687
20.500723
20.650241
25.256410
21.704479
24.396034
22.421895
23.048333
22.908222
22.885111
23.077121
22.941045
22.810441
22.708841
22.863286
22.863286
22.863286
22.863286
22.863286
24.747576
24.521010
23.042906
22.998559
23.018889
23.018889
23.018889
23.018889
23.553875
23.596707
23.599634
22.627604
21.904615
21.822821
21.681293
23.739114
23.018889
23.018889
23.018889
23.018889
23.812658
23.621899
21.431102
21.259831
21.140508
22.863286
22.863286
22.863286
22.863286
22.863286
22.708841
22.810441
22.941045
23.077121
21.192333
21.316417
20.512549
22.803438
22.112075
23.018889
23.018889
23.018889
23.018889
23.739114
21.735288
21.570870
19.028413
18.919200
18.919200
18.919200
18.919200
21.266465
21.126869
20.890571
20.427083
20.000714
20.420978
20.636214
21.265966
21.286303
20.027195
18.919200
18.919200
18.919200
18.919200
21.283917
21.825417
21.704479
21.575208
20.650241
20.500723
20.351687
20.263452
19.993832
19.918476
20.054889
20.010222
19.986629
19.942667
20.479153
19.777556
20.273659
20.800545
21.783263
18.919200
18.919200
18.919200
18.919200
23.018889
20.320794
16.262326
15.890000
24.521010
24.747576
20.294940
20.118795
17.648429
22.863286
11.090312
11.964118
20.691951
13.146667
13.146667
13.146667
13.146667
21.651087
18.035185
13.146667
22.189250
22.384625
22.626375
20.055250
20.255750
20.481667
20.711667
20.914583
21.031667
21.183250
21.370083
21.574167
21.813917
21.631186
21.752034
21.868983
21.984322
22.401167
21.666579
21.783070
21.887632
21.962632
22.057018
22.166316
21.477843
21.835060
22.035904
20.582090
15.721429
14.580256
14.939750
14.939750
14.939750
14.939750
14.939750
20.276935
20.282131
21.771628
22.486566
24.076239
23.596731
23.808692
23.945981
21.230886
14.939750
14.939750
14.939750
14.939750
14.939750
14.580256
19.533509
22.396892
22.396892
22.396892
22.396892
21.602826
22.822651
22.829259
21.452021
22.432911
24.362381
22.396892
22.396892
22.396892
22.396892
19.533509
22.626375
22.384625
22.189250
13.146667
18.406164
21.651087
13.146667
13.146667
13.146667
13.146667
20.691951
11.964118
11.090312
22.863286
22.874500
16.266000
24.942500
24.942500
24.942500
21.036889
23.262522
25.021875
28.278913
24.942500
24.942500
24.942500
16.266000
25.244583
22.653014
22.653014
22.770241
25.145941
27.030917
22.653014
22.653014
25.244583
33.359167
24.942500
24.942500
22.189250
22.384625
28.278913
28.049798
29.371949
29.638609
19.533509
14.580256
35.892051
14.939750
14.939750
14.939750
14.939750
21.230886
32.929667
29.659737
29.693421
29.632105
29.533070
29.288393
29.457105
29.074286
14.939750
14.939750
14.939750
14.939750
14.939750
14.580256
15.721429
20.582090
28.770000
32.412667
32.365263
32.675882
31.351765
30.645263
28.892604
14.511875
27.406038
23.480000
19.105000
18.866923
13.146667
25.515301
26.219439
15.354253
22.535000
13.146667
22.189250
24.920000
25.914375
17.695600
18.296400
18.784600
19.186600
20.355366
20.355366
20.355366
20.784167
20.579157
20.579157
20.044318
20.140682
22.323846
21.242239
20.495682
20.766742
25.306634
20.843881
20.920676
20.376164
25.150000
25.447624
25.285248
25.385631
18.350690
18.144310
17.940877
19.327681
21.026885
21.998793
22.441786
20.355366
20.355366
20.355366
20.355366
20.355366
22.236250
21.747391
20.823636
20.766742
20.495682
21.242239
21.419800
21.409524
20.579157
20.579157
20.784167
20.355366
20.355366
20.355366
20.355366
20.364578
20.355366
19.186600
18.784600
18.296400
17.695600
17.480303
15.412262
15.358824
15.340349
15.354253
15.354253
15.354253
17.234579
15.354253
15.354253
15.354253
16.672577
17.581622
17.412793
16.123608
16.180204
16.235354
16.971262
16.872136
16.703010
15.354253
15.354253
15.354253
15.354253
15.354253
15.354253
15.340349
15.358824
15.412262
17.263190
17.288534
17.358250
17.250517
18.066533
18.774107
18.729750
18.494444
17.408824
17.707791
17.760548
17.760548
17.760548
18.303636
17.760548
17.760548
17.976000
17.480526
17.634425
17.769381
18.113258
17.760548
17.760548
17.686800
17.760548
17.760548
17.760548
19.858116
20.193375
20.178765
20.355366
20.355366
20.355366
20.355366
20.355366
20.364578
20.355366
20.355366
20.355366
20.355366
20.784167
20.579157
20.579157
20.355366
20.355366
20.355366
18.858381
20.495682
20.766742
20.823636
21.747391
22.236250
20.355366
20.355366
20.355366
20.355366
20.355366
20.355366
20.355366
22.070280
20.355366
20.355366
20.355366
20.355366
20.355366
20.178765
20.193375
19.858116
24.905536
17.686800
17.760548
17.760548
18.113258
20.024286
23.368298
22.967159
23.244167
25.705789
17.760548
26.501452
25.855345
23.461111
19.046296
19.116000
17.760548
17.760548
17.686800
25.610625
25.720000
15.358824
26.722000
26.722000
26.722000
25.261408
26.600435
26.600435
26.418750
25.576129
25.563871
26.390952
26.469194
26.548361
26.600435
26.600435
26.699180
26.722000
26.722000
26.722000
15.358824
27.161455
26.229388
25.523409
25.761111
25.809091
25.968158
25.809091
25.809091
25.809091
26.998929
25.721304
25.809091
27.954333
27.530256
26.983611
26.937941
27.274848
25.809091
25.809091
25.809091
25.682609
25.809091
25.761111
26.320000
26.182778
27.617600
22.232857
17.760548
25.705789
23.244167
22.967159
28.291481
28.841852
28.653684
27.331538
20.495682
28.251000
20.355366
28.336000
20.355366
32.718571
22.232857
39.040000
20.355366
20.355366
20.355366
32.233846
25.809091
36.785000
37.510000
25.809091
28.120000
28.901429
28.753333
26.312000
27.087500
27.013333
26.805000
25.600000
