# Supplementary material for: Identification of MYC intron 2 regions that modulate expression
Source: PLoS One. 2024 Jan 18;19(1):e0296889. doi: 10.1371/journal.pone.0296889 (PMC10795982; doi:10.1371/journal.pone.0296889)
Supplement: S1 File — (ZIP) [file pone.0296889.s005.zip › S1_File_ScanFold2 data for species/Suppl_File_3_ScanFold2 data for species/Mouse/tmpzoj__93i.mfe_avgs.wig]

fixedStep chrom=MouseMYCi2 start=1 step=1 span=1
-33.100000
-33.100000
-33.100000
-33.100000
-33.100000
-33.100000
-33.100000
-33.100000
-33.100000
-33.100000
-33.100000
-33.100000
-33.100000
-33.100000
-33.100000
-33.100000
-33.070588
-32.977778
-32.977778
-32.977778
-32.977778
-17.784615
-32.977778
-17.944839
-18.052935
-32.443478
-20.083582
-20.083582
-20.083582
-20.083582
-20.083582
-18.880824
-31.346429
-31.479310
-31.479310
-31.479310
-30.978125
-31.479310
-31.479310
-31.479310
-31.479310
-31.479310
-31.479310
-31.479310
-31.321875
-31.479310
-31.479310
-30.532258
-27.993478
-27.755319
-27.527083
-31.479310
-31.479310
-27.057407
-26.870909
-26.691071
-31.479310
-31.479310
-31.479310
-31.479310
-31.479310
-31.479310
-25.703704
-31.479310
-31.479310
-31.479310
-25.067164
-24.880303
-24.759701
-11.778375
-19.492683
-19.492683
-19.492683
-19.492683
-24.066667
-23.946053
-23.828571
-23.721795
-23.659494
-23.607500
-23.556790
-23.507317
-23.459036
-23.411905
-19.189286
-19.189286
-19.127586
-19.122833
-20.083582
-20.083582
-20.083582
-20.083582
-20.083582
-20.083582
-20.083582
-22.716304
-22.775495
-22.614891
-19.068933
-18.785696
-18.650875
-18.519383
-18.880824
-20.083582
-20.083582
-20.083582
-20.083582
-20.083582
-20.609817
-18.052935
-17.944839
-32.977778
-17.784615
-19.842991
-32.977778
-32.977778
-32.977778
-33.070588
-19.579580
-19.495583
-20.083582
-20.083582
-20.083582
-20.083582
-20.083582
-21.184713
-20.775795
-17.944286
-17.343333
-17.164701
-19.589667
-19.777097
-19.555591
-20.083582
-20.083582
-20.083582
-20.083582
-20.083582
-20.083582
-20.083582
-15.630777
-15.080982
-19.189286
-19.189286
-17.019667
-19.492683
-19.492683
-19.492683
-19.492683
-11.778375
-14.259750
-14.372870
-15.897326
-17.126818
-16.161154
-15.425529
-13.791700
-13.592315
-13.491389
-13.393241
-13.168917
-13.085583
-13.026417
-12.970583
-12.915583
-12.863917
-12.829750
-12.795583
-12.761417
-12.727250
-12.693083
-12.658917
-12.624750
-12.590583
-12.556417
-12.522250
-12.488083
-12.453917
-12.419750
-12.385583
-12.351417
-12.317250
-12.283083
-12.248917
-11.709524
-11.745283
-11.745283
-11.745283
-12.049741
-11.989487
-11.925583
-11.878571
-11.829464
-11.766087
-11.745283
-11.745283
-11.745283
-11.709524
-11.604273
-11.513009
-11.302752
-11.168750
-11.085714
-11.147522
-11.113675
-11.085470
-11.070690
-11.094828
-11.150862
-12.130357
-12.130357
-12.130357
-12.130357
-11.681356
-11.844068
-11.141071
-11.013208
-10.966981
-10.906731
-10.975728
-11.727632
-11.727632
-11.727632
-11.727632
-11.651887
-11.786792
-13.369167
-11.959048
-11.151042
-13.134615
-13.634343
-13.560952
-13.952525
-11.727632
-11.727632
-11.727632
-11.727632
-14.791667
-14.870339
-14.850862
-14.810526
-15.034783
-15.520833
-15.675833
-14.877885
-12.130357
-12.130357
-12.130357
-12.130357
-15.313462
-16.050459
-15.300000
-15.515730
-16.699000
-17.040000
-16.288095
-17.262500
-17.473077
-17.437037
-17.824074
-18.086957
-19.883516
-23.561765
-20.350000
-20.350000
-20.350000
-19.308333
-19.529167
-19.823276
-19.885088
-20.071053
-18.345455
-16.409722
-16.473239
-18.364286
-23.993182
-22.550820
-19.409091
-17.760920
-18.245882
-22.009821
-19.226667
-20.326087
-19.315789
-20.510588
-20.853763
-19.001190
-17.478846
-19.345455
-19.609091
-15.334694
-15.624490
-18.455385
-18.673846
-22.042857
-21.248529
-21.386567
-21.608955
-19.670000
-19.812245
-20.059184
-19.529167
-19.308333
-20.350000
-20.350000
-20.350000
-23.143750
-23.301250
-16.288095
-17.040000
-16.699000
-15.515730
-15.300000
-26.156667
-24.600000
-12.130357
-12.130357
-12.130357
-12.130357
-11.786792
-11.651887
-11.727632
-11.727632
-11.727632
-11.727632
-10.975728
-10.906731
-10.966981
-11.013208
-11.141071
-27.993548
-17.040000
-16.288095
-23.301250
-26.272727
-20.350000
-19.529167
-20.059184
-19.812245
-19.670000
-18.673846
-18.455385
-27.471111
-15.334694
-19.609091
-19.345455
-19.409091
-28.514286
-23.993182
-18.364286
-16.473239
-16.409722
-27.621359
-27.598969
-26.538462
-26.513158
-20.326087
-19.226667
-32.341176
-18.245882
-17.760920
-19.409091
-22.550820
-30.504762
-18.364286
-16.473239
-16.409722
-18.345455
-26.551667
-16.473239
-18.364286
-30.504762
-22.550820
-19.409091
-26.264894
-18.245882
-32.341176
-19.226667
-20.326087
-26.513158
-27.821739
-26.859459
-28.858824
-27.929412
-26.980645
-29.955556
-28.862500
-28.337500
-22.528571
-24.809375
-25.421053
-19.812245
-26.729630
-28.111111
-25.489474
-29.955556
-26.980645
-27.929412
-28.858824
-26.859459
-27.919512
-22.789167
-29.955556
-25.038806
-25.073529
-25.421053
-27.919512
-27.919512
-25.421053
-25.421053
-23.646429
-22.258333
-22.295000
-26.369231
-24.544737
-28.862500
-28.337500
-22.528571
-25.692000
-19.345455
-24.645902
-24.878571
-25.045238
-25.692000
-22.528571
-28.337500
-28.862500
-26.265625
-25.603448
-18.645833
-27.929412
-18.703614
-18.716867
-18.730120
-18.804762
-25.973000
-26.075000
-26.184146
-23.646429
-26.133333
-27.354118
-27.524242
-25.421053
-25.421053
-25.073529
-25.038806
-23.932174
-24.995455
-25.810000
-25.884444
-25.893750
-25.985263
-25.603448
-18.645833
-25.489474
-25.489474
-25.489474
-25.489474
-25.324359
-24.677083
-24.809375
-25.489474
-25.489474
-25.489474
-25.489474
-25.470526
-25.524211
-26.142697
-26.200000
-25.858974
-27.483333
-18.703614
-18.703614
-18.716867
-18.730120
-18.804762
-25.691262
-23.646429
-26.133333
-27.354118
-25.421053
-25.421053
-24.544737
-26.369231
-24.575000
-25.421053
-25.421053
-25.328070
-26.133333
-23.646429
-25.646154
-25.841333
-25.159756
-25.407143
-25.820755
-25.902885
-27.919512
-27.919512
-27.919512
-27.919512
-27.919512
-26.983333
-25.815385
-25.884615
-25.955556
-25.902500
-27.919512
-27.919512
-27.919512
-27.919512
-27.919512
-27.123810
-28.027273
-23.646429
-26.133333
-27.354118
-25.421053
-25.421053
-24.575000
-27.016667
-24.544737
-25.421053
-25.421053
-27.354118
-26.133333
-23.646429
-26.184146
-26.075000
-25.973000
-18.804762
-18.730120
-18.716867
-18.703614
-27.483333
-18.645833
-25.603448
-25.985263
-25.893750
-25.884444
-25.810000
-24.995455
-25.038806
-25.073529
-25.081159
-25.042857
-25.042857
-25.042857
-25.042857
-25.042857
-25.547475
-25.422222
-25.311966
-25.201695
-25.075000
-25.075000
-25.075000
-25.075000
-25.422500
-25.262195
-25.053659
-24.013542
-24.046154
-23.928205
-23.815517
-25.069620
-25.075000
-25.075000
-25.075000
-25.075000
-24.829114
-24.665823
-23.154237
-22.839831
-22.751695
-25.042857
-25.042857
-25.042857
-25.042857
-25.042857
-25.081159
-25.073529
-25.038806
-24.995455
-21.794167
-21.671667
-21.229412
-21.615625
-24.762264
-25.075000
-25.075000
-25.075000
-25.075000
-25.069620
-20.400962
-21.040217
-22.949206
-24.248000
-24.248000
-24.248000
-24.248000
-20.837374
-20.752525
-20.638095
-20.327083
-21.088095
-21.290217
-20.511650
-20.226050
-20.178992
-21.776829
-24.248000
-24.248000
-24.248000
-24.248000
-19.854167
-18.659375
-18.645833
-18.650000
-18.703614
-18.716867
-18.730120
-18.804762
-20.014019
-19.960000
-19.433333
-19.416667
-19.366292
-19.407778
-19.769492
-19.445556
-18.871951
-19.400000
-18.513684
-24.248000
-24.248000
-24.248000
-24.248000
-25.075000
-19.944444
-22.676744
-22.848837
-25.422222
-25.547475
-20.490361
-20.587952
-21.548571
-25.042857
-27.240625
-26.950000
-19.907317
-26.722222
-26.722222
-26.722222
-26.722222
-18.130435
-21.840741
-26.722222
-17.605000
-17.565000
-17.541250
-20.450000
-20.434167
-20.418333
-20.405833
-20.428333
-20.467500
-20.506667
-20.548333
-20.596667
-20.661667
-20.683051
-20.771186
-20.875424
-20.989831
-21.157500
-21.135088
-21.255263
-21.404386
-21.562281
-21.720175
-21.878070
-21.897059
-23.765060
-23.981928
-23.976119
-26.404762
-26.756410
-26.867500
-26.867500
-26.867500
-26.867500
-26.867500
-27.572581
-27.801639
-24.806977
-24.121212
-24.147863
-24.506731
-24.804673
-24.951402
-23.529114
-26.867500
-26.867500
-26.867500
-26.867500
-26.867500
-26.756410
-25.677193
-26.852703
-26.852703
-26.852703
-26.852703
-26.958696
-26.224096
-26.245679
-27.151064
-26.415190
-26.050476
-26.852703
-26.852703
-26.852703
-26.852703
-25.677193
-17.541250
-17.565000
-17.605000
-26.722222
-27.571233
-18.130435
-26.722222
-26.722222
-26.722222
-26.722222
-19.907317
-26.950000
-27.240625
-25.042857
-28.463333
-26.973333
-30.466667
-30.466667
-30.466667
-29.578889
-28.610435
-28.578571
-27.754348
-30.466667
-30.466667
-30.466667
-26.973333
-30.362500
-29.069863
-29.069863
-28.718072
-29.020792
-28.244167
-29.069863
-29.069863
-30.362500
-27.630556
-30.466667
-30.466667
-17.605000
-17.565000
-27.754348
-28.721212
-27.969492
-28.046087
-25.677193
-26.756410
-27.730769
-26.867500
-26.867500
-26.867500
-26.867500
-23.529114
-28.673333
-28.483333
-28.527193
-28.587719
-28.655263
-28.735714
-28.657895
-28.810714
-26.867500
-26.867500
-26.867500
-26.867500
-26.867500
-26.756410
-26.404762
-23.976119
-30.586667
-31.033333
-30.178947
-29.870588
-29.982353
-29.489474
-28.564583
-25.168750
-28.876415
-29.993506
-29.706250
-29.692308
-26.722222
-28.586747
-28.485047
-34.105747
-30.758333
-26.722222
-17.605000
-29.854545
-29.384375
-34.726000
-34.422000
-34.172000
-33.962000
-34.498780
-34.498780
-34.498780
-34.242857
-34.368675
-34.368675
-30.993182
-31.027273
-30.369231
-31.497015
-34.014773
-33.806742
-28.703960
-30.053731
-30.052703
-30.219178
-28.959048
-28.914851
-29.003960
-29.015534
-31.234483
-31.487931
-31.671930
-31.305797
-31.216393
-30.741379
-30.517857
-34.498780
-34.498780
-34.498780
-34.498780
-34.498780
-33.089583
-33.293478
-33.832955
-33.806742
-34.014773
-31.497015
-31.399000
-32.584127
-34.368675
-34.368675
-34.242857
-34.498780
-34.498780
-34.498780
-34.498780
-34.453012
-34.498780
-33.962000
-34.172000
-34.422000
-34.726000
-34.274242
-34.136905
-34.155294
-34.134884
-34.105747
-34.105747
-34.105747
-33.325234
-34.105747
-34.105747
-34.105747
-33.705155
-33.308108
-33.382883
-33.959794
-33.948980
-33.938384
-33.732039
-33.787379
-33.842718
-34.105747
-34.105747
-34.105747
-34.105747
-34.105747
-34.105747
-34.134884
-34.155294
-34.136905
-33.661207
-33.692241
-33.660833
-33.757759
-32.993333
-33.844643
-33.885000
-32.534921
-34.643529
-34.787209
-34.854795
-34.854795
-34.854795
-34.597403
-34.854795
-34.854795
-34.875238
-34.362281
-34.448673
-34.500885
-34.558427
-34.854795
-34.854795
-34.772000
-34.854795
-34.854795
-34.854795
-34.475362
-34.635000
-34.586420
-34.498780
-34.498780
-34.498780
-34.498780
-34.498780
-34.453012
-34.498780
-34.498780
-34.498780
-34.498780
-34.242857
-34.368675
-34.368675
-34.498780
-34.498780
-34.498780
-35.011429
-34.014773
-33.806742
-33.832955
-33.293478
-33.089583
-34.498780
-34.498780
-34.498780
-34.498780
-34.498780
-34.498780
-34.498780
-33.185981
-34.498780
-34.498780
-34.498780
-34.498780
-34.498780
-34.586420
-34.635000
-34.475362
-30.696429
-34.772000
-34.854795
-34.854795
-34.558427
-34.416667
-32.315957
-32.372727
-32.258333
-31.035088
-34.854795
-30.953226
-31.112069
-32.141975
-34.785185
-34.864000
-34.854795
-34.854795
-34.772000
-31.539062
-31.698361
-34.155294
-31.042222
-31.042222
-31.042222
-31.690141
-31.073913
-31.073913
-31.231250
-31.600000
-31.448387
-31.150794
-31.122581
-31.093443
-31.073913
-31.073913
-31.196721
-31.042222
-31.042222
-31.042222
-34.155294
-30.945455
-31.671429
-32.322727
-32.061111
-32.722727
-32.431579
-32.722727
-32.722727
-32.722727
-31.725000
-32.717391
-32.722727
-31.433333
-31.174359
-31.469444
-30.891176
-30.415152
-32.722727
-32.722727
-32.722727
-32.843478
-32.722727
-32.061111
-33.194737
-32.888889
-30.548000
-32.842857
-34.854795
-31.035088
-32.258333
-32.372727
-27.588889
-27.155556
-27.015789
-26.161538
-34.014773
-24.770000
-34.498780
-24.740000
-34.498780
-24.700000
-32.842857
-26.950000
-34.498780
-34.498780
-34.498780
-23.638462
-32.722727
-23.200000
-23.200000
-32.722727
-24.600000
-23.657143
-23.466667
-23.340000
-23.300000
-23.300000
-23.300000
-23.300000
