# Supplementary material for: Identification of MYC intron 2 regions that modulate expression
Source: PLoS One. 2024 Jan 18;19(1):e0296889. doi: 10.1371/journal.pone.0296889 (PMC10795982; doi:10.1371/journal.pone.0296889)
Supplement: S1 File — (ZIP) [file pone.0296889.s005.zip › S1_File_ScanFold2 data for species/Suppl_File_3_ScanFold2 data for species/Mouse/tmpzoj__93i.ScanFold.FinalPartners.txt]

i	bp(i)	bp(j)	avgMFE	avgZ	avgED	*Indicates most favorable bp has competition; bp(j) has more favorable partner or is more likely to be unpaired
nt-1:	1	1	-33.1	-1.12	18.27
nt-2:	2	2	-33.1	-1.23	18.1
nt-3:	3	3	-33.1	-1.28	18.06
nt-4:	4	4	-33.1	-1.24	18.05
nt-5:	5	5	-33.1	-1.22	18.1
nt-6:	6	6	-33.1	-1.21	18.2
nt-7:	7	7	-33.1	-1.18	18.21
nt-8:	8	8	-33.1	-1.16	18.22
nt-9:	9	9	-33.1	-1.15	18.22
nt-10:	10	10	-33.1	-1.13	18.22
nt-11:	11	11	-33.1	-1.13	18.24
nt-12:	12	12	-33.1	-1.13	18.27
nt-13:	13	13	-33.1	-1.14	18.31
nt-14:	14	14	-33.1	-1.13	18.35
nt-15:	15	15	-33.1	-1.13	18.36
nt-16:	16	16	-33.1	-1.13	18.38
nt-17:	17	118	-33.07	-1.12	18.41
nt-18:	18	117	-32.98	-1.09	18.58
nt-19:	19	116	-32.98	-1.09	18.58
nt-20:	20	115	-32.98	-1.09	18.58
nt-21:	21	21	-32.98	-1.09	18.58
nt-22*:	22	113	-32.98	-1.09	18.58
nt-23*:	23	112	-32.98	-1.09	18.58
nt-24*:	24	111	-32.98	-1.09	18.58
nt-25*:	25	110	-32.98	-1.09	18.58
nt-26:	26	26	-32.44	-0.94	20.1
nt-27*:	27	108	-32.98	-1.09	18.58
nt-28*:	28	107	-32.98	-1.09	18.58
nt-29*:	29	106	-32.98	-1.09	18.58
nt-30*:	30	105	-32.98	-1.09	18.58
nt-31*:	31	104	-32.98	-1.09	18.58
nt-32*:	32	103	-32.98	-1.09	18.58
nt-33:	33	33	-31.35	-0.79	21.53
nt-34:	34	66	-31.48	-0.85	20.84
nt-35:	35	65	-31.48	-0.85	20.84
nt-36:	36	64	-31.48	-0.85	20.84
nt-37:	37	37	-30.98	-0.78	21.36
nt-38:	38	62	-31.48	-0.85	20.84
nt-39:	39	61	-31.48	-0.85	20.84
nt-40:	40	60	-31.48	-0.85	20.84
nt-41:	41	41	-31.48	-0.85	20.84
nt-42:	42	59	-31.48	-0.85	20.84
nt-43:	43	58	-31.48	-0.85	20.84
nt-44:	44	57	-31.48	-0.85	20.84
nt-45:	45	45	-31.32	-0.77	21.73
nt-46:	46	53	-31.48	-0.85	20.84
nt-47:	47	52	-31.48	-0.85	20.84
nt-48:	48	48	-30.53	-0.86	20.53
nt-49:	49	49	-27.99	-0.77	20.81
nt-50:	50	50	-27.76	-0.79	20.7
nt-51:	51	51	-27.53	-0.81	20.6
nt-52:	47	52	-31.48	-0.85	20.84
nt-53:	46	53	-31.48	-0.85	20.84
nt-54:	54	54	-27.06	-0.81	20.87
nt-55:	55	55	-26.87	-0.82	20.77
nt-56:	56	56	-26.69	-0.84	20.68
nt-57:	44	57	-31.48	-0.85	20.84
nt-58:	43	58	-31.48	-0.85	20.84
nt-59:	42	59	-31.48	-0.85	20.84
nt-60:	40	60	-31.48	-0.85	20.84
nt-61:	39	61	-17.34	-1.39	16.15
nt-62:	38	62	-17.18	-1.48	15.94
nt-63:	63	63	-25.7	-1.04	19.52
nt-64:	36	64	-20.13	-1.13	18.93
nt-65:	35	65	-19.28	-1.3	17.8
nt-66:	34	66	-19.2	-1.33	17.7
nt-67:	67	67	-25.07	-1.05	19.79
nt-68:	68	68	-24.88	-1.1	19.51
nt-69:	69	69	-24.76	-1.11	19.44
nt-70*:	70	150	-19.58	-1.35	17.9
nt-71:	71	149	-19.49	-1.37	17.77
nt-72:	72	148	-19.49	-1.37	17.77
nt-73:	73	147	-19.49	-1.37	17.77
nt-74:	74	146	-19.49	-1.37	17.77
nt-75:	75	75	-24.07	-1.16	19.01
nt-76:	76	76	-23.95	-1.17	18.99
nt-77:	77	77	-23.83	-1.18	18.97
nt-78:	78	78	-23.72	-1.18	18.91
nt-79:	79	79	-23.66	-1.19	18.77
nt-80:	80	80	-23.61	-1.2	18.64
nt-81:	81	81	-23.56	-1.21	18.52
nt-82:	82	82	-23.51	-1.21	18.41
nt-83:	83	83	-23.46	-1.21	18.35
nt-84:	84	84	-23.41	-1.21	18.42
nt-85:	85	144	-19.19	-1.42	16.88
nt-86:	86	143	-19.19	-1.42	16.88
nt-87:	87	87	-19.13	-1.43	17.06
nt-88:	88	88	-19.12	-1.44	17.09
nt-89:	89	140	-20.08	-1.32	18.24
nt-90:	90	139	-20.08	-1.32	18.24
nt-91:	91	138	-20.08	-1.32	18.24
nt-92:	92	137	-20.08	-1.32	18.24
nt-93:	93	136	-20.08	-1.32	18.24
nt-94:	94	135	-20.08	-1.32	18.24
nt-95:	95	134	-20.08	-1.32	18.24
nt-96:	96	96	-22.72	-1.23	18.7
nt-97:	97	97	-22.78	-1.23	18.5
nt-98:	98	98	-22.61	-1.23	18.5
nt-99:	99	99	-19.07	-1.28	18.27
nt-100:	100	100	-18.79	-1.27	18.5
nt-101:	101	101	-18.65	-1.26	18.5
nt-102:	102	102	-18.52	-1.26	18.49
nt-103:	103	103	-18.88	-1.23	18.7
nt-104:	104	125	-20.08	-1.32	18.24
nt-105:	105	124	-20.08	-1.32	18.24
nt-106:	106	123	-20.08	-1.32	18.24
nt-107:	107	122	-20.08	-1.32	18.24
nt-108:	108	121	-20.08	-1.32	18.24
nt-109:	109	109	-20.61	-1.17	18.61
nt-110:	110	110	-18.05	-1.18	18.6
nt-111:	111	111	-17.94	-1.17	18.59
nt-112*:	112	117	-20.08	-1.32	18.24
nt-113:	113	113	-17.78	-1.15	18.38
nt-114:	114	114	-19.84	-1.15	18.24
nt-115:	20	115	-17.08	-1.15	18.16
nt-116:	19	116	-16.98	-1.13	18.17
nt-117:	18	117	-20.08	-1.32	18.24
nt-118:	17	118	-17.41	-1.1	18.59
nt-119:	119	119	-19.58	-1.1	18.57
nt-120:	120	120	-19.5	-1.09	18.58
nt-121:	108	121	-20.08	-1.32	18.24
nt-122:	107	122	-20.08	-1.32	18.24
nt-123:	106	123	-20.08	-1.32	18.24
nt-124:	105	124	-20.08	-1.32	18.24
nt-125:	104	125	-20.08	-1.32	18.24
nt-126:	126	126	-21.18	-1.25	18.5
nt-127:	127	127	-20.78	-1.26	18.44
nt-128:	128	128	-17.94	-1.08	18.53
nt-129:	129	129	-17.34	-1.09	18.44
nt-130:	130	130	-17.16	-1.1	18.47
nt-131:	131	131	-19.59	-1.24	18.62
nt-132:	132	132	-19.78	-1.22	18.83
nt-133:	133	133	-19.56	-1.22	18.85
nt-134:	95	134	-20.08	-1.32	18.24
nt-135:	94	135	-20.08	-1.32	18.24
nt-136:	93	136	-20.08	-1.32	18.24
nt-137:	92	137	-20.08	-1.32	18.24
nt-138:	91	138	-20.08	-1.32	18.24
nt-139:	90	139	-20.08	-1.32	18.24
nt-140:	89	140	-20.08	-1.32	18.24
nt-141:	141	141	-15.63	-1.16	17.99
nt-142:	142	142	-15.08	-1.19	17.84
nt-143:	86	143	-19.19	-1.42	16.88
nt-144:	85	144	-19.19	-1.42	16.88
nt-145:	145	145	-17.02	-1.36	17.85
nt-146:	74	146	-19.49	-1.37	17.77
nt-147:	73	147	-14.33	-1.38	18.21
nt-148:	72	148	-14.79	-1.51	18.01
nt-149:	71	149	-12.16	-1.21	17.85
nt-150:	150	150	-11.78	-1.22	17.71
nt-151:	151	151	-14.26	-1.29	17.68
nt-152:	152	152	-14.37	-1.3	17.3
nt-153:	153	153	-15.9	-1.44	17.48
nt-154:	154	154	-17.13	-1.54	16.87
nt-155:	155	155	-16.16	-1.53	17.3
nt-156:	156	156	-15.43	-1.51	17.32
nt-157:	157	157	-13.79	-1.31	17.12
nt-158:	158	158	-13.59	-1.42	17.06
nt-159:	159	159	-13.49	-1.43	17.05
nt-160:	160	160	-13.39	-1.45	17.05
nt-161:	161	161	-13.17	-1.45	17.36
nt-162:	162	162	-13.09	-1.46	17.33
nt-163:	163	163	-13.03	-1.48	17.32
nt-164:	164	164	-12.97	-1.49	17.32
nt-165:	165	165	-12.92	-1.51	17.32
nt-166:	166	166	-12.86	-1.52	17.32
nt-167:	167	167	-12.83	-1.53	17.33
nt-168:	168	168	-12.8	-1.54	17.35
nt-169:	169	169	-12.76	-1.54	17.36
nt-170:	170	170	-12.73	-1.55	17.38
nt-171:	171	171	-12.69	-1.55	17.39
nt-172:	172	172	-12.66	-1.56	17.41
nt-173:	173	173	-12.62	-1.56	17.42
nt-174:	174	174	-12.59	-1.57	17.44
nt-175:	175	175	-12.56	-1.57	17.45
nt-176:	176	176	-12.52	-1.57	17.47
nt-177:	177	177	-12.49	-1.57	17.49
nt-178:	178	178	-12.45	-1.57	17.5
nt-179:	179	179	-12.42	-1.57	17.52
nt-180:	180	180	-12.39	-1.57	17.54
nt-181:	181	181	-12.35	-1.57	17.55
nt-182:	182	182	-12.32	-1.56	17.57
nt-183:	183	183	-12.28	-1.56	17.59
nt-184:	184	184	-12.25	-1.55	17.62
nt-185:	185	198	-11.71	-1.48	18.12
nt-186:	186	197	-11.75	-1.48	18.09
nt-187:	187	196	-11.75	-1.48	18.09
nt-188:	188	195	-11.75	-1.48	18.09
nt-189:	189	189	-12.05	-1.51	17.79
nt-190:	190	190	-11.99	-1.5	17.89
nt-191:	191	191	-11.93	-1.46	18.11
nt-192:	192	192	-11.88	-1.5	17.91
nt-193:	193	193	-11.83	-1.49	18.03
nt-194:	194	194	-11.77	-1.45	18.27
nt-195:	188	195	-11.75	-1.48	18.09
nt-196:	187	196	-11.75	-1.48	18.09
nt-197:	186	197	-11.75	-1.48	18.09
nt-198:	185	198	-11.71	-1.48	18.12
nt-199:	199	199	-11.6	-1.46	18.34
nt-200:	200	200	-11.51	-1.43	18.56
nt-201:	201	201	-11.3	-1.39	18.6
nt-202:	202	202	-11.17	-1.39	18.76
nt-203:	203	203	-11.09	-1.39	18.8
nt-204:	204	204	-11.15	-1.4	18.79
nt-205:	205	205	-11.11	-1.45	18.89
nt-206:	206	206	-11.09	-1.46	18.87
nt-207:	207	207	-11.07	-1.48	18.74
nt-208:	208	208	-11.09	-1.49	18.71
nt-209:	209	209	-11.15	-1.51	18.67
nt-210:	210	249	-12.13	-1.84	18.4
nt-211:	211	248	-12.13	-1.84	18.4
nt-212:	212	247	-12.13	-1.84	18.4
nt-213:	213	246	-12.13	-1.84	18.4
nt-214:	214	214	-11.68	-1.62	18.45
nt-215:	215	215	-11.84	-1.65	18.44
nt-216:	216	216	-11.14	-1.52	18.61
nt-217:	217	217	-11.01	-1.46	18.56
nt-218:	218	218	-10.97	-1.46	18.65
nt-219:	219	219	-10.91	-1.44	18.69
nt-220:	220	220	-10.98	-1.42	18.92
nt-221:	221	237	-11.73	-1.77	18.86
nt-222:	222	236	-11.73	-1.77	18.86
nt-223:	223	235	-11.73	-1.77	18.86
nt-224:	224	234	-11.73	-1.77	18.86
nt-225:	225	225	-11.65	-1.44	19.81
nt-226:	226	226	-11.79	-1.43	20.0
nt-227:	227	227	-13.37	-1.7	19.87
nt-228:	228	228	-11.96	-1.43	20.25
nt-229:	229	229	-11.15	-1.53	18.88
nt-230:	230	230	-13.13	-1.86	18.8
nt-231:	231	231	-13.63	-1.9	19.36
nt-232:	232	232	-13.56	-1.84	19.7
nt-233:	233	233	-13.95	-1.89	19.7
nt-234:	224	234	-11.73	-1.77	18.86
nt-235:	223	235	-11.73	-1.77	18.86
nt-236:	222	236	-11.73	-1.77	18.86
nt-237:	221	237	-11.73	-1.77	18.86
nt-238:	238	238	-14.79	-1.69	21.6
nt-239:	239	239	-14.87	-1.71	21.61
nt-240:	240	240	-14.85	-1.73	21.45
nt-241:	241	241	-14.81	-1.75	21.48
nt-242:	242	242	-15.03	-1.72	21.82
nt-243:	243	243	-15.52	-1.68	22.34
nt-244:	244	244	-15.68	-1.67	22.59
nt-245:	245	245	-14.88	-1.83	21.43
nt-246:	213	246	-12.13	-1.84	18.4
nt-247:	212	247	-12.13	-1.84	18.4
nt-248:	211	248	-12.13	-1.84	18.4
nt-249:	210	249	-12.13	-1.84	18.4
nt-250:	250	250	-15.31	-1.83	21.53
nt-251:	251	251	-16.05	-1.74	22.48
nt-252:	252	252	-15.3	-1.38	23.63
nt-253:	253	253	-15.52	-1.38	23.68
nt-254:	254	254	-16.7	-1.26	24.94
nt-255:	255	255	-17.04	-1.3	25.04
nt-256:	256	256	-16.29	-1.41	24.04
nt-257:	257	257	-17.26	-1.77	22.91
nt-258:	258	258	-17.47	-1.76	22.88
nt-259:	259	259	-17.44	-1.72	22.89
nt-260:	260	260	-17.82	-1.7	23.09
nt-261:	261	261	-18.09	-1.91	21.75
nt-262:	262	262	-19.88	-1.64	24.03
nt-263:	263	263	-23.56	-2.24	22.94
nt-264:	264	306	-20.35	-3.32	17.6
nt-265:	265	305	-20.35	-3.32	17.6
nt-266:	266	304	-20.35	-3.32	17.6
nt-267:	267	267	-19.31	-1.28	25.4
nt-268:	268	268	-19.53	-1.28	25.37
nt-269:	269	269	-19.82	-1.63	24.02
nt-270:	270	270	-19.89	-1.64	23.74
nt-271:	271	271	-20.07	-1.63	23.74
nt-272:	272	272	-18.35	-1.71	22.87
nt-273:	273	273	-16.41	-2.01	21.42
nt-274:	274	274	-16.47	-2.0	21.45
nt-275:	275	275	-18.36	-2.73	19.42
nt-276:	276	276	-23.99	-2.03	23.72
nt-277:	277	277	-22.55	-1.55	24.97
nt-278:	278	278	-19.41	-1.74	25.31
nt-279:	279	279	-17.76	-1.57	24.42
nt-280:	280	280	-18.25	-1.54	25.17
nt-281:	281	281	-22.01	-1.44	25.17
nt-282:	282	282	-19.23	-1.62	22.93
nt-283:	283	283	-20.33	-1.54	23.9
nt-284:	284	284	-19.32	-1.78	21.68
nt-285:	285	285	-20.51	-1.57	23.8
nt-286:	286	286	-20.85	-1.43	25.91
nt-287:	287	287	-19.0	-1.43	25.52
nt-288:	288	288	-17.48	-2.05	20.51
nt-289:	289	289	-19.35	-2.14	18.18
nt-290:	290	290	-19.61	-2.1	18.57
nt-291:	291	291	-15.33	-2.07	19.7
nt-292:	292	292	-15.62	-2.02	19.99
nt-293:	293	293	-18.46	-1.57	23.97
nt-294:	294	294	-18.67	-1.53	24.13
nt-295:	295	295	-22.04	-1.41	25.55
nt-296:	296	296	-21.25	-1.64	23.41
nt-297:	297	297	-21.39	-1.64	23.44
nt-298:	298	298	-21.61	-1.62	23.5
nt-299:	299	299	-19.67	-1.72	24.26
nt-300:	300	300	-19.81	-1.72	24.4
nt-301:	301	301	-20.06	-1.69	24.57
nt-302*:	302	268	-20.35	-3.32	17.6
nt-303*:	303	267	-20.35	-3.32	17.6
nt-304:	266	304	-20.35	-3.32	17.6
nt-305:	265	305	-20.35	-3.32	17.6
nt-306:	264	306	-20.35	-3.32	17.6
nt-307:	307	307	-23.14	-1.26	27.15
nt-308:	308	308	-23.3	-1.25	27.26
nt-309*:	309	256	-20.35	-3.32	17.6
nt-310*:	310	255	-20.35	-3.32	17.6
nt-311*:	311	254	-20.35	-3.32	17.6
nt-312*:	312	253	-20.35	-3.32	17.6
nt-313*:	313	252	-20.35	-3.32	17.6
nt-314:	314	314	-26.16	-1.01	28.37
nt-315:	315	315	-24.6	-1.34	27.53
nt-316*:	316	249	-20.35	-3.32	17.6
nt-317*:	317	248	-20.35	-3.32	17.6
nt-318*:	318	247	-20.35	-3.32	17.6
nt-319*:	319	246	-20.35	-3.32	17.6
nt-320*:	320	226	-24.33	-3.74	17.26
nt-321*:	321	225	-24.33	-3.74	17.26
nt-322*:	322	224	-24.33	-3.74	17.26
nt-323*:	323	223	-24.33	-3.74	17.26
nt-324*:	324	222	-24.33	-3.74	17.26
nt-325*:	325	221	-25.12	-3.83	16.92
nt-326*:	326	220	-25.12	-3.83	16.92
nt-327*:	327	219	-25.8	-3.87	17.07
nt-328*:	328	218	-26.82	-4.19	15.4
nt-329*:	329	217	-27.59	-4.46	14.85
nt-330*:	330	216	-28.32	-4.69	14.84
nt-331:	331	331	-27.99	-0.83	28.6
nt-332*:	332	310	-29.4	-0.55	29.78
nt-333*:	333	309	-29.4	-0.55	29.78
nt-334*:	334	308	-29.4	-0.55	29.78
nt-335:	335	335	-26.27	-0.41	30.41
nt-336*:	336	306	-29.4	-0.55	29.78
nt-337*:	337	302	-30.77	-0.74	29.66
nt-338*:	338	301	-30.77	-0.74	29.66
nt-339*:	339	300	-30.77	-0.74	29.66
nt-340*:	340	299	-30.94	-0.74	29.84
nt-341*:	341	294	-31.62	-0.82	30.58
nt-342*:	342	293	-31.62	-0.82	30.58
nt-343:	343	343	-27.47	-0.45	31.49
nt-344*:	344	291	-31.62	-0.82	30.58
nt-345*:	345	290	-31.62	-0.82	30.58
nt-346*:	346	289	-31.62	-0.82	30.58
nt-347*:	347	278	-33.94	-1.53	16.04
nt-348:	348	348	-28.51	-0.4	30.51
nt-349*:	349	276	-33.94	-1.53	16.04
nt-350*:	350	275	-33.94	-1.53	16.04
nt-351*:	351	274	-33.94	-1.53	16.04
nt-352*:	352	273	-34.08	-1.61	15.98
nt-353:	353	353	-27.62	-0.37	30.61
nt-354:	354	354	-27.6	-0.39	30.11
nt-355:	355	355	-26.54	-0.23	30.19
nt-356:	356	380	-26.51	-0.22	29.95
nt-357*:	357	283	-32.71	-1.0	30.13
nt-358*:	358	282	-32.71	-1.0	30.13
nt-359:	359	359	-32.34	-0.97	30.68
nt-360*:	360	280	-32.71	-1.0	30.13
nt-361*:	361	279	-32.71	-1.0	30.13
nt-362*:	362	278	-32.71	-1.0	30.13
nt-363*:	363	277	-32.71	-1.0	30.13
nt-364:	364	364	-30.5	-0.64	33.42
nt-365*:	365	275	-32.71	-1.0	30.13
nt-366*:	366	274	-32.71	-1.0	30.13
nt-367*:	367	273	-32.71	-1.0	30.13
nt-368*:	368	272	-32.87	-1.04	29.42
nt-369:	369	369	-26.55	-0.2	31.41
nt-370*:	370	366	-26.13	-0.13	30.9
nt-371*:	371	365	-26.13	-0.13	30.9
nt-372*:	372	364	-26.13	-0.13	30.9
nt-373*:	373	363	-26.13	-0.13	30.9
nt-374*:	374	362	-26.14	-0.14	31.03
nt-375:	375	375	-26.26	-0.14	31.08
nt-376*:	376	360	-26.18	-0.14	31.02
nt-377*:	377	359	-26.18	-0.14	31.02
nt-378*:	378	358	-26.18	-0.14	31.02
nt-379*:	379	357	-26.18	-0.14	31.02
nt-380:	356	380	-26.51	-0.22	29.95
nt-381:	381	381	-27.82	-0.41	28.12
nt-382:	382	382	-26.86	-0.33	27.15
nt-383:	383	383	-28.86	-0.67	21.97
nt-384:	384	384	-27.93	-0.51	22.02
nt-385:	385	385	-26.98	-0.34	26.81
nt-386:	386	396	-29.96	-0.46	30.74
nt-387*:	387	427	-22.53	-0.08	29.23
nt-388*:	388	426	-22.53	-0.08	29.23
nt-389:	389	425	-22.53	-0.08	29.23
nt-390*:	390	461	-22.25	0.66	38.14
nt-391*:	391	490	-18.27	1.12	29.84
nt-392*:	392	339	-29.17	-0.03	37.3
nt-393:	393	393	-26.73	-0.02	32.78
nt-394:	394	394	-28.11	-0.13	33.0
nt-395*:	395	456	-22.46	0.45	37.73
nt-396:	386	396	-29.96	-0.46	30.74
nt-397*:	397	385	-29.96	-0.46	30.74
nt-398*:	398	384	-29.96	-0.46	30.74
nt-399*:	399	383	-29.96	-0.46	30.74
nt-400*:	400	382	-29.96	-0.46	30.74
nt-401*:	401	408	-22.48	0.2	30.62
nt-402:	402	402	-22.79	0.26	32.11
nt-403*:	403	396	-21.71	0.61	39.97
nt-404*:	404	446	-22.46	0.45	37.73
nt-405*:	405	445	-22.46	0.45	37.73
nt-406*:	406	444	-22.46	0.45	37.73
nt-407*:	407	511	-17.05	0.72	25.07
nt-408*:	408	510	-17.05	0.72	25.07
nt-409*:	409	441	-22.46	0.45	37.73
nt-410*:	410	440	-22.46	0.45	37.73
nt-411*:	411	439	-22.46	0.45	37.73
nt-412:	412	412	-22.26	0.3	32.32
nt-413:	413	413	-22.3	0.29	32.18
nt-414*:	414	484	-22.4	0.2	38.3
nt-415*:	415	483	-22.4	0.2	38.3
nt-416*:	416	427	-24.51	-0.0	32.59
nt-417*:	417	426	-24.51	-0.0	32.59
nt-418*:	418	425	-24.51	-0.0	32.59
nt-419*:	419	424	-24.51	-0.0	32.59
nt-420*:	420	346	-24.5	0.05	30.63
nt-421:	421	421	-24.65	-0.14	29.28
nt-422:	422	422	-24.88	-0.25	28.41
nt-423:	423	423	-25.05	-0.28	28.14
nt-424:	424	424	-25.69	-0.51	24.59
nt-425:	389	425	-22.53	-0.08	29.23
nt-426:	426	426	-28.34	-0.76	22.74
nt-427:	427	427	-28.86	-0.85	21.7
nt-428:	428	428	-26.27	-0.55	24.65
nt-429*:	429	536	-31.75	-1.44	15.85
nt-430*:	430	535	-31.75	-1.44	15.85
nt-431*:	431	384	-22.53	-0.08	29.23
nt-432*:	432	533	-31.86	-1.49	15.6
nt-433*:	433	532	-31.82	-1.49	15.5
nt-434*:	434	531	-31.6	-1.45	15.58
nt-435*:	435	530	-31.6	-1.45	15.58
nt-436*:	436	529	-31.6	-1.45	15.58
nt-437*:	437	528	-31.6	-1.45	15.58
nt-438*:	438	527	-31.6	-1.45	15.58
nt-439*:	439	526	-31.6	-1.45	15.58
nt-440*:	440	525	-31.6	-1.45	15.58
nt-441*:	441	524	-31.6	-1.45	15.58
nt-442:	442	442	-27.52	-0.61	25.78
nt-443*:	443	523	-31.6	-1.45	15.58
nt-444*:	444	522	-31.6	-1.45	15.58
nt-445*:	445	543	-30.79	-0.97	31.48
nt-446*:	446	542	-30.79	-0.97	31.48
nt-447:	447	447	-23.93	-0.02	30.35
nt-448*:	448	541	-30.79	-0.97	31.48
nt-449*:	449	540	-30.79	-0.97	31.48
nt-450*:	450	539	-30.79	-0.97	31.48
nt-451*:	451	538	-30.79	-0.97	31.48
nt-452*:	452	537	-30.79	-0.97	31.48
nt-453*:	453	536	-30.79	-0.97	31.48
nt-454*:	454	535	-30.79	-0.97	31.48
nt-455:	455	465	-25.49	-0.29	27.91
nt-456:	456	464	-25.49	-0.29	27.91
nt-457:	457	463	-25.49	-0.29	27.91
nt-458:	458	462	-25.49	-0.29	27.91
nt-459:	459	459	-25.32	-0.26	28.09
nt-460:	460	460	-24.68	-0.12	29.86
nt-461:	461	461	-24.81	-0.14	29.41
nt-462:	458	462	-25.49	-0.29	27.91
nt-463:	457	463	-25.49	-0.29	27.91
nt-464:	456	464	-25.49	-0.29	27.91
nt-465:	455	465	-25.49	-0.29	27.91
nt-466:	466	466	-25.47	-0.22	26.99
nt-467:	467	467	-25.52	-0.25	26.76
nt-468:	468	468	-26.14	-0.35	26.17
nt-469:	469	469	-26.2	-0.38	25.92
nt-470:	470	470	-25.86	-0.27	27.76
nt-471*:	471	534	-27.91	-1.37	16.26
nt-472*:	472	533	-27.91	-1.37	16.26
nt-473*:	473	533	-28.34	-0.47	28.87
nt-474*:	474	532	-28.31	-0.5	28.47
nt-475*:	475	531	-28.31	-0.5	28.47
nt-476*:	476	530	-28.31	-0.5	28.47
nt-477:	477	477	-25.69	-0.37	26.08
nt-478*:	478	526	-27.59	-0.63	26.81
nt-479*:	479	525	-27.59	-0.63	26.81
nt-480*:	480	524	-27.59	-0.63	26.81
nt-481*:	481	523	-27.59	-0.63	26.81
nt-482*:	482	522	-27.59	-0.63	26.81
nt-483*:	483	521	-27.59	-0.63	26.81
nt-484:	484	484	-26.37	-0.45	28.24
nt-485*:	485	519	-27.59	-0.63	26.81
nt-486*:	486	518	-27.59	-0.63	26.81
nt-487*:	487	517	-27.59	-0.63	26.81
nt-488:	488	488	-25.33	-0.37	26.4
nt-489*:	489	515	-27.59	-0.63	26.81
nt-490*:	490	514	-27.59	-0.63	26.81
nt-491:	491	491	-25.65	-0.51	27.57
nt-492:	492	492	-25.84	-0.57	27.23
nt-493:	493	493	-25.16	-0.46	27.82
nt-494:	494	494	-25.41	-0.36	27.14
nt-495:	495	495	-25.82	-0.47	27.02
nt-496:	496	496	-25.9	-0.48	26.88
nt-497:	497	511	-27.92	-0.76	25.87
nt-498:	498	510	-27.92	-0.76	25.87
nt-499:	499	509	-27.92	-0.76	25.87
nt-500:	500	508	-27.92	-0.76	25.87
nt-501:	501	507	-27.92	-0.76	25.87
nt-502:	502	502	-26.98	-0.89	25.93
nt-503:	503	503	-25.82	-0.71	26.18
nt-504:	504	504	-25.88	-0.75	26.04
nt-505:	505	505	-25.96	-0.78	25.9
nt-506:	506	506	-25.9	-0.79	26.02
nt-507:	501	507	-27.92	-0.76	25.87
nt-508:	500	508	-27.92	-0.76	25.87
nt-509:	499	509	-27.92	-0.76	25.87
nt-510:	498	510	-27.92	-0.76	25.87
nt-511:	497	511	-27.92	-0.76	25.87
nt-512:	512	512	-27.12	-0.63	24.95
nt-513:	513	513	-28.03	-0.75	24.97
nt-514*:	514	526	-25.42	-2.33	23.25
nt-515:	515	515	-26.13	-1.22	22.97
nt-516:	516	516	-27.35	-0.72	25.16
nt-517:	517	523	-25.42	-2.33	23.25
nt-518:	518	522	-25.42	-2.33	23.25
nt-519:	519	519	-24.58	-2.03	24.62
nt-520:	520	520	-27.02	-1.08	25.87
nt-521:	521	521	-24.54	-1.98	25.19
nt-522:	518	522	-25.42	-2.33	23.25
nt-523:	517	523	-25.42	-2.33	23.25
nt-524*:	524	516	-25.42	-2.33	23.25
nt-525*:	525	515	-25.42	-2.33	23.25
nt-526:	526	526	-23.65	-2.06	24.89
nt-527:	527	527	-26.18	-1.17	26.04
nt-528:	528	528	-26.07	-1.23	25.89
nt-529:	529	529	-25.97	-1.42	25.3
nt-530*:	530	622	-24.46	-2.73	19.03
nt-531*:	531	621	-24.44	-2.71	19.23
nt-532*:	532	620	-24.44	-2.71	19.23
nt-533*:	533	619	-24.44	-2.71	19.23
nt-534:	534	534	-27.48	-1.21	25.26
nt-535*:	535	617	-24.44	-2.71	19.23
nt-536:	536	536	-25.6	-1.44	24.4
nt-537:	537	537	-25.99	-1.72	22.42
nt-538:	538	538	-25.89	-1.67	23.05
nt-539:	539	539	-25.88	-1.74	22.91
nt-540:	540	540	-25.81	-1.77	22.89
nt-541:	541	583	-25.0	-2.01	23.08
nt-542:	542	582	-25.04	-2.0	22.94
nt-543:	543	581	-25.07	-1.99	22.81
nt-544:	544	580	-25.08	-1.96	22.71
nt-545:	545	579	-25.04	-1.93	22.86
nt-546:	546	578	-25.04	-1.93	22.86
nt-547:	547	577	-25.04	-1.93	22.86
nt-548:	548	576	-25.04	-1.93	22.86
nt-549:	549	575	-25.04	-1.93	22.86
nt-550:	550	550	-25.55	-1.57	24.75
nt-551:	551	551	-25.42	-1.58	24.52
nt-552:	552	552	-25.31	-1.85	23.04
nt-553:	553	553	-25.2	-1.85	23.0
nt-554:	554	569	-25.08	-1.86	23.02
nt-555:	555	568	-25.08	-1.86	23.02
nt-556:	556	567	-25.08	-1.86	23.02
nt-557:	557	566	-25.08	-1.86	23.02
nt-558:	558	558	-25.42	-1.7	23.55
nt-559:	559	559	-25.26	-1.66	23.6
nt-560:	560	560	-25.05	-1.66	23.6
nt-561:	561	561	-24.01	-1.76	22.63
nt-562:	562	562	-24.05	-1.93	21.9
nt-563:	563	563	-23.93	-1.94	21.82
nt-564:	564	564	-23.82	-1.97	21.68
nt-565:	565	565	-25.07	-1.65	23.74
nt-566:	557	566	-25.08	-1.86	23.02
nt-567:	556	567	-25.08	-1.86	23.02
nt-568:	555	568	-25.08	-1.86	23.02
nt-569:	554	569	-25.08	-1.86	23.02
nt-570:	570	570	-24.83	-1.65	23.81
nt-571:	571	571	-24.67	-1.66	23.62
nt-572:	572	572	-23.15	-1.97	21.43
nt-573:	573	573	-22.84	-1.99	21.26
nt-574:	574	574	-22.75	-2.0	21.14
nt-575:	549	575	-25.04	-1.93	22.86
nt-576:	548	576	-25.04	-1.93	22.86
nt-577:	547	577	-25.04	-1.93	22.86
nt-578:	546	578	-25.04	-1.93	22.86
nt-579:	545	579	-25.04	-1.93	22.86
nt-580:	544	580	-25.08	-1.96	22.71
nt-581:	543	581	-25.07	-1.99	22.81
nt-582:	542	582	-25.04	-2.0	22.94
nt-583:	541	583	-25.0	-2.01	23.08
nt-584:	584	584	-21.79	-1.98	21.19
nt-585:	585	585	-21.67	-1.96	21.32
nt-586:	586	586	-21.23	-2.0	20.51
nt-587:	587	587	-21.62	-1.58	22.8
nt-588:	588	588	-24.76	-2.15	22.11
nt-589*:	589	569	-20.31	-2.66	16.82
nt-590*:	590	568	-20.31	-2.66	16.82
nt-591*:	591	567	-20.31	-2.66	16.82
nt-592*:	592	566	-20.51	-2.73	16.67
nt-593*:	593	565	-20.7	-2.78	16.6
nt-594:	594	594	-20.4	-1.87	21.74
nt-595:	595	595	-21.04	-1.98	21.57
nt-596:	596	596	-22.95	-2.61	19.03
nt-597:	597	614	-24.25	-2.87	18.92
nt-598:	598	613	-24.25	-2.87	18.92
nt-599:	599	612	-24.25	-2.87	18.92
nt-600:	600	611	-24.25	-2.87	18.92
nt-601:	601	601	-20.84	-1.98	21.27
nt-602:	602	602	-20.75	-1.97	21.13
nt-603:	603	603	-20.64	-2.04	20.89
nt-604:	604	604	-20.33	-2.09	20.43
nt-605:	605	605	-21.09	-2.23	20.0
nt-606:	606	606	-21.29	-2.16	20.42
nt-607:	607	607	-20.51	-2.05	20.64
nt-608:	608	608	-20.23	-1.84	21.27
nt-609:	609	609	-20.18	-1.83	21.29
nt-610:	610	610	-21.78	-2.26	20.03
nt-611:	600	611	-24.25	-2.87	18.92
nt-612:	599	612	-24.25	-2.87	18.92
nt-613:	598	613	-24.25	-2.87	18.92
nt-614:	597	614	-24.25	-2.87	18.92
nt-615:	615	615	-19.85	-1.71	21.28
nt-616:	616	616	-18.66	-1.44	21.83
nt-617:	617	617	-18.65	-1.43	21.7
nt-618:	618	618	-18.65	-1.42	21.58
nt-619:	619	619	-18.7	-1.63	20.65
nt-620:	620	620	-18.72	-1.62	20.5
nt-621:	621	621	-18.73	-1.61	20.35
nt-622:	622	622	-18.8	-1.61	20.26
nt-623:	623	623	-20.01	-1.84	19.99
nt-624:	624	624	-19.96	-1.83	19.92
nt-625:	625	625	-19.43	-1.86	20.05
nt-626:	626	626	-19.42	-1.85	20.01
nt-627:	627	627	-19.37	-1.81	19.99
nt-628:	628	628	-19.41	-1.79	19.94
nt-629:	629	629	-19.77	-1.54	20.48
nt-630:	630	630	-19.45	-1.75	19.78
nt-631:	631	631	-18.87	-1.68	20.27
nt-632:	632	632	-19.4	-1.44	20.8
nt-633:	633	633	-18.51	-1.06	21.78
nt-634*:	634	614	-16.38	-1.07	22.3
nt-635*:	635	613	-16.38	-1.07	22.3
nt-636*:	636	612	-16.38	-1.07	22.3
nt-637*:	637	611	-16.38	-1.07	22.3
nt-638*:	638	556	-25.17	-3.68	14.51
nt-639:	639	639	-19.94	-1.68	20.32
nt-640:	640	640	-22.68	-2.34	16.26
nt-641:	641	641	-22.85	-2.34	15.89
nt-642*:	642	551	-25.17	-3.68	14.51
nt-643*:	643	550	-25.17	-3.68	14.51
nt-644:	644	644	-20.49	-1.0	20.29
nt-645:	645	645	-20.59	-1.01	20.12
nt-646:	646	646	-21.55	-1.3	17.65
nt-647*:	647	546	-25.17	-3.68	14.51
nt-648:	648	736	-27.24	-1.8	11.09
nt-649:	649	735	-26.95	-1.72	11.96
nt-650:	650	650	-19.91	-1.74	20.69
nt-651:	651	733	-26.72	-1.64	13.15
nt-652:	652	732	-26.72	-1.64	13.15
nt-653:	653	731	-26.72	-1.64	13.15
nt-654:	654	730	-26.72	-1.64	13.15
nt-655:	655	655	-18.13	-1.3	21.65
nt-656:	656	656	-21.84	-1.41	18.04
nt-657:	657	727	-26.72	-1.64	13.15
nt-658:	658	658	-17.6	-1.08	22.19
nt-659:	659	659	-17.56	-1.03	22.38
nt-660:	660	660	-17.54	-0.99	22.63
nt-661:	661	661	-20.45	-1.15	20.06
nt-662:	662	662	-20.43	-1.12	20.26
nt-663:	663	663	-20.42	-1.09	20.48
nt-664:	664	664	-20.41	-1.06	20.71
nt-665:	665	665	-20.43	-1.05	20.91
nt-666:	666	666	-20.47	-1.03	21.03
nt-667:	667	667	-20.51	-1.02	21.18
nt-668:	668	668	-20.55	-1.0	21.37
nt-669:	669	669	-20.6	-0.99	21.57
nt-670:	670	670	-20.66	-0.97	21.81
nt-671:	671	671	-20.68	-0.97	21.63
nt-672:	672	672	-20.77	-0.96	21.75
nt-673:	673	673	-20.88	-0.96	21.87
nt-674:	674	674	-20.99	-0.95	21.98
nt-675:	675	675	-21.16	-0.94	22.4
nt-676:	676	676	-21.14	-0.96	21.67
nt-677:	677	677	-21.26	-0.95	21.78
nt-678:	678	678	-21.4	-0.95	21.89
nt-679:	679	679	-21.56	-0.95	21.96
nt-680:	680	680	-21.72	-0.95	22.06
nt-681:	681	681	-21.88	-0.96	22.17
nt-682:	682	682	-21.9	-1.01	21.48
nt-683:	683	683	-23.77	-1.13	21.84
nt-684:	684	684	-23.98	-1.13	22.04
nt-685:	685	685	-23.98	-1.16	20.58
nt-686:	686	686	-26.4	-1.54	15.72
nt-687:	687	707	-26.76	-1.58	14.58
nt-688:	688	706	-26.87	-1.57	14.94
nt-689:	689	705	-26.87	-1.57	14.94
nt-690:	690	704	-26.87	-1.57	14.94
nt-691:	691	703	-26.87	-1.57	14.94
nt-692:	692	702	-26.87	-1.57	14.94
nt-693:	693	693	-27.57	-1.52	20.28
nt-694:	694	694	-27.8	-1.53	20.28
nt-695:	695	695	-24.81	-1.24	21.77
nt-696:	696	696	-24.12	-1.08	22.49
nt-697:	697	697	-24.15	-1.0	24.08
nt-698:	698	698	-24.51	-1.06	23.6
nt-699:	699	699	-24.8	-1.05	23.81
nt-700:	700	700	-24.95	-1.04	23.95
nt-701:	701	701	-23.53	-0.95	21.23
nt-702:	692	702	-26.87	-1.57	14.94
nt-703:	691	703	-26.87	-1.57	14.94
nt-704:	690	704	-26.87	-1.57	14.94
nt-705:	689	705	-26.87	-1.57	14.94
nt-706:	688	706	-26.87	-1.57	14.94
nt-707:	687	707	-26.76	-1.58	14.58
nt-708:	708	723	-25.68	-1.1	19.53
nt-709:	709	722	-26.85	-1.23	22.4
nt-710:	710	721	-26.85	-1.23	22.4
nt-711:	711	720	-26.85	-1.23	22.4
nt-712:	712	719	-26.85	-1.23	22.4
nt-713:	713	713	-26.96	-1.1	21.6
nt-714:	714	714	-26.22	-1.14	22.82
nt-715:	715	715	-26.25	-1.16	22.83
nt-716:	716	716	-27.15	-1.07	21.45
nt-717:	717	717	-26.42	-1.17	22.43
nt-718:	718	718	-26.05	-1.03	24.36
nt-719:	712	719	-26.85	-1.23	22.4
nt-720:	711	720	-26.85	-1.23	22.4
nt-721:	710	721	-26.85	-1.23	22.4
nt-722:	709	722	-26.85	-1.23	22.4
nt-723:	708	723	-25.68	-1.1	19.53
nt-724*:	724	660	-26.72	-1.64	13.15
nt-725*:	725	659	-26.72	-1.64	13.15
nt-726*:	726	658	-26.72	-1.64	13.15
nt-727:	657	727	-26.72	-1.64	13.15
nt-728:	728	728	-27.57	-0.96	18.41
nt-729*:	729	655	-26.72	-1.64	13.15
nt-730:	654	730	-26.72	-1.64	13.15
nt-731:	653	731	-26.72	-1.64	13.15
nt-732:	652	732	-26.72	-1.64	13.15
nt-733:	651	733	-26.72	-1.64	13.15
nt-734*:	734	650	-26.84	-1.68	12.63
nt-735:	649	735	-26.95	-1.72	11.96
nt-736:	648	736	-27.24	-1.8	11.09
nt-737*:	737	647	-27.32	-1.83	11.0
nt-738:	738	738	-28.46	-0.92	22.87
nt-739:	739	739	-26.97	-1.39	16.27
nt-740:	740	749	-30.47	-1.78	24.94
nt-741:	741	748	-30.47	-1.78	24.94
nt-742:	742	747	-30.47	-1.78	24.94
nt-743:	743	743	-29.58	-0.98	21.04
nt-744:	744	744	-28.61	-0.87	23.26
nt-745:	745	745	-28.58	-0.72	25.02
nt-746:	746	746	-27.75	-1.16	28.28
nt-747:	742	747	-30.47	-1.78	24.94
nt-748:	741	748	-30.47	-1.78	24.94
nt-749:	740	749	-30.47	-1.78	24.94
nt-750*:	750	739	-30.62	-1.75	26.37
nt-751:	751	751	-30.36	-1.74	25.24
nt-752:	752	758	-29.07	-0.48	22.65
nt-753:	753	757	-29.07	-0.48	22.65
nt-754:	754	754	-28.72	-0.5	22.77
nt-755:	755	755	-29.02	-0.63	25.15
nt-756:	756	756	-28.24	-0.54	27.03
nt-757:	753	757	-29.07	-0.48	22.65
nt-758:	752	758	-29.07	-0.48	22.65
nt-759*:	759	751	-29.07	-0.48	22.65
nt-760:	760	760	-27.63	-0.92	33.36
nt-761*:	761	749	-29.09	-0.41	23.23
nt-762*:	762	748	-29.09	-0.41	23.23
nt-763*:	763	726	-31.54	-1.71	32.6
nt-764*:	764	725	-31.54	-1.71	32.6
nt-765*:	765	746	-29.18	-0.37	23.22
nt-766:	766	766	-28.72	-0.35	28.05
nt-767:	767	767	-27.97	-0.31	29.37
nt-768:	768	768	-28.05	-0.28	29.64
nt-769*:	769	708	-31.54	-1.71	32.6
nt-770*:	770	707	-31.54	-1.71	32.6
nt-771:	771	771	-27.73	-0.35	35.89
nt-772*:	772	705	-31.54	-1.71	32.6
nt-773*:	773	704	-31.54	-1.71	32.6
nt-774*:	774	703	-31.54	-1.71	32.6
nt-775*:	775	702	-31.54	-1.71	32.6
nt-776*:	776	701	-31.54	-1.71	32.6
nt-777:	777	777	-28.67	-0.94	32.93
nt-778:	778	778	-28.48	-0.24	29.66
nt-779:	779	779	-28.53	-0.23	29.69
nt-780:	780	780	-28.59	-0.23	29.63
nt-781:	781	781	-28.66	-0.23	29.53
nt-782:	782	782	-28.74	-0.23	29.29
nt-783:	783	783	-28.66	-0.28	29.46
nt-784:	784	784	-28.81	-0.28	29.07
nt-785*:	785	692	-31.54	-1.71	32.6
nt-786*:	786	691	-31.54	-1.71	32.6
nt-787*:	787	690	-31.54	-1.71	32.6
nt-788*:	788	689	-31.54	-1.71	32.6
nt-789*:	789	688	-31.54	-1.71	32.6
nt-790*:	790	687	-31.87	-1.76	31.9
nt-791*:	791	686	-32.31	-1.81	32.36
nt-792*:	792	685	-32.31	-1.81	32.36
nt-793:	793	793	-30.59	-0.98	28.77
nt-794:	794	794	-31.03	-1.34	32.41
nt-795:	795	795	-30.18	-0.98	32.37
nt-796:	796	796	-29.87	-0.87	32.68
nt-797:	797	797	-29.98	-0.92	31.35
nt-798:	798	798	-29.49	-0.81	30.65
nt-799:	799	799	-28.56	-0.08	28.89
nt-800*:	800	737	-30.55	-0.35	21.07
nt-801:	801	801	-28.88	-0.18	27.41
nt-802:	802	802	-29.99	-0.46	23.48
nt-803:	803	803	-29.71	-1.12	19.1
nt-804:	804	804	-29.69	-1.1	18.87
nt-805*:	805	732	-30.55	-0.35	21.07
nt-806:	806	806	-28.59	-0.15	25.52
nt-807:	807	807	-28.49	-0.14	26.22
nt-808*:	808	875	-29.53	-0.46	25.6
nt-809:	809	809	-30.76	-0.42	22.53
nt-810*:	810	727	-30.9	-0.4	22.39
nt-811*:	811	726	-30.9	-0.4	22.39
nt-812:	812	812	-29.85	-0.55	24.92
nt-813:	813	813	-29.38	-0.31	25.91
nt-814*:	814	870	-30.2	-0.59	24.0
nt-815*:	815	869	-30.2	-0.59	24.0
nt-816*:	816	868	-30.2	-0.59	24.0
nt-817*:	817	867	-30.2	-0.59	24.0
nt-818*:	818	863	-30.2	-0.59	23.79
nt-819*:	819	862	-30.2	-0.59	23.79
nt-820*:	820	861	-30.2	-0.59	23.79
nt-821*:	821	860	-30.2	-0.59	23.79
nt-822*:	822	859	-30.2	-0.59	23.79
nt-823*:	823	858	-30.2	-0.59	23.79
nt-824:	824	824	-30.99	-0.68	20.04
nt-825:	825	825	-31.03	-0.7	20.14
nt-826:	826	826	-30.37	-0.51	22.32
nt-827*:	827	855	-30.85	-0.76	21.86
nt-828*:	828	854	-30.85	-0.76	21.86
nt-829*:	829	853	-30.85	-0.76	21.86
nt-830:	830	830	-28.7	-0.23	25.31
nt-831:	831	831	-30.05	-0.56	20.84
nt-832:	832	832	-30.05	-0.55	20.92
nt-833:	833	833	-30.22	-0.58	20.38
nt-834:	834	834	-28.96	-0.26	25.15
nt-835:	835	835	-28.91	-0.31	25.45
nt-836:	836	836	-29.0	-0.33	25.29
nt-837:	837	837	-29.02	-0.37	25.39
nt-838:	838	838	-31.23	-1.0	18.35
nt-839:	839	839	-31.49	-1.08	18.14
nt-840:	840	840	-31.67	-1.13	17.94
nt-841:	841	841	-31.31	-0.96	19.33
nt-842:	842	842	-31.22	-0.82	21.03
nt-843:	843	843	-30.74	-0.7	22.0
nt-844:	844	844	-30.52	-0.64	22.44
nt-845*:	845	956	-43.23	-4.14	8.17
nt-846*:	846	955	-42.44	-3.94	8.23
nt-847*:	847	954	-41.71	-3.74	8.82
nt-848*:	848	953	-41.03	-3.57	10.09
nt-849*:	849	952	-40.55	-3.43	10.43
nt-850*:	850	951	-40.55	-3.43	10.43
nt-851*:	851	950	-40.55	-3.43	10.43
nt-852*:	852	949	-40.55	-3.43	10.43
nt-853*:	853	948	-40.55	-3.43	10.43
nt-854*:	854	947	-40.55	-3.43	10.43
nt-855:	855	855	-31.5	-1.17	21.24
nt-856:	856	856	-31.4	-1.09	21.42
nt-857:	857	857	-32.58	-1.26	21.41
nt-858*:	858	942	-37.57	-2.58	12.63
nt-859*:	859	941	-37.35	-2.52	12.9
nt-860*:	860	940	-37.12	-2.46	13.43
nt-861*:	861	939	-37.12	-2.46	13.43
nt-862*:	862	938	-37.12	-2.46	13.43
nt-863*:	863	937	-37.12	-2.46	13.43
nt-864*:	864	936	-37.12	-2.46	13.43
nt-865*:	865	935	-37.12	-2.46	13.43
nt-866*:	866	934	-37.12	-2.46	13.43
nt-867:	867	867	-33.96	-1.94	19.19
nt-868:	868	868	-34.17	-2.02	18.78
nt-869:	869	869	-34.42	-2.1	18.3
nt-870:	870	870	-34.73	-2.2	17.7
nt-871:	871	871	-34.27	-1.97	17.48
nt-872:	872	899	-34.14	-2.11	15.41
nt-873:	873	898	-34.16	-2.13	15.36
nt-874:	874	897	-34.13	-2.13	15.34
nt-875:	875	896	-34.11	-2.13	15.35
nt-876:	876	895	-34.11	-2.13	15.35
nt-877:	877	894	-34.11	-2.13	15.35
nt-878:	878	878	-33.33	-1.85	17.23
nt-879:	879	893	-34.11	-2.13	15.35
nt-880:	880	892	-34.11	-2.13	15.35
nt-881:	881	891	-34.11	-2.13	15.35
nt-882:	882	882	-33.71	-2.03	16.67
nt-883:	883	883	-33.31	-1.87	17.58
nt-884:	884	884	-33.38	-1.9	17.41
nt-885:	885	885	-33.96	-2.14	16.12
nt-886:	886	886	-33.95	-2.14	16.18
nt-887:	887	887	-33.94	-2.14	16.24
nt-888:	888	888	-33.73	-2.08	16.97
nt-889:	889	889	-33.79	-2.1	16.87
nt-890:	890	890	-33.84	-2.12	16.7
nt-891:	881	891	-34.11	-2.13	15.35
nt-892:	880	892	-34.11	-2.13	15.35
nt-893:	879	893	-34.11	-2.13	15.35
nt-894:	877	894	-34.11	-2.13	15.35
nt-895:	876	895	-34.11	-2.13	15.35
nt-896:	875	896	-34.11	-2.13	15.35
nt-897:	874	897	-34.13	-2.13	15.34
nt-898:	873	898	-34.16	-2.13	15.36
nt-899:	872	899	-34.14	-2.11	15.41
nt-900:	900	900	-33.66	-2.05	17.26
nt-901:	901	901	-33.69	-2.06	17.29
nt-902:	902	902	-33.66	-2.03	17.36
nt-903:	903	903	-33.76	-2.05	17.25
nt-904:	904	904	-32.99	-2.13	18.07
nt-905:	905	905	-33.84	-2.42	18.77
nt-906:	906	906	-33.89	-2.53	18.73
nt-907:	907	907	-32.53	-2.05	18.49
nt-908:	908	908	-34.64	-2.26	17.41
nt-909:	909	909	-34.79	-2.29	17.71
nt-910:	910	926	-34.85	-2.24	17.76
nt-911:	911	925	-34.85	-2.24	17.76
nt-912:	912	924	-34.85	-2.24	17.76
nt-913:	913	913	-34.6	-2.15	18.3
nt-914:	914	922	-34.85	-2.24	17.76
nt-915:	915	921	-34.85	-2.24	17.76
nt-916:	916	916	-34.88	-2.3	17.98
nt-917:	917	917	-34.36	-2.19	17.48
nt-918:	918	918	-34.45	-2.2	17.63
nt-919:	919	919	-34.5	-2.2	17.77
nt-920:	920	920	-34.56	-2.09	18.11
nt-921:	915	921	-34.85	-2.24	17.76
nt-922:	914	922	-34.85	-2.24	17.76
nt-923:	923	923	-34.77	-2.2	17.69
nt-924:	912	924	-34.85	-2.24	17.76
nt-925:	911	925	-34.85	-2.24	17.76
nt-926:	910	926	-34.85	-2.24	17.76
nt-927:	967	927	-34.48	-2.35	19.86
nt-928:	966	928	-34.64	-2.24	20.19
nt-929:	965	929	-34.59	-2.21	20.18
nt-930:	964	930	-34.5	-2.18	20.36
nt-931:	963	931	-34.5	-2.18	20.36
nt-932:	962	932	-34.5	-2.18	20.36
nt-933:	961	933	-34.5	-2.18	20.36
nt-934:	960	934	-34.5	-2.18	20.36
nt-935:	935	935	-34.45	-2.17	20.36
nt-936:	958	936	-34.5	-2.18	20.36
nt-937:	957	937	-34.5	-2.18	20.36
nt-938:	956	938	-34.5	-2.18	20.36
nt-939:	955	939	-34.5	-2.18	20.36
nt-940:	940	940	-34.24	-2.11	20.78
nt-941:	941	941	-34.37	-2.14	20.58
nt-942:	942	942	-34.37	-2.14	20.58
nt-943:	954	943	-34.5	-2.18	20.36
nt-944:	953	944	-34.5	-2.18	20.36
nt-945:	952	945	-34.5	-2.18	20.36
