# Supplementary material for: Identification of MYC intron 2 regions that modulate expression
Source: PLoS One. 2024 Jan 18;19(1):e0296889. doi: 10.1371/journal.pone.0296889 (PMC10795982; doi:10.1371/journal.pone.0296889)
Supplement: S1 File — (ZIP) [file pone.0296889.s005.zip › S1_File_ScanFold2 data for species/Suppl_File_3_ScanFold2 data for species/Mouse/tmpzoj__93i.ScanFold.log]

i-nuc	BP(j)	Nuc	#BP_Win	avgMFE	avgZ	avgED	SumZ	SumZ/#TotalWindows	BPs= 0
nt-1	-	G	1	-	-	-	-	-
1	NoBP	G	1	-33.1	-1.12	18.27	-1.12	-1.12

i-nuc	BP(j)	Nuc	#BP_Win	avgMFE	avgZ	avgED	SumZ	SumZ/#TotalWindows	BPs= 0
nt-2	-	U	2	-	-	-	-	-
2	NoBP	U	2	-33.1	-1.23	18.1	-2.46	-1.23

i-nuc	BP(j)	Nuc	#BP_Win	avgMFE	avgZ	avgED	SumZ	SumZ/#TotalWindows	BPs= 0
nt-3	-	A	3	-	-	-	-	-
3	NoBP	A	3	-33.1	-1.28	18.06	-3.85	-1.28

i-nuc	BP(j)	Nuc	#BP_Win	avgMFE	avgZ	avgED	SumZ	SumZ/#TotalWindows	BPs= 0
nt-4	-	A	4	-	-	-	-	-
4	NoBP	A	4	-33.1	-1.24	18.05	-4.96	-1.24

i-nuc	BP(j)	Nuc	#BP_Win	avgMFE	avgZ	avgED	SumZ	SumZ/#TotalWindows	BPs= 0
nt-5	-	G	5	-	-	-	-	-
5	NoBP	G	5	-33.1	-1.22	18.1	-6.08	-1.22

i-nuc	BP(j)	Nuc	#BP_Win	avgMFE	avgZ	avgED	SumZ	SumZ/#TotalWindows	BPs= 0
nt-6	-	C	6	-	-	-	-	-
6	NoBP	C	6	-33.1	-1.21	18.2	-7.25	-1.21

i-nuc	BP(j)	Nuc	#BP_Win	avgMFE	avgZ	avgED	SumZ	SumZ/#TotalWindows	BPs= 0
nt-7	-	U	7	-	-	-	-	-
7	NoBP	U	7	-33.1	-1.18	18.21	-8.29	-1.18

i-nuc	BP(j)	Nuc	#BP_Win	avgMFE	avgZ	avgED	SumZ	SumZ/#TotalWindows	BPs= 0
nt-8	-	A	8	-	-	-	-	-
8	NoBP	A	8	-33.1	-1.16	18.22	-9.29	-1.16

i-nuc	BP(j)	Nuc	#BP_Win	avgMFE	avgZ	avgED	SumZ	SumZ/#TotalWindows	BPs= 0
nt-9	-	C	9	-	-	-	-	-
9	NoBP	C	9	-33.1	-1.15	18.22	-10.32	-1.15

i-nuc	BP(j)	Nuc	#BP_Win	avgMFE	avgZ	avgED	SumZ	SumZ/#TotalWindows	BPs= 0
nt-10	-	C	10	-	-	-	-	-
10	NoBP	C	10	-33.1	-1.13	18.22	-11.35	-1.13

i-nuc	BP(j)	Nuc	#BP_Win	avgMFE	avgZ	avgED	SumZ	SumZ/#TotalWindows	BPs= 0
nt-11	-	C	11	-	-	-	-	-
11	NoBP	C	11	-33.1	-1.13	18.24	-12.46	-1.13

i-nuc	BP(j)	Nuc	#BP_Win	avgMFE	avgZ	avgED	SumZ	SumZ/#TotalWindows	BPs= 0
nt-12	-	C	12	-	-	-	-	-
12	NoBP	C	12	-33.1	-1.13	18.27	-13.62	-1.13

i-nuc	BP(j)	Nuc	#BP_Win	avgMFE	avgZ	avgED	SumZ	SumZ/#TotalWindows	BPs= 0
nt-13	-	A	13	-	-	-	-	-
13	NoBP	A	13	-33.1	-1.14	18.31	-14.77	-1.14

i-nuc	BP(j)	Nuc	#BP_Win	avgMFE	avgZ	avgED	SumZ	SumZ/#TotalWindows	BPs= 0
nt-14	-	U	14	-	-	-	-	-
14	NoBP	U	14	-33.1	-1.13	18.35	-15.89	-1.13

i-nuc	BP(j)	Nuc	#BP_Win	avgMFE	avgZ	avgED	SumZ	SumZ/#TotalWindows	BPs= 0
nt-15	-	U	15	-	-	-	-	-
15	NoBP	U	15	-33.1	-1.13	18.36	-16.99	-1.13

i-nuc	BP(j)	Nuc	#BP_Win	avgMFE	avgZ	avgED	SumZ	SumZ/#TotalWindows	BPs= 0
nt-16	-	C	16	-	-	-	-	-
16	NoBP	C	16	-33.1	-1.13	18.38	-18.08	-1.13

i-nuc	BP(j)	Nuc	#BP_Win	avgMFE	avgZ	avgED	SumZ	SumZ/#TotalWindows	BPs= 1
nt-17	-	A	17	-	-	-	-	-
17	118	U	17	-33.07	-1.12	18.41	-19.01	-1.12

i-nuc	BP(j)	Nuc	#BP_Win	avgMFE	avgZ	avgED	SumZ	SumZ/#TotalWindows	BPs= 1
nt-18	-	C	18	-	-	-	-	-
18	117	G	18	-32.98	-1.09	18.58	-19.57	-1.09

i-nuc	BP(j)	Nuc	#BP_Win	avgMFE	avgZ	avgED	SumZ	SumZ/#TotalWindows	BPs= 1
nt-19	-	A	19	-	-	-	-	-
19	116	U	18	-32.98	-1.09	18.58	-19.57	-1.03
19	NoBP	A	1	-31.5	-0.42	24.82	-0.42	-0.02

i-nuc	BP(j)	Nuc	#BP_Win	avgMFE	avgZ	avgED	SumZ	SumZ/#TotalWindows	BPs= 1
nt-20	-	G	20	-	-	-	-	-
20	115	C	18	-32.98	-1.09	18.58	-19.57	-0.98
20	NoBP	G	2	-32.1	-0.42	24.4	-0.83	-0.04

i-nuc	BP(j)	Nuc	#BP_Win	avgMFE	avgZ	avgED	SumZ	SumZ/#TotalWindows	BPs= 1
nt-21	-	C	21	-	-	-	-	-
21	NoBP	C	18	-32.98	-1.09	18.58	-19.57	-0.93
21	138	G	3	-32.27	-0.47	24.38	-1.4	-0.07

i-nuc	BP(j)	Nuc	#BP_Win	avgMFE	avgZ	avgED	SumZ	SumZ/#TotalWindows	BPs= 2
nt-22	-	A	22	-	-	-	-	-
22	113	U	18	-32.98	-1.09	18.58	-19.57	-0.89
22	137	U	3	-32.27	-0.47	24.38	-1.4	-0.06
22	NoBP	A	1	-29.7	0.25	41.16	0.25	0.01

i-nuc	BP(j)	Nuc	#BP_Win	avgMFE	avgZ	avgED	SumZ	SumZ/#TotalWindows	BPs= 2
nt-23	-	G	23	-	-	-	-	-
23	112	C	18	-32.98	-1.09	18.58	-19.57	-0.85
23	136	C	3	-32.27	-0.47	24.38	-1.4	-0.06
23	NoBP	G	2	-29.7	0.18	38.84	0.35	0.02

i-nuc	BP(j)	Nuc	#BP_Win	avgMFE	avgZ	avgED	SumZ	SumZ/#TotalWindows	BPs= 3
nt-24	-	G	24	-	-	-	-	-
24	111	C	18	-32.98	-1.09	18.58	-19.57	-0.82
24	135	C	3	-32.27	-0.47	24.38	-1.4	-0.06
24	62	C	3	-29.8	-0.04	30.34	-0.11	-0.0

i-nuc	BP(j)	Nuc	#BP_Win	avgMFE	avgZ	avgED	SumZ	SumZ/#TotalWindows	BPs= 3
nt-25	-	G	25	-	-	-	-	-
25	110	C	18	-32.98	-1.09	18.58	-19.57	-0.78
25	134	C	3	-32.27	-0.47	24.38	-1.4	-0.06
25	61	C	3	-29.8	-0.04	30.34	-0.11	-0.0
25	NoBP	G	1	-27.5	-0.11	33.36	-0.11	-0.0

i-nuc	BP(j)	Nuc	#BP_Win	avgMFE	avgZ	avgED	SumZ	SumZ/#TotalWindows	BPs= 1
nt-26	-	U	26	-	-	-	-	-
26	NoBP	U	23	-32.44	-0.94	20.1	-21.58	-0.83
26	60	A	3	-29.8	-0.04	30.34	-0.11	-0.0

i-nuc	BP(j)	Nuc	#BP_Win	avgMFE	avgZ	avgED	SumZ	SumZ/#TotalWindows	BPs= 1
nt-27	-	A	27	-	-	-	-	-
27	108	U	18	-32.98	-1.09	18.58	-19.57	-0.72
27	NoBP	A	9	-30.03	-0.26	26.86	-2.36	-0.09

i-nuc	BP(j)	Nuc	#BP_Win	avgMFE	avgZ	avgED	SumZ	SumZ/#TotalWindows	BPs= 4
nt-28	-	G	28	-	-	-	-	-
28	107	U	18	-32.98	-1.09	18.58	-19.57	-0.7
28	131	C	3	-32.27	-0.47	24.38	-1.4	-0.05
28	59	C	3	-29.8	-0.04	30.34	-0.11	-0.0
28	144	C	4	-28.05	-0.26	25.91	-1.04	-0.04

i-nuc	BP(j)	Nuc	#BP_Win	avgMFE	avgZ	avgED	SumZ	SumZ/#TotalWindows	BPs= 4
nt-29	-	G	29	-	-	-	-	-
29	106	C	18	-32.98	-1.09	18.58	-19.57	-0.67
29	130	U	3	-32.27	-0.47	24.38	-1.4	-0.05
29	58	C	3	-29.8	-0.04	30.34	-0.11	-0.0
29	143	C	4	-28.05	-0.26	25.91	-1.04	-0.04
29	NoBP	G	1	-27.1	-0.15	27.97	-0.15	-0.01

i-nuc	BP(j)	Nuc	#BP_Win	avgMFE	avgZ	avgED	SumZ	SumZ/#TotalWindows	BPs= 4
nt-30	-	A	30	-	-	-	-	-
30	105	U	18	-32.98	-1.09	18.58	-19.57	-0.65
30	129	U	3	-32.27	-0.47	24.38	-1.4	-0.05
30	57	U	3	-29.8	-0.04	30.34	-0.11	-0.0
30	142	U	4	-28.05	-0.26	25.91	-1.04	-0.03
30	NoBP	A	2	-27.1	-0.18	26.53	-0.37	-0.01

i-nuc	BP(j)	Nuc	#BP_Win	avgMFE	avgZ	avgED	SumZ	SumZ/#TotalWindows	BPs= 3
nt-31	-	A	31	-	-	-	-	-
31	104	U	18	-32.98	-1.09	18.58	-19.57	-0.63
31	127	U	3	-32.27	-0.47	24.38	-1.4	-0.05
31	NoBP	A	6	-28.48	-0.11	28.45	-0.65	-0.02
31	141	U	4	-28.05	-0.26	25.91	-1.04	-0.03

i-nuc	BP(j)	Nuc	#BP_Win	avgMFE	avgZ	avgED	SumZ	SumZ/#TotalWindows	BPs= 3
nt-32	-	G	32	-	-	-	-	-
32	103	U	18	-32.98	-1.09	18.58	-19.57	-0.61
32	126	C	3	-32.27	-0.47	24.38	-1.4	-0.04
32	NoBP	G	9	-28.5	-0.2	27.54	-1.8	-0.06
32	72	C	2	-27.1	-0.18	26.53	-0.37	-0.01

i-nuc	BP(j)	Nuc	#BP_Win	avgMFE	avgZ	avgED	SumZ	SumZ/#TotalWindows	BPs= 2
nt-33	-	C	33	-	-	-	-	-
33	NoBP	C	28	-31.35	-0.79	21.53	-22.23	-0.67
33	125	G	3	-32.27	-0.47	24.38	-1.4	-0.04
33	71	G	2	-27.1	-0.18	26.53	-0.37	-0.01

i-nuc	BP(j)	Nuc	#BP_Win	avgMFE	avgZ	avgED	SumZ	SumZ/#TotalWindows	BPs= 2
nt-34	-	G	34	-	-	-	-	-
34	66	C	29	-31.48	-0.85	20.84	-24.54	-0.72
34	53	C	3	-29.8	-0.04	30.34	-0.11	-0.0
34	NoBP	G	2	-27.1	-0.18	26.53	-0.37	-0.01

i-nuc	BP(j)	Nuc	#BP_Win	avgMFE	avgZ	avgED	SumZ	SumZ/#TotalWindows	BPs= 2
nt-35	-	A	35	-	-	-	-	-
35	65	U	29	-31.48	-0.85	20.84	-24.54	-0.7
35	NoBP	A	4	-28.8	-0.12	29.44	-0.47	-0.01
35	69	U	2	-27.1	-0.18	26.53	-0.37	-0.01

i-nuc	BP(j)	Nuc	#BP_Win	avgMFE	avgZ	avgED	SumZ	SumZ/#TotalWindows	BPs= 4
nt-36	-	G	36	-	-	-	-	-
36	64	C	29	-31.48	-0.85	20.84	-24.54	-0.68
36	52	C	3	-29.8	-0.04	30.34	-0.11	-0.0
36	68	U	2	-27.1	-0.18	26.53	-0.37	-0.01
36	66	C	2	-25.9	-0.37	26.53	-0.74	-0.02

i-nuc	BP(j)	Nuc	#BP_Win	avgMFE	avgZ	avgED	SumZ	SumZ/#TotalWindows	BPs= 2
nt-37	-	A	37	-	-	-	-	-
37	NoBP	A	32	-30.98	-0.78	21.36	-25.03	-0.68
37	51	U	3	-29.8	-0.04	30.34	-0.11	-0.0
37	65	U	2	-25.9	-0.37	26.53	-0.74	-0.02

i-nuc	BP(j)	Nuc	#BP_Win	avgMFE	avgZ	avgED	SumZ	SumZ/#TotalWindows	BPs= 4
nt-38	-	G	38	-	-	-	-	-
38	62	C	29	-31.48	-0.85	20.84	-24.54	-0.65
38	50	C	3	-29.8	-0.04	30.34	-0.11	-0.0
38	66	C	4	-25.7	-0.22	26.41	-0.88	-0.02
38	64	C	2	-25.9	-0.37	26.53	-0.74	-0.02

i-nuc	BP(j)	Nuc	#BP_Win	avgMFE	avgZ	avgED	SumZ	SumZ/#TotalWindows	BPs= 3
nt-39	-	G	39	-	-	-	-	-
39	61	C	29	-31.48	-0.85	20.84	-24.54	-0.63
39	49	C	3	-29.8	-0.04	30.34	-0.11	-0.0
39	65	U	4	-25.7	-0.22	26.41	-0.88	-0.02
39	NoBP	G	3	-25.03	-0.48	24.28	-1.45	-0.04

i-nuc	BP(j)	Nuc	#BP_Win	avgMFE	avgZ	avgED	SumZ	SumZ/#TotalWindows	BPs= 2
nt-40	-	U	40	-	-	-	-	-
40	60	A	29	-31.48	-0.85	20.84	-24.54	-0.61
40	48	A	3	-29.8	-0.04	30.34	-0.11	-0.0
40	NoBP	U	8	-25.15	-0.42	24.41	-3.32	-0.08

i-nuc	BP(j)	Nuc	#BP_Win	avgMFE	avgZ	avgED	SumZ	SumZ/#TotalWindows	BPs= 2
nt-41	-	U	41	-	-	-	-	-
41	NoBP	U	29	-31.48	-0.85	20.84	-24.54	-0.6
41	47	G	3	-29.8	-0.04	30.34	-0.11	-0.0
41	63	A	9	-24.92	-0.46	23.67	-4.14	-0.1

i-nuc	BP(j)	Nuc	#BP_Win	avgMFE	avgZ	avgED	SumZ	SumZ/#TotalWindows	BPs= 2
nt-42	-	G	42	-	-	-	-	-
42	59	C	29	-31.48	-0.85	20.84	-24.54	-0.58
42	NoBP	G	3	-29.8	-0.04	30.34	-0.11	-0.0
42	62	C	10	-24.7	-0.49	23.41	-4.92	-0.12

i-nuc	BP(j)	Nuc	#BP_Win	avgMFE	avgZ	avgED	SumZ	SumZ/#TotalWindows	BPs= 3
nt-43	-	G	43	-	-	-	-	-
43	58	C	29	-31.48	-0.85	20.84	-24.54	-0.57
43	NoBP	G	3	-29.8	-0.04	30.34	-0.11	-0.0
43	61	C	10	-24.7	-0.49	23.41	-4.92	-0.11
43	62	C	1	-19.8	-0.39	19.43	-0.39	-0.01

i-nuc	BP(j)	Nuc	#BP_Win	avgMFE	avgZ	avgED	SumZ	SumZ/#TotalWindows	BPs= 1
nt-44	-	A	44	-	-	-	-	-
44	57	U	29	-31.48	-0.85	20.84	-24.54	-0.56
44	NoBP	A	15	-25.04	-0.41	24.09	-6.08	-0.14

i-nuc	BP(j)	Nuc	#BP_Win	avgMFE	avgZ	avgED	SumZ	SumZ/#TotalWindows	BPs= 1
nt-45	-	U	45	-	-	-	-	-
45	NoBP	U	32	-31.32	-0.77	21.73	-24.65	-0.55
45	60	A	13	-23.5	-0.51	22.1	-6.62	-0.15

i-nuc	BP(j)	Nuc	#BP_Win	avgMFE	avgZ	avgED	SumZ	SumZ/#TotalWindows	BPs= 2
nt-46	-	G	46	-	-	-	-	-
46	53	C	29	-31.48	-0.85	20.84	-24.54	-0.53
46	NoBP	G	3	-29.8	-0.04	30.34	-0.11	-0.0
46	59	C	14	-23.17	-0.52	21.79	-7.31	-0.16

i-nuc	BP(j)	Nuc	#BP_Win	avgMFE	avgZ	avgED	SumZ	SumZ/#TotalWindows	BPs= 3
nt-47	-	G	47	-	-	-	-	-
47	52	C	29	-31.48	-0.85	20.84	-24.54	-0.52
47	41	U	3	-29.8	-0.04	30.34	-0.11	-0.0
47	58	C	14	-23.17	-0.52	21.79	-7.31	-0.16
47	NoBP	G	1	-16.8	-0.83	16.27	-0.83	-0.02

i-nuc	BP(j)	Nuc	#BP_Win	avgMFE	avgZ	avgED	SumZ	SumZ/#TotalWindows	BPs= 2
nt-48	-	A	48	-	-	-	-	-
48	NoBP	A	31	-30.53	-0.86	20.53	-26.77	-0.56
48	40	U	3	-29.8	-0.04	30.34	-0.11	-0.0
48	57	U	14	-23.17	-0.52	21.79	-7.31	-0.15

i-nuc	BP(j)	Nuc	#BP_Win	avgMFE	avgZ	avgED	SumZ	SumZ/#TotalWindows	BPs= 1
nt-49	-	C	49	-	-	-	-	-
49	NoBP	C	46	-27.99	-0.77	20.81	-35.62	-0.73
49	39	G	3	-29.8	-0.04	30.34	-0.11	-0.0

i-nuc	BP(j)	Nuc	#BP_Win	avgMFE	avgZ	avgED	SumZ	SumZ/#TotalWindows	BPs= 1
nt-50	-	C	50	-	-	-	-	-
50	NoBP	C	47	-27.76	-0.79	20.7	-37.16	-0.74
50	38	G	3	-29.8	-0.04	30.34	-0.11	-0.0

i-nuc	BP(j)	Nuc	#BP_Win	avgMFE	avgZ	avgED	SumZ	SumZ/#TotalWindows	BPs= 1
nt-51	-	U	51	-	-	-	-	-
51	NoBP	U	48	-27.53	-0.81	20.6	-38.77	-0.76
51	37	A	3	-29.8	-0.04	30.34	-0.11	-0.0

i-nuc	BP(j)	Nuc	#BP_Win	avgMFE	avgZ	avgED	SumZ	SumZ/#TotalWindows	BPs= 2
nt-52	-	C	52	-	-	-	-	-
52	47	G	29	-31.48	-0.85	20.84	-24.54	-0.47
52	36	G	3	-29.8	-0.04	30.34	-0.11	-0.0
52	NoBP	C	20	-21.26	-0.79	20.0	-15.81	-0.3

i-nuc	BP(j)	Nuc	#BP_Win	avgMFE	avgZ	avgED	SumZ	SumZ/#TotalWindows	BPs= 2
nt-53	-	C	53	-	-	-	-	-
53	46	G	29	-31.48	-0.85	20.84	-24.54	-0.46
53	34	G	3	-29.8	-0.04	30.34	-0.11	-0.0
53	NoBP	C	21	-21.05	-0.83	19.8	-17.35	-0.33

i-nuc	BP(j)	Nuc	#BP_Win	avgMFE	avgZ	avgED	SumZ	SumZ/#TotalWindows	BPs= 0
nt-54	-	U	54	-	-	-	-	-
54	NoBP	U	54	-27.06	-0.81	20.87	-43.61	-0.81

i-nuc	BP(j)	Nuc	#BP_Win	avgMFE	avgZ	avgED	SumZ	SumZ/#TotalWindows	BPs= 0
nt-55	-	U	55	-	-	-	-	-
55	NoBP	U	55	-26.87	-0.82	20.77	-45.23	-0.82

i-nuc	BP(j)	Nuc	#BP_Win	avgMFE	avgZ	avgED	SumZ	SumZ/#TotalWindows	BPs= 0
nt-56	-	C	56	-	-	-	-	-
56	NoBP	C	56	-26.69	-0.84	20.68	-46.87	-0.84

i-nuc	BP(j)	Nuc	#BP_Win	avgMFE	avgZ	avgED	SumZ	SumZ/#TotalWindows	BPs= 3
nt-57	-	U	57	-	-	-	-	-
57	44	A	29	-31.48	-0.85	20.84	-24.54	-0.43
57	30	A	3	-29.8	-0.04	30.34	-0.11	-0.0
57	48	A	14	-23.17	-0.52	21.79	-7.31	-0.13
57	NoBP	U	11	-16.8	-1.51	15.77	-16.64	-0.29

i-nuc	BP(j)	Nuc	#BP_Win	avgMFE	avgZ	avgED	SumZ	SumZ/#TotalWindows	BPs= 3
nt-58	-	C	58	-	-	-	-	-
58	43	G	29	-31.48	-0.85	20.84	-24.54	-0.42
58	29	G	3	-29.8	-0.04	30.34	-0.11	-0.0
58	47	G	14	-23.17	-0.52	21.79	-7.31	-0.13
58	NoBP	C	12	-16.8	-1.53	15.76	-18.39	-0.32

i-nuc	BP(j)	Nuc	#BP_Win	avgMFE	avgZ	avgED	SumZ	SumZ/#TotalWindows	BPs= 3
nt-59	-	C	59	-	-	-	-	-
59	42	G	29	-31.48	-0.85	20.84	-24.54	-0.42
59	28	G	3	-29.8	-0.04	30.34	-0.11	-0.0
59	46	G	14	-23.17	-0.52	21.79	-7.31	-0.12
59	NoBP	C	13	-16.8	-1.55	15.75	-20.14	-0.34

i-nuc	BP(j)	Nuc	#BP_Win	avgMFE	avgZ	avgED	SumZ	SumZ/#TotalWindows	BPs= 3
nt-60	-	A	60	-	-	-	-	-
60	40	U	29	-31.48	-0.85	20.84	-24.54	-0.41
60	26	U	3	-29.8	-0.04	30.34	-0.11	-0.0
60	45	U	13	-23.5	-0.51	22.1	-6.62	-0.11
60	NoBP	A	15	-16.94	-1.52	15.88	-22.74	-0.38

i-nuc	BP(j)	Nuc	#BP_Win	avgMFE	avgZ	avgED	SumZ	SumZ/#TotalWindows	BPs= 3
nt-61	-	C	61	-	-	-	-	-
61	39	G	29	-31.48	-0.85	20.84	-24.54	-0.4
61	25	G	3	-29.8	-0.04	30.34	-0.11	-0.0
61	43	G	10	-24.7	-0.49	23.41	-4.92	-0.08
61	NoBP	C	19	-17.34	-1.39	16.15	-26.5	-0.43

i-nuc	BP(j)	Nuc	#BP_Win	avgMFE	avgZ	avgED	SumZ	SumZ/#TotalWindows	BPs= 4
nt-62	-	C	62	-	-	-	-	-
62	38	G	29	-31.48	-0.85	20.84	-24.54	-0.4
62	24	G	3	-29.8	-0.04	30.34	-0.11	-0.0
62	42	G	10	-24.7	-0.49	23.41	-4.92	-0.08
62	43	G	1	-19.8	-0.39	19.43	-0.39	-0.01
62	NoBP	C	19	-17.18	-1.48	15.94	-28.17	-0.45

i-nuc	BP(j)	Nuc	#BP_Win	avgMFE	avgZ	avgED	SumZ	SumZ/#TotalWindows	BPs= 1
nt-63	-	A	63	-	-	-	-	-
63	NoBP	A	54	-25.7	-1.04	19.52	-56.19	-0.89
63	41	U	9	-24.92	-0.46	23.67	-4.14	-0.07

i-nuc	BP(j)	Nuc	#BP_Win	avgMFE	avgZ	avgED	SumZ	SumZ/#TotalWindows	BPs= 2
nt-64	-	C	64	-	-	-	-	-
64	36	G	29	-31.48	-0.85	20.84	-24.54	-0.38
64	NoBP	C	33	-20.13	-1.13	18.93	-37.39	-0.58
64	38	G	2	-25.9	-0.37	26.53	-0.74	-0.01

i-nuc	BP(j)	Nuc	#BP_Win	avgMFE	avgZ	avgED	SumZ	SumZ/#TotalWindows	BPs= 3
nt-65	-	U	65	-	-	-	-	-
65	35	A	29	-31.48	-0.85	20.84	-24.54	-0.38
65	NoBP	U	30	-19.28	-1.3	17.8	-38.94	-0.6
65	39	G	4	-25.7	-0.22	26.41	-0.88	-0.01
65	37	A	2	-25.9	-0.37	26.53	-0.74	-0.01

i-nuc	BP(j)	Nuc	#BP_Win	avgMFE	avgZ	avgED	SumZ	SumZ/#TotalWindows	BPs= 3
nt-66	-	C	66	-	-	-	-	-
66	34	G	29	-31.48	-0.85	20.84	-24.54	-0.37
66	NoBP	C	31	-19.2	-1.33	17.7	-41.38	-0.63
66	38	G	4	-25.7	-0.22	26.41	-0.88	-0.01
66	36	G	2	-25.9	-0.37	26.53	-0.74	-0.01

i-nuc	BP(j)	Nuc	#BP_Win	avgMFE	avgZ	avgED	SumZ	SumZ/#TotalWindows	BPs= 0
nt-67	-	A	67	-	-	-	-	-
67	NoBP	A	67	-25.07	-1.05	19.79	-70.11	-1.05

i-nuc	BP(j)	Nuc	#BP_Win	avgMFE	avgZ	avgED	SumZ	SumZ/#TotalWindows	BPs= 1
nt-68	-	U	68	-	-	-	-	-
68	NoBP	U	66	-24.88	-1.1	19.51	-72.28	-1.06
68	36	G	2	-27.1	-0.18	26.53	-0.37	-0.01

i-nuc	BP(j)	Nuc	#BP_Win	avgMFE	avgZ	avgED	SumZ	SumZ/#TotalWindows	BPs= 1
nt-69	-	U	69	-	-	-	-	-
69	NoBP	U	67	-24.76	-1.11	19.44	-74.25	-1.08
69	35	A	2	-27.1	-0.18	26.53	-0.37	-0.01

i-nuc	BP(j)	Nuc	#BP_Win	avgMFE	avgZ	avgED	SumZ	SumZ/#TotalWindows	BPs= 2
nt-70	-	G	70	-	-	-	-	-
70	88	C	28	-31.86	-0.79	21.51	-22.12	-0.32
70	NoBP	G	2	-27.1	-0.18	26.53	-0.37	-0.01
70	150	U	40	-19.58	-1.35	17.9	-53.87	-0.77

i-nuc	BP(j)	Nuc	#BP_Win	avgMFE	avgZ	avgED	SumZ	SumZ/#TotalWindows	BPs= 3
nt-71	-	G	71	-	-	-	-	-
71	87	C	28	-31.86	-0.79	21.51	-22.12	-0.31
71	33	C	2	-27.1	-0.18	26.53	-0.37	-0.01
71	149	C	41	-19.49	-1.37	17.77	-56.22	-0.79

i-nuc	BP(j)	Nuc	#BP_Win	avgMFE	avgZ	avgED	SumZ	SumZ/#TotalWindows	BPs= 3
nt-72	-	C	72	-	-	-	-	-
72	86	G	28	-31.86	-0.79	21.51	-22.12	-0.31
72	32	G	2	-27.1	-0.18	26.53	-0.37	-0.01
72	148	G	41	-19.49	-1.37	17.77	-56.22	-0.78
72	NoBP	C	1	-14.9	-2.35	8.77	-2.35	-0.03

i-nuc	BP(j)	Nuc	#BP_Win	avgMFE	avgZ	avgED	SumZ	SumZ/#TotalWindows	BPs= 1
nt-73	-	A	73	-	-	-	-	-
73	NoBP	A	32	-30.5	-0.84	21.06	-26.93	-0.37
73	147	U	41	-19.49	-1.37	17.77	-56.22	-0.77

i-nuc	BP(j)	Nuc	#BP_Win	avgMFE	avgZ	avgED	SumZ	SumZ/#TotalWindows	BPs= 1
nt-74	-	U	74	-	-	-	-	-
74	NoBP	U	33	-30.03	-0.87	20.73	-28.85	-0.39
74	146	G	41	-19.49	-1.37	17.77	-56.22	-0.76

i-nuc	BP(j)	Nuc	#BP_Win	avgMFE	avgZ	avgED	SumZ	SumZ/#TotalWindows	BPs= 0
nt-75	-	U	75	-	-	-	-	-
75	NoBP	U	75	-24.07	-1.16	19.01	-86.97	-1.16

i-nuc	BP(j)	Nuc	#BP_Win	avgMFE	avgZ	avgED	SumZ	SumZ/#TotalWindows	BPs= 0
nt-76	-	A	76	-	-	-	-	-
76	NoBP	A	76	-23.95	-1.17	18.99	-88.86	-1.17

i-nuc	BP(j)	Nuc	#BP_Win	avgMFE	avgZ	avgED	SumZ	SumZ/#TotalWindows	BPs= 0
nt-77	-	A	77	-	-	-	-	-
77	NoBP	A	77	-23.83	-1.18	18.97	-90.73	-1.18

i-nuc	BP(j)	Nuc	#BP_Win	avgMFE	avgZ	avgED	SumZ	SumZ/#TotalWindows	BPs= 0
nt-78	-	U	78	-	-	-	-	-
78	NoBP	U	78	-23.72	-1.18	18.91	-92.34	-1.18

i-nuc	BP(j)	Nuc	#BP_Win	avgMFE	avgZ	avgED	SumZ	SumZ/#TotalWindows	BPs= 0
nt-79	-	U	79	-	-	-	-	-
79	NoBP	U	79	-23.66	-1.19	18.77	-94.18	-1.19

i-nuc	BP(j)	Nuc	#BP_Win	avgMFE	avgZ	avgED	SumZ	SumZ/#TotalWindows	BPs= 0
nt-80	-	C	80	-	-	-	-	-
80	NoBP	C	80	-23.61	-1.2	18.64	-96.06	-1.2

i-nuc	BP(j)	Nuc	#BP_Win	avgMFE	avgZ	avgED	SumZ	SumZ/#TotalWindows	BPs= 0
nt-81	-	A	81	-	-	-	-	-
81	NoBP	A	81	-23.56	-1.21	18.52	-98.08	-1.21

i-nuc	BP(j)	Nuc	#BP_Win	avgMFE	avgZ	avgED	SumZ	SumZ/#TotalWindows	BPs= 0
nt-82	-	A	82	-	-	-	-	-
82	NoBP	A	82	-23.51	-1.21	18.41	-99.49	-1.21

i-nuc	BP(j)	Nuc	#BP_Win	avgMFE	avgZ	avgED	SumZ	SumZ/#TotalWindows	BPs= 0
nt-83	-	U	83	-	-	-	-	-
83	NoBP	U	83	-23.46	-1.21	18.35	-100.62	-1.21

i-nuc	BP(j)	Nuc	#BP_Win	avgMFE	avgZ	avgED	SumZ	SumZ/#TotalWindows	BPs= 0
nt-84	-	U	84	-	-	-	-	-
84	NoBP	U	84	-23.41	-1.21	18.42	-101.66	-1.21

i-nuc	BP(j)	Nuc	#BP_Win	avgMFE	avgZ	avgED	SumZ	SumZ/#TotalWindows	BPs= 2
nt-85	-	G	85	-	-	-	-	-
85	NoBP	G	28	-31.86	-0.79	21.51	-22.12	-0.26
85	144	C	56	-19.19	-1.42	16.88	-79.54	-0.94
85	203	C	1	-20.57	-1.7	17.72	-1.7	-0.02

i-nuc	BP(j)	Nuc	#BP_Win	avgMFE	avgZ	avgED	SumZ	SumZ/#TotalWindows	BPs= 3
nt-86	-	G	86	-	-	-	-	-
86	72	C	28	-31.86	-0.79	21.51	-22.12	-0.26
86	143	C	56	-19.19	-1.42	16.88	-79.54	-0.92
86	202	U	1	-20.57	-1.7	17.72	-1.7	-0.02
86	NoBP	G	1	-17.4	-1.46	23.99	-1.46	-0.02

i-nuc	BP(j)	Nuc	#BP_Win	avgMFE	avgZ	avgED	SumZ	SumZ/#TotalWindows	BPs= 2
nt-87	-	C	87	-	-	-	-	-
87	71	G	28	-31.86	-0.79	21.51	-22.12	-0.25
87	NoBP	C	58	-19.13	-1.43	17.06	-83.0	-0.95
87	201	G	1	-20.57	-1.7	17.72	-1.7	-0.02

i-nuc	BP(j)	Nuc	#BP_Win	avgMFE	avgZ	avgED	SumZ	SumZ/#TotalWindows	BPs= 1
nt-88	-	C	88	-	-	-	-	-
88	70	G	28	-31.86	-0.79	21.51	-22.12	-0.25
88	NoBP	C	60	-19.12	-1.44	17.09	-86.7	-0.99

i-nuc	BP(j)	Nuc	#BP_Win	avgMFE	avgZ	avgED	SumZ	SumZ/#TotalWindows	BPs= 1
nt-89	-	U	89	-	-	-	-	-
89	NoBP	U	22	-32.32	-1.03	19.33	-22.67	-0.25
89	140	A	67	-20.08	-1.32	18.24	-88.13	-0.99

i-nuc	BP(j)	Nuc	#BP_Win	avgMFE	avgZ	avgED	SumZ	SumZ/#TotalWindows	BPs= 2
nt-90	-	C	90	-	-	-	-	-
90	NoBP	C	22	-32.11	-1.02	19.66	-22.43	-0.25
90	139	G	67	-20.08	-1.32	18.24	-88.13	-0.98
90	198	G	1	-20.57	-1.7	17.72	-1.7	-0.02

i-nuc	BP(j)	Nuc	#BP_Win	avgMFE	avgZ	avgED	SumZ	SumZ/#TotalWindows	BPs= 3
nt-91	-	C	91	-	-	-	-	-
91	NoBP	C	21	-32.88	-1.0	19.41	-20.97	-0.23
91	138	G	67	-20.08	-1.32	18.24	-88.13	-0.97
91	197	G	1	-20.57	-1.7	17.72	-1.7	-0.02
91	146	G	2	-15.8	-1.39	24.49	-2.78	-0.03

i-nuc	BP(j)	Nuc	#BP_Win	avgMFE	avgZ	avgED	SumZ	SumZ/#TotalWindows	BPs= 4
nt-92	-	G	92	-	-	-	-	-
92	102	C	21	-32.88	-1.0	19.41	-20.97	-0.23
92	137	U	67	-20.08	-1.32	18.24	-88.13	-0.96
92	196	U	1	-20.57	-1.7	17.72	-1.7	-0.02
92	145	C	3	-15.3	-1.24	24.25	-3.73	-0.04

i-nuc	BP(j)	Nuc	#BP_Win	avgMFE	avgZ	avgED	SumZ	SumZ/#TotalWindows	BPs= 5
nt-93	-	G	93	-	-	-	-	-
93	101	C	21	-32.88	-1.0	19.41	-20.97	-0.23
93	136	C	67	-20.08	-1.32	18.24	-88.13	-0.95
93	195	C	1	-20.57	-1.7	17.72	-1.7	-0.02
93	144	C	3	-15.3	-1.24	24.25	-3.73	-0.04
93	128	C	1	-12.9	-1.19	21.75	-1.19	-0.01

i-nuc	BP(j)	Nuc	#BP_Win	avgMFE	avgZ	avgED	SumZ	SumZ/#TotalWindows	BPs= 5
nt-94	-	G	94	-	-	-	-	-
94	100	C	21	-32.88	-1.0	19.41	-20.97	-0.22
94	135	C	67	-20.08	-1.32	18.24	-88.13	-0.94
94	194	C	1	-20.57	-1.7	17.72	-1.7	-0.02
94	143	C	3	-15.3	-1.24	24.25	-3.73	-0.04
94	127	U	2	-11.35	-0.88	21.06	-1.77	-0.02

i-nuc	BP(j)	Nuc	#BP_Win	avgMFE	avgZ	avgED	SumZ	SumZ/#TotalWindows	BPs= 5
nt-95	-	G	95	-	-	-	-	-
95	99	C	21	-32.88	-1.0	19.41	-20.97	-0.22
95	134	C	67	-20.08	-1.32	18.24	-88.13	-0.93
95	193	C	1	-20.57	-1.7	17.72	-1.7	-0.02
95	142	U	3	-15.3	-1.24	24.25	-3.73	-0.04
95	126	C	3	-10.67	-0.94	19.41	-2.81	-0.03

i-nuc	BP(j)	Nuc	#BP_Win	avgMFE	avgZ	avgED	SumZ	SumZ/#TotalWindows	BPs= 2
nt-96	-	C	96	-	-	-	-	-
96	NoBP	C	92	-22.72	-1.23	18.7	-113.6	-1.18
96	192	G	1	-20.57	-1.7	17.72	-1.7	-0.02
96	125	G	3	-10.67	-0.94	19.41	-2.81	-0.03

i-nuc	BP(j)	Nuc	#BP_Win	avgMFE	avgZ	avgED	SumZ	SumZ/#TotalWindows	BPs= 2
nt-97	-	U	97	-	-	-	-	-
97	NoBP	U	91	-22.78	-1.23	18.5	-112.34	-1.16
97	140	A	3	-15.3	-1.24	24.25	-3.73	-0.04
97	124	A	3	-10.67	-0.94	19.41	-2.81	-0.03

i-nuc	BP(j)	Nuc	#BP_Win	avgMFE	avgZ	avgED	SumZ	SumZ/#TotalWindows	BPs= 2
nt-98	-	C	98	-	-	-	-	-
98	NoBP	C	92	-22.61	-1.23	18.5	-113.1	-1.15
98	139	G	3	-15.3	-1.24	24.25	-3.73	-0.04
98	123	G	3	-10.67	-0.94	19.41	-2.81	-0.03

i-nuc	BP(j)	Nuc	#BP_Win	avgMFE	avgZ	avgED	SumZ	SumZ/#TotalWindows	BPs= 2
nt-99	-	C	99	-	-	-	-	-
99	95	G	21	-32.88	-1.0	19.41	-20.97	-0.21
99	NoBP	C	75	-19.07	-1.28	18.27	-95.73	-0.97
99	138	G	3	-15.3	-1.24	24.25	-3.73	-0.04

i-nuc	BP(j)	Nuc	#BP_Win	avgMFE	avgZ	avgED	SumZ	SumZ/#TotalWindows	BPs= 1
nt-100	-	C	100	-	-	-	-	-
100	94	G	21	-32.88	-1.0	19.41	-20.97	-0.21
100	NoBP	C	79	-18.79	-1.27	18.5	-100.25	-1.0

i-nuc	BP(j)	Nuc	#BP_Win	avgMFE	avgZ	avgED	SumZ	SumZ/#TotalWindows	BPs= 1
nt-101	-	C	101	-	-	-	-	-
101	93	G	21	-32.88	-1.0	19.41	-20.97	-0.21
101	NoBP	C	80	-18.65	-1.26	18.5	-101.04	-1.0

i-nuc	BP(j)	Nuc	#BP_Win	avgMFE	avgZ	avgED	SumZ	SumZ/#TotalWindows	BPs= 1
nt-102	-	C	102	-	-	-	-	-
102	92	G	21	-32.88	-1.0	19.41	-20.97	-0.21
102	NoBP	C	81	-18.52	-1.26	18.49	-101.87	-1.0

i-nuc	BP(j)	Nuc	#BP_Win	avgMFE	avgZ	avgED	SumZ	SumZ/#TotalWindows	BPs= 1
nt-103	-	U	103	-	-	-	-	-
103	32	G	18	-32.98	-1.09	18.58	-19.57	-0.19
103	NoBP	U	85	-18.88	-1.23	18.7	-104.21	-1.01

i-nuc	BP(j)	Nuc	#BP_Win	avgMFE	avgZ	avgED	SumZ	SumZ/#TotalWindows	BPs= 2
nt-104	-	U	104	-	-	-	-	-
104	31	A	18	-32.98	-1.09	18.58	-19.57	-0.19
104	NoBP	U	19	-14.07	-0.89	20.27	-16.94	-0.16
104	125	G	67	-20.08	-1.32	18.24	-88.13	-0.85

i-nuc	BP(j)	Nuc	#BP_Win	avgMFE	avgZ	avgED	SumZ	SumZ/#TotalWindows	BPs= 2
nt-105	-	U	105	-	-	-	-	-
105	30	A	18	-32.98	-1.09	18.58	-19.57	-0.19
105	NoBP	U	20	-13.76	-0.88	20.14	-17.66	-0.17
105	124	A	67	-20.08	-1.32	18.24	-88.13	-0.84

i-nuc	BP(j)	Nuc	#BP_Win	avgMFE	avgZ	avgED	SumZ	SumZ/#TotalWindows	BPs= 2
nt-106	-	C	106	-	-	-	-	-
106	29	G	18	-32.98	-1.09	18.58	-19.57	-0.18
106	NoBP	C	21	-13.49	-0.87	20.01	-18.3	-0.17
106	123	G	67	-20.08	-1.32	18.24	-88.13	-0.83

i-nuc	BP(j)	Nuc	#BP_Win	avgMFE	avgZ	avgED	SumZ	SumZ/#TotalWindows	BPs= 2
nt-107	-	U	107	-	-	-	-	-
107	28	G	18	-32.98	-1.09	18.58	-19.57	-0.18
107	NoBP	U	22	-13.24	-0.87	19.89	-19.03	-0.18
107	122	A	67	-20.08	-1.32	18.24	-88.13	-0.82

i-nuc	BP(j)	Nuc	#BP_Win	avgMFE	avgZ	avgED	SumZ	SumZ/#TotalWindows	BPs= 2
nt-108	-	U	108	-	-	-	-	-
108	27	A	18	-32.98	-1.09	18.58	-19.57	-0.18
108	NoBP	U	23	-13.01	-0.85	19.78	-19.64	-0.18
108	121	A	67	-20.08	-1.32	18.24	-88.13	-0.82

i-nuc	BP(j)	Nuc	#BP_Win	avgMFE	avgZ	avgED	SumZ	SumZ/#TotalWindows	BPs= 0
nt-109	-	U	109	-	-	-	-	-
109	NoBP	U	109	-20.61	-1.17	18.61	-127.79	-1.17

i-nuc	BP(j)	Nuc	#BP_Win	avgMFE	avgZ	avgED	SumZ	SumZ/#TotalWindows	BPs= 1
nt-110	-	C	110	-	-	-	-	-
110	25	G	18	-32.98	-1.09	18.58	-19.57	-0.18
110	NoBP	C	92	-18.05	-1.18	18.6	-108.58	-0.99

i-nuc	BP(j)	Nuc	#BP_Win	avgMFE	avgZ	avgED	SumZ	SumZ/#TotalWindows	BPs= 1
nt-111	-	C	111	-	-	-	-	-
111	24	G	18	-32.98	-1.09	18.58	-19.57	-0.18
111	NoBP	C	93	-17.94	-1.17	18.59	-108.94	-0.98

i-nuc	BP(j)	Nuc	#BP_Win	avgMFE	avgZ	avgED	SumZ	SumZ/#TotalWindows	BPs= 2
nt-112	-	C	112	-	-	-	-	-
112	23	G	18	-32.98	-1.09	18.58	-19.57	-0.17
112	NoBP	C	27	-12.27	-0.79	19.41	-21.22	-0.19
112	117	G	67	-20.08	-1.32	18.24	-88.13	-0.79

i-nuc	BP(j)	Nuc	#BP_Win	avgMFE	avgZ	avgED	SumZ	SumZ/#TotalWindows	BPs= 2
nt-113	-	U	113	-	-	-	-	-
113	22	A	18	-32.98	-1.09	18.58	-19.57	-0.17
113	NoBP	U	91	-17.78	-1.15	18.38	-104.37	-0.92
113	125	G	4	-16.62	-1.36	22.62	-5.43	-0.05

i-nuc	BP(j)	Nuc	#BP_Win	avgMFE	avgZ	avgED	SumZ	SumZ/#TotalWindows	BPs= 1
nt-114	-	U	114	-	-	-	-	-
114	NoBP	U	107	-19.84	-1.15	18.24	-122.93	-1.08
114	124	A	7	-23.32	-0.98	23.37	-6.83	-0.06

i-nuc	BP(j)	Nuc	#BP_Win	avgMFE	avgZ	avgED	SumZ	SumZ/#TotalWindows	BPs= 2
nt-115	-	C	115	-	-	-	-	-
115	20	G	18	-32.98	-1.09	18.58	-19.57	-0.17
115	123	G	7	-23.32	-0.98	23.37	-6.83	-0.06
115	NoBP	C	90	-17.08	-1.15	18.16	-103.44	-0.9

i-nuc	BP(j)	Nuc	#BP_Win	avgMFE	avgZ	avgED	SumZ	SumZ/#TotalWindows	BPs= 2
nt-116	-	U	116	-	-	-	-	-
116	19	A	18	-32.98	-1.09	18.58	-19.57	-0.17
116	122	A	7	-23.32	-0.98	23.37	-6.83	-0.06
116	NoBP	U	91	-16.98	-1.13	18.17	-102.93	-0.89

i-nuc	BP(j)	Nuc	#BP_Win	avgMFE	avgZ	avgED	SumZ	SumZ/#TotalWindows	BPs= 2
nt-117	-	G	117	-	-	-	-	-
117	18	C	18	-32.98	-1.09	18.58	-19.57	-0.17
117	NoBP	G	32	-11.63	-0.68	19.22	-21.62	-0.18
117	112	C	67	-20.08	-1.32	18.24	-88.13	-0.75

i-nuc	BP(j)	Nuc	#BP_Win	avgMFE	avgZ	avgED	SumZ	SumZ/#TotalWindows	BPs= 1
nt-118	-	U	118	-	-	-	-	-
118	17	A	17	-33.07	-1.12	18.41	-19.01	-0.16
118	NoBP	U	101	-17.41	-1.1	18.59	-110.68	-0.94

i-nuc	BP(j)	Nuc	#BP_Win	avgMFE	avgZ	avgED	SumZ	SumZ/#TotalWindows	BPs= 0
nt-119	-	C	119	-	-	-	-	-
119	NoBP	C	119	-19.58	-1.1	18.57	-130.31	-1.1

i-nuc	BP(j)	Nuc	#BP_Win	avgMFE	avgZ	avgED	SumZ	SumZ/#TotalWindows	BPs= 0
nt-120	-	U	120	-	-	-	-	-
120	NoBP	U	120	-19.5	-1.09	18.58	-131.05	-1.09

i-nuc	BP(j)	Nuc	#BP_Win	avgMFE	avgZ	avgED	SumZ	SumZ/#TotalWindows	BPs= 1
nt-121	-	A	120	-	-	-	-	-
121	NoBP	A	53	-18.31	-0.8	19.03	-42.57	-0.35
121	108	U	67	-20.08	-1.32	18.24	-88.13	-0.73

i-nuc	BP(j)	Nuc	#BP_Win	avgMFE	avgZ	avgED	SumZ	SumZ/#TotalWindows	BPs= 2
nt-122	-	A	120	-	-	-	-	-
122	NoBP	A	46	-17.03	-0.76	18.4	-35.07	-0.29
122	116	U	7	-23.32	-0.98	23.37	-6.83	-0.06
122	107	U	67	-20.08	-1.32	18.24	-88.13	-0.73

i-nuc	BP(j)	Nuc	#BP_Win	avgMFE	avgZ	avgED	SumZ	SumZ/#TotalWindows	BPs= 3
nt-123	-	G	120	-	-	-	-	-
123	NoBP	G	43	-16.93	-0.74	18.37	-31.68	-0.26
123	115	C	7	-23.32	-0.98	23.37	-6.83	-0.06
123	106	C	67	-20.08	-1.32	18.24	-88.13	-0.73
123	98	C	3	-10.67	-0.94	19.41	-2.81	-0.02

i-nuc	BP(j)	Nuc	#BP_Win	avgMFE	avgZ	avgED	SumZ	SumZ/#TotalWindows	BPs= 4
nt-124	-	A	120	-	-	-	-	-
124	NoBP	A	16	-29.95	-0.94	18.85	-14.97	-0.12
124	114	U	7	-23.32	-0.98	23.37	-6.83	-0.06
124	105	U	67	-20.08	-1.32	18.24	-88.13	-0.73
124	97	U	3	-10.67	-0.94	19.41	-2.81	-0.02
124	156	U	27	-8.32	-0.61	18.06	-16.6	-0.14

i-nuc	BP(j)	Nuc	#BP_Win	avgMFE	avgZ	avgED	SumZ	SumZ/#TotalWindows	BPs= 5
nt-125	-	G	120	-	-	-	-	-
125	NoBP	G	16	-28.44	-0.94	18.74	-15.03	-0.13
125	33	C	3	-32.27	-0.47	24.38	-1.4	-0.01
125	104	U	67	-20.08	-1.32	18.24	-88.13	-0.73
125	113	U	4	-16.62	-1.36	22.62	-5.43	-0.05
125	96	C	3	-10.67	-0.94	19.41	-2.81	-0.02
125	155	C	27	-8.32	-0.61	18.06	-16.6	-0.14

i-nuc	BP(j)	Nuc	#BP_Win	avgMFE	avgZ	avgED	SumZ	SumZ/#TotalWindows	BPs= 3
nt-126	-	C	120	-	-	-	-	-
126	NoBP	C	87	-21.18	-1.25	18.5	-109.12	-0.91
126	32	G	3	-32.27	-0.47	24.38	-1.4	-0.01
126	95	G	3	-10.67	-0.94	19.41	-2.81	-0.02
126	154	G	27	-8.32	-0.61	18.06	-16.6	-0.14

i-nuc	BP(j)	Nuc	#BP_Win	avgMFE	avgZ	avgED	SumZ	SumZ/#TotalWindows	BPs= 3
nt-127	-	U	120	-	-	-	-	-
127	NoBP	U	88	-20.78	-1.26	18.44	-110.45	-0.92
127	31	A	3	-32.27	-0.47	24.38	-1.4	-0.01
127	94	G	2	-11.35	-0.88	21.06	-1.77	-0.01
127	153	A	27	-8.32	-0.61	18.06	-16.6	-0.14

i-nuc	BP(j)	Nuc	#BP_Win	avgMFE	avgZ	avgED	SumZ	SumZ/#TotalWindows	BPs= 1
nt-128	-	C	120	-	-	-	-	-
128	NoBP	C	119	-17.94	-1.08	18.53	-128.6	-1.07
128	93	G	1	-12.9	-1.19	21.75	-1.19	-0.01

i-nuc	BP(j)	Nuc	#BP_Win	avgMFE	avgZ	avgED	SumZ	SumZ/#TotalWindows	BPs= 1
nt-129	-	U	120	-	-	-	-	-
129	NoBP	U	117	-17.34	-1.09	18.44	-128.08	-1.07
129	30	A	3	-32.27	-0.47	24.38	-1.4	-0.01

i-nuc	BP(j)	Nuc	#BP_Win	avgMFE	avgZ	avgED	SumZ	SumZ/#TotalWindows	BPs= 1
nt-130	-	U	120	-	-	-	-	-
130	NoBP	U	117	-17.16	-1.1	18.47	-128.16	-1.07
130	29	G	3	-32.27	-0.47	24.38	-1.4	-0.01

i-nuc	BP(j)	Nuc	#BP_Win	avgMFE	avgZ	avgED	SumZ	SumZ/#TotalWindows	BPs= 2
nt-131	-	C	120	-	-	-	-	-
131	NoBP	C	90	-19.59	-1.24	18.62	-111.75	-0.93
131	28	G	3	-32.27	-0.47	24.38	-1.4	-0.01
131	148	G	27	-8.32	-0.61	18.06	-16.6	-0.14

i-nuc	BP(j)	Nuc	#BP_Win	avgMFE	avgZ	avgED	SumZ	SumZ/#TotalWindows	BPs= 1
nt-132	-	A	120	-	-	-	-	-
132	NoBP	A	93	-19.78	-1.22	18.83	-113.4	-0.94
132	147	U	27	-8.32	-0.61	18.06	-16.6	-0.14

i-nuc	BP(j)	Nuc	#BP_Win	avgMFE	avgZ	avgED	SumZ	SumZ/#TotalWindows	BPs= 1
nt-133	-	U	120	-	-	-	-	-
133	NoBP	U	93	-19.56	-1.22	18.85	-113.69	-0.95
133	146	G	27	-8.32	-0.61	18.06	-16.6	-0.14

i-nuc	BP(j)	Nuc	#BP_Win	avgMFE	avgZ	avgED	SumZ	SumZ/#TotalWindows	BPs= 3
nt-134	-	C	120	-	-	-	-	-
134	NoBP	C	49	-11.62	-0.82	18.88	-40.4	-0.34
134	25	G	3	-32.27	-0.47	24.38	-1.4	-0.01
134	95	G	67	-20.08	-1.32	18.24	-88.13	-0.73
134	248	G	1	-10.8	-0.72	22.26	-0.72	-0.01

i-nuc	BP(j)	Nuc	#BP_Win	avgMFE	avgZ	avgED	SumZ	SumZ/#TotalWindows	BPs= 4
nt-135	-	C	120	-	-	-	-	-
135	NoBP	C	43	-11.51	-0.83	19.08	-35.66	-0.3
135	24	G	3	-32.27	-0.47	24.38	-1.4	-0.01
135	94	G	67	-20.08	-1.32	18.24	-88.13	-0.73
135	235	G	6	-9.0	-0.86	17.7	-5.14	-0.04
135	247	G	1	-10.8	-0.72	22.26	-0.72	-0.01

i-nuc	BP(j)	Nuc	#BP_Win	avgMFE	avgZ	avgED	SumZ	SumZ/#TotalWindows	BPs= 5
nt-136	-	C	120	-	-	-	-	-
136	NoBP	C	42	-10.8	-0.82	19.15	-34.34	-0.29
136	23	G	3	-32.27	-0.47	24.38	-1.4	-0.01
136	93	G	67	-20.08	-1.32	18.24	-88.13	-0.73
136	188	G	1	-20.57	-1.7	17.72	-1.7	-0.01
136	234	G	6	-9.0	-0.86	17.7	-5.14	-0.04
136	246	G	1	-10.8	-0.72	22.26	-0.72	-0.01

i-nuc	BP(j)	Nuc	#BP_Win	avgMFE	avgZ	avgED	SumZ	SumZ/#TotalWindows	BPs= 5
nt-137	-	U	120	-	-	-	-	-
137	NoBP	U	42	-10.32	-0.83	19.17	-34.89	-0.29
137	22	A	3	-32.27	-0.47	24.38	-1.4	-0.01
137	92	G	67	-20.08	-1.32	18.24	-88.13	-0.73
137	187	A	1	-20.57	-1.7	17.72	-1.7	-0.01
137	233	A	6	-9.0	-0.86	17.7	-5.14	-0.04
137	242	A	1	-10.8	-0.72	22.26	-0.72	-0.01

i-nuc	BP(j)	Nuc	#BP_Win	avgMFE	avgZ	avgED	SumZ	SumZ/#TotalWindows	BPs= 8
nt-138	-	G	120	-	-	-	-	-
138	21	C	3	-32.27	-0.47	24.38	-1.4	-0.01
138	91	C	67	-20.08	-1.32	18.24	-88.13	-0.73
138	186	C	1	-20.57	-1.7	17.72	-1.7	-0.01
138	99	C	3	-15.3	-1.24	24.25	-3.73	-0.03
138	160	C	12	-12.02	-1.3	20.19	-15.64	-0.13
138	145	C	27	-8.32	-0.61	18.06	-16.6	-0.14
138	232	C	6	-9.0	-0.86	17.7	-5.14	-0.04
138	241	C	1	-10.8	-0.72	22.26	-0.72	-0.01

i-nuc	BP(j)	Nuc	#BP_Win	avgMFE	avgZ	avgED	SumZ	SumZ/#TotalWindows	BPs= 7
nt-139	-	G	120	-	-	-	-	-
139	NoBP	G	3	-25.27	-0.81	22.07	-2.44	-0.02
139	90	C	67	-20.08	-1.32	18.24	-88.13	-0.73
139	185	C	1	-20.57	-1.7	17.72	-1.7	-0.01
139	98	C	3	-15.3	-1.24	24.25	-3.73	-0.03
139	159	C	12	-12.02	-1.3	20.19	-15.64	-0.13
139	144	C	27	-8.32	-0.61	18.06	-16.6	-0.14
139	231	U	6	-9.0	-0.86	17.7	-5.14	-0.04
139	240	U	1	-10.8	-0.72	22.26	-0.72	-0.01

i-nuc	BP(j)	Nuc	#BP_Win	avgMFE	avgZ	avgED	SumZ	SumZ/#TotalWindows	BPs= 4
nt-140	-	A	120	-	-	-	-	-
140	NoBP	A	37	-9.53	-0.74	18.11	-27.37	-0.23
140	89	U	67	-20.08	-1.32	18.24	-88.13	-0.73
140	97	U	3	-15.3	-1.24	24.25	-3.73	-0.03
140	158	U	12	-12.02	-1.3	20.19	-15.64	-0.13
140	239	U	1	-10.8	-0.72	22.26	-0.72	-0.01

i-nuc	BP(j)	Nuc	#BP_Win	avgMFE	avgZ	avgED	SumZ	SumZ/#TotalWindows	BPs= 3
nt-141	-	U	120	-	-	-	-	-
141	NoBP	U	103	-15.63	-1.16	17.99	-119.59	-1.0
141	31	A	4	-28.05	-0.26	25.91	-1.04	-0.01
141	157	A	12	-12.02	-1.3	20.19	-15.64	-0.13
141	237	A	1	-10.8	-0.72	22.26	-0.72	-0.01

i-nuc	BP(j)	Nuc	#BP_Win	avgMFE	avgZ	avgED	SumZ	SumZ/#TotalWindows	BPs= 3
nt-142	-	U	120	-	-	-	-	-
142	NoBP	U	112	-15.08	-1.19	17.84	-133.67	-1.11
142	30	A	4	-28.05	-0.26	25.91	-1.04	-0.01
142	95	G	3	-15.3	-1.24	24.25	-3.73	-0.03
142	236	A	1	-10.8	-0.72	22.26	-0.72	-0.01

i-nuc	BP(j)	Nuc	#BP_Win	avgMFE	avgZ	avgED	SumZ	SumZ/#TotalWindows	BPs= 4
nt-143	-	C	120	-	-	-	-	-
143	NoBP	C	56	-10.63	-1.0	18.43	-56.13	-0.47
143	29	G	4	-28.05	-0.26	25.91	-1.04	-0.01
143	86	G	56	-19.19	-1.42	16.88	-79.54	-0.66
143	94	G	3	-15.3	-1.24	24.25	-3.73	-0.03
143	235	G	1	-10.8	-0.72	22.26	-0.72	-0.01

i-nuc	BP(j)	Nuc	#BP_Win	avgMFE	avgZ	avgED	SumZ	SumZ/#TotalWindows	BPs= 6
nt-144	-	C	120	-	-	-	-	-
144	28	G	4	-28.05	-0.26	25.91	-1.04	-0.01
144	85	G	56	-19.19	-1.42	16.88	-79.54	-0.66
144	NoBP	C	17	-12.17	-1.46	17.98	-24.85	-0.21
144	93	G	3	-15.3	-1.24	24.25	-3.73	-0.03
144	154	G	12	-12.02	-1.3	20.19	-15.64	-0.13
144	139	G	27	-8.32	-0.61	18.06	-16.6	-0.14
144	234	G	1	-10.8	-0.72	22.26	-0.72	-0.01

i-nuc	BP(j)	Nuc	#BP_Win	avgMFE	avgZ	avgED	SumZ	SumZ/#TotalWindows	BPs= 2
nt-145	-	C	120	-	-	-	-	-
145	NoBP	C	90	-17.02	-1.36	17.85	-122.34	-1.02
145	92	G	3	-15.3	-1.24	24.25	-3.73	-0.03
145	138	G	27	-8.32	-0.61	18.06	-16.6	-0.14

i-nuc	BP(j)	Nuc	#BP_Win	avgMFE	avgZ	avgED	SumZ	SumZ/#TotalWindows	BPs= 4
nt-146	-	G	120	-	-	-	-	-
146	NoBP	G	38	-15.4	-1.36	17.35	-51.74	-0.43
146	74	U	41	-19.49	-1.37	17.77	-56.22	-0.47
146	91	C	2	-15.8	-1.39	24.49	-2.78	-0.02
146	152	C	12	-12.02	-1.3	20.19	-15.64	-0.13
146	133	U	27	-8.32	-0.61	18.06	-16.6	-0.14

i-nuc	BP(j)	Nuc	#BP_Win	avgMFE	avgZ	avgED	SumZ	SumZ/#TotalWindows	BPs= 2
nt-147	-	U	120	-	-	-	-	-
147	NoBP	U	52	-14.33	-1.38	18.21	-71.9	-0.6
147	73	A	41	-19.49	-1.37	17.77	-56.22	-0.47
147	132	A	27	-8.32	-0.61	18.06	-16.6	-0.14

i-nuc	BP(j)	Nuc	#BP_Win	avgMFE	avgZ	avgED	SumZ	SumZ/#TotalWindows	BPs= 3
nt-148	-	G	120	-	-	-	-	-
148	NoBP	G	45	-14.79	-1.51	18.01	-68.17	-0.57
148	72	C	41	-19.49	-1.37	17.77	-56.22	-0.47
148	131	C	27	-8.32	-0.61	18.06	-16.6	-0.14
148	155	C	7	-9.26	-0.84	18.35	-5.86	-0.05

i-nuc	BP(j)	Nuc	#BP_Win	avgMFE	avgZ	avgED	SumZ	SumZ/#TotalWindows	BPs= 2
nt-149	-	C	120	-	-	-	-	-
149	NoBP	C	72	-12.16	-1.21	17.85	-87.27	-0.73
149	71	G	41	-19.49	-1.37	17.77	-56.22	-0.47
149	154	G	7	-9.26	-0.84	18.35	-5.86	-0.05

i-nuc	BP(j)	Nuc	#BP_Win	avgMFE	avgZ	avgED	SumZ	SumZ/#TotalWindows	BPs= 1
nt-150	-	U	120	-	-	-	-	-
150	70	G	40	-19.58	-1.35	17.9	-53.87	-0.45
150	NoBP	U	80	-11.78	-1.22	17.71	-97.93	-0.82

i-nuc	BP(j)	Nuc	#BP_Win	avgMFE	avgZ	avgED	SumZ	SumZ/#TotalWindows	BPs= 0
nt-151	-	U	120	-	-	-	-	-
151	NoBP	U	120	-14.26	-1.29	17.68	-154.27	-1.29

i-nuc	BP(j)	Nuc	#BP_Win	avgMFE	avgZ	avgED	SumZ	SumZ/#TotalWindows	BPs= 1
nt-152	-	C	120	-	-	-	-	-
152	NoBP	C	108	-14.37	-1.3	17.3	-140.78	-1.17
152	146	G	12	-12.02	-1.3	20.19	-15.64	-0.13

i-nuc	BP(j)	Nuc	#BP_Win	avgMFE	avgZ	avgED	SumZ	SumZ/#TotalWindows	BPs= 2
nt-153	-	A	120	-	-	-	-	-
153	NoBP	A	86	-15.9	-1.44	17.48	-124.07	-1.03
153	127	U	27	-8.32	-0.61	18.06	-16.6	-0.14
153	266	U	7	-12.79	-2.48	16.6	-17.35	-0.14

i-nuc	BP(j)	Nuc	#BP_Win	avgMFE	avgZ	avgED	SumZ	SumZ/#TotalWindows	BPs= 4
nt-154	-	G	120	-	-	-	-	-
154	NoBP	G	66	-17.13	-1.54	16.87	-101.55	-0.85
154	144	C	12	-12.02	-1.3	20.19	-15.64	-0.13
154	126	C	27	-8.32	-0.61	18.06	-16.6	-0.14
154	149	C	7	-9.26	-0.84	18.35	-5.86	-0.05
154	265	C	8	-12.68	-2.48	16.98	-19.85	-0.17

i-nuc	BP(j)	Nuc	#BP_Win	avgMFE	avgZ	avgED	SumZ	SumZ/#TotalWindows	BPs= 3
nt-155	-	C	120	-	-	-	-	-
155	NoBP	C	78	-16.16	-1.53	17.3	-119.7	-1.0
155	125	G	27	-8.32	-0.61	18.06	-16.6	-0.14
155	148	G	7	-9.26	-0.84	18.35	-5.86	-0.05
155	264	G	8	-12.68	-2.48	16.98	-19.85	-0.17

i-nuc	BP(j)	Nuc	#BP_Win	avgMFE	avgZ	avgED	SumZ	SumZ/#TotalWindows	BPs= 2
nt-156	-	U	120	-	-	-	-	-
156	NoBP	U	85	-15.43	-1.51	17.32	-128.03	-1.07
156	124	A	27	-8.32	-0.61	18.06	-16.6	-0.14
156	263	G	8	-12.68	-2.48	16.98	-19.85	-0.17

i-nuc	BP(j)	Nuc	#BP_Win	avgMFE	avgZ	avgED	SumZ	SumZ/#TotalWindows	BPs= 2
nt-157	-	A	120	-	-	-	-	-
157	NoBP	A	100	-13.79	-1.31	17.12	-131.2	-1.09
157	141	U	12	-12.02	-1.3	20.19	-15.64	-0.13
157	262	U	8	-12.68	-2.48	16.98	-19.85	-0.17

i-nuc	BP(j)	Nuc	#BP_Win	avgMFE	avgZ	avgED	SumZ	SumZ/#TotalWindows	BPs= 1
nt-158	-	U	120	-	-	-	-	-
158	NoBP	U	108	-13.59	-1.42	17.06	-152.88	-1.27
158	140	A	12	-12.02	-1.3	20.19	-15.64	-0.13

i-nuc	BP(j)	Nuc	#BP_Win	avgMFE	avgZ	avgED	SumZ	SumZ/#TotalWindows	BPs= 1
nt-159	-	C	120	-	-	-	-	-
159	NoBP	C	108	-13.49	-1.43	17.05	-154.66	-1.29
159	139	G	12	-12.02	-1.3	20.19	-15.64	-0.13

i-nuc	BP(j)	Nuc	#BP_Win	avgMFE	avgZ	avgED	SumZ	SumZ/#TotalWindows	BPs= 1
nt-160	-	C	120	-	-	-	-	-
160	NoBP	C	108	-13.39	-1.45	17.05	-156.22	-1.3
160	138	G	12	-12.02	-1.3	20.19	-15.64	-0.13

i-nuc	BP(j)	Nuc	#BP_Win	avgMFE	avgZ	avgED	SumZ	SumZ/#TotalWindows	BPs= 0
nt-161	-	C	120	-	-	-	-	-
161	NoBP	C	120	-13.17	-1.45	17.36	-173.59	-1.45

i-nuc	BP(j)	Nuc	#BP_Win	avgMFE	avgZ	avgED	SumZ	SumZ/#TotalWindows	BPs= 0
nt-162	-	U	120	-	-	-	-	-
162	NoBP	U	120	-13.09	-1.46	17.33	-175.33	-1.46

i-nuc	BP(j)	Nuc	#BP_Win	avgMFE	avgZ	avgED	SumZ	SumZ/#TotalWindows	BPs= 0
nt-163	-	C	120	-	-	-	-	-
163	NoBP	C	120	-13.03	-1.48	17.32	-177.41	-1.48

i-nuc	BP(j)	Nuc	#BP_Win	avgMFE	avgZ	avgED	SumZ	SumZ/#TotalWindows	BPs= 0
nt-164	-	C	120	-	-	-	-	-
164	NoBP	C	120	-12.97	-1.49	17.32	-179.12	-1.49

i-nuc	BP(j)	Nuc	#BP_Win	avgMFE	avgZ	avgED	SumZ	SumZ/#TotalWindows	BPs= 0
nt-165	-	C	120	-	-	-	-	-
165	NoBP	C	120	-12.92	-1.51	17.32	-180.84	-1.51

i-nuc	BP(j)	Nuc	#BP_Win	avgMFE	avgZ	avgED	SumZ	SumZ/#TotalWindows	BPs= 0
nt-166	-	U	120	-	-	-	-	-
166	NoBP	U	120	-12.86	-1.52	17.32	-182.49	-1.52

i-nuc	BP(j)	Nuc	#BP_Win	avgMFE	avgZ	avgED	SumZ	SumZ/#TotalWindows	BPs= 0
nt-167	-	C	120	-	-	-	-	-
167	NoBP	C	120	-12.83	-1.53	17.33	-183.91	-1.53

i-nuc	BP(j)	Nuc	#BP_Win	avgMFE	avgZ	avgED	SumZ	SumZ/#TotalWindows	BPs= 0
nt-168	-	C	120	-	-	-	-	-
168	NoBP	C	120	-12.8	-1.54	17.35	-184.71	-1.54

i-nuc	BP(j)	Nuc	#BP_Win	avgMFE	avgZ	avgED	SumZ	SumZ/#TotalWindows	BPs= 0
nt-169	-	C	120	-	-	-	-	-
169	NoBP	C	120	-12.76	-1.54	17.36	-185.27	-1.54

i-nuc	BP(j)	Nuc	#BP_Win	avgMFE	avgZ	avgED	SumZ	SumZ/#TotalWindows	BPs= 0
nt-170	-	C	120	-	-	-	-	-
170	NoBP	C	120	-12.73	-1.55	17.38	-185.83	-1.55

i-nuc	BP(j)	Nuc	#BP_Win	avgMFE	avgZ	avgED	SumZ	SumZ/#TotalWindows	BPs= 0
nt-171	-	U	120	-	-	-	-	-
171	NoBP	U	120	-12.69	-1.55	17.39	-186.43	-1.55

i-nuc	BP(j)	Nuc	#BP_Win	avgMFE	avgZ	avgED	SumZ	SumZ/#TotalWindows	BPs= 0
nt-172	-	C	120	-	-	-	-	-
172	NoBP	C	120	-12.66	-1.56	17.41	-187.05	-1.56

i-nuc	BP(j)	Nuc	#BP_Win	avgMFE	avgZ	avgED	SumZ	SumZ/#TotalWindows	BPs= 0
nt-173	-	C	120	-	-	-	-	-
173	NoBP	C	120	-12.62	-1.56	17.42	-187.63	-1.56

i-nuc	BP(j)	Nuc	#BP_Win	avgMFE	avgZ	avgED	SumZ	SumZ/#TotalWindows	BPs= 0
nt-174	-	C	120	-	-	-	-	-
174	NoBP	C	120	-12.59	-1.57	17.44	-188.06	-1.57

i-nuc	BP(j)	Nuc	#BP_Win	avgMFE	avgZ	avgED	SumZ	SumZ/#TotalWindows	BPs= 0
nt-175	-	C	120	-	-	-	-	-
175	NoBP	C	120	-12.56	-1.57	17.45	-188.35	-1.57

i-nuc	BP(j)	Nuc	#BP_Win	avgMFE	avgZ	avgED	SumZ	SumZ/#TotalWindows	BPs= 0
nt-176	-	C	120	-	-	-	-	-
176	NoBP	C	120	-12.52	-1.57	17.47	-188.51	-1.57

i-nuc	BP(j)	Nuc	#BP_Win	avgMFE	avgZ	avgED	SumZ	SumZ/#TotalWindows	BPs= 0
nt-177	-	C	120	-	-	-	-	-
177	NoBP	C	120	-12.49	-1.57	17.49	-188.58	-1.57

i-nuc	BP(j)	Nuc	#BP_Win	avgMFE	avgZ	avgED	SumZ	SumZ/#TotalWindows	BPs= 0
nt-178	-	C	120	-	-	-	-	-
178	NoBP	C	120	-12.45	-1.57	17.5	-188.63	-1.57

i-nuc	BP(j)	Nuc	#BP_Win	avgMFE	avgZ	avgED	SumZ	SumZ/#TotalWindows	BPs= 0
nt-179	-	C	120	-	-	-	-	-
179	NoBP	C	120	-12.42	-1.57	17.52	-188.68	-1.57

i-nuc	BP(j)	Nuc	#BP_Win	avgMFE	avgZ	avgED	SumZ	SumZ/#TotalWindows	BPs= 0
nt-180	-	C	120	-	-	-	-	-
180	NoBP	C	120	-12.39	-1.57	17.54	-188.52	-1.57

i-nuc	BP(j)	Nuc	#BP_Win	avgMFE	avgZ	avgED	SumZ	SumZ/#TotalWindows	BPs= 0
nt-181	-	C	120	-	-	-	-	-
181	NoBP	C	120	-12.35	-1.57	17.55	-188.14	-1.57

i-nuc	BP(j)	Nuc	#BP_Win	avgMFE	avgZ	avgED	SumZ	SumZ/#TotalWindows	BPs= 0
nt-182	-	C	120	-	-	-	-	-
182	NoBP	C	120	-12.32	-1.56	17.57	-187.76	-1.56

i-nuc	BP(j)	Nuc	#BP_Win	avgMFE	avgZ	avgED	SumZ	SumZ/#TotalWindows	BPs= 0
nt-183	-	C	120	-	-	-	-	-
183	NoBP	C	120	-12.28	-1.56	17.59	-187.2	-1.56

i-nuc	BP(j)	Nuc	#BP_Win	avgMFE	avgZ	avgED	SumZ	SumZ/#TotalWindows	BPs= 0
nt-184	-	C	120	-	-	-	-	-
184	NoBP	C	120	-12.25	-1.55	17.62	-186.43	-1.55

i-nuc	BP(j)	Nuc	#BP_Win	avgMFE	avgZ	avgED	SumZ	SumZ/#TotalWindows	BPs= 3
nt-185	-	C	120	-	-	-	-	-
185	NoBP	C	13	-15.72	-2.1	13.69	-27.24	-0.23
185	198	G	105	-11.71	-1.48	18.12	-155.61	-1.3
185	139	G	1	-20.57	-1.7	17.72	-1.7	-0.01
185	264	G	1	-10.9	-0.81	21.25	-0.81	-0.01

i-nuc	BP(j)	Nuc	#BP_Win	avgMFE	avgZ	avgED	SumZ	SumZ/#TotalWindows	BPs= 3
nt-186	-	C	120	-	-	-	-	-
186	NoBP	C	12	-15.25	-1.96	14.34	-23.5	-0.2
186	197	G	106	-11.75	-1.48	18.09	-157.22	-1.31
186	138	G	1	-20.57	-1.7	17.72	-1.7	-0.01
186	263	G	1	-10.9	-0.81	21.25	-0.81	-0.01

i-nuc	BP(j)	Nuc	#BP_Win	avgMFE	avgZ	avgED	SumZ	SumZ/#TotalWindows	BPs= 3
nt-187	-	A	120	-	-	-	-	-
187	NoBP	A	12	-14.79	-1.77	15.05	-21.29	-0.18
187	196	U	106	-11.75	-1.48	18.09	-157.22	-1.31
187	137	U	1	-20.57	-1.7	17.72	-1.7	-0.01
187	262	U	1	-10.9	-0.81	21.25	-0.81	-0.01

i-nuc	BP(j)	Nuc	#BP_Win	avgMFE	avgZ	avgED	SumZ	SumZ/#TotalWindows	BPs= 4
nt-188	-	G	120	-	-	-	-	-
188	NoBP	G	9	-15.39	-2.01	13.31	-18.08	-0.15
188	195	C	106	-11.75	-1.48	18.09	-157.22	-1.31
188	136	C	1	-20.57	-1.7	17.72	-1.7	-0.01
188	261	C	1	-10.9	-0.81	21.25	-0.81	-0.01
188	203	C	3	-11.23	-0.42	23.25	-1.26	-0.01

i-nuc	BP(j)	Nuc	#BP_Win	avgMFE	avgZ	avgED	SumZ	SumZ/#TotalWindows	BPs= 2
nt-189	-	A	120	-	-	-	-	-
189	NoBP	A	116	-12.05	-1.51	17.79	-175.56	-1.46
189	260	U	1	-10.9	-0.81	21.25	-0.81	-0.01
189	202	U	3	-11.23	-0.42	23.25	-1.26	-0.01

i-nuc	BP(j)	Nuc	#BP_Win	avgMFE	avgZ	avgED	SumZ	SumZ/#TotalWindows	BPs= 1
nt-190	-	C	120	-	-	-	-	-
190	NoBP	C	117	-11.99	-1.5	17.89	-175.27	-1.46
190	201	G	3	-11.23	-0.42	23.25	-1.26	-0.01

i-nuc	BP(j)	Nuc	#BP_Win	avgMFE	avgZ	avgED	SumZ	SumZ/#TotalWindows	BPs= 0
nt-191	-	C	120	-	-	-	-	-
191	NoBP	C	120	-11.93	-1.46	18.11	-174.87	-1.46

i-nuc	BP(j)	Nuc	#BP_Win	avgMFE	avgZ	avgED	SumZ	SumZ/#TotalWindows	BPs= 3
nt-192	-	G	120	-	-	-	-	-
192	NoBP	G	112	-11.88	-1.5	17.91	-167.7	-1.4
192	96	C	1	-20.57	-1.7	17.72	-1.7	-0.01
192	199	U	3	-11.23	-0.42	23.25	-1.26	-0.01
192	265	C	4	-10.45	-0.67	23.68	-2.68	-0.02

i-nuc	BP(j)	Nuc	#BP_Win	avgMFE	avgZ	avgED	SumZ	SumZ/#TotalWindows	BPs= 3
nt-193	-	C	120	-	-	-	-	-
193	NoBP	C	112	-11.83	-1.49	18.03	-166.42	-1.39
193	95	G	1	-20.57	-1.7	17.72	-1.7	-0.01
193	198	G	3	-11.23	-0.42	23.25	-1.26	-0.01
193	264	G	4	-10.45	-0.67	23.68	-2.68	-0.02

i-nuc	BP(j)	Nuc	#BP_Win	avgMFE	avgZ	avgED	SumZ	SumZ/#TotalWindows	BPs= 2
nt-194	-	C	120	-	-	-	-	-
194	NoBP	C	115	-11.77	-1.45	18.27	-166.52	-1.39
194	94	G	1	-20.57	-1.7	17.72	-1.7	-0.01
194	263	G	4	-10.45	-0.67	23.68	-2.68	-0.02

i-nuc	BP(j)	Nuc	#BP_Win	avgMFE	avgZ	avgED	SumZ	SumZ/#TotalWindows	BPs= 2
nt-195	-	C	120	-	-	-	-	-
195	NoBP	C	13	-11.11	-0.83	22.17	-10.81	-0.09
195	188	G	106	-11.75	-1.48	18.09	-157.22	-1.31
195	93	G	1	-20.57	-1.7	17.72	-1.7	-0.01

i-nuc	BP(j)	Nuc	#BP_Win	avgMFE	avgZ	avgED	SumZ	SumZ/#TotalWindows	BPs= 3
nt-196	-	U	120	-	-	-	-	-
196	NoBP	U	10	-11.06	-0.74	22.56	-7.37	-0.06
196	187	A	106	-11.75	-1.48	18.09	-157.22	-1.31
196	92	G	1	-20.57	-1.7	17.72	-1.7	-0.01
196	285	A	3	-9.4	-0.77	22.68	-2.3	-0.02

i-nuc	BP(j)	Nuc	#BP_Win	avgMFE	avgZ	avgED	SumZ	SumZ/#TotalWindows	BPs= 5
nt-197	-	G	120	-	-	-	-	-
197	186	C	106	-11.75	-1.48	18.09	-157.22	-1.31
197	91	C	1	-20.57	-1.7	17.72	-1.7	-0.01
197	206	C	3	-9.83	-0.8	22.08	-2.4	-0.02
197	NoBP	G	3	-11.23	-0.42	23.25	-1.26	-0.01
197	258	C	4	-10.45	-0.67	23.68	-2.68	-0.02
197	284	C	3	-9.4	-0.77	22.68	-2.3	-0.02

i-nuc	BP(j)	Nuc	#BP_Win	avgMFE	avgZ	avgED	SumZ	SumZ/#TotalWindows	BPs= 6
nt-198	-	G	120	-	-	-	-	-
198	185	C	105	-11.71	-1.48	18.12	-155.61	-1.3
198	90	C	1	-20.57	-1.7	17.72	-1.7	-0.01
198	205	C	3	-9.83	-0.8	22.08	-2.4	-0.02
198	193	C	3	-11.23	-0.42	23.25	-1.26	-0.01
198	257	U	4	-10.45	-0.67	23.68	-2.68	-0.02
198	283	C	3	-9.4	-0.77	22.68	-2.3	-0.02
198	NoBP	G	1	-8.5	-1.15	18.6	-1.15	-0.01

i-nuc	BP(j)	Nuc	#BP_Win	avgMFE	avgZ	avgED	SumZ	SumZ/#TotalWindows	BPs= 3
nt-199	-	U	120	-	-	-	-	-
199	NoBP	U	110	-11.6	-1.46	18.34	-160.48	-1.34
199	204	A	3	-9.83	-0.8	22.08	-2.4	-0.02
199	192	G	3	-11.23	-0.42	23.25	-1.26	-0.01
199	256	A	4	-10.45	-0.67	23.68	-2.68	-0.02

i-nuc	BP(j)	Nuc	#BP_Win	avgMFE	avgZ	avgED	SumZ	SumZ/#TotalWindows	BPs= 2
nt-200	-	U	120	-	-	-	-	-
200	NoBP	U	113	-11.51	-1.43	18.56	-161.8	-1.35
200	255	A	4	-10.45	-0.67	23.68	-2.68	-0.02
200	281	A	3	-9.4	-0.77	22.68	-2.3	-0.02

i-nuc	BP(j)	Nuc	#BP_Win	avgMFE	avgZ	avgED	SumZ	SumZ/#TotalWindows	BPs= 4
nt-201	-	G	120	-	-	-	-	-
201	NoBP	G	109	-11.3	-1.39	18.6	-151.95	-1.27
201	87	C	1	-20.57	-1.7	17.72	-1.7	-0.01
201	265	C	4	-11.8	-2.57	20.75	-10.27	-0.09
201	190	C	3	-11.23	-0.42	23.25	-1.26	-0.01
201	280	C	3	-9.4	-0.77	22.68	-2.3	-0.02

i-nuc	BP(j)	Nuc	#BP_Win	avgMFE	avgZ	avgED	SumZ	SumZ/#TotalWindows	BPs= 3
nt-202	-	U	120	-	-	-	-	-
202	NoBP	U	112	-11.17	-1.39	18.76	-155.53	-1.3
202	86	G	1	-20.57	-1.7	17.72	-1.7	-0.01
202	264	G	4	-11.8	-2.57	20.75	-10.27	-0.09
202	189	A	3	-11.23	-0.42	23.25	-1.26	-0.01

i-nuc	BP(j)	Nuc	#BP_Win	avgMFE	avgZ	avgED	SumZ	SumZ/#TotalWindows	BPs= 3
nt-203	-	C	120	-	-	-	-	-
203	NoBP	C	112	-11.09	-1.39	18.8	-156.18	-1.3
203	85	G	1	-20.57	-1.7	17.72	-1.7	-0.01
203	263	G	4	-11.8	-2.57	20.75	-10.27	-0.09
203	188	G	3	-11.23	-0.42	23.25	-1.26	-0.01

i-nuc	BP(j)	Nuc	#BP_Win	avgMFE	avgZ	avgED	SumZ	SumZ/#TotalWindows	BPs= 2
nt-204	-	A	120	-	-	-	-	-
204	NoBP	A	113	-11.15	-1.4	18.79	-157.97	-1.32
204	199	U	3	-9.83	-0.8	22.08	-2.4	-0.02
204	262	U	4	-11.8	-2.57	20.75	-10.27	-0.09

i-nuc	BP(j)	Nuc	#BP_Win	avgMFE	avgZ	avgED	SumZ	SumZ/#TotalWindows	BPs= 1
nt-205	-	C	120	-	-	-	-	-
205	NoBP	C	117	-11.11	-1.45	18.89	-169.16	-1.41
205	198	G	3	-9.83	-0.8	22.08	-2.4	-0.02

i-nuc	BP(j)	Nuc	#BP_Win	avgMFE	avgZ	avgED	SumZ	SumZ/#TotalWindows	BPs= 1
nt-206	-	C	120	-	-	-	-	-
206	NoBP	C	117	-11.09	-1.46	18.87	-170.32	-1.42
206	197	G	3	-9.83	-0.8	22.08	-2.4	-0.02

i-nuc	BP(j)	Nuc	#BP_Win	avgMFE	avgZ	avgED	SumZ	SumZ/#TotalWindows	BPs= 1
nt-207	-	C	120	-	-	-	-	-
207	NoBP	C	116	-11.07	-1.48	18.74	-171.33	-1.43
207	248	G	4	-10.45	-0.67	23.68	-2.68	-0.02

i-nuc	BP(j)	Nuc	#BP_Win	avgMFE	avgZ	avgED	SumZ	SumZ/#TotalWindows	BPs= 1
nt-208	-	C	120	-	-	-	-	-
208	NoBP	C	116	-11.09	-1.49	18.71	-173.0	-1.44
208	247	G	4	-10.45	-0.67	23.68	-2.68	-0.02

i-nuc	BP(j)	Nuc	#BP_Win	avgMFE	avgZ	avgED	SumZ	SumZ/#TotalWindows	BPs= 1
nt-209	-	C	120	-	-	-	-	-
209	NoBP	C	116	-11.15	-1.51	18.67	-175.11	-1.46
209	246	G	4	-10.45	-0.67	23.68	-2.68	-0.02

i-nuc	BP(j)	Nuc	#BP_Win	avgMFE	avgZ	avgED	SumZ	SumZ/#TotalWindows	BPs= 2
nt-210	-	A	120	-	-	-	-	-
210	NoBP	A	60	-10.39	-1.25	18.74	-75.2	-0.63
210	249	U	56	-12.13	-1.84	18.4	-103.0	-0.86
210	245	U	4	-10.45	-0.67	23.68	-2.68	-0.02

i-nuc	BP(j)	Nuc	#BP_Win	avgMFE	avgZ	avgED	SumZ	SumZ/#TotalWindows	BPs= 1
nt-211	-	C	120	-	-	-	-	-
211	NoBP	C	64	-10.58	-1.28	18.9	-81.7	-0.68
211	248	G	56	-12.13	-1.84	18.4	-103.0	-0.86

i-nuc	BP(j)	Nuc	#BP_Win	avgMFE	avgZ	avgED	SumZ	SumZ/#TotalWindows	BPs= 1
nt-212	-	C	120	-	-	-	-	-
212	NoBP	C	64	-10.81	-1.34	18.76	-85.97	-0.72
212	247	G	56	-12.13	-1.84	18.4	-103.0	-0.86

i-nuc	BP(j)	Nuc	#BP_Win	avgMFE	avgZ	avgED	SumZ	SumZ/#TotalWindows	BPs= 1
nt-213	-	C	120	-	-	-	-	-
213	NoBP	C	64	-11.05	-1.4	18.65	-89.52	-0.75
213	246	G	56	-12.13	-1.84	18.4	-103.0	-0.86

i-nuc	BP(j)	Nuc	#BP_Win	avgMFE	avgZ	avgED	SumZ	SumZ/#TotalWindows	BPs= 1
nt-214	-	C	120	-	-	-	-	-
214	NoBP	C	118	-11.68	-1.62	18.45	-191.52	-1.6
214	323	G	2	-13.4	-2.45	20.88	-4.89	-0.04

i-nuc	BP(j)	Nuc	#BP_Win	avgMFE	avgZ	avgED	SumZ	SumZ/#TotalWindows	BPs= 1
nt-215	-	C	120	-	-	-	-	-
215	NoBP	C	118	-11.84	-1.65	18.44	-194.87	-1.62
215	322	G	2	-13.4	-2.45	20.88	-4.89	-0.04

i-nuc	BP(j)	Nuc	#BP_Win	avgMFE	avgZ	avgED	SumZ	SumZ/#TotalWindows	BPs= 2
nt-216	-	C	120	-	-	-	-	-
216	NoBP	C	112	-11.14	-1.52	18.61	-170.14	-1.42
216	321	G	2	-13.4	-2.45	20.88	-4.89	-0.04
216	330	G	6	-28.32	-4.69	14.84	-28.14	-0.23

i-nuc	BP(j)	Nuc	#BP_Win	avgMFE	avgZ	avgED	SumZ	SumZ/#TotalWindows	BPs= 3
nt-217	-	A	120	-	-	-	-	-
217	NoBP	A	106	-11.01	-1.46	18.56	-154.55	-1.29
217	249	U	4	-11.8	-2.57	20.75	-10.27	-0.09
217	320	U	2	-13.4	-2.45	20.88	-4.89	-0.04
217	329	U	8	-27.59	-4.46	14.85	-35.64	-0.3

i-nuc	BP(j)	Nuc	#BP_Win	avgMFE	avgZ	avgED	SumZ	SumZ/#TotalWindows	BPs= 2
nt-218	-	C	120	-	-	-	-	-
218	NoBP	C	106	-10.97	-1.46	18.65	-154.59	-1.29
218	248	G	4	-11.8	-2.57	20.75	-10.27	-0.09
218	328	G	10	-26.82	-4.19	15.4	-41.91	-0.35

i-nuc	BP(j)	Nuc	#BP_Win	avgMFE	avgZ	avgED	SumZ	SumZ/#TotalWindows	BPs= 2
nt-219	-	C	120	-	-	-	-	-
219	NoBP	C	104	-10.91	-1.44	18.69	-150.13	-1.25
219	247	G	4	-11.8	-2.57	20.75	-10.27	-0.09
219	327	G	12	-25.8	-3.87	17.07	-46.48	-0.39

i-nuc	BP(j)	Nuc	#BP_Win	avgMFE	avgZ	avgED	SumZ	SumZ/#TotalWindows	BPs= 2
nt-220	-	C	120	-	-	-	-	-
220	NoBP	C	103	-10.98	-1.42	18.92	-146.36	-1.22
220	246	G	4	-11.8	-2.57	20.75	-10.27	-0.09
220	326	G	13	-25.12	-3.83	16.92	-49.77	-0.41

i-nuc	BP(j)	Nuc	#BP_Win	avgMFE	avgZ	avgED	SumZ	SumZ/#TotalWindows	BPs= 2
nt-221	-	U	120	-	-	-	-	-
221	NoBP	U	31	-9.7	-0.71	19.89	-21.91	-0.18
221	237	A	76	-11.73	-1.77	18.86	-134.48	-1.12
221	325	A	13	-25.12	-3.83	16.92	-49.77	-0.41

i-nuc	BP(j)	Nuc	#BP_Win	avgMFE	avgZ	avgED	SumZ	SumZ/#TotalWindows	BPs= 2
nt-222	-	U	120	-	-	-	-	-
222	NoBP	U	30	-10.03	-0.63	20.43	-18.96	-0.16
222	236	A	76	-11.73	-1.77	18.86	-134.48	-1.12
222	324	A	14	-24.33	-3.74	17.26	-52.39	-0.44

i-nuc	BP(j)	Nuc	#BP_Win	avgMFE	avgZ	avgED	SumZ	SumZ/#TotalWindows	BPs= 2
nt-223	-	C	120	-	-	-	-	-
223	NoBP	C	30	-10.51	-0.62	21.02	-18.5	-0.15
223	235	G	76	-11.73	-1.77	18.86	-134.48	-1.12
223	323	G	14	-24.33	-3.74	17.26	-52.39	-0.44

i-nuc	BP(j)	Nuc	#BP_Win	avgMFE	avgZ	avgED	SumZ	SumZ/#TotalWindows	BPs= 2
nt-224	-	C	120	-	-	-	-	-
224	NoBP	C	30	-10.98	-0.6	21.61	-18.12	-0.15
224	234	G	76	-11.73	-1.77	18.86	-134.48	-1.12
224	322	G	14	-24.33	-3.74	17.26	-52.39	-0.44

i-nuc	BP(j)	Nuc	#BP_Win	avgMFE	avgZ	avgED	SumZ	SumZ/#TotalWindows	BPs= 1
nt-225	-	C	120	-	-	-	-	-
225	NoBP	C	106	-11.65	-1.44	19.81	-152.37	-1.27
225	321	G	14	-24.33	-3.74	17.26	-52.39	-0.44

i-nuc	BP(j)	Nuc	#BP_Win	avgMFE	avgZ	avgED	SumZ	SumZ/#TotalWindows	BPs= 1
nt-226	-	A	120	-	-	-	-	-
226	NoBP	A	106	-11.79	-1.43	20.0	-151.98	-1.27
226	320	U	14	-24.33	-3.74	17.26	-52.39	-0.44

i-nuc	BP(j)	Nuc	#BP_Win	avgMFE	avgZ	avgED	SumZ	SumZ/#TotalWindows	BPs= 0
nt-227	-	C	120	-	-	-	-	-
227	NoBP	C	120	-13.37	-1.7	19.87	-203.48	-1.7

i-nuc	BP(j)	Nuc	#BP_Win	avgMFE	avgZ	avgED	SumZ	SumZ/#TotalWindows	BPs= 2
nt-228	-	C	120	-	-	-	-	-
228	NoBP	C	105	-11.96	-1.43	20.25	-150.48	-1.25
228	235	G	14	-24.33	-3.74	17.26	-52.39	-0.44
228	248	G	1	-22.5	0.16	43.37	0.16	0.0

i-nuc	BP(j)	Nuc	#BP_Win	avgMFE	avgZ	avgED	SumZ	SumZ/#TotalWindows	BPs= 3
nt-229	-	C	120	-	-	-	-	-
229	NoBP	C	96	-11.15	-1.53	18.88	-147.13	-1.23
229	234	G	14	-24.33	-3.74	17.26	-52.39	-0.44
229	339	G	9	-22.12	-0.29	37.89	-2.58	-0.02
229	247	G	1	-22.5	0.16	43.37	0.16	0.0

i-nuc	BP(j)	Nuc	#BP_Win	avgMFE	avgZ	avgED	SumZ	SumZ/#TotalWindows	BPs= 3
nt-230	-	C	120	-	-	-	-	-
230	NoBP	C	104	-13.13	-1.86	18.8	-193.41	-1.61
230	305	G	6	-9.73	-0.88	21.37	-5.25	-0.04
230	338	G	9	-22.12	-0.29	37.89	-2.58	-0.02
230	246	G	1	-22.5	0.16	43.37	0.16	0.0

i-nuc	BP(j)	Nuc	#BP_Win	avgMFE	avgZ	avgED	SumZ	SumZ/#TotalWindows	BPs= 3
nt-231	-	U	120	-	-	-	-	-
231	NoBP	U	99	-13.63	-1.9	19.36	-187.84	-1.57
231	139	G	6	-9.0	-0.86	17.7	-5.14	-0.04
231	304	A	6	-9.73	-0.88	21.37	-5.25	-0.04
231	337	A	9	-22.12	-0.29	37.89	-2.58	-0.02

i-nuc	BP(j)	Nuc	#BP_Win	avgMFE	avgZ	avgED	SumZ	SumZ/#TotalWindows	BPs= 2
nt-232	-	C	120	-	-	-	-	-
232	NoBP	C	105	-13.56	-1.84	19.7	-192.73	-1.61
232	138	G	6	-9.0	-0.86	17.7	-5.14	-0.04
232	336	G	9	-22.12	-0.29	37.89	-2.58	-0.02

i-nuc	BP(j)	Nuc	#BP_Win	avgMFE	avgZ	avgED	SumZ	SumZ/#TotalWindows	BPs= 3
nt-233	-	A	120	-	-	-	-	-
233	NoBP	A	99	-13.95	-1.89	19.7	-187.06	-1.56
233	137	U	6	-9.0	-0.86	17.7	-5.14	-0.04
233	302	U	6	-9.73	-0.88	21.37	-5.25	-0.04
233	335	U	9	-22.12	-0.29	37.89	-2.58	-0.02

i-nuc	BP(j)	Nuc	#BP_Win	avgMFE	avgZ	avgED	SumZ	SumZ/#TotalWindows	BPs= 5
nt-234	-	G	120	-	-	-	-	-
234	NoBP	G	17	-20.83	-0.11	35.78	-1.94	-0.02
234	136	C	6	-9.0	-0.86	17.7	-5.14	-0.04
234	224	C	76	-11.73	-1.77	18.86	-134.48	-1.12
234	144	C	1	-10.8	-0.72	22.26	-0.72	-0.01
234	301	C	6	-9.73	-0.88	21.37	-5.25	-0.04
234	229	C	14	-24.33	-3.74	17.26	-52.39	-0.44

i-nuc	BP(j)	Nuc	#BP_Win	avgMFE	avgZ	avgED	SumZ	SumZ/#TotalWindows	BPs= 6
nt-235	-	G	120	-	-	-	-	-
235	NoBP	G	16	-21.75	-0.17	36.22	-2.69	-0.02
235	135	C	6	-9.0	-0.86	17.7	-5.14	-0.04
235	223	C	76	-11.73	-1.77	18.86	-134.48	-1.12
235	143	C	1	-10.8	-0.72	22.26	-0.72	-0.01
235	300	C	6	-9.73	-0.88	21.37	-5.25	-0.04
235	228	C	14	-24.33	-3.74	17.26	-52.39	-0.44
235	241	C	1	-22.5	0.16	43.37	0.16	0.0

i-nuc	BP(j)	Nuc	#BP_Win	avgMFE	avgZ	avgED	SumZ	SumZ/#TotalWindows	BPs= 4
nt-236	-	A	120	-	-	-	-	-
236	NoBP	A	36	-21.08	-1.71	26.14	-61.59	-0.51
236	222	U	76	-11.73	-1.77	18.86	-134.48	-1.12
236	142	U	1	-10.8	-0.72	22.26	-0.72	-0.01
236	299	U	6	-9.73	-0.88	21.37	-5.25	-0.04
236	240	U	1	-22.5	0.16	43.37	0.16	0.0

i-nuc	BP(j)	Nuc	#BP_Win	avgMFE	avgZ	avgED	SumZ	SumZ/#TotalWindows	BPs= 2
nt-237	-	A	120	-	-	-	-	-
237	NoBP	A	43	-19.9	-1.57	26.27	-67.46	-0.56
237	221	U	76	-11.73	-1.77	18.86	-134.48	-1.12
237	141	U	1	-10.8	-0.72	22.26	-0.72	-0.01

i-nuc	BP(j)	Nuc	#BP_Win	avgMFE	avgZ	avgED	SumZ	SumZ/#TotalWindows	BPs= 0
nt-238	-	U	120	-	-	-	-	-
238	NoBP	U	120	-14.79	-1.69	21.6	-203.1	-1.69

i-nuc	BP(j)	Nuc	#BP_Win	avgMFE	avgZ	avgED	SumZ	SumZ/#TotalWindows	BPs= 2
nt-239	-	U	120	-	-	-	-	-
239	NoBP	U	118	-14.87	-1.71	21.61	-201.76	-1.68
239	140	A	1	-10.8	-0.72	22.26	-0.72	-0.01
239	358	A	1	-27.0	-0.92	25.3	-0.92	-0.01

i-nuc	BP(j)	Nuc	#BP_Win	avgMFE	avgZ	avgED	SumZ	SumZ/#TotalWindows	BPs= 3
nt-240	-	U	120	-	-	-	-	-
240	NoBP	U	116	-14.85	-1.73	21.45	-201.18	-1.68
240	139	G	1	-10.8	-0.72	22.26	-0.72	-0.01
240	236	A	1	-22.5	0.16	43.37	0.16	0.0
240	357	G	2	-26.75	-0.74	32.38	-1.47	-0.01

i-nuc	BP(j)	Nuc	#BP_Win	avgMFE	avgZ	avgED	SumZ	SumZ/#TotalWindows	BPs= 3
nt-241	-	C	120	-	-	-	-	-
241	NoBP	C	114	-14.81	-1.75	21.48	-198.96	-1.66
241	138	G	1	-10.8	-0.72	22.26	-0.72	-0.01
241	235	G	1	-22.5	0.16	43.37	0.16	0.0
241	356	G	4	-26.12	-0.76	32.14	-3.05	-0.03

i-nuc	BP(j)	Nuc	#BP_Win	avgMFE	avgZ	avgED	SumZ	SumZ/#TotalWindows	BPs= 2
nt-242	-	A	120	-	-	-	-	-
242	NoBP	A	115	-15.03	-1.72	21.82	-198.37	-1.65
242	137	U	1	-10.8	-0.72	22.26	-0.72	-0.01
242	355	U	4	-26.12	-0.76	32.14	-3.05	-0.03

i-nuc	BP(j)	Nuc	#BP_Win	avgMFE	avgZ	avgED	SumZ	SumZ/#TotalWindows	BPs= 0
nt-243	-	U	120	-	-	-	-	-
243	NoBP	U	120	-15.52	-1.68	22.34	-201.27	-1.68

i-nuc	BP(j)	Nuc	#BP_Win	avgMFE	avgZ	avgED	SumZ	SumZ/#TotalWindows	BPs= 0
nt-244	-	U	120	-	-	-	-	-
244	NoBP	U	120	-15.68	-1.67	22.59	-199.89	-1.67

i-nuc	BP(j)	Nuc	#BP_Win	avgMFE	avgZ	avgED	SumZ	SumZ/#TotalWindows	BPs= 3
nt-245	-	U	120	-	-	-	-	-
245	NoBP	U	104	-14.88	-1.83	21.43	-190.55	-1.59
245	210	A	4	-10.45	-0.67	23.68	-2.68	-0.02
245	352	A	8	-25.19	-0.61	31.45	-4.89	-0.04
245	268	A	4	-27.3	0.02	41.94	0.07	0.0

i-nuc	BP(j)	Nuc	#BP_Win	avgMFE	avgZ	avgED	SumZ	SumZ/#TotalWindows	BPs= 9
nt-246	-	G	120	-	-	-	-	-
246	NoBP	G	13	-22.14	-0.49	31.94	-6.43	-0.05
246	136	C	1	-10.8	-0.72	22.26	-0.72	-0.01
246	213	C	56	-12.13	-1.84	18.4	-103.0	-0.86
246	220	C	4	-11.8	-2.57	20.75	-10.27	-0.09
246	290	C	16	-17.83	-0.45	32.4	-7.17	-0.06
246	209	C	4	-10.45	-0.67	23.68	-2.68	-0.02
246	319	C	20	-20.35	-3.32	17.6	-66.31	-0.55
246	230	C	1	-22.5	0.16	43.37	0.16	0.0
246	267	U	4	-27.3	0.02	41.94	0.07	0.0
246	259	U	1	-28.5	0.42	38.04	0.42	0.0

i-nuc	BP(j)	Nuc	#BP_Win	avgMFE	avgZ	avgED	SumZ	SumZ/#TotalWindows	BPs= 10
nt-247	-	G	120	-	-	-	-	-
247	NoBP	G	3	-19.7	0.04	35.62	0.12	0.0
247	135	C	1	-10.8	-0.72	22.26	-0.72	-0.01
247	212	C	56	-12.13	-1.84	18.4	-103.0	-0.86
247	219	C	4	-11.8	-2.57	20.75	-10.27	-0.09
247	289	C	16	-17.83	-0.45	32.4	-7.17	-0.06
247	208	C	4	-10.45	-0.67	23.68	-2.68	-0.02
247	318	C	20	-20.35	-3.32	17.6	-66.31	-0.55
247	229	C	1	-22.5	0.16	43.37	0.16	0.0
247	350	U	10	-24.85	-0.5	33.47	-5.03	-0.04
247	266	U	4	-27.3	0.02	41.94	0.07	0.0
247	258	C	1	-28.5	0.42	38.04	0.42	0.0

i-nuc	BP(j)	Nuc	#BP_Win	avgMFE	avgZ	avgED	SumZ	SumZ/#TotalWindows	BPs= 10
nt-248	-	G	120	-	-	-	-	-
248	134	C	1	-10.8	-0.72	22.26	-0.72	-0.01
248	211	C	56	-12.13	-1.84	18.4	-103.0	-0.86
248	218	C	4	-11.8	-2.57	20.75	-10.27	-0.09
248	288	C	16	-17.83	-0.45	32.4	-7.17	-0.06
248	207	C	4	-10.45	-0.67	23.68	-2.68	-0.02
248	317	C	20	-20.35	-3.32	17.6	-66.31	-0.55
248	228	C	1	-22.5	0.16	43.37	0.16	0.0
248	349	C	11	-24.53	-0.41	34.61	-4.53	-0.04
248	265	C	4	-27.3	0.02	41.94	0.07	0.0
248	257	U	1	-28.5	0.42	38.04	0.42	0.0
248	NoBP	G	2	-29.5	-0.12	41.47	-0.25	-0.0

i-nuc	BP(j)	Nuc	#BP_Win	avgMFE	avgZ	avgED	SumZ	SumZ/#TotalWindows	BPs= 6
nt-249	-	U	120	-	-	-	-	-
249	210	A	56	-12.13	-1.84	18.4	-103.0	-0.86
249	217	A	4	-11.8	-2.57	20.75	-10.27	-0.09
249	NoBP	U	24	-18.32	-0.45	32.07	-10.81	-0.09
249	316	A	20	-20.35	-3.32	17.6	-66.31	-0.55
249	348	A	11	-24.53	-0.41	34.61	-4.53	-0.04
249	264	G	4	-27.3	0.02	41.94	0.07	0.0
249	256	A	1	-28.5	0.42	38.04	0.42	0.0

i-nuc	BP(j)	Nuc	#BP_Win	avgMFE	avgZ	avgED	SumZ	SumZ/#TotalWindows	BPs= 3
nt-250	-	U	120	-	-	-	-	-
250	NoBP	U	104	-15.31	-1.83	21.53	-190.31	-1.59
250	347	A	11	-24.53	-0.41	34.61	-4.53	-0.04
250	263	G	4	-27.3	0.02	41.94	0.07	0.0
250	255	A	1	-28.5	0.42	38.04	0.42	0.0

i-nuc	BP(j)	Nuc	#BP_Win	avgMFE	avgZ	avgED	SumZ	SumZ/#TotalWindows	BPs= 1
nt-251	-	U	120	-	-	-	-	-
251	NoBP	U	109	-16.05	-1.74	22.48	-189.55	-1.58
251	346	G	11	-24.53	-0.41	34.61	-4.53	-0.04

i-nuc	BP(j)	Nuc	#BP_Win	avgMFE	avgZ	avgED	SumZ	SumZ/#TotalWindows	BPs= 2
nt-252	-	U	120	-	-	-	-	-
252	NoBP	U	89	-15.3	-1.38	23.63	-122.87	-1.02
252	313	A	20	-20.35	-3.32	17.6	-66.31	-0.55
252	345	G	11	-24.53	-0.41	34.61	-4.53	-0.04

i-nuc	BP(j)	Nuc	#BP_Win	avgMFE	avgZ	avgED	SumZ	SumZ/#TotalWindows	BPs= 2
nt-253	-	U	120	-	-	-	-	-
253	NoBP	U	89	-15.52	-1.38	23.68	-122.46	-1.02
253	312	A	20	-20.35	-3.32	17.6	-66.31	-0.55
253	344	A	11	-24.53	-0.41	34.61	-4.53	-0.04

i-nuc	BP(j)	Nuc	#BP_Win	avgMFE	avgZ	avgED	SumZ	SumZ/#TotalWindows	BPs= 1
nt-254	-	A	120	-	-	-	-	-
254	NoBP	A	100	-16.7	-1.26	24.94	-126.46	-1.05
254	311	U	20	-20.35	-3.32	17.6	-66.31	-0.55

i-nuc	BP(j)	Nuc	#BP_Win	avgMFE	avgZ	avgED	SumZ	SumZ/#TotalWindows	BPs= 3
nt-255	-	A	120	-	-	-	-	-
255	NoBP	A	95	-17.04	-1.3	25.04	-123.51	-1.03
255	200	U	4	-10.45	-0.67	23.68	-2.68	-0.02
255	310	U	20	-20.35	-3.32	17.6	-66.31	-0.55
255	250	U	1	-28.5	0.42	38.04	0.42	0.0

i-nuc	BP(j)	Nuc	#BP_Win	avgMFE	avgZ	avgED	SumZ	SumZ/#TotalWindows	BPs= 4
nt-256	-	A	120	-	-	-	-	-
256	NoBP	A	84	-16.29	-1.41	24.04	-118.1	-0.98
256	199	U	4	-10.45	-0.67	23.68	-2.68	-0.02
256	309	U	20	-20.35	-3.32	17.6	-66.31	-0.55
256	341	U	11	-24.53	-0.41	34.61	-4.53	-0.04
256	249	U	1	-28.5	0.42	38.04	0.42	0.0

i-nuc	BP(j)	Nuc	#BP_Win	avgMFE	avgZ	avgED	SumZ	SumZ/#TotalWindows	BPs= 3
nt-257	-	U	120	-	-	-	-	-
257	NoBP	U	104	-17.26	-1.77	22.91	-183.59	-1.53
257	198	G	4	-10.45	-0.67	23.68	-2.68	-0.02
257	340	A	11	-24.53	-0.41	34.61	-4.53	-0.04
257	248	G	1	-28.5	0.42	38.04	0.42	0.0

i-nuc	BP(j)	Nuc	#BP_Win	avgMFE	avgZ	avgED	SumZ	SumZ/#TotalWindows	BPs= 3
nt-258	-	C	120	-	-	-	-	-
258	NoBP	C	104	-17.47	-1.76	22.88	-183.09	-1.53
258	197	G	4	-10.45	-0.67	23.68	-2.68	-0.02
258	339	G	11	-24.53	-0.41	34.61	-4.53	-0.04
258	247	G	1	-28.5	0.42	38.04	0.42	0.0

i-nuc	BP(j)	Nuc	#BP_Win	avgMFE	avgZ	avgED	SumZ	SumZ/#TotalWindows	BPs= 2
nt-259	-	U	120	-	-	-	-	-
259	NoBP	U	108	-17.44	-1.72	22.89	-185.6	-1.55
259	338	G	11	-24.53	-0.41	34.61	-4.53	-0.04
259	246	G	1	-28.5	0.42	38.04	0.42	0.0

i-nuc	BP(j)	Nuc	#BP_Win	avgMFE	avgZ	avgED	SumZ	SumZ/#TotalWindows	BPs= 2
nt-260	-	U	120	-	-	-	-	-
260	NoBP	U	108	-17.82	-1.7	23.09	-183.72	-1.53
260	189	A	1	-10.9	-0.81	21.25	-0.81	-0.01
260	337	A	11	-24.53	-0.41	34.61	-4.53	-0.04

i-nuc	BP(j)	Nuc	#BP_Win	avgMFE	avgZ	avgED	SumZ	SumZ/#TotalWindows	BPs= 3
nt-261	-	C	120	-	-	-	-	-
261	NoBP	C	92	-18.09	-1.91	21.75	-175.81	-1.47
261	188	G	1	-10.9	-0.81	21.25	-0.81	-0.01
261	276	G	16	-17.83	-0.45	32.4	-7.17	-0.06
261	336	G	11	-24.53	-0.41	34.61	-4.53	-0.04

i-nuc	BP(j)	Nuc	#BP_Win	avgMFE	avgZ	avgED	SumZ	SumZ/#TotalWindows	BPs= 4
nt-262	-	U	120	-	-	-	-	-
262	NoBP	U	91	-19.88	-1.64	24.03	-149.59	-1.25
262	187	A	1	-10.9	-0.81	21.25	-0.81	-0.01
262	157	A	8	-12.68	-2.48	16.98	-19.85	-0.17
262	204	A	4	-11.8	-2.57	20.75	-10.27	-0.09
262	275	A	16	-17.83	-0.45	32.4	-7.17	-0.06

i-nuc	BP(j)	Nuc	#BP_Win	avgMFE	avgZ	avgED	SumZ	SumZ/#TotalWindows	BPs= 8
nt-263	-	G	120	-	-	-	-	-
263	NoBP	G	34	-23.56	-2.24	22.94	-76.23	-0.64
263	186	C	1	-10.9	-0.81	21.25	-0.81	-0.01
263	156	U	8	-12.68	-2.48	16.98	-19.85	-0.17
263	203	C	4	-11.8	-2.57	20.75	-10.27	-0.09
263	278	U	43	-15.67	-1.46	23.09	-62.65	-0.52
263	274	C	16	-17.83	-0.45	32.4	-7.17	-0.06
263	194	C	4	-10.45	-0.67	23.68	-2.68	-0.02
263	250	U	4	-27.3	0.02	41.94	0.07	0.0
263	377	U	6	-34.58	-1.25	28.62	-7.52	-0.06

i-nuc	BP(j)	Nuc	#BP_Win	avgMFE	avgZ	avgED	SumZ	SumZ/#TotalWindows	BPs= 10
nt-264	-	G	120	-	-	-	-	-
264	NoBP	G	11	-29.8	-0.92	29.66	-10.1	-0.08
264	185	C	1	-10.9	-0.81	21.25	-0.81	-0.01
264	155	C	8	-12.68	-2.48	16.98	-19.85	-0.17
264	202	U	4	-11.8	-2.57	20.75	-10.27	-0.09
264	277	C	43	-15.67	-1.46	23.09	-62.65	-0.52
264	273	U	16	-17.83	-0.45	32.4	-7.17	-0.06
264	193	C	4	-10.45	-0.67	23.68	-2.68	-0.02
264	306	C	20	-20.35	-3.32	17.6	-66.31	-0.55
264	249	U	4	-27.3	0.02	41.94	0.07	0.0
264	365	U	2	-28.65	0.3	40.07	0.61	0.01
264	376	C	7	-34.3	-1.17	28.94	-8.18	-0.07

i-nuc	BP(j)	Nuc	#BP_Win	avgMFE	avgZ	avgED	SumZ	SumZ/#TotalWindows	BPs= 8
nt-265	-	C	120	-	-	-	-	-
265	NoBP	C	28	-23.13	-0.69	30.7	-19.3	-0.16
265	154	G	8	-12.68	-2.48	16.98	-19.85	-0.17
265	201	G	4	-11.8	-2.57	20.75	-10.27	-0.09
265	276	G	43	-15.67	-1.46	23.09	-62.65	-0.52
265	192	G	4	-10.45	-0.67	23.68	-2.68	-0.02
265	305	G	20	-20.35	-3.32	17.6	-66.31	-0.55
265	248	G	4	-27.3	0.02	41.94	0.07	0.0
265	364	G	2	-28.65	0.3	40.07	0.61	0.01
265	375	G	7	-34.3	-1.17	28.94	-8.18	-0.07

i-nuc	BP(j)	Nuc	#BP_Win	avgMFE	avgZ	avgED	SumZ	SumZ/#TotalWindows	BPs= 5
nt-266	-	U	120	-	-	-	-	-
266	153	A	7	-12.79	-2.48	16.6	-17.35	-0.14
266	NoBP	U	44	-22.99	-1.0	28.48	-43.96	-0.37
266	275	A	43	-15.67	-1.46	23.09	-62.65	-0.52
266	304	A	20	-20.35	-3.32	17.6	-66.31	-0.55
266	247	G	4	-27.3	0.02	41.94	0.07	0.0
266	363	G	2	-28.65	0.3	40.07	0.61	0.01

i-nuc	BP(j)	Nuc	#BP_Win	avgMFE	avgZ	avgED	SumZ	SumZ/#TotalWindows	BPs= 2
nt-267	-	U	120	-	-	-	-	-
267	NoBP	U	96	-19.31	-1.28	25.4	-123.21	-1.03
267	303	A	20	-20.35	-3.32	17.6	-66.31	-0.55
267	246	G	4	-27.3	0.02	41.94	0.07	0.0

i-nuc	BP(j)	Nuc	#BP_Win	avgMFE	avgZ	avgED	SumZ	SumZ/#TotalWindows	BPs= 2
nt-268	-	A	120	-	-	-	-	-
268	NoBP	A	96	-19.53	-1.28	25.37	-122.56	-1.02
268	302	U	20	-20.35	-3.32	17.6	-66.31	-0.55
268	245	U	4	-27.3	0.02	41.94	0.07	0.0

i-nuc	BP(j)	Nuc	#BP_Win	avgMFE	avgZ	avgED	SumZ	SumZ/#TotalWindows	BPs= 1
nt-269	-	U	120	-	-	-	-	-
269	NoBP	U	116	-19.82	-1.63	24.02	-188.77	-1.57
269	361	G	4	-28.18	0.26	41.94	1.05	0.01

i-nuc	BP(j)	Nuc	#BP_Win	avgMFE	avgZ	avgED	SumZ	SumZ/#TotalWindows	BPs= 1
nt-270	-	C	120	-	-	-	-	-
270	NoBP	C	114	-19.89	-1.64	23.74	-187.33	-1.56
270	360	G	6	-27.75	0.11	41.32	0.68	0.01

i-nuc	BP(j)	Nuc	#BP_Win	avgMFE	avgZ	avgED	SumZ	SumZ/#TotalWindows	BPs= 1
nt-271	-	U	120	-	-	-	-	-
271	NoBP	U	114	-20.07	-1.63	23.74	-186.25	-1.55
271	359	G	6	-27.75	0.11	41.32	0.68	0.01

i-nuc	BP(j)	Nuc	#BP_Win	avgMFE	avgZ	avgED	SumZ	SumZ/#TotalWindows	BPs= 2
nt-272	-	U	120	-	-	-	-	-
272	NoBP	U	99	-18.35	-1.71	22.87	-169.45	-1.41
272	358	A	6	-27.75	0.11	41.32	0.68	0.01
272	368	A	15	-32.87	-1.04	29.42	-15.53	-0.13

i-nuc	BP(j)	Nuc	#BP_Win	avgMFE	avgZ	avgED	SumZ	SumZ/#TotalWindows	BPs= 4
nt-273	-	U	120	-	-	-	-	-
273	NoBP	U	72	-16.41	-2.01	21.42	-144.41	-1.2
273	264	G	16	-17.83	-0.45	32.4	-7.17	-0.06
273	357	G	6	-27.75	0.11	41.32	0.68	0.01
273	367	A	16	-32.71	-1.0	30.13	-15.97	-0.13
273	352	A	10	-34.08	-1.61	15.98	-16.11	-0.13

i-nuc	BP(j)	Nuc	#BP_Win	avgMFE	avgZ	avgED	SumZ	SumZ/#TotalWindows	BPs= 4
nt-274	-	C	120	-	-	-	-	-
274	NoBP	C	71	-16.47	-2.0	21.45	-141.91	-1.18
274	263	G	16	-17.83	-0.45	32.4	-7.17	-0.06
274	356	G	6	-27.75	0.11	41.32	0.68	0.01
274	366	G	16	-32.71	-1.0	30.13	-15.97	-0.13
274	351	G	11	-33.94	-1.53	16.04	-16.82	-0.14

i-nuc	BP(j)	Nuc	#BP_Win	avgMFE	avgZ	avgED	SumZ	SumZ/#TotalWindows	BPs= 5
nt-275	-	A	120	-	-	-	-	-
275	NoBP	A	28	-18.36	-2.73	19.42	-76.4	-0.64
275	266	U	43	-15.67	-1.46	23.09	-62.65	-0.52
275	262	U	16	-17.83	-0.45	32.4	-7.17	-0.06
275	355	U	6	-27.75	0.11	41.32	0.68	0.01
275	365	U	16	-32.71	-1.0	30.13	-15.97	-0.13
275	350	U	11	-33.94	-1.53	16.04	-16.82	-0.14

i-nuc	BP(j)	Nuc	#BP_Win	avgMFE	avgZ	avgED	SumZ	SumZ/#TotalWindows	BPs= 4
nt-276	-	G	120	-	-	-	-	-
276	NoBP	G	44	-23.99	-2.03	23.72	-89.43	-0.75
276	265	C	43	-15.67	-1.46	23.09	-62.65	-0.52
276	261	C	16	-17.83	-0.45	32.4	-7.17	-0.06
276	354	C	6	-27.75	0.11	41.32	0.68	0.01
276	349	C	11	-33.94	-1.53	16.04	-16.82	-0.14

i-nuc	BP(j)	Nuc	#BP_Win	avgMFE	avgZ	avgED	SumZ	SumZ/#TotalWindows	BPs= 2
nt-277	-	C	120	-	-	-	-	-
277	NoBP	C	61	-22.55	-1.55	24.97	-94.53	-0.79
277	264	G	43	-15.67	-1.46	23.09	-62.65	-0.52
277	363	G	16	-32.71	-1.0	30.13	-15.97	-0.13

i-nuc	BP(j)	Nuc	#BP_Win	avgMFE	avgZ	avgED	SumZ	SumZ/#TotalWindows	BPs= 4
nt-278	-	U	120	-	-	-	-	-
278	263	G	43	-15.67	-1.46	23.09	-62.65	-0.52
278	NoBP	U	44	-19.41	-1.74	25.31	-76.36	-0.64
278	352	A	6	-27.75	0.11	41.32	0.68	0.01
278	362	G	16	-32.71	-1.0	30.13	-15.97	-0.13
278	347	A	11	-33.94	-1.53	16.04	-16.82	-0.14

i-nuc	BP(j)	Nuc	#BP_Win	avgMFE	avgZ	avgED	SumZ	SumZ/#TotalWindows	BPs= 3
nt-279	-	C	120	-	-	-	-	-
279	NoBP	C	87	-17.76	-1.57	24.42	-136.63	-1.14
279	351	G	6	-27.75	0.11	41.32	0.68	0.01
279	361	G	16	-32.71	-1.0	30.13	-15.97	-0.13
279	346	G	11	-33.94	-1.53	16.04	-16.82	-0.14

i-nuc	BP(j)	Nuc	#BP_Win	avgMFE	avgZ	avgED	SumZ	SumZ/#TotalWindows	BPs= 4
nt-280	-	C	120	-	-	-	-	-
280	NoBP	C	85	-18.25	-1.54	25.17	-131.03	-1.09
280	201	G	3	-9.4	-0.77	22.68	-2.3	-0.02
280	360	G	16	-32.71	-1.0	30.13	-15.97	-0.13
280	345	G	11	-33.94	-1.53	16.04	-16.82	-0.14
280	336	G	5	-30.0	-0.06	37.06	-0.31	-0.0

i-nuc	BP(j)	Nuc	#BP_Win	avgMFE	avgZ	avgED	SumZ	SumZ/#TotalWindows	BPs= 2
nt-281	-	A	120	-	-	-	-	-
281	NoBP	A	112	-22.01	-1.44	25.17	-161.64	-1.35
281	200	U	3	-9.4	-0.77	22.68	-2.3	-0.02
281	335	U	5	-30.0	-0.06	37.06	-0.31	-0.0

i-nuc	BP(j)	Nuc	#BP_Win	avgMFE	avgZ	avgED	SumZ	SumZ/#TotalWindows	BPs= 3
nt-282	-	U	120	-	-	-	-	-
282	NoBP	U	90	-19.23	-1.62	22.93	-145.52	-1.21
282	347	A	9	-28.62	-0.04	40.15	-0.37	-0.0
282	358	A	16	-32.71	-1.0	30.13	-15.97	-0.13
282	334	A	5	-30.0	-0.06	37.06	-0.31	-0.0

i-nuc	BP(j)	Nuc	#BP_Win	avgMFE	avgZ	avgED	SumZ	SumZ/#TotalWindows	BPs= 3
nt-283	-	C	120	-	-	-	-	-
283	NoBP	C	92	-20.33	-1.54	23.9	-141.55	-1.18
283	198	G	3	-9.4	-0.77	22.68	-2.3	-0.02
283	346	G	9	-28.62	-0.04	40.15	-0.37	-0.0
283	357	G	16	-32.71	-1.0	30.13	-15.97	-0.13

i-nuc	BP(j)	Nuc	#BP_Win	avgMFE	avgZ	avgED	SumZ	SumZ/#TotalWindows	BPs= 4
nt-284	-	C	120	-	-	-	-	-
284	NoBP	C	76	-19.32	-1.78	21.68	-134.91	-1.12
284	197	G	3	-9.4	-0.77	22.68	-2.3	-0.02
284	332	G	16	-26.24	-0.3	35.37	-4.84	-0.04
284	345	G	9	-28.62	-0.04	40.15	-0.37	-0.0
284	356	G	16	-32.71	-1.0	30.13	-15.97	-0.13

i-nuc	BP(j)	Nuc	#BP_Win	avgMFE	avgZ	avgED	SumZ	SumZ/#TotalWindows	BPs= 3
nt-285	-	A	120	-	-	-	-	-
285	NoBP	A	85	-20.51	-1.57	23.8	-133.51	-1.11
285	196	U	3	-9.4	-0.77	22.68	-2.3	-0.02
285	331	U	16	-26.24	-0.3	35.37	-4.84	-0.04
285	355	U	16	-32.71	-1.0	30.13	-15.97	-0.13

i-nuc	BP(j)	Nuc	#BP_Win	avgMFE	avgZ	avgED	SumZ	SumZ/#TotalWindows	BPs= 2
nt-286	-	C	120	-	-	-	-	-
286	NoBP	C	93	-20.85	-1.43	25.91	-133.22	-1.11
286	330	G	16	-26.24	-0.3	35.37	-4.84	-0.04
286	338	G	11	-33.94	-1.53	16.04	-16.82	-0.14

i-nuc	BP(j)	Nuc	#BP_Win	avgMFE	avgZ	avgED	SumZ	SumZ/#TotalWindows	BPs= 3
nt-287	-	U	120	-	-	-	-	-
287	NoBP	U	84	-19.0	-1.43	25.52	-119.99	-1.0
287	340	A	9	-28.62	-0.04	40.15	-0.37	-0.0
287	352	A	16	-32.71	-1.0	30.13	-15.97	-0.13
287	337	A	11	-33.94	-1.53	16.04	-16.82	-0.14

i-nuc	BP(j)	Nuc	#BP_Win	avgMFE	avgZ	avgED	SumZ	SumZ/#TotalWindows	BPs= 5
nt-288	-	C	120	-	-	-	-	-
288	NoBP	C	52	-17.48	-2.05	20.51	-106.35	-0.89
288	248	G	16	-17.83	-0.45	32.4	-7.17	-0.06
288	328	G	16	-26.24	-0.3	35.37	-4.84	-0.04
288	339	G	9	-28.62	-0.04	40.15	-0.37	-0.0
288	351	G	16	-32.71	-1.0	30.13	-15.97	-0.13
288	336	G	11	-33.94	-1.53	16.04	-16.82	-0.14

i-nuc	BP(j)	Nuc	#BP_Win	avgMFE	avgZ	avgED	SumZ	SumZ/#TotalWindows	BPs= 4
nt-289	-	C	120	-	-	-	-	-
289	NoBP	C	55	-19.35	-2.14	18.18	-117.88	-0.98
289	247	G	16	-17.83	-0.45	32.4	-7.17	-0.06
289	346	G	24	-31.62	-0.82	30.58	-19.79	-0.16
289	327	G	16	-26.24	-0.3	35.37	-4.84	-0.04
289	338	G	9	-28.62	-0.04	40.15	-0.37	-0.0

i-nuc	BP(j)	Nuc	#BP_Win	avgMFE	avgZ	avgED	SumZ	SumZ/#TotalWindows	BPs= 4
nt-290	-	C	120	-	-	-	-	-
290	NoBP	C	55	-19.61	-2.1	18.57	-115.71	-0.96
290	246	G	16	-17.83	-0.45	32.4	-7.17	-0.06
290	345	G	24	-31.62	-0.82	30.58	-19.79	-0.16
290	326	G	16	-26.24	-0.3	35.37	-4.84	-0.04
290	336	G	9	-28.62	-0.04	40.15	-0.37	-0.0

i-nuc	BP(j)	Nuc	#BP_Win	avgMFE	avgZ	avgED	SumZ	SumZ/#TotalWindows	BPs= 3
nt-291	-	U	120	-	-	-	-	-
291	NoBP	U	49	-15.33	-2.07	19.7	-101.34	-0.84
291	334	A	31	-28.52	-0.63	30.79	-19.65	-0.16
291	344	A	24	-31.62	-0.82	30.58	-19.79	-0.16
291	325	A	16	-26.24	-0.3	35.37	-4.84	-0.04

i-nuc	BP(j)	Nuc	#BP_Win	avgMFE	avgZ	avgED	SumZ	SumZ/#TotalWindows	BPs= 3
nt-292	-	U	120	-	-	-	-	-
292	NoBP	U	49	-15.62	-2.02	19.99	-99.06	-0.83
292	333	A	31	-28.52	-0.63	30.79	-19.65	-0.16
292	343	A	24	-31.62	-0.82	30.58	-19.79	-0.16
292	324	A	16	-26.24	-0.3	35.37	-4.84	-0.04

i-nuc	BP(j)	Nuc	#BP_Win	avgMFE	avgZ	avgED	SumZ	SumZ/#TotalWindows	BPs= 2
nt-293	-	U	120	-	-	-	-	-
293	NoBP	U	65	-18.46	-1.57	23.97	-101.75	-0.85
293	332	G	31	-28.52	-0.63	30.79	-19.65	-0.16
293	342	A	24	-31.62	-0.82	30.58	-19.79	-0.16

i-nuc	BP(j)	Nuc	#BP_Win	avgMFE	avgZ	avgED	SumZ	SumZ/#TotalWindows	BPs= 2
nt-294	-	A	120	-	-	-	-	-
294	NoBP	A	65	-18.67	-1.53	24.13	-99.76	-0.83
294	331	U	31	-28.52	-0.63	30.79	-19.65	-0.16
294	341	U	24	-31.62	-0.82	30.58	-19.79	-0.16

i-nuc	BP(j)	Nuc	#BP_Win	avgMFE	avgZ	avgED	SumZ	SumZ/#TotalWindows	BPs= 2
nt-295	-	C	120	-	-	-	-	-
295	NoBP	C	84	-22.04	-1.41	25.55	-118.36	-0.99
295	330	G	31	-28.52	-0.63	30.79	-19.65	-0.16
295	362	G	5	-27.0	0.15	33.52	0.77	0.01

i-nuc	BP(j)	Nuc	#BP_Win	avgMFE	avgZ	avgED	SumZ	SumZ/#TotalWindows	BPs= 3
nt-296	-	C	120	-	-	-	-	-
296	NoBP	C	68	-21.25	-1.64	23.41	-111.48	-0.93
296	328	G	31	-28.52	-0.63	30.79	-19.65	-0.16
296	323	G	16	-26.24	-0.3	35.37	-4.84	-0.04
296	361	G	5	-27.0	0.15	33.52	0.77	0.01

i-nuc	BP(j)	Nuc	#BP_Win	avgMFE	avgZ	avgED	SumZ	SumZ/#TotalWindows	BPs= 4
nt-297	-	C	120	-	-	-	-	-
297	NoBP	C	67	-21.39	-1.64	23.44	-109.92	-0.92
297	327	G	31	-28.52	-0.63	30.79	-19.65	-0.16
297	322	G	16	-26.24	-0.3	35.37	-4.84	-0.04
297	360	G	5	-27.0	0.15	33.52	0.77	0.01
297	346	G	1	-25.8	0.24	29.88	0.24	0.0

i-nuc	BP(j)	Nuc	#BP_Win	avgMFE	avgZ	avgED	SumZ	SumZ/#TotalWindows	BPs= 4
nt-298	-	C	120	-	-	-	-	-
298	NoBP	C	67	-21.61	-1.62	23.5	-108.71	-0.91
298	326	G	31	-28.52	-0.63	30.79	-19.65	-0.16
298	321	G	16	-26.24	-0.3	35.37	-4.84	-0.04
298	359	G	5	-27.0	0.15	33.52	0.77	0.01
298	345	G	1	-25.8	0.24	29.88	0.24	0.0

i-nuc	BP(j)	Nuc	#BP_Win	avgMFE	avgZ	avgED	SumZ	SumZ/#TotalWindows	BPs= 4
nt-299	-	U	120	-	-	-	-	-
299	NoBP	U	50	-19.67	-1.72	24.26	-86.12	-0.72
299	236	A	6	-9.73	-0.88	21.37	-5.25	-0.04
299	325	A	31	-28.52	-0.63	30.79	-19.65	-0.16
299	340	A	28	-30.94	-0.74	29.84	-20.86	-0.17
299	358	A	5	-27.0	0.15	33.52	0.77	0.01

i-nuc	BP(j)	Nuc	#BP_Win	avgMFE	avgZ	avgED	SumZ	SumZ/#TotalWindows	BPs= 4
nt-300	-	C	120	-	-	-	-	-
300	NoBP	C	49	-19.81	-1.72	24.4	-84.37	-0.7
300	235	G	6	-9.73	-0.88	21.37	-5.25	-0.04
300	323	G	31	-28.52	-0.63	30.79	-19.65	-0.16
300	339	G	29	-30.77	-0.74	29.66	-21.33	-0.18
300	357	G	5	-27.0	0.15	33.52	0.77	0.01

i-nuc	BP(j)	Nuc	#BP_Win	avgMFE	avgZ	avgED	SumZ	SumZ/#TotalWindows	BPs= 4
nt-301	-	C	120	-	-	-	-	-
301	NoBP	C	49	-20.06	-1.69	24.57	-82.99	-0.69
301	234	G	6	-9.73	-0.88	21.37	-5.25	-0.04
301	322	G	31	-28.52	-0.63	30.79	-19.65	-0.16
301	338	G	29	-30.77	-0.74	29.66	-21.33	-0.18
301	356	G	5	-27.0	0.15	33.52	0.77	0.01

i-nuc	BP(j)	Nuc	#BP_Win	avgMFE	avgZ	avgED	SumZ	SumZ/#TotalWindows	BPs= 4
nt-302	-	U	120	-	-	-	-	-
302	NoBP	U	34	-21.26	-0.43	30.21	-14.65	-0.12
302	233	A	6	-9.73	-0.88	21.37	-5.25	-0.04
302	268	A	20	-20.35	-3.32	17.6	-66.31	-0.55
302	321	G	31	-28.52	-0.63	30.79	-19.65	-0.16
302	337	A	29	-30.77	-0.74	29.66	-21.33	-0.18

i-nuc	BP(j)	Nuc	#BP_Win	avgMFE	avgZ	avgED	SumZ	SumZ/#TotalWindows	BPs= 2
nt-303	-	A	120	-	-	-	-	-
303	NoBP	A	69	-24.43	-0.58	29.32	-39.92	-0.33
303	267	U	20	-20.35	-3.32	17.6	-66.31	-0.55
303	320	U	31	-28.52	-0.63	30.79	-19.65	-0.16

i-nuc	BP(j)	Nuc	#BP_Win	avgMFE	avgZ	avgED	SumZ	SumZ/#TotalWindows	BPs= 2
nt-304	-	A	120	-	-	-	-	-
304	NoBP	A	94	-26.85	-0.56	30.41	-52.96	-0.44
304	231	U	6	-9.73	-0.88	21.37	-5.25	-0.04
304	266	U	20	-20.35	-3.32	17.6	-66.31	-0.55

i-nuc	BP(j)	Nuc	#BP_Win	avgMFE	avgZ	avgED	SumZ	SumZ/#TotalWindows	BPs= 2
nt-305	-	G	120	-	-	-	-	-
305	NoBP	G	94	-26.98	-0.55	30.51	-51.76	-0.43
305	230	C	6	-9.73	-0.88	21.37	-5.25	-0.04
305	265	C	20	-20.35	-3.32	17.6	-66.31	-0.55

i-nuc	BP(j)	Nuc	#BP_Win	avgMFE	avgZ	avgED	SumZ	SumZ/#TotalWindows	BPs= 2
nt-306	-	C	120	-	-	-	-	-
306	NoBP	C	60	-23.87	-0.58	30.19	-34.72	-0.29
306	264	G	20	-20.35	-3.32	17.6	-66.31	-0.55
306	336	G	40	-29.4	-0.55	29.78	-22.15	-0.18

i-nuc	BP(j)	Nuc	#BP_Win	avgMFE	avgZ	avgED	SumZ	SumZ/#TotalWindows	BPs= 1
nt-307	-	A	120	-	-	-	-	-
307	NoBP	A	80	-23.14	-1.26	27.15	-100.5	-0.84
307	335	U	40	-29.4	-0.55	29.78	-22.15	-0.18

i-nuc	BP(j)	Nuc	#BP_Win	avgMFE	avgZ	avgED	SumZ	SumZ/#TotalWindows	BPs= 1
nt-308	-	U	120	-	-	-	-	-
308	NoBP	U	80	-23.3	-1.25	27.26	-99.71	-0.83
308	334	A	40	-29.4	-0.55	29.78	-22.15	-0.18

i-nuc	BP(j)	Nuc	#BP_Win	avgMFE	avgZ	avgED	SumZ	SumZ/#TotalWindows	BPs= 2
nt-309	-	U	120	-	-	-	-	-
309	NoBP	U	60	-24.54	-0.55	30.52	-33.13	-0.28
309	256	A	20	-20.35	-3.32	17.6	-66.31	-0.55
309	333	A	40	-29.4	-0.55	29.78	-22.15	-0.18

i-nuc	BP(j)	Nuc	#BP_Win	avgMFE	avgZ	avgED	SumZ	SumZ/#TotalWindows	BPs= 2
nt-310	-	U	120	-	-	-	-	-
310	NoBP	U	60	-24.81	-0.55	30.59	-33.04	-0.28
310	255	A	20	-20.35	-3.32	17.6	-66.31	-0.55
310	332	G	40	-29.4	-0.55	29.78	-22.15	-0.18

i-nuc	BP(j)	Nuc	#BP_Win	avgMFE	avgZ	avgED	SumZ	SumZ/#TotalWindows	BPs= 1
nt-311	-	U	120	-	-	-	-	-
311	NoBP	U	100	-26.81	-0.55	30.33	-55.15	-0.46
311	254	A	20	-20.35	-3.32	17.6	-66.31	-0.55

i-nuc	BP(j)	Nuc	#BP_Win	avgMFE	avgZ	avgED	SumZ	SumZ/#TotalWindows	BPs= 1
nt-312	-	A	120	-	-	-	-	-
312	NoBP	A	100	-26.97	-0.55	30.38	-55.01	-0.46
312	253	U	20	-20.35	-3.32	17.6	-66.31	-0.55

i-nuc	BP(j)	Nuc	#BP_Win	avgMFE	avgZ	avgED	SumZ	SumZ/#TotalWindows	BPs= 1
nt-313	-	A	120	-	-	-	-	-
313	NoBP	A	100	-27.14	-0.55	30.45	-54.83	-0.46
313	252	U	20	-20.35	-3.32	17.6	-66.31	-0.55

i-nuc	BP(j)	Nuc	#BP_Win	avgMFE	avgZ	avgED	SumZ	SumZ/#TotalWindows	BPs= 0
nt-314	-	U	120	-	-	-	-	-
314	NoBP	U	120	-26.16	-1.01	28.37	-120.85	-1.01

i-nuc	BP(j)	Nuc	#BP_Win	avgMFE	avgZ	avgED	SumZ	SumZ/#TotalWindows	BPs= 1
nt-315	-	U	120	-	-	-	-	-
315	NoBP	U	71	-24.6	-1.34	27.53	-95.1	-0.79
315	330	G	49	-28.77	-0.51	29.75	-25.22	-0.21

i-nuc	BP(j)	Nuc	#BP_Win	avgMFE	avgZ	avgED	SumZ	SumZ/#TotalWindows	BPs= 2
nt-316	-	A	120	-	-	-	-	-
316	NoBP	A	50	-26.61	-0.56	31.59	-28.04	-0.23
316	249	U	20	-20.35	-3.32	17.6	-66.31	-0.55
316	329	U	50	-28.71	-0.5	29.76	-24.9	-0.21

i-nuc	BP(j)	Nuc	#BP_Win	avgMFE	avgZ	avgED	SumZ	SumZ/#TotalWindows	BPs= 2
nt-317	-	C	120	-	-	-	-	-
317	NoBP	C	49	-26.96	-0.56	31.78	-27.2	-0.23
317	248	G	20	-20.35	-3.32	17.6	-66.31	-0.55
317	328	G	51	-28.61	-0.47	29.88	-24.03	-0.2

i-nuc	BP(j)	Nuc	#BP_Win	avgMFE	avgZ	avgED	SumZ	SumZ/#TotalWindows	BPs= 2
nt-318	-	C	120	-	-	-	-	-
318	NoBP	C	49	-27.25	-0.51	32.1	-25.13	-0.21
318	247	G	20	-20.35	-3.32	17.6	-66.31	-0.55
318	327	G	51	-28.61	-0.47	29.88	-24.03	-0.2

i-nuc	BP(j)	Nuc	#BP_Win	avgMFE	avgZ	avgED	SumZ	SumZ/#TotalWindows	BPs= 2
nt-319	-	C	120	-	-	-	-	-
319	246	G	20	-20.35	-3.32	17.6	-66.31	-0.55
319	NoBP	C	49	-27.54	-0.47	32.42	-22.92	-0.19
319	326	G	51	-28.61	-0.47	29.88	-24.03	-0.2

i-nuc	BP(j)	Nuc	#BP_Win	avgMFE	avgZ	avgED	SumZ	SumZ/#TotalWindows	BPs= 4
nt-320	-	U	120	-	-	-	-	-
320	NoBP	U	22	-23.58	-0.46	32.52	-10.07	-0.08
320	217	A	2	-13.4	-2.45	20.88	-4.89	-0.04
320	226	A	14	-24.33	-3.74	17.26	-52.39	-0.44
320	303	A	31	-28.52	-0.63	30.79	-19.65	-0.16
320	325	A	51	-28.61	-0.47	29.88	-24.03	-0.2

i-nuc	BP(j)	Nuc	#BP_Win	avgMFE	avgZ	avgED	SumZ	SumZ/#TotalWindows	BPs= 4
nt-321	-	G	120	-	-	-	-	-
321	NoBP	G	57	-27.56	-0.46	29.63	-26.28	-0.22
321	216	C	2	-13.4	-2.45	20.88	-4.89	-0.04
321	225	C	14	-24.33	-3.74	17.26	-52.39	-0.44
321	302	U	31	-28.52	-0.63	30.79	-19.65	-0.16
321	298	C	16	-26.24	-0.3	35.37	-4.84	-0.04

i-nuc	BP(j)	Nuc	#BP_Win	avgMFE	avgZ	avgED	SumZ	SumZ/#TotalWindows	BPs= 4
nt-322	-	G	120	-	-	-	-	-
322	NoBP	G	57	-27.78	-0.41	29.88	-23.45	-0.2
322	215	C	2	-13.4	-2.45	20.88	-4.89	-0.04
322	224	C	14	-24.33	-3.74	17.26	-52.39	-0.44
322	301	C	31	-28.52	-0.63	30.79	-19.65	-0.16
322	297	C	16	-26.24	-0.3	35.37	-4.84	-0.04

i-nuc	BP(j)	Nuc	#BP_Win	avgMFE	avgZ	avgED	SumZ	SumZ/#TotalWindows	BPs= 4
nt-323	-	G	120	-	-	-	-	-
323	214	C	2	-13.4	-2.45	20.88	-4.89	-0.04
323	223	C	14	-24.33	-3.74	17.26	-52.39	-0.44
323	300	C	31	-28.52	-0.63	30.79	-19.65	-0.16
323	NoBP	G	57	-28.0	-0.38	30.08	-21.7	-0.18
323	296	C	16	-26.24	-0.3	35.37	-4.84	-0.04

i-nuc	BP(j)	Nuc	#BP_Win	avgMFE	avgZ	avgED	SumZ	SumZ/#TotalWindows	BPs= 2
nt-324	-	A	120	-	-	-	-	-
324	NoBP	A	90	-27.97	-0.49	30.22	-43.98	-0.37
324	222	U	14	-24.33	-3.74	17.26	-52.39	-0.44
324	292	U	16	-26.24	-0.3	35.37	-4.84	-0.04

i-nuc	BP(j)	Nuc	#BP_Win	avgMFE	avgZ	avgED	SumZ	SumZ/#TotalWindows	BPs= 4
nt-325	-	A	120	-	-	-	-	-
325	NoBP	A	9	-21.83	0.0	30.24	0.02	0.0
325	221	U	13	-25.12	-3.83	16.92	-49.77	-0.41
325	299	U	31	-28.52	-0.63	30.79	-19.65	-0.16
325	320	U	51	-28.61	-0.47	29.88	-24.03	-0.2
325	291	U	16	-26.24	-0.3	35.37	-4.84	-0.04

i-nuc	BP(j)	Nuc	#BP_Win	avgMFE	avgZ	avgED	SumZ	SumZ/#TotalWindows	BPs= 5
nt-326	-	G	120	-	-	-	-	-
326	220	C	13	-25.12	-3.83	16.92	-49.77	-0.41
326	298	C	31	-28.52	-0.63	30.79	-19.65	-0.16
326	319	C	51	-28.61	-0.47	29.88	-24.03	-0.2
326	290	C	16	-26.24	-0.3	35.37	-4.84	-0.04
326	435	C	9	-22.82	0.32	31.23	2.92	0.02

i-nuc	BP(j)	Nuc	#BP_Win	avgMFE	avgZ	avgED	SumZ	SumZ/#TotalWindows	BPs= 5
nt-327	-	G	120	-	-	-	-	-
327	219	C	12	-25.8	-3.87	17.07	-46.48	-0.39
327	297	C	31	-28.52	-0.63	30.79	-19.65	-0.16
327	318	C	51	-28.61	-0.47	29.88	-24.03	-0.2
327	289	C	16	-26.24	-0.3	35.37	-4.84	-0.04
327	434	C	9	-22.82	0.32	31.23	2.92	0.02
327	NoBP	G	1	-21.5	0.56	36.3	0.56	0.0

i-nuc	BP(j)	Nuc	#BP_Win	avgMFE	avgZ	avgED	SumZ	SumZ/#TotalWindows	BPs= 6
nt-328	-	G	120	-	-	-	-	-
328	218	C	10	-26.82	-4.19	15.4	-41.91	-0.35
328	NoBP	G	1	-21.2	-0.9	36.22	-0.9	-0.01
328	296	C	31	-28.52	-0.63	30.79	-19.65	-0.16
328	317	C	51	-28.61	-0.47	29.88	-24.03	-0.2
328	288	C	16	-26.24	-0.3	35.37	-4.84	-0.04
328	433	C	9	-22.82	0.32	31.23	2.92	0.02
328	420	C	2	-21.55	0.49	34.44	0.98	0.01

i-nuc	BP(j)	Nuc	#BP_Win	avgMFE	avgZ	avgED	SumZ	SumZ/#TotalWindows	BPs= 4
nt-329	-	U	120	-	-	-	-	-
329	217	A	8	-27.59	-4.46	14.85	-35.64	-0.3
329	NoBP	U	51	-27.34	-0.51	32.32	-26.15	-0.22
329	316	A	50	-28.71	-0.5	29.76	-24.9	-0.21
329	432	A	9	-22.82	0.32	31.23	2.92	0.02
329	419	A	2	-21.55	0.49	34.44	0.98	0.01

i-nuc	BP(j)	Nuc	#BP_Win	avgMFE	avgZ	avgED	SumZ	SumZ/#TotalWindows	BPs= 5
nt-330	-	G	120	-	-	-	-	-
330	216	C	6	-28.32	-4.69	14.84	-28.14	-0.23
330	NoBP	G	16	-23.01	-0.06	30.53	-0.97	-0.01
330	295	C	31	-28.52	-0.63	30.79	-19.65	-0.16
330	315	U	49	-28.77	-0.51	29.75	-25.22	-0.21
330	286	C	16	-26.24	-0.3	35.37	-4.84	-0.04
330	418	U	2	-21.55	0.49	34.44	0.98	0.01

i-nuc	BP(j)	Nuc	#BP_Win	avgMFE	avgZ	avgED	SumZ	SumZ/#TotalWindows	BPs= 4
nt-331	-	U	120	-	-	-	-	-
331	NoBP	U	62	-27.99	-0.83	28.6	-51.73	-0.43
331	294	A	31	-28.52	-0.63	30.79	-19.65	-0.16
331	285	A	16	-26.24	-0.3	35.37	-4.84	-0.04
331	430	A	9	-22.82	0.32	31.23	2.92	0.02
331	417	A	2	-21.55	0.49	34.44	0.98	0.01

i-nuc	BP(j)	Nuc	#BP_Win	avgMFE	avgZ	avgED	SumZ	SumZ/#TotalWindows	BPs= 3
nt-332	-	G	120	-	-	-	-	-
332	NoBP	G	33	-24.27	-0.61	28.88	-20.22	-0.17
332	293	U	31	-28.52	-0.63	30.79	-19.65	-0.16
332	310	U	40	-29.4	-0.55	29.78	-22.15	-0.18
332	284	C	16	-26.24	-0.3	35.37	-4.84	-0.04

i-nuc	BP(j)	Nuc	#BP_Win	avgMFE	avgZ	avgED	SumZ	SumZ/#TotalWindows	BPs= 2
nt-333	-	A	120	-	-	-	-	-
333	NoBP	A	49	-24.77	-0.41	31.41	-20.06	-0.17
333	292	U	31	-28.52	-0.63	30.79	-19.65	-0.16
333	309	U	40	-29.4	-0.55	29.78	-22.15	-0.18

i-nuc	BP(j)	Nuc	#BP_Win	avgMFE	avgZ	avgED	SumZ	SumZ/#TotalWindows	BPs= 3
nt-334	-	A	120	-	-	-	-	-
334	NoBP	A	44	-24.0	-0.34	31.22	-14.97	-0.12
334	291	U	31	-28.52	-0.63	30.79	-19.65	-0.16
334	308	U	40	-29.4	-0.55	29.78	-22.15	-0.18
334	282	U	5	-30.0	-0.06	37.06	-0.31	-0.0

i-nuc	BP(j)	Nuc	#BP_Win	avgMFE	avgZ	avgED	SumZ	SumZ/#TotalWindows	BPs= 3
nt-335	-	U	120	-	-	-	-	-
335	NoBP	U	66	-26.27	-0.41	30.41	-27.37	-0.23
335	233	A	9	-22.12	-0.29	37.89	-2.58	-0.02
335	307	A	40	-29.4	-0.55	29.78	-22.15	-0.18
335	281	A	5	-30.0	-0.06	37.06	-0.31	-0.0

i-nuc	BP(j)	Nuc	#BP_Win	avgMFE	avgZ	avgED	SumZ	SumZ/#TotalWindows	BPs= 6
nt-336	-	G	120	-	-	-	-	-
336	NoBP	G	35	-23.61	-0.04	31.66	-1.32	-0.01
336	232	C	9	-22.12	-0.29	37.89	-2.58	-0.02
336	306	C	40	-29.4	-0.55	29.78	-22.15	-0.18
336	261	C	11	-24.53	-0.41	34.61	-4.53	-0.04
336	290	C	9	-28.62	-0.04	40.15	-0.37	-0.0
336	288	C	11	-33.94	-1.53	16.04	-16.82	-0.14
336	280	C	5	-30.0	-0.06	37.06	-0.31	-0.0

i-nuc	BP(j)	Nuc	#BP_Win	avgMFE	avgZ	avgED	SumZ	SumZ/#TotalWindows	BPs= 5
nt-337	-	A	120	-	-	-	-	-
337	NoBP	A	43	-26.24	-0.04	34.03	-1.6	-0.01
337	231	U	9	-22.12	-0.29	37.89	-2.58	-0.02
337	302	U	29	-30.77	-0.74	29.66	-21.33	-0.18
337	260	U	11	-24.53	-0.41	34.61	-4.53	-0.04
337	287	U	11	-33.94	-1.53	16.04	-16.82	-0.14
337	390	U	17	-22.63	0.13	31.89	2.13	0.02

i-nuc	BP(j)	Nuc	#BP_Win	avgMFE	avgZ	avgED	SumZ	SumZ/#TotalWindows	BPs= 9
nt-338	-	G	120	-	-	-	-	-
338	NoBP	G	4	-21.88	0.07	34.65	0.26	0.0
338	230	C	9	-22.12	-0.29	37.89	-2.58	-0.02
338	301	C	29	-30.77	-0.74	29.66	-21.33	-0.18
338	259	U	11	-24.53	-0.41	34.61	-4.53	-0.04
338	289	C	9	-28.62	-0.04	40.15	-0.37	-0.0
338	355	U	5	-27.0	0.15	33.52	0.77	0.01
338	286	C	11	-33.94	-1.53	16.04	-16.82	-0.14
338	393	C	7	-29.17	-0.03	37.3	-0.19	-0.0
338	389	C	17	-22.63	0.13	31.89	2.13	0.02
338	428	U	18	-24.52	0.04	30.55	0.67	0.01

i-nuc	BP(j)	Nuc	#BP_Win	avgMFE	avgZ	avgED	SumZ	SumZ/#TotalWindows	BPs= 7
nt-339	-	G	120	-	-	-	-	-
339	229	C	9	-22.12	-0.29	37.89	-2.58	-0.02
339	300	C	29	-30.77	-0.74	29.66	-21.33	-0.18
339	258	C	11	-24.53	-0.41	34.61	-4.53	-0.04
339	288	C	9	-28.62	-0.04	40.15	-0.37	-0.0
339	354	C	5	-27.0	0.15	33.52	0.77	0.01
339	NoBP	G	31	-26.5	-0.43	26.6	-13.32	-0.11
339	392	C	7	-29.17	-0.03	37.3	-0.19	-0.0
339	427	C	19	-24.5	0.05	30.63	0.87	0.01

i-nuc	BP(j)	Nuc	#BP_Win	avgMFE	avgZ	avgED	SumZ	SumZ/#TotalWindows	BPs= 5
nt-340	-	A	120	-	-	-	-	-
340	NoBP	A	48	-26.08	-0.33	30.22	-15.81	-0.13
340	299	U	28	-30.94	-0.74	29.84	-20.86	-0.17
340	257	U	11	-24.53	-0.41	34.61	-4.53	-0.04
340	287	U	9	-28.62	-0.04	40.15	-0.37	-0.0
340	353	U	5	-27.0	0.15	33.52	0.77	0.01
340	426	U	19	-24.5	0.05	30.63	0.87	0.01

i-nuc	BP(j)	Nuc	#BP_Win	avgMFE	avgZ	avgED	SumZ	SumZ/#TotalWindows	BPs= 4
nt-341	-	U	120	-	-	-	-	-
341	NoBP	U	61	-26.51	-0.27	31.4	-16.43	-0.14
341	294	A	24	-31.62	-0.82	30.58	-19.79	-0.16
341	256	A	11	-24.53	-0.41	34.61	-4.53	-0.04
341	352	A	5	-27.0	0.15	33.52	0.77	0.01
341	425	G	19	-24.5	0.05	30.63	0.87	0.01

i-nuc	BP(j)	Nuc	#BP_Win	avgMFE	avgZ	avgED	SumZ	SumZ/#TotalWindows	BPs= 2
nt-342	-	A	120	-	-	-	-	-
342	NoBP	A	77	-26.27	-0.25	32.01	-19.45	-0.16
342	293	U	24	-31.62	-0.82	30.58	-19.79	-0.16
342	424	U	19	-24.5	0.05	30.63	0.87	0.01

i-nuc	BP(j)	Nuc	#BP_Win	avgMFE	avgZ	avgED	SumZ	SumZ/#TotalWindows	BPs= 3
nt-343	-	A	120	-	-	-	-	-
343	NoBP	A	45	-27.47	-0.45	31.49	-20.08	-0.17
343	292	U	24	-31.62	-0.82	30.58	-19.79	-0.16
343	386	U	32	-24.59	0.05	32.79	1.55	0.01
343	423	U	19	-24.5	0.05	30.63	0.87	0.01

i-nuc	BP(j)	Nuc	#BP_Win	avgMFE	avgZ	avgED	SumZ	SumZ/#TotalWindows	BPs= 6
nt-344	-	A	120	-	-	-	-	-
344	NoBP	A	28	-28.91	-0.55	29.87	-15.38	-0.13
344	291	U	24	-31.62	-0.82	30.58	-19.79	-0.16
344	253	U	11	-24.53	-0.41	34.61	-4.53	-0.04
344	350	U	5	-27.0	0.15	33.52	0.77	0.01
344	385	U	32	-24.59	0.05	32.79	1.55	0.01
344	422	U	19	-24.5	0.05	30.63	0.87	0.01
344	457	U	1	-21.4	0.41	35.64	0.41	0.0

i-nuc	BP(j)	Nuc	#BP_Win	avgMFE	avgZ	avgED	SumZ	SumZ/#TotalWindows	BPs= 8
nt-345	-	G	120	-	-	-	-	-
345	NoBP	G	26	-23.79	0.14	32.8	3.52	0.03
345	290	C	24	-31.62	-0.82	30.58	-19.79	-0.16
345	252	U	11	-24.53	-0.41	34.61	-4.53	-0.04
345	284	C	9	-28.62	-0.04	40.15	-0.37	-0.0
345	349	C	5	-27.0	0.15	33.52	0.77	0.01
345	280	C	11	-33.94	-1.53	16.04	-16.82	-0.14
345	384	C	32	-24.59	0.05	32.79	1.55	0.01
345	298	C	1	-25.8	0.24	29.88	0.24	0.0
345	456	C	1	-21.4	0.41	35.64	0.41	0.0

i-nuc	BP(j)	Nuc	#BP_Win	avgMFE	avgZ	avgED	SumZ	SumZ/#TotalWindows	BPs= 7
nt-346	-	G	120	-	-	-	-	-
346	NoBP	G	13	-23.9	0.34	36.63	4.45	0.04
346	289	C	24	-31.62	-0.82	30.58	-19.79	-0.16
346	251	U	11	-24.53	-0.41	34.61	-4.53	-0.04
346	283	C	9	-28.62	-0.04	40.15	-0.37	-0.0
346	279	C	11	-33.94	-1.53	16.04	-16.82	-0.14
346	383	U	32	-24.59	0.05	32.79	1.55	0.01
346	297	C	1	-25.8	0.24	29.88	0.24	0.0
346	420	C	19	-24.5	0.05	30.63	0.87	0.01

i-nuc	BP(j)	Nuc	#BP_Win	avgMFE	avgZ	avgED	SumZ	SumZ/#TotalWindows	BPs= 4
nt-347	-	A	120	-	-	-	-	-
347	NoBP	A	57	-27.42	-0.25	31.89	-14.09	-0.12
347	250	U	11	-24.53	-0.41	34.61	-4.53	-0.04
347	282	U	9	-28.62	-0.04	40.15	-0.37	-0.0
347	278	U	11	-33.94	-1.53	16.04	-16.82	-0.14
347	382	U	32	-24.59	0.05	32.79	1.55	0.01

i-nuc	BP(j)	Nuc	#BP_Win	avgMFE	avgZ	avgED	SumZ	SumZ/#TotalWindows	BPs= 2
nt-348	-	A	120	-	-	-	-	-
348	NoBP	A	77	-28.51	-0.4	30.51	-30.93	-0.26
348	249	U	11	-24.53	-0.41	34.61	-4.53	-0.04
348	381	U	32	-24.59	0.05	32.79	1.55	0.01

i-nuc	BP(j)	Nuc	#BP_Win	avgMFE	avgZ	avgED	SumZ	SumZ/#TotalWindows	BPs= 5
nt-349	-	C	120	-	-	-	-	-
349	248	G	11	-24.53	-0.41	34.61	-4.53	-0.04
349	NoBP	C	91	-26.73	-0.15	32.65	-14.1	-0.12
349	345	G	5	-27.0	0.15	33.52	0.77	0.01
349	276	G	11	-33.94	-1.53	16.04	-16.82	-0.14
349	452	G	1	-21.4	0.41	35.64	0.41	0.0
349	464	G	1	-22.7	0.59	38.59	0.59	0.0

i-nuc	BP(j)	Nuc	#BP_Win	avgMFE	avgZ	avgED	SumZ	SumZ/#TotalWindows	BPs= 5
nt-350	-	U	120	-	-	-	-	-
350	247	G	10	-24.85	-0.5	33.47	-5.03	-0.04
350	NoBP	U	92	-26.71	-0.15	32.68	-13.65	-0.11
350	344	A	5	-27.0	0.15	33.52	0.77	0.01
350	275	A	11	-33.94	-1.53	16.04	-16.82	-0.14
350	451	A	1	-21.4	0.41	35.64	0.41	0.0
350	463	A	1	-22.7	0.59	38.59	0.59	0.0

i-nuc	BP(j)	Nuc	#BP_Win	avgMFE	avgZ	avgED	SumZ	SumZ/#TotalWindows	BPs= 6
nt-351	-	G	120	-	-	-	-	-
351	NoBP	G	65	-25.61	-0.06	33.14	-3.99	-0.03
351	279	C	6	-27.75	0.11	41.32	0.68	0.01
351	288	C	16	-32.71	-1.0	30.13	-15.97	-0.13
351	274	C	11	-33.94	-1.53	16.04	-16.82	-0.14
351	384	C	20	-24.36	0.09	31.04	1.74	0.01
351	450	C	1	-21.4	0.41	35.64	0.41	0.0
351	462	C	1	-22.7	0.59	38.59	0.59	0.0

i-nuc	BP(j)	Nuc	#BP_Win	avgMFE	avgZ	avgED	SumZ	SumZ/#TotalWindows	BPs= 6
nt-352	-	A	120	-	-	-	-	-
352	245	U	8	-25.19	-0.61	31.45	-4.89	-0.04
352	278	U	6	-27.75	0.11	41.32	0.68	0.01
352	341	U	5	-27.0	0.15	33.52	0.77	0.01
352	287	U	16	-32.71	-1.0	30.13	-15.97	-0.13
352	273	U	10	-34.08	-1.61	15.98	-16.11	-0.13
352	NoBP	A	55	-25.55	0.01	33.14	0.72	0.01
352	383	U	20	-24.36	0.09	31.04	1.74	0.01

i-nuc	BP(j)	Nuc	#BP_Win	avgMFE	avgZ	avgED	SumZ	SumZ/#TotalWindows	BPs= 4
nt-353	-	U	120	-	-	-	-	-
353	NoBP	U	103	-27.62	-0.37	30.61	-38.47	-0.32
353	340	A	5	-27.0	0.15	33.52	0.77	0.01
353	453	A	10	-23.58	0.39	36.92	3.92	0.03
353	449	A	1	-21.4	0.41	35.64	0.41	0.0
353	461	A	1	-22.7	0.59	38.59	0.59	0.0

i-nuc	BP(j)	Nuc	#BP_Win	avgMFE	avgZ	avgED	SumZ	SumZ/#TotalWindows	BPs= 5
nt-354	-	C	120	-	-	-	-	-
354	NoBP	C	97	-27.6	-0.39	30.11	-38.29	-0.32
354	276	G	6	-27.75	0.11	41.32	0.68	0.01
354	339	G	5	-27.0	0.15	33.52	0.77	0.01
354	452	G	10	-23.58	0.39	36.92	3.92	0.03
354	448	G	1	-21.4	0.41	35.64	0.41	0.0
354	460	G	1	-22.7	0.59	38.59	0.59	0.0

i-nuc	BP(j)	Nuc	#BP_Win	avgMFE	avgZ	avgED	SumZ	SumZ/#TotalWindows	BPs= 6
nt-355	-	U	120	-	-	-	-	-
355	NoBP	U	78	-26.54	-0.23	30.19	-17.78	-0.15
355	242	A	4	-26.12	-0.76	32.14	-3.05	-0.03
355	275	A	6	-27.75	0.11	41.32	0.68	0.01
355	338	G	5	-27.0	0.15	33.52	0.77	0.01
355	285	A	16	-32.71	-1.0	30.13	-15.97	-0.13
355	451	A	10	-23.58	0.39	36.92	3.92	0.03
355	459	G	1	-22.7	0.59	38.59	0.59	0.0

i-nuc	BP(j)	Nuc	#BP_Win	avgMFE	avgZ	avgED	SumZ	SumZ/#TotalWindows	BPs= 6
nt-356	-	G	120	-	-	-	-	-
356	241	C	4	-26.12	-0.76	32.14	-3.05	-0.03
356	274	C	6	-27.75	0.11	41.32	0.68	0.01
356	301	C	5	-27.0	0.15	33.52	0.77	0.01
356	284	C	16	-32.71	-1.0	30.13	-15.97	-0.13
356	380	U	76	-26.51	-0.22	29.95	-16.54	-0.14
356	NoBP	G	3	-25.87	0.16	40.93	0.48	0.0
356	450	C	10	-23.58	0.39	36.92	3.92	0.03

i-nuc	BP(j)	Nuc	#BP_Win	avgMFE	avgZ	avgED	SumZ	SumZ/#TotalWindows	BPs= 5
nt-357	-	G	120	-	-	-	-	-
357	NoBP	G	2	-24.6	-0.12	36.58	-0.23	-0.0
357	240	U	2	-26.75	-0.74	32.38	-1.47	-0.01
357	273	U	6	-27.75	0.11	41.32	0.68	0.01
357	300	C	5	-27.0	0.15	33.52	0.77	0.01
357	283	C	16	-32.71	-1.0	30.13	-15.97	-0.13
357	379	C	89	-26.18	-0.14	31.02	-12.59	-0.1

i-nuc	BP(j)	Nuc	#BP_Win	avgMFE	avgZ	avgED	SumZ	SumZ/#TotalWindows	BPs= 5
nt-358	-	A	120	-	-	-	-	-
358	239	U	1	-27.0	-0.92	25.3	-0.92	-0.01
358	NoBP	A	3	-24.17	0.19	43.59	0.57	0.0
358	272	U	6	-27.75	0.11	41.32	0.68	0.01
358	299	U	5	-27.0	0.15	33.52	0.77	0.01
358	282	U	16	-32.71	-1.0	30.13	-15.97	-0.13
358	378	U	89	-26.18	-0.14	31.02	-12.59	-0.1

i-nuc	BP(j)	Nuc	#BP_Win	avgMFE	avgZ	avgED	SumZ	SumZ/#TotalWindows	BPs= 4
nt-359	-	G	120	-	-	-	-	-
359	NoBP	G	17	-32.34	-0.97	30.68	-16.52	-0.14
359	271	U	6	-27.75	0.11	41.32	0.68	0.01
359	298	C	5	-27.0	0.15	33.52	0.77	0.01
359	377	U	89	-26.18	-0.14	31.02	-12.59	-0.1
359	469	U	3	-22.9	0.57	45.31	1.7	0.01

i-nuc	BP(j)	Nuc	#BP_Win	avgMFE	avgZ	avgED	SumZ	SumZ/#TotalWindows	BPs= 6
nt-360	-	G	120	-	-	-	-	-
360	270	C	6	-27.75	0.11	41.32	0.68	0.01
360	297	C	5	-27.0	0.15	33.52	0.77	0.01
360	280	C	16	-32.71	-1.0	30.13	-15.97	-0.13
360	376	C	89	-26.18	-0.14	31.02	-12.59	-0.1
360	468	U	3	-22.9	0.57	45.31	1.7	0.01
360	469	U	1	-22.2	0.58	43.93	0.58	0.0

i-nuc	BP(j)	Nuc	#BP_Win	avgMFE	avgZ	avgED	SumZ	SumZ/#TotalWindows	BPs= 5
nt-361	-	G	120	-	-	-	-	-
361	NoBP	G	91	-26.14	-0.13	31.17	-12.19	-0.1
361	269	U	4	-28.18	0.26	41.94	1.05	0.01
361	296	C	5	-27.0	0.15	33.52	0.77	0.01
361	279	C	16	-32.71	-1.0	30.13	-15.97	-0.13
361	467	U	3	-22.9	0.57	45.31	1.7	0.01
361	468	U	1	-22.2	0.58	43.93	0.58	0.0

i-nuc	BP(j)	Nuc	#BP_Win	avgMFE	avgZ	avgED	SumZ	SumZ/#TotalWindows	BPs= 5
nt-362	-	G	120	-	-	-	-	-
362	NoBP	G	4	-28.18	0.26	41.94	1.05	0.01
362	295	C	5	-27.0	0.15	33.52	0.77	0.01
362	278	U	16	-32.71	-1.0	30.13	-15.97	-0.13
362	374	U	90	-26.14	-0.14	31.03	-12.44	-0.1
362	466	C	3	-22.9	0.57	45.31	1.7	0.01
362	467	U	2	-21.7	0.61	42.04	1.22	0.01

i-nuc	BP(j)	Nuc	#BP_Win	avgMFE	avgZ	avgED	SumZ	SumZ/#TotalWindows	BPs= 5
nt-363	-	G	120	-	-	-	-	-
363	NoBP	G	2	-27.7	0.52	48.34	1.04	0.01
363	266	U	2	-28.65	0.3	40.07	0.61	0.01
363	277	C	16	-32.71	-1.0	30.13	-15.97	-0.13
363	373	C	95	-26.13	-0.13	30.9	-12.42	-0.1
363	465	C	3	-22.9	0.57	45.31	1.7	0.01
363	466	C	2	-21.7	0.61	42.04	1.22	0.01

i-nuc	BP(j)	Nuc	#BP_Win	avgMFE	avgZ	avgED	SumZ	SumZ/#TotalWindows	BPs= 3
nt-364	-	G	120	-	-	-	-	-
364	NoBP	G	21	-30.5	-0.64	33.42	-13.35	-0.11
364	265	C	2	-28.65	0.3	40.07	0.61	0.01
364	372	C	95	-26.13	-0.13	30.9	-12.42	-0.1
364	465	C	2	-21.7	0.61	42.04	1.22	0.01

i-nuc	BP(j)	Nuc	#BP_Win	avgMFE	avgZ	avgED	SumZ	SumZ/#TotalWindows	BPs= 5
nt-365	-	U	120	-	-	-	-	-
365	264	G	2	-28.65	0.3	40.07	0.61	0.01
365	275	A	16	-32.71	-1.0	30.13	-15.97	-0.13
365	371	A	95	-26.13	-0.13	30.9	-12.42	-0.1
365	463	A	3	-22.9	0.57	45.31	1.7	0.01
365	464	G	2	-21.7	0.61	42.04	1.22	0.01
365	NoBP	U	2	-20.9	0.18	35.41	0.35	0.0

i-nuc	BP(j)	Nuc	#BP_Win	avgMFE	avgZ	avgED	SumZ	SumZ/#TotalWindows	BPs= 3
nt-366	-	G	120	-	-	-	-	-
366	NoBP	G	6	-22.48	0.31	38.79	1.83	0.02
366	274	C	16	-32.71	-1.0	30.13	-15.97	-0.13
366	370	U	95	-26.13	-0.13	30.9	-12.42	-0.1
366	462	C	3	-22.9	0.57	45.31	1.7	0.01

i-nuc	BP(j)	Nuc	#BP_Win	avgMFE	avgZ	avgED	SumZ	SumZ/#TotalWindows	BPs= 1
nt-367	-	A	120	-	-	-	-	-
367	273	U	16	-32.71	-1.0	30.13	-15.97	-0.13
367	NoBP	A	104	-25.75	-0.09	31.73	-9.0	-0.08

i-nuc	BP(j)	Nuc	#BP_Win	avgMFE	avgZ	avgED	SumZ	SumZ/#TotalWindows	BPs= 1
nt-368	-	A	120	-	-	-	-	-
368	272	U	15	-32.87	-1.04	29.42	-15.53	-0.13
368	NoBP	A	105	-25.72	-0.09	31.73	-8.95	-0.07

i-nuc	BP(j)	Nuc	#BP_Win	avgMFE	avgZ	avgED	SumZ	SumZ/#TotalWindows	BPs= 0
nt-369	-	U	120	-	-	-	-	-
369	NoBP	U	120	-26.55	-0.2	31.41	-23.93	-0.2

i-nuc	BP(j)	Nuc	#BP_Win	avgMFE	avgZ	avgED	SumZ	SumZ/#TotalWindows	BPs= 1
nt-370	-	U	120	-	-	-	-	-
370	NoBP	U	25	-27.83	-0.43	33.35	-10.83	-0.09
370	366	G	95	-26.13	-0.13	30.9	-12.42	-0.1

i-nuc	BP(j)	Nuc	#BP_Win	avgMFE	avgZ	avgED	SumZ	SumZ/#TotalWindows	BPs= 1
nt-371	-	A	120	-	-	-	-	-
371	NoBP	A	25	-27.5	-0.4	33.38	-10.07	-0.08
371	365	U	95	-26.13	-0.13	30.9	-12.42	-0.1

i-nuc	BP(j)	Nuc	#BP_Win	avgMFE	avgZ	avgED	SumZ	SumZ/#TotalWindows	BPs= 2
nt-372	-	C	120	-	-	-	-	-
372	NoBP	C	20	-28.36	-0.61	30.71	-12.23	-0.1
372	364	G	95	-26.13	-0.13	30.9	-12.42	-0.1
372	459	G	5	-22.42	0.58	44.0	2.92	0.02

i-nuc	BP(j)	Nuc	#BP_Win	avgMFE	avgZ	avgED	SumZ	SumZ/#TotalWindows	BPs= 2
nt-373	-	C	120	-	-	-	-	-
373	NoBP	C	20	-27.96	-0.57	30.46	-11.44	-0.1
373	363	G	95	-26.13	-0.13	30.9	-12.42	-0.1
373	458	G	5	-22.42	0.58	44.0	2.92	0.02

i-nuc	BP(j)	Nuc	#BP_Win	avgMFE	avgZ	avgED	SumZ	SumZ/#TotalWindows	BPs= 2
nt-374	-	U	120	-	-	-	-	-
374	NoBP	U	18	-29.05	-0.36	34.48	-6.55	-0.05
374	362	G	90	-26.14	-0.14	31.03	-12.44	-0.1
374	445	A	12	-22.51	-0.1	29.26	-1.19	-0.01

i-nuc	BP(j)	Nuc	#BP_Win	avgMFE	avgZ	avgED	SumZ	SumZ/#TotalWindows	BPs= 3
nt-375	-	G	120	-	-	-	-	-
375	NoBP	G	94	-26.26	-0.14	31.08	-13.07	-0.11
375	265	C	7	-34.3	-1.17	28.94	-8.18	-0.07
375	456	C	5	-22.42	0.58	44.0	2.92	0.02
375	444	C	14	-22.53	-0.08	29.23	-1.05	-0.01

i-nuc	BP(j)	Nuc	#BP_Win	avgMFE	avgZ	avgED	SumZ	SumZ/#TotalWindows	BPs= 4
nt-376	-	C	120	-	-	-	-	-
376	264	G	7	-34.3	-1.17	28.94	-8.18	-0.07
376	360	G	89	-26.18	-0.14	31.02	-12.59	-0.1
376	NoBP	C	5	-25.26	0.23	30.75	1.16	0.01
376	455	G	5	-22.42	0.58	44.0	2.92	0.02
376	443	G	14	-22.53	-0.08	29.23	-1.05	-0.01

i-nuc	BP(j)	Nuc	#BP_Win	avgMFE	avgZ	avgED	SumZ	SumZ/#TotalWindows	BPs= 4
nt-377	-	U	120	-	-	-	-	-
377	263	G	6	-34.58	-1.25	28.62	-7.52	-0.06
377	359	G	89	-26.18	-0.14	31.02	-12.59	-0.1
377	NoBP	U	6	-24.22	0.35	31.13	2.08	0.02
377	454	A	5	-22.42	0.58	44.0	2.92	0.02
377	442	A	14	-22.53	-0.08	29.23	-1.05	-0.01

i-nuc	BP(j)	Nuc	#BP_Win	avgMFE	avgZ	avgED	SumZ	SumZ/#TotalWindows	BPs= 3
nt-378	-	U	120	-	-	-	-	-
378	NoBP	U	12	-28.12	-0.29	31.4	-3.48	-0.03
378	358	A	89	-26.18	-0.14	31.02	-12.59	-0.1
378	453	A	5	-22.42	0.58	44.0	2.92	0.02
378	441	A	14	-22.53	-0.08	29.23	-1.05	-0.01

i-nuc	BP(j)	Nuc	#BP_Win	avgMFE	avgZ	avgED	SumZ	SumZ/#TotalWindows	BPs= 4
nt-379	-	C	120	-	-	-	-	-
379	NoBP	C	8	-30.71	-0.62	32.3	-4.98	-0.04
379	357	G	89	-26.18	-0.14	31.02	-12.59	-0.1
379	452	G	5	-22.42	0.58	44.0	2.92	0.02
379	440	G	14	-22.53	-0.08	29.23	-1.05	-0.01
379	443	G	4	-18.98	0.91	35.08	3.63	0.03

i-nuc	BP(j)	Nuc	#BP_Win	avgMFE	avgZ	avgED	SumZ	SumZ/#TotalWindows	BPs= 5
nt-380	-	U	120	-	-	-	-	-
380	NoBP	U	4	-30.5	-0.7	38.53	-2.79	-0.02
380	356	G	76	-26.51	-0.22	29.95	-16.54	-0.14
380	399	A	15	-24.89	0.24	35.05	3.66	0.03
380	451	A	5	-22.42	0.58	44.0	2.92	0.02
380	442	A	6	-20.78	0.67	36.27	4.03	0.03
380	439	A	14	-22.53	-0.08	29.23	-1.05	-0.01

i-nuc	BP(j)	Nuc	#BP_Win	avgMFE	avgZ	avgED	SumZ	SumZ/#TotalWindows	BPs= 4
nt-381	-	U	120	-	-	-	-	-
381	NoBP	U	46	-27.82	-0.41	28.12	-18.77	-0.16
381	348	A	32	-24.59	0.05	32.79	1.55	0.01
381	398	G	16	-25.22	0.21	35.18	3.42	0.03
381	441	A	12	-21.71	0.61	39.97	7.36	0.06
381	438	G	14	-22.53	-0.08	29.23	-1.05	-0.01

i-nuc	BP(j)	Nuc	#BP_Win	avgMFE	avgZ	avgED	SumZ	SumZ/#TotalWindows	BPs= 5
nt-382	-	U	120	-	-	-	-	-
382	NoBP	U	37	-26.86	-0.33	27.15	-12.2	-0.1
382	347	A	32	-24.59	0.05	32.79	1.55	0.01
382	397	A	16	-25.22	0.21	35.18	3.42	0.03
382	400	A	9	-29.96	-0.46	30.74	-4.18	-0.03
382	440	G	12	-21.71	0.61	39.97	7.36	0.06
382	437	A	14	-22.53	-0.08	29.23	-1.05	-0.01

i-nuc	BP(j)	Nuc	#BP_Win	avgMFE	avgZ	avgED	SumZ	SumZ/#TotalWindows	BPs= 6
nt-383	-	U	120	-	-	-	-	-
383	NoBP	U	17	-28.86	-0.67	21.97	-11.44	-0.1
383	346	G	32	-24.59	0.05	32.79	1.55	0.01
383	396	A	16	-25.22	0.21	35.18	3.42	0.03
383	399	A	9	-29.96	-0.46	30.74	-4.18	-0.03
383	352	A	20	-24.36	0.09	31.04	1.74	0.01
383	439	A	12	-21.71	0.61	39.97	7.36	0.06
383	432	A	14	-22.53	-0.08	29.23	-1.05	-0.01

i-nuc	BP(j)	Nuc	#BP_Win	avgMFE	avgZ	avgED	SumZ	SumZ/#TotalWindows	BPs= 6
nt-384	-	C	120	-	-	-	-	-
384	NoBP	C	17	-27.93	-0.51	22.02	-8.59	-0.07
384	345	G	32	-24.59	0.05	32.79	1.55	0.01
384	395	G	16	-25.22	0.21	35.18	3.42	0.03
384	398	G	9	-29.96	-0.46	30.74	-4.18	-0.03
384	351	G	20	-24.36	0.09	31.04	1.74	0.01
384	438	G	12	-21.71	0.61	39.97	7.36	0.06
384	431	G	14	-22.53	-0.08	29.23	-1.05	-0.01

i-nuc	BP(j)	Nuc	#BP_Win	avgMFE	avgZ	avgED	SumZ	SumZ/#TotalWindows	BPs= 6
nt-385	-	U	120	-	-	-	-	-
385	NoBP	U	31	-26.98	-0.34	26.81	-10.55	-0.09
385	344	A	32	-24.59	0.05	32.79	1.55	0.01
385	394	A	16	-25.22	0.21	35.18	3.42	0.03
385	397	A	9	-29.96	-0.46	30.74	-4.18	-0.03
385	437	A	12	-21.71	0.61	39.97	7.36	0.06
385	430	A	14	-22.53	-0.08	29.23	-1.05	-0.01
385	496	A	6	-18.27	1.12	29.84	6.71	0.06

i-nuc	BP(j)	Nuc	#BP_Win	avgMFE	avgZ	avgED	SumZ	SumZ/#TotalWindows	BPs= 5
nt-386	-	U	120	-	-	-	-	-
386	NoBP	U	47	-26.03	-0.09	30.05	-4.17	-0.03
386	343	A	32	-24.59	0.05	32.79	1.55	0.01
386	396	A	9	-29.96	-0.46	30.74	-4.18	-0.03
386	436	A	12	-21.71	0.61	39.97	7.36	0.06
386	429	A	14	-22.53	-0.08	29.23	-1.05	-0.01
386	495	A	6	-18.27	1.12	29.84	6.71	0.06

i-nuc	BP(j)	Nuc	#BP_Win	avgMFE	avgZ	avgED	SumZ	SumZ/#TotalWindows	BPs= 2
nt-387	-	G	120	-	-	-	-	-
387	NoBP	G	94	-25.25	0.03	31.24	2.65	0.02
387	435	C	12	-21.71	0.61	39.97	7.36	0.06
387	427	C	14	-22.53	-0.08	29.23	-1.05	-0.01

i-nuc	BP(j)	Nuc	#BP_Win	avgMFE	avgZ	avgED	SumZ	SumZ/#TotalWindows	BPs= 2
nt-388	-	A	120	-	-	-	-	-
388	NoBP	A	100	-25.08	0.06	32.56	5.89	0.05
388	426	U	14	-22.53	-0.08	29.23	-1.05	-0.01
388	493	U	6	-18.27	1.12	29.84	6.71	0.06

i-nuc	BP(j)	Nuc	#BP_Win	avgMFE	avgZ	avgED	SumZ	SumZ/#TotalWindows	BPs= 3
nt-389	-	C	120	-	-	-	-	-
389	NoBP	C	83	-25.39	0.08	32.91	6.27	0.05
389	338	G	17	-22.63	0.13	31.89	2.13	0.02
389	425	G	14	-22.53	-0.08	29.23	-1.05	-0.01
389	492	G	6	-18.27	1.12	29.84	6.71	0.06

i-nuc	BP(j)	Nuc	#BP_Win	avgMFE	avgZ	avgED	SumZ	SumZ/#TotalWindows	BPs= 3
nt-390	-	U	120	-	-	-	-	-
390	NoBP	U	95	-24.86	0.07	32.44	6.25	0.05
390	337	A	17	-22.63	0.13	31.89	2.13	0.02
390	461	A	2	-22.25	0.66	38.14	1.31	0.01
390	491	A	6	-18.27	1.12	29.84	6.71	0.06

i-nuc	BP(j)	Nuc	#BP_Win	avgMFE	avgZ	avgED	SumZ	SumZ/#TotalWindows	BPs= 1
nt-391	-	G	120	-	-	-	-	-
391	NoBP	G	114	-24.34	0.1	32.6	11.83	0.1
391	490	U	6	-18.27	1.12	29.84	6.71	0.06

i-nuc	BP(j)	Nuc	#BP_Win	avgMFE	avgZ	avgED	SumZ	SumZ/#TotalWindows	BPs= 3
nt-392	-	C	120	-	-	-	-	-
392	NoBP	C	39	-25.64	0.12	34.63	4.75	0.04
392	339	G	7	-29.17	-0.03	37.3	-0.19	-0.0
392	416	G	69	-22.48	0.2	30.62	13.62	0.11
392	459	G	5	-22.46	0.45	37.73	2.26	0.02

i-nuc	BP(j)	Nuc	#BP_Win	avgMFE	avgZ	avgED	SumZ	SumZ/#TotalWindows	BPs= 4
nt-393	-	C	120	-	-	-	-	-
393	NoBP	C	27	-26.73	-0.02	32.78	-0.45	-0.0
393	338	G	7	-29.17	-0.03	37.3	-0.19	-0.0
393	415	G	69	-22.48	0.2	30.62	13.62	0.11
393	458	G	5	-22.46	0.45	37.73	2.26	0.02
393	406	G	12	-21.71	0.61	39.97	7.36	0.06

i-nuc	BP(j)	Nuc	#BP_Win	avgMFE	avgZ	avgED	SumZ	SumZ/#TotalWindows	BPs= 4
nt-394	-	A	120	-	-	-	-	-
394	NoBP	A	18	-28.11	-0.13	33.0	-2.39	-0.02
394	385	U	16	-25.22	0.21	35.18	3.42	0.03
394	414	U	69	-22.48	0.2	30.62	13.62	0.11
394	457	U	5	-22.46	0.45	37.73	2.26	0.02
394	405	U	12	-21.71	0.61	39.97	7.36	0.06

i-nuc	BP(j)	Nuc	#BP_Win	avgMFE	avgZ	avgED	SumZ	SumZ/#TotalWindows	BPs= 3
nt-395	-	G	120	-	-	-	-	-
395	NoBP	G	87	-23.49	0.14	31.01	11.93	0.1
395	384	C	16	-25.22	0.21	35.18	3.42	0.03
395	456	C	5	-22.46	0.45	37.73	2.26	0.02
395	404	U	12	-21.71	0.61	39.97	7.36	0.06

i-nuc	BP(j)	Nuc	#BP_Win	avgMFE	avgZ	avgED	SumZ	SumZ/#TotalWindows	BPs= 3
nt-396	-	A	120	-	-	-	-	-
396	NoBP	A	83	-22.58	0.23	31.26	18.73	0.16
396	383	U	16	-25.22	0.21	35.18	3.42	0.03
396	386	U	9	-29.96	-0.46	30.74	-4.18	-0.03
396	403	U	12	-21.71	0.61	39.97	7.36	0.06

i-nuc	BP(j)	Nuc	#BP_Win	avgMFE	avgZ	avgED	SumZ	SumZ/#TotalWindows	BPs= 2
nt-397	-	A	120	-	-	-	-	-
397	NoBP	A	95	-22.34	0.28	32.18	26.69	0.22
397	382	U	16	-25.22	0.21	35.18	3.42	0.03
397	385	U	9	-29.96	-0.46	30.74	-4.18	-0.03

i-nuc	BP(j)	Nuc	#BP_Win	avgMFE	avgZ	avgED	SumZ	SumZ/#TotalWindows	BPs= 3
nt-398	-	G	120	-	-	-	-	-
398	NoBP	G	26	-21.48	0.53	35.82	13.8	0.11
398	381	U	16	-25.22	0.21	35.18	3.42	0.03
398	384	C	9	-29.96	-0.46	30.74	-4.18	-0.03
398	411	U	69	-22.48	0.2	30.62	13.62	0.11

i-nuc	BP(j)	Nuc	#BP_Win	avgMFE	avgZ	avgED	SumZ	SumZ/#TotalWindows	BPs= 3
nt-399	-	A	120	-	-	-	-	-
399	NoBP	A	27	-21.33	0.53	35.36	14.37	0.12
399	380	U	15	-24.89	0.24	35.05	3.66	0.03
399	383	U	9	-29.96	-0.46	30.74	-4.18	-0.03
399	410	U	69	-22.48	0.2	30.62	13.62	0.11

i-nuc	BP(j)	Nuc	#BP_Win	avgMFE	avgZ	avgED	SumZ	SumZ/#TotalWindows	BPs= 2
nt-400	-	A	120	-	-	-	-	-
400	NoBP	A	42	-22.3	0.46	35.01	19.18	0.16
400	382	U	9	-29.96	-0.46	30.74	-4.18	-0.03
400	409	U	69	-22.48	0.2	30.62	13.62	0.11

i-nuc	BP(j)	Nuc	#BP_Win	avgMFE	avgZ	avgED	SumZ	SumZ/#TotalWindows	BPs= 1
nt-401	-	U	120	-	-	-	-	-
401	NoBP	U	51	-23.42	0.32	34.24	16.14	0.13
401	408	A	69	-22.48	0.2	30.62	13.62	0.11

i-nuc	BP(j)	Nuc	#BP_Win	avgMFE	avgZ	avgED	SumZ	SumZ/#TotalWindows	BPs= 0
nt-402	-	A	120	-	-	-	-	-
402	NoBP	A	120	-22.79	0.26	32.11	30.8	0.26

i-nuc	BP(j)	Nuc	#BP_Win	avgMFE	avgZ	avgED	SumZ	SumZ/#TotalWindows	BPs= 1
nt-403	-	U	120	-	-	-	-	-
403	NoBP	U	108	-22.81	0.23	31.28	24.54	0.2
403	396	A	12	-21.71	0.61	39.97	7.36	0.06

i-nuc	BP(j)	Nuc	#BP_Win	avgMFE	avgZ	avgED	SumZ	SumZ/#TotalWindows	BPs= 3
nt-404	-	U	120	-	-	-	-	-
404	NoBP	U	97	-23.06	0.2	31.47	19.81	0.17
404	446	A	5	-22.46	0.45	37.73	2.26	0.02
404	395	G	12	-21.71	0.61	39.97	7.36	0.06
404	514	A	6	-17.37	0.63	24.06	3.8	0.03

i-nuc	BP(j)	Nuc	#BP_Win	avgMFE	avgZ	avgED	SumZ	SumZ/#TotalWindows	BPs= 3
nt-405	-	U	120	-	-	-	-	-
405	NoBP	U	97	-22.98	0.21	31.54	20.69	0.17
405	445	A	5	-22.46	0.45	37.73	2.26	0.02
405	394	A	12	-21.71	0.61	39.97	7.36	0.06
405	513	A	6	-17.37	0.63	24.06	3.8	0.03

i-nuc	BP(j)	Nuc	#BP_Win	avgMFE	avgZ	avgED	SumZ	SumZ/#TotalWindows	BPs= 2
nt-406	-	G	120	-	-	-	-	-
406	NoBP	G	103	-22.58	0.24	31.19	25.21	0.21
406	444	C	5	-22.46	0.45	37.73	2.26	0.02
406	393	C	12	-21.71	0.61	39.97	7.36	0.06

i-nuc	BP(j)	Nuc	#BP_Win	avgMFE	avgZ	avgED	SumZ	SumZ/#TotalWindows	BPs= 1
nt-407	-	A	120	-	-	-	-	-
407	NoBP	A	112	-22.8	0.27	32.85	29.71	0.25
407	511	U	8	-17.05	0.72	25.07	5.78	0.05

i-nuc	BP(j)	Nuc	#BP_Win	avgMFE	avgZ	avgED	SumZ	SumZ/#TotalWindows	BPs= 2
nt-408	-	A	120	-	-	-	-	-
408	NoBP	A	43	-23.15	0.39	36.5	16.82	0.14
408	401	U	69	-22.48	0.2	30.62	13.62	0.11
408	510	U	8	-17.05	0.72	25.07	5.78	0.05

i-nuc	BP(j)	Nuc	#BP_Win	avgMFE	avgZ	avgED	SumZ	SumZ/#TotalWindows	BPs= 3
nt-409	-	U	120	-	-	-	-	-
409	NoBP	U	38	-23.06	0.41	36.55	15.43	0.13
409	400	A	69	-22.48	0.2	30.62	13.62	0.11
409	441	A	5	-22.46	0.45	37.73	2.26	0.02
409	509	A	8	-17.05	0.72	25.07	5.78	0.05

i-nuc	BP(j)	Nuc	#BP_Win	avgMFE	avgZ	avgED	SumZ	SumZ/#TotalWindows	BPs= 3
nt-410	-	U	120	-	-	-	-	-
410	NoBP	U	38	-22.96	0.41	36.48	15.6	0.13
410	399	A	69	-22.48	0.2	30.62	13.62	0.11
410	440	G	5	-22.46	0.45	37.73	2.26	0.02
410	508	A	8	-17.05	0.72	25.07	5.78	0.05

i-nuc	BP(j)	Nuc	#BP_Win	avgMFE	avgZ	avgED	SumZ	SumZ/#TotalWindows	BPs= 3
nt-411	-	U	120	-	-	-	-	-
411	NoBP	U	38	-22.9	0.41	36.59	15.42	0.13
411	398	G	69	-22.48	0.2	30.62	13.62	0.11
411	439	A	5	-22.46	0.45	37.73	2.26	0.02
411	507	G	8	-17.05	0.72	25.07	5.78	0.05

i-nuc	BP(j)	Nuc	#BP_Win	avgMFE	avgZ	avgED	SumZ	SumZ/#TotalWindows	BPs= 0
nt-412	-	A	120	-	-	-	-	-
412	NoBP	A	120	-22.26	0.3	32.32	36.19	0.3

i-nuc	BP(j)	Nuc	#BP_Win	avgMFE	avgZ	avgED	SumZ	SumZ/#TotalWindows	BPs= 0
nt-413	-	A	120	-	-	-	-	-
413	NoBP	A	120	-22.3	0.29	32.18	34.62	0.29

i-nuc	BP(j)	Nuc	#BP_Win	avgMFE	avgZ	avgED	SumZ	SumZ/#TotalWindows	BPs= 4
nt-414	-	U	120	-	-	-	-	-
414	NoBP	U	29	-21.4	0.46	32.58	13.38	0.11
414	394	A	69	-22.48	0.2	30.62	13.62	0.11
414	436	A	5	-22.46	0.45	37.73	2.26	0.02
414	429	A	15	-23.5	0.21	34.97	3.2	0.03
414	484	A	2	-22.4	0.2	38.3	0.4	0.0

i-nuc	BP(j)	Nuc	#BP_Win	avgMFE	avgZ	avgED	SumZ	SumZ/#TotalWindows	BPs= 5
nt-415	-	G	120	-	-	-	-	-
415	NoBP	G	20	-22.88	0.38	35.78	7.55	0.06
415	393	C	69	-22.48	0.2	30.62	13.62	0.11
415	435	C	5	-22.46	0.45	37.73	2.26	0.02
415	428	U	16	-24.07	0.09	33.67	1.45	0.01
415	502	C	8	-17.05	0.72	25.07	5.78	0.05
415	483	C	2	-22.4	0.2	38.3	0.4	0.0

i-nuc	BP(j)	Nuc	#BP_Win	avgMFE	avgZ	avgED	SumZ	SumZ/#TotalWindows	BPs= 5
nt-416	-	G	120	-	-	-	-	-
416	392	C	69	-22.48	0.2	30.62	13.62	0.11
416	NoBP	G	19	-22.73	0.38	36.1	7.31	0.06
416	434	C	5	-22.46	0.45	37.73	2.26	0.02
416	427	C	17	-24.51	-0.0	32.59	-0.04	-0.0
416	501	C	8	-17.05	0.72	25.07	5.78	0.05
416	482	C	2	-22.4	0.2	38.3	0.4	0.0

i-nuc	BP(j)	Nuc	#BP_Win	avgMFE	avgZ	avgED	SumZ	SumZ/#TotalWindows	BPs= 3
nt-417	-	A	120	-	-	-	-	-
417	NoBP	A	93	-22.6	0.23	32.08	21.09	0.18
417	331	U	2	-21.55	0.49	34.44	0.98	0.01
417	426	U	17	-24.51	-0.0	32.59	-0.04	-0.0
417	500	U	8	-17.05	0.72	25.07	5.78	0.05

i-nuc	BP(j)	Nuc	#BP_Win	avgMFE	avgZ	avgED	SumZ	SumZ/#TotalWindows	BPs= 2
nt-418	-	U	120	-	-	-	-	-
418	NoBP	U	101	-22.2	0.26	31.45	25.94	0.22
418	330	G	2	-21.55	0.49	34.44	0.98	0.01
418	425	G	17	-24.51	-0.0	32.59	-0.04	-0.0

i-nuc	BP(j)	Nuc	#BP_Win	avgMFE	avgZ	avgED	SumZ	SumZ/#TotalWindows	BPs= 3
nt-419	-	A	120	-	-	-	-	-
419	NoBP	A	93	-22.69	0.21	31.89	19.37	0.16
419	329	U	2	-21.55	0.49	34.44	0.98	0.01
419	424	U	17	-24.51	-0.0	32.59	-0.04	-0.0
419	499	U	8	-17.05	0.72	25.07	5.78	0.05

i-nuc	BP(j)	Nuc	#BP_Win	avgMFE	avgZ	avgED	SumZ	SumZ/#TotalWindows	BPs= 3
nt-420	-	C	120	-	-	-	-	-
420	NoBP	C	91	-22.72	0.19	32.18	17.58	0.15
420	346	G	19	-24.5	0.05	30.63	0.87	0.01
420	328	G	2	-21.55	0.49	34.44	0.98	0.01
420	498	G	8	-17.05	0.72	25.07	5.78	0.05

i-nuc	BP(j)	Nuc	#BP_Win	avgMFE	avgZ	avgED	SumZ	SumZ/#TotalWindows	BPs= 2
nt-421	-	G	120	-	-	-	-	-
421	NoBP	G	61	-24.65	-0.14	29.28	-8.61	-0.07
421	444	C	54	-20.44	0.56	33.21	30.49	0.25
421	433	C	5	-22.46	0.45	37.73	2.26	0.02

i-nuc	BP(j)	Nuc	#BP_Win	avgMFE	avgZ	avgED	SumZ	SumZ/#TotalWindows	BPs= 3
nt-422	-	U	120	-	-	-	-	-
422	NoBP	U	42	-24.88	-0.25	28.41	-10.52	-0.09
422	344	A	19	-24.5	0.05	30.63	0.87	0.01
422	443	G	54	-20.44	0.56	33.21	30.49	0.25
422	432	A	5	-22.46	0.45	37.73	2.26	0.02

i-nuc	BP(j)	Nuc	#BP_Win	avgMFE	avgZ	avgED	SumZ	SumZ/#TotalWindows	BPs= 3
nt-423	-	U	120	-	-	-	-	-
423	NoBP	U	42	-25.05	-0.28	28.14	-11.65	-0.1
423	343	A	19	-24.5	0.05	30.63	0.87	0.01
423	442	A	54	-20.44	0.56	33.21	30.49	0.25
423	431	G	5	-22.46	0.45	37.73	2.26	0.02

i-nuc	BP(j)	Nuc	#BP_Win	avgMFE	avgZ	avgED	SumZ	SumZ/#TotalWindows	BPs= 4
nt-424	-	U	120	-	-	-	-	-
424	NoBP	U	25	-25.69	-0.51	24.59	-12.86	-0.11
424	342	A	19	-24.5	0.05	30.63	0.87	0.01
424	441	A	54	-20.44	0.56	33.21	30.49	0.25
424	430	A	5	-22.46	0.45	37.73	2.26	0.02
424	419	A	17	-24.51	-0.0	32.59	-0.04	-0.0

i-nuc	BP(j)	Nuc	#BP_Win	avgMFE	avgZ	avgED	SumZ	SumZ/#TotalWindows	BPs= 3
nt-425	-	G	120	-	-	-	-	-
425	NoBP	G	70	-22.14	0.28	31.04	19.63	0.16
425	341	U	19	-24.5	0.05	30.63	0.87	0.01
425	418	U	17	-24.51	-0.0	32.59	-0.04	-0.0
425	389	C	14	-22.53	-0.08	29.23	-1.05	-0.01

i-nuc	BP(j)	Nuc	#BP_Win	avgMFE	avgZ	avgED	SumZ	SumZ/#TotalWindows	BPs= 4
nt-426	-	U	120	-	-	-	-	-
426	NoBP	U	16	-28.34	-0.76	22.74	-12.1	-0.1
426	340	A	19	-24.5	0.05	30.63	0.87	0.01
426	439	A	54	-20.44	0.56	33.21	30.49	0.25
426	417	A	17	-24.51	-0.0	32.59	-0.04	-0.0
426	388	A	14	-22.53	-0.08	29.23	-1.05	-0.01

i-nuc	BP(j)	Nuc	#BP_Win	avgMFE	avgZ	avgED	SumZ	SumZ/#TotalWindows	BPs= 4
nt-427	-	C	120	-	-	-	-	-
427	339	G	19	-24.5	0.05	30.63	0.87	0.01
427	438	G	54	-20.44	0.56	33.21	30.49	0.25
427	NoBP	C	16	-28.86	-0.85	21.7	-13.66	-0.11
427	416	G	17	-24.51	-0.0	32.59	-0.04	-0.0
427	387	G	14	-22.53	-0.08	29.23	-1.05	-0.01

i-nuc	BP(j)	Nuc	#BP_Win	avgMFE	avgZ	avgED	SumZ	SumZ/#TotalWindows	BPs= 3
nt-428	-	U	120	-	-	-	-	-
428	338	G	18	-24.52	0.04	30.55	0.67	0.01
428	437	A	54	-20.44	0.56	33.21	30.49	0.25
428	NoBP	U	32	-26.27	-0.55	24.65	-17.69	-0.15
428	415	G	16	-24.07	0.09	33.67	1.45	0.01

i-nuc	BP(j)	Nuc	#BP_Win	avgMFE	avgZ	avgED	SumZ	SumZ/#TotalWindows	BPs= 3
nt-429	-	A	120	-	-	-	-	-
429	NoBP	A	78	-21.74	0.39	32.5	30.44	0.25
429	414	U	15	-23.5	0.21	34.97	3.2	0.03
429	386	U	14	-22.53	-0.08	29.23	-1.05	-0.01
429	536	U	13	-31.75	-1.44	15.85	-18.77	-0.16

i-nuc	BP(j)	Nuc	#BP_Win	avgMFE	avgZ	avgED	SumZ	SumZ/#TotalWindows	BPs= 4
nt-430	-	A	120	-	-	-	-	-
430	NoBP	A	79	-21.96	0.35	32.9	27.88	0.23
430	331	U	9	-22.82	0.32	31.23	2.92	0.02
430	424	U	5	-22.46	0.45	37.73	2.26	0.02
430	385	U	14	-22.53	-0.08	29.23	-1.05	-0.01
430	535	U	13	-31.75	-1.44	15.85	-18.77	-0.16

i-nuc	BP(j)	Nuc	#BP_Win	avgMFE	avgZ	avgED	SumZ	SumZ/#TotalWindows	BPs= 2
nt-431	-	G	120	-	-	-	-	-
431	NoBP	G	101	-23.34	0.12	30.63	11.66	0.1
431	423	U	5	-22.46	0.45	37.73	2.26	0.02
431	384	C	14	-22.53	-0.08	29.23	-1.05	-0.01

i-nuc	BP(j)	Nuc	#BP_Win	avgMFE	avgZ	avgED	SumZ	SumZ/#TotalWindows	BPs= 4
nt-432	-	A	120	-	-	-	-	-
432	NoBP	A	76	-21.67	0.42	33.76	32.18	0.27
432	329	U	9	-22.82	0.32	31.23	2.92	0.02
432	422	U	5	-22.46	0.45	37.73	2.26	0.02
432	383	U	14	-22.53	-0.08	29.23	-1.05	-0.01
432	533	U	16	-31.86	-1.49	15.6	-23.82	-0.2

i-nuc	BP(j)	Nuc	#BP_Win	avgMFE	avgZ	avgED	SumZ	SumZ/#TotalWindows	BPs= 3
nt-433	-	C	120	-	-	-	-	-
433	NoBP	C	89	-21.75	0.36	33.21	32.26	0.27
433	328	G	9	-22.82	0.32	31.23	2.92	0.02
433	421	G	5	-22.46	0.45	37.73	2.26	0.02
433	532	G	17	-31.82	-1.49	15.5	-25.36	-0.21

i-nuc	BP(j)	Nuc	#BP_Win	avgMFE	avgZ	avgED	SumZ	SumZ/#TotalWindows	BPs= 3
nt-434	-	C	120	-	-	-	-	-
434	NoBP	C	88	-21.74	0.37	33.33	32.34	0.27
434	327	G	9	-22.82	0.32	31.23	2.92	0.02
434	416	G	5	-22.46	0.45	37.73	2.26	0.02
434	531	G	18	-31.6	-1.45	15.58	-26.17	-0.22

i-nuc	BP(j)	Nuc	#BP_Win	avgMFE	avgZ	avgED	SumZ	SumZ/#TotalWindows	BPs= 4
nt-435	-	C	120	-	-	-	-	-
435	NoBP	C	76	-21.8	0.31	32.24	23.81	0.2
435	326	G	9	-22.82	0.32	31.23	2.92	0.02
435	415	G	5	-22.46	0.45	37.73	2.26	0.02
435	387	G	12	-21.71	0.61	39.97	7.36	0.06
435	530	G	18	-31.6	-1.45	15.58	-26.17	-0.22

i-nuc	BP(j)	Nuc	#BP_Win	avgMFE	avgZ	avgED	SumZ	SumZ/#TotalWindows	BPs= 3
nt-436	-	A	120	-	-	-	-	-
436	NoBP	A	85	-21.97	0.29	32.17	24.98	0.21
436	414	U	5	-22.46	0.45	37.73	2.26	0.02
436	386	U	12	-21.71	0.61	39.97	7.36	0.06
436	529	U	18	-31.6	-1.45	15.58	-26.17	-0.22

i-nuc	BP(j)	Nuc	#BP_Win	avgMFE	avgZ	avgED	SumZ	SumZ/#TotalWindows	BPs= 4
nt-437	-	A	120	-	-	-	-	-
437	NoBP	A	22	-25.82	-0.2	32.89	-4.33	-0.04
437	428	U	54	-20.44	0.56	33.21	30.49	0.25
437	385	U	12	-21.71	0.61	39.97	7.36	0.06
437	382	U	14	-22.53	-0.08	29.23	-1.05	-0.01
437	528	U	18	-31.6	-1.45	15.58	-26.17	-0.22

i-nuc	BP(j)	Nuc	#BP_Win	avgMFE	avgZ	avgED	SumZ	SumZ/#TotalWindows	BPs= 4
nt-438	-	G	120	-	-	-	-	-
438	NoBP	G	22	-26.21	-0.29	33.22	-6.39	-0.05
438	427	C	54	-20.44	0.56	33.21	30.49	0.25
438	384	C	12	-21.71	0.61	39.97	7.36	0.06
438	381	U	14	-22.53	-0.08	29.23	-1.05	-0.01
438	527	U	18	-31.6	-1.45	15.58	-26.17	-0.22

i-nuc	BP(j)	Nuc	#BP_Win	avgMFE	avgZ	avgED	SumZ	SumZ/#TotalWindows	BPs= 5
nt-439	-	A	120	-	-	-	-	-
439	NoBP	A	17	-27.81	-0.61	31.49	-10.41	-0.09
439	426	U	54	-20.44	0.56	33.21	30.49	0.25
439	411	U	5	-22.46	0.45	37.73	2.26	0.02
439	383	U	12	-21.71	0.61	39.97	7.36	0.06
439	380	U	14	-22.53	-0.08	29.23	-1.05	-0.01
439	526	U	18	-31.6	-1.45	15.58	-26.17	-0.22

i-nuc	BP(j)	Nuc	#BP_Win	avgMFE	avgZ	avgED	SumZ	SumZ/#TotalWindows	BPs= 5
nt-440	-	G	120	-	-	-	-	-
440	NoBP	G	60	-20.68	0.52	32.9	31.45	0.26
440	410	U	5	-22.46	0.45	37.73	2.26	0.02
440	382	U	12	-21.71	0.61	39.97	7.36	0.06
440	379	C	14	-22.53	-0.08	29.23	-1.05	-0.01
440	525	C	18	-31.6	-1.45	15.58	-26.17	-0.22
440	548	U	11	-31.32	-1.17	31.41	-12.89	-0.11

i-nuc	BP(j)	Nuc	#BP_Win	avgMFE	avgZ	avgED	SumZ	SumZ/#TotalWindows	BPs= 6
nt-441	-	A	120	-	-	-	-	-
441	NoBP	A	5	-22.84	0.14	29.93	0.7	0.01
441	424	U	54	-20.44	0.56	33.21	30.49	0.25
441	409	U	5	-22.46	0.45	37.73	2.26	0.02
441	381	U	12	-21.71	0.61	39.97	7.36	0.06
441	378	U	14	-22.53	-0.08	29.23	-1.05	-0.01
441	524	U	18	-31.6	-1.45	15.58	-26.17	-0.22
441	547	U	12	-31.18	-1.12	31.2	-13.41	-0.11

i-nuc	BP(j)	Nuc	#BP_Win	avgMFE	avgZ	avgED	SumZ	SumZ/#TotalWindows	BPs= 4
nt-442	-	A	120	-	-	-	-	-
442	NoBP	A	33	-27.52	-0.61	25.78	-20.02	-0.17
442	423	U	54	-20.44	0.56	33.21	30.49	0.25
442	380	U	6	-20.78	0.67	36.27	4.03	0.03
442	377	U	14	-22.53	-0.08	29.23	-1.05	-0.01
442	546	U	13	-30.98	-1.04	31.44	-13.53	-0.11

i-nuc	BP(j)	Nuc	#BP_Win	avgMFE	avgZ	avgED	SumZ	SumZ/#TotalWindows	BPs= 6
nt-443	-	G	120	-	-	-	-	-
443	NoBP	G	13	-22.54	0.44	38.37	5.77	0.05
443	422	U	54	-20.44	0.56	33.21	30.49	0.25
443	474	C	3	-24.17	0.27	39.75	0.81	0.01
443	376	C	14	-22.53	-0.08	29.23	-1.05	-0.01
443	379	C	4	-18.98	0.91	35.08	3.63	0.03
443	523	C	18	-31.6	-1.45	15.58	-26.17	-0.22
443	545	C	14	-30.79	-0.97	31.48	-13.53	-0.11

i-nuc	BP(j)	Nuc	#BP_Win	avgMFE	avgZ	avgED	SumZ	SumZ/#TotalWindows	BPs= 6
nt-444	-	C	120	-	-	-	-	-
444	NoBP	C	12	-21.76	0.61	37.35	7.31	0.06
444	421	G	54	-20.44	0.56	33.21	30.49	0.25
444	406	G	5	-22.46	0.45	37.73	2.26	0.02
444	473	G	3	-24.17	0.27	39.75	0.81	0.01
444	375	G	14	-22.53	-0.08	29.23	-1.05	-0.01
444	522	G	18	-31.6	-1.45	15.58	-26.17	-0.22
444	544	G	14	-30.79	-0.97	31.48	-13.53	-0.11

i-nuc	BP(j)	Nuc	#BP_Win	avgMFE	avgZ	avgED	SumZ	SumZ/#TotalWindows	BPs= 3
nt-445	-	A	120	-	-	-	-	-
445	NoBP	A	89	-23.1	0.14	30.31	12.37	0.1
445	405	U	5	-22.46	0.45	37.73	2.26	0.02
445	374	U	12	-22.51	-0.1	29.26	-1.19	-0.01
445	543	U	14	-30.79	-0.97	31.48	-13.53	-0.11

i-nuc	BP(j)	Nuc	#BP_Win	avgMFE	avgZ	avgED	SumZ	SumZ/#TotalWindows	BPs= 4
nt-446	-	A	120	-	-	-	-	-
446	NoBP	A	96	-22.95	0.1	29.9	9.96	0.08
446	404	U	5	-22.46	0.45	37.73	2.26	0.02
446	471	U	3	-24.17	0.27	39.75	0.81	0.01
446	542	U	14	-30.79	-0.97	31.48	-13.53	-0.11
446	558	U	2	-27.3	0.14	27.48	0.27	0.0

i-nuc	BP(j)	Nuc	#BP_Win	avgMFE	avgZ	avgED	SumZ	SumZ/#TotalWindows	BPs= 2
nt-447	-	U	120	-	-	-	-	-
447	NoBP	U	115	-23.93	-0.02	30.35	-1.74	-0.01
447	470	A	3	-24.17	0.27	39.75	0.81	0.01
447	557	G	2	-27.3	0.14	27.48	0.27	0.0

i-nuc	BP(j)	Nuc	#BP_Win	avgMFE	avgZ	avgED	SumZ	SumZ/#TotalWindows	BPs= 5
nt-448	-	G	120	-	-	-	-	-
448	NoBP	G	98	-22.98	0.11	30.25	10.56	0.09
448	354	C	1	-21.4	0.41	35.64	0.41	0.0
448	469	U	3	-24.17	0.27	39.75	0.81	0.01
448	541	U	14	-30.79	-0.97	31.48	-13.53	-0.11
448	556	C	2	-27.3	0.14	27.48	0.27	0.0
448	551	U	2	-27.2	0.14	26.99	0.27	0.0

i-nuc	BP(j)	Nuc	#BP_Win	avgMFE	avgZ	avgED	SumZ	SumZ/#TotalWindows	BPs= 5
nt-449	-	A	120	-	-	-	-	-
449	NoBP	A	98	-23.06	0.1	30.19	9.64	0.08
449	353	U	1	-21.4	0.41	35.64	0.41	0.0
449	468	U	3	-24.17	0.27	39.75	0.81	0.01
449	540	U	14	-30.79	-0.97	31.48	-13.53	-0.11
449	555	U	2	-27.3	0.14	27.48	0.27	0.0
449	550	U	2	-27.2	0.14	26.99	0.27	0.0

i-nuc	BP(j)	Nuc	#BP_Win	avgMFE	avgZ	avgED	SumZ	SumZ/#TotalWindows	BPs= 7
nt-450	-	C	120	-	-	-	-	-
450	NoBP	C	86	-23.11	0.06	29.23	5.07	0.04
450	356	G	10	-23.58	0.39	36.92	3.92	0.03
450	351	G	1	-21.4	0.41	35.64	0.41	0.0
450	458	G	3	-20.27	0.65	36.04	1.96	0.02
450	530	G	1	-24.8	-0.13	40.94	-0.13	-0.0
450	539	G	14	-30.79	-0.97	31.48	-13.53	-0.11
450	549	G	2	-27.2	0.14	26.99	0.27	0.0
450	567	G	3	-28.6	-0.31	32.12	-0.93	-0.01

i-nuc	BP(j)	Nuc	#BP_Win	avgMFE	avgZ	avgED	SumZ	SumZ/#TotalWindows	BPs= 10
nt-451	-	A	120	-	-	-	-	-
451	NoBP	A	76	-23.06	0.01	27.9	1.06	0.01
451	355	U	10	-23.58	0.39	36.92	3.92	0.03
451	350	U	1	-21.4	0.41	35.64	0.41	0.0
451	457	U	3	-20.27	0.65	36.04	1.96	0.02
451	380	U	5	-22.42	0.58	44.0	2.92	0.02
451	467	U	3	-24.17	0.27	39.75	0.81	0.01
451	529	U	1	-24.8	-0.13	40.94	-0.13	-0.0
451	538	U	14	-30.79	-0.97	31.48	-13.53	-0.11
451	554	U	2	-27.3	0.14	27.48	0.27	0.0
451	548	U	2	-27.2	0.14	26.99	0.27	0.0
451	566	U	3	-28.6	-0.31	32.12	-0.93	-0.01

i-nuc	BP(j)	Nuc	#BP_Win	avgMFE	avgZ	avgED	SumZ	SumZ/#TotalWindows	BPs= 11
nt-452	-	G	120	-	-	-	-	-
452	NoBP	G	74	-23.05	0.01	27.71	0.45	0.0
452	354	C	10	-23.58	0.39	36.92	3.92	0.03
452	349	C	1	-21.4	0.41	35.64	0.41	0.0
452	456	C	3	-20.27	0.65	36.04	1.96	0.02
452	379	C	5	-22.42	0.58	44.0	2.92	0.02
452	466	C	3	-24.17	0.27	39.75	0.81	0.01
452	528	U	1	-24.8	-0.13	40.94	-0.13	-0.0
452	537	U	14	-30.79	-0.97	31.48	-13.53	-0.11
452	553	U	2	-27.3	0.14	27.48	0.27	0.0
452	547	U	2	-27.2	0.14	26.99	0.27	0.0
452	565	U	3	-28.6	-0.31	32.12	-0.93	-0.01
452	548	U	2	-26.2	0.32	28.47	0.65	0.01

i-nuc	BP(j)	Nuc	#BP_Win	avgMFE	avgZ	avgED	SumZ	SumZ/#TotalWindows	BPs= 8
nt-453	-	A	120	-	-	-	-	-
453	NoBP	A	80	-22.99	0.04	28.48	3.37	0.03
453	353	U	10	-23.58	0.39	36.92	3.92	0.03
453	378	U	5	-22.42	0.58	44.0	2.92	0.02
453	527	U	1	-24.8	-0.13	40.94	-0.13	-0.0
453	536	U	14	-30.79	-0.97	31.48	-13.53	-0.11
453	552	U	2	-27.3	0.14	27.48	0.27	0.0
453	546	U	2	-27.2	0.14	26.99	0.27	0.0
453	564	U	3	-28.6	-0.31	32.12	-0.93	-0.01
453	547	U	3	-25.7	0.44	28.11	1.31	0.01

i-nuc	BP(j)	Nuc	#BP_Win	avgMFE	avgZ	avgED	SumZ	SumZ/#TotalWindows	BPs= 6
nt-454	-	A	120	-	-	-	-	-
454	NoBP	A	92	-23.17	0.09	29.35	8.19	0.07
454	377	U	5	-22.42	0.58	44.0	2.92	0.02
454	526	U	1	-24.8	-0.13	40.94	-0.13	-0.0
454	535	U	14	-30.79	-0.97	31.48	-13.53	-0.11
454	551	U	2	-27.3	0.14	27.48	0.27	0.0
454	563	U	3	-28.6	-0.31	32.12	-0.93	-0.01
454	546	U	3	-25.7	0.44	28.11	1.31	0.01

i-nuc	BP(j)	Nuc	#BP_Win	avgMFE	avgZ	avgED	SumZ	SumZ/#TotalWindows	BPs= 7
nt-455	-	G	120	-	-	-	-	-
455	NoBP	G	22	-20.54	0.61	35.26	13.32	0.11
455	465	C	76	-25.49	-0.29	27.91	-21.82	-0.18
455	376	C	5	-22.42	0.58	44.0	2.92	0.02
455	493	U	6	-20.4	0.57	32.04	3.43	0.03
455	525	C	1	-24.8	-0.13	40.94	-0.13	-0.0
455	550	U	2	-27.3	0.14	27.48	0.27	0.0
455	545	C	5	-26.3	0.32	27.67	1.58	0.01
455	562	C	3	-28.6	-0.31	32.12	-0.93	-0.01

i-nuc	BP(j)	Nuc	#BP_Win	avgMFE	avgZ	avgED	SumZ	SumZ/#TotalWindows	BPs= 9
nt-456	-	C	120	-	-	-	-	-
456	NoBP	C	16	-21.82	0.5	33.84	8.0	0.07
456	345	G	1	-21.4	0.41	35.64	0.41	0.0
456	395	G	5	-22.46	0.45	37.73	2.26	0.02
456	452	G	3	-20.27	0.65	36.04	1.96	0.02
456	464	G	76	-25.49	-0.29	27.91	-21.82	-0.18
456	375	G	5	-22.42	0.58	44.0	2.92	0.02
456	485	G	1	-21.5	0.08	37.45	0.08	0.0
456	492	G	6	-20.4	0.57	32.04	3.43	0.03
456	549	G	2	-27.3	0.14	27.48	0.27	0.0
456	544	G	5	-26.3	0.32	27.67	1.58	0.01

i-nuc	BP(j)	Nuc	#BP_Win	avgMFE	avgZ	avgED	SumZ	SumZ/#TotalWindows	BPs= 6
nt-457	-	U	120	-	-	-	-	-
457	NoBP	U	28	-23.22	0.46	34.05	13.01	0.11
457	344	A	1	-21.4	0.41	35.64	0.41	0.0
457	394	A	5	-22.46	0.45	37.73	2.26	0.02
457	451	A	3	-20.27	0.65	36.04	1.96	0.02
457	463	A	76	-25.49	-0.29	27.91	-21.82	-0.18
457	484	A	1	-21.5	0.08	37.45	0.08	0.0
457	491	A	6	-20.4	0.57	32.04	3.43	0.03

i-nuc	BP(j)	Nuc	#BP_Win	avgMFE	avgZ	avgED	SumZ	SumZ/#TotalWindows	BPs= 11
nt-458	-	G	120	-	-	-	-	-
458	NoBP	G	1	-21.4	0.41	35.64	0.41	0.0
458	393	C	5	-22.46	0.45	37.73	2.26	0.02
458	450	C	3	-20.27	0.65	36.04	1.96	0.02
458	462	C	76	-25.49	-0.29	27.91	-21.82	-0.18
458	373	C	5	-22.42	0.58	44.0	2.92	0.02
458	483	C	1	-21.5	0.08	37.45	0.08	0.0
458	490	U	6	-20.4	0.57	32.04	3.43	0.03
458	502	C	7	-17.77	0.82	32.89	5.74	0.05
458	524	U	1	-24.8	-0.13	40.94	-0.13	-0.0
458	547	U	2	-27.3	0.14	27.48	0.27	0.0
458	543	U	5	-26.3	0.32	27.67	1.58	0.01
458	561	U	8	-25.69	0.34	33.27	2.72	0.02

i-nuc	BP(j)	Nuc	#BP_Win	avgMFE	avgZ	avgED	SumZ	SumZ/#TotalWindows	BPs= 10
nt-459	-	G	120	-	-	-	-	-
459	392	C	5	-22.46	0.45	37.73	2.26	0.02
459	355	U	1	-22.7	0.59	38.59	0.59	0.0
459	NoBP	G	78	-25.32	-0.26	28.09	-20.45	-0.17
459	372	C	5	-22.42	0.58	44.0	2.92	0.02
459	482	C	1	-21.5	0.08	37.45	0.08	0.0
459	489	C	6	-20.4	0.57	32.04	3.43	0.03
459	501	C	7	-17.77	0.82	32.89	5.74	0.05
459	523	C	1	-24.8	-0.13	40.94	-0.13	-0.0
459	546	U	2	-27.3	0.14	27.48	0.27	0.0
459	542	U	5	-26.3	0.32	27.67	1.58	0.01
459	560	C	9	-25.51	0.33	33.04	2.95	0.02

i-nuc	BP(j)	Nuc	#BP_Win	avgMFE	avgZ	avgED	SumZ	SumZ/#TotalWindows	BPs= 5
nt-460	-	G	120	-	-	-	-	-
460	NoBP	G	96	-24.68	-0.12	29.86	-11.74	-0.1
460	354	C	1	-22.7	0.59	38.59	0.59	0.0
460	500	U	7	-17.77	0.82	32.89	5.74	0.05
460	545	C	2	-27.3	0.14	27.48	0.27	0.0
460	541	U	5	-26.3	0.32	27.67	1.58	0.01
460	559	C	9	-25.51	0.33	33.04	2.95	0.02

i-nuc	BP(j)	Nuc	#BP_Win	avgMFE	avgZ	avgED	SumZ	SumZ/#TotalWindows	BPs= 5
nt-461	-	A	120	-	-	-	-	-
461	NoBP	A	96	-24.81	-0.14	29.41	-13.52	-0.11
461	390	U	2	-22.25	0.66	38.14	1.31	0.01
461	353	U	1	-22.7	0.59	38.59	0.59	0.0
461	499	U	7	-17.77	0.82	32.89	5.74	0.05
461	540	U	5	-26.3	0.32	27.67	1.58	0.01
461	558	U	9	-25.51	0.33	33.04	2.95	0.02

i-nuc	BP(j)	Nuc	#BP_Win	avgMFE	avgZ	avgED	SumZ	SumZ/#TotalWindows	BPs= 9
nt-462	-	C	120	-	-	-	-	-
462	NoBP	C	8	-23.1	0.21	32.65	1.7	0.01
462	351	G	1	-22.7	0.59	38.59	0.59	0.0
462	458	G	76	-25.49	-0.29	27.91	-21.82	-0.18
462	366	G	3	-22.9	0.57	45.31	1.7	0.01
462	486	G	6	-20.4	0.57	32.04	3.43	0.03
462	498	G	7	-17.77	0.82	32.89	5.74	0.05
462	520	G	3	-20.97	0.41	36.83	1.24	0.01
462	544	G	2	-27.3	0.14	27.48	0.27	0.0
462	539	G	5	-26.3	0.32	27.67	1.58	0.01
462	557	G	9	-25.51	0.33	33.04	2.95	0.02

i-nuc	BP(j)	Nuc	#BP_Win	avgMFE	avgZ	avgED	SumZ	SumZ/#TotalWindows	BPs= 8
nt-463	-	A	120	-	-	-	-	-
463	NoBP	A	18	-20.07	0.56	33.16	10.13	0.08
463	350	U	1	-22.7	0.59	38.59	0.59	0.0
463	457	U	76	-25.49	-0.29	27.91	-21.82	-0.18
463	365	U	3	-22.9	0.57	45.31	1.7	0.01
463	519	U	3	-20.97	0.41	36.83	1.24	0.01
463	543	U	2	-27.3	0.14	27.48	0.27	0.0
463	538	U	5	-26.3	0.32	27.67	1.58	0.01
463	546	U	9	-25.51	0.33	33.04	2.95	0.02
463	541	U	3	-25.13	-0.3	21.13	-0.91	-0.01

i-nuc	BP(j)	Nuc	#BP_Win	avgMFE	avgZ	avgED	SumZ	SumZ/#TotalWindows	BPs= 9
nt-464	-	G	120	-	-	-	-	-
464	349	C	1	-22.7	0.59	38.59	0.59	0.0
464	456	C	76	-25.49	-0.29	27.91	-21.82	-0.18
464	NoBP	G	13	-20.87	0.36	33.22	4.7	0.04
464	365	U	2	-21.7	0.61	42.04	1.22	0.01
464	483	C	6	-20.4	0.57	32.04	3.43	0.03
464	518	C	3	-20.97	0.41	36.83	1.24	0.01
464	542	U	2	-27.3	0.14	27.48	0.27	0.0
464	537	U	5	-26.3	0.32	27.67	1.58	0.01
464	545	C	9	-25.51	0.33	33.04	2.95	0.02
464	540	U	3	-25.13	-0.3	21.13	-0.91	-0.01

i-nuc	BP(j)	Nuc	#BP_Win	avgMFE	avgZ	avgED	SumZ	SumZ/#TotalWindows	BPs= 6
nt-465	-	C	120	-	-	-	-	-
465	455	G	76	-25.49	-0.29	27.91	-21.82	-0.18
465	363	G	3	-22.9	0.57	45.31	1.7	0.01
465	364	G	2	-21.7	0.61	42.04	1.22	0.01
465	NoBP	C	24	-22.52	0.26	28.98	6.28	0.05
465	517	G	3	-20.97	0.41	36.83	1.24	0.01
465	544	G	9	-25.51	0.33	33.04	2.95	0.02
465	539	G	3	-25.13	-0.3	21.13	-0.91	-0.01

i-nuc	BP(j)	Nuc	#BP_Win	avgMFE	avgZ	avgED	SumZ	SumZ/#TotalWindows	BPs= 5
nt-466	-	C	120	-	-	-	-	-
466	NoBP	C	95	-25.47	-0.22	26.99	-21.13	-0.18
466	362	G	3	-22.9	0.57	45.31	1.7	0.01
466	452	G	3	-24.17	0.27	39.75	0.81	0.01
466	363	G	2	-21.7	0.61	42.04	1.22	0.01
466	481	G	14	-21.17	0.31	33.51	4.39	0.04
466	515	G	3	-20.97	0.41	36.83	1.24	0.01

i-nuc	BP(j)	Nuc	#BP_Win	avgMFE	avgZ	avgED	SumZ	SumZ/#TotalWindows	BPs= 5
nt-467	-	U	120	-	-	-	-	-
467	NoBP	U	95	-25.52	-0.25	26.76	-23.52	-0.2
467	361	G	3	-22.9	0.57	45.31	1.7	0.01
467	451	A	3	-24.17	0.27	39.75	0.81	0.01
467	362	G	2	-21.7	0.61	42.04	1.22	0.01
467	480	A	14	-21.17	0.31	33.51	4.39	0.04
467	514	A	3	-20.97	0.41	36.83	1.24	0.01

i-nuc	BP(j)	Nuc	#BP_Win	avgMFE	avgZ	avgED	SumZ	SumZ/#TotalWindows	BPs= 6
nt-468	-	U	120	-	-	-	-	-
468	NoBP	U	89	-26.14	-0.35	26.17	-31.15	-0.26
468	360	G	3	-22.9	0.57	45.31	1.7	0.01
468	449	A	3	-24.17	0.27	39.75	0.81	0.01
468	361	G	1	-22.2	0.58	43.93	0.58	0.0
468	479	G	14	-21.17	0.31	33.51	4.39	0.04
468	492	G	7	-17.77	0.82	32.89	5.74	0.05
468	513	A	3	-20.97	0.41	36.83	1.24	0.01

i-nuc	BP(j)	Nuc	#BP_Win	avgMFE	avgZ	avgED	SumZ	SumZ/#TotalWindows	BPs= 6
nt-469	-	U	120	-	-	-	-	-
469	NoBP	U	89	-26.2	-0.38	25.92	-33.53	-0.28
469	359	G	3	-22.9	0.57	45.31	1.7	0.01
469	448	G	3	-24.17	0.27	39.75	0.81	0.01
469	360	G	1	-22.2	0.58	43.93	0.58	0.0
469	478	A	14	-21.17	0.31	33.51	4.39	0.04
469	491	A	7	-17.77	0.82	32.89	5.74	0.05
469	512	G	3	-20.97	0.41	36.83	1.24	0.01

i-nuc	BP(j)	Nuc	#BP_Win	avgMFE	avgZ	avgED	SumZ	SumZ/#TotalWindows	BPs= 6
nt-470	-	A	120	-	-	-	-	-
470	NoBP	A	78	-25.86	-0.27	27.76	-21.28	-0.18
470	447	U	3	-24.17	0.27	39.75	0.81	0.01
470	477	U	14	-21.17	0.31	33.51	4.39	0.04
470	490	U	7	-17.77	0.82	32.89	5.74	0.05
470	511	U	3	-20.97	0.41	36.83	1.24	0.01
470	536	U	5	-26.3	0.32	27.67	1.58	0.01
470	535	U	10	-27.91	-1.37	16.26	-13.73	-0.11

i-nuc	BP(j)	Nuc	#BP_Win	avgMFE	avgZ	avgED	SumZ	SumZ/#TotalWindows	BPs= 2
nt-471	-	U	120	-	-	-	-	-
471	NoBP	U	107	-24.65	-0.1	28.86	-10.39	-0.09
471	446	A	3	-24.17	0.27	39.75	0.81	0.01
471	534	G	10	-27.91	-1.37	16.26	-13.73	-0.11

i-nuc	BP(j)	Nuc	#BP_Win	avgMFE	avgZ	avgED	SumZ	SumZ/#TotalWindows	BPs= 1
nt-472	-	A	120	-	-	-	-	-
472	NoBP	A	110	-24.68	-0.11	28.92	-11.66	-0.1
472	533	U	10	-27.91	-1.37	16.26	-13.73	-0.11

i-nuc	BP(j)	Nuc	#BP_Win	avgMFE	avgZ	avgED	SumZ	SumZ/#TotalWindows	BPs= 3
nt-473	-	G	120	-	-	-	-	-
473	NoBP	G	36	-23.42	-0.12	30.26	-4.4	-0.04
473	444	C	3	-24.17	0.27	39.75	0.81	0.01
473	487	C	47	-23.82	-0.17	23.96	-7.98	-0.07
473	533	U	34	-28.34	-0.47	28.87	-16.02	-0.13

i-nuc	BP(j)	Nuc	#BP_Win	avgMFE	avgZ	avgED	SumZ	SumZ/#TotalWindows	BPs= 5
nt-474	-	C	120	-	-	-	-	-
474	443	G	3	-24.17	0.27	39.75	0.81	0.01
474	NoBP	C	22	-21.73	0.34	35.0	7.51	0.06
474	486	G	47	-23.82	-0.17	23.96	-7.98	-0.07
474	507	G	3	-20.97	0.41	36.83	1.24	0.01
474	532	G	35	-28.31	-0.5	28.47	-17.53	-0.15
474	531	G	10	-27.91	-1.37	16.26	-13.73	-0.11

i-nuc	BP(j)	Nuc	#BP_Win	avgMFE	avgZ	avgED	SumZ	SumZ/#TotalWindows	BPs= 3
nt-475	-	C	120	-	-	-	-	-
475	NoBP	C	28	-21.95	0.3	35.35	8.37	0.07
475	485	G	47	-23.82	-0.17	23.96	-7.98	-0.07
475	531	G	35	-28.31	-0.5	28.47	-17.53	-0.15
475	530	G	10	-27.91	-1.37	16.26	-13.73	-0.11

i-nuc	BP(j)	Nuc	#BP_Win	avgMFE	avgZ	avgED	SumZ	SumZ/#TotalWindows	BPs= 3
nt-476	-	U	120	-	-	-	-	-
476	NoBP	U	35	-23.76	-0.22	29.64	-7.68	-0.06
476	484	A	47	-23.82	-0.17	23.96	-7.98	-0.07
476	505	A	3	-20.97	0.41	36.83	1.24	0.01
476	530	G	35	-28.31	-0.5	28.47	-17.53	-0.15

i-nuc	BP(j)	Nuc	#BP_Win	avgMFE	avgZ	avgED	SumZ	SumZ/#TotalWindows	BPs= 2
nt-477	-	U	120	-	-	-	-	-
477	NoBP	U	103	-25.69	-0.37	26.08	-38.52	-0.32
477	470	A	14	-21.17	0.31	33.51	4.39	0.04
477	504	A	3	-20.97	0.41	36.83	1.24	0.01

i-nuc	BP(j)	Nuc	#BP_Win	avgMFE	avgZ	avgED	SumZ	SumZ/#TotalWindows	BPs= 3
nt-478	-	A	120	-	-	-	-	-
478	NoBP	A	50	-23.71	-0.12	25.1	-6.18	-0.05
478	469	U	14	-21.17	0.31	33.51	4.39	0.04
478	503	U	3	-20.97	0.41	36.83	1.24	0.01
478	526	U	53	-27.59	-0.63	26.81	-33.44	-0.28

i-nuc	BP(j)	Nuc	#BP_Win	avgMFE	avgZ	avgED	SumZ	SumZ/#TotalWindows	BPs= 4
nt-479	-	G	120	-	-	-	-	-
479	NoBP	G	49	-23.73	-0.14	24.7	-6.76	-0.06
479	468	U	14	-21.17	0.31	33.51	4.39	0.04
479	502	C	3	-20.97	0.41	36.83	1.24	0.01
479	525	C	53	-27.59	-0.63	26.81	-33.44	-0.28
479	591	C	1	-24.3	-0.25	33.93	-0.25	-0.0

i-nuc	BP(j)	Nuc	#BP_Win	avgMFE	avgZ	avgED	SumZ	SumZ/#TotalWindows	BPs= 4
nt-480	-	A	120	-	-	-	-	-
480	NoBP	A	49	-23.77	-0.16	24.49	-7.63	-0.06
480	467	U	14	-21.17	0.31	33.51	4.39	0.04
480	500	U	3	-20.97	0.41	36.83	1.24	0.01
480	524	U	53	-27.59	-0.63	26.81	-33.44	-0.28
480	590	U	1	-24.3	-0.25	33.93	-0.25	-0.0

i-nuc	BP(j)	Nuc	#BP_Win	avgMFE	avgZ	avgED	SumZ	SumZ/#TotalWindows	BPs= 5
nt-481	-	G	120	-	-	-	-	-
481	466	C	14	-21.17	0.31	33.51	4.39	0.04
481	NoBP	G	47	-23.82	-0.17	23.96	-7.98	-0.07
481	499	U	3	-20.97	0.41	36.83	1.24	0.01
481	523	C	53	-27.59	-0.63	26.81	-33.44	-0.28
481	589	U	1	-24.3	-0.25	33.93	-0.25	-0.0
481	540	U	2	-24.5	-0.43	36.68	-0.85	-0.01

i-nuc	BP(j)	Nuc	#BP_Win	avgMFE	avgZ	avgED	SumZ	SumZ/#TotalWindows	BPs= 7
nt-482	-	C	120	-	-	-	-	-
482	NoBP	C	57	-23.29	-0.07	25.43	-4.22	-0.04
482	459	G	1	-21.5	0.08	37.45	0.08	0.0
482	498	G	3	-20.97	0.41	36.83	1.24	0.01
482	416	G	2	-22.4	0.2	38.3	0.4	0.0
482	522	G	53	-27.59	-0.63	26.81	-33.44	-0.28
482	588	G	1	-24.3	-0.25	33.93	-0.25	-0.0
482	539	G	2	-24.5	-0.43	36.68	-0.85	-0.01
482	531	G	1	-25.6	-1.01	38.26	-1.01	-0.01

i-nuc	BP(j)	Nuc	#BP_Win	avgMFE	avgZ	avgED	SumZ	SumZ/#TotalWindows	BPs= 5
nt-483	-	C	120	-	-	-	-	-
483	NoBP	C	57	-23.57	-0.15	26.13	-8.39	-0.07
483	458	G	1	-21.5	0.08	37.45	0.08	0.0
483	464	G	6	-20.4	0.57	32.04	3.43	0.03
483	415	G	2	-22.4	0.2	38.3	0.4	0.0
483	521	G	53	-27.59	-0.63	26.81	-33.44	-0.28
483	530	G	1	-25.6	-1.01	38.26	-1.01	-0.01

i-nuc	BP(j)	Nuc	#BP_Win	avgMFE	avgZ	avgED	SumZ	SumZ/#TotalWindows	BPs= 6
nt-484	-	A	120	-	-	-	-	-
484	NoBP	A	65	-26.37	-0.45	28.24	-29.51	-0.25
484	457	U	1	-21.5	0.08	37.45	0.08	0.0
484	476	U	47	-23.82	-0.17	23.96	-7.98	-0.07
484	414	U	2	-22.4	0.2	38.3	0.4	0.0
484	587	U	1	-24.3	-0.25	33.93	-0.25	-0.0
484	537	U	3	-24.73	-0.61	37.34	-1.82	-0.02
484	529	U	1	-25.6	-1.01	38.26	-1.01	-0.01

i-nuc	BP(j)	Nuc	#BP_Win	avgMFE	avgZ	avgED	SumZ	SumZ/#TotalWindows	BPs= 6
nt-485	-	G	120	-	-	-	-	-
485	NoBP	G	11	-20.95	0.35	34.4	3.88	0.03
485	456	C	1	-21.5	0.08	37.45	0.08	0.0
485	475	C	47	-23.82	-0.17	23.96	-7.98	-0.07
485	524	U	3	-23.47	-0.2	38.28	-0.61	-0.01
485	519	U	53	-27.59	-0.63	26.81	-33.44	-0.28
485	586	C	1	-24.3	-0.25	33.93	-0.25	-0.0
485	536	U	4	-24.72	-0.68	38.01	-2.72	-0.02

i-nuc	BP(j)	Nuc	#BP_Win	avgMFE	avgZ	avgED	SumZ	SumZ/#TotalWindows	BPs= 6
nt-486	-	G	120	-	-	-	-	-
486	NoBP	G	2	-22.75	-0.57	34.66	-1.15	-0.01
486	474	C	47	-23.82	-0.17	23.96	-7.98	-0.07
486	462	C	6	-20.4	0.57	32.04	3.43	0.03
486	493	U	3	-20.97	0.41	36.83	1.24	0.01
486	523	C	3	-23.47	-0.2	38.28	-0.61	-0.01
486	518	C	53	-27.59	-0.63	26.81	-33.44	-0.28
486	535	U	6	-24.57	-0.64	37.65	-3.83	-0.03

i-nuc	BP(j)	Nuc	#BP_Win	avgMFE	avgZ	avgED	SumZ	SumZ/#TotalWindows	BPs= 5
nt-487	-	C	120	-	-	-	-	-
487	473	G	47	-23.82	-0.17	23.96	-7.98	-0.07
487	NoBP	C	8	-21.31	0.09	30.83	0.71	0.01
487	492	G	3	-20.97	0.41	36.83	1.24	0.01
487	522	G	3	-23.47	-0.2	38.28	-0.61	-0.01
487	517	G	53	-27.59	-0.63	26.81	-33.44	-0.28
487	534	G	6	-24.57	-0.64	37.65	-3.83	-0.03

i-nuc	BP(j)	Nuc	#BP_Win	avgMFE	avgZ	avgED	SumZ	SumZ/#TotalWindows	BPs= 1
nt-488	-	A	120	-	-	-	-	-
488	NoBP	A	114	-25.33	-0.37	26.4	-41.66	-0.35
488	533	U	6	-24.57	-0.64	37.65	-3.83	-0.03

i-nuc	BP(j)	Nuc	#BP_Win	avgMFE	avgZ	avgED	SumZ	SumZ/#TotalWindows	BPs= 4
nt-489	-	C	120	-	-	-	-	-
489	NoBP	C	32	-19.49	0.39	28.71	12.44	0.1
489	459	G	6	-20.4	0.57	32.04	3.43	0.03
489	521	G	23	-29.56	-1.1	20.62	-25.41	-0.21
489	515	G	53	-27.59	-0.63	26.81	-33.44	-0.28
489	532	G	6	-24.57	-0.64	37.65	-3.83	-0.03

i-nuc	BP(j)	Nuc	#BP_Win	avgMFE	avgZ	avgED	SumZ	SumZ/#TotalWindows	BPs= 6
nt-490	-	U	120	-	-	-	-	-
490	NoBP	U	19	-20.54	-0.07	26.65	-1.26	-0.01
490	458	G	6	-20.4	0.57	32.04	3.43	0.03
490	391	G	6	-18.27	1.12	29.84	6.71	0.06
490	470	A	7	-17.77	0.82	32.89	5.74	0.05
490	520	G	23	-29.56	-1.1	20.62	-25.41	-0.21
490	514	A	53	-27.59	-0.63	26.81	-33.44	-0.28
490	531	G	6	-24.57	-0.64	37.65	-3.83	-0.03

i-nuc	BP(j)	Nuc	#BP_Win	avgMFE	avgZ	avgED	SumZ	SumZ/#TotalWindows	BPs= 4
nt-491	-	A	120	-	-	-	-	-
491	NoBP	A	78	-25.65	-0.51	27.57	-39.88	-0.33
491	457	U	6	-20.4	0.57	32.04	3.43	0.03
491	390	U	6	-18.27	1.12	29.84	6.71	0.06
491	469	U	7	-17.77	0.82	32.89	5.74	0.05
491	519	U	23	-29.56	-1.1	20.62	-25.41	-0.21

i-nuc	BP(j)	Nuc	#BP_Win	avgMFE	avgZ	avgED	SumZ	SumZ/#TotalWindows	BPs= 5
nt-492	-	G	120	-	-	-	-	-
492	NoBP	G	75	-25.84	-0.57	27.23	-42.41	-0.35
492	456	C	6	-20.4	0.57	32.04	3.43	0.03
492	389	C	6	-18.27	1.12	29.84	6.71	0.06
492	468	U	7	-17.77	0.82	32.89	5.74	0.05
492	487	C	3	-20.97	0.41	36.83	1.24	0.01
492	518	C	23	-29.56	-1.1	20.62	-25.41	-0.21

i-nuc	BP(j)	Nuc	#BP_Win	avgMFE	avgZ	avgED	SumZ	SumZ/#TotalWindows	BPs= 4
nt-493	-	U	120	-	-	-	-	-
493	455	G	6	-20.4	0.57	32.04	3.43	0.03
493	388	A	6	-18.27	1.12	29.84	6.71	0.06
493	NoBP	U	82	-25.16	-0.46	27.82	-38.12	-0.32
493	486	G	3	-20.97	0.41	36.83	1.24	0.01
493	517	G	23	-29.56	-1.1	20.62	-25.41	-0.21

i-nuc	BP(j)	Nuc	#BP_Win	avgMFE	avgZ	avgED	SumZ	SumZ/#TotalWindows	BPs= 1
nt-494	-	G	120	-	-	-	-	-
494	NoBP	G	112	-25.41	-0.36	27.14	-40.82	-0.34
494	605	C	8	-24.1	-1.62	25.2	-12.96	-0.11

i-nuc	BP(j)	Nuc	#BP_Win	avgMFE	avgZ	avgED	SumZ	SumZ/#TotalWindows	BPs= 2
nt-495	-	A	120	-	-	-	-	-
495	NoBP	A	106	-25.82	-0.47	27.02	-49.66	-0.41
495	386	U	6	-18.27	1.12	29.84	6.71	0.06
495	604	U	8	-24.1	-1.62	25.2	-12.96	-0.11

i-nuc	BP(j)	Nuc	#BP_Win	avgMFE	avgZ	avgED	SumZ	SumZ/#TotalWindows	BPs= 2
nt-496	-	A	120	-	-	-	-	-
496	NoBP	A	104	-25.9	-0.48	26.88	-49.5	-0.41
496	385	U	6	-18.27	1.12	29.84	6.71	0.06
496	602	U	10	-24.08	-1.63	26.28	-16.33	-0.14

i-nuc	BP(j)	Nuc	#BP_Win	avgMFE	avgZ	avgED	SumZ	SumZ/#TotalWindows	BPs= 2
nt-497	-	A	120	-	-	-	-	-
497	NoBP	A	28	-18.54	0.6	30.21	16.87	0.14
497	511	U	82	-27.92	-0.76	25.87	-62.68	-0.52
497	601	U	10	-24.08	-1.63	26.28	-16.33	-0.14

i-nuc	BP(j)	Nuc	#BP_Win	avgMFE	avgZ	avgED	SumZ	SumZ/#TotalWindows	BPs= 5
nt-498	-	G	120	-	-	-	-	-
498	NoBP	G	10	-20.02	0.1	29.57	1.02	0.01
498	462	C	7	-17.77	0.82	32.89	5.74	0.05
498	420	C	8	-17.05	0.72	25.07	5.78	0.05
498	482	C	3	-20.97	0.41	36.83	1.24	0.01
498	510	U	82	-27.92	-0.76	25.87	-62.68	-0.52
498	600	C	10	-24.08	-1.63	26.28	-16.33	-0.14

i-nuc	BP(j)	Nuc	#BP_Win	avgMFE	avgZ	avgED	SumZ	SumZ/#TotalWindows	BPs= 5
nt-499	-	U	120	-	-	-	-	-
499	NoBP	U	10	-20.52	-0.22	28.33	-2.22	-0.02
499	461	A	7	-17.77	0.82	32.89	5.74	0.05
499	419	A	8	-17.05	0.72	25.07	5.78	0.05
499	481	G	3	-20.97	0.41	36.83	1.24	0.01
499	509	A	82	-27.92	-0.76	25.87	-62.68	-0.52
499	599	A	10	-24.08	-1.63	26.28	-16.33	-0.14

i-nuc	BP(j)	Nuc	#BP_Win	avgMFE	avgZ	avgED	SumZ	SumZ/#TotalWindows	BPs= 5
nt-500	-	U	120	-	-	-	-	-
500	NoBP	U	10	-21.08	-0.55	27.34	-5.48	-0.05
500	460	G	7	-17.77	0.82	32.89	5.74	0.05
500	417	A	8	-17.05	0.72	25.07	5.78	0.05
500	480	A	3	-20.97	0.41	36.83	1.24	0.01
500	508	A	82	-27.92	-0.76	25.87	-62.68	-0.52
500	598	G	10	-24.08	-1.63	26.28	-16.33	-0.14

i-nuc	BP(j)	Nuc	#BP_Win	avgMFE	avgZ	avgED	SumZ	SumZ/#TotalWindows	BPs= 4
nt-501	-	C	120	-	-	-	-	-
501	NoBP	C	13	-21.48	-0.57	28.92	-7.39	-0.06
501	459	G	7	-17.77	0.82	32.89	5.74	0.05
501	416	G	8	-17.05	0.72	25.07	5.78	0.05
501	507	G	82	-27.92	-0.76	25.87	-62.68	-0.52
501	597	G	10	-24.08	-1.63	26.28	-16.33	-0.14

i-nuc	BP(j)	Nuc	#BP_Win	avgMFE	avgZ	avgED	SumZ	SumZ/#TotalWindows	BPs= 3
nt-502	-	C	120	-	-	-	-	-
502	NoBP	C	102	-26.98	-0.89	25.93	-90.87	-0.76
502	458	G	7	-17.77	0.82	32.89	5.74	0.05
502	415	G	8	-17.05	0.72	25.07	5.78	0.05
502	479	G	3	-20.97	0.41	36.83	1.24	0.01

i-nuc	BP(j)	Nuc	#BP_Win	avgMFE	avgZ	avgED	SumZ	SumZ/#TotalWindows	BPs= 1
nt-503	-	U	120	-	-	-	-	-
503	NoBP	U	117	-25.82	-0.71	26.18	-83.24	-0.69
503	478	A	3	-20.97	0.41	36.83	1.24	0.01

i-nuc	BP(j)	Nuc	#BP_Win	avgMFE	avgZ	avgED	SumZ	SumZ/#TotalWindows	BPs= 1
nt-504	-	A	120	-	-	-	-	-
504	NoBP	A	117	-25.88	-0.75	26.04	-87.44	-0.73
504	477	U	3	-20.97	0.41	36.83	1.24	0.01

i-nuc	BP(j)	Nuc	#BP_Win	avgMFE	avgZ	avgED	SumZ	SumZ/#TotalWindows	BPs= 1
nt-505	-	A	120	-	-	-	-	-
505	NoBP	A	117	-25.96	-0.78	25.9	-91.59	-0.76
505	476	U	3	-20.97	0.41	36.83	1.24	0.01

i-nuc	BP(j)	Nuc	#BP_Win	avgMFE	avgZ	avgED	SumZ	SumZ/#TotalWindows	BPs= 0
nt-506	-	A	120	-	-	-	-	-
506	NoBP	A	120	-25.9	-0.79	26.02	-94.52	-0.79

i-nuc	BP(j)	Nuc	#BP_Win	avgMFE	avgZ	avgED	SumZ	SumZ/#TotalWindows	BPs= 4
nt-507	-	G	120	-	-	-	-	-
507	NoBP	G	11	-22.18	-1.22	23.07	-13.47	-0.11
507	411	U	8	-17.05	0.72	25.07	5.78	0.05
507	474	C	3	-20.97	0.41	36.83	1.24	0.01
507	501	C	82	-27.92	-0.76	25.87	-62.68	-0.52
507	596	U	16	-24.01	-1.85	26.1	-29.57	-0.25

i-nuc	BP(j)	Nuc	#BP_Win	avgMFE	avgZ	avgED	SumZ	SumZ/#TotalWindows	BPs= 3
nt-508	-	A	120	-	-	-	-	-
508	NoBP	A	14	-22.54	-1.2	24.76	-16.73	-0.14
508	410	U	8	-17.05	0.72	25.07	5.78	0.05
508	500	U	82	-27.92	-0.76	25.87	-62.68	-0.52
508	595	U	16	-24.01	-1.85	26.1	-29.57	-0.25

i-nuc	BP(j)	Nuc	#BP_Win	avgMFE	avgZ	avgED	SumZ	SumZ/#TotalWindows	BPs= 3
nt-509	-	A	120	-	-	-	-	-
509	NoBP	A	14	-23.15	-1.52	23.6	-21.25	-0.18
509	409	U	8	-17.05	0.72	25.07	5.78	0.05
509	499	U	82	-27.92	-0.76	25.87	-62.68	-0.52
509	594	U	16	-24.01	-1.85	26.1	-29.57	-0.25

i-nuc	BP(j)	Nuc	#BP_Win	avgMFE	avgZ	avgED	SumZ	SumZ/#TotalWindows	BPs= 3
nt-510	-	U	120	-	-	-	-	-
510	NoBP	U	14	-23.76	-1.82	22.53	-25.52	-0.21
510	408	A	8	-17.05	0.72	25.07	5.78	0.05
510	498	G	82	-27.92	-0.76	25.87	-62.68	-0.52
510	593	A	16	-24.01	-1.85	26.1	-29.57	-0.25

i-nuc	BP(j)	Nuc	#BP_Win	avgMFE	avgZ	avgED	SumZ	SumZ/#TotalWindows	BPs= 4
nt-511	-	U	120	-	-	-	-	-
511	NoBP	U	11	-25.31	-2.79	17.37	-30.68	-0.26
511	407	A	8	-17.05	0.72	25.07	5.78	0.05
511	470	A	3	-20.97	0.41	36.83	1.24	0.01
511	497	A	82	-27.92	-0.76	25.87	-62.68	-0.52
511	592	A	16	-24.01	-1.85	26.1	-29.57	-0.25

i-nuc	BP(j)	Nuc	#BP_Win	avgMFE	avgZ	avgED	SumZ	SumZ/#TotalWindows	BPs= 3
nt-512	-	G	120	-	-	-	-	-
512	NoBP	G	84	-27.12	-0.63	24.95	-53.07	-0.44
512	469	U	3	-20.97	0.41	36.83	1.24	0.01
512	528	U	17	-25.54	-2.25	23.65	-38.26	-0.32
512	591	C	16	-24.01	-1.85	26.1	-29.57	-0.25

i-nuc	BP(j)	Nuc	#BP_Win	avgMFE	avgZ	avgED	SumZ	SumZ/#TotalWindows	BPs= 4
nt-513	-	A	120	-	-	-	-	-
513	NoBP	A	77	-28.03	-0.75	24.97	-57.89	-0.48
513	405	U	6	-17.37	0.63	24.06	3.8	0.03
513	468	U	3	-20.97	0.41	36.83	1.24	0.01
513	527	U	18	-25.49	-2.3	23.38	-41.39	-0.34
513	590	U	16	-24.01	-1.85	26.1	-29.57	-0.25

i-nuc	BP(j)	Nuc	#BP_Win	avgMFE	avgZ	avgED	SumZ	SumZ/#TotalWindows	BPs= 5
nt-514	-	A	120	-	-	-	-	-
514	404	U	6	-17.37	0.63	24.06	3.8	0.03
514	467	U	3	-20.97	0.41	36.83	1.24	0.01
514	NoBP	A	23	-29.56	-1.1	20.62	-25.41	-0.21
514	490	U	53	-27.59	-0.63	26.81	-33.44	-0.28
514	526	U	19	-25.42	-2.33	23.25	-44.26	-0.37
514	589	U	16	-24.01	-1.85	26.1	-29.57	-0.25

i-nuc	BP(j)	Nuc	#BP_Win	avgMFE	avgZ	avgED	SumZ	SumZ/#TotalWindows	BPs= 3
nt-515	-	G	120	-	-	-	-	-
515	NoBP	G	45	-26.13	-1.22	22.97	-54.73	-0.46
515	466	C	3	-20.97	0.41	36.83	1.24	0.01
515	489	C	53	-27.59	-0.63	26.81	-33.44	-0.28
515	525	C	19	-25.42	-2.33	23.25	-44.26	-0.37

i-nuc	BP(j)	Nuc	#BP_Win	avgMFE	avgZ	avgED	SumZ	SumZ/#TotalWindows	BPs= 2
nt-516	-	A	120	-	-	-	-	-
516	NoBP	A	85	-27.35	-0.72	25.16	-60.88	-0.51
516	524	U	19	-25.42	-2.33	23.25	-44.26	-0.37
516	587	U	16	-24.01	-1.85	26.1	-29.57	-0.25

i-nuc	BP(j)	Nuc	#BP_Win	avgMFE	avgZ	avgED	SumZ	SumZ/#TotalWindows	BPs= 5
nt-517	-	G	120	-	-	-	-	-
517	NoBP	G	6	-21.4	-1.14	20.76	-6.84	-0.06
517	465	C	3	-20.97	0.41	36.83	1.24	0.01
517	493	U	23	-29.56	-1.1	20.62	-25.41	-0.21
517	487	C	53	-27.59	-0.63	26.81	-33.44	-0.28
517	523	C	19	-25.42	-2.33	23.25	-44.26	-0.37
517	586	C	16	-24.01	-1.85	26.1	-29.57	-0.25

i-nuc	BP(j)	Nuc	#BP_Win	avgMFE	avgZ	avgED	SumZ	SumZ/#TotalWindows	BPs= 5
nt-518	-	C	120	-	-	-	-	-
518	NoBP	C	18	-23.29	-1.55	25.99	-27.96	-0.23
518	464	G	3	-20.97	0.41	36.83	1.24	0.01
518	492	G	23	-29.56	-1.1	20.62	-25.41	-0.21
518	486	G	53	-27.59	-0.63	26.81	-33.44	-0.28
518	522	G	19	-25.42	-2.33	23.25	-44.26	-0.37
518	634	G	4	-25.38	-3.07	16.37	-12.28	-0.1

i-nuc	BP(j)	Nuc	#BP_Win	avgMFE	avgZ	avgED	SumZ	SumZ/#TotalWindows	BPs= 5
nt-519	-	U	120	-	-	-	-	-
519	NoBP	U	36	-24.58	-2.03	24.62	-72.92	-0.61
519	463	A	3	-20.97	0.41	36.83	1.24	0.01
519	491	A	23	-29.56	-1.1	20.62	-25.41	-0.21
519	485	G	53	-27.59	-0.63	26.81	-33.44	-0.28
519	633	A	4	-25.38	-3.07	16.37	-12.28	-0.1
519	627	A	1	-22.5	-1.88	24.1	-1.88	-0.02

i-nuc	BP(j)	Nuc	#BP_Win	avgMFE	avgZ	avgED	SumZ	SumZ/#TotalWindows	BPs= 5
nt-520	-	G	120	-	-	-	-	-
520	462	C	3	-20.97	0.41	36.83	1.24	0.01
520	490	U	23	-29.56	-1.1	20.62	-25.41	-0.21
520	NoBP	G	72	-27.02	-1.08	25.87	-77.7	-0.65
520	535	U	16	-24.01	-1.85	26.1	-29.57	-0.25
520	632	C	4	-25.38	-3.07	16.37	-12.28	-0.1
520	626	C	2	-22.15	-1.78	25.36	-3.55	-0.03

i-nuc	BP(j)	Nuc	#BP_Win	avgMFE	avgZ	avgED	SumZ	SumZ/#TotalWindows	BPs= 4
nt-521	-	G	120	-	-	-	-	-
521	NoBP	G	38	-24.54	-1.98	25.19	-75.41	-0.63
521	489	C	23	-29.56	-1.1	20.62	-25.41	-0.21
521	483	C	53	-27.59	-0.63	26.81	-33.44	-0.28
521	631	C	4	-25.38	-3.07	16.37	-12.28	-0.1
521	625	C	2	-22.15	-1.78	25.36	-3.55	-0.03

i-nuc	BP(j)	Nuc	#BP_Win	avgMFE	avgZ	avgED	SumZ	SumZ/#TotalWindows	BPs= 6
nt-522	-	G	120	-	-	-	-	-
522	NoBP	G	7	-23.84	-1.58	26.49	-11.04	-0.09
522	487	C	3	-23.47	-0.2	38.28	-0.61	-0.01
522	482	C	53	-27.59	-0.63	26.81	-33.44	-0.28
522	444	C	18	-31.6	-1.45	15.58	-26.17	-0.22
522	518	C	19	-25.42	-2.33	23.25	-44.26	-0.37
522	533	U	18	-23.68	-1.91	25.96	-34.31	-0.29
522	624	C	2	-22.15	-1.78	25.36	-3.55	-0.03

i-nuc	BP(j)	Nuc	#BP_Win	avgMFE	avgZ	avgED	SumZ	SumZ/#TotalWindows	BPs= 6
nt-523	-	C	120	-	-	-	-	-
523	NoBP	C	8	-23.28	-2.19	22.53	-17.49	-0.15
523	486	G	3	-23.47	-0.2	38.28	-0.61	-0.01
523	481	G	53	-27.59	-0.63	26.81	-33.44	-0.28
523	459	G	1	-24.8	-0.13	40.94	-0.13	-0.0
523	443	G	18	-31.6	-1.45	15.58	-26.17	-0.22
523	517	G	19	-25.42	-2.33	23.25	-44.26	-0.37
523	532	G	18	-23.68	-1.91	25.96	-34.31	-0.29

i-nuc	BP(j)	Nuc	#BP_Win	avgMFE	avgZ	avgED	SumZ	SumZ/#TotalWindows	BPs= 7
nt-524	-	U	120	-	-	-	-	-
524	485	G	3	-23.47	-0.2	38.28	-0.61	-0.01
524	480	A	53	-27.59	-0.63	26.81	-33.44	-0.28
524	458	G	1	-24.8	-0.13	40.94	-0.13	-0.0
524	441	A	18	-31.6	-1.45	15.58	-26.17	-0.22
524	516	A	19	-25.42	-2.33	23.25	-44.26	-0.37
524	531	G	18	-23.68	-1.91	25.96	-34.31	-0.29
524	NoBP	U	7	-23.86	-2.58	20.26	-18.04	-0.15
524	636	A	1	-20.1	-2.42	23.89	-2.42	-0.02

i-nuc	BP(j)	Nuc	#BP_Win	avgMFE	avgZ	avgED	SumZ	SumZ/#TotalWindows	BPs= 6
nt-525	-	C	120	-	-	-	-	-
525	NoBP	C	10	-23.68	-2.11	24.33	-21.08	-0.18
525	479	G	53	-27.59	-0.63	26.81	-33.44	-0.28
525	455	G	1	-24.8	-0.13	40.94	-0.13	-0.0
525	440	G	18	-31.6	-1.45	15.58	-26.17	-0.22
525	515	G	19	-25.42	-2.33	23.25	-44.26	-0.37
525	530	G	18	-23.68	-1.91	25.96	-34.31	-0.29
525	635	G	1	-20.1	-2.42	23.89	-2.42	-0.02

i-nuc	BP(j)	Nuc	#BP_Win	avgMFE	avgZ	avgED	SumZ	SumZ/#TotalWindows	BPs= 5
nt-526	-	U	120	-	-	-	-	-
526	478	A	53	-27.59	-0.63	26.81	-33.44	-0.28
526	454	A	1	-24.8	-0.13	40.94	-0.13	-0.0
526	439	A	18	-31.6	-1.45	15.58	-26.17	-0.22
526	514	A	19	-25.42	-2.33	23.25	-44.26	-0.37
526	NoBP	U	28	-23.65	-2.06	24.89	-57.55	-0.48
526	634	G	1	-20.1	-2.42	23.89	-2.42	-0.02

i-nuc	BP(j)	Nuc	#BP_Win	avgMFE	avgZ	avgED	SumZ	SumZ/#TotalWindows	BPs= 4
nt-527	-	U	120	-	-	-	-	-
527	NoBP	U	82	-26.18	-1.17	26.04	-95.93	-0.8
527	453	A	1	-24.8	-0.13	40.94	-0.13	-0.0
527	438	G	18	-31.6	-1.45	15.58	-26.17	-0.22
527	513	A	18	-25.49	-2.3	23.38	-41.39	-0.34
527	633	A	1	-20.1	-2.42	23.89	-2.42	-0.02

i-nuc	BP(j)	Nuc	#BP_Win	avgMFE	avgZ	avgED	SumZ	SumZ/#TotalWindows	BPs= 3
nt-528	-	U	120	-	-	-	-	-
528	NoBP	U	84	-26.07	-1.23	25.89	-103.47	-0.86
528	452	G	1	-24.8	-0.13	40.94	-0.13	-0.0
528	437	A	18	-31.6	-1.45	15.58	-26.17	-0.22
528	512	G	17	-25.54	-2.25	23.65	-38.26	-0.32

i-nuc	BP(j)	Nuc	#BP_Win	avgMFE	avgZ	avgED	SumZ	SumZ/#TotalWindows	BPs= 3
nt-529	-	U	120	-	-	-	-	-
529	NoBP	U	100	-25.97	-1.42	25.3	-142.39	-1.19
529	451	A	1	-24.8	-0.13	40.94	-0.13	-0.0
529	436	A	18	-31.6	-1.45	15.58	-26.17	-0.22
529	484	A	1	-25.6	-1.01	38.26	-1.01	-0.01

i-nuc	BP(j)	Nuc	#BP_Win	avgMFE	avgZ	avgED	SumZ	SumZ/#TotalWindows	BPs= 7
nt-530	-	G	120	-	-	-	-	-
530	450	C	1	-24.8	-0.13	40.94	-0.13	-0.0
530	435	C	18	-31.6	-1.45	15.58	-26.17	-0.22
530	476	U	35	-28.31	-0.5	28.47	-17.53	-0.15
530	475	C	10	-27.91	-1.37	16.26	-13.73	-0.11
530	NoBP	G	14	-24.22	-1.17	32.6	-16.4	-0.14
530	483	C	1	-25.6	-1.01	38.26	-1.01	-0.01
530	525	C	18	-23.68	-1.91	25.96	-34.31	-0.29
530	622	C	23	-24.46	-2.73	19.03	-62.85	-0.52

i-nuc	BP(j)	Nuc	#BP_Win	avgMFE	avgZ	avgED	SumZ	SumZ/#TotalWindows	BPs= 8
nt-531	-	G	120	-	-	-	-	-
531	434	C	18	-31.6	-1.45	15.58	-26.17	-0.22
531	475	C	35	-28.31	-0.5	28.47	-17.53	-0.15
531	474	C	10	-27.91	-1.37	16.26	-13.73	-0.11
531	NoBP	G	6	-24.77	-1.39	30.1	-8.36	-0.07
531	490	U	6	-24.57	-0.64	37.65	-3.83	-0.03
531	482	C	1	-25.6	-1.01	38.26	-1.01	-0.01
531	524	U	18	-23.68	-1.91	25.96	-34.31	-0.29
531	621	U	24	-24.44	-2.71	19.23	-64.98	-0.54
531	632	C	2	-22.1	-2.64	22.39	-5.29	-0.04

i-nuc	BP(j)	Nuc	#BP_Win	avgMFE	avgZ	avgED	SumZ	SumZ/#TotalWindows	BPs= 6
nt-532	-	G	120	-	-	-	-	-
532	433	C	17	-31.82	-1.49	15.5	-25.36	-0.21
532	474	C	35	-28.31	-0.5	28.47	-17.53	-0.15
532	NoBP	G	18	-26.58	-1.48	22.22	-26.64	-0.22
532	489	C	6	-24.57	-0.64	37.65	-3.83	-0.03
532	523	C	18	-23.68	-1.91	25.96	-34.31	-0.29
532	620	C	24	-24.44	-2.71	19.23	-64.98	-0.54
532	631	C	2	-22.1	-2.64	22.39	-5.29	-0.04

i-nuc	BP(j)	Nuc	#BP_Win	avgMFE	avgZ	avgED	SumZ	SumZ/#TotalWindows	BPs= 7
nt-533	-	U	120	-	-	-	-	-
533	432	A	16	-31.86	-1.49	15.6	-23.82	-0.2
533	473	G	34	-28.34	-0.47	28.87	-16.02	-0.13
533	472	A	10	-27.91	-1.37	16.26	-13.73	-0.11
533	NoBP	U	10	-25.17	-1.81	27.05	-18.09	-0.15
533	488	A	6	-24.57	-0.64	37.65	-3.83	-0.03
533	522	G	18	-23.68	-1.91	25.96	-34.31	-0.29
533	619	A	24	-24.44	-2.71	19.23	-64.98	-0.54
533	630	A	2	-22.1	-2.64	22.39	-5.29	-0.04

i-nuc	BP(j)	Nuc	#BP_Win	avgMFE	avgZ	avgED	SumZ	SumZ/#TotalWindows	BPs= 4
nt-534	-	G	120	-	-	-	-	-
534	NoBP	G	78	-27.48	-1.21	25.26	-94.2	-0.78
534	471	U	10	-27.91	-1.37	16.26	-13.73	-0.11
534	487	C	6	-24.57	-0.64	37.65	-3.83	-0.03
534	618	C	24	-24.44	-2.71	19.23	-64.98	-0.54
534	629	C	2	-22.1	-2.64	22.39	-5.29	-0.04

i-nuc	BP(j)	Nuc	#BP_Win	avgMFE	avgZ	avgED	SumZ	SumZ/#TotalWindows	BPs= 7
nt-535	-	U	120	-	-	-	-	-
535	NoBP	U	35	-25.98	-1.0	25.81	-35.02	-0.29
535	430	A	13	-31.75	-1.44	15.85	-18.77	-0.16
535	454	A	14	-30.79	-0.97	31.48	-13.53	-0.11
535	470	A	10	-27.91	-1.37	16.26	-13.73	-0.11
535	486	G	6	-24.57	-0.64	37.65	-3.83	-0.03
535	520	G	16	-24.01	-1.85	26.1	-29.57	-0.25
535	617	A	24	-24.44	-2.71	19.23	-64.98	-0.54
535	628	A	2	-22.1	-2.64	22.39	-5.29	-0.04

i-nuc	BP(j)	Nuc	#BP_Win	avgMFE	avgZ	avgED	SumZ	SumZ/#TotalWindows	BPs= 6
nt-536	-	U	120	-	-	-	-	-
536	429	A	13	-31.75	-1.44	15.85	-18.77	-0.16
536	453	A	14	-30.79	-0.97	31.48	-13.53	-0.11
536	NoBP	U	58	-25.6	-1.44	24.4	-83.76	-0.7
536	470	A	5	-26.3	0.32	27.67	1.58	0.01
536	485	G	4	-24.72	-0.68	38.01	-2.72	-0.02
536	616	A	24	-24.44	-2.71	19.23	-64.98	-0.54
536	627	A	2	-22.1	-2.64	22.39	-5.29	-0.04

i-nuc	BP(j)	Nuc	#BP_Win	avgMFE	avgZ	avgED	SumZ	SumZ/#TotalWindows	BPs= 4
nt-537	-	U	120	-	-	-	-	-
537	NoBP	U	95	-25.99	-1.72	22.42	-163.5	-1.36
537	452	G	14	-30.79	-0.97	31.48	-13.53	-0.11
537	464	G	5	-26.3	0.32	27.67	1.58	0.01
537	484	A	3	-24.73	-0.61	37.34	-1.82	-0.02
537	654	A	3	-26.57	-4.2	11.43	-12.6	-0.1

i-nuc	BP(j)	Nuc	#BP_Win	avgMFE	avgZ	avgED	SumZ	SumZ/#TotalWindows	BPs= 3
nt-538	-	U	120	-	-	-	-	-
538	NoBP	U	96	-25.89	-1.67	23.05	-160.03	-1.33
538	451	A	14	-30.79	-0.97	31.48	-13.53	-0.11
538	463	A	5	-26.3	0.32	27.67	1.58	0.01
538	653	A	5	-26.14	-3.98	13.23	-19.92	-0.17

i-nuc	BP(j)	Nuc	#BP_Win	avgMFE	avgZ	avgED	SumZ	SumZ/#TotalWindows	BPs= 6
nt-539	-	G	120	-	-	-	-	-
539	NoBP	G	90	-25.88	-1.74	22.91	-156.76	-1.31
539	450	C	14	-30.79	-0.97	31.48	-13.53	-0.11
539	462	C	5	-26.3	0.32	27.67	1.58	0.01
539	465	C	3	-25.13	-0.3	21.13	-0.91	-0.01
539	482	C	2	-24.5	-0.43	36.68	-0.85	-0.01
539	652	C	5	-26.14	-3.98	13.23	-19.92	-0.17
539	657	C	1	-26.4	-3.92	15.6	-3.92	-0.03

i-nuc	BP(j)	Nuc	#BP_Win	avgMFE	avgZ	avgED	SumZ	SumZ/#TotalWindows	BPs= 6
nt-540	-	U	120	-	-	-	-	-
540	NoBP	U	90	-25.81	-1.77	22.89	-159.28	-1.33
540	449	A	14	-30.79	-0.97	31.48	-13.53	-0.11
540	461	A	5	-26.3	0.32	27.67	1.58	0.01
540	464	G	3	-25.13	-0.3	21.13	-0.91	-0.01
540	481	G	2	-24.5	-0.43	36.68	-0.85	-0.01
540	651	G	5	-26.14	-3.98	13.23	-19.92	-0.17
540	656	A	1	-26.4	-3.92	15.6	-3.92	-0.03

i-nuc	BP(j)	Nuc	#BP_Win	avgMFE	avgZ	avgED	SumZ	SumZ/#TotalWindows	BPs= 5
nt-541	-	U	120	-	-	-	-	-
541	NoBP	U	31	-27.3	-1.61	21.69	-49.76	-0.41
541	448	G	14	-30.79	-0.97	31.48	-13.53	-0.11
541	460	G	5	-26.3	0.32	27.67	1.58	0.01
541	463	A	3	-25.13	-0.3	21.13	-0.91	-0.01
541	583	A	66	-25.0	-2.01	23.08	-132.79	-1.11
541	655	G	1	-26.4	-3.92	15.6	-3.92	-0.03

i-nuc	BP(j)	Nuc	#BP_Win	avgMFE	avgZ	avgED	SumZ	SumZ/#TotalWindows	BPs= 5
nt-542	-	U	120	-	-	-	-	-
542	NoBP	U	31	-26.85	-1.68	21.39	-52.14	-0.43
542	446	A	14	-30.79	-0.97	31.48	-13.53	-0.11
542	464	G	2	-27.3	0.14	27.48	0.27	0.0
542	459	G	5	-26.3	0.32	27.67	1.58	0.01
542	582	A	67	-25.04	-2.0	22.94	-134.0	-1.12
542	654	A	1	-26.4	-3.92	15.6	-3.92	-0.03

i-nuc	BP(j)	Nuc	#BP_Win	avgMFE	avgZ	avgED	SumZ	SumZ/#TotalWindows	BPs= 5
nt-543	-	U	120	-	-	-	-	-
543	NoBP	U	30	-26.61	-1.78	21.5	-53.52	-0.45
543	445	A	14	-30.79	-0.97	31.48	-13.53	-0.11
543	463	A	2	-27.3	0.14	27.48	0.27	0.0
543	458	G	5	-26.3	0.32	27.67	1.58	0.01
543	581	A	68	-25.07	-1.99	22.81	-135.03	-1.13
543	653	A	1	-26.4	-3.92	15.6	-3.92	-0.03

i-nuc	BP(j)	Nuc	#BP_Win	avgMFE	avgZ	avgED	SumZ	SumZ/#TotalWindows	BPs= 7
nt-544	-	G	120	-	-	-	-	-
544	NoBP	G	6	-30.17	-1.09	20.81	-6.53	-0.05
544	444	C	14	-30.79	-0.97	31.48	-13.53	-0.11
544	462	C	2	-27.3	0.14	27.48	0.27	0.0
544	456	C	5	-26.3	0.32	27.67	1.58	0.01
544	465	C	9	-25.51	0.33	33.04	2.95	0.02
544	580	C	69	-25.08	-1.96	22.71	-135.5	-1.13
544	649	C	14	-25.39	-3.72	14.5	-52.09	-0.43
544	652	C	1	-26.4	-3.92	15.6	-3.92	-0.03

i-nuc	BP(j)	Nuc	#BP_Win	avgMFE	avgZ	avgED	SumZ	SumZ/#TotalWindows	BPs= 7
nt-545	-	C	120	-	-	-	-	-
545	NoBP	C	4	-31.7	-1.41	19.24	-5.65	-0.05
545	443	G	14	-30.79	-0.97	31.48	-13.53	-0.11
545	460	G	2	-27.3	0.14	27.48	0.27	0.0
545	455	G	5	-26.3	0.32	27.67	1.58	0.01
545	464	G	9	-25.51	0.33	33.04	2.95	0.02
545	579	G	70	-25.04	-1.93	22.86	-134.91	-1.12
545	648	G	15	-25.09	-3.66	14.44	-54.95	-0.46
545	651	G	1	-26.4	-3.92	15.6	-3.92	-0.03

i-nuc	BP(j)	Nuc	#BP_Win	avgMFE	avgZ	avgED	SumZ	SumZ/#TotalWindows	BPs= 7
nt-546	-	U	120	-	-	-	-	-
546	NoBP	U	5	-28.42	-1.27	23.68	-6.35	-0.05
546	442	A	13	-30.98	-1.04	31.44	-13.53	-0.11
546	459	G	2	-27.3	0.14	27.48	0.27	0.0
546	453	A	2	-27.2	0.14	26.99	0.27	0.0
546	463	A	9	-25.51	0.33	33.04	2.95	0.02
546	454	A	3	-25.7	0.44	28.11	1.31	0.01
546	578	A	70	-25.04	-1.93	22.86	-134.91	-1.12
546	647	A	16	-25.17	-3.68	14.51	-58.87	-0.49

i-nuc	BP(j)	Nuc	#BP_Win	avgMFE	avgZ	avgED	SumZ	SumZ/#TotalWindows	BPs= 6
nt-547	-	U	120	-	-	-	-	-
547	NoBP	U	15	-25.83	-0.28	30.36	-4.24	-0.04
547	441	A	12	-31.18	-1.12	31.2	-13.41	-0.11
547	458	G	2	-27.3	0.14	27.48	0.27	0.0
547	452	G	2	-27.2	0.14	26.99	0.27	0.0
547	453	A	3	-25.7	0.44	28.11	1.31	0.01
547	577	A	70	-25.04	-1.93	22.86	-134.91	-1.12
547	646	A	16	-25.17	-3.68	14.51	-58.87	-0.49

i-nuc	BP(j)	Nuc	#BP_Win	avgMFE	avgZ	avgED	SumZ	SumZ/#TotalWindows	BPs= 6
nt-548	-	U	120	-	-	-	-	-
548	NoBP	U	18	-25.49	-0.28	29.96	-5.11	-0.04
548	440	G	11	-31.32	-1.17	31.41	-12.89	-0.11
548	451	A	2	-27.2	0.14	26.99	0.27	0.0
548	452	G	2	-26.2	0.32	28.47	0.65	0.01
548	571	A	1	-24.7	0.66	27.41	0.66	0.01
548	576	A	70	-25.04	-1.93	22.86	-134.91	-1.12
548	645	A	16	-25.17	-3.68	14.51	-58.87	-0.49

i-nuc	BP(j)	Nuc	#BP_Win	avgMFE	avgZ	avgED	SumZ	SumZ/#TotalWindows	BPs= 5
nt-549	-	G	120	-	-	-	-	-
549	NoBP	G	29	-27.19	-0.64	30.09	-18.54	-0.15
549	456	C	2	-27.3	0.14	27.48	0.27	0.0
549	450	C	2	-27.2	0.14	26.99	0.27	0.0
549	570	C	1	-24.7	0.66	27.41	0.66	0.01
549	575	C	70	-25.04	-1.93	22.86	-134.91	-1.12
549	644	C	16	-25.17	-3.68	14.51	-58.87	-0.49

i-nuc	BP(j)	Nuc	#BP_Win	avgMFE	avgZ	avgED	SumZ	SumZ/#TotalWindows	BPs= 4
nt-550	-	U	120	-	-	-	-	-
550	NoBP	U	99	-25.55	-1.57	24.75	-154.98	-1.29
550	455	G	2	-27.3	0.14	27.48	0.27	0.0
550	449	A	2	-27.2	0.14	26.99	0.27	0.0
550	569	A	1	-24.7	0.66	27.41	0.66	0.01
550	643	G	16	-25.17	-3.68	14.51	-58.87	-0.49

i-nuc	BP(j)	Nuc	#BP_Win	avgMFE	avgZ	avgED	SumZ	SumZ/#TotalWindows	BPs= 4
nt-551	-	U	120	-	-	-	-	-
551	NoBP	U	99	-25.42	-1.58	24.52	-156.62	-1.31
551	454	A	2	-27.3	0.14	27.48	0.27	0.0
551	448	G	2	-27.2	0.14	26.99	0.27	0.0
551	568	A	1	-24.7	0.66	27.41	0.66	0.01
551	642	G	16	-25.17	-3.68	14.51	-58.87	-0.49

i-nuc	BP(j)	Nuc	#BP_Win	avgMFE	avgZ	avgED	SumZ	SumZ/#TotalWindows	BPs= 2
nt-552	-	U	120	-	-	-	-	-
552	NoBP	U	117	-25.31	-1.85	23.04	-216.82	-1.81
552	453	A	2	-27.3	0.14	27.48	0.27	0.0
552	567	G	1	-24.7	0.66	27.41	0.66	0.01

i-nuc	BP(j)	Nuc	#BP_Win	avgMFE	avgZ	avgED	SumZ	SumZ/#TotalWindows	BPs= 1
nt-553	-	U	120	-	-	-	-	-
553	NoBP	U	118	-25.2	-1.85	23.0	-217.78	-1.81
553	452	G	2	-27.3	0.14	27.48	0.27	0.0

i-nuc	BP(j)	Nuc	#BP_Win	avgMFE	avgZ	avgED	SumZ	SumZ/#TotalWindows	BPs= 2
nt-554	-	U	120	-	-	-	-	-
554	NoBP	U	46	-25.13	-1.85	22.74	-84.98	-0.71
554	451	A	2	-27.3	0.14	27.48	0.27	0.0
554	569	A	72	-25.08	-1.86	23.02	-134.26	-1.12

i-nuc	BP(j)	Nuc	#BP_Win	avgMFE	avgZ	avgED	SumZ	SumZ/#TotalWindows	BPs= 2
nt-555	-	U	120	-	-	-	-	-
555	NoBP	U	46	-24.86	-1.88	22.48	-86.27	-0.72
555	449	A	2	-27.3	0.14	27.48	0.27	0.0
555	568	A	72	-25.08	-1.86	23.02	-134.26	-1.12

i-nuc	BP(j)	Nuc	#BP_Win	avgMFE	avgZ	avgED	SumZ	SumZ/#TotalWindows	BPs= 3
nt-556	-	C	120	-	-	-	-	-
556	NoBP	C	30	-24.28	-0.95	26.09	-28.62	-0.24
556	448	G	2	-27.3	0.14	27.48	0.27	0.0
556	567	G	72	-25.08	-1.86	23.02	-134.26	-1.12
556	638	G	16	-25.17	-3.68	14.51	-58.87	-0.49

i-nuc	BP(j)	Nuc	#BP_Win	avgMFE	avgZ	avgED	SumZ	SumZ/#TotalWindows	BPs= 5
nt-557	-	G	120	-	-	-	-	-
557	NoBP	G	9	-28.86	-0.34	29.8	-3.09	-0.03
557	447	U	2	-27.3	0.14	27.48	0.27	0.0
557	462	C	9	-25.51	0.33	33.04	2.95	0.02
557	566	U	72	-25.08	-1.86	23.02	-134.26	-1.12
557	637	C	16	-25.17	-3.68	14.51	-58.87	-0.49
557	600	C	12	-18.88	-2.49	16.1	-29.91	-0.25

i-nuc	BP(j)	Nuc	#BP_Win	avgMFE	avgZ	avgED	SumZ	SumZ/#TotalWindows	BPs= 4
nt-558	-	U	120	-	-	-	-	-
558	NoBP	U	80	-25.42	-1.7	23.55	-136.21	-1.14
558	446	A	2	-27.3	0.14	27.48	0.27	0.0
558	461	A	9	-25.51	0.33	33.04	2.95	0.02
558	636	A	16	-25.17	-3.68	14.51	-58.87	-0.49
558	599	A	13	-18.62	-2.44	16.23	-31.71	-0.26

i-nuc	BP(j)	Nuc	#BP_Win	avgMFE	avgZ	avgED	SumZ	SumZ/#TotalWindows	BPs= 3
nt-559	-	C	120	-	-	-	-	-
559	NoBP	C	82	-25.26	-1.66	23.6	-136.24	-1.14
559	460	G	9	-25.51	0.33	33.04	2.95	0.02
559	635	G	16	-25.17	-3.68	14.51	-58.87	-0.49
559	598	G	13	-18.62	-2.44	16.23	-31.71	-0.26

i-nuc	BP(j)	Nuc	#BP_Win	avgMFE	avgZ	avgED	SumZ	SumZ/#TotalWindows	BPs= 3
nt-560	-	C	120	-	-	-	-	-
560	NoBP	C	82	-25.05	-1.66	23.6	-136.53	-1.14
560	459	G	9	-25.51	0.33	33.04	2.95	0.02
560	634	G	16	-25.17	-3.68	14.51	-58.87	-0.49
560	597	G	13	-18.62	-2.44	16.23	-31.71	-0.26

i-nuc	BP(j)	Nuc	#BP_Win	avgMFE	avgZ	avgED	SumZ	SumZ/#TotalWindows	BPs= 2
nt-561	-	U	120	-	-	-	-	-
561	NoBP	U	96	-24.01	-1.76	22.63	-168.94	-1.41
561	458	G	8	-25.69	0.34	33.27	2.72	0.02
561	633	A	16	-25.17	-3.68	14.51	-58.87	-0.49

i-nuc	BP(j)	Nuc	#BP_Win	avgMFE	avgZ	avgED	SumZ	SumZ/#TotalWindows	BPs= 1
nt-562	-	C	120	-	-	-	-	-
562	NoBP	C	117	-24.05	-1.93	21.9	-225.43	-1.88
562	455	G	3	-28.6	-0.31	32.12	-0.93	-0.01

i-nuc	BP(j)	Nuc	#BP_Win	avgMFE	avgZ	avgED	SumZ	SumZ/#TotalWindows	BPs= 1
nt-563	-	U	120	-	-	-	-	-
563	NoBP	U	117	-23.93	-1.94	21.82	-226.81	-1.89
563	454	A	3	-28.6	-0.31	32.12	-0.93	-0.01

i-nuc	BP(j)	Nuc	#BP_Win	avgMFE	avgZ	avgED	SumZ	SumZ/#TotalWindows	BPs= 2
nt-564	-	U	120	-	-	-	-	-
564	NoBP	U	116	-23.82	-1.97	21.68	-228.54	-1.9
564	453	A	3	-28.6	-0.31	32.12	-0.93	-0.01
564	578	A	1	-24.1	0.23	31.23	0.23	0.0

i-nuc	BP(j)	Nuc	#BP_Win	avgMFE	avgZ	avgED	SumZ	SumZ/#TotalWindows	BPs= 3
nt-565	-	U	120	-	-	-	-	-
565	NoBP	U	79	-25.07	-1.65	23.74	-130.33	-1.09
565	452	G	3	-28.6	-0.31	32.12	-0.93	-0.01
565	577	A	2	-23.9	0.44	32.18	0.88	0.01
565	593	A	36	-20.7	-2.78	16.6	-100.23	-0.84

i-nuc	BP(j)	Nuc	#BP_Win	avgMFE	avgZ	avgED	SumZ	SumZ/#TotalWindows	BPs= 4
nt-566	-	U	120	-	-	-	-	-
566	NoBP	U	6	-24.65	0.63	31.83	3.79	0.03
566	451	A	3	-28.6	-0.31	32.12	-0.93	-0.01
566	557	G	72	-25.08	-1.86	23.02	-134.26	-1.12
566	576	A	2	-23.9	0.44	32.18	0.88	0.01
566	592	A	37	-20.51	-2.73	16.67	-100.84	-0.84

i-nuc	BP(j)	Nuc	#BP_Win	avgMFE	avgZ	avgED	SumZ	SumZ/#TotalWindows	BPs= 5
nt-567	-	G	120	-	-	-	-	-
567	450	C	3	-28.6	-0.31	32.12	-0.93	-0.01
567	556	C	72	-25.08	-1.86	23.02	-134.26	-1.12
567	552	U	1	-24.7	0.66	27.41	0.66	0.01
567	NoBP	G	4	-24.0	0.75	34.16	3.0	0.03
567	575	C	2	-23.9	0.44	32.18	0.88	0.01
567	591	C	38	-20.31	-2.66	16.82	-101.2	-0.84

i-nuc	BP(j)	Nuc	#BP_Win	avgMFE	avgZ	avgED	SumZ	SumZ/#TotalWindows	BPs= 4
nt-568	-	A	120	-	-	-	-	-
568	NoBP	A	7	-23.46	0.38	31.89	2.67	0.02
568	555	U	72	-25.08	-1.86	23.02	-134.26	-1.12
568	551	U	1	-24.7	0.66	27.41	0.66	0.01
568	574	U	2	-23.9	0.44	32.18	0.88	0.01
568	590	U	38	-20.31	-2.66	16.82	-101.2	-0.84

i-nuc	BP(j)	Nuc	#BP_Win	avgMFE	avgZ	avgED	SumZ	SumZ/#TotalWindows	BPs= 4
nt-569	-	A	120	-	-	-	-	-
569	NoBP	A	7	-20.94	0.48	31.32	3.38	0.03
569	554	U	72	-25.08	-1.86	23.02	-134.26	-1.12
569	550	U	1	-24.7	0.66	27.41	0.66	0.01
569	573	U	2	-23.9	0.44	32.18	0.88	0.01
569	589	U	38	-20.31	-2.66	16.82	-101.2	-0.84

i-nuc	BP(j)	Nuc	#BP_Win	avgMFE	avgZ	avgED	SumZ	SumZ/#TotalWindows	BPs= 3
nt-570	-	C	120	-	-	-	-	-
570	NoBP	C	79	-24.83	-1.65	23.81	-130.51	-1.09
570	549	G	1	-24.7	0.66	27.41	0.66	0.01
570	588	G	38	-20.31	-2.66	16.82	-101.2	-0.84
570	687	G	2	-10.9	0.4	26.4	0.81	0.01

i-nuc	BP(j)	Nuc	#BP_Win	avgMFE	avgZ	avgED	SumZ	SumZ/#TotalWindows	BPs= 3
nt-571	-	A	120	-	-	-	-	-
571	NoBP	A	79	-24.67	-1.66	23.62	-131.42	-1.1
571	548	U	1	-24.7	0.66	27.41	0.66	0.01
571	587	U	38	-20.31	-2.66	16.82	-101.2	-0.84
571	686	U	2	-10.9	0.4	26.4	0.81	0.01

i-nuc	BP(j)	Nuc	#BP_Win	avgMFE	avgZ	avgED	SumZ	SumZ/#TotalWindows	BPs= 1
nt-572	-	C	120	-	-	-	-	-
572	NoBP	C	118	-23.15	-1.97	21.43	-233.03	-1.94
572	685	G	2	-10.9	0.4	26.4	0.81	0.01

i-nuc	BP(j)	Nuc	#BP_Win	avgMFE	avgZ	avgED	SumZ	SumZ/#TotalWindows	BPs= 1
nt-573	-	U	120	-	-	-	-	-
573	NoBP	U	118	-22.84	-1.99	21.26	-234.57	-1.95
573	569	A	2	-23.9	0.44	32.18	0.88	0.01

i-nuc	BP(j)	Nuc	#BP_Win	avgMFE	avgZ	avgED	SumZ	SumZ/#TotalWindows	BPs= 1
nt-574	-	U	120	-	-	-	-	-
574	NoBP	U	118	-22.75	-2.0	21.14	-236.21	-1.97
574	568	A	2	-23.9	0.44	32.18	0.88	0.01

i-nuc	BP(j)	Nuc	#BP_Win	avgMFE	avgZ	avgED	SumZ	SumZ/#TotalWindows	BPs= 2
nt-575	-	C	120	-	-	-	-	-
575	NoBP	C	48	-19.19	-2.13	18.34	-102.44	-0.85
575	567	G	2	-23.9	0.44	32.18	0.88	0.01
575	549	G	70	-25.04	-1.93	22.86	-134.91	-1.12

i-nuc	BP(j)	Nuc	#BP_Win	avgMFE	avgZ	avgED	SumZ	SumZ/#TotalWindows	BPs= 2
nt-576	-	A	120	-	-	-	-	-
576	NoBP	A	48	-18.98	-2.15	18.19	-103.3	-0.86
576	566	U	2	-23.9	0.44	32.18	0.88	0.01
576	548	U	70	-25.04	-1.93	22.86	-134.91	-1.12

i-nuc	BP(j)	Nuc	#BP_Win	avgMFE	avgZ	avgED	SumZ	SumZ/#TotalWindows	BPs= 3
nt-577	-	A	120	-	-	-	-	-
577	565	U	2	-23.9	0.44	32.18	0.88	0.01
577	547	U	70	-25.04	-1.93	22.86	-134.91	-1.12
577	NoBP	A	42	-19.5	-2.4	17.67	-100.7	-0.84
577	690	U	6	-13.53	-0.57	20.85	-3.42	-0.03

i-nuc	BP(j)	Nuc	#BP_Win	avgMFE	avgZ	avgED	SumZ	SumZ/#TotalWindows	BPs= 3
nt-578	-	A	120	-	-	-	-	-
578	564	U	1	-24.1	0.23	31.23	0.23	0.0
578	546	U	70	-25.04	-1.93	22.86	-134.91	-1.12
578	NoBP	A	42	-19.53	-2.4	17.74	-100.75	-0.84
578	689	U	7	-13.36	-0.51	21.13	-3.55	-0.03

i-nuc	BP(j)	Nuc	#BP_Win	avgMFE	avgZ	avgED	SumZ	SumZ/#TotalWindows	BPs= 2
nt-579	-	G	120	-	-	-	-	-
579	545	C	70	-25.04	-1.93	22.86	-134.91	-1.12
579	NoBP	G	43	-19.39	-2.35	17.9	-101.08	-0.84
579	688	C	7	-13.36	-0.51	21.13	-3.55	-0.03

i-nuc	BP(j)	Nuc	#BP_Win	avgMFE	avgZ	avgED	SumZ	SumZ/#TotalWindows	BPs= 2
nt-580	-	C	120	-	-	-	-	-
580	544	G	69	-25.08	-1.96	22.71	-135.5	-1.13
580	NoBP	C	44	-19.25	-2.31	18.03	-101.72	-0.85
580	687	G	7	-13.36	-0.51	21.13	-3.55	-0.03

i-nuc	BP(j)	Nuc	#BP_Win	avgMFE	avgZ	avgED	SumZ	SumZ/#TotalWindows	BPs= 2
nt-581	-	A	120	-	-	-	-	-
581	543	U	68	-25.07	-1.99	22.81	-135.03	-1.13
581	NoBP	A	45	-19.12	-2.27	18.11	-102.37	-0.85
581	686	U	7	-13.36	-0.51	21.13	-3.55	-0.03

i-nuc	BP(j)	Nuc	#BP_Win	avgMFE	avgZ	avgED	SumZ	SumZ/#TotalWindows	BPs= 1
nt-582	-	A	120	-	-	-	-	-
582	542	U	67	-25.04	-2.0	22.94	-134.0	-1.12
582	NoBP	A	53	-18.25	-2.01	18.58	-106.56	-0.89

i-nuc	BP(j)	Nuc	#BP_Win	avgMFE	avgZ	avgED	SumZ	SumZ/#TotalWindows	BPs= 1
nt-583	-	A	120	-	-	-	-	-
583	541	U	66	-25.0	-2.01	23.08	-132.79	-1.11
583	NoBP	A	54	-18.16	-1.98	18.71	-106.87	-0.89

i-nuc	BP(j)	Nuc	#BP_Win	avgMFE	avgZ	avgED	SumZ	SumZ/#TotalWindows	BPs= 0
nt-584	-	U	120	-	-	-	-	-
584	NoBP	U	120	-21.79	-1.98	21.19	-237.95	-1.98

i-nuc	BP(j)	Nuc	#BP_Win	avgMFE	avgZ	avgED	SumZ	SumZ/#TotalWindows	BPs= 0
nt-585	-	U	120	-	-	-	-	-
585	NoBP	U	120	-21.67	-1.96	21.32	-235.65	-1.96

i-nuc	BP(j)	Nuc	#BP_Win	avgMFE	avgZ	avgED	SumZ	SumZ/#TotalWindows	BPs= 3
nt-586	-	C	120	-	-	-	-	-
586	NoBP	C	102	-21.23	-2.0	20.51	-204.0	-1.7
586	485	G	1	-24.3	-0.25	33.93	-0.25	-0.0
586	517	G	16	-24.01	-1.85	26.1	-29.57	-0.25
586	702	G	1	-13.7	0.1	24.14	0.1	0.0

i-nuc	BP(j)	Nuc	#BP_Win	avgMFE	avgZ	avgED	SumZ	SumZ/#TotalWindows	BPs= 4
nt-587	-	U	120	-	-	-	-	-
587	NoBP	U	64	-21.62	-1.58	22.8	-101.44	-0.85
587	484	A	1	-24.3	-0.25	33.93	-0.25	-0.0
587	516	A	16	-24.01	-1.85	26.1	-29.57	-0.25
587	571	A	38	-20.31	-2.66	16.82	-101.2	-0.84
587	701	A	1	-13.7	0.1	24.14	0.1	0.0

i-nuc	BP(j)	Nuc	#BP_Win	avgMFE	avgZ	avgED	SumZ	SumZ/#TotalWindows	BPs= 4
nt-588	-	G	120	-	-	-	-	-
588	NoBP	G	53	-24.76	-2.15	22.11	-113.72	-0.95
588	482	C	1	-24.3	-0.25	33.93	-0.25	-0.0
588	600	C	27	-16.5	-0.6	26.64	-16.23	-0.14
588	570	C	38	-20.31	-2.66	16.82	-101.2	-0.84
588	700	U	1	-13.7	0.1	24.14	0.1	0.0

i-nuc	BP(j)	Nuc	#BP_Win	avgMFE	avgZ	avgED	SumZ	SumZ/#TotalWindows	BPs= 5
nt-589	-	U	120	-	-	-	-	-
589	NoBP	U	37	-24.77	-2.24	20.69	-82.92	-0.69
589	481	G	1	-24.3	-0.25	33.93	-0.25	-0.0
589	599	A	27	-16.5	-0.6	26.64	-16.23	-0.14
589	514	A	16	-24.01	-1.85	26.1	-29.57	-0.25
589	569	A	38	-20.31	-2.66	16.82	-101.2	-0.84
589	699	A	1	-13.7	0.1	24.14	0.1	0.0

i-nuc	BP(j)	Nuc	#BP_Win	avgMFE	avgZ	avgED	SumZ	SumZ/#TotalWindows	BPs= 5
nt-590	-	U	120	-	-	-	-	-
590	NoBP	U	37	-24.46	-2.2	21.04	-81.51	-0.68
590	480	A	1	-24.3	-0.25	33.93	-0.25	-0.0
590	598	G	27	-16.5	-0.6	26.64	-16.23	-0.14
590	513	A	16	-24.01	-1.85	26.1	-29.57	-0.25
590	568	A	38	-20.31	-2.66	16.82	-101.2	-0.84
590	698	A	1	-13.7	0.1	24.14	0.1	0.0

i-nuc	BP(j)	Nuc	#BP_Win	avgMFE	avgZ	avgED	SumZ	SumZ/#TotalWindows	BPs= 4
nt-591	-	C	120	-	-	-	-	-
591	NoBP	C	38	-23.89	-2.1	21.52	-79.98	-0.67
591	479	G	1	-24.3	-0.25	33.93	-0.25	-0.0
591	597	G	27	-16.5	-0.6	26.64	-16.23	-0.14
591	512	G	16	-24.01	-1.85	26.1	-29.57	-0.25
591	567	G	38	-20.31	-2.66	16.82	-101.2	-0.84

i-nuc	BP(j)	Nuc	#BP_Win	avgMFE	avgZ	avgED	SumZ	SumZ/#TotalWindows	BPs= 3
nt-592	-	A	120	-	-	-	-	-
592	NoBP	A	40	-23.36	-1.98	22.35	-79.23	-0.66
592	596	U	27	-16.5	-0.6	26.64	-16.23	-0.14
592	511	U	16	-24.01	-1.85	26.1	-29.57	-0.25
592	566	U	37	-20.51	-2.73	16.67	-100.84	-0.84

i-nuc	BP(j)	Nuc	#BP_Win	avgMFE	avgZ	avgED	SumZ	SumZ/#TotalWindows	BPs= 2
nt-593	-	A	120	-	-	-	-	-
593	NoBP	A	68	-20.34	-1.4	24.33	-94.93	-0.79
593	510	U	16	-24.01	-1.85	26.1	-29.57	-0.25
593	565	U	36	-20.7	-2.78	16.6	-100.23	-0.84

i-nuc	BP(j)	Nuc	#BP_Win	avgMFE	avgZ	avgED	SumZ	SumZ/#TotalWindows	BPs= 1
nt-594	-	U	120	-	-	-	-	-
594	NoBP	U	104	-20.4	-1.87	21.74	-194.77	-1.62
594	509	A	16	-24.01	-1.85	26.1	-29.57	-0.25

i-nuc	BP(j)	Nuc	#BP_Win	avgMFE	avgZ	avgED	SumZ	SumZ/#TotalWindows	BPs= 4
nt-595	-	U	120	-	-	-	-	-
595	NoBP	U	92	-21.04	-1.98	21.57	-182.35	-1.52
595	508	A	16	-24.01	-1.85	26.1	-29.57	-0.25
595	654	A	9	-14.1	-1.18	21.76	-10.62	-0.09
595	694	G	1	-13.7	0.1	24.14	0.1	0.0
595	713	A	2	-20.7	-1.2	22.11	-2.41	-0.02

i-nuc	BP(j)	Nuc	#BP_Win	avgMFE	avgZ	avgED	SumZ	SumZ/#TotalWindows	BPs= 5
nt-596	-	U	120	-	-	-	-	-
596	NoBP	U	63	-22.95	-2.61	19.03	-164.5	-1.37
596	592	A	27	-16.5	-0.6	26.64	-16.23	-0.14
596	507	G	16	-24.01	-1.85	26.1	-29.57	-0.25
596	653	A	9	-14.1	-1.18	21.76	-10.62	-0.09
596	693	A	1	-13.7	0.1	24.14	0.1	0.0
596	712	A	4	-20.25	-0.98	25.96	-3.9	-0.03

i-nuc	BP(j)	Nuc	#BP_Win	avgMFE	avgZ	avgED	SumZ	SumZ/#TotalWindows	BPs= 7
nt-597	-	G	120	-	-	-	-	-
597	NoBP	G	4	-22.83	-0.36	32.73	-1.45	-0.01
597	591	C	27	-16.5	-0.6	26.64	-16.23	-0.14
597	501	C	10	-24.08	-1.63	26.28	-16.33	-0.14
597	614	C	50	-24.25	-2.87	18.92	-143.3	-1.19
597	560	C	13	-18.62	-2.44	16.23	-31.71	-0.26
597	652	C	9	-14.1	-1.18	21.76	-10.62	-0.09
597	692	C	1	-13.7	0.1	24.14	0.1	0.0
597	711	U	6	-19.75	-0.78	28.06	-4.7	-0.04

i-nuc	BP(j)	Nuc	#BP_Win	avgMFE	avgZ	avgED	SumZ	SumZ/#TotalWindows	BPs= 7
nt-598	-	G	120	-	-	-	-	-
598	NoBP	G	12	-16.13	-0.96	24.32	-11.51	-0.1
598	590	U	27	-16.5	-0.6	26.64	-16.23	-0.14
598	500	U	10	-24.08	-1.63	26.28	-16.33	-0.14
598	613	C	50	-24.25	-2.87	18.92	-143.3	-1.19
598	559	C	13	-18.62	-2.44	16.23	-31.71	-0.26
598	691	C	1	-13.7	0.1	24.14	0.1	0.0
598	710	C	6	-19.75	-0.78	28.06	-4.7	-0.04
598	717	C	1	-19.2	-0.92	19.61	-0.92	-0.01

i-nuc	BP(j)	Nuc	#BP_Win	avgMFE	avgZ	avgED	SumZ	SumZ/#TotalWindows	BPs= 7
nt-599	-	A	120	-	-	-	-	-
599	NoBP	A	9	-19.9	-0.68	27.83	-6.16	-0.05
599	589	U	27	-16.5	-0.6	26.64	-16.23	-0.14
599	499	U	10	-24.08	-1.63	26.28	-16.33	-0.14
599	612	U	50	-24.25	-2.87	18.92	-143.3	-1.19
599	558	U	13	-18.62	-2.44	16.23	-31.71	-0.26
599	650	U	9	-14.1	-1.18	21.76	-10.62	-0.09
599	690	U	1	-13.7	0.1	24.14	0.1	0.0
599	716	U	1	-19.2	-0.92	19.61	-0.92	-0.01

i-nuc	BP(j)	Nuc	#BP_Win	avgMFE	avgZ	avgED	SumZ	SumZ/#TotalWindows	BPs= 7
nt-600	-	C	120	-	-	-	-	-
600	588	G	27	-16.5	-0.6	26.64	-16.23	-0.14
600	498	G	10	-24.08	-1.63	26.28	-16.33	-0.14
600	611	G	50	-24.25	-2.87	18.92	-143.3	-1.19
600	557	G	12	-18.88	-2.49	16.1	-29.91	-0.25
600	648	G	10	-14.23	-1.24	21.36	-12.42	-0.1
600	NoBP	C	1	-13.7	0.1	24.14	0.1	0.0
600	709	G	9	-19.16	-0.72	26.47	-6.46	-0.05
600	715	G	1	-19.2	-0.92	19.61	-0.92	-0.01

i-nuc	BP(j)	Nuc	#BP_Win	avgMFE	avgZ	avgED	SumZ	SumZ/#TotalWindows	BPs= 3
nt-601	-	U	120	-	-	-	-	-
601	NoBP	U	99	-20.84	-1.98	21.27	-195.7	-1.63
601	497	A	10	-24.08	-1.63	26.28	-16.33	-0.14
601	647	A	10	-14.23	-1.24	21.36	-12.42	-0.1
601	714	A	1	-19.2	-0.92	19.61	-0.92	-0.01

i-nuc	BP(j)	Nuc	#BP_Win	avgMFE	avgZ	avgED	SumZ	SumZ/#TotalWindows	BPs= 3
nt-602	-	U	120	-	-	-	-	-
602	NoBP	U	99	-20.75	-1.97	21.13	-194.85	-1.62
602	496	A	10	-24.08	-1.63	26.28	-16.33	-0.14
602	646	A	10	-14.23	-1.24	21.36	-12.42	-0.1
602	713	A	1	-19.2	-0.92	19.61	-0.92	-0.01

i-nuc	BP(j)	Nuc	#BP_Win	avgMFE	avgZ	avgED	SumZ	SumZ/#TotalWindows	BPs= 1
nt-603	-	C	120	-	-	-	-	-
603	NoBP	C	105	-20.64	-2.04	20.89	-213.86	-1.78
603	706	G	15	-18.89	-0.69	25.19	-10.3	-0.09

i-nuc	BP(j)	Nuc	#BP_Win	avgMFE	avgZ	avgED	SumZ	SumZ/#TotalWindows	BPs= 2
nt-604	-	U	120	-	-	-	-	-
604	NoBP	U	96	-20.33	-2.09	20.43	-200.27	-1.67
604	495	A	8	-24.1	-1.62	25.2	-12.96	-0.11
604	705	A	16	-18.74	-0.65	25.12	-10.43	-0.09

i-nuc	BP(j)	Nuc	#BP_Win	avgMFE	avgZ	avgED	SumZ	SumZ/#TotalWindows	BPs= 3
nt-605	-	C	120	-	-	-	-	-
605	NoBP	C	84	-21.09	-2.23	20.0	-187.17	-1.56
605	494	G	8	-24.1	-1.62	25.2	-12.96	-0.11
605	643	G	12	-14.52	-1.06	22.58	-12.72	-0.11
605	704	G	16	-18.74	-0.65	25.12	-10.43	-0.09

i-nuc	BP(j)	Nuc	#BP_Win	avgMFE	avgZ	avgED	SumZ	SumZ/#TotalWindows	BPs= 2
nt-606	-	C	120	-	-	-	-	-
606	NoBP	C	92	-21.29	-2.16	20.42	-199.1	-1.66
606	642	G	12	-14.52	-1.06	22.58	-12.72	-0.11
606	703	G	16	-18.74	-0.65	25.12	-10.43	-0.09

i-nuc	BP(j)	Nuc	#BP_Win	avgMFE	avgZ	avgED	SumZ	SumZ/#TotalWindows	BPs= 2
nt-607	-	C	120	-	-	-	-	-
607	NoBP	C	103	-20.51	-2.05	20.64	-210.71	-1.76
607	704	G	1	-14.7	0.3	28.83	0.3	0.0
607	702	G	16	-18.74	-0.65	25.12	-10.43	-0.09

i-nuc	BP(j)	Nuc	#BP_Win	avgMFE	avgZ	avgED	SumZ	SumZ/#TotalWindows	BPs= 1
nt-608	-	C	120	-	-	-	-	-
608	NoBP	C	119	-20.23	-1.84	21.27	-219.46	-1.83
608	703	G	1	-14.7	0.3	28.83	0.3	0.0

i-nuc	BP(j)	Nuc	#BP_Win	avgMFE	avgZ	avgED	SumZ	SumZ/#TotalWindows	BPs= 1
nt-609	-	C	120	-	-	-	-	-
609	NoBP	C	119	-20.18	-1.83	21.29	-217.59	-1.81
609	702	G	1	-14.7	0.3	28.83	0.3	0.0

i-nuc	BP(j)	Nuc	#BP_Win	avgMFE	avgZ	avgED	SumZ	SumZ/#TotalWindows	BPs= 1
nt-610	-	C	120	-	-	-	-	-
610	NoBP	C	82	-21.78	-2.26	20.03	-184.92	-1.54
610	638	G	38	-16.44	-0.8	24.26	-30.52	-0.25

i-nuc	BP(j)	Nuc	#BP_Win	avgMFE	avgZ	avgED	SumZ	SumZ/#TotalWindows	BPs= 2
nt-611	-	G	120	-	-	-	-	-
611	NoBP	G	11	-20.53	-0.65	27.65	-7.14	-0.06
611	600	C	50	-24.25	-2.87	18.92	-143.3	-1.19
611	637	C	59	-16.38	-1.07	22.3	-63.17	-0.53

i-nuc	BP(j)	Nuc	#BP_Win	avgMFE	avgZ	avgED	SumZ	SumZ/#TotalWindows	BPs= 2
nt-612	-	U	120	-	-	-	-	-
612	NoBP	U	11	-20.02	-0.5	27.3	-5.55	-0.05
612	599	A	50	-24.25	-2.87	18.92	-143.3	-1.19
612	636	A	59	-16.38	-1.07	22.3	-63.17	-0.53

i-nuc	BP(j)	Nuc	#BP_Win	avgMFE	avgZ	avgED	SumZ	SumZ/#TotalWindows	BPs= 2
nt-613	-	C	120	-	-	-	-	-
613	NoBP	C	11	-19.51	-0.33	26.8	-3.67	-0.03
613	598	G	50	-24.25	-2.87	18.92	-143.3	-1.19
613	635	G	59	-16.38	-1.07	22.3	-63.17	-0.53

i-nuc	BP(j)	Nuc	#BP_Win	avgMFE	avgZ	avgED	SumZ	SumZ/#TotalWindows	BPs= 2
nt-614	-	C	120	-	-	-	-	-
614	NoBP	C	11	-19.0	-0.14	26.48	-1.58	-0.01
614	597	G	50	-24.25	-2.87	18.92	-143.3	-1.19
614	634	G	59	-16.38	-1.07	22.3	-63.17	-0.53

i-nuc	BP(j)	Nuc	#BP_Win	avgMFE	avgZ	avgED	SumZ	SumZ/#TotalWindows	BPs= 0
nt-615	-	C	120	-	-	-	-	-
615	NoBP	C	120	-19.85	-1.71	21.28	-205.64	-1.71

i-nuc	BP(j)	Nuc	#BP_Win	avgMFE	avgZ	avgED	SumZ	SumZ/#TotalWindows	BPs= 1
nt-616	-	A	120	-	-	-	-	-
616	NoBP	A	96	-18.66	-1.44	21.83	-138.3	-1.15
616	536	U	24	-24.44	-2.71	19.23	-64.98	-0.54

i-nuc	BP(j)	Nuc	#BP_Win	avgMFE	avgZ	avgED	SumZ	SumZ/#TotalWindows	BPs= 1
nt-617	-	A	120	-	-	-	-	-
617	NoBP	A	96	-18.65	-1.43	21.7	-136.98	-1.14
617	535	U	24	-24.44	-2.71	19.23	-64.98	-0.54

i-nuc	BP(j)	Nuc	#BP_Win	avgMFE	avgZ	avgED	SumZ	SumZ/#TotalWindows	BPs= 1
nt-618	-	C	120	-	-	-	-	-
618	NoBP	C	96	-18.65	-1.42	21.58	-135.98	-1.13
618	534	G	24	-24.44	-2.71	19.23	-64.98	-0.54

i-nuc	BP(j)	Nuc	#BP_Win	avgMFE	avgZ	avgED	SumZ	SumZ/#TotalWindows	BPs= 2
nt-619	-	A	120	-	-	-	-	-
619	NoBP	A	83	-18.7	-1.63	20.65	-134.99	-1.12
619	533	U	24	-24.44	-2.71	19.23	-64.98	-0.54
619	707	U	13	-18.39	-0.01	26.54	-0.09	-0.0

i-nuc	BP(j)	Nuc	#BP_Win	avgMFE	avgZ	avgED	SumZ	SumZ/#TotalWindows	BPs= 2
nt-620	-	C	120	-	-	-	-	-
620	NoBP	C	83	-18.72	-1.62	20.5	-134.27	-1.12
620	532	G	24	-24.44	-2.71	19.23	-64.98	-0.54
620	706	G	13	-18.39	-0.01	26.54	-0.09	-0.0

i-nuc	BP(j)	Nuc	#BP_Win	avgMFE	avgZ	avgED	SumZ	SumZ/#TotalWindows	BPs= 2
nt-621	-	U	120	-	-	-	-	-
621	531	G	24	-24.44	-2.71	19.23	-64.98	-0.54
621	NoBP	U	83	-18.73	-1.61	20.35	-133.67	-1.11
621	705	A	13	-18.39	-0.01	26.54	-0.09	-0.0

i-nuc	BP(j)	Nuc	#BP_Win	avgMFE	avgZ	avgED	SumZ	SumZ/#TotalWindows	BPs= 2
nt-622	-	C	120	-	-	-	-	-
622	530	G	23	-24.46	-2.73	19.03	-62.85	-0.52
622	NoBP	C	84	-18.8	-1.61	20.26	-135.2	-1.13
622	704	G	13	-18.39	-0.01	26.54	-0.09	-0.0

i-nuc	BP(j)	Nuc	#BP_Win	avgMFE	avgZ	avgED	SumZ	SumZ/#TotalWindows	BPs= 1
nt-623	-	C	120	-	-	-	-	-
623	NoBP	C	107	-20.01	-1.84	19.99	-196.87	-1.64
623	703	G	13	-18.39	-0.01	26.54	-0.09	-0.0

i-nuc	BP(j)	Nuc	#BP_Win	avgMFE	avgZ	avgED	SumZ	SumZ/#TotalWindows	BPs= 2
nt-624	-	C	120	-	-	-	-	-
624	NoBP	C	105	-19.96	-1.83	19.92	-191.81	-1.6
624	522	G	2	-22.15	-1.78	25.36	-3.55	-0.03
624	702	G	13	-18.39	-0.01	26.54	-0.09	-0.0

i-nuc	BP(j)	Nuc	#BP_Win	avgMFE	avgZ	avgED	SumZ	SumZ/#TotalWindows	BPs= 2
nt-625	-	C	120	-	-	-	-	-
625	NoBP	C	90	-19.43	-1.86	20.05	-167.79	-1.4
625	521	G	2	-22.15	-1.78	25.36	-3.55	-0.03
625	643	G	28	-20.87	-0.81	22.56	-22.57	-0.19

i-nuc	BP(j)	Nuc	#BP_Win	avgMFE	avgZ	avgED	SumZ	SumZ/#TotalWindows	BPs= 2
nt-626	-	C	120	-	-	-	-	-
626	NoBP	C	90	-19.42	-1.85	20.01	-166.22	-1.39
626	520	G	2	-22.15	-1.78	25.36	-3.55	-0.03
626	642	G	28	-20.87	-0.81	22.56	-22.57	-0.19

i-nuc	BP(j)	Nuc	#BP_Win	avgMFE	avgZ	avgED	SumZ	SumZ/#TotalWindows	BPs= 3
nt-627	-	A	120	-	-	-	-	-
627	NoBP	A	89	-19.37	-1.81	19.99	-160.81	-1.34
627	536	U	2	-22.1	-2.64	22.39	-5.29	-0.04
627	519	U	1	-22.5	-1.88	24.1	-1.88	-0.02
627	641	U	28	-20.87	-0.81	22.56	-22.57	-0.19

i-nuc	BP(j)	Nuc	#BP_Win	avgMFE	avgZ	avgED	SumZ	SumZ/#TotalWindows	BPs= 2
nt-628	-	A	120	-	-	-	-	-
628	NoBP	A	90	-19.41	-1.79	19.94	-161.08	-1.34
628	535	U	2	-22.1	-2.64	22.39	-5.29	-0.04
628	640	U	28	-20.87	-0.81	22.56	-22.57	-0.19

i-nuc	BP(j)	Nuc	#BP_Win	avgMFE	avgZ	avgED	SumZ	SumZ/#TotalWindows	BPs= 1
nt-629	-	C	120	-	-	-	-	-
629	NoBP	C	118	-19.77	-1.54	20.48	-182.05	-1.52
629	534	G	2	-22.1	-2.64	22.39	-5.29	-0.04

i-nuc	BP(j)	Nuc	#BP_Win	avgMFE	avgZ	avgED	SumZ	SumZ/#TotalWindows	BPs= 2
nt-630	-	A	120	-	-	-	-	-
630	NoBP	A	90	-19.45	-1.75	19.78	-157.63	-1.31
630	533	U	2	-22.1	-2.64	22.39	-5.29	-0.04
630	639	U	28	-20.87	-0.81	22.56	-22.57	-0.19

i-nuc	BP(j)	Nuc	#BP_Win	avgMFE	avgZ	avgED	SumZ	SumZ/#TotalWindows	BPs= 4
nt-631	-	C	120	-	-	-	-	-
631	NoBP	C	82	-18.87	-1.68	20.27	-137.56	-1.15
631	532	G	2	-22.1	-2.64	22.39	-5.29	-0.04
631	521	G	4	-25.38	-3.07	16.37	-12.28	-0.1
631	638	G	28	-20.87	-0.81	22.56	-22.57	-0.19
631	643	G	4	-25.87	-1.58	11.56	-6.31	-0.05

i-nuc	BP(j)	Nuc	#BP_Win	avgMFE	avgZ	avgED	SumZ	SumZ/#TotalWindows	BPs= 3
nt-632	-	C	120	-	-	-	-	-
632	NoBP	C	110	-19.4	-1.44	20.8	-158.64	-1.32
632	531	G	2	-22.1	-2.64	22.39	-5.29	-0.04
632	520	G	4	-25.38	-3.07	16.37	-12.28	-0.1
632	642	G	4	-25.87	-1.58	11.56	-6.31	-0.05

i-nuc	BP(j)	Nuc	#BP_Win	avgMFE	avgZ	avgED	SumZ	SumZ/#TotalWindows	BPs= 4
nt-633	-	A	120	-	-	-	-	-
633	NoBP	A	95	-18.51	-1.06	21.78	-101.17	-0.84
633	519	U	4	-25.38	-3.07	16.37	-12.28	-0.1
633	527	U	1	-20.1	-2.42	23.89	-2.42	-0.02
633	561	U	16	-25.17	-3.68	14.51	-58.87	-0.49
633	641	U	4	-25.87	-1.58	11.56	-6.31	-0.05

i-nuc	BP(j)	Nuc	#BP_Win	avgMFE	avgZ	avgED	SumZ	SumZ/#TotalWindows	BPs= 6
nt-634	-	G	120	-	-	-	-	-
634	518	C	4	-25.38	-3.07	16.37	-12.28	-0.1
634	NoBP	G	35	-21.95	-1.0	20.94	-35.13	-0.29
634	614	C	59	-16.38	-1.07	22.3	-63.17	-0.53
634	526	U	1	-20.1	-2.42	23.89	-2.42	-0.02
634	560	C	16	-25.17	-3.68	14.51	-58.87	-0.49
634	640	U	4	-25.87	-1.58	11.56	-6.31	-0.05
634	752	C	1	-28.7	-1.83	10.84	-1.83	-0.02

i-nuc	BP(j)	Nuc	#BP_Win	avgMFE	avgZ	avgED	SumZ	SumZ/#TotalWindows	BPs= 4
nt-635	-	G	120	-	-	-	-	-
635	NoBP	G	43	-22.71	-1.22	19.38	-52.65	-0.44
635	613	C	59	-16.38	-1.07	22.3	-63.17	-0.53
635	525	C	1	-20.1	-2.42	23.89	-2.42	-0.02
635	559	C	16	-25.17	-3.68	14.51	-58.87	-0.49
635	751	C	1	-28.7	-1.83	10.84	-1.83	-0.02

i-nuc	BP(j)	Nuc	#BP_Win	avgMFE	avgZ	avgED	SumZ	SumZ/#TotalWindows	BPs= 3
nt-636	-	A	120	-	-	-	-	-
636	NoBP	A	44	-22.9	-1.21	19.12	-53.28	-0.44
636	612	U	59	-16.38	-1.07	22.3	-63.17	-0.53
636	524	U	1	-20.1	-2.42	23.89	-2.42	-0.02
636	558	U	16	-25.17	-3.68	14.51	-58.87	-0.49

i-nuc	BP(j)	Nuc	#BP_Win	avgMFE	avgZ	avgED	SumZ	SumZ/#TotalWindows	BPs= 3
nt-637	-	C	120	-	-	-	-	-
637	NoBP	C	37	-21.78	-1.08	21.04	-39.99	-0.33
637	611	G	59	-16.38	-1.07	22.3	-63.17	-0.53
637	557	G	16	-25.17	-3.68	14.51	-58.87	-0.49
637	747	G	8	-28.04	-1.81	10.53	-14.5	-0.12

i-nuc	BP(j)	Nuc	#BP_Win	avgMFE	avgZ	avgED	SumZ	SumZ/#TotalWindows	BPs= 5
nt-638	-	G	120	-	-	-	-	-
638	NoBP	G	9	-24.86	-1.79	15.74	-16.08	-0.13
638	610	C	38	-16.44	-0.8	24.26	-30.52	-0.25
638	631	C	28	-20.87	-0.81	22.56	-22.57	-0.19
638	556	C	16	-25.17	-3.68	14.51	-58.87	-0.49
638	657	C	21	-16.28	-1.55	18.76	-32.65	-0.27
638	746	C	8	-28.04	-1.81	10.53	-14.5	-0.12

i-nuc	BP(j)	Nuc	#BP_Win	avgMFE	avgZ	avgED	SumZ	SumZ/#TotalWindows	BPs= 3
nt-639	-	U	120	-	-	-	-	-
639	NoBP	U	63	-19.94	-1.68	20.32	-105.55	-0.88
639	630	A	28	-20.87	-0.81	22.56	-22.57	-0.19
639	656	A	21	-16.28	-1.55	18.76	-32.65	-0.27
639	745	A	8	-28.04	-1.81	10.53	-14.5	-0.12

i-nuc	BP(j)	Nuc	#BP_Win	avgMFE	avgZ	avgED	SumZ	SumZ/#TotalWindows	BPs= 4
nt-640	-	U	120	-	-	-	-	-
640	NoBP	U	43	-22.68	-2.34	16.26	-100.69	-0.84
640	628	A	28	-20.87	-0.81	22.56	-22.57	-0.19
640	655	G	21	-16.28	-1.55	18.76	-32.65	-0.27
640	694	G	24	-17.01	-0.54	25.05	-13.06	-0.11
640	634	G	4	-25.87	-1.58	11.56	-6.31	-0.05

i-nuc	BP(j)	Nuc	#BP_Win	avgMFE	avgZ	avgED	SumZ	SumZ/#TotalWindows	BPs= 4
nt-641	-	U	120	-	-	-	-	-
641	NoBP	U	43	-22.85	-2.34	15.89	-100.41	-0.84
641	627	A	28	-20.87	-0.81	22.56	-22.57	-0.19
641	654	A	21	-16.28	-1.55	18.76	-32.65	-0.27
641	693	A	24	-17.01	-0.54	25.05	-13.06	-0.11
641	633	A	4	-25.87	-1.58	11.56	-6.31	-0.05

i-nuc	BP(j)	Nuc	#BP_Win	avgMFE	avgZ	avgED	SumZ	SumZ/#TotalWindows	BPs= 6
nt-642	-	G	120	-	-	-	-	-
642	NoBP	G	28	-18.96	-1.65	16.94	-46.25	-0.39
642	626	C	28	-20.87	-0.81	22.56	-22.57	-0.19
642	551	U	16	-25.17	-3.68	14.51	-58.87	-0.49
642	606	C	12	-14.52	-1.06	22.58	-12.72	-0.11
642	692	C	24	-17.01	-0.54	25.05	-13.06	-0.11
642	632	C	4	-25.87	-1.58	11.56	-6.31	-0.05
642	742	C	8	-28.04	-1.81	10.53	-14.5	-0.12

i-nuc	BP(j)	Nuc	#BP_Win	avgMFE	avgZ	avgED	SumZ	SumZ/#TotalWindows	BPs= 7
nt-643	-	G	120	-	-	-	-	-
643	625	C	28	-20.87	-0.81	22.56	-22.57	-0.19
643	550	U	16	-25.17	-3.68	14.51	-58.87	-0.49
643	652	C	21	-16.28	-1.55	18.76	-32.65	-0.27
643	605	C	12	-14.52	-1.06	22.58	-12.72	-0.11
643	691	C	24	-17.01	-0.54	25.05	-13.06	-0.11
643	631	C	4	-25.87	-1.58	11.56	-6.31	-0.05
643	741	C	8	-28.04	-1.81	10.53	-14.5	-0.12
643	NoBP	G	7	-28.24	-1.92	9.36	-13.43	-0.11

i-nuc	BP(j)	Nuc	#BP_Win	avgMFE	avgZ	avgED	SumZ	SumZ/#TotalWindows	BPs= 2
nt-644	-	C	120	-	-	-	-	-
644	NoBP	C	83	-20.49	-1.0	20.29	-82.95	-0.69
644	549	G	16	-25.17	-3.68	14.51	-58.87	-0.49
644	651	G	21	-16.28	-1.55	18.76	-32.65	-0.27

i-nuc	BP(j)	Nuc	#BP_Win	avgMFE	avgZ	avgED	SumZ	SumZ/#TotalWindows	BPs= 2
nt-645	-	A	120	-	-	-	-	-
645	NoBP	A	83	-20.59	-1.01	20.12	-83.48	-0.7
645	548	U	16	-25.17	-3.68	14.51	-58.87	-0.49
645	650	U	21	-16.28	-1.55	18.76	-32.65	-0.27

i-nuc	BP(j)	Nuc	#BP_Win	avgMFE	avgZ	avgED	SumZ	SumZ/#TotalWindows	BPs= 3
nt-646	-	A	120	-	-	-	-	-
646	NoBP	A	70	-21.55	-1.3	17.65	-91.14	-0.76
646	547	U	16	-25.17	-3.68	14.51	-58.87	-0.49
646	602	U	10	-14.23	-1.24	21.36	-12.42	-0.1
646	690	U	24	-17.01	-0.54	25.05	-13.06	-0.11

i-nuc	BP(j)	Nuc	#BP_Win	avgMFE	avgZ	avgED	SumZ	SumZ/#TotalWindows	BPs= 4
nt-647	-	A	120	-	-	-	-	-
647	NoBP	A	39	-17.55	-0.95	22.23	-36.98	-0.31
647	546	U	16	-25.17	-3.68	14.51	-58.87	-0.49
647	601	U	10	-14.23	-1.24	21.36	-12.42	-0.1
647	689	U	25	-16.88	-0.52	25.01	-12.96	-0.11
647	737	U	30	-27.32	-1.83	11.0	-54.77	-0.46

i-nuc	BP(j)	Nuc	#BP_Win	avgMFE	avgZ	avgED	SumZ	SumZ/#TotalWindows	BPs= 6
nt-648	-	G	120	-	-	-	-	-
648	NoBP	G	24	-17.05	-1.58	19.43	-37.8	-0.32
648	545	C	15	-25.09	-3.66	14.44	-54.95	-0.46
648	600	C	10	-14.23	-1.24	21.36	-12.42	-0.1
648	688	C	25	-16.88	-0.52	25.01	-12.96	-0.11
648	695	U	13	-18.39	-0.01	26.54	-0.09	-0.0
648	722	C	1	-18.3	-0.4	33.18	-0.4	-0.0
648	736	C	32	-27.24	-1.8	11.09	-57.65	-0.48

i-nuc	BP(j)	Nuc	#BP_Win	avgMFE	avgZ	avgED	SumZ	SumZ/#TotalWindows	BPs= 5
nt-649	-	C	120	-	-	-	-	-
649	544	G	14	-25.39	-3.72	14.5	-52.09	-0.43
649	NoBP	C	33	-16.11	-1.57	19.29	-51.85	-0.43
649	687	G	25	-16.88	-0.52	25.01	-12.96	-0.11
649	694	G	13	-18.39	-0.01	26.54	-0.09	-0.0
649	721	G	1	-18.3	-0.4	33.18	-0.4	-0.0
649	735	G	34	-26.95	-1.72	11.96	-58.43	-0.49

i-nuc	BP(j)	Nuc	#BP_Win	avgMFE	avgZ	avgED	SumZ	SumZ/#TotalWindows	BPs= 5
nt-650	-	U	120	-	-	-	-	-
650	NoBP	U	41	-19.91	-1.74	20.69	-71.44	-0.6
650	645	A	21	-16.28	-1.55	18.76	-32.65	-0.27
650	599	A	9	-14.1	-1.18	21.76	-10.62	-0.09
650	693	A	13	-18.39	-0.01	26.54	-0.09	-0.0
650	720	A	1	-18.3	-0.4	33.18	-0.4	-0.0
650	734	A	35	-26.84	-1.68	12.63	-58.74	-0.49

i-nuc	BP(j)	Nuc	#BP_Win	avgMFE	avgZ	avgED	SumZ	SumZ/#TotalWindows	BPs= 7
nt-651	-	G	120	-	-	-	-	-
651	NoBP	G	18	-18.83	-2.34	17.68	-42.05	-0.35
651	540	U	5	-26.14	-3.98	13.23	-19.92	-0.17
651	545	C	1	-26.4	-3.92	15.6	-3.92	-0.03
651	644	C	21	-16.28	-1.55	18.76	-32.65	-0.27
651	686	U	25	-16.88	-0.52	25.01	-12.96	-0.11
651	692	C	13	-18.39	-0.01	26.54	-0.09	-0.0
651	719	U	1	-18.3	-0.4	33.18	-0.4	-0.0
651	733	C	36	-26.72	-1.64	13.15	-58.96	-0.49

i-nuc	BP(j)	Nuc	#BP_Win	avgMFE	avgZ	avgED	SumZ	SumZ/#TotalWindows	BPs= 6
nt-652	-	C	120	-	-	-	-	-
652	NoBP	C	23	-20.27	-1.24	22.05	-28.43	-0.24
652	539	G	5	-26.14	-3.98	13.23	-19.92	-0.17
652	544	G	1	-26.4	-3.92	15.6	-3.92	-0.03
652	643	G	21	-16.28	-1.55	18.76	-32.65	-0.27
652	597	G	9	-14.1	-1.18	21.76	-10.62	-0.09
652	685	G	25	-16.88	-0.52	25.01	-12.96	-0.11
652	732	G	36	-26.72	-1.64	13.15	-58.96	-0.49

i-nuc	BP(j)	Nuc	#BP_Win	avgMFE	avgZ	avgED	SumZ	SumZ/#TotalWindows	BPs= 6
nt-653	-	A	120	-	-	-	-	-
653	538	U	5	-26.14	-3.98	13.23	-19.92	-0.17
653	543	U	1	-26.4	-3.92	15.6	-3.92	-0.03
653	NoBP	A	31	-18.25	-1.85	18.15	-57.39	-0.48
653	596	U	9	-14.1	-1.18	21.76	-10.62	-0.09
653	684	U	25	-16.88	-0.52	25.01	-12.96	-0.11
653	690	U	13	-18.39	-0.01	26.54	-0.09	-0.0
653	731	U	36	-26.72	-1.64	13.15	-58.96	-0.49

i-nuc	BP(j)	Nuc	#BP_Win	avgMFE	avgZ	avgED	SumZ	SumZ/#TotalWindows	BPs= 7
nt-654	-	A	120	-	-	-	-	-
654	537	U	3	-26.57	-4.2	11.43	-12.6	-0.1
654	NoBP	A	12	-22.88	-2.43	17.28	-29.18	-0.24
654	542	U	1	-26.4	-3.92	15.6	-3.92	-0.03
654	641	U	21	-16.28	-1.55	18.76	-32.65	-0.27
654	595	U	9	-14.1	-1.18	21.76	-10.62	-0.09
654	683	U	25	-16.88	-0.52	25.01	-12.96	-0.11
654	689	U	13	-18.39	-0.01	26.54	-0.09	-0.0
654	730	U	36	-26.72	-1.64	13.15	-58.96	-0.49

i-nuc	BP(j)	Nuc	#BP_Win	avgMFE	avgZ	avgED	SumZ	SumZ/#TotalWindows	BPs= 6
nt-655	-	G	120	-	-	-	-	-
655	NoBP	G	46	-18.13	-1.3	21.65	-59.63	-0.5
655	541	U	1	-26.4	-3.92	15.6	-3.92	-0.03
655	640	U	21	-16.28	-1.55	18.76	-32.65	-0.27
655	688	C	13	-18.39	-0.01	26.54	-0.09	-0.0
655	717	C	1	-18.3	-0.4	33.18	-0.4	-0.0
655	729	U	36	-26.72	-1.64	13.15	-58.96	-0.49
655	773	C	2	-25.1	-1.01	21.95	-2.02	-0.02

i-nuc	BP(j)	Nuc	#BP_Win	avgMFE	avgZ	avgED	SumZ	SumZ/#TotalWindows	BPs= 5
nt-656	-	A	120	-	-	-	-	-
656	NoBP	A	81	-21.84	-1.41	18.04	-114.53	-0.95
656	540	U	1	-26.4	-3.92	15.6	-3.92	-0.03
656	639	U	21	-16.28	-1.55	18.76	-32.65	-0.27
656	686	U	13	-18.39	-0.01	26.54	-0.09	-0.0
656	716	U	1	-18.3	-0.4	33.18	-0.4	-0.0
656	772	U	3	-24.1	-0.7	22.93	-2.09	-0.02

i-nuc	BP(j)	Nuc	#BP_Win	avgMFE	avgZ	avgED	SumZ	SumZ/#TotalWindows	BPs= 6
nt-657	-	C	120	-	-	-	-	-
657	NoBP	C	45	-17.86	-1.16	22.36	-52.27	-0.44
657	539	G	1	-26.4	-3.92	15.6	-3.92	-0.03
657	638	G	21	-16.28	-1.55	18.76	-32.65	-0.27
657	685	G	13	-18.39	-0.01	26.54	-0.09	-0.0
657	715	G	1	-18.3	-0.4	33.18	-0.4	-0.0
657	727	G	36	-26.72	-1.64	13.15	-58.96	-0.49
657	771	G	3	-24.1	-0.7	22.93	-2.09	-0.02

i-nuc	BP(j)	Nuc	#BP_Win	avgMFE	avgZ	avgED	SumZ	SumZ/#TotalWindows	BPs= 3
nt-658	-	U	120	-	-	-	-	-
658	NoBP	U	80	-17.6	-1.08	22.19	-86.01	-0.72
658	714	A	1	-18.3	-0.4	33.18	-0.4	-0.0
658	726	A	36	-26.72	-1.64	13.15	-58.96	-0.49
658	770	A	3	-24.1	-0.7	22.93	-2.09	-0.02

i-nuc	BP(j)	Nuc	#BP_Win	avgMFE	avgZ	avgED	SumZ	SumZ/#TotalWindows	BPs= 3
nt-659	-	U	120	-	-	-	-	-
659	NoBP	U	80	-17.56	-1.03	22.38	-82.68	-0.69
659	713	A	1	-18.3	-0.4	33.18	-0.4	-0.0
659	725	G	36	-26.72	-1.64	13.15	-58.96	-0.49
659	769	A	3	-24.1	-0.7	22.93	-2.09	-0.02

i-nuc	BP(j)	Nuc	#BP_Win	avgMFE	avgZ	avgED	SumZ	SumZ/#TotalWindows	BPs= 3
nt-660	-	U	120	-	-	-	-	-
660	NoBP	U	80	-17.54	-0.99	22.63	-79.38	-0.66
660	712	A	1	-18.3	-0.4	33.18	-0.4	-0.0
660	724	A	36	-26.72	-1.64	13.15	-58.96	-0.49
660	768	A	3	-24.1	-0.7	22.93	-2.09	-0.02

i-nuc	BP(j)	Nuc	#BP_Win	avgMFE	avgZ	avgED	SumZ	SumZ/#TotalWindows	BPs= 0
nt-661	-	U	120	-	-	-	-	-
661	NoBP	U	120	-20.45	-1.15	20.06	-137.52	-1.15

i-nuc	BP(j)	Nuc	#BP_Win	avgMFE	avgZ	avgED	SumZ	SumZ/#TotalWindows	BPs= 0
nt-662	-	U	120	-	-	-	-	-
662	NoBP	U	120	-20.43	-1.12	20.26	-134.22	-1.12

i-nuc	BP(j)	Nuc	#BP_Win	avgMFE	avgZ	avgED	SumZ	SumZ/#TotalWindows	BPs= 0
nt-663	-	U	120	-	-	-	-	-
663	NoBP	U	120	-20.42	-1.09	20.48	-130.93	-1.09

i-nuc	BP(j)	Nuc	#BP_Win	avgMFE	avgZ	avgED	SumZ	SumZ/#TotalWindows	BPs= 0
nt-664	-	U	120	-	-	-	-	-
664	NoBP	U	120	-20.41	-1.06	20.71	-127.55	-1.06

i-nuc	BP(j)	Nuc	#BP_Win	avgMFE	avgZ	avgED	SumZ	SumZ/#TotalWindows	BPs= 0
nt-665	-	U	120	-	-	-	-	-
665	NoBP	U	120	-20.43	-1.05	20.91	-125.4	-1.04

i-nuc	BP(j)	Nuc	#BP_Win	avgMFE	avgZ	avgED	SumZ	SumZ/#TotalWindows	BPs= 0
nt-666	-	U	120	-	-	-	-	-
666	NoBP	U	120	-20.47	-1.03	21.03	-123.88	-1.03

i-nuc	BP(j)	Nuc	#BP_Win	avgMFE	avgZ	avgED	SumZ	SumZ/#TotalWindows	BPs= 0
nt-667	-	U	120	-	-	-	-	-
667	NoBP	U	120	-20.51	-1.02	21.18	-122.08	-1.02

i-nuc	BP(j)	Nuc	#BP_Win	avgMFE	avgZ	avgED	SumZ	SumZ/#TotalWindows	BPs= 0
nt-668	-	U	120	-	-	-	-	-
668	NoBP	U	120	-20.55	-1.0	21.37	-120.38	-1.0

i-nuc	BP(j)	Nuc	#BP_Win	avgMFE	avgZ	avgED	SumZ	SumZ/#TotalWindows	BPs= 0
nt-669	-	U	120	-	-	-	-	-
669	NoBP	U	120	-20.6	-0.99	21.57	-118.67	-0.99

i-nuc	BP(j)	Nuc	#BP_Win	avgMFE	avgZ	avgED	SumZ	SumZ/#TotalWindows	BPs= 0
nt-670	-	U	120	-	-	-	-	-
670	NoBP	U	120	-20.66	-0.97	21.81	-116.95	-0.97

i-nuc	BP(j)	Nuc	#BP_Win	avgMFE	avgZ	avgED	SumZ	SumZ/#TotalWindows	BPs= 1
nt-671	-	U	120	-	-	-	-	-
671	NoBP	U	118	-20.68	-0.97	21.63	-114.76	-0.96
671	787	A	2	-24.3	-0.49	40.08	-0.98	-0.01

i-nuc	BP(j)	Nuc	#BP_Win	avgMFE	avgZ	avgED	SumZ	SumZ/#TotalWindows	BPs= 1
nt-672	-	U	120	-	-	-	-	-
672	NoBP	U	118	-20.77	-0.96	21.75	-113.61	-0.95
672	786	G	2	-24.3	-0.49	40.08	-0.98	-0.01

i-nuc	BP(j)	Nuc	#BP_Win	avgMFE	avgZ	avgED	SumZ	SumZ/#TotalWindows	BPs= 1
nt-673	-	U	120	-	-	-	-	-
673	NoBP	U	118	-20.88	-0.96	21.87	-112.9	-0.94
673	785	G	2	-24.3	-0.49	40.08	-0.98	-0.01

i-nuc	BP(j)	Nuc	#BP_Win	avgMFE	avgZ	avgED	SumZ	SumZ/#TotalWindows	BPs= 1
nt-674	-	U	120	-	-	-	-	-
674	NoBP	U	118	-20.99	-0.95	21.98	-112.46	-0.94
674	784	A	2	-24.3	-0.49	40.08	-0.98	-0.01

i-nuc	BP(j)	Nuc	#BP_Win	avgMFE	avgZ	avgED	SumZ	SumZ/#TotalWindows	BPs= 0
nt-675	-	U	120	-	-	-	-	-
675	NoBP	U	120	-21.16	-0.94	22.4	-113.0	-0.94

i-nuc	BP(j)	Nuc	#BP_Win	avgMFE	avgZ	avgED	SumZ	SumZ/#TotalWindows	BPs= 1
nt-676	-	U	120	-	-	-	-	-
676	NoBP	U	114	-21.14	-0.96	21.67	-109.15	-0.91
676	782	A	6	-23.83	-0.55	38.77	-3.29	-0.03

i-nuc	BP(j)	Nuc	#BP_Win	avgMFE	avgZ	avgED	SumZ	SumZ/#TotalWindows	BPs= 1
nt-677	-	U	120	-	-	-	-	-
677	NoBP	U	114	-21.26	-0.95	21.78	-108.32	-0.9
677	781	A	6	-23.83	-0.55	38.77	-3.29	-0.03

i-nuc	BP(j)	Nuc	#BP_Win	avgMFE	avgZ	avgED	SumZ	SumZ/#TotalWindows	BPs= 1
nt-678	-	U	120	-	-	-	-	-
678	NoBP	U	114	-21.4	-0.95	21.89	-108.16	-0.9
678	780	A	6	-23.83	-0.55	38.77	-3.29	-0.03

i-nuc	BP(j)	Nuc	#BP_Win	avgMFE	avgZ	avgED	SumZ	SumZ/#TotalWindows	BPs= 1
nt-679	-	U	120	-	-	-	-	-
679	NoBP	U	114	-21.56	-0.95	21.96	-108.4	-0.9
679	779	A	6	-23.83	-0.55	38.77	-3.29	-0.03

i-nuc	BP(j)	Nuc	#BP_Win	avgMFE	avgZ	avgED	SumZ	SumZ/#TotalWindows	BPs= 1
nt-680	-	U	120	-	-	-	-	-
680	NoBP	U	114	-21.72	-0.95	22.06	-108.72	-0.91
680	778	A	6	-23.83	-0.55	38.77	-3.29	-0.03

i-nuc	BP(j)	Nuc	#BP_Win	avgMFE	avgZ	avgED	SumZ	SumZ/#TotalWindows	BPs= 1
nt-681	-	A	120	-	-	-	-	-
681	NoBP	A	114	-21.88	-0.96	22.17	-109.1	-0.91
681	777	U	6	-23.83	-0.55	38.77	-3.29	-0.03

i-nuc	BP(j)	Nuc	#BP_Win	avgMFE	avgZ	avgED	SumZ	SumZ/#TotalWindows	BPs= 2
nt-682	-	A	120	-	-	-	-	-
682	NoBP	A	102	-21.9	-1.01	21.48	-102.95	-0.86
682	700	U	12	-23.22	-0.54	29.13	-6.51	-0.05
682	776	U	6	-23.83	-0.55	38.77	-3.29	-0.03

i-nuc	BP(j)	Nuc	#BP_Win	avgMFE	avgZ	avgED	SumZ	SumZ/#TotalWindows	BPs= 2
nt-683	-	U	120	-	-	-	-	-
683	NoBP	U	83	-23.77	-1.13	21.84	-93.47	-0.78
683	654	A	25	-16.88	-0.52	25.01	-12.96	-0.11
683	699	A	12	-23.22	-0.54	29.13	-6.51	-0.05

i-nuc	BP(j)	Nuc	#BP_Win	avgMFE	avgZ	avgED	SumZ	SumZ/#TotalWindows	BPs= 2
nt-684	-	U	120	-	-	-	-	-
684	NoBP	U	83	-23.98	-1.13	22.04	-93.61	-0.78
684	653	A	25	-16.88	-0.52	25.01	-12.96	-0.11
684	698	A	12	-23.22	-0.54	29.13	-6.51	-0.05

i-nuc	BP(j)	Nuc	#BP_Win	avgMFE	avgZ	avgED	SumZ	SumZ/#TotalWindows	BPs= 4
nt-685	-	G	120	-	-	-	-	-
685	NoBP	G	67	-23.98	-1.16	20.58	-77.58	-0.65
685	572	C	2	-10.9	0.4	26.4	0.81	0.01
685	652	C	25	-16.88	-0.52	25.01	-12.96	-0.11
685	657	C	13	-18.39	-0.01	26.54	-0.09	-0.0
685	792	C	13	-32.31	-1.81	32.36	-23.5	-0.2

i-nuc	BP(j)	Nuc	#BP_Win	avgMFE	avgZ	avgED	SumZ	SumZ/#TotalWindows	BPs= 6
nt-686	-	U	120	-	-	-	-	-
686	NoBP	U	42	-26.4	-1.54	15.72	-64.69	-0.54
686	571	A	2	-10.9	0.4	26.4	0.81	0.01
686	581	A	7	-13.36	-0.51	21.13	-3.55	-0.03
686	651	G	25	-16.88	-0.52	25.01	-12.96	-0.11
686	656	A	13	-18.39	-0.01	26.54	-0.09	-0.0
686	696	A	18	-23.42	-0.54	32.34	-9.8	-0.08
686	791	G	13	-32.31	-1.81	32.36	-23.5	-0.2

i-nuc	BP(j)	Nuc	#BP_Win	avgMFE	avgZ	avgED	SumZ	SumZ/#TotalWindows	BPs= 6
nt-687	-	G	120	-	-	-	-	-
687	570	C	2	-10.9	0.4	26.4	0.81	0.01
687	580	C	7	-13.36	-0.51	21.13	-3.55	-0.03
687	649	C	25	-16.88	-0.52	25.01	-12.96	-0.11
687	NoBP	G	14	-18.99	-0.07	27.72	-1.03	-0.01
687	707	U	39	-26.76	-1.58	14.58	-61.73	-0.51
687	695	U	18	-23.42	-0.54	32.34	-9.8	-0.08
687	790	U	15	-31.87	-1.76	31.9	-26.46	-0.22

i-nuc	BP(j)	Nuc	#BP_Win	avgMFE	avgZ	avgED	SumZ	SumZ/#TotalWindows	BPs= 6
nt-688	-	C	120	-	-	-	-	-
688	NoBP	C	1	-11.2	0.34	25.89	0.34	0.0
688	579	G	7	-13.36	-0.51	21.13	-3.55	-0.03
688	648	G	25	-16.88	-0.52	25.01	-12.96	-0.11
688	655	G	13	-18.39	-0.01	26.54	-0.09	-0.0
688	706	G	40	-26.87	-1.57	14.94	-62.96	-0.52
688	694	G	18	-23.42	-0.54	32.34	-9.8	-0.08
688	789	G	16	-31.54	-1.71	32.6	-27.4	-0.23

i-nuc	BP(j)	Nuc	#BP_Win	avgMFE	avgZ	avgED	SumZ	SumZ/#TotalWindows	BPs= 7
nt-689	-	U	120	-	-	-	-	-
689	578	A	7	-13.36	-0.51	21.13	-3.55	-0.03
689	647	A	25	-16.88	-0.52	25.01	-12.96	-0.11
689	654	A	13	-18.39	-0.01	26.54	-0.09	-0.0
689	705	A	40	-26.87	-1.57	14.94	-62.96	-0.52
689	693	A	18	-23.42	-0.54	32.34	-9.8	-0.08
689	788	G	16	-31.54	-1.71	32.6	-27.4	-0.23
689	799	A	1	-30.8	-1.21	21.63	-1.21	-0.01

i-nuc	BP(j)	Nuc	#BP_Win	avgMFE	avgZ	avgED	SumZ	SumZ/#TotalWindows	BPs= 7
nt-690	-	U	120	-	-	-	-	-
690	577	A	6	-13.53	-0.57	20.85	-3.42	-0.03
690	646	A	24	-17.01	-0.54	25.05	-13.06	-0.11
690	599	A	1	-13.7	0.1	24.14	0.1	0.0
690	653	A	13	-18.39	-0.01	26.54	-0.09	-0.0
690	704	G	40	-26.87	-1.57	14.94	-62.96	-0.52
690	NoBP	U	18	-23.42	-0.54	32.34	-9.8	-0.08
690	787	A	16	-31.54	-1.71	32.6	-27.4	-0.23
690	798	A	2	-30.35	-1.02	21.91	-2.05	-0.02

i-nuc	BP(j)	Nuc	#BP_Win	avgMFE	avgZ	avgED	SumZ	SumZ/#TotalWindows	BPs= 6
nt-691	-	C	120	-	-	-	-	-
691	NoBP	C	36	-20.24	-0.35	28.69	-12.77	-0.11
691	643	G	24	-17.01	-0.54	25.05	-13.06	-0.11
691	598	G	1	-13.7	0.1	24.14	0.1	0.0
691	703	G	40	-26.87	-1.57	14.94	-62.96	-0.52
691	786	G	16	-31.54	-1.71	32.6	-27.4	-0.23
691	797	G	2	-30.35	-1.02	21.91	-2.05	-0.02
691	796	G	1	-28.6	-0.4	26.03	-0.4	-0.0

i-nuc	BP(j)	Nuc	#BP_Win	avgMFE	avgZ	avgED	SumZ	SumZ/#TotalWindows	BPs= 7
nt-692	-	C	120	-	-	-	-	-
692	NoBP	C	23	-22.01	-0.56	30.16	-12.81	-0.11
692	642	G	24	-17.01	-0.54	25.05	-13.06	-0.11
692	597	G	1	-13.7	0.1	24.14	0.1	0.0
692	651	G	13	-18.39	-0.01	26.54	-0.09	-0.0
692	702	G	40	-26.87	-1.57	14.94	-62.96	-0.52
692	785	G	16	-31.54	-1.71	32.6	-27.4	-0.23
692	796	G	2	-30.35	-1.02	21.91	-2.05	-0.02
692	795	G	1	-28.6	-0.4	26.03	-0.4	-0.0

i-nuc	BP(j)	Nuc	#BP_Win	avgMFE	avgZ	avgED	SumZ	SumZ/#TotalWindows	BPs= 5
nt-693	-	A	120	-	-	-	-	-
693	NoBP	A	62	-27.57	-1.52	20.28	-94.09	-0.78
693	641	U	24	-17.01	-0.54	25.05	-13.06	-0.11
693	596	U	1	-13.7	0.1	24.14	0.1	0.0
693	650	U	13	-18.39	-0.01	26.54	-0.09	-0.0
693	689	U	18	-23.42	-0.54	32.34	-9.8	-0.08
693	811	U	2	-30.1	-0.9	25.38	-1.81	-0.02

i-nuc	BP(j)	Nuc	#BP_Win	avgMFE	avgZ	avgED	SumZ	SumZ/#TotalWindows	BPs= 5
nt-694	-	G	120	-	-	-	-	-
694	NoBP	G	61	-27.8	-1.53	20.28	-93.39	-0.78
694	640	U	24	-17.01	-0.54	25.05	-13.06	-0.11
694	595	U	1	-13.7	0.1	24.14	0.1	0.0
694	649	C	13	-18.39	-0.01	26.54	-0.09	-0.0
694	688	C	18	-23.42	-0.54	32.34	-9.8	-0.08
694	810	C	3	-29.9	-0.85	26.76	-2.55	-0.02

i-nuc	BP(j)	Nuc	#BP_Win	avgMFE	avgZ	avgED	SumZ	SumZ/#TotalWindows	BPs= 3
nt-695	-	U	120	-	-	-	-	-
695	NoBP	U	86	-24.81	-1.24	21.77	-106.63	-0.89
695	648	G	13	-18.39	-0.01	26.54	-0.09	-0.0
695	687	G	18	-23.42	-0.54	32.34	-9.8	-0.08
695	809	G	3	-29.9	-0.85	26.76	-2.55	-0.02

i-nuc	BP(j)	Nuc	#BP_Win	avgMFE	avgZ	avgED	SumZ	SumZ/#TotalWindows	BPs= 2
nt-696	-	A	120	-	-	-	-	-
696	NoBP	A	99	-24.12	-1.08	22.49	-106.9	-0.89
696	686	U	18	-23.42	-0.54	32.34	-9.8	-0.08
696	808	U	3	-29.9	-0.85	26.76	-2.55	-0.02

i-nuc	BP(j)	Nuc	#BP_Win	avgMFE	avgZ	avgED	SumZ	SumZ/#TotalWindows	BPs= 1
nt-697	-	A	120	-	-	-	-	-
697	NoBP	A	117	-24.15	-1.0	24.08	-116.77	-0.97
697	807	U	3	-29.9	-0.85	26.76	-2.55	-0.02

i-nuc	BP(j)	Nuc	#BP_Win	avgMFE	avgZ	avgED	SumZ	SumZ/#TotalWindows	BPs= 3
nt-698	-	A	120	-	-	-	-	-
698	NoBP	A	104	-24.51	-1.06	23.6	-110.28	-0.92
698	590	U	1	-13.7	0.1	24.14	0.1	0.0
698	684	U	12	-23.22	-0.54	29.13	-6.51	-0.05
698	806	U	3	-29.9	-0.85	26.76	-2.55	-0.02

i-nuc	BP(j)	Nuc	#BP_Win	avgMFE	avgZ	avgED	SumZ	SumZ/#TotalWindows	BPs= 2
nt-699	-	A	120	-	-	-	-	-
699	NoBP	A	107	-24.8	-1.05	23.81	-112.47	-0.94
699	589	U	1	-13.7	0.1	24.14	0.1	0.0
699	683	U	12	-23.22	-0.54	29.13	-6.51	-0.05

i-nuc	BP(j)	Nuc	#BP_Win	avgMFE	avgZ	avgED	SumZ	SumZ/#TotalWindows	BPs= 2
nt-700	-	U	120	-	-	-	-	-
700	NoBP	U	107	-24.95	-1.04	23.95	-111.69	-0.93
700	588	G	1	-13.7	0.1	24.14	0.1	0.0
700	682	A	12	-23.22	-0.54	29.13	-6.51	-0.05

i-nuc	BP(j)	Nuc	#BP_Win	avgMFE	avgZ	avgED	SumZ	SumZ/#TotalWindows	BPs= 3
nt-701	-	A	120	-	-	-	-	-
701	NoBP	A	79	-23.53	-0.95	21.23	-75.16	-0.63
701	587	U	1	-13.7	0.1	24.14	0.1	0.0
701	743	U	24	-25.02	-0.62	30.51	-14.8	-0.12
701	776	U	16	-31.54	-1.71	32.6	-27.4	-0.23

i-nuc	BP(j)	Nuc	#BP_Win	avgMFE	avgZ	avgED	SumZ	SumZ/#TotalWindows	BPs= 7
nt-702	-	G	120	-	-	-	-	-
702	NoBP	G	9	-27.41	-0.14	36.0	-1.24	-0.01
702	586	C	1	-13.7	0.1	24.14	0.1	0.0
702	609	C	1	-14.7	0.3	28.83	0.3	0.0
702	607	C	16	-18.74	-0.65	25.12	-10.43	-0.09
702	624	C	13	-18.39	-0.01	26.54	-0.09	-0.0
702	692	C	40	-26.87	-1.57	14.94	-62.96	-0.52
702	742	C	24	-25.02	-0.62	30.51	-14.8	-0.12
702	775	C	16	-31.54	-1.71	32.6	-27.4	-0.23

i-nuc	BP(j)	Nuc	#BP_Win	avgMFE	avgZ	avgED	SumZ	SumZ/#TotalWindows	BPs= 6
nt-703	-	G	120	-	-	-	-	-
703	NoBP	G	10	-27.67	-0.08	34.74	-0.78	-0.01
703	608	C	1	-14.7	0.3	28.83	0.3	0.0
703	606	C	16	-18.74	-0.65	25.12	-10.43	-0.09
703	623	C	13	-18.39	-0.01	26.54	-0.09	-0.0
703	691	C	40	-26.87	-1.57	14.94	-62.96	-0.52
703	741	C	24	-25.02	-0.62	30.51	-14.8	-0.12
703	774	C	16	-31.54	-1.71	32.6	-27.4	-0.23

i-nuc	BP(j)	Nuc	#BP_Win	avgMFE	avgZ	avgED	SumZ	SumZ/#TotalWindows	BPs= 6
nt-704	-	G	120	-	-	-	-	-
704	607	C	1	-14.7	0.3	28.83	0.3	0.0
704	605	C	16	-18.74	-0.65	25.12	-10.43	-0.09
704	622	C	13	-18.39	-0.01	26.54	-0.09	-0.0
704	690	U	40	-26.87	-1.57	14.94	-62.96	-0.52
704	740	C	24	-25.02	-0.62	30.51	-14.8	-0.12
704	773	C	16	-31.54	-1.71	32.6	-27.4	-0.23
704	NoBP	G	10	-29.44	-0.14	33.78	-1.35	-0.01

i-nuc	BP(j)	Nuc	#BP_Win	avgMFE	avgZ	avgED	SumZ	SumZ/#TotalWindows	BPs= 5
nt-705	-	A	120	-	-	-	-	-
705	604	U	16	-18.74	-0.65	25.12	-10.43	-0.09
705	621	U	13	-18.39	-0.01	26.54	-0.09	-0.0
705	689	U	40	-26.87	-1.57	14.94	-62.96	-0.52
705	739	U	24	-25.02	-0.62	30.51	-14.8	-0.12
705	772	U	16	-31.54	-1.71	32.6	-27.4	-0.23
705	NoBP	A	11	-29.69	-0.18	31.64	-2.03	-0.02

i-nuc	BP(j)	Nuc	#BP_Win	avgMFE	avgZ	avgED	SumZ	SumZ/#TotalWindows	BPs= 4
nt-706	-	G	120	-	-	-	-	-
706	603	C	15	-18.89	-0.69	25.19	-10.3	-0.09
706	620	C	13	-18.39	-0.01	26.54	-0.09	-0.0
706	688	C	40	-26.87	-1.57	14.94	-62.96	-0.52
706	736	C	24	-25.02	-0.62	30.51	-14.8	-0.12
706	NoBP	G	28	-30.84	-1.08	31.42	-30.12	-0.25

i-nuc	BP(j)	Nuc	#BP_Win	avgMFE	avgZ	avgED	SumZ	SumZ/#TotalWindows	BPs= 5
nt-707	-	U	120	-	-	-	-	-
707	NoBP	U	27	-24.27	-0.48	26.87	-13.08	-0.11
707	619	A	13	-18.39	-0.01	26.54	-0.09	-0.0
707	687	G	39	-26.76	-1.58	14.58	-61.73	-0.51
707	735	G	24	-25.02	-0.62	30.51	-14.8	-0.12
707	770	A	16	-31.54	-1.71	32.6	-27.4	-0.23
707	724	A	1	-31.2	-1.23	28.96	-1.23	-0.01

i-nuc	BP(j)	Nuc	#BP_Win	avgMFE	avgZ	avgED	SumZ	SumZ/#TotalWindows	BPs= 3
nt-708	-	U	120	-	-	-	-	-
708	NoBP	U	23	-22.53	-0.57	23.31	-13.15	-0.11
708	723	A	57	-25.68	-1.1	19.53	-62.76	-0.52
708	734	A	24	-25.02	-0.62	30.51	-14.8	-0.12
708	769	A	16	-31.54	-1.71	32.6	-27.4	-0.23

i-nuc	BP(j)	Nuc	#BP_Win	avgMFE	avgZ	avgED	SumZ	SumZ/#TotalWindows	BPs= 4
nt-709	-	G	120	-	-	-	-	-
709	NoBP	G	12	-25.77	-0.46	20.83	-5.48	-0.05
709	600	C	9	-19.16	-0.72	26.47	-6.46	-0.05
709	722	C	74	-26.85	-1.23	22.4	-90.77	-0.76
709	733	C	24	-25.02	-0.62	30.51	-14.8	-0.12
709	828	C	1	-35.4	-1.61	8.48	-1.61	-0.01

i-nuc	BP(j)	Nuc	#BP_Win	avgMFE	avgZ	avgED	SumZ	SumZ/#TotalWindows	BPs= 4
nt-710	-	C	120	-	-	-	-	-
710	NoBP	C	14	-24.66	-0.49	20.91	-6.92	-0.06
710	598	G	6	-19.75	-0.78	28.06	-4.7	-0.04
710	721	G	74	-26.85	-1.23	22.4	-90.77	-0.76
710	732	G	24	-25.02	-0.62	30.51	-14.8	-0.12
710	827	G	2	-33.9	-1.18	10.13	-2.35	-0.02

i-nuc	BP(j)	Nuc	#BP_Win	avgMFE	avgZ	avgED	SumZ	SumZ/#TotalWindows	BPs= 3
nt-711	-	U	120	-	-	-	-	-
711	597	G	6	-19.75	-0.78	28.06	-4.7	-0.04
711	NoBP	U	38	-25.26	-0.58	26.58	-22.03	-0.18
711	720	A	74	-26.85	-1.23	22.4	-90.77	-0.76
711	826	A	2	-33.9	-1.18	10.13	-2.35	-0.02

i-nuc	BP(j)	Nuc	#BP_Win	avgMFE	avgZ	avgED	SumZ	SumZ/#TotalWindows	BPs= 3
nt-712	-	A	120	-	-	-	-	-
712	596	U	4	-20.25	-0.98	25.96	-3.9	-0.03
712	NoBP	A	41	-25.87	-0.61	25.45	-24.93	-0.21
712	719	U	74	-26.85	-1.23	22.4	-90.77	-0.76
712	660	U	1	-18.3	-0.4	33.18	-0.4	-0.0

i-nuc	BP(j)	Nuc	#BP_Win	avgMFE	avgZ	avgED	SumZ	SumZ/#TotalWindows	BPs= 4
nt-713	-	A	120	-	-	-	-	-
713	595	U	2	-20.7	-1.2	22.11	-2.41	-0.02
713	NoBP	A	92	-26.96	-1.1	21.6	-101.22	-0.84
713	602	U	1	-19.2	-0.92	19.61	-0.92	-0.01
713	659	U	1	-18.3	-0.4	33.18	-0.4	-0.0
713	731	U	24	-25.02	-0.62	30.51	-14.8	-0.12

i-nuc	BP(j)	Nuc	#BP_Win	avgMFE	avgZ	avgED	SumZ	SumZ/#TotalWindows	BPs= 4
nt-714	-	A	120	-	-	-	-	-
714	NoBP	A	83	-26.22	-1.14	22.82	-94.95	-0.79
714	601	U	1	-19.2	-0.92	19.61	-0.92	-0.01
714	658	U	1	-18.3	-0.4	33.18	-0.4	-0.0
714	730	U	24	-25.02	-0.62	30.51	-14.8	-0.12
714	823	U	11	-32.4	-0.72	11.46	-7.95	-0.07

i-nuc	BP(j)	Nuc	#BP_Win	avgMFE	avgZ	avgED	SumZ	SumZ/#TotalWindows	BPs= 4
nt-715	-	G	120	-	-	-	-	-
715	NoBP	G	81	-26.25	-1.16	22.83	-93.71	-0.78
715	600	C	1	-19.2	-0.92	19.61	-0.92	-0.01
715	657	C	1	-18.3	-0.4	33.18	-0.4	-0.0
715	729	U	24	-25.02	-0.62	30.51	-14.8	-0.12
715	822	C	13	-32.06	-0.62	13.01	-8.01	-0.07

i-nuc	BP(j)	Nuc	#BP_Win	avgMFE	avgZ	avgED	SumZ	SumZ/#TotalWindows	BPs= 3
nt-716	-	U	120	-	-	-	-	-
716	NoBP	U	94	-27.15	-1.07	21.45	-100.93	-0.84
716	599	A	1	-19.2	-0.92	19.61	-0.92	-0.01
716	656	A	1	-18.3	-0.4	33.18	-0.4	-0.0
716	728	A	24	-25.02	-0.62	30.51	-14.8	-0.12

i-nuc	BP(j)	Nuc	#BP_Win	avgMFE	avgZ	avgED	SumZ	SumZ/#TotalWindows	BPs= 4
nt-717	-	C	120	-	-	-	-	-
717	598	G	1	-19.2	-0.92	19.61	-0.92	-0.01
717	NoBP	C	79	-26.42	-1.17	22.43	-92.8	-0.77
717	655	G	1	-18.3	-0.4	33.18	-0.4	-0.0
717	727	G	24	-25.02	-0.62	30.51	-14.8	-0.12
717	820	G	15	-31.73	-0.52	15.73	-7.8	-0.07

i-nuc	BP(j)	Nuc	#BP_Win	avgMFE	avgZ	avgED	SumZ	SumZ/#TotalWindows	BPs= 1
nt-718	-	A	120	-	-	-	-	-
718	NoBP	A	105	-26.05	-1.03	24.36	-108.08	-0.9
718	819	U	15	-31.73	-0.52	15.73	-7.8	-0.07

i-nuc	BP(j)	Nuc	#BP_Win	avgMFE	avgZ	avgED	SumZ	SumZ/#TotalWindows	BPs= 3
nt-719	-	U	120	-	-	-	-	-
719	NoBP	U	30	-24.71	-0.54	28.92	-16.13	-0.13
719	712	A	74	-26.85	-1.23	22.4	-90.77	-0.76
719	651	G	1	-18.3	-0.4	33.18	-0.4	-0.0
719	818	G	15	-31.73	-0.52	15.73	-7.8	-0.07

i-nuc	BP(j)	Nuc	#BP_Win	avgMFE	avgZ	avgED	SumZ	SumZ/#TotalWindows	BPs= 3
nt-720	-	A	120	-	-	-	-	-
720	NoBP	A	30	-25.11	-0.52	28.84	-15.55	-0.13
720	711	U	74	-26.85	-1.23	22.4	-90.77	-0.76
720	650	U	1	-18.3	-0.4	33.18	-0.4	-0.0
720	817	U	15	-31.73	-0.52	15.73	-7.8	-0.07

i-nuc	BP(j)	Nuc	#BP_Win	avgMFE	avgZ	avgED	SumZ	SumZ/#TotalWindows	BPs= 2
nt-721	-	G	120	-	-	-	-	-
721	NoBP	G	45	-27.6	-0.51	24.35	-22.89	-0.19
721	710	C	74	-26.85	-1.23	22.4	-90.77	-0.76
721	649	C	1	-18.3	-0.4	33.18	-0.4	-0.0

i-nuc	BP(j)	Nuc	#BP_Win	avgMFE	avgZ	avgED	SumZ	SumZ/#TotalWindows	BPs= 3
nt-722	-	C	120	-	-	-	-	-
722	709	G	74	-26.85	-1.23	22.4	-90.77	-0.76
722	648	G	1	-18.3	-0.4	33.18	-0.4	-0.0
722	NoBP	C	30	-25.99	-0.52	28.25	-15.45	-0.13
722	815	G	15	-31.73	-0.52	15.73	-7.8	-0.07

i-nuc	BP(j)	Nuc	#BP_Win	avgMFE	avgZ	avgED	SumZ	SumZ/#TotalWindows	BPs= 1
nt-723	-	A	120	-	-	-	-	-
723	NoBP	A	63	-28.73	-0.82	26.19	-51.83	-0.43
723	708	U	57	-25.68	-1.1	19.53	-62.76	-0.52

i-nuc	BP(j)	Nuc	#BP_Win	avgMFE	avgZ	avgED	SumZ	SumZ/#TotalWindows	BPs= 3
nt-724	-	A	120	-	-	-	-	-
724	NoBP	A	61	-26.46	-0.75	28.63	-45.81	-0.38
724	660	U	36	-26.72	-1.64	13.15	-58.96	-0.49
724	707	U	1	-31.2	-1.23	28.96	-1.23	-0.01
724	813	U	22	-30.9	-0.4	22.39	-8.83	-0.07

i-nuc	BP(j)	Nuc	#BP_Win	avgMFE	avgZ	avgED	SumZ	SumZ/#TotalWindows	BPs= 5
nt-725	-	G	120	-	-	-	-	-
725	NoBP	G	38	-23.94	-0.45	29.07	-17.09	-0.14
725	659	U	36	-26.72	-1.64	13.15	-58.96	-0.49
725	764	C	16	-31.54	-1.71	32.6	-27.4	-0.23
725	812	U	22	-30.9	-0.4	22.39	-8.83	-0.07
725	831	C	4	-29.6	-0.03	21.05	-0.13	-0.0
725	841	U	4	-31.35	-0.59	11.75	-2.35	-0.02

i-nuc	BP(j)	Nuc	#BP_Win	avgMFE	avgZ	avgED	SumZ	SumZ/#TotalWindows	BPs= 5
nt-726	-	A	120	-	-	-	-	-
726	NoBP	A	36	-23.93	-0.47	29.36	-16.89	-0.14
726	658	U	36	-26.72	-1.64	13.15	-58.96	-0.49
726	763	U	16	-31.54	-1.71	32.6	-27.4	-0.23
726	811	U	22	-30.9	-0.4	22.39	-8.83	-0.07
726	830	U	4	-29.6	-0.03	21.05	-0.13	-0.0
726	840	U	6	-30.75	-0.37	13.07	-2.24	-0.02

i-nuc	BP(j)	Nuc	#BP_Win	avgMFE	avgZ	avgED	SumZ	SumZ/#TotalWindows	BPs= 6
nt-727	-	G	120	-	-	-	-	-
727	NoBP	G	11	-22.04	-0.18	27.03	-2.01	-0.02
727	657	C	36	-26.72	-1.64	13.15	-58.96	-0.49
727	717	C	24	-25.02	-0.62	30.51	-14.8	-0.12
727	762	C	16	-31.54	-1.71	32.6	-27.4	-0.23
727	810	C	22	-30.9	-0.4	22.39	-8.83	-0.07
727	829	C	4	-29.6	-0.03	21.05	-0.13	-0.0
727	839	C	7	-30.49	-0.29	13.54	-2.05	-0.02

i-nuc	BP(j)	Nuc	#BP_Win	avgMFE	avgZ	avgED	SumZ	SumZ/#TotalWindows	BPs= 3
nt-728	-	A	120	-	-	-	-	-
728	NoBP	A	73	-27.57	-0.96	18.41	-69.95	-0.58
728	716	U	24	-25.02	-0.62	30.51	-14.8	-0.12
728	761	U	16	-31.54	-1.71	32.6	-27.4	-0.23
728	838	U	7	-30.49	-0.29	13.54	-2.05	-0.02

i-nuc	BP(j)	Nuc	#BP_Win	avgMFE	avgZ	avgED	SumZ	SumZ/#TotalWindows	BPs= 3
nt-729	-	U	120	-	-	-	-	-
729	NoBP	U	53	-29.55	-0.73	26.14	-38.47	-0.32
729	655	G	36	-26.72	-1.64	13.15	-58.96	-0.49
729	715	G	24	-25.02	-0.62	30.51	-14.8	-0.12
729	837	A	7	-30.49	-0.29	13.54	-2.05	-0.02

i-nuc	BP(j)	Nuc	#BP_Win	avgMFE	avgZ	avgED	SumZ	SumZ/#TotalWindows	BPs= 3
nt-730	-	U	120	-	-	-	-	-
730	NoBP	U	53	-29.75	-0.73	26.02	-38.68	-0.32
730	654	A	36	-26.72	-1.64	13.15	-58.96	-0.49
730	714	A	24	-25.02	-0.62	30.51	-14.8	-0.12
730	836	A	7	-30.49	-0.29	13.54	-2.05	-0.02

i-nuc	BP(j)	Nuc	#BP_Win	avgMFE	avgZ	avgED	SumZ	SumZ/#TotalWindows	BPs= 3
nt-731	-	U	120	-	-	-	-	-
731	NoBP	U	53	-29.96	-0.73	25.93	-38.87	-0.32
731	653	A	36	-26.72	-1.64	13.15	-58.96	-0.49
731	713	A	24	-25.02	-0.62	30.51	-14.8	-0.12
731	835	A	7	-30.49	-0.29	13.54	-2.05	-0.02

i-nuc	BP(j)	Nuc	#BP_Win	avgMFE	avgZ	avgED	SumZ	SumZ/#TotalWindows	BPs= 3
nt-732	-	G	120	-	-	-	-	-
732	NoBP	G	19	-29.48	-1.4	31.7	-26.67	-0.22
732	652	C	36	-26.72	-1.64	13.15	-58.96	-0.49
732	710	C	24	-25.02	-0.62	30.51	-14.8	-0.12
732	805	C	41	-30.55	-0.35	21.07	-14.33	-0.12

i-nuc	BP(j)	Nuc	#BP_Win	avgMFE	avgZ	avgED	SumZ	SumZ/#TotalWindows	BPs= 4
nt-733	-	C	120	-	-	-	-	-
733	NoBP	C	3	-21.27	0.38	30.63	1.13	0.01
733	651	G	36	-26.72	-1.64	13.15	-58.96	-0.49
733	709	G	24	-25.02	-0.62	30.51	-14.8	-0.12
733	754	G	16	-31.54	-1.71	32.6	-27.4	-0.23
733	804	G	41	-30.55	-0.35	21.07	-14.33	-0.12

i-nuc	BP(j)	Nuc	#BP_Win	avgMFE	avgZ	avgED	SumZ	SumZ/#TotalWindows	BPs= 4
nt-734	-	A	120	-	-	-	-	-
734	NoBP	A	4	-23.65	0.32	33.15	1.28	0.01
734	650	U	35	-26.84	-1.68	12.63	-58.74	-0.49
734	708	U	24	-25.02	-0.62	30.51	-14.8	-0.12
734	753	U	16	-31.54	-1.71	32.6	-27.4	-0.23
734	803	U	41	-30.55	-0.35	21.07	-14.33	-0.12

i-nuc	BP(j)	Nuc	#BP_Win	avgMFE	avgZ	avgED	SumZ	SumZ/#TotalWindows	BPs= 3
nt-735	-	G	120	-	-	-	-	-
735	649	C	34	-26.95	-1.72	11.96	-58.43	-0.49
735	NoBP	G	46	-29.97	-0.28	22.56	-12.88	-0.11
735	707	U	24	-25.02	-0.62	30.51	-14.8	-0.12
735	752	C	16	-31.54	-1.71	32.6	-27.4	-0.23

i-nuc	BP(j)	Nuc	#BP_Win	avgMFE	avgZ	avgED	SumZ	SumZ/#TotalWindows	BPs= 2
nt-736	-	C	120	-	-	-	-	-
736	648	G	32	-27.24	-1.8	11.09	-57.65	-0.48
736	NoBP	C	64	-30.24	-0.63	25.26	-40.51	-0.34
736	706	G	24	-25.02	-0.62	30.51	-14.8	-0.12

i-nuc	BP(j)	Nuc	#BP_Win	avgMFE	avgZ	avgED	SumZ	SumZ/#TotalWindows	BPs= 2
nt-737	-	U	120	-	-	-	-	-
737	647	A	30	-27.32	-1.83	11.0	-54.77	-0.46
737	NoBP	U	49	-27.35	-0.87	31.27	-42.46	-0.35
737	800	A	41	-30.55	-0.35	21.07	-14.33	-0.12

i-nuc	BP(j)	Nuc	#BP_Win	avgMFE	avgZ	avgED	SumZ	SumZ/#TotalWindows	BPs= 0
nt-738	-	A	120	-	-	-	-	-
738	NoBP	A	120	-28.46	-0.92	22.87	-109.89	-0.92

i-nuc	BP(j)	Nuc	#BP_Win	avgMFE	avgZ	avgED	SumZ	SumZ/#TotalWindows	BPs= 3
nt-739	-	U	120	-	-	-	-	-
739	NoBP	U	30	-26.97	-1.39	16.27	-41.81	-0.35
739	750	A	22	-30.62	-1.75	26.37	-38.47	-0.32
739	705	A	24	-25.02	-0.62	30.51	-14.8	-0.12
739	798	A	44	-30.34	-0.29	21.91	-12.82	-0.11

i-nuc	BP(j)	Nuc	#BP_Win	avgMFE	avgZ	avgED	SumZ	SumZ/#TotalWindows	BPs= 3
nt-740	-	C	120	-	-	-	-	-
740	NoBP	C	28	-26.91	-1.26	17.66	-35.3	-0.29
740	749	G	24	-30.47	-1.78	24.94	-42.69	-0.36
740	704	G	24	-25.02	-0.62	30.51	-14.8	-0.12
740	797	G	44	-30.34	-0.29	21.91	-12.82	-0.11

i-nuc	BP(j)	Nuc	#BP_Win	avgMFE	avgZ	avgED	SumZ	SumZ/#TotalWindows	BPs= 6
nt-741	-	C	120	-	-	-	-	-
741	NoBP	C	14	-26.44	-1.63	15.4	-22.83	-0.19
741	643	G	8	-28.04	-1.81	10.53	-14.5	-0.12
741	748	G	24	-30.47	-1.78	24.94	-42.69	-0.36
741	703	G	24	-25.02	-0.62	30.51	-14.8	-0.12
741	796	G	44	-30.34	-0.29	21.91	-12.82	-0.11
741	789	G	5	-26.8	0.71	36.39	3.53	0.03
741	859	G	1	-26.7	0.68	27.23	0.68	0.01

i-nuc	BP(j)	Nuc	#BP_Win	avgMFE	avgZ	avgED	SumZ	SumZ/#TotalWindows	BPs= 6
nt-742	-	C	120	-	-	-	-	-
742	NoBP	C	14	-26.49	-1.47	16.48	-20.52	-0.17
742	642	G	8	-28.04	-1.81	10.53	-14.5	-0.12
742	747	G	24	-30.47	-1.78	24.94	-42.69	-0.36
742	702	G	24	-25.02	-0.62	30.51	-14.8	-0.12
742	795	G	44	-30.34	-0.29	21.91	-12.82	-0.11
742	788	G	5	-26.8	0.71	36.39	3.53	0.03
742	858	G	1	-26.7	0.68	27.23	0.68	0.01

i-nuc	BP(j)	Nuc	#BP_Win	avgMFE	avgZ	avgED	SumZ	SumZ/#TotalWindows	BPs= 3
nt-743	-	U	120	-	-	-	-	-
743	NoBP	U	90	-29.58	-0.98	21.04	-88.39	-0.74
743	701	A	24	-25.02	-0.62	30.51	-14.8	-0.12
743	787	A	5	-26.8	0.71	36.39	3.53	0.03
743	857	A	1	-26.7	0.68	27.23	0.68	0.01

i-nuc	BP(j)	Nuc	#BP_Win	avgMFE	avgZ	avgED	SumZ	SumZ/#TotalWindows	BPs= 1
nt-744	-	C	120	-	-	-	-	-
744	NoBP	C	115	-28.61	-0.87	23.26	-100.44	-0.84
744	786	G	5	-26.8	0.71	36.39	3.53	0.03

i-nuc	BP(j)	Nuc	#BP_Win	avgMFE	avgZ	avgED	SumZ	SumZ/#TotalWindows	BPs= 1
nt-745	-	A	120	-	-	-	-	-
745	NoBP	A	112	-28.58	-0.72	25.02	-80.22	-0.67
745	639	U	8	-28.04	-1.81	10.53	-14.5	-0.12

i-nuc	BP(j)	Nuc	#BP_Win	avgMFE	avgZ	avgED	SumZ	SumZ/#TotalWindows	BPs= 2
nt-746	-	C	120	-	-	-	-	-
746	NoBP	C	46	-27.75	-1.16	28.28	-53.56	-0.45
746	638	G	8	-28.04	-1.81	10.53	-14.5	-0.12
746	765	G	66	-29.18	-0.37	23.22	-24.64	-0.21

i-nuc	BP(j)	Nuc	#BP_Win	avgMFE	avgZ	avgED	SumZ	SumZ/#TotalWindows	BPs= 5
nt-747	-	G	120	-	-	-	-	-
747	637	C	8	-28.04	-1.81	10.53	-14.5	-0.12
747	742	C	24	-30.47	-1.78	24.94	-42.69	-0.36
747	763	U	3	-28.33	-1.57	18.96	-4.7	-0.04
747	764	C	66	-29.18	-0.37	23.22	-24.64	-0.21
747	775	C	19	-24.29	-0.22	35.29	-4.13	-0.03

i-nuc	BP(j)	Nuc	#BP_Win	avgMFE	avgZ	avgED	SumZ	SumZ/#TotalWindows	BPs= 3
nt-748	-	G	120	-	-	-	-	-
748	NoBP	G	7	-28.19	-1.79	10.92	-12.53	-0.1
748	741	C	24	-30.47	-1.78	24.94	-42.69	-0.36
748	762	C	70	-29.09	-0.41	23.23	-28.76	-0.24
748	774	C	19	-24.29	-0.22	35.29	-4.13	-0.03

i-nuc	BP(j)	Nuc	#BP_Win	avgMFE	avgZ	avgED	SumZ	SumZ/#TotalWindows	BPs= 3
nt-749	-	G	120	-	-	-	-	-
749	NoBP	G	7	-27.51	-1.36	15.75	-9.5	-0.08
749	740	C	24	-30.47	-1.78	24.94	-42.69	-0.36
749	761	U	70	-29.09	-0.41	23.23	-28.76	-0.24
749	773	C	19	-24.29	-0.22	35.29	-4.13	-0.03

i-nuc	BP(j)	Nuc	#BP_Win	avgMFE	avgZ	avgED	SumZ	SumZ/#TotalWindows	BPs= 3
nt-750	-	A	120	-	-	-	-	-
750	739	U	22	-30.62	-1.75	26.37	-38.47	-0.32
750	NoBP	A	7	-26.84	-0.96	19.85	-6.72	-0.06
750	760	U	72	-29.08	-0.46	22.85	-32.98	-0.27
750	772	U	19	-24.29	-0.22	35.29	-4.13	-0.03

i-nuc	BP(j)	Nuc	#BP_Win	avgMFE	avgZ	avgED	SumZ	SumZ/#TotalWindows	BPs= 4
nt-751	-	C	120	-	-	-	-	-
751	NoBP	C	24	-30.36	-1.74	25.24	-41.88	-0.35
751	635	G	1	-28.7	-1.83	10.84	-1.83	-0.02
751	759	G	73	-29.07	-0.48	22.65	-34.75	-0.29
751	771	G	19	-24.29	-0.22	35.29	-4.13	-0.03
751	859	G	3	-23.4	1.13	42.92	3.38	0.03

i-nuc	BP(j)	Nuc	#BP_Win	avgMFE	avgZ	avgED	SumZ	SumZ/#TotalWindows	BPs= 5
nt-752	-	C	120	-	-	-	-	-
752	NoBP	C	8	-27.38	-1.43	15.28	-11.47	-0.1
752	634	G	1	-28.7	-1.83	10.84	-1.83	-0.02
752	758	G	73	-29.07	-0.48	22.65	-34.75	-0.29
752	766	G	19	-24.29	-0.22	35.29	-4.13	-0.03
752	735	G	16	-31.54	-1.71	32.6	-27.4	-0.23
752	858	G	3	-23.4	1.13	42.92	3.38	0.03

i-nuc	BP(j)	Nuc	#BP_Win	avgMFE	avgZ	avgED	SumZ	SumZ/#TotalWindows	BPs= 5
nt-753	-	U	120	-	-	-	-	-
753	NoBP	U	7	-28.07	-1.85	10.28	-12.93	-0.11
753	757	A	73	-29.07	-0.48	22.65	-34.75	-0.29
753	765	G	19	-24.29	-0.22	35.29	-4.13	-0.03
753	734	A	16	-31.54	-1.71	32.6	-27.4	-0.23
753	857	A	3	-23.4	1.13	42.92	3.38	0.03
753	856	A	2	-23.4	1.19	47.2	2.38	0.02

i-nuc	BP(j)	Nuc	#BP_Win	avgMFE	avgZ	avgED	SumZ	SumZ/#TotalWindows	BPs= 3
nt-754	-	G	120	-	-	-	-	-
754	NoBP	G	83	-28.72	-0.5	22.77	-41.27	-0.34
754	764	C	19	-24.29	-0.22	35.29	-4.13	-0.03
754	733	C	16	-31.54	-1.71	32.6	-27.4	-0.23
754	855	C	2	-23.4	1.19	47.2	2.38	0.02

i-nuc	BP(j)	Nuc	#BP_Win	avgMFE	avgZ	avgED	SumZ	SumZ/#TotalWindows	BPs= 1
nt-755	-	A	120	-	-	-	-	-
755	NoBP	A	101	-29.02	-0.63	25.15	-63.46	-0.53
755	763	U	19	-24.29	-0.22	35.29	-4.13	-0.03

i-nuc	BP(j)	Nuc	#BP_Win	avgMFE	avgZ	avgED	SumZ	SumZ/#TotalWindows	BPs= 0
nt-756	-	A	120	-	-	-	-	-
756	NoBP	A	120	-28.24	-0.54	27.03	-64.87	-0.54

i-nuc	BP(j)	Nuc	#BP_Win	avgMFE	avgZ	avgED	SumZ	SumZ/#TotalWindows	BPs= 1
nt-757	-	A	120	-	-	-	-	-
757	NoBP	A	47	-26.9	-0.58	34.54	-27.31	-0.23
757	753	U	73	-29.07	-0.48	22.65	-34.75	-0.29

i-nuc	BP(j)	Nuc	#BP_Win	avgMFE	avgZ	avgED	SumZ	SumZ/#TotalWindows	BPs= 2
nt-758	-	G	120	-	-	-	-	-
758	NoBP	G	38	-27.56	-0.9	32.87	-34.33	-0.29
758	752	C	73	-29.07	-0.48	22.65	-34.75	-0.29
758	852	U	9	-23.8	1.09	45.01	9.81	0.08

i-nuc	BP(j)	Nuc	#BP_Win	avgMFE	avgZ	avgED	SumZ	SumZ/#TotalWindows	BPs= 2
nt-759	-	G	120	-	-	-	-	-
759	NoBP	G	38	-27.52	-0.84	33.49	-32.01	-0.27
759	751	C	73	-29.07	-0.48	22.65	-34.75	-0.29
759	851	U	9	-23.8	1.09	45.01	9.81	0.08

i-nuc	BP(j)	Nuc	#BP_Win	avgMFE	avgZ	avgED	SumZ	SumZ/#TotalWindows	BPs= 3
nt-760	-	U	120	-	-	-	-	-
760	NoBP	U	36	-27.63	-0.92	33.36	-33.3	-0.28
760	750	A	72	-29.08	-0.46	22.85	-32.98	-0.27
760	850	A	9	-23.8	1.09	45.01	9.81	0.08
760	799	A	3	-26.2	0.45	34.05	1.34	0.01

i-nuc	BP(j)	Nuc	#BP_Win	avgMFE	avgZ	avgED	SumZ	SumZ/#TotalWindows	BPs= 4
nt-761	-	U	120	-	-	-	-	-
761	NoBP	U	21	-24.72	-0.4	32.81	-8.35	-0.07
761	749	G	70	-29.09	-0.41	23.23	-28.76	-0.24
761	728	A	16	-31.54	-1.71	32.6	-27.4	-0.23
761	849	A	9	-23.8	1.09	45.01	9.81	0.08
761	798	A	4	-26.2	0.48	33.35	1.91	0.02

i-nuc	BP(j)	Nuc	#BP_Win	avgMFE	avgZ	avgED	SumZ	SumZ/#TotalWindows	BPs= 4
nt-762	-	C	120	-	-	-	-	-
762	NoBP	C	21	-24.54	-0.26	34.06	-5.46	-0.05
762	748	G	70	-29.09	-0.41	23.23	-28.76	-0.24
762	727	G	16	-31.54	-1.71	32.6	-27.4	-0.23
762	848	G	9	-23.8	1.09	45.01	9.81	0.08
762	797	G	4	-26.2	0.48	33.35	1.91	0.02

i-nuc	BP(j)	Nuc	#BP_Win	avgMFE	avgZ	avgED	SumZ	SumZ/#TotalWindows	BPs= 6
nt-763	-	U	120	-	-	-	-	-
763	747	G	3	-28.33	-1.57	18.96	-4.7	-0.04
763	NoBP	U	67	-29.12	-0.36	23.42	-24.06	-0.2
763	755	A	19	-24.29	-0.22	35.29	-4.13	-0.03
763	726	A	16	-31.54	-1.71	32.6	-27.4	-0.23
763	847	A	9	-23.8	1.09	45.01	9.81	0.08
763	796	G	4	-26.2	0.48	33.35	1.91	0.02
763	798	A	2	-24.9	0.88	36.05	1.75	0.01

i-nuc	BP(j)	Nuc	#BP_Win	avgMFE	avgZ	avgED	SumZ	SumZ/#TotalWindows	BPs= 5
nt-764	-	C	120	-	-	-	-	-
764	NoBP	C	13	-24.6	0.69	40.71	9.01	0.08
764	747	G	66	-29.18	-0.37	23.22	-24.64	-0.21
764	754	G	19	-24.29	-0.22	35.29	-4.13	-0.03
764	725	G	16	-31.54	-1.71	32.6	-27.4	-0.23
764	795	G	4	-26.2	0.48	33.35	1.91	0.02
764	797	G	2	-24.9	0.88	36.05	1.75	0.01

i-nuc	BP(j)	Nuc	#BP_Win	avgMFE	avgZ	avgED	SumZ	SumZ/#TotalWindows	BPs= 4
nt-765	-	G	120	-	-	-	-	-
765	746	C	66	-29.18	-0.37	23.22	-24.64	-0.21
765	753	U	19	-24.29	-0.22	35.29	-4.13	-0.03
765	NoBP	G	29	-28.2	-0.5	37.28	-14.49	-0.12
765	864	C	2	-25.65	0.56	36.75	1.13	0.01
765	794	U	4	-26.2	0.48	33.35	1.91	0.02

i-nuc	BP(j)	Nuc	#BP_Win	avgMFE	avgZ	avgED	SumZ	SumZ/#TotalWindows	BPs= 2
nt-766	-	G	120	-	-	-	-	-
766	NoBP	G	99	-28.72	-0.35	28.05	-34.34	-0.29
766	752	C	19	-24.29	-0.22	35.29	-4.13	-0.03
766	863	C	2	-25.65	0.56	36.75	1.13	0.01

i-nuc	BP(j)	Nuc	#BP_Win	avgMFE	avgZ	avgED	SumZ	SumZ/#TotalWindows	BPs= 1
nt-767	-	U	120	-	-	-	-	-
767	NoBP	U	118	-27.97	-0.31	29.37	-36.11	-0.3
767	862	A	2	-25.65	0.56	36.75	1.13	0.01

i-nuc	BP(j)	Nuc	#BP_Win	avgMFE	avgZ	avgED	SumZ	SumZ/#TotalWindows	BPs= 2
nt-768	-	A	120	-	-	-	-	-
768	NoBP	A	115	-28.05	-0.28	29.64	-32.18	-0.27
768	660	U	3	-24.1	-0.7	22.93	-2.09	-0.02
768	861	U	2	-25.65	0.56	36.75	1.13	0.01

i-nuc	BP(j)	Nuc	#BP_Win	avgMFE	avgZ	avgED	SumZ	SumZ/#TotalWindows	BPs= 3
nt-769	-	A	120	-	-	-	-	-
769	NoBP	A	46	-24.66	0.25	36.16	11.27	0.09
769	659	U	3	-24.1	-0.7	22.93	-2.09	-0.02
769	708	U	16	-31.54	-1.71	32.6	-27.4	-0.23
769	794	U	55	-29.81	-0.26	23.81	-14.18	-0.12

i-nuc	BP(j)	Nuc	#BP_Win	avgMFE	avgZ	avgED	SumZ	SumZ/#TotalWindows	BPs= 3
nt-770	-	A	120	-	-	-	-	-
770	NoBP	A	42	-24.61	0.23	36.58	9.58	0.08
770	658	U	3	-24.1	-0.7	22.93	-2.09	-0.02
770	707	U	16	-31.54	-1.71	32.6	-27.4	-0.23
770	793	U	59	-29.56	-0.21	24.46	-12.27	-0.1

i-nuc	BP(j)	Nuc	#BP_Win	avgMFE	avgZ	avgED	SumZ	SumZ/#TotalWindows	BPs= 3
nt-771	-	G	120	-	-	-	-	-
771	NoBP	G	39	-27.73	-0.35	35.89	-13.54	-0.11
771	657	C	3	-24.1	-0.7	22.93	-2.09	-0.02
771	751	C	19	-24.29	-0.22	35.29	-4.13	-0.03
771	792	C	59	-29.56	-0.21	24.46	-12.27	-0.1

i-nuc	BP(j)	Nuc	#BP_Win	avgMFE	avgZ	avgED	SumZ	SumZ/#TotalWindows	BPs= 4
nt-772	-	U	120	-	-	-	-	-
772	656	A	3	-24.1	-0.7	22.93	-2.09	-0.02
772	750	A	19	-24.29	-0.22	35.29	-4.13	-0.03
772	705	A	16	-31.54	-1.71	32.6	-27.4	-0.23
772	791	G	59	-29.56	-0.21	24.46	-12.27	-0.1
772	NoBP	U	23	-25.32	0.6	38.57	13.74	0.11

i-nuc	BP(j)	Nuc	#BP_Win	avgMFE	avgZ	avgED	SumZ	SumZ/#TotalWindows	BPs= 3
nt-773	-	C	120	-	-	-	-	-
773	655	G	2	-25.1	-1.01	21.95	-2.02	-0.02
773	749	G	19	-24.29	-0.22	35.29	-4.13	-0.03
773	704	G	16	-31.54	-1.71	32.6	-27.4	-0.23
773	NoBP	C	83	-28.37	0.01	28.42	1.12	0.01

i-nuc	BP(j)	Nuc	#BP_Win	avgMFE	avgZ	avgED	SumZ	SumZ/#TotalWindows	BPs= 4
nt-774	-	C	120	-	-	-	-	-
774	NoBP	C	1	-25.4	-1.13	21.91	-1.13	-0.01
774	748	G	19	-24.29	-0.22	35.29	-4.13	-0.03
774	703	G	16	-31.54	-1.71	32.6	-27.4	-0.23
774	789	G	80	-28.48	-0.02	28.18	-1.79	-0.01
774	859	G	4	-25.8	0.67	33.84	2.68	0.02

i-nuc	BP(j)	Nuc	#BP_Win	avgMFE	avgZ	avgED	SumZ	SumZ/#TotalWindows	BPs= 4
nt-775	-	C	120	-	-	-	-	-
775	747	G	19	-24.29	-0.22	35.29	-4.13	-0.03
775	702	G	16	-31.54	-1.71	32.6	-27.4	-0.23
775	788	G	80	-28.48	-0.02	28.18	-1.79	-0.01
775	858	G	4	-25.8	0.67	33.84	2.68	0.02
775	NoBP	C	1	-26.9	-0.09	27.42	-0.09	-0.0

i-nuc	BP(j)	Nuc	#BP_Win	avgMFE	avgZ	avgED	SumZ	SumZ/#TotalWindows	BPs= 4
nt-776	-	U	120	-	-	-	-	-
776	NoBP	U	14	-25.07	-0.07	33.22	-1.02	-0.01
776	682	A	6	-23.83	-0.55	38.77	-3.29	-0.03
776	701	A	16	-31.54	-1.71	32.6	-27.4	-0.23
776	787	A	80	-28.48	-0.02	28.18	-1.79	-0.01
776	857	A	4	-25.8	0.67	33.84	2.68	0.02

i-nuc	BP(j)	Nuc	#BP_Win	avgMFE	avgZ	avgED	SumZ	SumZ/#TotalWindows	BPs= 3
nt-777	-	U	120	-	-	-	-	-
777	NoBP	U	30	-28.67	-0.94	32.93	-28.06	-0.23
777	681	A	6	-23.83	-0.55	38.77	-3.29	-0.03
777	786	G	80	-28.48	-0.02	28.18	-1.79	-0.01
777	856	A	4	-25.8	0.67	33.84	2.68	0.02

i-nuc	BP(j)	Nuc	#BP_Win	avgMFE	avgZ	avgED	SumZ	SumZ/#TotalWindows	BPs= 1
nt-778	-	A	120	-	-	-	-	-
778	NoBP	A	114	-28.48	-0.24	29.66	-26.88	-0.22
778	680	U	6	-23.83	-0.55	38.77	-3.29	-0.03

i-nuc	BP(j)	Nuc	#BP_Win	avgMFE	avgZ	avgED	SumZ	SumZ/#TotalWindows	BPs= 1
nt-779	-	A	120	-	-	-	-	-
779	NoBP	A	114	-28.53	-0.23	29.69	-26.42	-0.22
779	679	U	6	-23.83	-0.55	38.77	-3.29	-0.03

i-nuc	BP(j)	Nuc	#BP_Win	avgMFE	avgZ	avgED	SumZ	SumZ/#TotalWindows	BPs= 1
nt-780	-	A	120	-	-	-	-	-
780	NoBP	A	114	-28.59	-0.23	29.63	-26.35	-0.22
780	678	U	6	-23.83	-0.55	38.77	-3.29	-0.03

i-nuc	BP(j)	Nuc	#BP_Win	avgMFE	avgZ	avgED	SumZ	SumZ/#TotalWindows	BPs= 1
nt-781	-	A	120	-	-	-	-	-
781	NoBP	A	114	-28.66	-0.23	29.53	-26.36	-0.22
781	677	U	6	-23.83	-0.55	38.77	-3.29	-0.03

i-nuc	BP(j)	Nuc	#BP_Win	avgMFE	avgZ	avgED	SumZ	SumZ/#TotalWindows	BPs= 2
nt-782	-	A	120	-	-	-	-	-
782	NoBP	A	112	-28.74	-0.23	29.29	-25.9	-0.22
782	676	U	6	-23.83	-0.55	38.77	-3.29	-0.03
782	896	U	2	-28.2	-0.24	34.96	-0.47	-0.0

i-nuc	BP(j)	Nuc	#BP_Win	avgMFE	avgZ	avgED	SumZ	SumZ/#TotalWindows	BPs= 2
nt-783	-	U	120	-	-	-	-	-
783	NoBP	U	114	-28.66	-0.28	29.46	-32.08	-0.27
783	853	G	4	-25.8	0.67	33.84	2.68	0.02
783	895	G	2	-28.2	-0.24	34.96	-0.47	-0.0

i-nuc	BP(j)	Nuc	#BP_Win	avgMFE	avgZ	avgED	SumZ	SumZ/#TotalWindows	BPs= 3
nt-784	-	A	120	-	-	-	-	-
784	NoBP	A	112	-28.81	-0.28	29.07	-31.22	-0.26
784	674	U	2	-24.3	-0.49	40.08	-0.98	-0.01
784	852	U	4	-25.8	0.67	33.84	2.68	0.02
784	894	U	2	-28.2	-0.24	34.96	-0.47	-0.0

i-nuc	BP(j)	Nuc	#BP_Win	avgMFE	avgZ	avgED	SumZ	SumZ/#TotalWindows	BPs= 5
nt-785	-	G	120	-	-	-	-	-
785	NoBP	G	92	-28.3	-0.01	28.74	-0.92	-0.01
785	673	U	2	-24.3	-0.49	40.08	-0.98	-0.01
785	692	C	16	-31.54	-1.71	32.6	-27.4	-0.23
785	851	U	4	-25.8	0.67	33.84	2.68	0.02
785	893	C	2	-28.2	-0.24	34.96	-0.47	-0.0
785	901	U	4	-31.75	-0.73	17.24	-2.93	-0.02

i-nuc	BP(j)	Nuc	#BP_Win	avgMFE	avgZ	avgED	SumZ	SumZ/#TotalWindows	BPs= 6
nt-786	-	G	120	-	-	-	-	-
786	NoBP	G	11	-27.36	-0.0	29.56	-0.03	-0.0
786	672	U	2	-24.3	-0.49	40.08	-0.98	-0.01
786	691	C	16	-31.54	-1.71	32.6	-27.4	-0.23
786	777	U	80	-28.48	-0.02	28.18	-1.79	-0.01
786	744	C	5	-26.8	0.71	36.39	3.53	0.03
786	892	C	2	-28.2	-0.24	34.96	-0.47	-0.0
786	900	C	4	-31.75	-0.73	17.24	-2.93	-0.02

i-nuc	BP(j)	Nuc	#BP_Win	avgMFE	avgZ	avgED	SumZ	SumZ/#TotalWindows	BPs= 5
nt-787	-	A	120	-	-	-	-	-
787	671	U	2	-24.3	-0.49	40.08	-0.98	-0.01
787	690	U	16	-31.54	-1.71	32.6	-27.4	-0.23
787	776	U	80	-28.48	-0.02	28.18	-1.79	-0.01
787	743	U	5	-26.8	0.71	36.39	3.53	0.03
787	NoBP	A	14	-29.24	-0.22	25.99	-3.12	-0.03
787	894	U	3	-27.43	-0.23	28.73	-0.69	-0.01

i-nuc	BP(j)	Nuc	#BP_Win	avgMFE	avgZ	avgED	SumZ	SumZ/#TotalWindows	BPs= 5
nt-788	-	G	120	-	-	-	-	-
788	NoBP	G	7	-26.33	0.23	35.13	1.64	0.01
788	689	U	16	-31.54	-1.71	32.6	-27.4	-0.23
788	775	C	80	-28.48	-0.02	28.18	-1.79	-0.01
788	742	C	5	-26.8	0.71	36.39	3.53	0.03
788	893	C	3	-27.43	-0.23	28.73	-0.69	-0.01
788	899	C	9	-31.17	-0.66	20.68	-5.98	-0.05

i-nuc	BP(j)	Nuc	#BP_Win	avgMFE	avgZ	avgED	SumZ	SumZ/#TotalWindows	BPs= 5
nt-789	-	G	120	-	-	-	-	-
789	688	C	16	-31.54	-1.71	32.6	-27.4	-0.23
789	774	C	80	-28.48	-0.02	28.18	-1.79	-0.01
789	741	C	5	-26.8	0.71	36.39	3.53	0.03
789	NoBP	G	7	-27.0	0.25	32.24	1.77	0.01
789	892	C	3	-27.43	-0.23	28.73	-0.69	-0.01
789	898	C	9	-31.17	-0.66	20.68	-5.98	-0.05

i-nuc	BP(j)	Nuc	#BP_Win	avgMFE	avgZ	avgED	SumZ	SumZ/#TotalWindows	BPs= 4
nt-790	-	U	120	-	-	-	-	-
790	687	G	15	-31.87	-1.76	31.9	-26.46	-0.22
790	NoBP	U	64	-29.43	-0.21	25.09	-13.49	-0.11
790	846	A	29	-25.79	0.57	36.86	16.51	0.14
790	891	A	3	-27.43	-0.23	28.73	-0.69	-0.01
790	897	G	9	-31.17	-0.66	20.68	-5.98	-0.05

i-nuc	BP(j)	Nuc	#BP_Win	avgMFE	avgZ	avgED	SumZ	SumZ/#TotalWindows	BPs= 5
nt-791	-	G	120	-	-	-	-	-
791	NoBP	G	6	-28.08	-0.45	31.92	-2.73	-0.02
791	686	U	13	-32.31	-1.81	32.36	-23.5	-0.2
791	772	U	59	-29.56	-0.21	24.46	-12.27	-0.1
791	845	U	30	-25.87	0.54	36.36	16.24	0.14
791	890	C	3	-27.43	-0.23	28.73	-0.69	-0.01
791	896	U	9	-31.17	-0.66	20.68	-5.98	-0.05

i-nuc	BP(j)	Nuc	#BP_Win	avgMFE	avgZ	avgED	SumZ	SumZ/#TotalWindows	BPs= 4
nt-792	-	C	120	-	-	-	-	-
792	685	G	13	-32.31	-1.81	32.36	-23.5	-0.2
792	771	G	59	-29.56	-0.21	24.46	-12.27	-0.1
792	844	G	31	-25.92	0.52	36.22	16.01	0.13
792	NoBP	C	8	-27.69	-0.24	31.14	-1.91	-0.02
792	895	G	9	-31.17	-0.66	20.68	-5.98	-0.05

i-nuc	BP(j)	Nuc	#BP_Win	avgMFE	avgZ	avgED	SumZ	SumZ/#TotalWindows	BPs= 2
nt-793	-	U	120	-	-	-	-	-
793	NoBP	U	30	-30.59	-0.98	28.77	-29.45	-0.25
793	770	A	59	-29.56	-0.21	24.46	-12.27	-0.1
793	843	G	31	-25.92	0.52	36.22	16.01	0.13

i-nuc	BP(j)	Nuc	#BP_Win	avgMFE	avgZ	avgED	SumZ	SumZ/#TotalWindows	BPs= 4
nt-794	-	U	120	-	-	-	-	-
794	NoBP	U	15	-31.03	-1.34	32.41	-20.03	-0.17
794	769	A	55	-29.81	-0.26	23.81	-14.18	-0.12
794	842	A	32	-25.95	0.5	36.16	16.14	0.13
794	765	G	4	-26.2	0.48	33.35	1.91	0.02
794	891	A	14	-29.98	-0.51	24.93	-7.2	-0.06

i-nuc	BP(j)	Nuc	#BP_Win	avgMFE	avgZ	avgED	SumZ	SumZ/#TotalWindows	BPs= 8
nt-795	-	G	120	-	-	-	-	-
795	NoBP	G	19	-30.18	-0.98	32.37	-18.61	-0.16
795	742	C	44	-30.34	-0.29	21.91	-12.82	-0.11
795	692	C	1	-28.6	-0.4	26.03	-0.4	-0.0
795	841	U	32	-25.95	0.5	36.16	16.14	0.13
795	864	C	1	-26.4	0.54	41.39	0.54	0.0
795	764	C	4	-26.2	0.48	33.35	1.91	0.02
795	890	C	14	-29.98	-0.51	24.93	-7.2	-0.06
795	889	U	3	-27.43	-0.23	28.73	-0.69	-0.01
795	906	C	2	-26.8	0.1	34.5	0.19	0.0

i-nuc	BP(j)	Nuc	#BP_Win	avgMFE	avgZ	avgED	SumZ	SumZ/#TotalWindows	BPs= 9
nt-796	-	G	120	-	-	-	-	-
796	NoBP	G	17	-29.87	-0.87	32.68	-14.77	-0.12
796	741	C	44	-30.34	-0.29	21.91	-12.82	-0.11
796	692	C	2	-30.35	-1.02	21.91	-2.05	-0.02
796	691	C	1	-28.6	-0.4	26.03	-0.4	-0.0
796	840	U	32	-25.95	0.5	36.16	16.14	0.13
796	863	C	1	-26.4	0.54	41.39	0.54	0.0
796	763	U	4	-26.2	0.48	33.35	1.91	0.02
796	889	U	14	-29.98	-0.51	24.93	-7.2	-0.06
796	888	C	3	-27.43	-0.23	28.73	-0.69	-0.01
796	905	C	2	-26.8	0.1	34.5	0.19	0.0

i-nuc	BP(j)	Nuc	#BP_Win	avgMFE	avgZ	avgED	SumZ	SumZ/#TotalWindows	BPs= 8
nt-797	-	G	120	-	-	-	-	-
797	NoBP	G	17	-29.98	-0.92	31.35	-15.64	-0.13
797	740	C	44	-30.34	-0.29	21.91	-12.82	-0.11
797	691	C	2	-30.35	-1.02	21.91	-2.05	-0.02
797	839	C	32	-25.95	0.5	36.16	16.14	0.13
797	762	C	4	-26.2	0.48	33.35	1.91	0.02
797	764	C	2	-24.9	0.88	36.05	1.75	0.01
797	888	C	14	-29.98	-0.51	24.93	-7.2	-0.06
797	887	U	3	-27.43	-0.23	28.73	-0.69	-0.01
797	904	C	2	-26.8	0.1	34.5	0.19	0.0

i-nuc	BP(j)	Nuc	#BP_Win	avgMFE	avgZ	avgED	SumZ	SumZ/#TotalWindows	BPs= 7
nt-798	-	A	120	-	-	-	-	-
798	NoBP	A	19	-29.49	-0.81	30.65	-15.3	-0.13
798	739	U	44	-30.34	-0.29	21.91	-12.82	-0.11
798	690	U	2	-30.35	-1.02	21.91	-2.05	-0.02
798	838	U	32	-25.95	0.5	36.16	16.14	0.13
798	761	U	4	-26.2	0.48	33.35	1.91	0.02
798	763	U	2	-24.9	0.88	36.05	1.75	0.01
798	887	U	14	-29.98	-0.51	24.93	-7.2	-0.06
798	886	U	3	-27.43	-0.23	28.73	-0.69	-0.01

i-nuc	BP(j)	Nuc	#BP_Win	avgMFE	avgZ	avgED	SumZ	SumZ/#TotalWindows	BPs= 5
nt-799	-	A	120	-	-	-	-	-
799	NoBP	A	96	-28.56	-0.08	28.89	-7.41	-0.06
799	689	U	1	-30.8	-1.21	21.63	-1.21	-0.01
799	760	U	3	-26.2	0.45	34.05	1.34	0.01
799	886	U	14	-29.98	-0.51	24.93	-7.2	-0.06
799	885	U	3	-27.43	-0.23	28.73	-0.69	-0.01
799	834	U	3	-28.67	-0.97	11.39	-2.91	-0.02

i-nuc	BP(j)	Nuc	#BP_Win	avgMFE	avgZ	avgED	SumZ	SumZ/#TotalWindows	BPs= 5
nt-800	-	A	120	-	-	-	-	-
800	NoBP	A	52	-27.26	0.06	33.83	3.09	0.03
800	737	U	41	-30.55	-0.35	21.07	-14.33	-0.12
800	878	U	7	-25.51	0.6	35.42	4.17	0.03
800	885	U	14	-29.98	-0.51	24.93	-7.2	-0.06
800	884	U	3	-27.43	-0.23	28.73	-0.69	-0.01
800	833	U	3	-28.67	-0.97	11.39	-2.91	-0.02

i-nuc	BP(j)	Nuc	#BP_Win	avgMFE	avgZ	avgED	SumZ	SumZ/#TotalWindows	BPs= 3
nt-801	-	U	120	-	-	-	-	-
801	NoBP	U	106	-28.88	-0.18	27.41	-18.97	-0.16
801	877	A	8	-25.48	0.63	35.96	5.01	0.04
801	883	A	3	-27.43	-0.23	28.73	-0.69	-0.01
801	832	A	3	-28.67	-0.97	11.39	-2.91	-0.02

i-nuc	BP(j)	Nuc	#BP_Win	avgMFE	avgZ	avgED	SumZ	SumZ/#TotalWindows	BPs= 3
nt-802	-	G	120	-	-	-	-	-
802	NoBP	G	77	-29.99	-0.46	23.48	-35.46	-0.3
802	833	U	32	-25.95	0.5	36.16	16.14	0.13
802	876	C	8	-25.48	0.63	35.96	5.01	0.04
802	831	C	3	-28.67	-0.97	11.39	-2.91	-0.02

i-nuc	BP(j)	Nuc	#BP_Win	avgMFE	avgZ	avgED	SumZ	SumZ/#TotalWindows	BPs= 5
nt-803	-	U	120	-	-	-	-	-
803	NoBP	U	16	-29.71	-1.12	19.1	-17.95	-0.15
803	734	A	41	-30.55	-0.35	21.07	-14.33	-0.12
803	832	A	32	-25.95	0.5	36.16	16.14	0.13
803	856	A	6	-27.08	0.37	35.05	2.24	0.02
803	875	A	8	-25.48	0.63	35.96	5.01	0.04
803	882	A	17	-29.53	-0.46	25.6	-7.89	-0.07

i-nuc	BP(j)	Nuc	#BP_Win	avgMFE	avgZ	avgED	SumZ	SumZ/#TotalWindows	BPs= 6
nt-804	-	G	120	-	-	-	-	-
804	NoBP	G	13	-29.69	-1.1	18.87	-14.34	-0.12
804	733	C	41	-30.55	-0.35	21.07	-14.33	-0.12
804	831	C	32	-25.95	0.5	36.16	16.14	0.13
804	855	C	6	-27.08	0.37	35.05	2.24	0.02
804	874	U	8	-25.48	0.63	35.96	5.01	0.04
804	881	U	17	-29.53	-0.46	25.6	-7.89	-0.07
804	829	C	3	-28.67	-0.97	11.39	-2.91	-0.02

i-nuc	BP(j)	Nuc	#BP_Win	avgMFE	avgZ	avgED	SumZ	SumZ/#TotalWindows	BPs= 4
nt-805	-	C	120	-	-	-	-	-
805	732	G	41	-30.55	-0.35	21.07	-14.33	-0.12
805	NoBP	C	48	-27.08	-0.02	29.41	-0.74	-0.01
805	854	G	6	-27.08	0.37	35.05	2.24	0.02
805	873	G	8	-25.48	0.63	35.96	5.01	0.04
805	880	G	17	-29.53	-0.46	25.6	-7.89	-0.07

i-nuc	BP(j)	Nuc	#BP_Win	avgMFE	avgZ	avgED	SumZ	SumZ/#TotalWindows	BPs= 5
nt-806	-	U	120	-	-	-	-	-
806	NoBP	U	83	-28.59	-0.15	25.52	-12.47	-0.1
806	698	A	3	-29.9	-0.85	26.76	-2.55	-0.02
806	848	G	3	-29.6	0.0	20.23	0.0	0.0
806	853	G	6	-27.08	0.37	35.05	2.24	0.02
806	872	G	8	-25.48	0.63	35.96	5.01	0.04
806	879	G	17	-29.53	-0.46	25.6	-7.89	-0.07

i-nuc	BP(j)	Nuc	#BP_Win	avgMFE	avgZ	avgED	SumZ	SumZ/#TotalWindows	BPs= 2
nt-807	-	U	120	-	-	-	-	-
807	NoBP	U	107	-28.49	-0.14	26.22	-15.12	-0.13
807	697	A	3	-29.9	-0.85	26.76	-2.55	-0.02
807	847	A	10	-28.03	0.24	28.99	2.39	0.02

i-nuc	BP(j)	Nuc	#BP_Win	avgMFE	avgZ	avgED	SumZ	SumZ/#TotalWindows	BPs= 3
nt-808	-	U	120	-	-	-	-	-
808	NoBP	U	90	-28.28	-0.08	26.26	-6.9	-0.06
808	696	A	3	-29.9	-0.85	26.76	-2.55	-0.02
808	846	A	10	-28.03	0.24	28.99	2.39	0.02
808	875	A	17	-29.53	-0.46	25.6	-7.89	-0.07

i-nuc	BP(j)	Nuc	#BP_Win	avgMFE	avgZ	avgED	SumZ	SumZ/#TotalWindows	BPs= 4
nt-809	-	G	120	-	-	-	-	-
809	NoBP	G	24	-30.76	-0.42	22.53	-10.07	-0.08
809	695	U	3	-29.9	-0.85	26.76	-2.55	-0.02
809	828	C	66	-27.37	0.05	27.67	3.57	0.03
809	845	U	10	-28.03	0.24	28.99	2.39	0.02
809	874	U	17	-29.53	-0.46	25.6	-7.89	-0.07

i-nuc	BP(j)	Nuc	#BP_Win	avgMFE	avgZ	avgED	SumZ	SumZ/#TotalWindows	BPs= 5
nt-810	-	C	120	-	-	-	-	-
810	NoBP	C	2	-29.05	-0.42	24.48	-0.83	-0.01
810	694	G	3	-29.9	-0.85	26.76	-2.55	-0.02
810	727	G	22	-30.9	-0.4	22.39	-8.83	-0.07
810	827	G	66	-27.37	0.05	27.67	3.57	0.03
810	844	G	10	-28.03	0.24	28.99	2.39	0.02
810	873	G	17	-29.53	-0.46	25.6	-7.89	-0.07

i-nuc	BP(j)	Nuc	#BP_Win	avgMFE	avgZ	avgED	SumZ	SumZ/#TotalWindows	BPs= 5
nt-811	-	U	120	-	-	-	-	-
811	693	A	2	-30.1	-0.9	25.38	-1.81	-0.02
811	NoBP	U	3	-30.53	-0.74	23.2	-2.22	-0.02
811	726	A	22	-30.9	-0.4	22.39	-8.83	-0.07
811	826	A	66	-27.37	0.05	27.67	3.57	0.03
811	843	G	10	-28.03	0.24	28.99	2.39	0.02
811	872	G	17	-29.53	-0.46	25.6	-7.89	-0.07

i-nuc	BP(j)	Nuc	#BP_Win	avgMFE	avgZ	avgED	SumZ	SumZ/#TotalWindows	BPs= 3
nt-812	-	U	120	-	-	-	-	-
812	NoBP	U	22	-29.85	-0.55	24.92	-12.13	-0.1
812	725	G	22	-30.9	-0.4	22.39	-8.83	-0.07
812	825	A	66	-27.37	0.05	27.67	3.57	0.03
812	842	A	10	-28.03	0.24	28.99	2.39	0.02

i-nuc	BP(j)	Nuc	#BP_Win	avgMFE	avgZ	avgED	SumZ	SumZ/#TotalWindows	BPs= 2
nt-813	-	U	120	-	-	-	-	-
813	NoBP	U	32	-29.38	-0.31	25.91	-9.99	-0.08
813	724	A	22	-30.9	-0.4	22.39	-8.83	-0.07
813	824	G	66	-27.37	0.05	27.67	3.57	0.03

i-nuc	BP(j)	Nuc	#BP_Win	avgMFE	avgZ	avgED	SumZ	SumZ/#TotalWindows	BPs= 4
nt-814	-	G	120	-	-	-	-	-
814	NoBP	G	22	-30.9	-0.4	22.39	-8.83	-0.07
814	823	U	66	-27.37	0.05	27.67	3.57	0.03
814	840	U	10	-28.03	0.24	28.99	2.39	0.02
814	870	C	21	-30.2	-0.59	24.0	-12.31	-0.1
814	906	C	1	-29.5	-0.43	22.94	-0.43	-0.0

i-nuc	BP(j)	Nuc	#BP_Win	avgMFE	avgZ	avgED	SumZ	SumZ/#TotalWindows	BPs= 5
nt-815	-	G	120	-	-	-	-	-
815	NoBP	G	7	-29.29	-0.14	35.25	-0.97	-0.01
815	722	C	15	-31.73	-0.52	15.73	-7.8	-0.07
815	822	C	66	-27.37	0.05	27.67	3.57	0.03
815	839	C	10	-28.03	0.24	28.99	2.39	0.02
815	869	C	21	-30.2	-0.59	24.0	-12.31	-0.1
815	905	C	1	-29.5	-0.43	22.94	-0.43	-0.0

i-nuc	BP(j)	Nuc	#BP_Win	avgMFE	avgZ	avgED	SumZ	SumZ/#TotalWindows	BPs= 4
nt-816	-	G	120	-	-	-	-	-
816	NoBP	G	86	-28.23	-0.05	26.19	-4.22	-0.04
816	838	U	10	-28.03	0.24	28.99	2.39	0.02
816	868	U	21	-30.2	-0.59	24.0	-12.31	-0.1
816	904	C	1	-29.5	-0.43	22.94	-0.43	-0.0
816	864	C	2	-30.55	-0.73	22.02	-1.45	-0.01

i-nuc	BP(j)	Nuc	#BP_Win	avgMFE	avgZ	avgED	SumZ	SumZ/#TotalWindows	BPs= 4
nt-817	-	U	120	-	-	-	-	-
817	NoBP	U	73	-27.6	0.02	27.98	1.4	0.01
817	720	A	15	-31.73	-0.52	15.73	-7.8	-0.07
817	837	A	10	-28.03	0.24	28.99	2.39	0.02
817	867	A	21	-30.2	-0.59	24.0	-12.31	-0.1
817	903	A	1	-29.5	-0.43	22.94	-0.43	-0.0

i-nuc	BP(j)	Nuc	#BP_Win	avgMFE	avgZ	avgED	SumZ	SumZ/#TotalWindows	BPs= 2
nt-818	-	G	120	-	-	-	-	-
818	NoBP	G	81	-27.61	0.06	28.04	4.55	0.04
818	719	U	15	-31.73	-0.52	15.73	-7.8	-0.07
818	863	C	24	-30.2	-0.59	23.79	-14.19	-0.12

i-nuc	BP(j)	Nuc	#BP_Win	avgMFE	avgZ	avgED	SumZ	SumZ/#TotalWindows	BPs= 2
nt-819	-	U	120	-	-	-	-	-
819	NoBP	U	81	-27.63	0.05	27.8	3.69	0.03
819	718	A	15	-31.73	-0.52	15.73	-7.8	-0.07
819	862	A	24	-30.2	-0.59	23.79	-14.19	-0.12

i-nuc	BP(j)	Nuc	#BP_Win	avgMFE	avgZ	avgED	SumZ	SumZ/#TotalWindows	BPs= 3
nt-820	-	G	120	-	-	-	-	-
820	NoBP	G	77	-27.48	0.08	28.02	6.15	0.05
820	717	C	15	-31.73	-0.52	15.73	-7.8	-0.07
820	861	U	24	-30.2	-0.59	23.79	-14.19	-0.12
820	935	U	4	-30.98	-0.84	19.49	-3.36	-0.03

i-nuc	BP(j)	Nuc	#BP_Win	avgMFE	avgZ	avgED	SumZ	SumZ/#TotalWindows	BPs= 2
nt-821	-	U	120	-	-	-	-	-
821	NoBP	U	92	-28.19	-0.03	25.87	-2.64	-0.02
821	860	A	24	-30.2	-0.59	23.79	-14.19	-0.12
821	934	A	4	-30.98	-0.84	19.49	-3.36	-0.03

i-nuc	BP(j)	Nuc	#BP_Win	avgMFE	avgZ	avgED	SumZ	SumZ/#TotalWindows	BPs= 4
nt-822	-	C	120	-	-	-	-	-
822	715	G	13	-32.06	-0.62	13.01	-8.01	-0.07
822	NoBP	C	13	-28.65	0.05	27.9	0.66	0.01
822	815	G	66	-27.37	0.05	27.67	3.57	0.03
822	859	G	24	-30.2	-0.59	23.79	-14.19	-0.12
822	933	G	4	-30.98	-0.84	19.49	-3.36	-0.03

i-nuc	BP(j)	Nuc	#BP_Win	avgMFE	avgZ	avgED	SumZ	SumZ/#TotalWindows	BPs= 5
nt-823	-	U	120	-	-	-	-	-
823	714	A	11	-32.4	-0.72	11.46	-7.95	-0.07
823	NoBP	U	5	-31.26	-0.68	21.3	-3.39	-0.03
823	814	G	66	-27.37	0.05	27.67	3.57	0.03
823	832	A	10	-28.03	0.24	28.99	2.39	0.02
823	858	G	24	-30.2	-0.59	23.79	-14.19	-0.12
823	932	A	4	-30.98	-0.84	19.49	-3.36	-0.03

i-nuc	BP(j)	Nuc	#BP_Win	avgMFE	avgZ	avgED	SumZ	SumZ/#TotalWindows	BPs= 2
nt-824	-	G	120	-	-	-	-	-
824	NoBP	G	44	-30.99	-0.68	20.04	-29.99	-0.25
824	813	U	66	-27.37	0.05	27.67	3.57	0.03
824	831	C	10	-28.03	0.24	28.99	2.39	0.02

i-nuc	BP(j)	Nuc	#BP_Win	avgMFE	avgZ	avgED	SumZ	SumZ/#TotalWindows	BPs= 2
nt-825	-	A	120	-	-	-	-	-
825	NoBP	A	44	-31.03	-0.7	20.14	-30.71	-0.26
825	812	U	66	-27.37	0.05	27.67	3.57	0.03
825	830	U	10	-28.03	0.24	28.99	2.39	0.02

i-nuc	BP(j)	Nuc	#BP_Win	avgMFE	avgZ	avgED	SumZ	SumZ/#TotalWindows	BPs= 2
nt-826	-	A	120	-	-	-	-	-
826	NoBP	A	52	-30.37	-0.51	22.32	-26.58	-0.22
826	711	U	2	-33.9	-1.18	10.13	-2.35	-0.02
826	811	U	66	-27.37	0.05	27.67	3.57	0.03

i-nuc	BP(j)	Nuc	#BP_Win	avgMFE	avgZ	avgED	SumZ	SumZ/#TotalWindows	BPs= 3
nt-827	-	G	120	-	-	-	-	-
827	NoBP	G	18	-29.56	-0.08	23.44	-1.38	-0.01
827	710	C	2	-33.9	-1.18	10.13	-2.35	-0.02
827	810	C	66	-27.37	0.05	27.67	3.57	0.03
827	855	C	34	-30.85	-0.76	21.86	-25.82	-0.22

i-nuc	BP(j)	Nuc	#BP_Win	avgMFE	avgZ	avgED	SumZ	SumZ/#TotalWindows	BPs= 4
nt-828	-	C	120	-	-	-	-	-
828	709	G	1	-35.4	-1.61	8.48	-1.61	-0.01
828	NoBP	C	18	-29.61	-0.08	23.11	-1.49	-0.01
828	809	G	66	-27.37	0.05	27.67	3.57	0.03
828	854	G	34	-30.85	-0.76	21.86	-25.82	-0.22
828	859	G	1	-30.9	-0.8	27.71	-0.8	-0.01

i-nuc	BP(j)	Nuc	#BP_Win	avgMFE	avgZ	avgED	SumZ	SumZ/#TotalWindows	BPs= 6
nt-829	-	C	120	-	-	-	-	-
829	NoBP	C	74	-27.64	0.11	27.89	7.97	0.07
829	727	G	4	-29.6	-0.03	21.05	-0.13	-0.0
829	853	G	34	-30.85	-0.76	21.86	-25.82	-0.22
829	804	G	3	-28.67	-0.97	11.39	-2.91	-0.02
829	923	G	1	-29.8	-1.13	12.64	-1.13	-0.01
829	925	G	3	-30.4	-0.88	21.02	-2.63	-0.02
829	858	G	1	-30.9	-0.8	27.71	-0.8	-0.01

i-nuc	BP(j)	Nuc	#BP_Win	avgMFE	avgZ	avgED	SumZ	SumZ/#TotalWindows	BPs= 5
nt-830	-	U	120	-	-	-	-	-
830	NoBP	U	101	-28.7	-0.23	25.31	-23.22	-0.19
830	726	A	4	-29.6	-0.03	21.05	-0.13	-0.0
830	825	A	10	-28.03	0.24	28.99	2.39	0.02
830	922	G	1	-29.8	-1.13	12.64	-1.13	-0.01
830	924	A	3	-30.4	-0.88	21.02	-2.63	-0.02
830	857	A	1	-30.9	-0.8	27.71	-0.8	-0.01

i-nuc	BP(j)	Nuc	#BP_Win	avgMFE	avgZ	avgED	SumZ	SumZ/#TotalWindows	BPs= 6
nt-831	-	C	120	-	-	-	-	-
831	NoBP	C	67	-30.05	-0.56	20.84	-37.61	-0.31
831	725	G	4	-29.6	-0.03	21.05	-0.13	-0.0
831	824	G	10	-28.03	0.24	28.99	2.39	0.02
831	804	G	32	-25.95	0.5	36.16	16.14	0.13
831	802	G	3	-28.67	-0.97	11.39	-2.91	-0.02
831	921	G	1	-29.8	-1.13	12.64	-1.13	-0.01
831	923	G	3	-30.4	-0.88	21.02	-2.63	-0.02

i-nuc	BP(j)	Nuc	#BP_Win	avgMFE	avgZ	avgED	SumZ	SumZ/#TotalWindows	BPs= 4
nt-832	-	A	120	-	-	-	-	-
832	NoBP	A	74	-30.05	-0.55	20.92	-40.99	-0.34
832	823	U	10	-28.03	0.24	28.99	2.39	0.02
832	803	U	32	-25.95	0.5	36.16	16.14	0.13
832	801	U	3	-28.67	-0.97	11.39	-2.91	-0.02
832	920	U	1	-29.8	-1.13	12.64	-1.13	-0.01

i-nuc	BP(j)	Nuc	#BP_Win	avgMFE	avgZ	avgED	SumZ	SumZ/#TotalWindows	BPs= 3
nt-833	-	U	120	-	-	-	-	-
833	NoBP	U	73	-30.22	-0.58	20.38	-42.11	-0.35
833	802	G	32	-25.95	0.5	36.16	16.14	0.13
833	854	G	12	-27.43	0.13	30.59	1.58	0.01
833	800	A	3	-28.67	-0.97	11.39	-2.91	-0.02

i-nuc	BP(j)	Nuc	#BP_Win	avgMFE	avgZ	avgED	SumZ	SumZ/#TotalWindows	BPs= 2
nt-834	-	U	120	-	-	-	-	-
834	NoBP	U	105	-28.96	-0.26	25.15	-27.69	-0.23
834	853	G	12	-27.43	0.13	30.59	1.58	0.01
834	799	A	3	-28.67	-0.97	11.39	-2.91	-0.02

i-nuc	BP(j)	Nuc	#BP_Win	avgMFE	avgZ	avgED	SumZ	SumZ/#TotalWindows	BPs= 2
nt-835	-	A	120	-	-	-	-	-
835	NoBP	A	101	-28.91	-0.31	25.45	-30.97	-0.26
835	731	U	7	-30.49	-0.29	13.54	-2.05	-0.02
835	852	U	12	-27.43	0.13	30.59	1.58	0.01

i-nuc	BP(j)	Nuc	#BP_Win	avgMFE	avgZ	avgED	SumZ	SumZ/#TotalWindows	BPs= 2
nt-836	-	A	120	-	-	-	-	-
836	NoBP	A	101	-29.0	-0.33	25.29	-33.82	-0.28
836	730	U	7	-30.49	-0.29	13.54	-2.05	-0.02
836	851	U	12	-27.43	0.13	30.59	1.58	0.01

i-nuc	BP(j)	Nuc	#BP_Win	avgMFE	avgZ	avgED	SumZ	SumZ/#TotalWindows	BPs= 2
nt-837	-	A	120	-	-	-	-	-
837	NoBP	A	103	-29.02	-0.37	25.39	-37.74	-0.31
837	729	U	7	-30.49	-0.29	13.54	-2.05	-0.02
837	817	U	10	-28.03	0.24	28.99	2.39	0.02

i-nuc	BP(j)	Nuc	#BP_Win	avgMFE	avgZ	avgED	SumZ	SumZ/#TotalWindows	BPs= 5
nt-838	-	U	120	-	-	-	-	-
838	NoBP	U	58	-31.23	-1.0	18.35	-58.13	-0.48
838	728	A	7	-30.49	-0.29	13.54	-2.05	-0.02
838	816	G	10	-28.03	0.24	28.99	2.39	0.02
838	798	A	32	-25.95	0.5	36.16	16.14	0.13
838	849	A	12	-27.43	0.13	30.59	1.58	0.01
838	924	A	1	-30.2	-1.02	13.61	-1.02	-0.01

i-nuc	BP(j)	Nuc	#BP_Win	avgMFE	avgZ	avgED	SumZ	SumZ/#TotalWindows	BPs= 5
nt-839	-	C	120	-	-	-	-	-
839	NoBP	C	58	-31.49	-1.08	18.14	-62.38	-0.52
839	727	G	7	-30.49	-0.29	13.54	-2.05	-0.02
839	815	G	10	-28.03	0.24	28.99	2.39	0.02
839	797	G	32	-25.95	0.5	36.16	16.14	0.13
839	848	G	12	-27.43	0.13	30.59	1.58	0.01
839	923	G	1	-30.2	-1.02	13.61	-1.02	-0.01

i-nuc	BP(j)	Nuc	#BP_Win	avgMFE	avgZ	avgED	SumZ	SumZ/#TotalWindows	BPs= 6
nt-840	-	U	120	-	-	-	-	-
840	726	A	6	-30.75	-0.37	13.07	-2.24	-0.02
840	NoBP	U	57	-31.67	-1.13	17.94	-64.41	-0.54
840	814	G	10	-28.03	0.24	28.99	2.39	0.02
840	796	G	32	-25.95	0.5	36.16	16.14	0.13
840	847	A	12	-27.43	0.13	30.59	1.58	0.01
840	922	G	1	-30.2	-1.02	13.61	-1.02	-0.01
840	950	A	2	-32.55	-1.13	17.68	-2.26	-0.02

i-nuc	BP(j)	Nuc	#BP_Win	avgMFE	avgZ	avgED	SumZ	SumZ/#TotalWindows	BPs= 5
nt-841	-	U	120	-	-	-	-	-
841	725	G	4	-31.35	-0.59	11.75	-2.35	-0.02
841	NoBP	U	69	-31.31	-0.96	19.33	-66.49	-0.55
841	795	G	32	-25.95	0.5	36.16	16.14	0.13
841	846	A	12	-27.43	0.13	30.59	1.58	0.01
841	921	G	1	-30.2	-1.02	13.61	-1.02	-0.01
841	949	G	2	-32.55	-1.13	17.68	-2.26	-0.02

i-nuc	BP(j)	Nuc	#BP_Win	avgMFE	avgZ	avgED	SumZ	SumZ/#TotalWindows	BPs= 6
nt-842	-	A	120	-	-	-	-	-
842	NoBP	A	61	-31.22	-0.82	21.03	-50.31	-0.42
842	812	U	10	-28.03	0.24	28.99	2.39	0.02
842	794	U	32	-25.95	0.5	36.16	16.14	0.13
842	916	U	12	-29.51	-1.18	12.87	-14.21	-0.12
842	920	U	1	-30.2	-1.02	13.61	-1.02	-0.01
842	948	U	2	-32.55	-1.13	17.68	-2.26	-0.02
842	959	U	2	-44.95	-4.54	8.36	-9.07	-0.08

i-nuc	BP(j)	Nuc	#BP_Win	avgMFE	avgZ	avgED	SumZ	SumZ/#TotalWindows	BPs= 6
nt-843	-	G	120	-	-	-	-	-
843	NoBP	G	58	-30.74	-0.7	22.0	-40.35	-0.34
843	811	U	10	-28.03	0.24	28.99	2.39	0.02
843	793	U	31	-25.92	0.52	36.22	16.01	0.13
843	915	C	13	-29.35	-1.12	12.88	-14.51	-0.12
843	919	C	1	-30.2	-1.02	13.61	-1.02	-0.01
843	947	C	2	-32.55	-1.13	17.68	-2.26	-0.02
843	958	U	5	-44.6	-4.43	8.27	-22.14	-0.18

i-nuc	BP(j)	Nuc	#BP_Win	avgMFE	avgZ	avgED	SumZ	SumZ/#TotalWindows	BPs= 6
nt-844	-	G	120	-	-	-	-	-
844	NoBP	G	56	-30.52	-0.64	22.44	-35.94	-0.3
844	810	C	10	-28.03	0.24	28.99	2.39	0.02
844	792	C	31	-25.92	0.52	36.22	16.01	0.13
844	914	C	13	-29.35	-1.12	12.88	-14.51	-0.12
844	918	U	1	-30.2	-1.02	13.61	-1.02	-0.01
844	946	U	2	-32.55	-1.13	17.68	-2.26	-0.02
844	957	C	7	-44.14	-4.35	8.15	-30.46	-0.25

i-nuc	BP(j)	Nuc	#BP_Win	avgMFE	avgZ	avgED	SumZ	SumZ/#TotalWindows	BPs= 5
nt-845	-	U	120	-	-	-	-	-
845	NoBP	U	56	-30.28	-0.6	22.9	-33.67	-0.28
845	809	G	10	-28.03	0.24	28.99	2.39	0.02
845	791	G	30	-25.87	0.54	36.36	16.24	0.14
845	913	G	13	-29.35	-1.12	12.88	-14.51	-0.12
845	945	A	2	-32.55	-1.13	17.68	-2.26	-0.02
845	956	A	9	-43.23	-4.14	8.17	-37.28	-0.31

i-nuc	BP(j)	Nuc	#BP_Win	avgMFE	avgZ	avgED	SumZ	SumZ/#TotalWindows	BPs= 5
nt-846	-	A	120	-	-	-	-	-
846	NoBP	A	45	-30.92	-0.78	21.13	-35.15	-0.29
846	808	U	10	-28.03	0.24	28.99	2.39	0.02
846	790	U	29	-25.79	0.57	36.86	16.51	0.14
846	841	U	12	-27.43	0.13	30.59	1.58	0.01
846	912	U	13	-29.35	-1.12	12.88	-14.51	-0.12
846	955	U	11	-42.44	-3.94	8.23	-43.34	-0.36

i-nuc	BP(j)	Nuc	#BP_Win	avgMFE	avgZ	avgED	SumZ	SumZ/#TotalWindows	BPs= 6
nt-847	-	A	120	-	-	-	-	-
847	NoBP	A	70	-29.64	-0.56	22.4	-39.07	-0.33
847	807	U	10	-28.03	0.24	28.99	2.39	0.02
847	763	U	9	-23.8	1.09	45.01	9.81	0.08
847	840	U	12	-27.43	0.13	30.59	1.58	0.01
847	887	U	4	-27.1	-0.16	35.4	-0.66	-0.01
847	912	U	2	-28.55	-0.44	23.92	-0.89	-0.01
847	954	U	13	-41.71	-3.74	8.82	-48.67	-0.41

i-nuc	BP(j)	Nuc	#BP_Win	avgMFE	avgZ	avgED	SumZ	SumZ/#TotalWindows	BPs= 6
nt-848	-	G	120	-	-	-	-	-
848	NoBP	G	60	-29.44	-0.33	25.64	-19.88	-0.17
848	806	U	3	-29.6	0.0	20.23	0.0	0.0
848	762	C	9	-23.8	1.09	45.01	9.81	0.08
848	839	C	12	-27.43	0.13	30.59	1.58	0.01
848	886	U	5	-26.92	-0.15	34.14	-0.74	-0.01
848	911	C	16	-29.13	-0.98	15.46	-15.63	-0.13
848	953	C	15	-41.03	-3.57	10.09	-53.51	-0.45

i-nuc	BP(j)	Nuc	#BP_Win	avgMFE	avgZ	avgED	SumZ	SumZ/#TotalWindows	BPs= 5
nt-849	-	A	120	-	-	-	-	-
849	NoBP	A	61	-29.58	-0.36	25.15	-22.06	-0.18
849	761	U	9	-23.8	1.09	45.01	9.81	0.08
849	838	U	12	-27.43	0.13	30.59	1.58	0.01
849	885	U	6	-26.6	-0.07	35.36	-0.39	-0.0
849	910	U	16	-29.13	-0.98	15.46	-15.63	-0.13
849	952	U	16	-40.55	-3.43	10.43	-54.87	-0.46

i-nuc	BP(j)	Nuc	#BP_Win	avgMFE	avgZ	avgED	SumZ	SumZ/#TotalWindows	BPs= 4
nt-850	-	A	120	-	-	-	-	-
850	NoBP	A	73	-29.33	-0.32	25.96	-23.62	-0.2
850	760	U	9	-23.8	1.09	45.01	9.81	0.08
850	884	U	6	-26.6	-0.07	35.36	-0.39	-0.0
850	909	U	16	-29.13	-0.98	15.46	-15.63	-0.13
850	951	U	16	-40.55	-3.43	10.43	-54.87	-0.46

i-nuc	BP(j)	Nuc	#BP_Win	avgMFE	avgZ	avgED	SumZ	SumZ/#TotalWindows	BPs= 6
nt-851	-	U	120	-	-	-	-	-
851	NoBP	U	57	-30.11	-0.54	24.32	-31.05	-0.26
851	785	G	4	-25.8	0.67	33.84	2.68	0.02
851	759	G	9	-23.8	1.09	45.01	9.81	0.08
851	836	A	12	-27.43	0.13	30.59	1.58	0.01
851	883	A	6	-26.6	-0.07	35.36	-0.39	-0.0
851	908	G	16	-29.13	-0.98	15.46	-15.63	-0.13
851	950	A	16	-40.55	-3.43	10.43	-54.87	-0.46

i-nuc	BP(j)	Nuc	#BP_Win	avgMFE	avgZ	avgED	SumZ	SumZ/#TotalWindows	BPs= 5
nt-852	-	U	120	-	-	-	-	-
852	NoBP	U	73	-30.02	-0.69	22.27	-50.11	-0.42
852	784	A	4	-25.8	0.67	33.84	2.68	0.02
852	758	G	9	-23.8	1.09	45.01	9.81	0.08
852	835	A	12	-27.43	0.13	30.59	1.58	0.01
852	882	A	6	-26.6	-0.07	35.36	-0.39	-0.0
852	949	G	16	-40.55	-3.43	10.43	-54.87	-0.46

i-nuc	BP(j)	Nuc	#BP_Win	avgMFE	avgZ	avgED	SumZ	SumZ/#TotalWindows	BPs= 8
nt-853	-	G	120	-	-	-	-	-
853	NoBP	G	24	-27.62	0.08	32.56	1.81	0.02
853	806	U	6	-27.08	0.37	35.05	2.24	0.02
853	783	U	4	-25.8	0.67	33.84	2.68	0.02
853	834	U	12	-27.43	0.13	30.59	1.58	0.01
853	881	U	6	-26.6	-0.07	35.36	-0.39	-0.0
853	829	C	34	-30.85	-0.76	21.86	-25.82	-0.22
853	906	C	16	-29.13	-0.98	15.46	-15.63	-0.13
853	948	U	16	-40.55	-3.43	10.43	-54.87	-0.46
853	915	C	2	-39.2	-3.71	13.38	-7.42	-0.06

i-nuc	BP(j)	Nuc	#BP_Win	avgMFE	avgZ	avgED	SumZ	SumZ/#TotalWindows	BPs= 7
nt-854	-	G	120	-	-	-	-	-
854	NoBP	G	31	-27.82	-0.09	31.39	-2.94	-0.02
854	805	C	6	-27.08	0.37	35.05	2.24	0.02
854	874	U	3	-24.57	0.95	45.2	2.85	0.02
854	833	U	12	-27.43	0.13	30.59	1.58	0.01
854	828	C	34	-30.85	-0.76	21.86	-25.82	-0.22
854	905	C	16	-29.13	-0.98	15.46	-15.63	-0.13
854	947	C	16	-40.55	-3.43	10.43	-54.87	-0.46
854	914	C	2	-39.2	-3.71	13.38	-7.42	-0.06

i-nuc	BP(j)	Nuc	#BP_Win	avgMFE	avgZ	avgED	SumZ	SumZ/#TotalWindows	BPs= 6
nt-855	-	C	120	-	-	-	-	-
855	NoBP	C	67	-31.5	-1.17	21.24	-78.38	-0.65
855	804	G	6	-27.08	0.37	35.05	2.24	0.02
855	754	G	2	-23.4	1.19	47.2	2.38	0.02
855	873	G	3	-24.57	0.95	45.2	2.85	0.02
855	879	G	6	-26.6	-0.07	35.36	-0.39	-0.0
855	827	G	34	-30.85	-0.76	21.86	-25.82	-0.22
855	913	G	2	-39.2	-3.71	13.38	-7.42	-0.06

i-nuc	BP(j)	Nuc	#BP_Win	avgMFE	avgZ	avgED	SumZ	SumZ/#TotalWindows	BPs= 5
nt-856	-	A	120	-	-	-	-	-
856	803	U	6	-27.08	0.37	35.05	2.24	0.02
856	NoBP	A	100	-31.4	-1.09	21.42	-108.6	-0.9
856	777	U	4	-25.8	0.67	33.84	2.68	0.02
856	753	U	2	-23.4	1.19	47.2	2.38	0.02
856	878	U	6	-26.6	-0.07	35.36	-0.39	-0.0
856	912	U	2	-39.2	-3.71	13.38	-7.42	-0.06

i-nuc	BP(j)	Nuc	#BP_Win	avgMFE	avgZ	avgED	SumZ	SumZ/#TotalWindows	BPs= 5
nt-857	-	A	120	-	-	-	-	-
857	NoBP	A	63	-32.58	-1.26	21.41	-79.25	-0.66
857	743	U	1	-26.7	0.68	27.23	0.68	0.01
857	776	U	4	-25.8	0.67	33.84	2.68	0.02
857	753	U	3	-23.4	1.13	42.92	3.38	0.03
857	871	U	48	-29.5	-0.84	23.53	-40.2	-0.34
857	830	U	1	-30.9	-0.8	27.71	-0.8	-0.01

i-nuc	BP(j)	Nuc	#BP_Win	avgMFE	avgZ	avgED	SumZ	SumZ/#TotalWindows	BPs= 7
nt-858	-	G	120	-	-	-	-	-
858	NoBP	G	12	-26.95	0.13	34.79	1.53	0.01
858	742	C	1	-26.7	0.68	27.23	0.68	0.01
858	775	C	4	-25.8	0.67	33.84	2.68	0.02
858	752	C	3	-23.4	1.13	42.92	3.38	0.03
858	870	C	49	-29.63	-0.89	23.32	-43.6	-0.36
858	823	U	24	-30.2	-0.59	23.79	-14.19	-0.12
858	829	C	1	-30.9	-0.8	27.71	-0.8	-0.01
858	942	U	26	-37.57	-2.58	12.63	-66.99	-0.56

i-nuc	BP(j)	Nuc	#BP_Win	avgMFE	avgZ	avgED	SumZ	SumZ/#TotalWindows	BPs= 8
nt-859	-	G	120	-	-	-	-	-
859	NoBP	G	5	-27.44	-0.0	35.54	-0.02	-0.0
859	741	C	1	-26.7	0.68	27.23	0.68	0.01
859	774	C	4	-25.8	0.67	33.84	2.68	0.02
859	751	C	3	-23.4	1.13	42.92	3.38	0.03
859	869	C	49	-29.63	-0.89	23.32	-43.6	-0.36
859	876	C	6	-26.6	-0.07	35.36	-0.39	-0.0
859	822	C	24	-30.2	-0.59	23.79	-14.19	-0.12
859	828	C	1	-30.9	-0.8	27.71	-0.8	-0.01
859	941	C	27	-37.35	-2.52	12.9	-68.03	-0.57

i-nuc	BP(j)	Nuc	#BP_Win	avgMFE	avgZ	avgED	SumZ	SumZ/#TotalWindows	BPs= 3
nt-860	-	A	120	-	-	-	-	-
860	NoBP	A	19	-26.54	0.12	34.69	2.35	0.02
860	868	U	49	-29.63	-0.89	23.32	-43.6	-0.36
860	821	U	24	-30.2	-0.59	23.79	-14.19	-0.12
860	940	U	28	-37.12	-2.46	13.43	-68.83	-0.57

i-nuc	BP(j)	Nuc	#BP_Win	avgMFE	avgZ	avgED	SumZ	SumZ/#TotalWindows	BPs= 6
nt-861	-	U	120	-	-	-	-	-
861	NoBP	U	10	-26.66	0.09	34.63	0.93	0.01
861	768	A	2	-25.65	0.56	36.75	1.13	0.01
861	867	A	49	-29.63	-0.89	23.32	-43.6	-0.36
861	875	A	6	-26.6	-0.07	35.36	-0.39	-0.0
861	820	G	24	-30.2	-0.59	23.79	-14.19	-0.12
861	939	G	28	-37.12	-2.46	13.43	-68.83	-0.57
861	980	A	1	-35.2	-3.53	16.16	-3.53	-0.03

i-nuc	BP(j)	Nuc	#BP_Win	avgMFE	avgZ	avgED	SumZ	SumZ/#TotalWindows	BPs= 6
nt-862	-	A	120	-	-	-	-	-
862	NoBP	A	9	-26.86	-0.02	35.25	-0.14	-0.0
862	767	U	2	-25.65	0.56	36.75	1.13	0.01
862	866	U	49	-29.63	-0.89	23.32	-43.6	-0.36
862	874	U	6	-26.6	-0.07	35.36	-0.39	-0.0
862	819	U	24	-30.2	-0.59	23.79	-14.19	-0.12
862	938	U	28	-37.12	-2.46	13.43	-68.83	-0.57
862	979	U	2	-34.65	-3.36	16.09	-6.71	-0.06

i-nuc	BP(j)	Nuc	#BP_Win	avgMFE	avgZ	avgED	SumZ	SumZ/#TotalWindows	BPs= 6
nt-863	-	C	120	-	-	-	-	-
863	NoBP	C	56	-29.35	-0.82	24.59	-46.05	-0.38
863	796	G	1	-26.4	0.54	41.39	0.54	0.0
863	766	G	2	-25.65	0.56	36.75	1.13	0.01
863	873	G	6	-26.6	-0.07	35.36	-0.39	-0.0
863	818	G	24	-30.2	-0.59	23.79	-14.19	-0.12
863	937	G	28	-37.12	-2.46	13.43	-68.83	-0.57
863	978	G	3	-34.0	-3.07	18.97	-9.2	-0.08

i-nuc	BP(j)	Nuc	#BP_Win	avgMFE	avgZ	avgED	SumZ	SumZ/#TotalWindows	BPs= 6
nt-864	-	C	120	-	-	-	-	-
864	NoBP	C	78	-29.7	-0.81	24.11	-63.11	-0.53
864	795	G	1	-26.4	0.54	41.39	0.54	0.0
864	765	G	2	-25.65	0.56	36.75	1.13	0.01
864	872	G	6	-26.6	-0.07	35.36	-0.39	-0.0
864	816	G	2	-30.55	-0.73	22.02	-1.45	-0.01
864	936	G	28	-37.12	-2.46	13.43	-68.83	-0.57
864	977	G	3	-34.0	-3.07	18.97	-9.2	-0.08

i-nuc	BP(j)	Nuc	#BP_Win	avgMFE	avgZ	avgED	SumZ	SumZ/#TotalWindows	BPs= 3
nt-865	-	A	120	-	-	-	-	-
865	NoBP	A	83	-29.69	-0.81	24.21	-67.21	-0.56
865	871	U	6	-26.6	-0.07	35.36	-0.39	-0.0
865	935	U	28	-37.12	-2.46	13.43	-68.83	-0.57
865	976	U	3	-34.0	-3.07	18.97	-9.2	-0.08

i-nuc	BP(j)	Nuc	#BP_Win	avgMFE	avgZ	avgED	SumZ	SumZ/#TotalWindows	BPs= 2
nt-866	-	U	120	-	-	-	-	-
866	NoBP	U	43	-29.83	-0.86	25.76	-36.85	-0.31
866	862	A	49	-29.63	-0.89	23.32	-43.6	-0.36
866	934	A	28	-37.12	-2.46	13.43	-68.83	-0.57

i-nuc	BP(j)	Nuc	#BP_Win	avgMFE	avgZ	avgED	SumZ	SumZ/#TotalWindows	BPs= 2
nt-867	-	A	120	-	-	-	-	-
867	NoBP	A	50	-33.96	-1.94	19.19	-97.11	-0.81
867	861	U	49	-29.63	-0.89	23.32	-43.6	-0.36
867	817	U	21	-30.2	-0.59	24.0	-12.31	-0.1

i-nuc	BP(j)	Nuc	#BP_Win	avgMFE	avgZ	avgED	SumZ	SumZ/#TotalWindows	BPs= 2
nt-868	-	U	120	-	-	-	-	-
868	NoBP	U	50	-34.17	-2.02	18.78	-100.89	-0.84
868	860	A	49	-29.63	-0.89	23.32	-43.6	-0.36
868	816	G	21	-30.2	-0.59	24.0	-12.31	-0.1

i-nuc	BP(j)	Nuc	#BP_Win	avgMFE	avgZ	avgED	SumZ	SumZ/#TotalWindows	BPs= 2
nt-869	-	C	120	-	-	-	-	-
869	NoBP	C	50	-34.42	-2.1	18.3	-105.11	-0.88
869	859	G	49	-29.63	-0.89	23.32	-43.6	-0.36
869	815	G	21	-30.2	-0.59	24.0	-12.31	-0.1

i-nuc	BP(j)	Nuc	#BP_Win	avgMFE	avgZ	avgED	SumZ	SumZ/#TotalWindows	BPs= 2
nt-870	-	C	120	-	-	-	-	-
870	NoBP	C	50	-34.73	-2.2	17.7	-109.95	-0.92
870	858	G	49	-29.63	-0.89	23.32	-43.6	-0.36
870	814	G	21	-30.2	-0.59	24.0	-12.31	-0.1

i-nuc	BP(j)	Nuc	#BP_Win	avgMFE	avgZ	avgED	SumZ	SumZ/#TotalWindows	BPs= 2
nt-871	-	U	120	-	-	-	-	-
871	857	A	48	-29.5	-0.84	23.53	-40.2	-0.34
871	865	A	6	-26.6	-0.07	35.36	-0.39	-0.0
871	NoBP	U	66	-34.27	-1.97	17.48	-130.2	-1.08

i-nuc	BP(j)	Nuc	#BP_Win	avgMFE	avgZ	avgED	SumZ	SumZ/#TotalWindows	BPs= 4
nt-872	-	G	120	-	-	-	-	-
872	NoBP	G	5	-24.18	1.03	45.33	5.14	0.04
872	806	U	8	-25.48	0.63	35.96	5.01	0.04
872	864	C	6	-26.6	-0.07	35.36	-0.39	-0.0
872	811	U	17	-29.53	-0.46	25.6	-7.89	-0.07
872	899	C	84	-34.14	-2.11	15.41	-177.63	-1.48

i-nuc	BP(j)	Nuc	#BP_Win	avgMFE	avgZ	avgED	SumZ	SumZ/#TotalWindows	BPs= 5
nt-873	-	G	120	-	-	-	-	-
873	NoBP	G	1	-23.5	1.2	46.36	1.2	0.01
873	855	C	3	-24.57	0.95	45.2	2.85	0.02
873	805	C	8	-25.48	0.63	35.96	5.01	0.04
873	863	C	6	-26.6	-0.07	35.36	-0.39	-0.0
873	810	C	17	-29.53	-0.46	25.6	-7.89	-0.07
873	898	C	85	-34.16	-2.13	15.36	-180.79	-1.51

i-nuc	BP(j)	Nuc	#BP_Win	avgMFE	avgZ	avgED	SumZ	SumZ/#TotalWindows	BPs= 5
nt-874	-	U	120	-	-	-	-	-
874	854	G	3	-24.57	0.95	45.2	2.85	0.02
874	804	G	8	-25.48	0.63	35.96	5.01	0.04
874	862	A	6	-26.6	-0.07	35.36	-0.39	-0.0
874	809	G	17	-29.53	-0.46	25.6	-7.89	-0.07
874	897	G	86	-34.13	-2.13	15.34	-183.13	-1.53

i-nuc	BP(j)	Nuc	#BP_Win	avgMFE	avgZ	avgED	SumZ	SumZ/#TotalWindows	BPs= 4
nt-875	-	A	120	-	-	-	-	-
875	NoBP	A	2	-24.8	0.9	45.18	1.81	0.02
875	803	U	8	-25.48	0.63	35.96	5.01	0.04
875	861	U	6	-26.6	-0.07	35.36	-0.39	-0.0
875	808	U	17	-29.53	-0.46	25.6	-7.89	-0.07
875	896	U	87	-34.11	-2.13	15.35	-185.0	-1.54

i-nuc	BP(j)	Nuc	#BP_Win	avgMFE	avgZ	avgED	SumZ	SumZ/#TotalWindows	BPs= 3
nt-876	-	C	120	-	-	-	-	-
876	NoBP	C	19	-29.36	-0.43	26.61	-8.25	-0.07
876	802	G	8	-25.48	0.63	35.96	5.01	0.04
876	859	G	6	-26.6	-0.07	35.36	-0.39	-0.0
876	895	G	87	-34.11	-2.13	15.35	-185.0	-1.54

i-nuc	BP(j)	Nuc	#BP_Win	avgMFE	avgZ	avgED	SumZ	SumZ/#TotalWindows	BPs= 2
nt-877	-	A	120	-	-	-	-	-
877	801	U	8	-25.48	0.63	35.96	5.01	0.04
877	NoBP	A	25	-29.01	-0.46	27.86	-11.39	-0.09
877	894	U	87	-34.11	-2.13	15.35	-185.0	-1.54

i-nuc	BP(j)	Nuc	#BP_Win	avgMFE	avgZ	avgED	SumZ	SumZ/#TotalWindows	BPs= 2
nt-878	-	U	120	-	-	-	-	-
878	800	A	7	-25.51	0.6	35.42	4.17	0.03
878	856	A	6	-26.6	-0.07	35.36	-0.39	-0.0
878	NoBP	U	107	-33.33	-1.85	17.23	-197.93	-1.65

i-nuc	BP(j)	Nuc	#BP_Win	avgMFE	avgZ	avgED	SumZ	SumZ/#TotalWindows	BPs= 3
nt-879	-	G	120	-	-	-	-	-
879	NoBP	G	10	-28.18	-0.32	31.37	-3.15	-0.03
879	855	C	6	-26.6	-0.07	35.36	-0.39	-0.0
879	806	U	17	-29.53	-0.46	25.6	-7.89	-0.07
879	893	C	87	-34.11	-2.13	15.35	-185.0	-1.54

i-nuc	BP(j)	Nuc	#BP_Win	avgMFE	avgZ	avgED	SumZ	SumZ/#TotalWindows	BPs= 2
nt-880	-	G	120	-	-	-	-	-
880	NoBP	G	16	-27.95	-0.38	32.31	-6.08	-0.05
880	805	C	17	-29.53	-0.46	25.6	-7.89	-0.07
880	892	C	87	-34.11	-2.13	15.35	-185.0	-1.54

i-nuc	BP(j)	Nuc	#BP_Win	avgMFE	avgZ	avgED	SumZ	SumZ/#TotalWindows	BPs= 3
nt-881	-	U	120	-	-	-	-	-
881	NoBP	U	10	-29.43	-0.88	29.51	-8.8	-0.07
881	853	G	6	-26.6	-0.07	35.36	-0.39	-0.0
881	804	G	17	-29.53	-0.46	25.6	-7.89	-0.07
881	891	A	87	-34.11	-2.13	15.35	-185.0	-1.54

i-nuc	BP(j)	Nuc	#BP_Win	avgMFE	avgZ	avgED	SumZ	SumZ/#TotalWindows	BPs= 2
nt-882	-	A	120	-	-	-	-	-
882	NoBP	A	97	-33.71	-2.03	16.67	-197.26	-1.64
882	852	U	6	-26.6	-0.07	35.36	-0.39	-0.0
882	803	U	17	-29.53	-0.46	25.6	-7.89	-0.07

i-nuc	BP(j)	Nuc	#BP_Win	avgMFE	avgZ	avgED	SumZ	SumZ/#TotalWindows	BPs= 2
nt-883	-	A	120	-	-	-	-	-
883	NoBP	A	111	-33.31	-1.87	17.58	-207.9	-1.73
883	851	U	6	-26.6	-0.07	35.36	-0.39	-0.0
883	801	U	3	-27.43	-0.23	28.73	-0.69	-0.01

i-nuc	BP(j)	Nuc	#BP_Win	avgMFE	avgZ	avgED	SumZ	SumZ/#TotalWindows	BPs= 2
nt-884	-	U	120	-	-	-	-	-
884	NoBP	U	111	-33.38	-1.9	17.41	-211.25	-1.76
884	850	A	6	-26.6	-0.07	35.36	-0.39	-0.0
884	800	A	3	-27.43	-0.23	28.73	-0.69	-0.01

i-nuc	BP(j)	Nuc	#BP_Win	avgMFE	avgZ	avgED	SumZ	SumZ/#TotalWindows	BPs= 3
nt-885	-	U	120	-	-	-	-	-
885	849	A	6	-26.6	-0.07	35.36	-0.39	-0.0
885	800	A	14	-29.98	-0.51	24.93	-7.2	-0.06
885	799	A	3	-27.43	-0.23	28.73	-0.69	-0.01
885	NoBP	U	97	-33.96	-2.14	16.12	-207.18	-1.73

i-nuc	BP(j)	Nuc	#BP_Win	avgMFE	avgZ	avgED	SumZ	SumZ/#TotalWindows	BPs= 3
nt-886	-	U	120	-	-	-	-	-
886	848	G	5	-26.92	-0.15	34.14	-0.74	-0.01
886	799	A	14	-29.98	-0.51	24.93	-7.2	-0.06
886	798	A	3	-27.43	-0.23	28.73	-0.69	-0.01
886	NoBP	U	98	-33.95	-2.14	16.18	-209.63	-1.75

i-nuc	BP(j)	Nuc	#BP_Win	avgMFE	avgZ	avgED	SumZ	SumZ/#TotalWindows	BPs= 3
nt-887	-	U	120	-	-	-	-	-
887	847	A	4	-27.1	-0.16	35.4	-0.66	-0.01
887	798	A	14	-29.98	-0.51	24.93	-7.2	-0.06
887	797	G	3	-27.43	-0.23	28.73	-0.69	-0.01
887	NoBP	U	99	-33.94	-2.14	16.24	-212.01	-1.77

i-nuc	BP(j)	Nuc	#BP_Win	avgMFE	avgZ	avgED	SumZ	SumZ/#TotalWindows	BPs= 2
nt-888	-	C	120	-	-	-	-	-
888	NoBP	C	103	-33.73	-2.08	16.97	-214.57	-1.79
888	797	G	14	-29.98	-0.51	24.93	-7.2	-0.06
888	796	G	3	-27.43	-0.23	28.73	-0.69	-0.01

i-nuc	BP(j)	Nuc	#BP_Win	avgMFE	avgZ	avgED	SumZ	SumZ/#TotalWindows	BPs= 2
nt-889	-	U	120	-	-	-	-	-
889	NoBP	U	103	-33.79	-2.1	16.87	-216.41	-1.8
889	796	G	14	-29.98	-0.51	24.93	-7.2	-0.06
889	795	G	3	-27.43	-0.23	28.73	-0.69	-0.01

i-nuc	BP(j)	Nuc	#BP_Win	avgMFE	avgZ	avgED	SumZ	SumZ/#TotalWindows	BPs= 2
nt-890	-	C	120	-	-	-	-	-
890	NoBP	C	103	-33.84	-2.12	16.7	-218.39	-1.82
890	795	G	14	-29.98	-0.51	24.93	-7.2	-0.06
890	791	G	3	-27.43	-0.23	28.73	-0.69	-0.01

i-nuc	BP(j)	Nuc	#BP_Win	avgMFE	avgZ	avgED	SumZ	SumZ/#TotalWindows	BPs= 4
nt-891	-	A	120	-	-	-	-	-
891	794	U	14	-29.98	-0.51	24.93	-7.2	-0.06
891	790	U	3	-27.43	-0.23	28.73	-0.69	-0.01
891	881	U	87	-34.11	-2.13	15.35	-185.0	-1.54
891	NoBP	A	1	-31.1	-1.32	25.02	-1.32	-0.01
891	996	U	15	-32.85	-2.26	22.78	-33.96	-0.28

i-nuc	BP(j)	Nuc	#BP_Win	avgMFE	avgZ	avgED	SumZ	SumZ/#TotalWindows	BPs= 4
nt-892	-	C	120	-	-	-	-	-
892	NoBP	C	12	-30.66	-0.71	22.43	-8.47	-0.07
892	789	G	3	-27.43	-0.23	28.73	-0.69	-0.01
892	786	G	2	-28.2	-0.24	34.96	-0.47	-0.0
892	880	G	87	-34.11	-2.13	15.35	-185.0	-1.54
892	995	G	16	-32.74	-2.2	22.92	-35.28	-0.29

i-nuc	BP(j)	Nuc	#BP_Win	avgMFE	avgZ	avgED	SumZ	SumZ/#TotalWindows	BPs= 5
nt-893	-	C	120	-	-	-	-	-
893	NoBP	C	11	-30.91	-0.74	21.89	-8.12	-0.07
893	788	G	3	-27.43	-0.23	28.73	-0.69	-0.01
893	785	G	2	-28.2	-0.24	34.96	-0.47	-0.0
893	879	G	87	-34.11	-2.13	15.35	-185.0	-1.54
893	994	G	16	-32.74	-2.2	22.92	-35.28	-0.29
893	1012	G	1	-32.5	-1.82	21.13	-1.82	-0.02

i-nuc	BP(j)	Nuc	#BP_Win	avgMFE	avgZ	avgED	SumZ	SumZ/#TotalWindows	BPs= 4
nt-894	-	U	120	-	-	-	-	-
894	787	A	3	-27.43	-0.23	28.73	-0.69	-0.01
894	784	A	2	-28.2	-0.24	34.96	-0.47	-0.0
894	NoBP	U	27	-32.16	-1.66	22.13	-44.69	-0.37
894	877	A	87	-34.11	-2.13	15.35	-185.0	-1.54
894	1011	A	1	-32.5	-1.82	21.13	-1.82	-0.02

i-nuc	BP(j)	Nuc	#BP_Win	avgMFE	avgZ	avgED	SumZ	SumZ/#TotalWindows	BPs= 5
nt-895	-	G	120	-	-	-	-	-
895	NoBP	G	5	-30.28	-1.08	25.18	-5.41	-0.05
895	783	U	2	-28.2	-0.24	34.96	-0.47	-0.0
895	792	C	9	-31.17	-0.66	20.68	-5.98	-0.05
895	876	C	87	-34.11	-2.13	15.35	-185.0	-1.54
895	992	U	16	-32.74	-2.2	22.92	-35.28	-0.29
895	1010	U	1	-32.5	-1.82	21.13	-1.82	-0.02

i-nuc	BP(j)	Nuc	#BP_Win	avgMFE	avgZ	avgED	SumZ	SumZ/#TotalWindows	BPs= 5
nt-896	-	U	120	-	-	-	-	-
896	NoBP	U	5	-31.14	-1.31	24.56	-6.54	-0.05
896	782	A	2	-28.2	-0.24	34.96	-0.47	-0.0
896	791	G	9	-31.17	-0.66	20.68	-5.98	-0.05
896	875	A	87	-34.11	-2.13	15.35	-185.0	-1.54
896	991	A	16	-32.74	-2.2	22.92	-35.28	-0.29
896	1009	A	1	-32.5	-1.82	21.13	-1.82	-0.02

i-nuc	BP(j)	Nuc	#BP_Win	avgMFE	avgZ	avgED	SumZ	SumZ/#TotalWindows	BPs= 4
nt-897	-	G	120	-	-	-	-	-
897	NoBP	G	8	-31.05	-1.29	25.32	-10.35	-0.09
897	790	U	9	-31.17	-0.66	20.68	-5.98	-0.05
897	874	U	86	-34.13	-2.13	15.34	-183.13	-1.53
897	990	C	16	-32.74	-2.2	22.92	-35.28	-0.29
897	1008	U	1	-32.5	-1.82	21.13	-1.82	-0.02

i-nuc	BP(j)	Nuc	#BP_Win	avgMFE	avgZ	avgED	SumZ	SumZ/#TotalWindows	BPs= 4
nt-898	-	C	120	-	-	-	-	-
898	NoBP	C	9	-31.67	-1.59	22.79	-14.33	-0.12
898	789	G	9	-31.17	-0.66	20.68	-5.98	-0.05
898	873	G	85	-34.16	-2.13	15.36	-180.79	-1.51
898	989	G	16	-32.74	-2.2	22.92	-35.28	-0.29
898	1007	G	1	-32.5	-1.82	21.13	-1.82	-0.02

i-nuc	BP(j)	Nuc	#BP_Win	avgMFE	avgZ	avgED	SumZ	SumZ/#TotalWindows	BPs= 2
nt-899	-	C	120	-	-	-	-	-
899	788	G	9	-31.17	-0.66	20.68	-5.98	-0.05
899	872	G	84	-34.14	-2.11	15.41	-177.63	-1.48
899	NoBP	C	27	-32.64	-2.08	21.91	-56.23	-0.47

i-nuc	BP(j)	Nuc	#BP_Win	avgMFE	avgZ	avgED	SumZ	SumZ/#TotalWindows	BPs= 1
nt-900	-	C	120	-	-	-	-	-
900	NoBP	C	116	-33.66	-2.05	17.26	-237.86	-1.98
900	786	G	4	-31.75	-0.73	17.24	-2.93	-0.02

i-nuc	BP(j)	Nuc	#BP_Win	avgMFE	avgZ	avgED	SumZ	SumZ/#TotalWindows	BPs= 1
nt-901	-	U	120	-	-	-	-	-
901	785	G	4	-31.75	-0.73	17.24	-2.93	-0.02
901	NoBP	U	116	-33.69	-2.06	17.29	-238.96	-1.99

i-nuc	BP(j)	Nuc	#BP_Win	avgMFE	avgZ	avgED	SumZ	SumZ/#TotalWindows	BPs= 0
nt-902	-	A	120	-	-	-	-	-
902	NoBP	A	120	-33.66	-2.03	17.36	-243.12	-2.03

i-nuc	BP(j)	Nuc	#BP_Win	avgMFE	avgZ	avgED	SumZ	SumZ/#TotalWindows	BPs= 2
nt-903	-	A	120	-	-	-	-	-
903	NoBP	A	116	-33.76	-2.05	17.25	-238.2	-1.98
903	817	U	1	-29.5	-0.43	22.94	-0.43	-0.0
903	1015	U	3	-32.4	-1.83	23.59	-5.48	-0.05

i-nuc	BP(j)	Nuc	#BP_Win	avgMFE	avgZ	avgED	SumZ	SumZ/#TotalWindows	BPs= 5
nt-904	-	C	120	-	-	-	-	-
904	NoBP	C	75	-32.99	-2.13	18.07	-159.74	-1.33
904	797	G	2	-26.8	0.1	34.5	0.19	0.0
904	816	G	1	-29.5	-0.43	22.94	-0.43	-0.0
904	930	G	38	-35.7	-2.05	14.92	-78.06	-0.65
904	1014	G	3	-32.4	-1.83	23.59	-5.48	-0.05
904	1020	G	1	-34.5	-1.67	23.95	-1.67	-0.01

i-nuc	BP(j)	Nuc	#BP_Win	avgMFE	avgZ	avgED	SumZ	SumZ/#TotalWindows	BPs= 7
nt-905	-	C	120	-	-	-	-	-
905	NoBP	C	56	-33.84	-2.42	18.77	-135.72	-1.13
905	854	G	16	-29.13	-0.98	15.46	-15.63	-0.13
905	796	G	2	-26.8	0.1	34.5	0.19	0.0
905	815	G	1	-29.5	-0.43	22.94	-0.43	-0.0
905	929	G	38	-35.7	-2.05	14.92	-78.06	-0.65
905	985	G	3	-35.9	-3.19	16.49	-9.56	-0.08
905	1019	G	1	-34.5	-1.67	23.95	-1.67	-0.01
905	1020	G	3	-35.3	-1.83	28.83	-5.49	-0.05

i-nuc	BP(j)	Nuc	#BP_Win	avgMFE	avgZ	avgED	SumZ	SumZ/#TotalWindows	BPs= 9
nt-906	-	C	120	-	-	-	-	-
906	NoBP	C	40	-33.89	-2.53	18.73	-101.09	-0.84
906	853	G	16	-29.13	-0.98	15.46	-15.63	-0.13
906	795	G	2	-26.8	0.1	34.5	0.19	0.0
906	814	G	1	-29.5	-0.43	22.94	-0.43	-0.0
906	928	G	38	-35.7	-2.05	14.92	-78.06	-0.65
906	984	G	3	-35.9	-3.19	16.49	-9.56	-0.08
906	989	G	13	-34.35	-2.33	17.76	-30.35	-0.25
906	1012	G	3	-32.4	-1.83	23.59	-5.48	-0.05
906	1018	G	1	-34.5	-1.67	23.95	-1.67	-0.01
906	1019	G	3	-35.3	-1.83	28.83	-5.49	-0.05

i-nuc	BP(j)	Nuc	#BP_Win	avgMFE	avgZ	avgED	SumZ	SumZ/#TotalWindows	BPs= 4
nt-907	-	U	120	-	-	-	-	-
907	NoBP	U	63	-32.53	-2.05	18.49	-128.92	-1.07
907	927	A	38	-35.7	-2.05	14.92	-78.06	-0.65
907	988	A	13	-34.35	-2.33	17.76	-30.35	-0.25
907	1011	A	3	-32.4	-1.83	23.59	-5.48	-0.05
907	1018	G	3	-35.3	-1.83	28.83	-5.49	-0.05

i-nuc	BP(j)	Nuc	#BP_Win	avgMFE	avgZ	avgED	SumZ	SumZ/#TotalWindows	BPs= 4
nt-908	-	G	120	-	-	-	-	-
908	NoBP	G	85	-34.64	-2.26	17.41	-192.33	-1.6
908	851	U	16	-29.13	-0.98	15.46	-15.63	-0.13
908	987	U	13	-34.35	-2.33	17.76	-30.35	-0.25
908	1010	U	3	-32.4	-1.83	23.59	-5.48	-0.05
908	1017	C	3	-35.3	-1.83	28.83	-5.49	-0.05

i-nuc	BP(j)	Nuc	#BP_Win	avgMFE	avgZ	avgED	SumZ	SumZ/#TotalWindows	BPs= 5
nt-909	-	U	120	-	-	-	-	-
909	NoBP	U	86	-34.79	-2.29	17.71	-196.95	-1.64
909	850	A	16	-29.13	-0.98	15.46	-15.63	-0.13
909	927	A	1	-29.5	-0.43	22.94	-0.43	-0.0
909	986	A	13	-34.35	-2.33	17.76	-30.35	-0.25
909	1009	A	3	-32.4	-1.83	23.59	-5.48	-0.05
909	1028	A	1	-36.0	-1.85	19.8	-1.85	-0.02

i-nuc	BP(j)	Nuc	#BP_Win	avgMFE	avgZ	avgED	SumZ	SumZ/#TotalWindows	BPs= 4
nt-910	-	U	120	-	-	-	-	-
910	NoBP	U	16	-34.04	-2.45	19.18	-39.14	-0.33
910	849	A	16	-29.13	-0.98	15.46	-15.63	-0.13
910	926	A	73	-34.85	-2.24	17.76	-163.23	-1.36
910	985	G	13	-34.35	-2.33	17.76	-30.35	-0.25
910	1027	G	2	-35.75	-1.7	21.35	-3.39	-0.03

i-nuc	BP(j)	Nuc	#BP_Win	avgMFE	avgZ	avgED	SumZ	SumZ/#TotalWindows	BPs= 5
nt-911	-	C	120	-	-	-	-	-
911	848	G	16	-29.13	-0.98	15.46	-15.63	-0.13
911	NoBP	C	13	-34.41	-2.76	18.04	-35.82	-0.3
911	925	G	73	-34.85	-2.24	17.76	-163.23	-1.36
911	984	G	13	-34.35	-2.33	17.76	-30.35	-0.25
911	1026	G	4	-35.12	-1.61	23.28	-6.44	-0.05
911	1029	G	1	-35.7	-1.41	31.38	-1.41	-0.01

i-nuc	BP(j)	Nuc	#BP_Win	avgMFE	avgZ	avgED	SumZ	SumZ/#TotalWindows	BPs= 7
nt-912	-	U	120	-	-	-	-	-
912	NoBP	U	2	-26.8	0.1	34.5	0.19	0.0
912	847	A	2	-28.55	-0.44	23.92	-0.89	-0.01
912	846	A	13	-29.35	-1.12	12.88	-14.51	-0.12
912	924	A	73	-34.85	-2.24	17.76	-163.23	-1.36
912	856	A	2	-39.2	-3.71	13.38	-7.42	-0.06
912	980	A	23	-34.74	-2.64	17.42	-60.71	-0.51
912	1025	A	4	-35.12	-1.61	23.28	-6.44	-0.05
912	1028	A	1	-35.7	-1.41	31.38	-1.41	-0.01

i-nuc	BP(j)	Nuc	#BP_Win	avgMFE	avgZ	avgED	SumZ	SumZ/#TotalWindows	BPs= 5
nt-913	-	G	120	-	-	-	-	-
913	NoBP	G	77	-34.6	-2.15	18.3	-165.33	-1.38
913	845	U	13	-29.35	-1.12	12.88	-14.51	-0.12
913	855	C	2	-39.2	-3.71	13.38	-7.42	-0.06
913	979	U	23	-34.74	-2.64	17.42	-60.71	-0.51
913	1024	C	4	-35.12	-1.61	23.28	-6.44	-0.05
913	1031	C	1	-38.7	-2.14	28.79	-2.14	-0.02

i-nuc	BP(j)	Nuc	#BP_Win	avgMFE	avgZ	avgED	SumZ	SumZ/#TotalWindows	BPs= 7
nt-914	-	C	120	-	-	-	-	-
914	NoBP	C	6	-32.92	-1.21	23.4	-7.26	-0.06
914	844	G	13	-29.35	-1.12	12.88	-14.51	-0.12
914	922	G	73	-34.85	-2.24	17.76	-163.23	-1.36
914	854	G	2	-39.2	-3.71	13.38	-7.42	-0.06
914	978	G	23	-34.74	-2.64	17.42	-60.71	-0.51
914	1027	G	1	-35.7	-1.41	31.38	-1.41	-0.01
914	1030	G	1	-38.7	-2.14	28.79	-2.14	-0.02
914	923	G	1	-36.2	-1.53	30.67	-1.53	-0.01

i-nuc	BP(j)	Nuc	#BP_Win	avgMFE	avgZ	avgED	SumZ	SumZ/#TotalWindows	BPs= 7
nt-915	-	C	120	-	-	-	-	-
915	843	G	13	-29.35	-1.12	12.88	-14.51	-0.12
915	NoBP	C	6	-34.23	-1.43	23.08	-8.61	-0.07
915	921	G	73	-34.85	-2.24	17.76	-163.23	-1.36
915	853	G	2	-39.2	-3.71	13.38	-7.42	-0.06
915	977	G	23	-34.74	-2.64	17.42	-60.71	-0.51
915	1026	G	1	-35.7	-1.41	31.38	-1.41	-0.01
915	1029	G	1	-38.7	-2.14	28.79	-2.14	-0.02
915	922	G	1	-36.2	-1.53	30.67	-1.53	-0.01

i-nuc	BP(j)	Nuc	#BP_Win	avgMFE	avgZ	avgED	SumZ	SumZ/#TotalWindows	BPs= 4
nt-916	-	U	120	-	-	-	-	-
916	842	A	12	-29.51	-1.18	12.87	-14.21	-0.12
916	NoBP	U	105	-34.88	-2.3	17.98	-241.05	-2.01
916	1025	A	1	-35.7	-1.41	31.38	-1.41	-0.01
916	1028	A	1	-38.7	-2.14	28.79	-2.14	-0.02
916	921	G	1	-36.2	-1.53	30.67	-1.53	-0.01

i-nuc	BP(j)	Nuc	#BP_Win	avgMFE	avgZ	avgED	SumZ	SumZ/#TotalWindows	BPs= 2
nt-917	-	U	120	-	-	-	-	-
917	NoBP	U	114	-34.36	-2.19	17.48	-250.14	-2.08
917	1021	A	5	-35.24	-1.57	24.9	-7.85	-0.07
917	1027	G	1	-38.7	-2.14	28.79	-2.14	-0.02

i-nuc	BP(j)	Nuc	#BP_Win	avgMFE	avgZ	avgED	SumZ	SumZ/#TotalWindows	BPs= 3
nt-918	-	U	120	-	-	-	-	-
918	NoBP	U	113	-34.45	-2.2	17.63	-248.53	-2.07
918	844	G	1	-30.2	-1.02	13.61	-1.02	-0.01
918	1020	G	5	-35.24	-1.57	24.9	-7.85	-0.07
918	1021	A	1	-38.7	-2.14	28.79	-2.14	-0.02

i-nuc	BP(j)	Nuc	#BP_Win	avgMFE	avgZ	avgED	SumZ	SumZ/#TotalWindows	BPs= 3
nt-919	-	C	120	-	-	-	-	-
919	NoBP	C	113	-34.5	-2.2	17.77	-248.04	-2.07
919	843	G	1	-30.2	-1.02	13.61	-1.02	-0.01
919	1019	G	5	-35.24	-1.57	24.9	-7.85	-0.07
919	1020	G	1	-38.7	-2.14	28.79	-2.14	-0.02

i-nuc	BP(j)	Nuc	#BP_Win	avgMFE	avgZ	avgED	SumZ	SumZ/#TotalWindows	BPs= 5
nt-920	-	U	120	-	-	-	-	-
920	NoBP	U	89	-34.56	-2.09	18.11	-185.77	-1.55
920	832	A	1	-29.8	-1.13	12.64	-1.13	-0.01
920	842	A	1	-30.2	-1.02	13.61	-1.02	-0.01
920	972	A	23	-34.74	-2.64	17.42	-60.71	-0.51
920	1018	G	5	-35.24	-1.57	24.9	-7.85	-0.07
920	1019	G	1	-38.7	-2.14	28.79	-2.14	-0.02

i-nuc	BP(j)	Nuc	#BP_Win	avgMFE	avgZ	avgED	SumZ	SumZ/#TotalWindows	BPs= 6
nt-921	-	G	120	-	-	-	-	-
921	NoBP	G	16	-33.76	-1.43	20.57	-22.86	-0.19
921	831	C	1	-29.8	-1.13	12.64	-1.13	-0.01
921	841	U	1	-30.2	-1.02	13.61	-1.02	-0.01
921	915	C	73	-34.85	-2.24	17.76	-163.23	-1.36
921	971	C	23	-34.74	-2.64	17.42	-60.71	-0.51
921	1017	C	5	-35.24	-1.57	24.9	-7.85	-0.07
921	916	U	1	-36.2	-1.53	30.67	-1.53	-0.01

i-nuc	BP(j)	Nuc	#BP_Win	avgMFE	avgZ	avgED	SumZ	SumZ/#TotalWindows	BPs= 8
nt-922	-	G	120	-	-	-	-	-
922	NoBP	G	5	-29.88	-0.91	16.69	-4.54	-0.04
922	830	U	1	-29.8	-1.13	12.64	-1.13	-0.01
922	840	U	1	-30.2	-1.02	13.61	-1.02	-0.01
922	914	C	73	-34.85	-2.24	17.76	-163.23	-1.36
922	971	C	10	-35.86	-1.62	23.01	-16.15	-0.13
922	970	C	23	-34.74	-2.64	17.42	-60.71	-0.51
922	1016	C	5	-35.24	-1.57	24.9	-7.85	-0.07
922	1017	C	1	-38.7	-2.14	28.79	-2.14	-0.02
922	915	C	1	-36.2	-1.53	30.67	-1.53	-0.01

i-nuc	BP(j)	Nuc	#BP_Win	avgMFE	avgZ	avgED	SumZ	SumZ/#TotalWindows	BPs= 8
nt-923	-	G	120	-	-	-	-	-
923	NoBP	G	75	-34.77	-2.2	17.69	-165.1	-1.38
923	829	C	1	-29.8	-1.13	12.64	-1.13	-0.01
923	839	C	1	-30.2	-1.02	13.61	-1.02	-0.01
923	831	C	3	-30.4	-0.88	21.02	-2.63	-0.02
923	970	C	10	-35.86	-1.62	23.01	-16.15	-0.13
923	969	U	23	-34.74	-2.64	17.42	-60.71	-0.51
923	1015	U	5	-35.24	-1.57	24.9	-7.85	-0.07
923	1016	C	1	-38.7	-2.14	28.79	-2.14	-0.02
923	914	C	1	-36.2	-1.53	30.67	-1.53	-0.01

i-nuc	BP(j)	Nuc	#BP_Win	avgMFE	avgZ	avgED	SumZ	SumZ/#TotalWindows	BPs= 6
nt-924	-	A	120	-	-	-	-	-
924	NoBP	A	9	-34.56	-1.41	22.71	-12.72	-0.11
924	838	U	1	-30.2	-1.02	13.61	-1.02	-0.01
924	830	U	3	-30.4	-0.88	21.02	-2.63	-0.02
924	912	U	73	-34.85	-2.24	17.76	-163.23	-1.36
924	969	U	10	-35.86	-1.62	23.01	-16.15	-0.13
924	968	U	23	-34.74	-2.64	17.42	-60.71	-0.51
924	1015	U	1	-38.7	-2.14	28.79	-2.14	-0.02

i-nuc	BP(j)	Nuc	#BP_Win	avgMFE	avgZ	avgED	SumZ	SumZ/#TotalWindows	BPs= 5
nt-925	-	G	120	-	-	-	-	-
925	NoBP	G	25	-34.54	-2.51	17.23	-62.81	-0.52
925	829	C	3	-30.4	-0.88	21.02	-2.63	-0.02
925	911	C	73	-34.85	-2.24	17.76	-163.23	-1.36
925	968	U	10	-35.86	-1.62	23.01	-16.15	-0.13
925	1013	C	5	-35.24	-1.57	24.9	-7.85	-0.07
925	969	U	4	-35.93	-1.47	24.01	-5.88	-0.05

i-nuc	BP(j)	Nuc	#BP_Win	avgMFE	avgZ	avgED	SumZ	SumZ/#TotalWindows	BPs= 3
nt-926	-	A	120	-	-	-	-	-
926	NoBP	A	26	-34.24	-2.44	17.84	-63.34	-0.53
926	910	U	73	-34.85	-2.24	17.76	-163.23	-1.36
926	967	U	10	-35.86	-1.62	23.01	-16.15	-0.13
926	968	U	11	-35.26	-1.43	22.85	-15.75	-0.13

i-nuc	BP(j)	Nuc	#BP_Win	avgMFE	avgZ	avgED	SumZ	SumZ/#TotalWindows	BPs= 3
nt-927	-	A	120	-	-	-	-	-
927	NoBP	A	12	-34.95	-1.49	23.15	-17.86	-0.15
927	909	U	1	-29.5	-0.43	22.94	-0.43	-0.0
927	907	U	38	-35.7	-2.05	14.92	-78.06	-0.65
927	967	U	69	-34.48	-2.35	19.86	-162.07	-1.35

i-nuc	BP(j)	Nuc	#BP_Win	avgMFE	avgZ	avgED	SumZ	SumZ/#TotalWindows	BPs= 2
nt-928	-	G	120	-	-	-	-	-
928	NoBP	G	2	-29.95	-0.62	24.19	-1.24	-0.01
928	906	C	38	-35.7	-2.05	14.92	-78.06	-0.65
928	966	C	80	-34.64	-2.24	20.19	-179.08	-1.49

i-nuc	BP(j)	Nuc	#BP_Win	avgMFE	avgZ	avgED	SumZ	SumZ/#TotalWindows	BPs= 2
nt-929	-	G	120	-	-	-	-	-
929	NoBP	G	1	-29.5	-0.43	22.94	-0.43	-0.0
929	905	C	38	-35.7	-2.05	14.92	-78.06	-0.65
929	965	C	81	-34.59	-2.21	20.18	-179.3	-1.49

i-nuc	BP(j)	Nuc	#BP_Win	avgMFE	avgZ	avgED	SumZ	SumZ/#TotalWindows	BPs= 2
nt-930	-	G	120	-	-	-	-	-
930	904	C	38	-35.7	-2.05	14.92	-78.06	-0.65
930	964	C	82	-34.5	-2.18	20.36	-178.84	-1.49

i-nuc	BP(j)	Nuc	#BP_Win	avgMFE	avgZ	avgED	SumZ	SumZ/#TotalWindows	BPs= 1
nt-931	-	A	120	-	-	-	-	-
931	NoBP	A	38	-35.55	-2.01	15.47	-76.52	-0.64
931	963	U	82	-34.5	-2.18	20.36	-178.84	-1.49

i-nuc	BP(j)	Nuc	#BP_Win	avgMFE	avgZ	avgED	SumZ	SumZ/#TotalWindows	BPs= 2
nt-932	-	A	120	-	-	-	-	-
932	NoBP	A	34	-35.9	-2.1	15.64	-71.46	-0.6
932	823	U	4	-30.98	-0.84	19.49	-3.36	-0.03
932	962	U	82	-34.5	-2.18	20.36	-178.84	-1.49

i-nuc	BP(j)	Nuc	#BP_Win	avgMFE	avgZ	avgED	SumZ	SumZ/#TotalWindows	BPs= 3
nt-933	-	G	120	-	-	-	-	-
933	NoBP	G	31	-36.57	-2.3	14.1	-71.38	-0.59
933	822	C	4	-30.98	-0.84	19.49	-3.36	-0.03
933	961	C	82	-34.5	-2.18	20.36	-178.84	-1.49
933	993	C	3	-26.9	0.5	38.75	1.5	0.01

i-nuc	BP(j)	Nuc	#BP_Win	avgMFE	avgZ	avgED	SumZ	SumZ/#TotalWindows	BPs= 4
nt-934	-	A	120	-	-	-	-	-
934	NoBP	A	3	-28.3	-0.05	25.96	-0.15	-0.0
934	821	U	4	-30.98	-0.84	19.49	-3.36	-0.03
934	866	U	28	-37.12	-2.46	13.43	-68.83	-0.57
934	960	U	82	-34.5	-2.18	20.36	-178.84	-1.49
934	992	U	3	-26.9	0.5	38.75	1.5	0.01

i-nuc	BP(j)	Nuc	#BP_Win	avgMFE	avgZ	avgED	SumZ	SumZ/#TotalWindows	BPs= 4
nt-935	-	U	120	-	-	-	-	-
935	NoBP	U	83	-34.45	-2.17	20.36	-179.75	-1.5
935	820	G	4	-30.98	-0.84	19.49	-3.36	-0.03
935	865	A	28	-37.12	-2.46	13.43	-68.83	-0.57
935	991	A	3	-26.9	0.5	38.75	1.5	0.01
935	1025	A	2	-23.8	1.34	36.23	2.68	0.02

i-nuc	BP(j)	Nuc	#BP_Win	avgMFE	avgZ	avgED	SumZ	SumZ/#TotalWindows	BPs= 5
nt-936	-	G	120	-	-	-	-	-
936	NoBP	G	4	-30.98	-0.84	19.49	-3.36	-0.03
936	864	C	28	-37.12	-2.46	13.43	-68.83	-0.57
936	958	U	82	-34.5	-2.18	20.36	-178.84	-1.49
936	990	C	3	-26.9	0.5	38.75	1.5	0.01
936	1024	C	2	-23.8	1.34	36.23	2.68	0.02
936	1054	U	1	-23.7	1.27	38.93	1.27	0.01

i-nuc	BP(j)	Nuc	#BP_Win	avgMFE	avgZ	avgED	SumZ	SumZ/#TotalWindows	BPs= 4
nt-937	-	G	120	-	-	-	-	-
937	NoBP	G	7	-28.11	0.02	30.55	0.15	0.0
937	863	C	28	-37.12	-2.46	13.43	-68.83	-0.57
937	957	C	82	-34.5	-2.18	20.36	-178.84	-1.49
937	1023	U	2	-23.8	1.34	36.23	2.68	0.02
937	1053	C	1	-23.7	1.27	38.93	1.27	0.01

i-nuc	BP(j)	Nuc	#BP_Win	avgMFE	avgZ	avgED	SumZ	SumZ/#TotalWindows	BPs= 4
nt-938	-	U	120	-	-	-	-	-
938	NoBP	U	6	-25.98	0.51	31.12	3.04	0.03
938	862	A	28	-37.12	-2.46	13.43	-68.83	-0.57
938	956	A	82	-34.5	-2.18	20.36	-178.84	-1.49
938	988	A	3	-26.9	0.5	38.75	1.5	0.01
938	1052	A	1	-23.7	1.27	38.93	1.27	0.01

i-nuc	BP(j)	Nuc	#BP_Win	avgMFE	avgZ	avgED	SumZ	SumZ/#TotalWindows	BPs= 4
nt-939	-	G	120	-	-	-	-	-
939	NoBP	G	6	-24.68	0.79	34.38	4.73	0.04
939	861	U	28	-37.12	-2.46	13.43	-68.83	-0.57
939	955	U	82	-34.5	-2.18	20.36	-178.84	-1.49
939	987	U	3	-26.9	0.5	38.75	1.5	0.01
939	1051	C	1	-23.7	1.27	38.93	1.27	0.01

i-nuc	BP(j)	Nuc	#BP_Win	avgMFE	avgZ	avgED	SumZ	SumZ/#TotalWindows	BPs= 3
nt-940	-	U	120	-	-	-	-	-
940	860	A	28	-37.12	-2.46	13.43	-68.83	-0.57
940	NoBP	U	84	-34.24	-2.11	20.78	-177.07	-1.48
940	986	A	3	-26.9	0.5	38.75	1.5	0.01
940	1020	G	5	-23.44	1.1	36.87	5.49	0.05

i-nuc	BP(j)	Nuc	#BP_Win	avgMFE	avgZ	avgED	SumZ	SumZ/#TotalWindows	BPs= 4
nt-941	-	C	120	-	-	-	-	-
941	859	G	27	-37.35	-2.52	12.9	-68.03	-0.57
941	NoBP	C	83	-34.37	-2.14	20.58	-177.57	-1.48
941	985	G	3	-26.9	0.5	38.75	1.5	0.01
941	1019	G	5	-23.44	1.1	36.87	5.49	0.05
941	1026	G	2	-24.2	0.39	32.96	0.78	0.01

i-nuc	BP(j)	Nuc	#BP_Win	avgMFE	avgZ	avgED	SumZ	SumZ/#TotalWindows	BPs= 4
nt-942	-	U	120	-	-	-	-	-
942	858	G	26	-37.57	-2.58	12.63	-66.99	-0.56
942	NoBP	U	83	-34.37	-2.14	20.58	-177.57	-1.48
942	984	G	3	-26.9	0.5	38.75	1.5	0.01
942	1018	G	5	-23.44	1.1	36.87	5.49	0.05
942	1025	A	3	-24.4	0.34	31.9	1.03	0.01

i-nuc	BP(j)	Nuc	#BP_Win	avgMFE	avgZ	avgED	SumZ	SumZ/#TotalWindows	BPs= 5
nt-943	-	G	120	-	-	-	-	-
943	NoBP	G	25	-37.74	-2.62	12.51	-65.44	-0.55
943	954	U	82	-34.5	-2.18	20.36	-178.84	-1.49
943	983	U	3	-26.9	0.5	38.75	1.5	0.01
943	1017	C	5	-23.44	1.1	36.87	5.49	0.05
943	1048	U	1	-23.7	1.27	38.93	1.27	0.01
943	1024	C	4	-24.33	0.36	34.17	1.44	0.01

i-nuc	BP(j)	Nuc	#BP_Win	avgMFE	avgZ	avgED	SumZ	SumZ/#TotalWindows	BPs= 6
nt-944	-	G	120	-	-	-	-	-
944	NoBP	G	24	-37.9	-2.66	12.41	-63.87	-0.53
944	953	C	82	-34.5	-2.18	20.36	-178.84	-1.49
944	982	U	3	-26.9	0.5	38.75	1.5	0.01
944	1016	C	5	-23.44	1.1	36.87	5.49	0.05
944	1047	C	1	-23.7	1.27	38.93	1.27	0.01
944	1023	U	4	-24.33	0.36	34.17	1.44	0.01
944	997	C	1	-23.5	0.13	23.21	0.13	0.0

i-nuc	BP(j)	Nuc	#BP_Win	avgMFE	avgZ	avgED	SumZ	SumZ/#TotalWindows	BPs= 7
nt-945	-	A	120	-	-	-	-	-
945	NoBP	A	22	-37.92	-2.74	12.51	-60.27	-0.5
945	845	U	2	-32.55	-1.13	17.68	-2.26	-0.02
945	952	U	82	-34.5	-2.18	20.36	-178.84	-1.49
945	981	U	3	-26.9	0.5	38.75	1.5	0.01
945	1015	U	5	-23.44	1.1	36.87	5.49	0.05
945	1046	U	1	-23.7	1.27	38.93	1.27	0.01
945	1022	U	4	-24.33	0.36	34.17	1.44	0.01
945	996	U	1	-23.5	0.13	23.21	0.13	0.0

i-nuc	BP(j)	Nuc	#BP_Win	avgMFE	avgZ	avgED	SumZ	SumZ/#TotalWindows	BPs= 5
nt-946	-	U	120	-	-	-	-	-
946	NoBP	U	105	-35.01	-2.26	18.86	-237.7	-1.98
946	844	G	2	-32.55	-1.13	17.68	-2.26	-0.02
946	980	A	3	-26.9	0.5	38.75	1.5	0.01
946	1014	G	5	-23.44	1.1	36.87	5.49	0.05
946	1045	A	1	-23.7	1.27	38.93	1.27	0.01
946	1021	A	4	-24.33	0.36	34.17	1.44	0.01

i-nuc	BP(j)	Nuc	#BP_Win	avgMFE	avgZ	avgED	SumZ	SumZ/#TotalWindows	BPs= 7
nt-947	-	C	120	-	-	-	-	-
947	NoBP	C	88	-34.01	-2.06	20.5	-181.49	-1.51
947	843	G	2	-32.55	-1.13	17.68	-2.26	-0.02
947	854	G	16	-40.55	-3.43	10.43	-54.87	-0.46
947	978	G	3	-26.9	0.5	38.75	1.5	0.01
947	1012	G	5	-23.44	1.1	36.87	5.49	0.05
947	1044	G	1	-23.7	1.27	38.93	1.27	0.01
947	1020	G	4	-24.33	0.36	34.17	1.44	0.01
947	995	G	1	-23.5	0.13	23.21	0.13	0.0

i-nuc	BP(j)	Nuc	#BP_Win	avgMFE	avgZ	avgED	SumZ	SumZ/#TotalWindows	BPs= 6
nt-948	-	U	120	-	-	-	-	-
948	NoBP	U	89	-33.81	-2.01	20.77	-179.0	-1.49
948	842	A	2	-32.55	-1.13	17.68	-2.26	-0.02
948	853	G	16	-40.55	-3.43	10.43	-54.87	-0.46
948	977	G	3	-26.9	0.5	38.75	1.5	0.01
948	1011	A	5	-23.44	1.1	36.87	5.49	0.05
948	1019	G	4	-24.33	0.36	34.17	1.44	0.01
948	994	G	1	-23.5	0.13	23.21	0.13	0.0

i-nuc	BP(j)	Nuc	#BP_Win	avgMFE	avgZ	avgED	SumZ	SumZ/#TotalWindows	BPs= 6
nt-949	-	G	119	-	-	-	-	-
949	NoBP	G	88	-33.83	-2.02	20.82	-178.09	-1.5
949	841	U	2	-32.55	-1.13	17.68	-2.26	-0.02
949	852	U	16	-40.55	-3.43	10.43	-54.87	-0.46
949	976	U	3	-26.9	0.5	38.75	1.5	0.01
949	1010	U	5	-23.44	1.1	36.87	5.49	0.05
949	1016	C	4	-24.33	0.36	34.17	1.44	0.01
949	993	C	1	-23.5	0.13	23.21	0.13	0.0

i-nuc	BP(j)	Nuc	#BP_Win	avgMFE	avgZ	avgED	SumZ	SumZ/#TotalWindows	BPs= 5
nt-950	-	A	118	-	-	-	-	-
950	840	U	2	-32.55	-1.13	17.68	-2.26	-0.02
950	851	U	16	-40.55	-3.43	10.43	-54.87	-0.46
950	NoBP	A	92	-33.29	-1.87	21.75	-171.79	-1.46
950	975	U	3	-26.9	0.5	38.75	1.5	0.01
950	1015	U	4	-24.33	0.36	34.17	1.44	0.01
950	992	U	1	-23.5	0.13	23.21	0.13	0.0

i-nuc	BP(j)	Nuc	#BP_Win	avgMFE	avgZ	avgED	SumZ	SumZ/#TotalWindows	BPs= 3
nt-951	-	U	117	-	-	-	-	-
951	NoBP	U	96	-33.09	-1.79	22.24	-171.53	-1.47
951	850	A	16	-40.55	-3.43	10.43	-54.87	-0.47
951	1014	G	4	-24.33	0.36	34.17	1.44	0.01
951	991	A	1	-23.5	0.13	23.21	0.13	0.0

i-nuc	BP(j)	Nuc	#BP_Win	avgMFE	avgZ	avgED	SumZ	SumZ/#TotalWindows	BPs= 2
nt-952	-	U	116	-	-	-	-	-
952	849	A	16	-40.55	-3.43	10.43	-54.87	-0.47
952	945	A	82	-34.5	-2.18	20.36	-178.84	-1.54
952	NoBP	U	18	-24.2	0.56	33.76	10.12	0.09

i-nuc	BP(j)	Nuc	#BP_Win	avgMFE	avgZ	avgED	SumZ	SumZ/#TotalWindows	BPs= 3
nt-953	-	C	115	-	-	-	-	-
953	848	G	15	-41.03	-3.57	10.09	-53.51	-0.47
953	944	G	82	-34.5	-2.18	20.36	-178.84	-1.56
953	NoBP	C	14	-24.16	0.62	33.65	8.68	0.08
953	1012	G	4	-24.33	0.36	34.17	1.44	0.01

i-nuc	BP(j)	Nuc	#BP_Win	avgMFE	avgZ	avgED	SumZ	SumZ/#TotalWindows	BPs= 3
nt-954	-	U	114	-	-	-	-	-
954	847	A	13	-41.71	-3.74	8.82	-48.67	-0.43
954	NoBP	U	15	-25.03	0.4	33.27	5.95	0.05
954	943	G	82	-34.5	-2.18	20.36	-178.84	-1.57
954	1011	A	4	-24.33	0.36	34.17	1.44	0.01

i-nuc	BP(j)	Nuc	#BP_Win	avgMFE	avgZ	avgED	SumZ	SumZ/#TotalWindows	BPs= 2
nt-955	-	U	113	-	-	-	-	-
955	846	A	11	-42.44	-3.94	8.23	-43.34	-0.38
955	NoBP	U	20	-25.52	0.23	32.57	4.59	0.04
955	939	G	82	-34.5	-2.18	20.36	-178.84	-1.58

i-nuc	BP(j)	Nuc	#BP_Win	avgMFE	avgZ	avgED	SumZ	SumZ/#TotalWindows	BPs= 2
nt-956	-	A	112	-	-	-	-	-
956	845	U	9	-43.23	-4.14	8.17	-37.28	-0.33
956	NoBP	A	21	-26.16	0.06	31.42	1.27	0.01
956	938	U	82	-34.5	-2.18	20.36	-178.84	-1.6

i-nuc	BP(j)	Nuc	#BP_Win	avgMFE	avgZ	avgED	SumZ	SumZ/#TotalWindows	BPs= 2
nt-957	-	C	111	-	-	-	-	-
957	844	G	7	-44.14	-4.35	8.15	-30.46	-0.27
957	NoBP	C	22	-26.8	-0.11	30.37	-2.44	-0.02
957	937	G	82	-34.5	-2.18	20.36	-178.84	-1.61

i-nuc	BP(j)	Nuc	#BP_Win	avgMFE	avgZ	avgED	SumZ	SumZ/#TotalWindows	BPs= 2
nt-958	-	U	110	-	-	-	-	-
958	843	G	5	-44.6	-4.43	8.27	-22.14	-0.2
958	NoBP	U	23	-27.53	-0.3	29.38	-6.99	-0.06
958	936	G	82	-34.5	-2.18	20.36	-178.84	-1.63

i-nuc	BP(j)	Nuc	#BP_Win	avgMFE	avgZ	avgED	SumZ	SumZ/#TotalWindows	BPs= 1
nt-959	-	U	109	-	-	-	-	-
959	842	A	2	-44.95	-4.54	8.36	-9.07	-0.08
959	NoBP	U	107	-33.19	-1.82	22.07	-194.61	-1.79

i-nuc	BP(j)	Nuc	#BP_Win	avgMFE	avgZ	avgED	SumZ	SumZ/#TotalWindows	BPs= 1
nt-960	-	U	108	-	-	-	-	-
960	NoBP	U	26	-29.5	-0.78	26.95	-20.35	-0.19
960	934	A	82	-34.5	-2.18	20.36	-178.84	-1.66

i-nuc	BP(j)	Nuc	#BP_Win	avgMFE	avgZ	avgED	SumZ	SumZ/#TotalWindows	BPs= 1
nt-961	-	C	107	-	-	-	-	-
961	NoBP	C	25	-28.88	-0.63	27.7	-15.77	-0.15
961	933	G	82	-34.5	-2.18	20.36	-178.84	-1.67

i-nuc	BP(j)	Nuc	#BP_Win	avgMFE	avgZ	avgED	SumZ	SumZ/#TotalWindows	BPs= 1
nt-962	-	U	106	-	-	-	-	-
962	NoBP	U	24	-28.22	-0.47	28.5	-11.31	-0.11
962	932	A	82	-34.5	-2.18	20.36	-178.84	-1.69

i-nuc	BP(j)	Nuc	#BP_Win	avgMFE	avgZ	avgED	SumZ	SumZ/#TotalWindows	BPs= 2
nt-963	-	U	105	-	-	-	-	-
963	NoBP	U	19	-28.42	-0.38	29.87	-7.28	-0.07
963	931	A	82	-34.5	-2.18	20.36	-178.84	-1.7
963	1021	A	4	-23.3	0.07	27.09	0.29	0.0

i-nuc	BP(j)	Nuc	#BP_Win	avgMFE	avgZ	avgED	SumZ	SumZ/#TotalWindows	BPs= 2
nt-964	-	C	104	-	-	-	-	-
964	NoBP	C	18	-27.58	-0.15	31.09	-2.73	-0.03
964	930	G	82	-34.5	-2.18	20.36	-178.84	-1.72
964	1020	G	4	-23.3	0.07	27.09	0.29	0.0

i-nuc	BP(j)	Nuc	#BP_Win	avgMFE	avgZ	avgED	SumZ	SumZ/#TotalWindows	BPs= 2
nt-965	-	C	103	-	-	-	-	-
965	NoBP	C	18	-26.87	0.08	32.57	1.44	0.01
965	929	G	81	-34.59	-2.21	20.18	-179.3	-1.74
965	1019	G	4	-23.3	0.07	27.09	0.29	0.0

i-nuc	BP(j)	Nuc	#BP_Win	avgMFE	avgZ	avgED	SumZ	SumZ/#TotalWindows	BPs= 3
nt-966	-	C	102	-	-	-	-	-
966	NoBP	C	15	-26.24	0.28	34.66	4.17	0.04
966	928	G	80	-34.64	-2.24	20.19	-179.08	-1.76
966	989	G	3	-27.2	0.12	25.63	0.37	0.0
966	1018	G	4	-23.3	0.07	27.09	0.29	0.0

i-nuc	BP(j)	Nuc	#BP_Win	avgMFE	avgZ	avgED	SumZ	SumZ/#TotalWindows	BPs= 3
nt-967	-	U	101	-	-	-	-	-
967	NoBP	U	19	-25.4	0.34	33.04	6.4	0.06
967	927	A	69	-34.48	-2.35	19.86	-162.07	-1.6
967	926	A	10	-35.86	-1.62	23.01	-16.15	-0.16
967	988	A	3	-27.2	0.12	25.63	0.37	0.0

i-nuc	BP(j)	Nuc	#BP_Win	avgMFE	avgZ	avgED	SumZ	SumZ/#TotalWindows	BPs= 3
nt-968	-	U	100	-	-	-	-	-
968	NoBP	U	56	-30.7	-1.36	24.91	-76.11	-0.76
968	925	G	10	-35.86	-1.62	23.01	-16.15	-0.16
968	924	A	23	-34.74	-2.64	17.42	-60.71	-0.61
968	926	A	11	-35.26	-1.43	22.85	-15.75	-0.16

i-nuc	BP(j)	Nuc	#BP_Win	avgMFE	avgZ	avgED	SumZ	SumZ/#TotalWindows	BPs= 4
nt-969	-	U	99	-	-	-	-	-
969	NoBP	U	13	-33.88	-2.48	20.34	-32.28	-0.33
969	924	A	10	-35.86	-1.62	23.01	-16.15	-0.16
969	923	G	23	-34.74	-2.64	17.42	-60.71	-0.61
969	986	A	49	-30.32	-1.03	26.02	-50.66	-0.51
969	925	G	4	-35.93	-1.47	24.01	-5.88	-0.06

i-nuc	BP(j)	Nuc	#BP_Win	avgMFE	avgZ	avgED	SumZ	SumZ/#TotalWindows	BPs= 3
nt-970	-	C	98	-	-	-	-	-
970	NoBP	C	12	-33.62	-2.43	20.93	-29.18	-0.3
970	923	G	10	-35.86	-1.62	23.01	-16.15	-0.16
970	922	G	23	-34.74	-2.64	17.42	-60.71	-0.62
970	985	G	53	-30.74	-1.07	25.87	-56.54	-0.58

i-nuc	BP(j)	Nuc	#BP_Win	avgMFE	avgZ	avgED	SumZ	SumZ/#TotalWindows	BPs= 3
nt-971	-	C	97	-	-	-	-	-
971	922	G	10	-35.86	-1.62	23.01	-16.15	-0.17
971	NoBP	C	11	-33.3	-2.37	21.54	-26.03	-0.27
971	921	G	23	-34.74	-2.64	17.42	-60.71	-0.63
971	984	G	53	-30.74	-1.07	25.87	-56.54	-0.58

i-nuc	BP(j)	Nuc	#BP_Win	avgMFE	avgZ	avgED	SumZ	SumZ/#TotalWindows	BPs= 2
nt-972	-	A	96	-	-	-	-	-
972	NoBP	A	20	-34.32	-1.93	22.69	-38.69	-0.4
972	920	U	23	-34.74	-2.64	17.42	-60.71	-0.63
972	983	U	53	-30.74	-1.07	25.87	-56.54	-0.59

i-nuc	BP(j)	Nuc	#BP_Win	avgMFE	avgZ	avgED	SumZ	SumZ/#TotalWindows	BPs= 1
nt-973	-	A	95	-	-	-	-	-
973	NoBP	A	42	-34.42	-2.27	20.02	-95.47	-1.0
973	982	U	53	-30.74	-1.07	25.87	-56.54	-0.6

i-nuc	BP(j)	Nuc	#BP_Win	avgMFE	avgZ	avgED	SumZ	SumZ/#TotalWindows	BPs= 0
nt-974	-	C	94	-	-	-	-	-
974	NoBP	C	94	-32.32	-1.58	23.37	-148.46	-1.58

i-nuc	BP(j)	Nuc	#BP_Win	avgMFE	avgZ	avgED	SumZ	SumZ/#TotalWindows	BPs= 2
nt-975	-	U	93	-	-	-	-	-
975	NoBP	U	88	-32.37	-1.63	22.97	-143.57	-1.54
975	1039	A	2	-35.55	-1.3	23.74	-2.61	-0.03
975	950	A	3	-26.9	0.5	38.75	1.5	0.02

i-nuc	BP(j)	Nuc	#BP_Win	avgMFE	avgZ	avgED	SumZ	SumZ/#TotalWindows	BPs= 3
nt-976	-	U	92	-	-	-	-	-
976	NoBP	U	84	-32.26	-1.55	23.24	-130.55	-1.42
976	865	A	3	-34.0	-3.07	18.97	-9.2	-0.1
976	1038	A	2	-35.55	-1.3	23.74	-2.61	-0.03
976	949	G	3	-26.9	0.5	38.75	1.5	0.02

i-nuc	BP(j)	Nuc	#BP_Win	avgMFE	avgZ	avgED	SumZ	SumZ/#TotalWindows	BPs= 5
nt-977	-	G	91	-	-	-	-	-
977	NoBP	G	57	-31.04	-1.11	25.71	-63.08	-0.69
977	864	C	3	-34.0	-3.07	18.97	-9.2	-0.1
977	915	C	23	-34.74	-2.64	17.42	-60.71	-0.67
977	1003	C	3	-35.0	-0.99	24.91	-2.98	-0.03
977	1037	U	2	-35.55	-1.3	23.74	-2.61	-0.03
977	948	U	3	-26.9	0.5	38.75	1.5	0.02

i-nuc	BP(j)	Nuc	#BP_Win	avgMFE	avgZ	avgED	SumZ	SumZ/#TotalWindows	BPs= 5
nt-978	-	G	90	-	-	-	-	-
978	863	C	3	-34.0	-3.07	18.97	-9.2	-0.1
978	914	C	23	-34.74	-2.64	17.42	-60.71	-0.67
978	NoBP	G	56	-30.95	-1.07	25.93	-59.68	-0.66
978	1002	C	3	-35.0	-0.99	24.91	-2.98	-0.03
978	1036	C	2	-35.55	-1.3	23.74	-2.61	-0.03
978	947	C	3	-26.9	0.5	38.75	1.5	0.02

i-nuc	BP(j)	Nuc	#BP_Win	avgMFE	avgZ	avgED	SumZ	SumZ/#TotalWindows	BPs= 3
nt-979	-	U	89	-	-	-	-	-
979	862	A	2	-34.65	-3.36	16.09	-6.71	-0.08
979	913	G	23	-34.74	-2.64	17.42	-60.71	-0.68
979	NoBP	U	62	-30.95	-0.99	26.5	-61.16	-0.69
979	1035	G	2	-35.55	-1.3	23.74	-2.61	-0.03

i-nuc	BP(j)	Nuc	#BP_Win	avgMFE	avgZ	avgED	SumZ	SumZ/#TotalWindows	BPs= 4
nt-980	-	A	88	-	-	-	-	-
980	861	U	1	-35.2	-3.53	16.16	-3.53	-0.04
980	912	U	23	-34.74	-2.64	17.42	-60.71	-0.69
980	NoBP	A	58	-31.11	-1.07	25.86	-62.29	-0.71
980	1001	U	3	-35.0	-0.99	24.91	-2.98	-0.03
980	946	U	3	-26.9	0.5	38.75	1.5	0.02

i-nuc	BP(j)	Nuc	#BP_Win	avgMFE	avgZ	avgED	SumZ	SumZ/#TotalWindows	BPs= 2
nt-981	-	U	87	-	-	-	-	-
981	NoBP	U	81	-32.14	-1.52	23.46	-123.0	-1.41
981	1000	A	3	-35.0	-0.99	24.91	-2.98	-0.03
981	945	A	3	-26.9	0.5	38.75	1.5	0.02

i-nuc	BP(j)	Nuc	#BP_Win	avgMFE	avgZ	avgED	SumZ	SumZ/#TotalWindows	BPs= 3
nt-982	-	U	86	-	-	-	-	-
982	NoBP	U	27	-34.79	-2.33	19.05	-62.99	-0.73
982	973	A	53	-30.74	-1.07	25.87	-56.54	-0.66
982	999	A	3	-35.0	-0.99	24.91	-2.98	-0.03
982	944	G	3	-26.9	0.5	38.75	1.5	0.02

i-nuc	BP(j)	Nuc	#BP_Win	avgMFE	avgZ	avgED	SumZ	SumZ/#TotalWindows	BPs= 4
nt-983	-	U	85	-	-	-	-	-
983	NoBP	U	25	-34.86	-2.32	19.12	-57.89	-0.68
983	972	A	53	-30.74	-1.07	25.87	-56.54	-0.67
983	1018	G	1	-32.6	-1.45	23.79	-1.45	-0.02
983	998	A	3	-35.0	-0.99	24.91	-2.98	-0.04
983	943	G	3	-26.9	0.5	38.75	1.5	0.02

i-nuc	BP(j)	Nuc	#BP_Win	avgMFE	avgZ	avgED	SumZ	SumZ/#TotalWindows	BPs= 6
nt-984	-	G	84	-	-	-	-	-
984	NoBP	G	8	-35.3	-1.78	23.15	-14.24	-0.17
984	906	C	3	-35.9	-3.19	16.49	-9.56	-0.11
984	911	C	13	-34.35	-2.33	17.76	-30.35	-0.36
984	971	C	53	-30.74	-1.07	25.87	-56.54	-0.67
984	1017	C	1	-32.6	-1.45	23.79	-1.45	-0.02
984	997	C	3	-35.0	-0.99	24.91	-2.98	-0.04
984	942	U	3	-26.9	0.5	38.75	1.5	0.02

i-nuc	BP(j)	Nuc	#BP_Win	avgMFE	avgZ	avgED	SumZ	SumZ/#TotalWindows	BPs= 6
nt-985	-	G	83	-	-	-	-	-
985	NoBP	G	7	-35.34	-1.52	24.72	-10.63	-0.13
985	905	C	3	-35.9	-3.19	16.49	-9.56	-0.12
985	910	U	13	-34.35	-2.33	17.76	-30.35	-0.37
985	970	C	53	-30.74	-1.07	25.87	-56.54	-0.68
985	1016	C	1	-32.6	-1.45	23.79	-1.45	-0.02
985	996	U	3	-35.0	-0.99	24.91	-2.98	-0.04
985	941	C	3	-26.9	0.5	38.75	1.5	0.02

i-nuc	BP(j)	Nuc	#BP_Win	avgMFE	avgZ	avgED	SumZ	SumZ/#TotalWindows	BPs= 4
nt-986	-	A	82	-	-	-	-	-
986	NoBP	A	16	-35.55	-1.62	23.74	-25.94	-0.32
986	909	U	13	-34.35	-2.33	17.76	-30.35	-0.37
986	969	U	49	-30.32	-1.03	26.02	-50.66	-0.62
986	1015	U	1	-32.6	-1.45	23.79	-1.45	-0.02
986	940	U	3	-26.9	0.5	38.75	1.5	0.02

i-nuc	BP(j)	Nuc	#BP_Win	avgMFE	avgZ	avgED	SumZ	SumZ/#TotalWindows	BPs= 3
nt-987	-	U	81	-	-	-	-	-
987	NoBP	U	64	-31.54	-1.15	25.61	-73.41	-0.91
987	908	G	13	-34.35	-2.33	17.76	-30.35	-0.37
987	1014	G	1	-32.6	-1.45	23.79	-1.45	-0.02
987	939	G	3	-26.9	0.5	38.75	1.5	0.02

i-nuc	BP(j)	Nuc	#BP_Win	avgMFE	avgZ	avgED	SumZ	SumZ/#TotalWindows	BPs= 3
nt-988	-	A	80	-	-	-	-	-
988	NoBP	A	61	-31.7	-1.18	25.72	-72.03	-0.9
988	907	U	13	-34.35	-2.33	17.76	-30.35	-0.38
988	967	U	3	-27.2	0.12	25.63	0.37	0.0
988	938	U	3	-26.9	0.5	38.75	1.5	0.02

i-nuc	BP(j)	Nuc	#BP_Win	avgMFE	avgZ	avgED	SumZ	SumZ/#TotalWindows	BPs= 4
nt-989	-	G	79	-	-	-	-	-
989	906	C	13	-34.35	-2.33	17.76	-30.35	-0.38
989	898	C	16	-32.74	-2.2	22.92	-35.28	-0.45
989	1008	U	41	-30.95	-0.75	27.09	-30.6	-0.39
989	NoBP	G	6	-30.95	-0.25	31.83	-1.48	-0.02
989	966	C	3	-27.2	0.12	25.63	0.37	0.0

i-nuc	BP(j)	Nuc	#BP_Win	avgMFE	avgZ	avgED	SumZ	SumZ/#TotalWindows	BPs= 3
nt-990	-	C	78	-	-	-	-	-
990	NoBP	C	14	-33.32	-1.64	19.99	-22.94	-0.29
990	897	G	16	-32.74	-2.2	22.92	-35.28	-0.45
990	1007	G	45	-31.04	-0.82	26.72	-36.88	-0.47
990	936	G	3	-26.9	0.5	38.75	1.5	0.02

i-nuc	BP(j)	Nuc	#BP_Win	avgMFE	avgZ	avgED	SumZ	SumZ/#TotalWindows	BPs= 4
nt-991	-	A	77	-	-	-	-	-
991	NoBP	A	12	-33.67	-1.61	20.5	-19.37	-0.25
991	896	U	16	-32.74	-2.2	22.92	-35.28	-0.46
991	1006	U	45	-31.04	-0.82	26.72	-36.88	-0.48
991	935	U	3	-26.9	0.5	38.75	1.5	0.02
991	951	U	1	-23.5	0.13	23.21	0.13	0.0

i-nuc	BP(j)	Nuc	#BP_Win	avgMFE	avgZ	avgED	SumZ	SumZ/#TotalWindows	BPs= 4
nt-992	-	U	76	-	-	-	-	-
992	NoBP	U	11	-33.18	-1.43	21.38	-15.69	-0.21
992	895	G	16	-32.74	-2.2	22.92	-35.28	-0.46
992	1005	A	45	-31.04	-0.82	26.72	-36.88	-0.49
992	934	A	3	-26.9	0.5	38.75	1.5	0.02
992	950	A	1	-23.5	0.13	23.21	0.13	0.0

i-nuc	BP(j)	Nuc	#BP_Win	avgMFE	avgZ	avgED	SumZ	SumZ/#TotalWindows	BPs= 2
nt-993	-	C	75	-	-	-	-	-
993	NoBP	C	71	-31.69	-1.19	25.26	-84.69	-1.13
993	933	G	3	-26.9	0.5	38.75	1.5	0.02
993	949	G	1	-23.5	0.13	23.21	0.13	0.0

i-nuc	BP(j)	Nuc	#BP_Win	avgMFE	avgZ	avgED	SumZ	SumZ/#TotalWindows	BPs= 4
nt-994	-	G	74	-	-	-	-	-
994	NoBP	G	6	-34.38	-1.43	22.63	-8.61	-0.12
994	893	C	16	-32.74	-2.2	22.92	-35.28	-0.48
994	1003	C	46	-31.07	-0.84	26.6	-38.7	-0.52
994	1047	C	5	-27.76	0.35	33.98	1.74	0.02
994	948	U	1	-23.5	0.13	23.21	0.13	0.0

i-nuc	BP(j)	Nuc	#BP_Win	avgMFE	avgZ	avgED	SumZ	SumZ/#TotalWindows	BPs= 4
nt-995	-	G	73	-	-	-	-	-
995	892	C	16	-32.74	-2.2	22.92	-35.28	-0.48
995	1002	C	46	-31.07	-0.84	26.6	-38.7	-0.53
995	NoBP	G	5	-34.94	-1.35	23.84	-6.74	-0.09
995	1046	U	5	-27.76	0.35	33.98	1.74	0.02
995	947	C	1	-23.5	0.13	23.21	0.13	0.0

i-nuc	BP(j)	Nuc	#BP_Win	avgMFE	avgZ	avgED	SumZ	SumZ/#TotalWindows	BPs= 4
nt-996	-	U	72	-	-	-	-	-
996	891	A	15	-32.85	-2.26	22.78	-33.96	-0.47
996	NoBP	U	48	-31.23	-0.88	26.42	-42.46	-0.59
996	985	G	3	-35.0	-0.99	24.91	-2.98	-0.04
996	1045	A	5	-27.76	0.35	33.98	1.74	0.02
996	945	A	1	-23.5	0.13	23.21	0.13	0.0

i-nuc	BP(j)	Nuc	#BP_Win	avgMFE	avgZ	avgED	SumZ	SumZ/#TotalWindows	BPs= 3
nt-997	-	C	71	-	-	-	-	-
997	NoBP	C	62	-31.6	-1.2	25.58	-74.63	-1.05
997	984	G	3	-35.0	-0.99	24.91	-2.98	-0.04
997	1044	G	5	-27.76	0.35	33.98	1.74	0.02
997	944	G	1	-23.5	0.13	23.21	0.13	0.0

i-nuc	BP(j)	Nuc	#BP_Win	avgMFE	avgZ	avgED	SumZ	SumZ/#TotalWindows	BPs= 2
nt-998	-	A	70	-	-	-	-	-
998	NoBP	A	62	-31.45	-1.17	25.56	-72.57	-1.04
998	983	U	3	-35.0	-0.99	24.91	-2.98	-0.04
998	1043	U	5	-27.76	0.35	33.98	1.74	0.02

i-nuc	BP(j)	Nuc	#BP_Win	avgMFE	avgZ	avgED	SumZ	SumZ/#TotalWindows	BPs= 2
nt-999	-	A	69	-	-	-	-	-
999	NoBP	A	63	-31.15	-1.04	26.39	-65.28	-0.95
999	1023	U	3	-31.07	-1.21	22.56	-3.63	-0.05
999	982	U	3	-35.0	-0.99	24.91	-2.98	-0.04

i-nuc	BP(j)	Nuc	#BP_Win	avgMFE	avgZ	avgED	SumZ	SumZ/#TotalWindows	BPs= 2
nt-1000	-	A	68	-	-	-	-	-
1000	NoBP	A	62	-31.12	-1.01	26.47	-62.88	-0.92
1000	1022	U	3	-31.07	-1.21	22.56	-3.63	-0.05
1000	981	U	3	-35.0	-0.99	24.91	-2.98	-0.04

i-nuc	BP(j)	Nuc	#BP_Win	avgMFE	avgZ	avgED	SumZ	SumZ/#TotalWindows	BPs= 2
nt-1001	-	U	67	-	-	-	-	-
1001	NoBP	U	61	-31.09	-0.99	26.55	-60.34	-0.9
1001	1021	A	3	-31.07	-1.21	22.56	-3.63	-0.05
1001	980	A	3	-35.0	-0.99	24.91	-2.98	-0.04

i-nuc	BP(j)	Nuc	#BP_Win	avgMFE	avgZ	avgED	SumZ	SumZ/#TotalWindows	BPs= 3
nt-1002	-	C	66	-	-	-	-	-
1002	NoBP	C	14	-31.03	-1.36	26.71	-19.1	-0.29
1002	995	G	46	-31.07	-0.84	26.6	-38.7	-0.59
1002	1020	G	3	-31.07	-1.21	22.56	-3.63	-0.06
1002	978	G	3	-35.0	-0.99	24.91	-2.98	-0.05

i-nuc	BP(j)	Nuc	#BP_Win	avgMFE	avgZ	avgED	SumZ	SumZ/#TotalWindows	BPs= 3
nt-1003	-	C	65	-	-	-	-	-
1003	NoBP	C	13	-30.88	-1.27	27.09	-16.49	-0.25
1003	994	G	46	-31.07	-0.84	26.6	-38.7	-0.6
1003	1019	G	3	-31.07	-1.21	22.56	-3.63	-0.06
1003	977	G	3	-35.0	-0.99	24.91	-2.98	-0.05

i-nuc	BP(j)	Nuc	#BP_Win	avgMFE	avgZ	avgED	SumZ	SumZ/#TotalWindows	BPs= 1
nt-1004	-	U	64	-	-	-	-	-
1004	NoBP	U	61	-31.2	-0.91	26.7	-55.57	-0.87
1004	1018	G	3	-31.07	-1.21	22.56	-3.63	-0.06

i-nuc	BP(j)	Nuc	#BP_Win	avgMFE	avgZ	avgED	SumZ	SumZ/#TotalWindows	BPs= 2
nt-1005	-	A	63	-	-	-	-	-
1005	NoBP	A	15	-31.55	-1.08	26.96	-16.16	-0.26
1005	992	U	45	-31.04	-0.82	26.72	-36.88	-0.59
1005	1015	U	3	-31.07	-1.21	22.56	-3.63	-0.06

i-nuc	BP(j)	Nuc	#BP_Win	avgMFE	avgZ	avgED	SumZ	SumZ/#TotalWindows	BPs= 2
nt-1006	-	U	62	-	-	-	-	-
1006	NoBP	U	14	-31.45	-0.98	27.33	-13.71	-0.22
1006	991	A	45	-31.04	-0.82	26.72	-36.88	-0.59
1006	1014	G	3	-31.07	-1.21	22.56	-3.63	-0.06

i-nuc	BP(j)	Nuc	#BP_Win	avgMFE	avgZ	avgED	SumZ	SumZ/#TotalWindows	BPs= 4
nt-1007	-	G	61	-	-	-	-	-
1007	NoBP	G	4	-32.78	-2.07	23.82	-8.27	-0.14
1007	990	C	45	-31.04	-0.82	26.72	-36.88	-0.6
1007	898	C	1	-32.5	-1.82	21.13	-1.82	-0.03
1007	1013	C	3	-31.07	-1.21	22.56	-3.63	-0.06
1007	1036	C	8	-30.48	-0.16	30.58	-1.24	-0.02

i-nuc	BP(j)	Nuc	#BP_Win	avgMFE	avgZ	avgED	SumZ	SumZ/#TotalWindows	BPs= 4
nt-1008	-	U	60	-	-	-	-	-
1008	NoBP	U	7	-32.31	-1.77	23.56	-12.39	-0.21
1008	897	G	1	-32.5	-1.82	21.13	-1.82	-0.03
1008	989	G	41	-30.95	-0.75	27.09	-30.6	-0.51
1008	1012	G	3	-31.07	-1.21	22.56	-3.63	-0.06
1008	1035	G	8	-30.48	-0.16	30.58	-1.24	-0.02

i-nuc	BP(j)	Nuc	#BP_Win	avgMFE	avgZ	avgED	SumZ	SumZ/#TotalWindows	BPs= 2
nt-1009	-	A	59	-	-	-	-	-
1009	NoBP	A	55	-30.95	-0.73	27.16	-40.3	-0.68
1009	896	U	1	-32.5	-1.82	21.13	-1.82	-0.03
1009	909	U	3	-32.4	-1.83	23.59	-5.48	-0.09

i-nuc	BP(j)	Nuc	#BP_Win	avgMFE	avgZ	avgED	SumZ	SumZ/#TotalWindows	BPs= 3
nt-1010	-	U	58	-	-	-	-	-
1010	NoBP	U	49	-31.67	-0.89	26.23	-43.72	-0.75
1010	895	G	1	-32.5	-1.82	21.13	-1.82	-0.03
1010	908	G	3	-32.4	-1.83	23.59	-5.48	-0.09
1010	949	G	5	-23.44	1.1	36.87	5.49	0.09

i-nuc	BP(j)	Nuc	#BP_Win	avgMFE	avgZ	avgED	SumZ	SumZ/#TotalWindows	BPs= 4
nt-1011	-	A	57	-	-	-	-	-
1011	NoBP	A	44	-32.32	-0.98	25.52	-43.2	-0.76
1011	894	U	1	-32.5	-1.82	21.13	-1.82	-0.03
1011	907	U	3	-32.4	-1.83	23.59	-5.48	-0.1
1011	948	U	5	-23.44	1.1	36.87	5.49	0.1
1011	954	U	4	-24.33	0.36	34.17	1.44	0.03

i-nuc	BP(j)	Nuc	#BP_Win	avgMFE	avgZ	avgED	SumZ	SumZ/#TotalWindows	BPs= 6
nt-1012	-	G	56	-	-	-	-	-
1012	893	C	1	-32.5	-1.82	21.13	-1.82	-0.03
1012	NoBP	G	18	-32.06	-1.26	25.76	-22.68	-0.41
1012	906	C	3	-32.4	-1.83	23.59	-5.48	-0.1
1012	1008	U	3	-31.07	-1.21	22.56	-3.63	-0.06
1012	1031	C	22	-32.72	-0.68	25.81	-14.98	-0.27
1012	947	C	5	-23.44	1.1	36.87	5.49	0.1
1012	953	C	4	-24.33	0.36	34.17	1.44	0.03

i-nuc	BP(j)	Nuc	#BP_Win	avgMFE	avgZ	avgED	SumZ	SumZ/#TotalWindows	BPs= 3
nt-1013	-	C	55	-	-	-	-	-
1013	NoBP	C	25	-28.5	-0.54	29.24	-13.38	-0.24
1013	1007	G	3	-31.07	-1.21	22.56	-3.63	-0.07
1013	925	G	5	-35.24	-1.57	24.9	-7.85	-0.14
1013	1030	G	22	-32.72	-0.68	25.81	-14.98	-0.27

i-nuc	BP(j)	Nuc	#BP_Win	avgMFE	avgZ	avgED	SumZ	SumZ/#TotalWindows	BPs= 5
nt-1014	-	G	54	-	-	-	-	-
1014	NoBP	G	38	-32.43	-0.91	25.97	-34.69	-0.64
1014	904	C	3	-32.4	-1.83	23.59	-5.48	-0.1
1014	987	U	1	-32.6	-1.45	23.79	-1.45	-0.03
1014	1006	U	3	-31.07	-1.21	22.56	-3.63	-0.07
1014	946	U	5	-23.44	1.1	36.87	5.49	0.1
1014	951	U	4	-24.33	0.36	34.17	1.44	0.03

i-nuc	BP(j)	Nuc	#BP_Win	avgMFE	avgZ	avgED	SumZ	SumZ/#TotalWindows	BPs= 8
nt-1015	-	U	53	-	-	-	-	-
1015	NoBP	U	9	-29.51	-0.93	27.04	-8.34	-0.16
1015	903	A	3	-32.4	-1.83	23.59	-5.48	-0.1
1015	986	A	1	-32.6	-1.45	23.79	-1.45	-0.03
1015	1005	A	3	-31.07	-1.21	22.56	-3.63	-0.07
1015	923	G	5	-35.24	-1.57	24.9	-7.85	-0.15
1015	1028	A	22	-32.72	-0.68	25.81	-14.98	-0.28
1015	924	A	1	-38.7	-2.14	28.79	-2.14	-0.04
1015	945	A	5	-23.44	1.1	36.87	5.49	0.1
1015	950	A	4	-24.33	0.36	34.17	1.44	0.03

i-nuc	BP(j)	Nuc	#BP_Win	avgMFE	avgZ	avgED	SumZ	SumZ/#TotalWindows	BPs= 6
nt-1016	-	C	52	-	-	-	-	-
1016	NoBP	C	14	-30.29	-1.14	25.52	-15.98	-0.31
1016	985	G	1	-32.6	-1.45	23.79	-1.45	-0.03
1016	922	G	5	-35.24	-1.57	24.9	-7.85	-0.15
1016	1027	G	22	-32.72	-0.68	25.81	-14.98	-0.29
1016	923	G	1	-38.7	-2.14	28.79	-2.14	-0.04
1016	944	G	5	-23.44	1.1	36.87	5.49	0.11
1016	949	G	4	-24.33	0.36	34.17	1.44	0.03

i-nuc	BP(j)	Nuc	#BP_Win	avgMFE	avgZ	avgED	SumZ	SumZ/#TotalWindows	BPs= 6
nt-1017	-	C	51	-	-	-	-	-
1017	NoBP	C	14	-27.36	-0.52	27.36	-7.32	-0.14
1017	984	G	1	-32.6	-1.45	23.79	-1.45	-0.03
1017	908	G	3	-35.3	-1.83	28.83	-5.49	-0.11
1017	921	G	5	-35.24	-1.57	24.9	-7.85	-0.15
1017	1026	G	22	-32.72	-0.68	25.81	-14.98	-0.29
1017	922	G	1	-38.7	-2.14	28.79	-2.14	-0.04
1017	943	G	5	-23.44	1.1	36.87	5.49	0.11

i-nuc	BP(j)	Nuc	#BP_Win	avgMFE	avgZ	avgED	SumZ	SumZ/#TotalWindows	BPs= 7
nt-1018	-	G	50	-	-	-	-	-
1018	NoBP	G	28	-31.72	-0.62	27.0	-17.45	-0.35
1018	983	U	1	-32.6	-1.45	23.79	-1.45	-0.03
1018	906	C	1	-34.5	-1.67	23.95	-1.67	-0.03
1018	907	U	3	-35.3	-1.83	28.83	-5.49	-0.11
1018	1004	U	3	-31.07	-1.21	22.56	-3.63	-0.07
1018	920	U	5	-35.24	-1.57	24.9	-7.85	-0.16
1018	942	U	5	-23.44	1.1	36.87	5.49	0.11
1018	966	C	4	-23.3	0.07	27.09	0.29	0.01

i-nuc	BP(j)	Nuc	#BP_Win	avgMFE	avgZ	avgED	SumZ	SumZ/#TotalWindows	BPs= 8
nt-1019	-	G	49	-	-	-	-	-
1019	NoBP	G	23	-32.72	-0.71	25.72	-16.43	-0.34
1019	905	C	1	-34.5	-1.67	23.95	-1.67	-0.03
1019	906	C	3	-35.3	-1.83	28.83	-5.49	-0.11
1019	1003	C	3	-31.07	-1.21	22.56	-3.63	-0.07
1019	919	C	5	-35.24	-1.57	24.9	-7.85	-0.16
1019	920	U	1	-38.7	-2.14	28.79	-2.14	-0.04
1019	941	C	5	-23.44	1.1	36.87	5.49	0.11
1019	948	U	4	-24.33	0.36	34.17	1.44	0.03
1019	965	C	4	-23.3	0.07	27.09	0.29	0.01

i-nuc	BP(j)	Nuc	#BP_Win	avgMFE	avgZ	avgED	SumZ	SumZ/#TotalWindows	BPs= 8
nt-1020	-	G	48	-	-	-	-	-
1020	904	C	1	-34.5	-1.67	23.95	-1.67	-0.03
1020	905	C	3	-35.3	-1.83	28.83	-5.49	-0.11
1020	1002	C	3	-31.07	-1.21	22.56	-3.63	-0.08
1020	918	U	5	-35.24	-1.57	24.9	-7.85	-0.16
1020	NoBP	G	22	-32.72	-0.68	25.81	-14.98	-0.31
1020	919	C	1	-38.7	-2.14	28.79	-2.14	-0.04
1020	940	U	5	-23.44	1.1	36.87	5.49	0.11
1020	947	C	4	-24.33	0.36	34.17	1.44	0.03
1020	964	C	4	-23.3	0.07	27.09	0.29	0.01

i-nuc	BP(j)	Nuc	#BP_Win	avgMFE	avgZ	avgED	SumZ	SumZ/#TotalWindows	BPs= 5
nt-1021	-	A	47	-	-	-	-	-
1021	NoBP	A	30	-31.43	-0.5	27.95	-14.98	-0.32
1021	1001	U	3	-31.07	-1.21	22.56	-3.63	-0.08
1021	917	U	5	-35.24	-1.57	24.9	-7.85	-0.17
1021	918	U	1	-38.7	-2.14	28.79	-2.14	-0.05
1021	946	U	4	-24.33	0.36	34.17	1.44	0.03
1021	963	U	4	-23.3	0.07	27.09	0.29	0.01

i-nuc	BP(j)	Nuc	#BP_Win	avgMFE	avgZ	avgED	SumZ	SumZ/#TotalWindows	BPs= 2
nt-1022	-	U	46	-	-	-	-	-
1022	NoBP	U	39	-31.17	-0.59	27.53	-22.87	-0.5
1022	1000	A	3	-31.07	-1.21	22.56	-3.63	-0.08
1022	945	A	4	-24.33	0.36	34.17	1.44	0.03

i-nuc	BP(j)	Nuc	#BP_Win	avgMFE	avgZ	avgED	SumZ	SumZ/#TotalWindows	BPs= 3
nt-1023	-	U	45	-	-	-	-	-
1023	NoBP	U	36	-31.47	-0.66	26.98	-23.77	-0.53
1023	999	A	3	-31.07	-1.21	22.56	-3.63	-0.08
1023	937	G	2	-23.8	1.34	36.23	2.68	0.06
1023	944	G	4	-24.33	0.36	34.17	1.44	0.03

i-nuc	BP(j)	Nuc	#BP_Win	avgMFE	avgZ	avgED	SumZ	SumZ/#TotalWindows	BPs= 3
nt-1024	-	C	44	-	-	-	-	-
1024	NoBP	C	34	-30.89	-0.56	26.94	-19.06	-0.43
1024	913	G	4	-35.12	-1.61	23.28	-6.44	-0.15
1024	936	G	2	-23.8	1.34	36.23	2.68	0.06
1024	943	G	4	-24.33	0.36	34.17	1.44	0.03

i-nuc	BP(j)	Nuc	#BP_Win	avgMFE	avgZ	avgED	SumZ	SumZ/#TotalWindows	BPs= 4
nt-1025	-	A	43	-	-	-	-	-
1025	NoBP	A	33	-30.42	-0.46	27.27	-15.32	-0.36
1025	912	U	4	-35.12	-1.61	23.28	-6.44	-0.15
1025	916	U	1	-35.7	-1.41	31.38	-1.41	-0.03
1025	935	U	2	-23.8	1.34	36.23	2.68	0.06
1025	942	U	3	-24.4	0.34	31.9	1.03	0.02

i-nuc	BP(j)	Nuc	#BP_Win	avgMFE	avgZ	avgED	SumZ	SumZ/#TotalWindows	BPs= 6
nt-1026	-	G	42	-	-	-	-	-
1026	911	C	4	-35.12	-1.61	23.28	-6.44	-0.15
1026	915	C	1	-35.7	-1.41	31.38	-1.41	-0.03
1026	1017	C	22	-32.72	-0.68	25.81	-14.98	-0.36
1026	NoBP	G	1	-38.7	-2.14	28.79	-2.14	-0.05
1026	1051	C	5	-23.44	1.1	36.87	5.49	0.13
1026	941	C	2	-24.2	0.39	32.96	0.78	0.02
1026	1060	C	7	-23.66	0.15	28.9	1.08	0.03

i-nuc	BP(j)	Nuc	#BP_Win	avgMFE	avgZ	avgED	SumZ	SumZ/#TotalWindows	BPs= 6
nt-1027	-	G	41	-	-	-	-	-
1027	NoBP	G	1	-35.2	-1.63	22.62	-1.63	-0.04
1027	910	U	2	-35.75	-1.7	21.35	-3.39	-0.08
1027	914	C	1	-35.7	-1.41	31.38	-1.41	-0.03
1027	1016	C	22	-32.72	-0.68	25.81	-14.98	-0.37
1027	917	U	1	-38.7	-2.14	28.79	-2.14	-0.05
1027	1050	C	5	-23.44	1.1	36.87	5.49	0.13
1027	1059	C	9	-23.78	0.21	29.8	1.86	0.05

i-nuc	BP(j)	Nuc	#BP_Win	avgMFE	avgZ	avgED	SumZ	SumZ/#TotalWindows	BPs= 6
nt-1028	-	A	40	-	-	-	-	-
1028	909	U	1	-36.0	-1.85	19.8	-1.85	-0.05
1028	NoBP	A	1	-35.5	-1.54	22.9	-1.54	-0.04
1028	912	U	1	-35.7	-1.41	31.38	-1.41	-0.04
1028	1015	U	22	-32.72	-0.68	25.81	-14.98	-0.37
1028	916	U	1	-38.7	-2.14	28.79	-2.14	-0.05
1028	1049	U	5	-23.44	1.1	36.87	5.49	0.14
1028	1058	U	9	-23.78	0.21	29.8	1.86	0.05

i-nuc	BP(j)	Nuc	#BP_Win	avgMFE	avgZ	avgED	SumZ	SumZ/#TotalWindows	BPs= 4
nt-1029	-	G	39	-	-	-	-	-
1029	NoBP	G	23	-32.84	-0.72	25.68	-16.52	-0.42
1029	911	C	1	-35.7	-1.41	31.38	-1.41	-0.04
1029	915	C	1	-38.7	-2.14	28.79	-2.14	-0.05
1029	1048	U	5	-23.44	1.1	36.87	5.49	0.14
1029	1057	C	9	-23.78	0.21	29.8	1.86	0.05

i-nuc	BP(j)	Nuc	#BP_Win	avgMFE	avgZ	avgED	SumZ	SumZ/#TotalWindows	BPs= 4
nt-1030	-	G	38	-	-	-	-	-
1030	NoBP	G	1	-35.7	-1.41	31.38	-1.41	-0.04
1030	1013	C	22	-32.72	-0.68	25.81	-14.98	-0.39
