# Supplementary material for: Identification of MYC intron 2 regions that modulate expression
Source: PLoS One. 2024 Jan 18;19(1):e0296889. doi: 10.1371/journal.pone.0296889 (PMC10795982; doi:10.1371/journal.pone.0296889)
Supplement: S1 File — (ZIP) [file pone.0296889.s005.zip › S1_File_ScanFold2 data for species/Suppl_File_3_ScanFold2 data for species/Mouse/tmpzoj__93i.structure_extracts.txt]

MouseMYCi2	.	RNA_sequence_secondary_structure	265	306	.	.	.	motif_1;sequence=CUUAUCUUUCAGCUCCAUCCACUCCCUUUACCCCUCCUAAGC;structure=((.....................................)));refoldedMFE=..........................................;MFE(kcal/mol)=0.0;z-score=0.38;ED=1.07
MouseMYCi2	.	RNA_sequence_secondary_structure	518	523	.	.	.	motif_2;sequence=CUGGGC;structure=(...));refoldedMFE=......;MFE(kcal/mol)=0.0;z-score=0.0;ED=0.0
MouseMYCi2	.	RNA_sequence_secondary_structure	542	583	.	.	.	motif_3;sequence=UUGCUUUGUUUUUUCGUCCUCUUUUGAACACUUCAAAGCAAA;structure=(.......................................));refoldedMFE=((((((((....((((........)))).....)))))))).;MFE(kcal/mol)=-9.8;z-score=-3.71;ED=1.34
MouseMYCi2	.	RNA_sequence_secondary_structure	598	614	.	.	.	motif_4;sequence=GACUUCUCCCCCCGUCC;structure=(((..........))));refoldedMFE=(((..........))).;MFE(kcal/mol)=-0.3;z-score=-1.49;ED=1.51
MouseMYCi2	.	RNA_sequence_secondary_structure	873	899	.	.	.	motif_5;sequence=GUACAUGGUAAUUUUCUCACCUGUGCC;structure=(((((.(((.........)))))))));refoldedMFE=(((((.(((.........)))))))).;MFE(kcal/mol)=-6.3;z-score=-2.28;ED=0.76
MouseMYCi2	.	RNA_sequence_secondary_structure	911	926	.	.	.	motif_6;sequence=CUGCCUUUCUGGGAGA;structure=((.((.....)).)));refoldedMFE=((.((.....)).)).;MFE(kcal/mol)=-4.3;z-score=-2.51;ED=0.87
MouseMYCi2	.	RNA_sequence_secondary_structure	928	967	.	.	.	motif_7;sequence=GGGAAGAUGGUGUCUGGAUCUGAUUCUUACUUUCUUCCCU;structure=(((((((.((((...(((......))))))).))))))));refoldedMFE=(((((((.((((...(((......))))))).))))))).;MFE(kcal/mol)=-15.4;z-score=-3.94;ED=3.17
