# Supplementary material for: Identification of MYC intron 2 regions that modulate expression
Source: PLoS One. 2024 Jan 18;19(1):e0296889. doi: 10.1371/journal.pone.0296889 (PMC10795982; doi:10.1371/journal.pone.0296889)
Supplement: S1 File — (ZIP) [file pone.0296889.s005.zip › S1_File_ScanFold2 data for species/Suppl_File_3_ScanFold2 data for species/Mouse/tmpzoj__93i.Zavg_-1.ct]

1067	MouseMYCi2
1 G 0 2 0 1
2 U 1 3 0 2
3 A 2 4 0 3
4 A 3 5 0 4
5 G 4 6 0 5
6 C 5 7 0 6
7 U 6 8 0 7
8 A 7 9 0 8
9 C 8 10 0 9
10 C 9 11 0 10
11 C 10 12 0 11
12 C 11 13 0 12
13 A 12 14 0 13
14 U 13 15 0 14
15 U 14 16 0 15
16 C 15 17 0 16
17 A 16 18 118 17
18 C 17 19 117 18
19 A 18 20 116 19
20 G 19 21 115 20
21 C 20 22 0 21
22 A 21 23 0 22
23 G 22 24 0 23
24 G 23 25 0 24
25 G 24 26 0 25
26 U 25 27 0 26
27 A 26 28 0 27
28 G 27 29 0 28
29 G 28 30 0 29
30 A 29 31 0 30
31 A 30 32 0 31
32 G 31 33 0 32
33 C 32 34 0 33
34 G 33 35 0 34
35 A 34 36 0 35
36 G 35 37 0 36
37 A 36 38 0 37
38 G 37 39 0 38
39 G 38 40 0 39
40 U 39 41 0 40
41 U 40 42 0 41
42 G 41 43 0 42
43 G 42 44 0 43
44 A 43 45 0 44
45 U 44 46 0 45
46 G 45 47 0 46
47 G 46 48 0 47
48 A 47 49 0 48
49 C 48 50 0 49
50 C 49 51 0 50
51 U 50 52 0 51
52 C 51 53 0 52
53 C 52 54 0 53
54 U 53 55 0 54
55 U 54 56 0 55
56 C 55 57 0 56
57 U 56 58 0 57
58 C 57 59 0 58
59 C 58 60 0 59
60 A 59 61 0 60
61 C 60 62 0 61
62 C 61 63 0 62
63 A 62 64 0 63
64 C 63 65 0 64
65 U 64 66 0 65
66 C 65 67 0 66
67 A 66 68 0 67
68 U 67 69 0 68
69 U 68 70 0 69
70 G 69 71 0 70
71 G 70 72 149 71
72 C 71 73 148 72
73 A 72 74 147 73
74 U 73 75 146 74
75 U 74 76 0 75
76 A 75 77 0 76
77 A 76 78 0 77
78 U 77 79 0 78
79 U 78 80 0 79
80 C 79 81 0 80
81 A 80 82 0 81
82 A 81 83 0 82
83 U 82 84 0 83
84 U 83 85 0 84
85 G 84 86 144 85
86 G 85 87 143 86
87 C 86 88 0 87
88 C 87 89 0 88
89 U 88 90 140 89
90 C 89 91 139 90
91 C 90 92 138 91
92 G 91 93 137 92
93 G 92 94 136 93
94 G 93 95 135 94
95 G 94 96 134 95
96 C 95 97 0 96
97 U 96 98 0 97
98 C 97 99 0 98
99 C 98 100 0 99
100 C 99 101 0 100
101 C 100 102 0 101
102 C 101 103 0 102
103 U 102 104 0 103
104 U 103 105 125 104
105 U 104 106 124 105
106 C 105 107 123 106
107 U 106 108 122 107
108 U 107 109 121 108
109 U 108 110 0 109
110 C 109 111 0 110
111 C 110 112 0 111
112 C 111 113 0 112
113 U 112 114 0 113
114 U 113 115 0 114
115 C 114 116 20 115
116 U 115 117 19 116
117 G 116 118 18 117
118 U 117 119 17 118
119 C 118 120 0 119
120 U 119 121 0 120
121 A 120 122 108 121
122 A 121 123 107 122
123 G 122 124 106 123
124 A 123 125 105 124
125 G 124 126 104 125
126 C 125 127 0 126
127 U 126 128 0 127
128 C 127 129 0 128
129 U 128 130 0 129
130 U 129 131 0 130
131 C 130 132 0 131
132 A 131 133 0 132
133 U 132 134 0 133
134 C 133 135 95 134
135 C 134 136 94 135
136 C 135 137 93 136
137 U 136 138 92 137
138 G 137 139 91 138
139 G 138 140 90 139
140 A 139 141 89 140
141 U 140 142 0 141
142 U 141 143 0 142
143 C 142 144 86 143
144 C 143 145 85 144
145 C 144 146 0 145
146 G 145 147 74 146
147 U 146 148 73 147
148 G 147 149 72 148
149 C 148 150 71 149
150 U 149 151 0 150
151 U 150 152 0 151
152 C 151 153 0 152
153 A 152 154 0 153
154 G 153 155 0 154
155 C 154 156 0 155
156 U 155 157 0 156
157 A 156 158 0 157
158 U 157 159 0 158
159 C 158 160 0 159
160 C 159 161 0 160
161 C 160 162 0 161
162 U 161 163 0 162
163 C 162 164 0 163
164 C 163 165 0 164
165 C 164 166 0 165
166 U 165 167 0 166
167 C 166 168 0 167
168 C 167 169 0 168
169 C 168 170 0 169
170 C 169 171 0 170
171 U 170 172 0 171
172 C 171 173 0 172
173 C 172 174 0 173
174 C 173 175 0 174
175 C 174 176 0 175
176 C 175 177 0 176
177 C 176 178 0 177
178 C 177 179 0 178
179 C 178 180 0 179
180 C 179 181 0 180
181 C 180 182 0 181
182 C 181 183 0 182
183 C 182 184 0 183
184 C 183 185 0 184
185 C 184 186 198 185
186 C 185 187 197 186
187 A 186 188 196 187
188 G 187 189 195 188
189 A 188 190 0 189
190 C 189 191 0 190
191 C 190 192 0 191
192 G 191 193 0 192
193 C 192 194 0 193
194 C 193 195 0 194
195 C 194 196 188 195
196 U 195 197 187 196
197 G 196 198 186 197
198 G 197 199 185 198
199 U 198 200 0 199
200 U 199 201 0 200
201 G 200 202 0 201
202 U 201 203 0 202
203 C 202 204 0 203
204 A 203 205 0 204
205 C 204 206 0 205
206 C 205 207 0 206
207 C 206 208 0 207
208 C 207 209 0 208
209 C 208 210 0 209
210 A 209 211 249 210
211 C 210 212 248 211
212 C 211 213 247 212
213 C 212 214 246 213
214 C 213 215 0 214
215 C 214 216 0 215
216 C 215 217 0 216
217 A 216 218 0 217
218 C 217 219 0 218
219 C 218 220 0 219
220 C 219 221 0 220
221 U 220 222 237 221
222 U 221 223 236 222
223 C 222 224 235 223
224 C 223 225 234 224
225 C 224 226 0 225
226 A 225 227 0 226
227 C 226 228 0 227
228 C 227 229 0 228
229 C 228 230 0 229
230 C 229 231 0 230
231 U 230 232 0 231
232 C 231 233 0 232
233 A 232 234 0 233
234 G 233 235 224 234
235 G 234 236 223 235
236 A 235 237 222 236
237 A 236 238 221 237
238 U 237 239 0 238
239 U 238 240 0 239
240 U 239 241 0 240
241 C 240 242 0 241
242 A 241 243 0 242
243 U 242 244 0 243
244 U 243 245 0 244
245 U 244 246 0 245
246 G 245 247 213 246
247 G 246 248 212 247
248 G 247 249 211 248
249 U 248 250 210 249
250 U 249 251 0 250
251 U 250 252 0 251
252 U 251 253 0 252
253 U 252 254 0 253
254 A 253 255 0 254
255 A 254 256 0 255
256 A 255 257 0 256
257 U 256 258 0 257
258 C 257 259 0 258
259 U 258 260 0 259
260 U 259 261 0 260
261 C 260 262 0 261
262 U 261 263 0 262
263 G 262 264 0 263
264 G 263 265 306 264
265 C 264 266 305 265
266 U 265 267 304 266
267 U 266 268 0 267
268 A 267 269 0 268
269 U 268 270 0 269
270 C 269 271 0 270
271 U 270 272 0 271
272 U 271 273 0 272
273 U 272 274 0 273
274 C 273 275 0 274
275 A 274 276 0 275
276 G 275 277 0 276
277 C 276 278 0 277
278 U 277 279 0 278
279 C 278 280 0 279
280 C 279 281 0 280
281 A 280 282 0 281
282 U 281 283 0 282
283 C 282 284 0 283
284 C 283 285 0 284
285 A 284 286 0 285
286 C 285 287 0 286
287 U 286 288 0 287
288 C 287 289 0 288
289 C 288 290 0 289
290 C 289 291 0 290
291 U 290 292 0 291
292 U 291 293 0 292
293 U 292 294 0 293
294 A 293 295 0 294
295 C 294 296 0 295
296 C 295 297 0 296
297 C 296 298 0 297
298 C 297 299 0 298
299 U 298 300 0 299
300 C 299 301 0 300
301 C 300 302 0 301
302 U 301 303 0 302
303 A 302 304 0 303
304 A 303 305 266 304
305 G 304 306 265 305
306 C 305 307 264 306
307 A 306 308 0 307
308 U 307 309 0 308
309 U 308 310 0 309
310 U 309 311 0 310
311 U 310 312 0 311
312 A 311 313 0 312
313 A 312 314 0 313
314 U 313 315 0 314
315 U 314 316 0 315
316 A 315 317 0 316
317 C 316 318 0 317
318 C 317 319 0 318
319 C 318 320 0 319
320 U 319 321 0 320
321 G 320 322 0 321
322 G 321 323 0 322
323 G 322 324 0 323
324 A 323 325 0 324
325 A 324 326 0 325
326 G 325 327 0 326
327 G 326 328 0 327
328 G 327 329 0 328
329 U 328 330 0 329
330 G 329 331 0 330
331 U 330 332 0 331
332 G 331 333 0 332
333 A 332 334 0 333
334 A 333 335 0 334
335 U 334 336 0 335
336 G 335 337 0 336
337 A 336 338 0 337
338 G 337 339 0 338
339 G 338 340 0 339
340 A 339 341 0 340
341 U 340 342 0 341
342 A 341 343 0 342
343 A 342 344 0 343
344 A 343 345 0 344
345 G 344 346 0 345
346 G 345 347 0 346
347 A 346 348 0 347
348 A 347 349 0 348
349 C 348 350 0 349
350 U 349 351 0 350
351 G 350 352 0 351
352 A 351 353 0 352
353 U 352 354 0 353
354 C 353 355 0 354
355 U 354 356 0 355
356 G 355 357 0 356
357 G 356 358 0 357
358 A 357 359 0 358
359 G 358 360 0 359
360 G 359 361 0 360
361 G 360 362 0 361
362 G 361 363 0 362
363 G 362 364 0 363
364 G 363 365 0 364
365 U 364 366 0 365
366 G 365 367 0 366
367 A 366 368 0 367
368 A 367 369 0 368
369 U 368 370 0 369
370 U 369 371 0 370
371 A 370 372 0 371
372 C 371 373 0 372
373 C 372 374 0 373
374 U 373 375 0 374
375 G 374 376 0 375
376 C 375 377 0 376
377 U 376 378 0 377
378 U 377 379 0 378
379 C 378 380 0 379
380 U 379 381 0 380
381 U 380 382 0 381
382 U 381 383 0 382
383 U 382 384 0 383
384 C 383 385 0 384
385 U 384 386 0 385
386 U 385 387 0 386
387 G 386 388 0 387
388 A 387 389 0 388
389 C 388 390 0 389
390 U 389 391 0 390
391 G 390 392 0 391
392 C 391 393 0 392
393 C 392 394 0 393
394 A 393 395 0 394
395 G 394 396 0 395
396 A 395 397 0 396
397 A 396 398 0 397
398 G 397 399 0 398
399 A 398 400 0 399
400 A 399 401 0 400
401 U 400 402 0 401
402 A 401 403 0 402
403 U 402 404 0 403
404 U 403 405 0 404
405 U 404 406 0 405
406 G 405 407 0 406
407 A 406 408 0 407
408 A 407 409 0 408
409 U 408 410 0 409
410 U 409 411 0 410
411 U 410 412 0 411
412 A 411 413 0 412
413 A 412 414 0 413
414 U 413 415 0 414
415 G 414 416 0 415
416 G 415 417 0 416
417 A 416 418 0 417
418 U 417 419 0 418
419 A 418 420 0 419
420 C 419 421 0 420
421 G 420 422 0 421
422 U 421 423 0 422
423 U 422 424 0 423
424 U 423 425 0 424
425 G 424 426 0 425
426 U 425 427 0 426
427 C 426 428 0 427
428 U 427 429 0 428
429 A 428 430 0 429
430 A 429 431 0 430
431 G 430 432 0 431
432 A 431 433 0 432
433 C 432 434 0 433
434 C 433 435 0 434
435 C 434 436 0 435
436 A 435 437 0 436
437 A 436 438 0 437
438 G 437 439 0 438
439 A 438 440 0 439
440 G 439 441 0 440
441 A 440 442 0 441
442 A 441 443 0 442
443 G 442 444 0 443
444 C 443 445 0 444
445 A 444 446 0 445
446 A 445 447 0 446
447 U 446 448 0 447
448 G 447 449 0 448
449 A 448 450 0 449
450 C 449 451 0 450
451 A 450 452 0 451
452 G 451 453 0 452
453 A 452 454 0 453
454 A 453 455 0 454
455 G 454 456 0 455
456 C 455 457 0 456
457 U 456 458 0 457
458 G 457 459 0 458
459 G 458 460 0 459
460 G 459 461 0 460
461 A 460 462 0 461
462 C 461 463 0 462
463 A 462 464 0 463
464 G 463 465 0 464
465 C 464 466 0 465
466 C 465 467 0 466
467 U 466 468 0 467
468 U 467 469 0 468
469 U 468 470 0 469
470 A 469 471 0 470
471 U 470 472 0 471
472 A 471 473 0 472
473 G 472 474 0 473
474 C 473 475 0 474
475 C 474 476 0 475
476 U 475 477 0 476
477 U 476 478 0 477
478 A 477 479 0 478
479 G 478 480 0 479
480 A 479 481 0 480
481 G 480 482 0 481
482 C 481 483 0 482
483 C 482 484 0 483
484 A 483 485 0 484
485 G 484 486 0 485
486 G 485 487 0 486
487 C 486 488 0 487
488 A 487 489 0 488
489 C 488 490 0 489
490 U 489 491 0 490
491 A 490 492 0 491
492 G 491 493 0 492
493 U 492 494 0 493
494 G 493 495 0 494
495 A 494 496 0 495
496 A 495 497 0 496
497 A 496 498 0 497
498 G 497 499 0 498
499 U 498 500 0 499
500 U 499 501 0 500
501 C 500 502 0 501
502 C 501 503 0 502
503 U 502 504 0 503
504 A 503 505 0 504
505 A 504 506 0 505
506 A 505 507 0 506
507 G 506 508 0 507
508 A 507 509 0 508
509 A 508 510 0 509
510 U 509 511 0 510
511 U 510 512 0 511
512 G 511 513 0 512
513 A 512 514 0 513
514 A 513 515 0 514
515 G 514 516 0 515
516 A 515 517 0 516
517 G 516 518 523 517
518 C 517 519 522 518
519 U 518 520 0 519
520 G 519 521 0 520
521 G 520 522 0 521
522 G 521 523 518 522
523 C 522 524 517 523
524 U 523 525 0 524
525 C 524 526 0 525
526 U 525 527 0 526
527 U 526 528 0 527
528 U 527 529 0 528
529 U 528 530 0 529
530 G 529 531 0 530
531 G 530 532 0 531
532 G 531 533 0 532
533 U 532 534 0 533
534 G 533 535 0 534
535 U 534 536 0 535
536 U 535 537 0 536
537 U 536 538 0 537
538 U 537 539 0 538
539 G 538 540 0 539
540 U 539 541 0 540
541 U 540 542 583 541
542 U 541 543 582 542
543 U 542 544 581 543
544 G 543 545 580 544
545 C 544 546 579 545
546 U 545 547 578 546
547 U 546 548 577 547
548 U 547 549 576 548
549 G 548 550 575 549
550 U 549 551 0 550
551 U 550 552 0 551
552 U 551 553 0 552
553 U 552 554 0 553
554 U 553 555 569 554
555 U 554 556 568 555
556 C 555 557 567 556
557 G 556 558 566 557
558 U 557 559 0 558
559 C 558 560 0 559
560 C 559 561 0 560
561 U 560 562 0 561
562 C 561 563 0 562
563 U 562 564 0 563
564 U 563 565 0 564
565 U 564 566 0 565
566 U 565 567 557 566
567 G 566 568 556 567
568 A 567 569 555 568
569 A 568 570 554 569
570 C 569 571 0 570
571 A 570 572 0 571
572 C 571 573 0 572
573 U 572 574 0 573
574 U 573 575 0 574
575 C 574 576 549 575
576 A 575 577 548 576
577 A 576 578 547 577
578 A 577 579 546 578
579 G 578 580 545 579
580 C 579 581 544 580
581 A 580 582 543 581
582 A 581 583 542 582
583 A 582 584 541 583
584 U 583 585 0 584
585 U 584 586 0 585
586 C 585 587 0 586
587 U 586 588 0 587
588 G 587 589 0 588
589 U 588 590 0 589
590 U 589 591 0 590
591 C 590 592 0 591
592 A 591 593 0 592
593 A 592 594 0 593
594 U 593 595 0 594
595 U 594 596 0 595
596 U 595 597 0 596
597 G 596 598 614 597
598 G 597 599 613 598
599 A 598 600 612 599
600 C 599 601 611 600
601 U 600 602 0 601
602 U 601 603 0 602
603 C 602 604 0 603
604 U 603 605 0 604
605 C 604 606 0 605
606 C 605 607 0 606
607 C 606 608 0 607
608 C 607 609 0 608
609 C 608 610 0 609
610 C 609 611 0 610
611 G 610 612 600 611
612 U 611 613 599 612
613 C 612 614 598 613
614 C 613 615 597 614
615 C 614 616 0 615
616 A 615 617 0 616
617 A 616 618 0 617
618 C 617 619 0 618
619 A 618 620 0 619
620 C 619 621 0 620
621 U 620 622 0 621
622 C 621 623 0 622
623 C 622 624 0 623
624 C 623 625 0 624
625 C 624 626 0 625
626 C 625 627 0 626
627 A 626 628 0 627
628 A 627 629 0 628
629 C 628 630 0 629
630 A 629 631 0 630
631 C 630 632 0 631
632 C 631 633 0 632
633 A 632 634 0 633
634 G 633 635 0 634
635 G 634 636 0 635
636 A 635 637 0 636
637 C 636 638 0 637
638 G 637 639 0 638
639 U 638 640 0 639
640 U 639 641 0 640
641 U 640 642 0 641
642 G 641 643 0 642
643 G 642 644 0 643
644 C 643 645 0 644
645 A 644 646 0 645
646 A 645 647 0 646
647 A 646 648 0 647
648 G 647 649 736 648
649 C 648 650 735 649
650 U 649 651 0 650
651 G 650 652 733 651
652 C 651 653 732 652
653 A 652 654 731 653
654 A 653 655 730 654
655 G 654 656 0 655
656 A 655 657 0 656
657 C 656 658 727 657
658 U 657 659 0 658
659 U 658 660 0 659
660 U 659 661 0 660
661 U 660 662 0 661
662 U 661 663 0 662
663 U 662 664 0 663
664 U 663 665 0 664
665 U 664 666 0 665
666 U 665 667 0 666
667 U 666 668 0 667
668 U 667 669 0 668
669 U 668 670 0 669
670 U 669 671 0 670
671 U 670 672 0 671
672 U 671 673 0 672
673 U 672 674 0 673
674 U 673 675 0 674
675 U 674 676 0 675
676 U 675 677 0 676
677 U 676 678 0 677
678 U 677 679 0 678
679 U 678 680 0 679
680 U 679 681 0 680
681 A 680 682 0 681
682 A 681 683 0 682
683 U 682 684 0 683
684 U 683 685 0 684
685 G 684 686 0 685
686 U 685 687 0 686
687 G 686 688 707 687
688 C 687 689 706 688
689 U 688 690 705 689
690 U 689 691 704 690
691 C 690 692 703 691
692 C 691 693 702 692
693 A 692 694 0 693
694 G 693 695 0 694
695 U 694 696 0 695
696 A 695 697 0 696
697 A 696 698 0 697
698 A 697 699 0 698
699 A 698 700 0 699
700 U 699 701 0 700
701 A 700 702 0 701
702 G 701 703 692 702
703 G 702 704 691 703
704 G 703 705 690 704
705 A 704 706 689 705
706 G 705 707 688 706
707 U 706 708 687 707
708 U 707 709 723 708
709 G 708 710 722 709
710 C 709 711 721 710
711 U 710 712 720 711
712 A 711 713 719 712
713 A 712 714 0 713
714 A 713 715 0 714
715 G 714 716 0 715
716 U 715 717 0 716
717 C 716 718 0 717
718 A 717 719 0 718
719 U 718 720 712 719
720 A 719 721 711 720
721 G 720 722 710 721
722 C 721 723 709 722
723 A 722 724 708 723
724 A 723 725 0 724
725 G 724 726 0 725
726 A 725 727 0 726
727 G 726 728 657 727
728 A 727 729 0 728
729 U 728 730 0 729
730 U 729 731 654 730
731 U 730 732 653 731
732 G 731 733 652 732
733 C 732 734 651 733
734 A 733 735 0 734
735 G 734 736 649 735
736 C 735 737 648 736
737 U 736 738 0 737
738 A 737 739 0 738
739 U 738 740 0 739
740 C 739 741 749 740
741 C 740 742 748 741
742 C 741 743 747 742
743 U 742 744 0 743
744 C 743 745 0 744
745 A 744 746 0 745
746 C 745 747 0 746
747 G 746 748 742 747
748 G 747 749 741 748
749 G 748 750 740 749
750 A 749 751 0 750
751 C 750 752 0 751
752 C 751 753 0 752
753 U 752 754 0 753
754 G 753 755 0 754
755 A 754 756 0 755
756 A 755 757 0 756
757 A 756 758 0 757
758 G 757 759 0 758
759 G 758 760 0 759
760 U 759 761 0 760
761 U 760 762 0 761
762 C 761 763 0 762
763 U 762 764 0 763
764 C 763 765 0 764
765 G 764 766 0 765
766 G 765 767 0 766
767 U 766 768 0 767
768 A 767 769 0 768
769 A 768 770 0 769
770 A 769 771 0 770
771 G 770 772 0 771
772 U 771 773 0 772
773 C 772 774 0 773
774 C 773 775 0 774
775 C 774 776 0 775
776 U 775 777 0 776
777 U 776 778 0 777
778 A 777 779 0 778
779 A 778 780 0 779
780 A 779 781 0 780
781 A 780 782 0 781
782 A 781 783 0 782
783 U 782 784 0 783
784 A 783 785 0 784
785 G 784 786 0 785
786 G 785 787 0 786
787 A 786 788 0 787
788 G 787 789 0 788
789 G 788 790 0 789
790 U 789 791 0 790
791 G 790 792 0 791
792 C 791 793 0 792
793 U 792 794 0 793
794 U 793 795 0 794
795 G 794 796 0 795
796 G 795 797 0 796
797 G 796 798 0 797
798 A 797 799 0 798
799 A 798 800 0 799
800 A 799 801 0 800
801 U 800 802 0 801
802 G 801 803 0 802
803 U 802 804 0 803
804 G 803 805 0 804
805 C 804 806 0 805
806 U 805 807 0 806
807 U 806 808 0 807
808 U 807 809 0 808
809 G 808 810 0 809
810 C 809 811 0 810
811 U 810 812 0 811
812 U 811 813 0 812
813 U 812 814 0 813
814 G 813 815 0 814
815 G 814 816 0 815
816 G 815 817 0 816
817 U 816 818 0 817
818 G 817 819 0 818
819 U 818 820 0 819
820 G 819 821 0 820
821 U 820 822 0 821
822 C 821 823 0 822
823 U 822 824 0 823
824 G 823 825 0 824
825 A 824 826 0 825
826 A 825 827 0 826
827 G 826 828 0 827
828 C 827 829 0 828
829 C 828 830 0 829
830 U 829 831 0 830
831 C 830 832 0 831
832 A 831 833 0 832
833 U 832 834 0 833
834 U 833 835 0 834
835 A 834 836 0 835
836 A 835 837 0 836
837 A 836 838 0 837
838 U 837 839 0 838
839 C 838 840 0 839
840 U 839 841 0 840
841 U 840 842 0 841
842 A 841 843 0 842
843 G 842 844 0 843
844 G 843 845 0 844
845 U 844 846 0 845
846 A 845 847 0 846
847 A 846 848 0 847
848 G 847 849 0 848
849 A 848 850 0 849
850 A 849 851 0 850
851 U 850 852 0 851
852 U 851 853 0 852
853 G 852 854 0 853
854 G 853 855 0 854
855 C 854 856 0 855
856 A 855 857 0 856
857 A 856 858 0 857
858 G 857 859 0 858
859 G 858 860 0 859
860 A 859 861 0 860
861 U 860 862 0 861
862 A 861 863 0 862
863 C 862 864 0 863
864 C 863 865 0 864
865 A 864 866 0 865
866 U 865 867 0 866
867 A 866 868 0 867
868 U 867 869 0 868
869 C 868 870 0 869
870 C 869 871 0 870
871 U 870 872 0 871
872 G 871 873 899 872
873 G 872 874 898 873
874 U 873 875 897 874
875 A 874 876 896 875
876 C 875 877 895 876
877 A 876 878 894 877
878 U 877 879 0 878
879 G 878 880 893 879
880 G 879 881 892 880
881 U 880 882 891 881
882 A 881 883 0 882
883 A 882 884 0 883
884 U 883 885 0 884
885 U 884 886 0 885
886 U 885 887 0 886
887 U 886 888 0 887
888 C 887 889 0 888
889 U 888 890 0 889
890 C 889 891 0 890
891 A 890 892 881 891
892 C 891 893 880 892
893 C 892 894 879 893
894 U 893 895 877 894
895 G 894 896 876 895
896 U 895 897 875 896
897 G 896 898 874 897
898 C 897 899 873 898
899 C 898 900 872 899
900 C 899 901 0 900
901 U 900 902 0 901
902 A 901 903 0 902
903 A 902 904 0 903
904 C 903 905 0 904
905 C 904 906 0 905
906 C 905 907 0 906
907 U 906 908 0 907
908 G 907 909 0 908
909 U 908 910 0 909
910 U 909 911 926 910
911 C 910 912 925 911
912 U 911 913 924 912
913 G 912 914 0 913
914 C 913 915 922 914
915 C 914 916 921 915
916 U 915 917 0 916
917 U 916 918 0 917
918 U 917 919 0 918
919 C 918 920 0 919
920 U 919 921 0 920
921 G 920 922 915 921
922 G 921 923 914 922
923 G 922 924 0 923
924 A 923 925 912 924
925 G 924 926 911 925
926 A 925 927 910 926
927 A 926 928 967 927
928 G 927 929 966 928
929 G 928 930 965 929
930 G 929 931 964 930
931 A 930 932 963 931
932 A 931 933 962 932
933 G 932 934 961 933
934 A 933 935 960 934
935 U 934 936 0 935
936 G 935 937 958 936
937 G 936 938 957 937
938 U 937 939 956 938
939 G 938 940 955 939
940 U 939 941 0 940
941 C 940 942 0 941
942 U 941 943 0 942
943 G 942 944 954 943
944 G 943 945 953 944
945 A 944 946 952 945
946 U 945 947 0 946
947 C 946 948 0 947
948 U 947 949 0 948
949 G 948 950 0 949
950 A 949 951 0 950
951 U 950 952 0 951
952 U 951 953 945 952
953 C 952 954 944 953
954 U 953 955 943 954
955 U 954 956 939 955
956 A 955 957 938 956
957 C 956 958 937 957
958 U 957 959 936 958
959 U 958 960 0 959
960 U 959 961 934 960
961 C 960 962 933 961
962 U 961 963 932 962
963 U 962 964 931 963
964 C 963 965 930 964
965 C 964 966 929 965
966 C 965 967 928 966
967 U 966 968 927 967
968 U 967 969 0 968
969 U 968 970 0 969
970 C 969 971 0 970
971 C 970 972 0 971
972 A 971 973 0 972
973 A 972 974 0 973
974 C 973 975 0 974
975 U 974 976 0 975
976 U 975 977 0 976
977 G 976 978 0 977
978 G 977 979 0 978
979 U 978 980 0 979
980 A 979 981 0 980
981 U 980 982 0 981
982 U 981 983 0 982
983 U 982 984 0 983
984 G 983 985 0 984
985 G 984 986 0 985
986 A 985 987 0 986
987 U 986 988 0 987
988 A 987 989 0 988
989 G 988 990 0 989
990 C 989 991 0 990
991 A 990 992 0 991
992 U 991 993 0 992
993 C 992 994 0 993
994 G 993 995 0 994
995 G 994 996 0 995
996 U 995 997 0 996
997 C 996 998 0 997
998 A 997 999 0 998
999 A 998 1000 0 999
1000 A 999 1001 0 1000
1001 U 1000 1002 0 1001
1002 C 1001 1003 0 1002
1003 C 1002 1004 0 1003
1004 U 1003 1005 0 1004
1005 A 1004 1006 0 1005
1006 U 1005 1007 0 1006
1007 G 1006 1008 0 1007
1008 U 1007 1009 0 1008
1009 A 1008 1010 0 1009
1010 U 1009 1011 0 1010
1011 A 1010 1012 0 1011
1012 G 1011 1013 0 1012
1013 C 1012 1014 0 1013
1014 G 1013 1015 0 1014
1015 U 1014 1016 0 1015
1016 C 1015 1017 0 1016
1017 C 1016 1018 0 1017
1018 G 1017 1019 0 1018
1019 G 1018 1020 0 1019
1020 G 1019 1021 0 1020
1021 A 1020 1022 0 1021
1022 U 1021 1023 0 1022
1023 U 1022 1024 0 1023
1024 C 1023 1025 0 1024
1025 A 1024 1026 0 1025
1026 G 1025 1027 0 1026
1027 G 1026 1028 0 1027
1028 A 1027 1029 0 1028
1029 G 1028 1030 0 1029
1030 G 1029 1031 0 1030
1031 C 1030 1032 0 1031
1032 G 1031 1033 0 1032
1033 U 1032 1034 0 1033
1034 G 1033 1035 0 1034
1035 G 1034 1036 0 1035
1036 C 1035 1037 0 1036
1037 U 1036 1038 0 1037
1038 A 1037 1039 0 1038
1039 A 1038 1040 0 1039
1040 C 1039 1041 0 1040
1041 U 1040 1042 0 1041
1042 G 1041 1043 0 1042
1043 U 1042 1044 0 1043
1044 G 1043 1045 0 1044
1045 A 1044 1046 0 1045
1046 U 1045 1047 0 1046
1047 C 1046 1048 0 1047
1048 U 1047 1049 0 1048
1049 U 1048 1050 0 1049
1050 C 1049 1051 0 1050
1051 C 1050 1052 0 1051
1052 A 1051 1053 0 1052
1053 C 1052 1054 0 1053
1054 U 1053 1055 0 1054
1055 U 1054 1056 0 1055
1056 C 1055 1057 0 1056
1057 C 1056 1058 0 1057
1058 U 1057 1059 0 1058
1059 C 1058 1060 0 1059
1060 C 1059 1061 0 1060
1061 C 1060 1062 0 1061
1062 U 1061 1063 0 1062
1063 U 1062 1064 0 1063
1064 A 1063 1065 0 1064
1065 C 1064 1066 0 1065
1066 A 1065 1067 0 1066
1067 G 1066 1068 0 1067
