# Supplementary material for: Identification of MYC intron 2 regions that modulate expression
Source: PLoS One. 2024 Jan 18;19(1):e0296889. doi: 10.1371/journal.pone.0296889 (PMC10795982; doi:10.1371/journal.pone.0296889)
Supplement: S1 File — (ZIP) [file pone.0296889.s005.zip › S1_File_ScanFold2 data for species/Suppl_File_3_ScanFold2 data for species/Mouse/tmpzoj__93i.zavgs.wig]

fixedStep chrom=MouseMYCi2 start=1 step=1 span=1
-1.120000
-1.230000
-1.283333
-1.240000
-1.216000
-1.208333
-1.184286
-1.161250
-1.146667
-1.135000
-1.132727
-1.135000
-1.136154
-1.135000
-1.132667
-1.130000
-1.118235
-1.087222
-1.087222
-1.087222
-1.087222
-1.146923
-1.087222
-1.171398
-1.180217
-0.938261
-1.315373
-1.315373
-1.315373
-1.315373
-1.315373
-1.226000
-0.793929
-0.846207
-0.846207
-0.846207
-0.782188
-0.846207
-0.846207
-0.846207
-0.846207
-0.846207
-0.846207
-0.846207
-0.770313
-0.846207
-0.846207
-0.863548
-0.774348
-0.790638
-0.807708
-0.846207
-0.846207
-0.807593
-0.822364
-0.836964
-0.846207
-0.846207
-0.846207
-0.846207
-0.846207
-0.846207
-1.040556
-0.846207
-0.846207
-0.846207
-1.046418
-1.095152
-1.108209
-1.224125
-1.371220
-1.371220
-1.371220
-1.371220
-1.159600
-1.169211
-1.178312
-1.183846
-1.192152
-1.200750
-1.210864
-1.213293
-1.212289
-1.210238
-1.420357
-1.420357
-1.431034
-1.445000
-1.315373
-1.315373
-1.315373
-1.315373
-1.315373
-1.315373
-1.315373
-1.234783
-1.234505
-1.229348
-1.276400
-1.268987
-1.263000
-1.257654
-1.226000
-1.315373
-1.315373
-1.315373
-1.315373
-1.315373
-1.172385
-1.180217
-1.171398
-1.087222
-1.146923
-1.148879
-1.087222
-1.087222
-1.087222
-1.118235
-1.095042
-1.092083
-1.315373
-1.315373
-1.315373
-1.315373
-1.315373
-1.254253
-1.255114
-1.080672
-1.094701
-1.095385
-1.241667
-1.219355
-1.222473
-1.315373
-1.315373
-1.315373
-1.315373
-1.315373
-1.315373
-1.315373
-1.161068
-1.193482
-1.420357
-1.420357
-1.359333
-1.371220
-1.371220
-1.371220
-1.371220
-1.224125
-1.285583
-1.303519
-1.442674
-1.538636
-1.534615
-1.506235
-1.312000
-1.415556
-1.432037
-1.446481
-1.446583
-1.461083
-1.478417
-1.492667
-1.507000
-1.520750
-1.532583
-1.539250
-1.543917
-1.548583
-1.553583
-1.558750
-1.563583
-1.567167
-1.569583
-1.570917
-1.571500
-1.571917
-1.572333
-1.571000
-1.567833
-1.564667
-1.560000
-1.553583
-1.482000
-1.483208
-1.483208
-1.483208
-1.513448
-1.498034
-1.457250
-1.497321
-1.485893
-1.448000
-1.483208
-1.483208
-1.483208
-1.482000
-1.458909
-1.431858
-1.394037
-1.388661
-1.394464
-1.397965
-1.445812
-1.455726
-1.476983
-1.491379
-1.509569
-1.839286
-1.839286
-1.839286
-1.839286
-1.623051
-1.651441
-1.519107
-1.458019
-1.458396
-1.443558
-1.420971
-1.769474
-1.769474
-1.769474
-1.769474
-1.437453
-1.433774
-1.695667
-1.433143
-1.532604
-1.859712
-1.897374
-1.835524
-1.889495
-1.769474
-1.769474
-1.769474
-1.769474
-1.692500
-1.709831
-1.734310
-1.745263
-1.724957
-1.677250
-1.665750
-1.832212
-1.839286
-1.839286
-1.839286
-1.839286
-1.829904
-1.738991
-1.380562
-1.375955
-1.264600
-1.300105
-1.405952
-1.765288
-1.760481
-1.718519
-1.701111
-1.910978
-1.643846
-2.242059
-3.315500
-3.315500
-3.315500
-1.283438
-1.276667
-1.627328
-1.643246
-1.633772
-1.711616
-2.005694
-1.998732
-2.728571
-2.032500
-1.549672
-1.735455
-1.570460
-1.541529
-1.443214
-1.616889
-1.538587
-1.775132
-1.570706
-1.432473
-1.428452
-2.045192
-2.143273
-2.103818
-2.068163
-2.021633
-1.565385
-1.534769
-1.409048
-1.639412
-1.640597
-1.622537
-1.722400
-1.721837
-1.693673
-1.276667
-1.283438
-3.315500
-3.315500
-3.315500
-1.256250
-1.246375
-1.405952
-1.300105
-1.264600
-1.375955
-1.380562
-1.007083
-1.339437
-1.839286
-1.839286
-1.839286
-1.839286
-1.433774
-1.437453
-1.769474
-1.769474
-1.769474
-1.769474
-1.420971
-1.443558
-1.458396
-1.458019
-1.519107
-0.834355
-1.300105
-1.405952
-1.246375
-0.414697
-3.315500
-1.276667
-1.693673
-1.721837
-1.722400
-1.534769
-1.565385
-0.446222
-2.068163
-2.103818
-2.143273
-1.735455
-0.401688
-2.032500
-2.728571
-1.998732
-2.005694
-0.373495
-0.394742
-0.227949
-0.217632
-1.538587
-1.616889
-0.971765
-1.541529
-1.570460
-1.735455
-1.549672
-0.635714
-2.728571
-1.998732
-2.005694
-1.711616
-0.199417
-1.998732
-2.728571
-0.635714
-1.549672
-1.735455
-0.139043
-1.541529
-0.971765
-1.616889
-1.538587
-0.217632
-0.408043
-0.329730
-0.672941
-0.505294
-0.340323
-0.464444
-0.853750
-0.756250
-0.075000
-0.140833
-2.329474
-1.721837
-0.016667
-0.132778
-0.287105
-0.464444
-0.340323
-0.505294
-0.672941
-0.329730
-0.764390
0.256667
-0.464444
-2.000000
-1.985735
-2.329474
-0.764390
-0.764390
-2.329474
-2.329474
-2.055357
0.301583
0.288500
-0.454000
-1.984474
-0.853750
-0.756250
-0.075000
-0.514400
-2.143273
-0.141148
-0.250476
-0.277381
-0.514400
-0.075000
-0.756250
-0.853750
-0.552813
-1.444138
-1.426875
-0.505294
-1.626386
-1.617711
-1.610482
-1.609524
-1.423900
-1.231786
-1.169878
-2.055357
-1.216222
-0.716235
-0.606667
-2.329474
-2.329474
-1.985735
-2.000000
-0.015130
-2.011970
-1.769778
-1.741778
-1.666979
-1.721053
-1.444138
-1.426875
-0.287105
-0.287105
-0.287105
-0.287105
-0.262179
-0.122292
-0.140833
-0.287105
-0.287105
-0.287105
-0.287105
-0.222421
-0.247579
-0.350000
-0.376742
-0.272821
-1.207692
-1.626386
-1.626386
-1.617711
-1.610482
-1.609524
-0.373981
-2.055357
-1.216222
-0.716235
-2.329474
-2.329474
-1.984474
-0.454000
-2.025556
-2.329474
-2.329474
-0.365439
-1.216222
-2.055357
-0.511282
-0.565467
-0.464878
-0.364464
-0.468491
-0.475962
-0.764390
-0.764390
-0.764390
-0.764390
-0.764390
-0.890882
-0.711453
-0.747350
-0.782821
-0.787667
-0.764390
-0.764390
-0.764390
-0.764390
-0.764390
-0.631786
-0.751818
-2.055357
-1.216222
-0.716235
-2.329474
-2.329474
-2.025556
-1.079167
-1.984474
-2.329474
-2.329474
-0.716235
-1.216222
-2.055357
-1.169878
-1.231786
-1.423900
-1.609524
-1.610482
-1.617711
-1.626386
-1.207692
-1.426875
-1.444138
-1.721053
-1.666979
-1.741778
-1.769778
-2.011970
-2.000000
-1.985735
-1.963768
-1.927286
-1.927286
-1.927286
-1.927286
-1.927286
-1.565455
-1.582020
-1.853162
-1.845593
-1.864722
-1.864722
-1.864722
-1.864722
-1.702625
-1.661463
-1.665000
-1.759792
-1.926752
-1.938547
-1.970172
-1.649747
-1.864722
-1.864722
-1.864722
-1.864722
-1.652025
-1.663544
-1.974831
-1.987881
-2.001780
-1.927286
-1.927286
-1.927286
-1.927286
-1.927286
-1.963768
-1.985735
-2.000000
-2.011970
-1.982917
-1.963750
-2.000000
-1.585000
-2.145660
-1.864722
-1.864722
-1.864722
-1.864722
-1.649747
-1.872788
-1.982065
-2.611111
-2.866000
-2.866000
-2.866000
-2.866000
-1.976768
-1.968182
-2.036762
-2.086146
-2.228214
-2.164130
-2.045728
-1.844202
-1.828487
-2.255122
-2.866000
-2.866000
-2.866000
-2.866000
-1.713667
-1.440625
-1.426875
-1.416458
-1.626386
-1.617711
-1.610482
-1.609524
-1.839907
-1.826762
-1.864333
-1.846889
-1.806854
-1.789778
-1.542797
-1.751444
-1.677561
-1.442182
-1.064947
-2.866000
-2.866000
-2.866000
-2.866000
-1.864722
-1.675397
-2.341628
-2.335116
-1.582020
-1.565455
-0.999398
-1.005783
-1.302000
-1.927286
-1.801562
-1.718529
-1.742439
-1.637778
-1.637778
-1.637778
-1.637778
-1.296304
-1.413951
-1.637778
-1.075125
-1.033500
-0.992250
-1.146000
-1.118500
-1.091083
-1.062917
-1.045000
-1.032333
-1.017333
-1.003167
-0.988917
-0.974583
-0.972542
-0.962797
-0.956780
-0.953051
-0.941667
-0.957456
-0.950175
-0.948772
-0.950877
-0.953684
-0.957018
-1.009314
-1.126145
-1.127831
-1.157910
-1.540238
-1.582821
-1.574000
-1.574000
-1.574000
-1.574000
-1.574000
-1.517581
-1.530984
-1.239884
-1.079798
-0.998034
-1.060385
-1.051121
-1.043832
-0.951392
-1.574000
-1.574000
-1.574000
-1.574000
-1.574000
-1.582821
-1.101053
-1.226622
-1.226622
-1.226622
-1.226622
-1.100217
-1.143976
-1.156914
-1.073723
-1.174684
-1.029333
-1.226622
-1.226622
-1.226622
-1.226622
-1.101053
-0.992250
-1.033500
-1.075125
-1.637778
-0.958219
-1.296304
-1.637778
-1.637778
-1.637778
-1.637778
-1.742439
-1.718529
-1.801562
-1.927286
-0.915750
-1.393667
-1.778750
-1.778750
-1.778750
-0.982111
-0.873391
-0.716250
-1.164348
-1.778750
-1.778750
-1.778750
-1.393667
-1.745000
-0.476027
-0.476027
-0.497229
-0.628317
-0.540583
-0.476027
-0.476027
-1.745000
-0.925000
-1.778750
-1.778750
-1.075125
-1.033500
-1.164348
-0.346869
-0.306017
-0.279826
-1.101053
-1.582821
-0.347179
-1.574000
-1.574000
-1.574000
-1.574000
-0.951392
-0.935333
-0.235789
-0.231754
-0.231140
-0.231228
-0.231250
-0.281404
-0.278750
-1.574000
-1.574000
-1.574000
-1.574000
-1.574000
-1.582821
-1.540238
-1.157910
-0.981667
-1.335333
-0.979474
-0.868824
-0.920000
-0.805263
-0.077187
-3.679375
-0.178962
-0.460519
-1.121875
-1.103077
-1.637778
-0.150241
-0.141308
-2.126437
-0.419583
-1.637778
-1.075125
-0.551364
-0.312188
-2.199000
-2.102200
-2.017800
-1.942200
-2.180976
-2.180976
-2.180976
-2.107976
-2.139398
-2.139398
-0.681591
-0.697955
-0.511154
-1.169851
-2.062386
-2.011236
-0.229901
-0.561343
-0.553919
-0.576849
-0.263714
-0.306634
-0.334851
-0.366408
-1.002241
-1.075517
-1.130000
-0.963623
-0.824754
-0.695690
-0.641786
-2.180976
-2.180976
-2.180976
-2.180976
-2.180976
-1.786771
-1.867283
-2.023750
-2.011236
-2.062386
-1.169851
-1.086000
-1.257937
-2.139398
-2.139398
-2.107976
-2.180976
-2.180976
-2.180976
-2.180976
-2.165663
-2.180976
-1.942200
-2.017800
-2.102200
-2.199000
-1.972727
-2.114643
-2.126941
-2.129419
-2.126437
-2.126437
-2.126437
-1.849813
-2.126437
-2.126437
-2.126437
-2.033608
-1.872973
-1.903153
-2.135876
-2.139082
-2.141515
-2.083204
-2.101068
-2.120291
-2.126437
-2.126437
-2.126437
-2.126437
-2.126437
-2.126437
-2.129419
-2.126941
-2.114643
-2.050517
-2.060000
-2.026000
-2.053448
-2.129867
-2.423571
-2.527250
-2.046349
-2.262706
-2.290116
-2.236027
-2.236027
-2.236027
-2.147143
-2.236027
-2.236027
-2.295714
-2.194211
-2.199381
-2.195044
-2.087303
-2.236027
-2.236027
-2.201333
-2.236027
-2.236027
-2.236027
-2.348841
-2.238500
-2.213580
-2.180976
-2.180976
-2.180976
-2.180976
-2.180976
-2.165663
-2.180976
-2.180976
-2.180976
-2.180976
-2.107976
-2.139398
-2.139398
-2.180976
-2.180976
-2.180976
-2.263810
-2.062386
-2.011236
-2.023750
-1.867283
-1.786771
-2.180976
-2.180976
-2.180976
-2.180976
-2.180976
-2.180976
-2.180976
-1.818785
-2.180976
-2.180976
-2.180976
-2.180976
-2.180976
-2.213580
-2.238500
-2.348841
-1.359107
-2.201333
-2.236027
-2.236027
-2.087303
-2.273095
-1.579362
-1.631477
-1.554167
-1.106667
-2.236027
-0.986452
-1.073966
-1.518519
-2.332963
-2.315600
-2.236027
-2.236027
-2.201333
-1.147031
-1.180820
-2.126941
-0.819556
-0.819556
-0.819556
-1.192817
-0.841304
-0.841304
-0.884583
-1.203710
-1.170484
-1.036190
-1.014194
-0.989180
-0.841304
-0.841304
-0.910984
-0.819556
-0.819556
-0.819556
-2.126941
-0.732727
-0.892245
-0.981818
-1.260000
-0.680909
-0.912895
-0.680909
-0.680909
-0.680909
-0.623214
-0.714348
-0.680909
-0.499333
-0.586410
-0.660278
-0.560588
-0.464242
-0.680909
-0.680909
-0.680909
-0.718261
-0.680909
-1.260000
-0.783684
-0.708333
-0.247600
-0.707143
-2.236027
-1.106667
-1.554167
-1.631477
0.019259
0.111852
0.033684
-0.000769
-2.062386
0.092000
-2.180976
0.100000
-2.180976
0.363571
-0.707143
0.505000
-2.180976
-2.180976
-2.180976
0.456923
-0.680909
0.890000
0.860000
-0.680909
0.280000
0.154286
0.138333
0.084000
0.072500
0.116667
0.185000
0.310000
