# Supplementary material for: Identification of MYC intron 2 regions that modulate expression
Source: PLoS One. 2024 Jan 18;19(1):e0296889. doi: 10.1371/journal.pone.0296889 (PMC10795982; doi:10.1371/journal.pone.0296889)
Supplement: S1 File — (ZIP) [file pone.0296889.s005.zip › S1_File_ScanFold2 data for species/Suppl_File_3_ScanFold2 data for species/MYCi2/tmpcl6z3mzi.ALL.bp]

color:	55	129	255	Less than -2 -4.59
color:	89	222	111	-1 to -2
color:	236	236	136	0 to -1
color:	199	199	199	0
color:	228	228	228	0 to 1
color:	243	243	243	1 to 2
color:	247	247	247	Greater than 2
UserInput	1	1	1	1	2
UserInput	2	2	2	2	2
UserInput	3	3	3	3	2
UserInput	4	4	4	4	2
UserInput	5	5	15	15	2
UserInput	6	6	14	14	2
UserInput	7	7	13	13	2
UserInput	8	8	8	8	2
UserInput	9	9	9	9	2
UserInput	10	10	81	81	1
UserInput	11	11	11	11	2
UserInput	12	12	12	12	2
UserInput	13	13	13	13	1
UserInput	14	14	129	129	1
UserInput	15	15	128	128	1
UserInput	16	16	16	16	2
UserInput	17	17	17	17	1
UserInput	18	18	18	18	1
UserInput	19	19	82	82	1
UserInput	20	20	81	81	1
UserInput	21	21	80	80	1
UserInput	22	22	79	79	1
UserInput	23	23	78	78	1
UserInput	24	24	77	77	1
UserInput	25	25	76	76	1
UserInput	26	26	26	26	2
UserInput	27	27	27	27	2
UserInput	28	28	28	28	2
UserInput	29	29	74	74	1
UserInput	30	30	73	73	1
UserInput	31	31	72	72	1
UserInput	32	32	71	71	1
UserInput	33	33	70	70	1
UserInput	34	34	69	69	1
UserInput	35	35	68	68	2
UserInput	36	36	67	67	2
UserInput	37	37	37	37	2
UserInput	38	38	65	65	2
UserInput	39	39	64	64	2
UserInput	40	40	63	63	2
UserInput	41	41	52	52	2
UserInput	42	42	51	51	2
UserInput	43	43	50	50	2
UserInput	44	44	44	44	2
UserInput	45	45	45	45	2
UserInput	46	46	38	38	2
UserInput	47	47	47	47	2
UserInput	48	48	48	48	2
UserInput	49	49	49	49	2
UserInput	50	50	43	43	2
UserInput	51	51	42	42	2
UserInput	52	52	41	41	2
UserInput	53	53	33	33	2
UserInput	54	54	32	32	2
UserInput	55	55	31	31	2
UserInput	56	56	30	30	2
UserInput	57	57	29	29	2
UserInput	58	58	58	58	4
UserInput	59	59	59	59	4
UserInput	60	60	60	60	4
UserInput	61	61	28	28	2
UserInput	62	62	62	62	2
UserInput	63	63	40	40	2
UserInput	64	64	39	39	2
UserInput	65	65	38	38	2
UserInput	66	66	23	23	2
UserInput	67	67	36	36	2
UserInput	68	68	35	35	2
UserInput	69	69	34	34	1
UserInput	70	70	33	33	1
UserInput	71	71	32	32	1
UserInput	72	72	31	31	1
UserInput	73	73	30	30	1
UserInput	74	74	29	29	1
UserInput	75	75	88	88	4
UserInput	76	76	25	25	1
UserInput	77	77	24	24	1
UserInput	78	78	23	23	1
UserInput	79	79	22	22	1
UserInput	80	80	21	21	1
UserInput	81	81	20	20	1
UserInput	82	82	19	19	1
UserInput	83	83	83	83	2
UserInput	84	84	102	102	2
UserInput	85	85	101	101	2
UserInput	86	86	100	100	2
UserInput	87	87	99	99	2
UserInput	88	88	98	98	2
UserInput	89	89	74	74	4
UserInput	90	90	90	90	2
UserInput	91	91	91	91	2
UserInput	92	92	138	138	1
UserInput	93	93	93	93	1
UserInput	94	94	94	94	2
UserInput	95	95	95	95	2
UserInput	96	96	96	96	2
UserInput	97	97	134	134	1
UserInput	98	98	88	88	2
UserInput	99	99	87	87	2
UserInput	100	100	86	86	2
UserInput	101	101	85	85	2
UserInput	102	102	84	84	2
UserInput	103	103	111	111	4
UserInput	104	104	110	110	4
UserInput	105	105	105	105	4
UserInput	106	106	106	106	2
UserInput	107	107	107	107	2
UserInput	108	108	108	108	2
UserInput	109	109	109	109	2
UserInput	110	110	110	110	2
UserInput	111	111	111	111	2
UserInput	112	112	112	112	2
UserInput	113	113	223	223	1
UserInput	114	114	222	222	1
UserInput	115	115	221	221	1
UserInput	116	116	116	116	2
UserInput	117	117	220	220	1
UserInput	118	118	219	219	1
UserInput	119	119	218	218	1
UserInput	120	120	217	217	1
UserInput	121	121	216	216	1
UserInput	122	122	122	122	2
UserInput	123	123	123	123	2
UserInput	124	124	210	210	2
UserInput	125	125	209	209	2
UserInput	126	126	208	208	2
UserInput	127	127	207	207	2
UserInput	128	128	206	206	2
UserInput	129	129	129	129	2
UserInput	130	130	130	130	2
UserInput	131	131	131	131	2
UserInput	132	132	132	132	2
UserInput	133	133	98	98	1
UserInput	134	134	97	97	1
UserInput	135	135	246	246	2
UserInput	136	136	245	245	2
UserInput	137	137	244	244	2
UserInput	138	138	243	243	2
UserInput	139	139	200	200	2
UserInput	140	140	199	199	2
UserInput	141	141	198	198	2
UserInput	142	142	196	196	2
UserInput	143	143	195	195	2
UserInput	144	144	194	194	2
UserInput	145	145	193	193	2
UserInput	146	146	231	231	2
UserInput	147	147	230	230	2
UserInput	148	148	191	191	2
UserInput	149	149	190	190	2
UserInput	150	150	189	189	2
UserInput	151	151	188	188	2
UserInput	152	152	187	187	2
UserInput	153	153	153	153	2
UserInput	154	154	154	154	2
UserInput	155	155	155	155	2
UserInput	156	156	214	214	2
UserInput	157	157	213	213	2
UserInput	158	158	212	212	2
UserInput	159	159	211	211	2
UserInput	160	160	160	160	2
UserInput	161	161	161	161	2
UserInput	162	162	162	162	2
UserInput	163	163	163	163	2
UserInput	164	164	164	164	2
UserInput	165	165	165	165	2
UserInput	166	166	166	166	2
UserInput	167	167	167	167	2
UserInput	168	168	168	168	2
UserInput	169	169	169	169	2
UserInput	170	170	170	170	2
UserInput	171	171	171	171	2
UserInput	172	172	172	172	2
UserInput	173	173	173	173	2
UserInput	174	174	174	174	2
UserInput	175	175	175	175	2
UserInput	176	176	176	176	2
UserInput	177	177	177	177	2
UserInput	178	178	178	178	2
UserInput	179	179	179	179	2
UserInput	180	180	180	180	2
UserInput	181	181	181	181	2
UserInput	182	182	182	182	2
UserInput	183	183	183	183	2
UserInput	184	184	184	184	2
UserInput	185	185	185	185	2
UserInput	186	186	186	186	2
UserInput	187	187	152	152	2
UserInput	188	188	151	151	2
UserInput	189	189	150	150	2
UserInput	190	190	149	149	2
UserInput	191	191	148	148	2
UserInput	192	192	192	192	2
UserInput	193	193	145	145	2
UserInput	194	194	144	144	2
UserInput	195	195	143	143	2
UserInput	196	196	142	142	2
UserInput	197	197	197	197	2
UserInput	198	198	141	141	2
UserInput	199	199	140	140	2
UserInput	200	200	139	139	2
UserInput	201	201	201	201	2
UserInput	202	202	202	202	2
UserInput	203	203	203	203	2
UserInput	204	204	204	204	2
UserInput	205	205	205	205	2
UserInput	206	206	128	128	2
UserInput	207	207	127	127	2
UserInput	208	208	126	126	2
UserInput	209	209	125	125	2
UserInput	210	210	124	124	2
UserInput	211	211	211	211	2
UserInput	212	212	212	212	2
UserInput	213	213	213	213	2
UserInput	214	214	214	214	2
UserInput	215	215	215	215	2
UserInput	216	216	121	121	1
UserInput	217	217	120	120	1
UserInput	218	218	119	119	1
UserInput	219	219	219	219	2
UserInput	220	220	117	117	1
UserInput	221	221	115	115	1
UserInput	222	222	114	114	1
UserInput	223	223	223	223	2
UserInput	224	224	224	224	2
UserInput	225	225	225	225	2
UserInput	226	226	226	226	2
UserInput	227	227	227	227	2
UserInput	228	228	228	228	2
UserInput	229	229	229	229	2
UserInput	230	230	230	230	2
UserInput	231	231	317	317	2
UserInput	232	232	316	316	2
UserInput	233	233	233	233	2
UserInput	234	234	234	234	2
UserInput	235	235	235	235	2
UserInput	236	236	236	236	2
UserInput	237	237	261	261	2
UserInput	238	238	260	260	2
UserInput	239	239	259	259	2
UserInput	240	240	240	240	2
UserInput	241	241	241	241	2
UserInput	242	242	242	242	2
UserInput	243	243	256	256	2
UserInput	244	244	255	255	2
UserInput	245	245	254	254	2
UserInput	246	246	253	253	2
UserInput	247	247	252	252	2
UserInput	248	248	248	248	2
UserInput	249	249	249	249	2
UserInput	250	250	250	250	2
UserInput	251	251	251	251	2
UserInput	252	252	247	247	2
UserInput	253	253	246	246	2
UserInput	254	254	245	245	2
UserInput	255	255	244	244	2
UserInput	256	256	243	243	2
UserInput	257	257	257	257	2
UserInput	258	258	258	258	2
UserInput	259	259	356	356	1
UserInput	260	260	260	260	2
UserInput	261	261	261	261	1
UserInput	262	262	355	355	1
UserInput	263	263	354	354	1
UserInput	264	264	353	353	1
UserInput	265	265	352	352	1
UserInput	266	266	351	351	1
UserInput	267	267	350	350	1
UserInput	268	268	349	349	1
UserInput	269	269	348	348	1
UserInput	270	270	270	270	2
UserInput	271	271	271	271	2
UserInput	272	272	272	272	2
UserInput	273	273	273	273	2
UserInput	274	274	274	274	2
UserInput	275	275	344	344	1
UserInput	276	276	343	343	1
UserInput	277	277	342	342	1
UserInput	278	278	278	278	2
UserInput	279	279	279	279	2
UserInput	280	280	280	280	2
UserInput	281	281	339	339	2
UserInput	282	282	282	282	2
UserInput	283	283	283	283	2
UserInput	284	284	284	284	2
UserInput	285	285	335	335	2
UserInput	286	286	334	334	2
UserInput	287	287	333	333	2
UserInput	288	288	288	288	2
UserInput	289	289	289	289	2
UserInput	290	290	330	330	2
UserInput	291	291	329	329	2
UserInput	292	292	328	328	2
UserInput	293	293	327	327	2
UserInput	294	294	326	326	2
UserInput	295	295	325	325	2
UserInput	296	296	324	324	2
UserInput	297	297	297	297	2
UserInput	298	298	321	321	2
UserInput	299	299	299	299	2
UserInput	300	300	319	319	2
UserInput	301	301	301	301	2
UserInput	302	302	302	302	2
UserInput	303	303	303	303	2
UserInput	304	304	314	314	2
UserInput	305	305	313	313	2
UserInput	306	306	306	306	2
UserInput	307	307	307	307	2
UserInput	308	308	308	308	2
UserInput	309	309	309	309	2
UserInput	310	310	310	310	2
UserInput	311	311	311	311	2
UserInput	312	312	312	312	2
UserInput	313	313	305	305	2
UserInput	314	314	304	304	2
UserInput	315	315	315	315	2
UserInput	316	316	316	316	2
UserInput	317	317	317	317	2
UserInput	318	318	318	318	2
UserInput	319	319	300	300	2
UserInput	320	320	320	320	2
UserInput	321	321	298	298	2
UserInput	322	322	297	297	2
UserInput	323	323	323	323	2
UserInput	324	324	296	296	2
UserInput	325	325	295	295	2
UserInput	326	326	294	294	2
UserInput	327	327	293	293	2
UserInput	328	328	292	292	2
UserInput	329	329	291	291	2
UserInput	330	330	290	290	2
UserInput	331	331	331	331	2
UserInput	332	332	288	288	2
UserInput	333	333	287	287	2
UserInput	334	334	286	286	2
UserInput	335	335	285	285	2
UserInput	336	336	284	284	2
UserInput	337	337	283	283	2
UserInput	338	338	282	282	2
UserInput	339	339	281	281	2
UserInput	340	340	303	303	2
UserInput	341	341	300	300	1
UserInput	342	342	277	277	1
UserInput	343	343	276	276	1
UserInput	344	344	275	275	1
UserInput	345	345	345	345	2
UserInput	346	346	272	272	1
UserInput	347	347	271	271	1
UserInput	348	348	269	269	1
UserInput	349	349	268	268	1
UserInput	350	350	267	267	1
UserInput	351	351	266	266	1
UserInput	352	352	265	265	1
UserInput	353	353	264	264	1
UserInput	354	354	263	263	1
UserInput	355	355	262	262	1
UserInput	356	356	287	287	1
UserInput	357	357	286	286	1
UserInput	358	358	285	285	1
UserInput	359	359	281	281	1
UserInput	360	360	280	280	1
UserInput	361	361	279	279	1
UserInput	362	362	278	278	1
UserInput	363	363	277	277	1
UserInput	364	364	276	276	1
UserInput	365	365	275	275	1
UserInput	366	366	366	366	2
UserInput	367	367	367	367	2
UserInput	368	368	368	368	1
UserInput	369	369	369	369	1
UserInput	370	370	270	270	1
UserInput	371	371	269	269	1
UserInput	372	372	268	268	1
UserInput	373	373	267	267	1
UserInput	374	374	266	266	1
UserInput	375	375	392	392	2
UserInput	376	376	376	376	2
UserInput	377	377	390	390	2
UserInput	378	378	389	389	2
UserInput	379	379	379	379	2
UserInput	380	380	380	380	2
UserInput	381	381	381	381	2
UserInput	382	382	382	382	2
UserInput	383	383	383	383	2
UserInput	384	384	384	384	2
UserInput	385	385	385	385	2
UserInput	386	386	386	386	2
UserInput	387	387	387	387	2
UserInput	388	388	379	379	2
UserInput	389	389	378	378	2
UserInput	390	390	377	377	2
UserInput	391	391	391	391	2
UserInput	392	392	375	375	2
UserInput	393	393	374	374	2
UserInput	394	394	373	373	2
UserInput	395	395	372	372	2
UserInput	396	396	371	371	2
UserInput	397	397	370	370	2
UserInput	398	398	398	398	2
UserInput	399	399	399	399	1
UserInput	400	400	417	417	2
UserInput	401	401	416	416	2
UserInput	402	402	415	415	2
UserInput	403	403	403	403	2
UserInput	404	404	404	404	2
UserInput	405	405	405	405	2
UserInput	406	406	406	406	2
UserInput	407	407	407	407	2
UserInput	408	408	408	408	2
UserInput	409	409	409	409	2
UserInput	410	410	410	410	2
UserInput	411	411	411	411	2
UserInput	412	412	412	412	2
UserInput	413	413	413	413	2
UserInput	414	414	414	414	2
UserInput	415	415	415	415	2
UserInput	416	416	416	416	2
UserInput	417	417	389	389	2
UserInput	418	418	418	418	2
UserInput	419	419	419	419	2
UserInput	420	420	420	420	2
UserInput	421	421	421	421	2
UserInput	422	422	422	422	2
UserInput	423	423	423	423	2
UserInput	424	424	424	424	2
UserInput	425	425	425	425	2
UserInput	426	426	426	426	2
UserInput	427	427	514	514	1
UserInput	428	428	513	513	1
UserInput	429	429	512	512	1
UserInput	430	430	511	511	1
UserInput	431	431	510	510	1
UserInput	432	432	509	509	1
UserInput	433	433	508	508	1
UserInput	434	434	507	507	1
UserInput	435	435	435	435	2
UserInput	436	436	436	436	2
UserInput	437	437	437	437	2
UserInput	438	438	438	438	2
UserInput	439	439	439	439	2
UserInput	440	440	440	440	2
UserInput	441	441	475	475	1
UserInput	442	442	442	442	1
UserInput	443	443	443	443	1
UserInput	444	444	472	472	1
UserInput	445	445	471	471	1
UserInput	446	446	470	470	1
UserInput	447	447	469	469	1
UserInput	448	448	468	468	1
UserInput	449	449	449	449	2
UserInput	450	450	466	466	1
UserInput	451	451	465	465	1
UserInput	452	452	464	464	1
UserInput	453	453	463	463	1
UserInput	454	454	462	462	1
UserInput	455	455	461	461	1
UserInput	456	456	460	460	1
UserInput	457	457	457	457	1
UserInput	458	458	458	458	1
UserInput	459	459	459	459	1
UserInput	460	460	456	456	1
UserInput	461	461	455	455	1
UserInput	462	462	454	454	1
UserInput	463	463	453	453	1
UserInput	464	464	452	452	1
UserInput	465	465	451	451	1
UserInput	466	466	450	450	1
UserInput	467	467	467	467	1
UserInput	468	468	448	448	1
UserInput	469	469	447	447	1
UserInput	470	470	446	446	1
UserInput	471	471	445	445	1
UserInput	472	472	444	444	1
UserInput	473	473	473	473	1
UserInput	474	474	474	474	1
UserInput	475	475	441	441	1
UserInput	476	476	503	503	1
UserInput	477	477	502	502	1
UserInput	478	478	501	501	1
UserInput	479	479	500	500	1
UserInput	480	480	480	480	1
UserInput	481	481	499	499	1
UserInput	482	482	498	498	1
UserInput	483	483	497	497	1
UserInput	484	484	496	496	1
UserInput	485	485	485	485	1
UserInput	486	486	486	486	1
UserInput	487	487	487	487	1
UserInput	488	488	488	488	1
UserInput	489	489	489	489	1
UserInput	490	490	490	490	1
UserInput	491	491	491	491	1
UserInput	492	492	492	492	1
UserInput	493	493	493	493	1
UserInput	494	494	494	494	1
UserInput	495	495	495	495	1
UserInput	496	496	484	484	1
UserInput	497	497	483	483	1
UserInput	498	498	482	482	1
UserInput	499	499	481	481	1
UserInput	500	500	479	479	1
UserInput	501	501	478	478	1
UserInput	502	502	477	477	1
UserInput	503	503	476	476	1
UserInput	504	504	504	504	1
UserInput	505	505	505	505	1
UserInput	506	506	506	506	1
UserInput	507	507	552	552	1
UserInput	508	508	551	551	1
UserInput	509	509	550	550	1
UserInput	510	510	544	544	1
UserInput	511	511	543	543	1
UserInput	512	512	542	542	1
UserInput	513	513	541	541	1
UserInput	514	514	540	540	1
UserInput	515	515	539	539	1
UserInput	516	516	538	538	1
UserInput	517	517	537	537	1
UserInput	518	518	536	536	1
UserInput	519	519	535	535	1
UserInput	520	520	534	534	1
UserInput	521	521	533	533	1
UserInput	522	522	532	532	1
UserInput	523	523	531	531	1
UserInput	524	524	524	524	1
UserInput	525	525	525	525	1
UserInput	526	526	526	526	1
UserInput	527	527	527	527	1
UserInput	528	528	528	528	1
UserInput	529	529	529	529	1
UserInput	530	530	530	530	1
UserInput	531	531	523	523	1
UserInput	532	532	522	522	1
UserInput	533	533	521	521	1
UserInput	534	534	520	520	1
UserInput	535	535	519	519	1
UserInput	536	536	518	518	1
UserInput	537	537	517	517	1
UserInput	538	538	516	516	1
UserInput	539	539	515	515	1
UserInput	540	540	514	514	1
UserInput	541	541	513	513	1
UserInput	542	542	512	512	1
UserInput	543	543	511	511	1
UserInput	544	544	544	544	1
UserInput	545	545	545	545	1
UserInput	546	546	546	546	1
UserInput	547	547	547	547	1
UserInput	548	548	548	548	1
UserInput	549	549	549	549	1
UserInput	550	550	550	550	1
UserInput	551	551	551	551	1
UserInput	552	552	552	552	1
UserInput	553	553	553	553	1
UserInput	554	554	554	554	1
UserInput	555	555	555	555	1
UserInput	556	556	556	556	1
UserInput	557	557	557	557	1
UserInput	558	558	558	558	1
UserInput	559	559	587	587	1
UserInput	560	560	560	560	1
UserInput	561	561	585	585	1
UserInput	562	562	562	562	1
UserInput	563	563	563	563	1
UserInput	564	564	564	564	1
UserInput	565	565	565	565	1
UserInput	566	566	566	566	1
UserInput	567	567	567	567	1
UserInput	568	568	628	628	1
UserInput	569	569	627	627	1
UserInput	570	570	626	626	1
UserInput	571	571	625	625	1
UserInput	572	572	572	572	1
UserInput	573	573	573	573	1
UserInput	574	574	574	574	1
UserInput	575	575	620	620	1
UserInput	576	576	619	619	1
UserInput	577	577	577	577	1
UserInput	578	578	578	578	1
UserInput	579	579	616	616	1
UserInput	580	580	615	615	1
UserInput	581	581	581	581	1
UserInput	582	582	582	582	1
UserInput	583	583	583	583	1
UserInput	584	584	584	584	1
UserInput	585	585	585	585	1
UserInput	586	586	586	586	1
UserInput	587	587	587	587	1
UserInput	588	588	588	588	1
UserInput	589	589	589	589	1
UserInput	590	590	590	590	1
UserInput	591	591	591	591	1
UserInput	592	592	592	592	1
UserInput	593	593	593	593	1
UserInput	594	594	594	594	1
UserInput	595	595	595	595	1
UserInput	596	596	596	596	1
UserInput	597	597	597	597	1
UserInput	598	598	598	598	1
UserInput	599	599	599	599	1
UserInput	600	600	600	600	1
UserInput	601	601	601	601	1
UserInput	602	602	602	602	1
UserInput	603	603	603	603	1
UserInput	604	604	604	604	1
UserInput	605	605	605	605	1
UserInput	606	606	606	606	1
UserInput	607	607	607	607	1
UserInput	608	608	608	608	1
UserInput	609	609	609	609	1
UserInput	610	610	610	610	1
UserInput	611	611	611	611	1
UserInput	612	612	612	612	1
UserInput	613	613	613	613	1
UserInput	614	614	614	614	1
UserInput	615	615	580	580	1
UserInput	616	616	579	579	1
UserInput	617	617	617	617	1
UserInput	618	618	577	577	1
UserInput	619	619	576	576	1
UserInput	620	620	575	575	1
UserInput	621	621	621	621	1
UserInput	622	622	574	574	1
UserInput	623	623	573	573	1
UserInput	624	624	572	572	1
UserInput	625	625	571	571	1
UserInput	626	626	570	570	1
UserInput	627	627	569	569	1
UserInput	628	628	568	568	1
UserInput	629	629	567	567	1
UserInput	630	630	630	630	2
UserInput	631	631	631	631	2
UserInput	632	632	632	632	2
UserInput	633	633	633	633	2
UserInput	634	634	681	681	2
UserInput	635	635	680	680	2
UserInput	636	636	679	679	2
UserInput	637	637	678	678	2
UserInput	638	638	677	677	2
UserInput	639	639	676	676	2
UserInput	640	640	675	675	2
UserInput	641	641	674	674	2
UserInput	642	642	673	673	2
UserInput	643	643	672	672	2
UserInput	644	644	644	644	2
UserInput	645	645	645	645	2
UserInput	646	646	646	646	2
UserInput	647	647	670	670	2
UserInput	648	648	669	669	2
UserInput	649	649	668	668	2
UserInput	650	650	667	667	2
UserInput	651	651	666	666	2
UserInput	652	652	665	665	2
UserInput	653	653	664	664	2
UserInput	654	654	654	654	2
UserInput	655	655	655	655	2
UserInput	656	656	656	656	2
UserInput	657	657	657	657	2
UserInput	658	658	658	658	2
UserInput	659	659	659	659	2
UserInput	660	660	660	660	2
UserInput	661	661	661	661	2
UserInput	662	662	662	662	2
UserInput	663	663	663	663	2
UserInput	664	664	653	653	2
UserInput	665	665	652	652	2
UserInput	666	666	651	651	2
UserInput	667	667	650	650	2
UserInput	668	668	649	649	2
UserInput	669	669	648	648	2
UserInput	670	670	647	647	2
UserInput	671	671	671	671	2
UserInput	672	672	643	643	2
UserInput	673	673	642	642	2
UserInput	674	674	641	641	2
UserInput	675	675	640	640	2
UserInput	676	676	639	639	2
UserInput	677	677	638	638	2
UserInput	678	678	637	637	2
UserInput	679	679	636	636	2
UserInput	680	680	635	635	2
UserInput	681	681	634	634	2
UserInput	682	682	682	682	2
UserInput	683	683	683	683	2
UserInput	684	684	684	684	2
UserInput	685	685	685	685	2
UserInput	686	686	686	686	2
UserInput	687	687	687	687	2
UserInput	688	688	688	688	2
UserInput	689	689	689	689	2
UserInput	690	690	690	690	2
UserInput	691	691	691	691	2
UserInput	692	692	618	618	2
UserInput	693	693	693	693	2
UserInput	694	694	616	616	2
UserInput	695	695	615	615	2
UserInput	696	696	614	614	2
UserInput	697	697	697	697	2
UserInput	698	698	698	698	2
UserInput	699	699	699	699	2
UserInput	700	700	700	700	2
UserInput	701	701	701	701	2
UserInput	702	702	718	718	2
UserInput	703	703	717	717	2
UserInput	704	704	716	716	2
UserInput	705	705	715	715	2
UserInput	706	706	714	714	2
UserInput	707	707	707	707	2
UserInput	708	708	708	708	2
UserInput	709	709	709	709	2
UserInput	710	710	710	710	2
UserInput	711	711	711	711	2
UserInput	712	712	712	712	2
UserInput	713	713	713	713	2
UserInput	714	714	706	706	2
UserInput	715	715	705	705	2
UserInput	716	716	704	704	2
UserInput	717	717	703	703	2
UserInput	718	718	702	702	2
UserInput	719	719	731	731	2
UserInput	720	720	730	730	2
UserInput	721	721	729	729	2
UserInput	722	722	728	728	2
UserInput	723	723	723	723	2
UserInput	724	724	724	724	2
UserInput	725	725	725	725	2
UserInput	726	726	726	726	2
UserInput	727	727	727	727	2
UserInput	728	728	722	722	2
UserInput	729	729	721	721	2
UserInput	730	730	720	720	2
UserInput	731	731	719	719	2
UserInput	732	732	732	732	2
UserInput	733	733	696	696	2
UserInput	734	734	695	695	2
UserInput	735	735	694	694	2
UserInput	736	736	736	736	2
UserInput	737	737	737	737	2
UserInput	738	738	738	738	2
UserInput	739	739	739	739	2
UserInput	740	740	765	765	2
UserInput	741	741	764	764	2
UserInput	742	742	742	742	2
UserInput	743	743	743	743	2
UserInput	744	744	744	744	2
UserInput	745	745	760	760	2
UserInput	746	746	759	759	2
UserInput	747	747	758	758	2
UserInput	748	748	757	757	2
UserInput	749	749	749	749	2
UserInput	750	750	750	750	2
UserInput	751	751	751	751	2
UserInput	752	752	752	752	2
UserInput	753	753	753	753	2
UserInput	754	754	754	754	2
UserInput	755	755	755	755	2
UserInput	756	756	756	756	2
UserInput	757	757	748	748	2
UserInput	758	758	747	747	2
UserInput	759	759	746	746	2
UserInput	760	760	745	745	2
UserInput	761	761	761	761	2
UserInput	762	762	743	743	2
UserInput	763	763	742	742	2
UserInput	764	764	741	741	2
UserInput	765	765	740	740	2
UserInput	766	766	693	693	1
UserInput	767	767	692	692	1
UserInput	768	768	768	768	1
UserInput	769	769	769	769	1
UserInput	770	770	731	731	2
UserInput	771	771	771	771	2
UserInput	772	772	772	772	2
UserInput	773	773	773	773	2
UserInput	774	774	774	774	2
UserInput	775	775	775	775	2
UserInput	776	776	776	776	2
UserInput	777	777	777	777	2
UserInput	778	778	778	778	2
UserInput	779	779	798	798	2
UserInput	780	780	797	797	2
UserInput	781	781	796	796	2
UserInput	782	782	795	795	2
UserInput	783	783	794	794	2
UserInput	784	784	793	793	2
UserInput	785	785	792	792	2
UserInput	786	786	786	786	2
UserInput	787	787	787	787	2
UserInput	788	788	788	788	2
UserInput	789	789	789	789	2
UserInput	790	790	790	790	2
UserInput	791	791	791	791	2
UserInput	792	792	785	785	2
UserInput	793	793	784	784	2
UserInput	794	794	783	783	2
UserInput	795	795	782	782	2
UserInput	796	796	781	781	2
UserInput	797	797	780	780	2
UserInput	798	798	779	779	2
UserInput	799	799	799	799	2
UserInput	800	800	800	800	2
UserInput	801	801	801	801	2
UserInput	802	802	802	802	2
UserInput	803	803	803	803	2
UserInput	804	804	804	804	2
UserInput	805	805	805	805	2
UserInput	806	806	806	806	2
UserInput	807	807	807	807	2
UserInput	808	808	808	808	2
UserInput	809	809	809	809	2
UserInput	810	810	810	810	2
UserInput	811	811	811	811	1
UserInput	812	812	812	812	2
UserInput	813	813	864	864	2
UserInput	814	814	863	863	2
UserInput	815	815	861	861	2
UserInput	816	816	860	860	2
UserInput	817	817	859	859	2
UserInput	818	818	858	858	2
UserInput	819	819	857	857	2
UserInput	820	820	820	820	1
UserInput	821	821	821	821	2
UserInput	822	822	870	870	1
UserInput	823	823	869	869	1
UserInput	824	824	868	868	1
UserInput	825	825	867	867	1
UserInput	826	826	866	866	1
UserInput	827	827	827	827	2
UserInput	828	828	850	850	1
UserInput	829	829	849	849	1
UserInput	830	830	848	848	1
UserInput	831	831	847	847	1
UserInput	832	832	832	832	2
UserInput	833	833	845	845	1
UserInput	834	834	844	844	1
UserInput	835	835	843	843	1
UserInput	836	836	842	842	1
UserInput	837	837	841	841	1
UserInput	838	838	838	838	1
UserInput	839	839	839	839	1
UserInput	840	840	840	840	1
UserInput	841	841	837	837	1
UserInput	842	842	836	836	1
UserInput	843	843	835	835	1
UserInput	844	844	834	834	1
UserInput	845	845	833	833	1
UserInput	846	846	846	846	1
UserInput	847	847	831	831	1
UserInput	848	848	830	830	1
UserInput	849	849	829	829	1
UserInput	850	850	828	828	1
UserInput	851	851	851	851	1
UserInput	852	852	852	852	1
UserInput	853	853	853	853	1
UserInput	854	854	854	854	1
UserInput	855	855	855	855	1
UserInput	856	856	856	856	1
UserInput	857	857	857	857	1
UserInput	858	858	858	858	1
UserInput	859	859	859	859	1
UserInput	860	860	860	860	1
UserInput	861	861	861	861	1
UserInput	862	862	862	862	1
UserInput	863	863	863	863	1
UserInput	864	864	864	864	1
UserInput	865	865	865	865	1
UserInput	866	866	866	866	1
UserInput	867	867	945	945	0
UserInput	868	868	944	944	0
UserInput	869	869	943	943	0
UserInput	870	870	942	942	0
UserInput	871	871	871	871	1
UserInput	872	872	872	872	1
UserInput	873	873	873	873	1
UserInput	874	874	874	874	1
UserInput	875	875	935	935	0
UserInput	876	876	934	934	0
UserInput	877	877	933	933	0
UserInput	878	878	932	932	0
UserInput	879	879	931	931	0
UserInput	880	880	930	930	0
UserInput	881	881	929	929	0
UserInput	882	882	882	882	1
UserInput	883	883	883	883	1
UserInput	884	884	884	884	0
UserInput	885	885	885	885	0
UserInput	886	886	886	886	1
UserInput	887	887	887	887	1
UserInput	888	888	928	928	0
UserInput	889	889	927	927	0
UserInput	890	890	926	926	0
UserInput	891	891	925	925	0
UserInput	892	892	924	924	0
UserInput	893	893	923	923	0
UserInput	894	894	922	922	0
UserInput	895	895	895	895	0
UserInput	896	896	896	896	0
UserInput	897	897	897	897	0
UserInput	898	898	898	898	0
UserInput	899	899	919	919	0
UserInput	900	900	918	918	0
UserInput	901	901	917	917	0
UserInput	902	902	916	916	0
UserInput	903	903	915	915	0
UserInput	904	904	914	914	0
UserInput	905	905	913	913	0
UserInput	906	906	912	912	0
UserInput	907	907	907	907	0
UserInput	908	908	908	908	1
UserInput	909	909	909	909	1
UserInput	910	910	910	910	1
UserInput	911	911	911	911	1
UserInput	912	912	906	906	0
UserInput	913	913	905	905	0
UserInput	914	914	904	904	0
UserInput	915	915	903	903	0
UserInput	916	916	902	902	0
UserInput	917	917	901	901	0
UserInput	918	918	900	900	0
UserInput	919	919	899	899	0
UserInput	920	920	920	920	0
UserInput	921	921	921	921	1
UserInput	922	922	894	894	0
UserInput	923	923	893	893	0
UserInput	924	924	892	892	0
UserInput	925	925	891	891	0
UserInput	926	926	890	890	0
UserInput	927	927	889	889	0
UserInput	928	928	888	888	0
UserInput	929	929	881	881	0
UserInput	930	930	880	880	0
UserInput	931	931	879	879	0
UserInput	932	932	878	878	0
UserInput	933	933	877	877	0
UserInput	934	934	876	876	0
UserInput	935	935	875	875	0
UserInput	936	936	936	936	1
UserInput	937	937	937	937	1
UserInput	938	938	938	938	1
UserInput	939	939	939	939	1
UserInput	940	940	940	940	1
UserInput	941	941	941	941	1
UserInput	942	942	942	942	1
UserInput	943	943	869	869	0
UserInput	944	944	868	868	0
UserInput	945	945	945	945	0
UserInput	946	946	946	946	0
UserInput	947	947	947	947	1
UserInput	948	948	948	948	0
UserInput	949	949	949	949	0
UserInput	950	950	950	950	0
UserInput	951	951	951	951	0
UserInput	952	952	952	952	1
UserInput	953	953	953	953	1
UserInput	954	954	954	954	1
UserInput	955	955	955	955	0
UserInput	956	956	956	956	0
UserInput	957	957	957	957	0
UserInput	958	958	958	958	0
UserInput	959	959	959	959	0
UserInput	960	960	960	960	0
UserInput	961	961	961	961	0
UserInput	962	962	962	962	0
UserInput	963	963	963	963	0
UserInput	964	964	964	964	0
UserInput	965	965	965	965	1
UserInput	966	966	966	966	1
UserInput	967	967	967	967	1
UserInput	968	968	968	968	1
UserInput	969	969	969	969	1
UserInput	970	970	970	970	1
UserInput	971	971	971	971	1
UserInput	972	972	972	972	1
UserInput	973	973	991	991	1
UserInput	974	974	990	990	1
UserInput	975	975	989	989	1
UserInput	976	976	988	988	1
UserInput	977	977	987	987	1
UserInput	978	978	986	986	1
UserInput	979	979	985	985	1
UserInput	980	980	984	984	1
UserInput	981	981	981	981	1
UserInput	982	982	982	982	1
UserInput	983	983	983	983	1
UserInput	984	984	980	980	1
UserInput	985	985	979	979	1
UserInput	986	986	978	978	1
UserInput	987	987	977	977	1
UserInput	988	988	976	976	1
UserInput	989	989	975	975	1
UserInput	990	990	974	974	1
UserInput	991	991	973	973	1
UserInput	992	992	992	992	1
UserInput	993	993	993	993	1
UserInput	994	994	994	994	1
UserInput	995	995	1061	1061	0
UserInput	996	996	1060	1060	0
UserInput	997	997	1059	1059	0
UserInput	998	998	1058	1058	0
UserInput	999	999	1057	1057	0
UserInput	1000	1000	1056	1056	0
UserInput	1001	1001	1001	1001	0
UserInput	1002	1002	1055	1055	0
UserInput	1003	1003	1054	1054	0
UserInput	1004	1004	1004	1004	1
UserInput	1005	1005	1053	1053	0
UserInput	1006	1006	1052	1052	0
UserInput	1007	1007	1051	1051	0
UserInput	1008	1008	1050	1050	0
UserInput	1009	1009	1009	1009	1
UserInput	1010	1010	1049	1049	0
UserInput	1011	1011	1048	1048	0
UserInput	1012	1012	1012	1012	1
UserInput	1013	1013	1047	1047	0
UserInput	1014	1014	1014	1014	0
UserInput	1015	1015	1046	1046	0
UserInput	1016	1016	1045	1045	0
UserInput	1017	1017	1044	1044	0
UserInput	1018	1018	1043	1043	0
UserInput	1019	1019	1019	1019	1
UserInput	1020	1020	1020	1020	1
UserInput	1021	1021	1021	1021	1
UserInput	1022	1022	1041	1041	0
UserInput	1023	1023	1040	1040	0
UserInput	1024	1024	1024	1024	1
UserInput	1025	1025	1025	1025	1
UserInput	1026	1026	1037	1037	1
UserInput	1027	1027	1036	1036	1
UserInput	1028	1028	1035	1035	1
UserInput	1029	1029	1034	1034	1
UserInput	1030	1030	1030	1030	1
UserInput	1031	1031	1031	1031	1
UserInput	1032	1032	1032	1032	1
UserInput	1033	1033	1033	1033	1
UserInput	1034	1034	1029	1029	1
UserInput	1035	1035	1028	1028	1
UserInput	1036	1036	1027	1027	1
UserInput	1037	1037	1026	1026	1
UserInput	1038	1038	1038	1038	1
UserInput	1039	1039	1039	1039	1
UserInput	1040	1040	1023	1023	0
UserInput	1041	1041	1022	1022	0
UserInput	1042	1042	1042	1042	1
UserInput	1043	1043	1018	1018	0
UserInput	1044	1044	1017	1017	0
UserInput	1045	1045	1016	1016	0
UserInput	1046	1046	1015	1015	0
UserInput	1047	1047	1013	1013	0
UserInput	1048	1048	1011	1011	0
UserInput	1049	1049	1010	1010	0
UserInput	1050	1050	1008	1008	0
UserInput	1051	1051	1007	1007	0
UserInput	1052	1052	1006	1006	0
UserInput	1053	1053	1005	1005	0
UserInput	1054	1054	1003	1003	0
UserInput	1055	1055	1002	1002	0
UserInput	1056	1056	1000	1000	0
UserInput	1057	1057	999	999	0
UserInput	1058	1058	998	998	0
UserInput	1059	1059	997	997	0
UserInput	1060	1060	996	996	0
UserInput	1061	1061	995	995	0
UserInput	1062	1062	1062	1062	0
UserInput	1063	1063	1063	1063	2
UserInput	1064	1064	1064	1064	2
UserInput	1065	1065	1065	1065	2
UserInput	1066	1066	1066	1066	2
UserInput	1067	1067	1067	1067	1
UserInput	1068	1068	1068	1068	2
UserInput	1069	1069	1069	1069	2
UserInput	1070	1070	1070	1070	1
UserInput	1071	1071	1071	1071	1
UserInput	1072	1072	1065	1065	1
UserInput	1073	1073	1064	1064	1
UserInput	1074	1074	1063	1063	1
UserInput	1075	1075	1062	1062	2
UserInput	1076	1076	1076	1076	2
UserInput	1077	1077	1077	1077	2
UserInput	1078	1078	1078	1078	2
UserInput	1079	1079	1079	1079	2
UserInput	1080	1080	1080	1080	2
UserInput	1081	1081	1081	1081	2
UserInput	1082	1082	1071	1071	1
UserInput	1083	1083	1083	1083	1
UserInput	1084	1084	1069	1069	1
UserInput	1085	1085	1068	1068	1
UserInput	1086	1086	1086	1086	2
UserInput	1087	1087	1087	1087	2
UserInput	1088	1088	1088	1088	2
UserInput	1089	1089	1089	1089	2
UserInput	1090	1090	1090	1090	2
UserInput	1091	1091	1085	1085	2
UserInput	1092	1092	1092	1092	2
UserInput	1093	1093	1083	1083	2
UserInput	1094	1094	1082	1082	2
UserInput	1095	1095	1095	1095	2
UserInput	1096	1096	1096	1096	2
UserInput	1097	1097	1188	1188	1
UserInput	1098	1098	1187	1187	1
UserInput	1099	1099	1186	1186	1
UserInput	1100	1100	1100	1100	2
UserInput	1101	1101	1101	1101	2
UserInput	1102	1102	1122	1122	2
UserInput	1103	1103	1121	1121	2
UserInput	1104	1104	1120	1120	2
UserInput	1105	1105	1119	1119	2
UserInput	1106	1106	1118	1118	2
UserInput	1107	1107	1107	1107	2
UserInput	1108	1108	1108	1108	2
UserInput	1109	1109	1109	1109	2
UserInput	1110	1110	1110	1110	2
UserInput	1111	1111	1111	1111	2
UserInput	1112	1112	1209	1209	1
UserInput	1113	1113	1208	1208	1
UserInput	1114	1114	1114	1114	2
UserInput	1115	1115	1115	1115	2
UserInput	1116	1116	1116	1116	2
UserInput	1117	1117	1117	1117	2
UserInput	1118	1118	1203	1203	1
UserInput	1119	1119	1202	1202	1
UserInput	1120	1120	1201	1201	1
UserInput	1121	1121	1200	1200	1
UserInput	1122	1122	1199	1199	1
UserInput	1123	1123	1123	1123	2
UserInput	1124	1124	1185	1185	1
UserInput	1125	1125	1184	1184	1
UserInput	1126	1126	1183	1183	1
UserInput	1127	1127	1127	1127	2
UserInput	1128	1128	1181	1181	1
UserInput	1129	1129	1180	1180	1
UserInput	1130	1130	1179	1179	1
UserInput	1131	1131	1178	1178	1
UserInput	1132	1132	1132	1132	1
UserInput	1133	1133	1133	1133	1
UserInput	1134	1134	1134	1134	2
UserInput	1135	1135	1135	1135	2
UserInput	1136	1136	1136	1136	1
UserInput	1137	1137	1174	1174	1
UserInput	1138	1138	1173	1173	1
UserInput	1139	1139	1172	1172	1
UserInput	1140	1140	1171	1171	1
UserInput	1141	1141	1170	1170	1
UserInput	1142	1142	1169	1169	1
UserInput	1143	1143	1143	1143	2
UserInput	1144	1144	1144	1144	2
UserInput	1145	1145	1167	1167	1
UserInput	1146	1146	1166	1166	1
UserInput	1147	1147	1147	1147	1
UserInput	1148	1148	1164	1164	1
UserInput	1149	1149	1163	1163	1
UserInput	1150	1150	1162	1162	1
UserInput	1151	1151	1161	1161	1
UserInput	1152	1152	1160	1160	1
UserInput	1153	1153	1153	1153	1
UserInput	1154	1154	1154	1154	1
UserInput	1155	1155	1155	1155	1
UserInput	1156	1156	1156	1156	1
UserInput	1157	1157	1157	1157	1
UserInput	1158	1158	1158	1158	1
UserInput	1159	1159	1159	1159	2
UserInput	1160	1160	1152	1152	1
UserInput	1161	1161	1151	1151	1
UserInput	1162	1162	1150	1150	1
UserInput	1163	1163	1149	1149	1
UserInput	1164	1164	1148	1148	1
UserInput	1165	1165	1165	1165	1
UserInput	1166	1166	1146	1146	1
UserInput	1167	1167	1145	1145	1
UserInput	1168	1168	1168	1168	1
UserInput	1169	1169	1142	1142	1
UserInput	1170	1170	1141	1141	1
UserInput	1171	1171	1140	1140	1
UserInput	1172	1172	1139	1139	1
UserInput	1173	1173	1138	1138	1
UserInput	1174	1174	1137	1137	1
UserInput	1175	1175	1175	1175	1
UserInput	1176	1176	1176	1176	1
UserInput	1177	1177	1177	1177	2
UserInput	1178	1178	1187	1187	1
UserInput	1179	1179	1186	1186	1
UserInput	1180	1180	1180	1180	1
UserInput	1181	1181	1181	1181	1
UserInput	1182	1182	1182	1182	1
UserInput	1183	1183	1183	1183	1
UserInput	1184	1184	1184	1184	1
UserInput	1185	1185	1185	1185	1
UserInput	1186	1186	1179	1179	1
UserInput	1187	1187	1178	1178	1
UserInput	1188	1188	1177	1177	1
UserInput	1189	1189	1189	1189	1
UserInput	1190	1190	1205	1205	1
UserInput	1191	1191	1204	1204	1
UserInput	1192	1192	1203	1203	1
UserInput	1193	1193	1202	1202	1
UserInput	1194	1194	1201	1201	1
UserInput	1195	1195	1195	1195	1
UserInput	1196	1196	1196	1196	1
UserInput	1197	1197	1197	1197	1
UserInput	1198	1198	1198	1198	1
UserInput	1199	1199	1199	1199	1
UserInput	1200	1200	1200	1200	1
UserInput	1201	1201	1194	1194	1
UserInput	1202	1202	1193	1193	1
UserInput	1203	1203	1192	1192	1
UserInput	1204	1204	1191	1191	1
UserInput	1205	1205	1190	1190	1
UserInput	1206	1206	1206	1206	1
UserInput	1207	1207	1207	1207	1
UserInput	1208	1208	1208	1208	1
UserInput	1209	1209	1209	1209	1
UserInput	1210	1210	1210	1210	1
UserInput	1211	1211	1299	1299	0
UserInput	1212	1212	1298	1298	0
UserInput	1213	1213	1297	1297	0
UserInput	1214	1214	1214	1214	1
UserInput	1215	1215	1215	1215	0
UserInput	1216	1216	1216	1216	1
UserInput	1217	1217	1217	1217	1
UserInput	1218	1218	1218	1218	1
UserInput	1219	1219	1219	1219	1
UserInput	1220	1220	1295	1295	0
UserInput	1221	1221	1294	1294	0
UserInput	1222	1222	1293	1293	0
UserInput	1223	1223	1292	1292	0
UserInput	1224	1224	1291	1291	0
UserInput	1225	1225	1290	1290	0
UserInput	1226	1226	1289	1289	0
UserInput	1227	1227	1227	1227	0
UserInput	1228	1228	1228	1228	1
UserInput	1229	1229	1229	1229	1
UserInput	1230	1230	1230	1230	0
UserInput	1231	1231	1283	1283	0
UserInput	1232	1232	1282	1282	0
UserInput	1233	1233	1280	1280	0
UserInput	1234	1234	1279	1279	1
UserInput	1235	1235	1278	1278	1
UserInput	1236	1236	1277	1277	1
UserInput	1237	1237	1276	1276	1
UserInput	1238	1238	1238	1238	1
UserInput	1239	1239	1239	1239	1
UserInput	1240	1240	1240	1240	1
UserInput	1241	1241	1273	1273	1
UserInput	1242	1242	1272	1272	1
UserInput	1243	1243	1243	1243	1
UserInput	1244	1244	1271	1271	1
UserInput	1245	1245	1270	1270	1
UserInput	1246	1246	1269	1269	1
UserInput	1247	1247	1268	1268	1
UserInput	1248	1248	1267	1267	1
UserInput	1249	1249	1266	1266	1
UserInput	1250	1250	1265	1265	1
UserInput	1251	1251	1264	1264	1
UserInput	1252	1252	1252	1252	1
UserInput	1253	1253	1262	1262	1
UserInput	1254	1254	1261	1261	1
UserInput	1255	1255	1260	1260	1
UserInput	1256	1256	1256	1256	1
UserInput	1257	1257	1257	1257	1
UserInput	1258	1258	1258	1258	1
UserInput	1259	1259	1259	1259	1
UserInput	1260	1260	1255	1255	1
UserInput	1261	1261	1254	1254	1
UserInput	1262	1262	1253	1253	1
UserInput	1263	1263	1263	1263	1
UserInput	1264	1264	1251	1251	1
UserInput	1265	1265	1250	1250	1
UserInput	1266	1266	1249	1249	1
UserInput	1267	1267	1248	1248	1
UserInput	1268	1268	1247	1247	1
UserInput	1269	1269	1246	1246	1
UserInput	1270	1270	1245	1245	1
UserInput	1271	1271	1244	1244	1
UserInput	1272	1272	1242	1242	1
UserInput	1273	1273	1241	1241	1
UserInput	1274	1274	1274	1274	1
UserInput	1275	1275	1275	1275	1
UserInput	1276	1276	1237	1237	1
UserInput	1277	1277	1236	1236	1
UserInput	1278	1278	1235	1235	1
UserInput	1279	1279	1234	1234	1
UserInput	1280	1280	1233	1233	0
UserInput	1281	1281	1281	1281	1
UserInput	1282	1282	1232	1232	0
UserInput	1283	1283	1231	1231	0
UserInput	1284	1284	1284	1284	1
UserInput	1285	1285	1285	1285	1
UserInput	1286	1286	1286	1286	1
UserInput	1287	1287	1287	1287	1
UserInput	1288	1288	1288	1288	0
UserInput	1289	1289	1226	1226	0
UserInput	1290	1290	1225	1225	0
UserInput	1291	1291	1224	1224	0
UserInput	1292	1292	1223	1223	0
UserInput	1293	1293	1222	1222	0
UserInput	1294	1294	1221	1221	0
UserInput	1295	1295	1220	1220	0
UserInput	1296	1296	1296	1296	0
UserInput	1297	1297	1297	1297	0
UserInput	1298	1298	1298	1298	1
UserInput	1299	1299	1299	1299	1
UserInput	1300	1300	1300	1300	1
UserInput	1301	1301	1301	1301	1
UserInput	1302	1302	1208	1208	0
UserInput	1303	1303	1207	1207	0
UserInput	1304	1304	1304	1304	0
UserInput	1305	1305	1305	1305	1
UserInput	1306	1306	1306	1306	1
UserInput	1307	1307	1335	1335	1
UserInput	1308	1308	1308	1308	1
UserInput	1309	1309	1309	1309	1
UserInput	1310	1310	1327	1327	1
UserInput	1311	1311	1326	1326	1
UserInput	1312	1312	1325	1325	1
UserInput	1313	1313	1313	1313	0
UserInput	1314	1314	1314	1314	0
UserInput	1315	1315	1315	1315	1
UserInput	1316	1316	1316	1316	1
UserInput	1317	1317	1317	1317	1
UserInput	1318	1318	1318	1318	1
UserInput	1319	1319	1319	1319	1
UserInput	1320	1320	1320	1320	1
UserInput	1321	1321	1321	1321	1
UserInput	1322	1322	1322	1322	1
UserInput	1323	1323	1323	1323	1
UserInput	1324	1324	1313	1313	1
UserInput	1325	1325	1312	1312	1
UserInput	1326	1326	1311	1311	1
UserInput	1327	1327	1310	1310	1
UserInput	1328	1328	1328	1328	1
UserInput	1329	1329	1329	1329	1
UserInput	1330	1330	1312	1312	1
UserInput	1331	1331	1311	1311	1
UserInput	1332	1332	1310	1310	1
UserInput	1333	1333	1309	1309	1
UserInput	1334	1334	1308	1308	1
UserInput	1335	1335	1307	1307	1
UserInput	1336	1336	1306	1306	1
UserInput	1337	1337	1337	1337	1
UserInput	1338	1338	1338	1338	1
UserInput	1339	1339	1339	1339	2
UserInput	1340	1340	1340	1340	2
UserInput	1341	1341	1341	1341	2
UserInput	1342	1342	1297	1297	2
UserInput	1343	1343	1296	1296	2
UserInput	1344	1344	1295	1295	2
UserInput	1345	1345	1345	1345	2
UserInput	1346	1346	1346	1346	2
UserInput	1347	1347	1294	1294	2
UserInput	1348	1348	1293	1293	2
UserInput	1349	1349	1292	1292	2
UserInput	1350	1350	1291	1291	2
UserInput	1351	1351	1351	1351	2
UserInput	1352	1352	1289	1289	2
UserInput	1353	1353	1288	1288	2
UserInput	1354	1354	1287	1287	2
UserInput	1355	1355	1286	1286	2
UserInput	1356	1356	1356	1356	2
UserInput	1357	1357	1357	1357	2
UserInput	1358	1358	1358	1358	2
UserInput	1359	1359	1359	1359	2
UserInput	1360	1360	1360	1360	2
UserInput	1361	1361	1361	1361	2
UserInput	1362	1362	1362	1362	2
UserInput	1363	1363	1363	1363	2
UserInput	1364	1364	1253	1253	2
UserInput	1365	1365	1252	1252	2
UserInput	1366	1366	1251	1251	2
UserInput	1367	1367	1250	1250	4
UserInput	1368	1368	1347	1347	4
UserInput	1369	1369	1369	1369	2
UserInput	1370	1370	1370	1370	4
UserInput	1371	1371	1371	1371	4
UserInput	1372	1372	1372	1372	4
UserInput	1373	1373	1373	1373	4
UserInput	1374	1374	1374	1374	4
UserInput	1375	1375	1375	1375	4
UserInput	1376	1376	1376	1376	4
