# Supplementary material for: Identification of MYC intron 2 regions that modulate expression
Source: PLoS One. 2024 Jan 18;19(1):e0296889. doi: 10.1371/journal.pone.0296889 (PMC10795982; doi:10.1371/journal.pone.0296889)
Supplement: S1 File — (ZIP) [file pone.0296889.s005.zip › S1_File_ScanFold2 data for species/Suppl_File_3_ScanFold2 data for species/MYCi2/tmpcl6z3mzi.ed_avgs.wig]

fixedStep chrom=UserInput start=1 step=1 span=1
37.400000
37.200000
36.380000
35.632500
34.742000
15.784000
16.445000
29.761250
29.972222
19.456875
30.898571
28.277500
16.445000
15.784000
34.742000
25.450000
23.960000
20.927857
20.082667
19.456875
19.456875
19.456875
19.456875
19.456875
19.456875
20.569524
20.336818
20.113478
19.456875
19.456875
19.456875
19.456875
19.456875
20.074118
20.725556
20.725556
20.474828
20.725556
20.725556
20.725556
20.725556
20.725556
20.725556
22.950968
22.801143
20.725556
22.356190
22.888889
21.849444
20.725556
20.725556
20.725556
19.456875
19.456875
19.456875
19.456875
19.456875
23.334828
23.331356
23.328000
20.113478
20.725556
20.725556
20.725556
20.725556
19.456875
20.725556
20.725556
20.074118
19.456875
19.456875
19.456875
19.456875
19.456875
25.181429
19.456875
19.456875
19.456875
19.456875
19.456875
19.456875
20.082667
23.908222
25.181429
25.181429
25.181429
25.181429
25.181429
19.456875
24.701053
24.754667
20.031887
22.647368
23.614000
23.850952
24.458140
14.920000
25.181429
25.181429
25.181429
25.181429
25.181429
26.294545
31.968462
25.799490
25.259780
28.129535
27.792093
27.417674
31.968462
26.294545
27.884000
19.162809
22.245556
22.245556
24.395070
22.293636
20.464896
22.293636
22.293636
22.293636
27.033437
25.895510
24.142000
24.213125
24.213125
24.213125
34.742000
15.784000
25.512955
27.167568
24.934839
25.181429
14.920000
20.091376
20.091376
20.091376
20.031887
23.272963
23.272963
23.272963
23.480357
23.480357
23.480357
23.480357
24.552381
18.768542
23.598788
23.668529
23.668529
23.668529
23.668529
26.557619
26.354923
26.285970
19.862255
20.114706
20.329307
21.047453
24.266377
24.064179
23.983284
24.883301
23.418923
23.257692
23.269855
22.930000
24.180990
24.483182
25.140696
25.083043
24.374074
22.787059
22.637059
23.431111
24.094941
22.966500
23.995439
24.736417
24.581345
24.540588
23.042289
22.965301
23.581354
24.006939
23.324043
23.668529
23.668529
23.668529
23.668529
23.598788
23.511204
23.480357
23.480357
23.480357
23.480357
24.437333
23.272963
23.272963
23.272963
24.001633
23.962143
22.553583
22.484750
22.420083
34.742000
24.213125
24.213125
24.213125
24.142000
21.047453
20.329307
20.114706
19.862255
20.508218
22.293636
22.293636
22.293636
20.464896
22.293636
22.245556
22.245556
19.162809
20.353478
20.246400
20.296875
20.319709
20.860959
20.883125
18.768542
24.552381
24.180976
20.706724
21.027167
20.186389
20.125926
24.261333
23.223714
21.665455
20.833333
20.825000
20.824083
20.031887
20.091376
20.091376
20.091376
20.091376
20.825417
20.894917
20.967417
20.988583
20.091376
20.091376
20.091376
20.091376
20.031887
20.019375
19.961905
25.401667
23.223714
24.261333
24.126842
24.126842
23.993000
23.993000
23.993000
23.993000
23.993000
23.993000
21.123776
20.238462
20.215217
20.469333
20.044435
24.590833
24.590833
24.590833
20.642143
20.292688
20.491828
25.153429
19.706071
18.682338
18.844935
25.401667
25.401667
25.401667
18.754583
20.904419
25.401667
25.401667
25.401667
25.401667
25.401667
25.401667
25.401667
19.306061
25.401667
21.541897
25.401667
21.916463
23.466569
23.672206
25.401667
25.401667
23.737209
23.969535
25.196912
25.483676
25.012353
25.242157
26.485000
25.401667
25.401667
22.791250
24.180976
24.552381
24.880952
25.401667
26.519904
25.401667
19.306061
24.004694
25.401667
25.401667
25.401667
25.401667
25.401667
25.401667
25.401667
26.477500
18.754583
25.401667
25.401667
25.401667
18.844935
18.682338
19.706071
25.153429
23.672206
25.401667
24.590833
24.590833
24.590833
27.342143
20.215217
20.238462
23.993000
23.993000
23.993000
23.993000
23.993000
23.993000
24.126842
24.126842
25.401667
25.401667
25.401667
25.153429
20.491828
20.292688
20.642143
24.590833
24.590833
24.590833
25.901064
25.222895
23.911000
23.310667
21.123776
23.993000
23.993000
23.993000
23.993000
27.014815
28.391528
27.014815
27.014815
28.479747
28.120495
27.968037
28.195888
28.922136
29.609610
28.701860
28.270000
27.898235
28.479747
27.014815
27.014815
26.824375
27.014815
23.993000
23.993000
23.993000
23.993000
21.123776
28.389500
34.240000
27.014815
29.681625
33.390000
30.404059
30.319623
29.941565
28.672857
28.532333
28.945333
33.715000
34.329286
32.833333
33.041333
31.344000
31.088000
33.390000
29.681625
27.014815
30.485983
30.340439
30.680093
30.590811
30.594464
30.644912
30.198417
30.155583
30.410598
25.435600
25.559041
25.746269
25.776250
22.088060
21.538507
21.719286
22.325345
29.864576
29.839250
29.911667
29.942250
29.990250
29.919908
30.922031
30.595256
30.540000
30.252500
29.862614
29.689111
29.588901
29.588901
30.038696
29.588901
29.588901
29.588901
29.588901
29.588901
29.588901
29.588901
29.813571
29.451333
29.483030
29.588901
29.588901
29.588901
29.588901
29.588901
29.588901
29.588901
29.125243
29.588901
29.588901
29.689111
29.862614
30.252500
29.777865
30.091972
30.922031
28.353289
28.200455
28.200455
28.200455
28.266525
28.200455
28.200455
28.200455
28.200455
28.706809
28.351505
28.205393
27.591810
28.720729
29.058763
28.945052
28.354476
27.952936
27.837928
28.123455
28.200455
28.200455
28.200455
28.200455
28.200455
28.200455
28.200455
28.353289
28.017170
28.266804
29.908246
22.325345
21.719286
21.538507
22.088060
25.776250
25.746269
25.559041
25.435600
25.362051
25.362152
25.408250
25.408250
25.408250
25.408250
25.408250
25.408250
25.408250
25.529036
26.140538
26.081978
26.040930
25.853563
25.740920
24.411171
25.408250
25.408250
25.408250
25.408250
25.408250
25.408250
25.408250
25.362152
25.362051
25.435600
25.559041
25.746269
25.776250
22.088060
23.336111
23.357429
23.358302
23.209519
23.136635
21.538507
21.719286
22.325345
21.542642
23.517966
23.468689
22.464110
22.527941
22.366364
23.265618
22.449649
23.100723
21.785301
22.123253
21.747105
21.180952
21.171270
23.102558
20.186271
20.170333
20.170333
20.170333
23.905741
24.232833
24.176441
20.170333
20.170333
23.915185
21.646623
20.170333
20.170333
22.017905
22.203645
22.115789
22.269737
23.100723
23.105088
23.265618
23.409770
23.633908
23.769655
23.959551
24.158276
23.986949
24.185085
24.385085
24.583983
24.767167
24.876083
25.374000
25.428889
25.538485
25.759608
25.802549
25.303559
25.464583
25.994851
26.060495
26.156832
23.749630
23.831481
26.044632
26.481262
26.029739
21.334714
20.170333
20.170333
21.692500
23.915185
20.170333
20.170333
26.358291
24.176441
24.232833
23.905741
20.170333
20.170333
20.170333
20.186271
23.102558
26.741417
26.887000
27.000333
30.249375
31.356857
31.297465
31.297465
31.297465
31.297465
31.297465
31.297465
31.297465
31.297465
31.297465
27.666417
27.599397
28.042897
31.297465
31.297465
31.297465
31.297465
31.297465
31.297465
31.297465
29.061712
29.429135
29.118750
29.661515
29.900000
29.515534
29.714752
29.903737
30.076263
30.166300
31.297465
31.297465
31.297465
31.297465
31.297465
31.297465
31.297465
30.420536
31.297465
31.297465
31.297465
31.297465
31.297465
31.297465
31.297465
31.297465
31.297465
31.356857
30.601957
30.967143
31.091635
31.218350
28.463774
29.406786
28.835192
29.269206
33.350390
32.447195
23.915185
31.002903
20.170333
20.170333
21.334714
31.427324
31.450845
30.839239
31.279895
30.792410
28.875217
29.012254
29.012254
29.012254
29.012254
30.446506
31.321441
31.257627
31.293445
29.749307
29.650000
29.325851
29.012254
29.012254
29.012254
29.012254
28.875217
27.492258
27.653651
27.653651
27.653651
28.419459
28.179730
30.556163
30.509059
30.463452
27.653651
27.653651
27.653651
27.492258
25.930200
21.334714
20.170333
20.170333
27.576324
27.902131
30.361500
30.155185
28.105800
28.046078
30.473333
31.647826
29.808163
27.432676
27.432676
27.432676
27.432676
27.295588
27.331078
29.148500
27.364118
27.905000
27.949479
28.023750
30.239896
27.432676
27.432676
27.432676
27.432676
28.167705
31.647826
30.473333
28.046078
28.105800
31.002903
20.170333
26.580800
24.108462
27.492258
28.516774
28.734524
28.348462
30.076667
28.623889
26.638590
28.035361
27.557778
25.310244
25.327831
25.327831
25.327831
25.327831
25.327831
25.327831
25.406786
25.418941
25.336744
25.248161
26.627027
27.109916
25.327831
25.327831
25.327831
25.327831
25.327831
25.327831
25.310244
25.034941
26.097255
27.051158
27.179263
27.317474
27.146339
27.219646
26.504712
26.469608
25.599701
24.316182
24.190182
23.562857
28.198065
22.062206
22.409710
22.419851
23.717765
23.465224
21.717174
21.873111
26.851207
25.092812
21.117949
21.126250
21.126250
18.769211
23.182317
25.122289
22.731905
22.731905
22.731905
22.731905
24.206917
22.917000
22.917000
22.917000
22.917000
22.917000
23.803070
23.408700
23.294300
22.917000
22.917000
22.917000
22.917000
22.917000
23.173269
22.731905
22.731905
22.731905
22.731905
23.850000
22.574699
22.109773
22.380460
22.824946
22.500545
21.873111
21.717174
23.465224
23.717765
22.419851
22.869298
22.409710
22.062206
23.084857
23.182317
18.769211
21.126250
21.126250
21.117949
22.999519
22.297667
22.096379
22.517222
19.203415
19.284762
19.284762
19.284762
19.284762
19.284762
19.284762
20.381711
20.425000
20.140449
20.197640
22.034808
21.258667
19.771139
19.781852
20.009268
20.009268
20.009268
19.918313
19.918313
21.037191
20.959438
20.934889
20.469341
20.958021
21.149798
21.212600
21.349802
21.349802
21.503883
21.503883
21.503883
21.895660
21.956610
22.138136
22.549750
22.565470
21.503883
21.503883
21.503883
21.349802
21.349802
21.212600
21.149798
20.958021
20.939905
21.273182
19.918313
19.918313
20.009268
20.009268
20.009268
19.781852
19.771139
19.284762
19.284762
19.284762
19.284762
19.284762
19.284762
19.203415
20.480147
20.954574
21.810000
22.242593
21.606735
22.297222
21.117949
21.126250
21.126250
18.769211
21.296548
20.870288
19.895253
19.651226
19.629907
19.426574
19.635652
20.168833
19.317217
19.093097
18.989646
18.885664
18.782124
18.677168
18.755304
18.544091
19.907835
18.758913
18.552283
18.693983
18.583305
18.487627
18.358305
18.415500
18.299500
18.131261
18.111130
18.215392
18.267692
18.411792
18.501121
18.501121
18.501121
18.501121
18.501121
18.514545
18.609818
18.524737
18.501121
18.501121
18.501121
18.501121
18.501121
18.411792
18.267692
18.215392
17.298202
17.731630
16.254524
12.098205
13.664681
13.664681
13.664681
13.664681
13.664681
13.664681
13.662500
13.662500
17.825278
13.662500
13.662500
13.662500
13.662500
18.494778
13.662500
13.662500
18.640606
13.662500
15.139423
13.662500
13.662500
13.662500
13.662500
21.803673
22.753524
20.855273
13.662500
13.662500
19.286970
22.514490
19.724545
19.724545
19.724545
19.724545
21.067826
20.465244
19.962564
19.791375
19.724545
19.724545
19.724545
19.724545
19.979897
19.379674
13.662500
13.662500
14.819153
13.662500
13.662500
13.662500
13.662500
13.662500
13.662500
13.662500
13.662500
13.662500
13.662500
13.662500
13.662500
13.662500
13.664681
13.664681
13.664681
13.664681
13.664681
12.098205
13.455312
25.668148
25.973924
26.218228
23.993482
16.906087
25.124330
25.683871
17.452542
17.279545
26.218228
25.973924
25.668148
13.455312
25.780326
25.045185
24.921026
24.491034
23.213553
23.355526
17.279545
16.475455
25.683871
25.124330
25.498276
25.929500
25.543534
26.562889
25.331899
25.124330
22.195417
16.475455
17.279545
24.378592
24.713651
19.815556
13.905000
13.905000
22.973425
21.726618
21.432462
21.290000
21.522698
21.522698
21.522698
24.314679
24.655417
24.817182
24.725000
24.845795
23.326170
21.068442
24.356264
24.232088
24.141758
23.897473
21.522698
21.522698
21.522698
21.290000
21.432462
23.942424
19.634127
17.217143
17.327143
21.543793
19.238889
17.144750
13.905000
13.905000
17.215641
16.254754
18.578600
20.763558
19.178333
16.897711
16.907059
16.961279
17.256180
17.256180
17.256180
18.125981
18.562636
17.256180
17.256180
17.650194
17.256180
17.256180
17.256180
17.256180
17.256180
18.164771
17.473118
17.256180
17.256180
18.806869
19.735364
19.836250
17.256180
17.256180
17.256180
17.256180
17.256180
19.011923
17.256180
17.256180
20.297265
17.256180
17.256180
17.256180
16.961279
16.907059
16.897711
18.944722
19.622456
19.815556
13.905000
13.905000
17.144750
19.238889
20.154854
17.327143
17.217143
19.634127
13.905000
13.905000
19.815556
16.011972
20.025435
21.522698
21.522698
21.522698
21.522698
19.551759
19.728191
19.747841
20.807558
21.432462
21.290000
21.522698
21.522698
21.522698
21.522698
20.025435
20.353298
21.039870
21.068442
23.326170
22.085000
19.204500
18.686481
14.510000
20.153962
15.718333
18.495636
16.859571
17.425690
18.792222
14.852222
14.667021
14.587347
14.632549
14.632549
14.632549
14.632549
16.894375
17.280299
17.558673
16.400156
16.227119
16.227119
17.297681
17.422222
17.545205
17.545205
17.545205
17.487013
17.954151
18.990000
17.139367
17.139367
17.436484
18.143333
18.092065
18.303298
18.386316
18.646979
18.646979
18.646979
18.646979
19.219608
18.646979
18.646979
18.646979
19.262762
20.224513
20.691062
20.683214
18.646979
18.646979
18.646979
19.794712
18.646979
18.646979
18.646979
18.646979
18.386316
18.303298
18.092065
18.143333
17.139367
17.139367
19.991553
19.900294
17.545205
17.545205
17.545205
17.422222
17.297681
19.030104
16.227119
16.227119
18.475698
18.369294
17.546111
17.413380
16.315500
14.632549
14.632549
14.632549
14.632549
14.587347
14.667021
14.852222
13.410714
14.510000
18.686481
19.204500
19.371864
18.960196
21.068442
21.039870
17.932222
18.640000
19.064750
17.301765
19.440000
19.180500
17.301765
17.301765
17.301765
16.804783
16.978182
19.977778
18.838718
19.847368
19.837143
19.008966
19.217018
19.455357
19.695818
17.926500
16.804783
17.301765
17.301765
17.301765
19.203261
19.298444
17.301765
17.301765
17.301765
19.180500
19.440000
17.301765
19.064750
19.322778
21.518205
22.245455
22.586250
22.930645
14.510000
13.410714
14.852222
22.537000
22.306429
14.667021
14.587347
14.632549
14.632549
21.543043
14.632549
16.315500
17.413380
17.546111
23.179524
23.703000
24.330526
25.037778
23.053846
24.047500
25.129091
26.258571
18.646979
19.219608
18.646979
18.646979
14.667021
37.660000
30.440000
27.036667
29.580000
38.000000
39.530000
40.310000
40.440000
