# Supplementary material for: Identification of MYC intron 2 regions that modulate expression
Source: PLoS One. 2024 Jan 18;19(1):e0296889. doi: 10.1371/journal.pone.0296889 (PMC10795982; doi:10.1371/journal.pone.0296889)
Supplement: S1 File — (ZIP) [file pone.0296889.s005.zip › S1_File_ScanFold2 data for species/Suppl_File_3_ScanFold2 data for species/MYCi2/tmpcl6z3mzi.mfe_avgs.wig]

fixedStep chrom=UserInput start=1 step=1 span=1
-31.600000
-31.650000
-32.066667
-32.425000
-33.100000
-37.640000
-37.625000
-34.037500
-34.211111
-35.625000
-34.314286
-34.762500
-37.625000
-37.640000
-33.100000
-34.830000
-34.972727
-35.607143
-35.746667
-35.625000
-35.625000
-35.625000
-35.625000
-35.625000
-35.625000
-34.042857
-33.804545
-33.586957
-35.625000
-35.625000
-35.625000
-35.625000
-35.625000
-35.076471
-34.583333
-34.583333
-32.279310
-34.583333
-34.583333
-34.583333
-34.583333
-34.583333
-34.583333
-32.132258
-31.425714
-34.583333
-33.314286
-33.188889
-32.161111
-34.583333
-34.583333
-34.583333
-35.625000
-35.625000
-35.625000
-35.625000
-35.625000
-29.679310
-29.645763
-29.613333
-33.586957
-34.583333
-34.583333
-34.583333
-34.583333
-35.625000
-34.583333
-34.583333
-35.076471
-35.625000
-35.625000
-35.625000
-35.625000
-35.625000
-35.028571
-35.625000
-35.625000
-35.625000
-35.625000
-35.625000
-35.625000
-35.746667
-31.711111
-35.028571
-35.028571
-35.028571
-35.028571
-35.028571
-35.625000
-29.671053
-29.658667
-15.134906
-35.094737
-34.630000
-30.973810
-30.769767
-34.214286
-35.028571
-35.028571
-35.028571
-35.028571
-35.028571
-25.520909
-25.573846
-29.035816
-29.356923
-28.766279
-28.581860
-28.411395
-25.573846
-25.520909
-25.120000
-12.454607
-25.547778
-25.547778
-28.861972
-24.933636
-12.048333
-24.933636
-24.933636
-24.933636
-26.523438
-27.605102
-24.816667
-24.170000
-24.170000
-24.170000
-33.100000
-37.640000
-23.732045
-24.073514
-25.897097
-35.028571
-34.214286
-15.480459
-15.480459
-15.480459
-15.134906
-21.351481
-21.351481
-21.351481
-21.045000
-21.045000
-21.045000
-21.045000
-27.669048
-13.315625
-19.912424
-19.708235
-19.708235
-19.708235
-19.708235
-19.256825
-18.952000
-18.917612
-13.774314
-13.784118
-13.774059
-14.332830
-17.950435
-17.469851
-17.223582
-21.062913
-16.428923
-16.168923
-16.453333
-15.655077
-20.125545
-20.414364
-20.440696
-20.295478
-16.504691
-16.652647
-16.396765
-15.872593
-16.140941
-15.321000
-19.191053
-19.356500
-19.146891
-18.986387
-16.675663
-16.452771
-16.008125
-22.442449
-21.850638
-19.708235
-19.708235
-19.708235
-19.708235
-19.912424
-17.654444
-21.045000
-21.045000
-21.045000
-21.045000
-19.761778
-21.351481
-21.351481
-21.351481
-16.885306
-16.680204
-15.160667
-15.024000
-14.889000
-33.100000
-24.170000
-24.170000
-24.170000
-24.816667
-14.332830
-13.774059
-13.784118
-13.774314
-12.771386
-24.933636
-24.933636
-24.933636
-12.048333
-24.933636
-25.547778
-25.547778
-12.454607
-13.976870
-12.937100
-12.897292
-13.449806
-14.846027
-14.181563
-13.315625
-27.669048
-27.512195
-13.861293
-14.317833
-14.342315
-14.426852
-32.055667
-28.108571
-33.409091
-14.875167
-15.003750
-15.136500
-15.134906
-15.480459
-15.480459
-15.480459
-15.480459
-16.045583
-16.198917
-16.352250
-16.505583
-15.480459
-15.480459
-15.480459
-15.480459
-15.134906
-16.702500
-16.723651
-29.877778
-28.108571
-32.055667
-33.363158
-33.363158
-33.130000
-33.130000
-33.130000
-33.130000
-33.130000
-33.130000
-18.776531
-18.060440
-18.201087
-20.218333
-20.081739
-31.875000
-31.875000
-31.875000
-18.509184
-18.272043
-18.548387
-30.114286
-18.763095
-17.692208
-18.007792
-29.877778
-29.877778
-29.877778
-18.323611
-19.554651
-29.877778
-29.877778
-29.877778
-29.877778
-29.877778
-29.877778
-29.877778
-20.166667
-29.877778
-21.843103
-29.877778
-25.632927
-27.069608
-24.980882
-29.877778
-29.877778
-24.156977
-24.362791
-26.276471
-26.536765
-28.464706
-28.638235
-27.325000
-29.877778
-29.877778
-24.432143
-27.512195
-27.669048
-28.064286
-29.877778
-29.893269
-29.877778
-20.166667
-27.353061
-29.877778
-29.877778
-29.877778
-29.877778
-29.877778
-29.877778
-29.877778
-28.801000
-18.323611
-29.877778
-29.877778
-29.877778
-18.007792
-17.692208
-18.763095
-30.114286
-24.980882
-29.877778
-31.875000
-31.875000
-31.875000
-29.435714
-18.201087
-18.060440
-33.130000
-33.130000
-33.130000
-33.130000
-33.130000
-33.130000
-33.363158
-33.363158
-29.877778
-29.877778
-29.877778
-30.114286
-18.548387
-18.272043
-18.509184
-31.875000
-31.875000
-31.875000
-32.691489
-32.992105
-33.320000
-33.350000
-18.776531
-33.130000
-33.130000
-33.130000
-33.130000
-32.370370
-30.458333
-32.370370
-32.370370
-28.078481
-29.467327
-28.629907
-28.623364
-28.405825
-29.031169
-31.569767
-31.404444
-31.541176
-28.078481
-32.370370
-32.370370
-32.556250
-32.370370
-33.130000
-33.130000
-33.130000
-33.130000
-18.776531
-31.805000
-34.833333
-32.370370
-28.400000
-34.822222
-28.596040
-28.730189
-28.784348
-30.728571
-30.490000
-30.610000
-34.542857
-34.914286
-31.456667
-31.613333
-30.952500
-34.893333
-34.822222
-28.400000
-32.370370
-29.341880
-29.316667
-29.318519
-29.685586
-29.904464
-30.144737
-30.413333
-30.585833
-30.730769
-40.258000
-40.373699
-40.647910
-41.114688
-26.897761
-24.039851
-24.213429
-25.673621
-32.298305
-32.462500
-32.648333
-32.850000
-33.051667
-34.120183
-39.014063
-37.715385
-37.847297
-38.172368
-37.429545
-37.264444
-37.143956
-37.143956
-34.633043
-37.143956
-37.143956
-37.143956
-37.143956
-37.143956
-37.143956
-37.143956
-36.074107
-36.440952
-37.271717
-37.143956
-37.143956
-37.143956
-37.143956
-37.143956
-37.143956
-37.143956
-37.541748
-37.143956
-37.143956
-37.264444
-37.429545
-38.172368
-37.434831
-38.636620
-39.014063
-41.326316
-40.785227
-40.785227
-40.785227
-39.085593
-40.785227
-40.785227
-40.785227
-40.785227
-40.654255
-40.374194
-40.732584
-39.468571
-40.080208
-40.420619
-40.362887
-39.266667
-39.193578
-39.006306
-39.060909
-40.785227
-40.785227
-40.785227
-40.785227
-40.785227
-40.785227
-40.785227
-41.326316
-39.205660
-39.731959
-39.359649
-25.673621
-24.213429
-24.039851
-26.897761
-41.114688
-40.647910
-40.373699
-40.258000
-40.157949
-40.174937
-40.157750
-40.157750
-40.157750
-40.157750
-40.157750
-40.157750
-40.157750
-39.799880
-39.185591
-39.471319
-39.874651
-39.574598
-39.312184
-36.999009
-40.157750
-40.157750
-40.157750
-40.157750
-40.157750
-40.157750
-40.157750
-40.174937
-40.157949
-40.258000
-40.373699
-40.647910
-41.114688
-26.897761
-31.794630
-32.975238
-32.933962
-32.510288
-32.176346
-24.039851
-24.213429
-25.673621
-28.576981
-33.197458
-32.760984
-29.253836
-29.300294
-28.254394
-17.976404
-33.157368
-17.196386
-25.176024
-25.991566
-24.783816
-20.376825
-19.920794
-34.492326
-16.202203
-16.213333
-16.213333
-16.213333
-35.092593
-34.383333
-33.708475
-16.213333
-16.213333
-32.325926
-18.744156
-16.213333
-16.213333
-23.066667
-22.895327
-18.094737
-17.757895
-17.196386
-21.489474
-17.976404
-17.472414
-17.216092
-16.974713
-17.014607
-16.517241
-20.863559
-20.686441
-20.509322
-20.333898
-20.306667
-20.165000
-17.311000
-17.015152
-16.874747
-17.132353
-16.999020
-19.298305
-19.350000
-16.522772
-16.418812
-16.316832
-16.517284
-16.414815
-16.288421
-16.195146
-17.893913
-16.741429
-16.213333
-16.213333
-17.686842
-32.325926
-16.213333
-16.213333
-17.610256
-33.708475
-34.383333
-35.092593
-16.213333
-16.213333
-16.213333
-16.202203
-34.492326
-16.638583
-16.557167
-16.483250
-17.484000
-17.432286
-17.387746
-17.387746
-17.387746
-17.387746
-17.387746
-17.387746
-17.387746
-17.387746
-17.387746
-16.301250
-16.327672
-16.710374
-17.387746
-17.387746
-17.387746
-17.387746
-17.387746
-17.387746
-17.387746
-17.420991
-17.922788
-17.902232
-16.983636
-17.031667
-16.726505
-16.880099
-16.972929
-17.122727
-17.222500
-17.387746
-17.387746
-17.387746
-17.387746
-17.387746
-17.387746
-17.387746
-19.869732
-17.387746
-17.387746
-17.387746
-17.387746
-17.387746
-17.387746
-17.387746
-17.387746
-17.387746
-17.432286
-19.332500
-21.424952
-21.451442
-21.478447
-24.549245
-25.104286
-24.909038
-23.580952
-21.174026
-22.865854
-32.325926
-26.916129
-16.213333
-16.213333
-16.741429
-18.847887
-19.042254
-21.518478
-21.963158
-22.620482
-23.285507
-23.523944
-23.523944
-23.523944
-23.523944
-22.654217
-24.261864
-24.377119
-24.525210
-23.989109
-24.123762
-23.910638
-23.523944
-23.523944
-23.523944
-23.523944
-23.285507
-24.169355
-24.082540
-24.082540
-24.082540
-23.755405
-23.889189
-24.644186
-24.715294
-24.788095
-24.082540
-24.082540
-24.082540
-24.169355
-24.088000
-16.741429
-16.213333
-16.213333
-29.742647
-29.811475
-29.490000
-29.534568
-29.470000
-29.545098
-24.857407
-27.367391
-28.668367
-30.095775
-30.095775
-30.095775
-30.095775
-28.338235
-28.438235
-28.508333
-28.655882
-28.580208
-28.695833
-28.831250
-29.468750
-30.095775
-30.095775
-30.095775
-30.095775
-29.824590
-27.367391
-24.857407
-29.545098
-29.470000
-26.916129
-16.213333
-30.620000
-30.611538
-24.169355
-30.751613
-29.228571
-29.404396
-29.600000
-29.912963
-30.056410
-29.496907
-29.550505
-29.886585
-29.834940
-29.834940
-29.834940
-29.834940
-29.834940
-29.834940
-29.719048
-29.627059
-29.555814
-29.489655
-29.451351
-29.156303
-29.834940
-29.834940
-29.834940
-29.834940
-29.834940
-29.834940
-29.886585
-29.071765
-28.952941
-28.249474
-28.188421
-28.128421
-28.398214
-28.490265
-28.743269
-28.736275
-27.335821
-27.507273
-27.574545
-27.624490
-28.190323
-30.686765
-30.562319
-30.679104
-30.970588
-30.543284
-29.430435
-29.408889
-28.710345
-28.867708
-31.051282
-32.418750
-32.418750
-31.436842
-30.847561
-29.708434
-29.930952
-29.930952
-29.930952
-29.930952
-29.780833
-29.415000
-29.415000
-29.415000
-29.415000
-29.415000
-30.013158
-30.025000
-30.091000
-29.415000
-29.415000
-29.415000
-29.415000
-29.415000
-29.836538
-29.930952
-29.930952
-29.930952
-29.930952
-30.952308
-29.328916
-29.590909
-29.445977
-29.603226
-30.100000
-29.408889
-29.430435
-30.543284
-30.970588
-30.679104
-30.228070
-30.562319
-30.686765
-30.501429
-30.847561
-31.436842
-32.418750
-32.418750
-31.051282
-30.676923
-30.400000
-30.688793
-30.695370
-33.595122
-33.633333
-33.633333
-33.633333
-33.633333
-33.633333
-33.633333
-32.134211
-32.180263
-32.646067
-32.691011
-30.253846
-30.732222
-33.830380
-33.771605
-33.724390
-33.724390
-33.724390
-33.738554
-33.738554
-33.482022
-33.600000
-33.610000
-33.573626
-33.364583
-33.235354
-33.198000
-33.138614
-33.138614
-33.028155
-33.028155
-33.028155
-32.871698
-32.088983
-32.120339
-32.128333
-32.294017
-33.028155
-33.028155
-33.028155
-33.138614
-33.138614
-33.198000
-33.235354
-33.364583
-33.119048
-33.010000
-33.738554
-33.738554
-33.724390
-33.724390
-33.724390
-33.771605
-33.830380
-33.633333
-33.633333
-33.633333
-33.633333
-33.633333
-33.633333
-33.595122
-31.639706
-31.994681
-31.547273
-31.427778
-31.715306
-31.750000
-31.051282
-32.418750
-32.418750
-31.436842
-32.323810
-31.862500
-32.044444
-32.055660
-31.977778
-31.962963
-31.586087
-31.402500
-31.558261
-31.623894
-31.644248
-31.676991
-31.709735
-31.742478
-31.700000
-31.813636
-31.820619
-32.128261
-32.207609
-31.837288
-31.899153
-31.970339
-32.052542
-32.056667
-32.137500
-32.236134
-32.337391
-32.567647
-32.619231
-32.646226
-32.628972
-32.628972
-32.628972
-32.628972
-32.628972
-32.600909
-32.603636
-32.577193
-32.628972
-32.628972
-32.628972
-32.628972
-32.628972
-32.646226
-32.619231
-32.567647
-33.491011
-33.536957
-33.464286
-35.925641
-35.344681
-35.344681
-35.344681
-35.344681
-35.344681
-35.344681
-35.208333
-35.208333
-33.952778
-35.208333
-35.208333
-35.208333
-35.208333
-32.147778
-35.208333
-35.208333
-33.680303
-35.208333
-34.594231
-35.208333
-35.208333
-35.208333
-35.208333
-31.591837
-31.288571
-31.502727
-35.208333
-35.208333
-33.118182
-31.675510
-32.687013
-32.687013
-32.687013
-32.687013
-31.719565
-32.392683
-32.616667
-32.525000
-32.687013
-32.687013
-32.687013
-32.687013
-31.867010
-32.347826
-35.208333
-35.208333
-34.223729
-35.208333
-35.208333
-35.208333
-35.208333
-35.208333
-35.208333
-35.208333
-35.208333
-35.208333
-35.208333
-35.208333
-35.208333
-35.208333
-35.344681
-35.344681
-35.344681
-35.344681
-35.344681
-35.925641
-35.065625
-31.286420
-31.277215
-31.300000
-32.088393
-33.969565
-31.389691
-31.230108
-34.845763
-34.165909
-31.300000
-31.277215
-31.286420
-35.065625
-32.132609
-32.206481
-32.203419
-32.337931
-31.632895
-31.588158
-34.165909
-36.809091
-31.230108
-31.389691
-31.279310
-31.976000
-31.962069
-31.794444
-31.712658
-31.389691
-33.235417
-36.809091
-34.165909
-31.954930
-31.701587
-38.107407
-41.696429
-41.696429
-33.386301
-33.108824
-40.207692
-40.255385
-40.388889
-40.388889
-40.388889
-32.560550
-32.685833
-32.434545
-32.412037
-31.643182
-39.329787
-41.183117
-31.754945
-31.867033
-31.984615
-32.139560
-40.388889
-40.388889
-40.388889
-40.255385
-40.207692
-32.972727
-41.180952
-41.194286
-41.068571
-36.081609
-40.738889
-40.605000
-41.696429
-41.696429
-38.361538
-39.208197
-37.622000
-36.933654
-37.709375
-39.365060
-39.357647
-39.406977
-39.287640
-39.287640
-39.287640
-38.209346
-38.111818
-39.287640
-39.287640
-38.458252
-39.287640
-39.287640
-39.287640
-39.287640
-39.287640
-38.757798
-39.220430
-39.287640
-39.287640
-39.058586
-38.920909
-38.853571
-39.287640
-39.287640
-39.287640
-39.287640
-39.287640
-39.111538
-39.287640
-39.287640
-39.189744
-39.287640
-39.287640
-39.287640
-39.406977
-39.357647
-39.365060
-39.494444
-39.721930
-38.107407
-41.696429
-41.696429
-40.605000
-40.738889
-39.693204
-41.068571
-41.194286
-41.180952
-41.696429
-41.696429
-38.107407
-39.726761
-40.254348
-40.388889
-40.388889
-40.388889
-40.388889
-40.117593
-39.879787
-40.145455
-40.923256
-40.207692
-40.255385
-40.388889
-40.388889
-40.388889
-40.388889
-40.254348
-40.893617
-41.219481
-41.183117
-39.329787
-39.161905
-28.753333
-29.118519
-35.127586
-41.124528
-39.283333
-39.814545
-39.168571
-38.960345
-38.659722
-37.502222
-37.465957
-37.408163
-37.307843
-37.307843
-37.307843
-37.307843
-37.159375
-36.728358
-39.509184
-37.667187
-37.347458
-37.347458
-35.965217
-35.919444
-35.794521
-35.794521
-35.794521
-35.585714
-37.666981
-35.850562
-35.210127
-35.210127
-35.956044
-35.256667
-35.205435
-35.114894
-34.953684
-35.001042
-35.001042
-35.001042
-35.001042
-35.357843
-35.001042
-35.001042
-35.001042
-35.120000
-35.218584
-34.462832
-34.381250
-35.001042
-35.001042
-35.001042
-34.007692
-35.001042
-35.001042
-35.001042
-35.001042
-34.953684
-35.114894
-35.205435
-35.256667
-35.210127
-35.210127
-33.008738
-32.934314
-35.794521
-35.794521
-35.794521
-35.919444
-35.965217
-32.637500
-37.347458
-37.347458
-32.860465
-32.804706
-34.870833
-34.832394
-36.515000
-37.307843
-37.307843
-37.307843
-37.307843
-37.408163
-37.465957
-37.502222
-36.014286
-35.127586
-29.118519
-28.753333
-28.527119
-28.392157
-41.183117
-41.219481
-34.144444
-32.136000
-28.800000
-30.117647
-28.647500
-28.622500
-30.117647
-30.117647
-30.117647
-32.569565
-32.200000
-28.038889
-28.658974
-28.155263
-27.521429
-28.105172
-27.938596
-27.769643
-27.603636
-30.705000
-32.569565
-30.117647
-30.117647
-30.117647
-27.447826
-27.286667
-30.117647
-30.117647
-30.117647
-28.622500
-28.647500
-30.117647
-28.800000
-27.544444
-25.115385
-24.357576
-24.053125
-23.809677
-35.127586
-36.014286
-37.502222
-23.623333
-24.496429
-37.465957
-37.408163
-37.307843
-37.307843
-23.834783
-37.307843
-36.515000
-34.832394
-34.870833
-21.766667
-21.445000
-21.089474
-20.694444
-20.238462
-19.575000
-19.036364
-19.228571
-35.001042
-35.357843
-35.001042
-35.001042
-37.465957
-19.950000
-17.250000
-16.433333
-15.700000
-14.950000
-14.800000
-14.800000
-14.800000
