# Supplementary material for: Identification of MYC intron 2 regions that modulate expression
Source: PLoS One. 2024 Jan 18;19(1):e0296889. doi: 10.1371/journal.pone.0296889 (PMC10795982; doi:10.1371/journal.pone.0296889)
Supplement: S1 File — (ZIP) [file pone.0296889.s005.zip › S1_File_ScanFold2 data for species/Suppl_File_3_ScanFold2 data for species/MYCi2/tmpcl6z3mzi.ScanFold.FinalPartners.txt]

i	bp(i)	bp(j)	avgMFE	avgZ	avgED	*Indicates most favorable bp has competition; bp(j) has more favorable partner or is more likely to be unpaired
nt-1:	1	1	-31.6	-0.06	37.4
nt-2:	2	2	-31.65	-0.13	37.2
nt-3:	3	3	-32.07	-0.27	36.38
nt-4:	4	4	-32.42	-0.36	35.63
nt-5:	5	15	-33.1	-0.52	34.74
nt-6*:	6	14	-33.1	-0.52	34.74
nt-7*:	7	13	-33.1	-0.52	34.74
nt-8:	8	8	-34.04	-0.71	29.76
nt-9:	9	9	-34.21	-0.73	29.97
nt-10*:	10	81	-35.6	-1.01	24.01
nt-11:	11	11	-34.31	-0.72	30.9
nt-12:	12	12	-34.76	-0.82	28.28
nt-13:	13	13	-37.62	-1.42	16.44
nt-14:	14	129	-37.64	-1.49	15.78
nt-15:	5	15	-37.64	-1.49	15.78
nt-16:	16	16	-34.83	-0.94	25.45
nt-17:	17	17	-34.97	-1.02	23.96
nt-18:	18	18	-35.61	-1.17	20.93
nt-19:	19	82	-35.75	-1.22	20.08
nt-20:	20	81	-35.62	-1.2	19.46
nt-21:	21	80	-35.62	-1.2	19.46
nt-22:	22	79	-35.62	-1.2	19.46
nt-23:	23	78	-35.62	-1.2	19.46
nt-24:	24	77	-35.62	-1.2	19.46
nt-25:	25	76	-35.62	-1.2	19.46
nt-26:	26	26	-34.04	-0.89	20.57
nt-27:	27	27	-33.8	-0.85	20.34
nt-28:	28	28	-33.59	-0.81	20.11
nt-29:	29	74	-35.62	-1.2	19.46
nt-30:	30	73	-35.62	-1.2	19.46
nt-31:	31	72	-35.62	-1.2	19.46
nt-32:	32	71	-35.62	-1.2	19.46
nt-33:	33	70	-35.62	-1.2	19.46
nt-34:	34	69	-35.08	-1.05	20.07
nt-35:	35	68	-34.58	-0.92	20.73
nt-36:	36	67	-34.58	-0.92	20.73
nt-37:	37	37	-32.28	-0.46	20.47
nt-38:	38	65	-34.58	-0.92	20.73
nt-39:	39	64	-34.58	-0.92	20.73
nt-40:	40	63	-34.58	-0.92	20.73
nt-41:	41	52	-34.58	-0.92	20.73
nt-42:	42	51	-34.58	-0.92	20.73
nt-43:	43	50	-34.58	-0.92	20.73
nt-44:	44	44	-32.13	-0.37	22.95
nt-45:	45	45	-31.43	-0.25	22.8
nt-46*:	46	38	-34.2	-0.71	24.21
nt-47:	47	47	-33.31	-0.58	22.36
nt-48:	48	48	-33.19	-0.56	22.89
nt-49:	49	49	-32.16	-0.37	21.85
nt-50:	43	50	-34.58	-0.92	20.73
nt-51:	42	51	-34.58	-0.92	20.73
nt-52:	41	52	-34.58	-0.92	20.73
nt-53*:	53	33	-34.2	-0.71	24.21
nt-54*:	54	32	-34.2	-0.71	24.21
nt-55*:	55	31	-34.2	-0.71	24.21
nt-56*:	56	30	-34.2	-0.71	24.21
nt-57*:	57	29	-34.2	-0.71	24.21
nt-58:	58	58	-29.68	0.07	23.33
nt-59:	59	59	-29.65	0.07	23.33
nt-60:	60	60	-29.61	0.08	23.33
nt-61*:	61	28	-34.2	-0.71	24.21
nt-62:	62	62	-34.58	-0.92	20.73
nt-63:	40	63	-34.58	-0.92	20.73
nt-64:	39	64	-34.58	-0.92	20.73
nt-65:	38	65	-34.58	-0.92	20.73
nt-66*:	66	23	-34.2	-0.71	24.21
nt-67:	36	67	-34.58	-0.92	20.73
nt-68:	35	68	-34.58	-0.92	20.73
nt-69:	34	69	-35.08	-1.05	20.07
nt-70:	33	70	-35.62	-1.2	19.46
nt-71:	32	71	-35.62	-1.2	19.46
nt-72:	31	72	-35.62	-1.2	19.46
nt-73:	30	73	-35.62	-1.2	19.46
nt-74:	29	74	-35.62	-1.2	19.46
nt-75*:	75	88	-28.6	0.46	25.02
nt-76:	25	76	-35.62	-1.2	19.46
nt-77:	24	77	-35.62	-1.2	19.46
nt-78:	23	78	-35.62	-1.2	19.46
nt-79:	22	79	-35.62	-1.2	19.46
nt-80:	21	80	-35.62	-1.2	19.46
nt-81:	20	81	-35.62	-1.2	19.46
nt-82:	19	82	-35.75	-1.22	20.08
nt-83:	83	83	-31.71	-0.42	23.91
nt-84:	84	102	-35.03	-0.96	25.18
nt-85:	85	101	-35.03	-0.96	25.18
nt-86:	86	100	-35.03	-0.96	25.18
nt-87:	87	99	-35.03	-0.96	25.18
nt-88:	88	98	-35.03	-0.96	25.18
nt-89*:	89	74	-28.6	0.46	25.02
nt-90:	90	90	-29.67	-0.07	24.7
nt-91:	91	91	-29.66	-0.08	24.75
nt-92*:	92	138	-35.75	-1.42	9.16
nt-93:	93	93	-35.09	-1.04	22.65
nt-94:	94	94	-34.63	-0.95	23.61
nt-95:	95	95	-30.97	-0.16	23.85
nt-96:	96	96	-30.77	-0.14	24.46
nt-97:	97	134	-34.21	-1.06	14.92
nt-98:	88	98	-35.03	-0.96	25.18
nt-99:	87	99	-35.03	-0.96	25.18
nt-100:	86	100	-35.03	-0.96	25.18
nt-101:	85	101	-35.03	-0.96	25.18
nt-102:	84	102	-35.03	-0.96	25.18
nt-103*:	103	111	-28.91	0.01	26.98
nt-104*:	104	110	-28.91	0.01	26.98
nt-105:	105	105	-29.04	0.02	25.8
nt-106:	106	106	-29.36	-0.02	25.26
nt-107:	107	107	-28.77	-0.12	28.13
nt-108:	108	108	-28.58	-0.13	27.79
nt-109:	109	109	-28.41	-0.15	27.42
nt-110:	110	110	-25.57	-0.4	31.97
nt-111:	111	111	-25.52	-0.8	26.29
nt-112:	112	112	-25.12	-0.68	27.88
nt-113*:	113	223	-25.55	-1.23	22.25
nt-114:	114	222	-25.55	-1.23	22.25
nt-115:	115	221	-25.55	-1.23	22.25
nt-116:	116	116	-28.86	-0.08	24.4
nt-117:	117	220	-24.93	-1.13	22.29
nt-118*:	118	219	-24.93	-1.13	22.29
nt-119:	119	218	-24.93	-1.13	22.29
nt-120:	120	217	-24.93	-1.13	22.29
nt-121:	121	216	-24.93	-1.13	22.29
nt-122:	122	122	-26.52	-0.17	27.03
nt-123:	123	123	-27.61	-0.29	25.9
nt-124:	124	210	-24.82	-0.97	24.14
nt-125:	125	209	-24.17	-0.88	24.21
nt-126:	126	208	-24.17	-0.88	24.21
nt-127:	127	207	-24.17	-0.88	24.21
nt-128*:	128	206	-24.17	-0.88	24.21
nt-129:	14	129	-22.51	-0.24	26.89
nt-130:	130	130	-23.73	-0.37	25.51
nt-131:	131	131	-24.07	-0.37	27.17
nt-132:	132	132	-25.9	-0.16	24.93
nt-133*:	133	98	-34.21	-1.06	14.92
nt-134:	97	134	-34.21	-1.06	14.92
nt-135*:	135	246	-14.91	-0.47	27.54
nt-136*:	136	245	-14.74	-0.31	27.97
nt-137*:	137	244	-14.74	-0.31	27.97
nt-138*:	138	243	-14.74	-0.31	27.97
nt-139:	139	200	-21.35	-0.69	23.27
nt-140:	140	199	-21.35	-0.69	23.27
nt-141:	141	198	-21.35	-0.69	23.27
nt-142:	142	196	-21.04	-0.64	23.48
nt-143:	143	195	-21.04	-0.64	23.48
nt-144:	144	194	-21.04	-0.64	23.48
nt-145:	145	193	-21.04	-0.64	23.48
nt-146*:	146	231	-14.61	-0.29	28.42
nt-147*:	147	230	-14.61	-0.29	28.42
nt-148:	148	191	-19.91	-0.47	23.6
nt-149:	149	190	-19.71	-0.44	23.67
nt-150:	150	189	-19.71	-0.44	23.67
nt-151:	151	188	-19.71	-0.44	23.67
nt-152:	152	187	-19.71	-0.44	23.67
nt-153:	153	153	-19.26	-0.16	26.56
nt-154:	154	154	-18.95	-0.14	26.35
nt-155:	155	155	-18.92	-0.12	26.29
nt-156*:	156	214	-14.47	-0.2	28.4
nt-157*:	157	213	-14.47	-0.2	28.4
nt-158*:	158	212	-14.47	-0.2	28.4
nt-159*:	159	211	-14.47	-0.2	28.4
nt-160:	160	160	-17.95	-0.1	24.27
nt-161:	161	161	-17.47	-0.15	24.06
nt-162:	162	162	-17.22	-0.17	23.98
nt-163:	163	163	-21.06	-0.1	24.88
nt-164:	164	164	-16.43	-0.22	23.42
nt-165:	165	165	-16.17	-0.23	23.26
nt-166:	166	166	-16.45	-0.18	23.27
nt-167:	167	167	-15.66	-0.26	22.93
nt-168:	168	168	-20.13	-0.16	24.18
nt-169:	169	169	-20.41	-0.09	24.48
nt-170:	170	170	-20.44	-0.09	25.14
nt-171:	171	171	-20.3	-0.1	25.08
nt-172:	172	172	-16.5	-0.16	24.37
nt-173:	173	173	-16.65	-0.16	22.79
nt-174:	174	174	-16.4	-0.17	22.64
nt-175:	175	175	-15.87	-0.19	23.43
nt-176:	176	176	-16.14	-0.16	24.09
nt-177:	177	177	-15.32	-0.22	22.97
nt-178:	178	178	-19.19	-0.16	24.0
nt-179:	179	179	-19.36	-0.12	24.74
nt-180:	180	180	-19.15	-0.13	24.58
nt-181:	181	181	-18.99	-0.14	24.54
nt-182:	182	182	-16.68	-0.13	23.04
nt-183:	183	183	-16.45	-0.14	22.97
nt-184:	184	184	-16.01	-0.16	23.58
nt-185:	185	185	-22.44	-0.41	24.01
nt-186:	186	186	-21.85	-0.45	23.32
nt-187:	152	187	-19.71	-0.44	23.67
nt-188:	151	188	-19.71	-0.44	23.67
nt-189:	150	189	-19.71	-0.44	23.67
nt-190:	149	190	-19.71	-0.44	23.67
nt-191:	148	191	-19.91	-0.47	23.6
nt-192:	192	192	-17.65	-0.2	23.51
nt-193:	145	193	-21.04	-0.64	23.48
nt-194:	144	194	-21.04	-0.64	23.48
nt-195:	143	195	-21.04	-0.64	23.48
nt-196:	142	196	-21.04	-0.64	23.48
nt-197:	197	197	-19.76	-0.28	24.44
nt-198:	141	198	-21.35	-0.69	23.27
nt-199:	140	199	-21.35	-0.69	23.27
nt-200:	139	200	-21.35	-0.69	23.27
nt-201:	201	201	-16.89	-0.17	24.0
nt-202:	202	202	-16.68	-0.17	23.96
nt-203:	203	203	-15.16	-0.15	22.55
nt-204:	204	204	-15.02	-0.15	22.48
nt-205:	205	205	-14.89	-0.16	22.42
nt-206*:	206	128	-24.17	-0.88	24.21
nt-207:	127	207	-24.17	-0.88	24.21
nt-208:	126	208	-24.17	-0.88	24.21
nt-209:	125	209	-24.17	-0.88	24.21
nt-210:	124	210	-24.82	-0.97	24.14
nt-211:	211	211	-14.33	-0.17	21.05
nt-212:	212	212	-13.77	-0.21	20.33
nt-213:	213	213	-13.78	-0.23	20.11
nt-214:	214	214	-13.77	-0.25	19.86
nt-215:	215	215	-12.77	-0.22	20.51
nt-216:	121	216	-24.93	-1.13	22.29
nt-217:	120	217	-24.93	-1.13	22.29
nt-218:	119	218	-24.93	-1.13	22.29
nt-219:	219	219	-12.05	-0.14	20.46
nt-220:	117	220	-24.93	-1.13	22.29
nt-221:	115	221	-25.55	-1.23	22.25
nt-222:	114	222	-25.55	-1.23	22.25
nt-223:	223	223	-12.45	-0.15	19.16
nt-224:	224	224	-13.98	-0.24	20.35
nt-225:	225	225	-12.94	-0.19	20.25
nt-226:	226	226	-12.9	-0.16	20.3
nt-227:	227	227	-13.45	-0.17	20.32
nt-228:	228	228	-14.85	-0.28	20.86
nt-229:	229	229	-14.18	-0.22	20.88
nt-230:	230	230	-13.32	-0.19	18.77
nt-231*:	231	317	-17.27	-0.53	19.49
nt-232*:	232	316	-17.27	-0.53	19.49
nt-233:	233	233	-13.86	-0.16	20.71
nt-234:	234	234	-14.32	-0.16	21.03
nt-235:	235	235	-14.34	-0.14	20.19
nt-236:	236	236	-14.43	-0.15	20.13
nt-237*:	237	261	-20.16	-0.59	21.52
nt-238*:	238	260	-20.16	-0.59	21.52
nt-239*:	239	259	-20.16	-0.59	21.52
nt-240:	240	240	-14.88	-0.21	20.83
nt-241:	241	241	-15.0	-0.22	20.82
nt-242:	242	242	-15.14	-0.23	20.82
nt-243:	243	256	-15.13	-0.23	20.03
nt-244:	244	255	-15.48	-0.25	20.09
nt-245:	245	254	-15.48	-0.25	20.09
nt-246:	246	253	-15.48	-0.25	20.09
nt-247:	247	252	-15.48	-0.25	20.09
nt-248:	248	248	-16.05	-0.32	20.83
nt-249:	249	249	-16.2	-0.33	20.89
nt-250:	250	250	-16.35	-0.33	20.97
nt-251:	251	251	-16.51	-0.34	20.99
nt-252:	247	252	-15.48	-0.25	20.09
nt-253:	246	253	-15.48	-0.25	20.09
nt-254:	245	254	-15.48	-0.25	20.09
nt-255:	244	255	-15.48	-0.25	20.09
nt-256:	243	256	-15.13	-0.23	20.03
nt-257:	257	257	-16.7	-0.36	20.02
nt-258:	258	258	-16.72	-0.34	19.96
nt-259*:	259	356	-33.35	-1.39	29.29
nt-260:	260	260	-28.11	-0.95	23.22
nt-261:	261	261	-32.06	-1.18	24.26
nt-262:	262	355	-33.36	-1.49	24.13
nt-263:	263	354	-33.36	-1.49	24.13
nt-264:	264	353	-33.13	-1.46	23.99
nt-265:	265	352	-33.13	-1.46	23.99
nt-266:	266	351	-33.13	-1.46	23.99
nt-267:	267	350	-33.13	-1.46	23.99
nt-268:	268	349	-33.13	-1.46	23.99
nt-269:	269	348	-33.13	-1.46	23.99
nt-270:	270	270	-18.78	-0.44	21.12
nt-271:	271	271	-18.06	-0.37	20.24
nt-272:	272	272	-18.2	-0.38	20.22
nt-273:	273	273	-20.22	-0.56	20.47
nt-274:	274	274	-20.08	-0.57	20.04
nt-275:	275	344	-31.88	-1.21	24.59
nt-276:	276	343	-31.88	-1.21	24.59
nt-277:	277	342	-31.88	-1.21	24.59
nt-278:	278	278	-18.51	-0.49	20.64
nt-279:	279	279	-18.27	-0.5	20.29
nt-280:	280	280	-18.55	-0.51	20.49
nt-281:	281	339	-30.11	-0.88	25.15
nt-282:	282	282	-18.76	-0.55	19.71
nt-283:	283	283	-17.69	-0.52	18.68
nt-284:	284	284	-18.01	-0.52	18.84
nt-285:	285	335	-29.88	-0.83	25.4
nt-286:	286	334	-29.88	-0.83	25.4
nt-287:	287	333	-29.88	-0.83	25.4
nt-288:	288	288	-18.32	-0.54	18.75
nt-289:	289	289	-19.55	-0.5	20.9
nt-290:	290	330	-29.88	-0.83	25.4
nt-291:	291	329	-29.88	-0.83	25.4
nt-292:	292	328	-29.88	-0.83	25.4
nt-293:	293	327	-29.88	-0.83	25.4
nt-294:	294	326	-29.88	-0.83	25.4
nt-295:	295	325	-29.88	-0.83	25.4
nt-296:	296	324	-29.88	-0.83	25.4
nt-297:	297	297	-20.17	-0.55	19.31
nt-298:	298	321	-29.88	-0.83	25.4
nt-299:	299	299	-21.84	-0.57	21.54
nt-300:	300	319	-29.88	-0.83	25.4
nt-301:	301	301	-25.63	-0.72	21.92
nt-302:	302	302	-27.07	-0.68	23.47
nt-303:	303	303	-24.98	-0.67	23.67
nt-304:	304	314	-29.88	-0.83	25.4
nt-305:	305	313	-29.88	-0.83	25.4
nt-306:	306	306	-24.16	-0.6	23.74
nt-307:	307	307	-24.36	-0.59	23.97
nt-308:	308	308	-26.28	-0.62	25.2
nt-309:	309	309	-26.54	-0.6	25.48
nt-310:	310	310	-28.46	-0.63	25.01
nt-311:	311	311	-28.64	-0.62	25.24
nt-312:	312	312	-27.33	-0.55	26.48
nt-313:	305	313	-29.88	-0.83	25.4
nt-314:	304	314	-29.88	-0.83	25.4
nt-315:	315	315	-24.43	-0.68	22.79
nt-316:	316	316	-27.51	-0.73	24.18
nt-317:	317	317	-27.67	-0.72	24.55
nt-318:	318	318	-28.06	-0.7	24.88
nt-319:	300	319	-29.88	-0.83	25.4
nt-320:	320	320	-29.89	-0.55	26.52
nt-321:	298	321	-29.88	-0.83	25.4
nt-322*:	322	297	-29.88	-0.83	25.4
nt-323:	323	323	-27.35	-0.74	24.0
nt-324:	296	324	-29.88	-0.83	25.4
nt-325:	295	325	-29.88	-0.83	25.4
nt-326:	294	326	-29.88	-0.83	25.4
nt-327:	293	327	-29.88	-0.83	25.4
nt-328:	292	328	-29.88	-0.83	25.4
nt-329:	291	329	-29.88	-0.83	25.4
nt-330:	290	330	-29.88	-0.83	25.4
nt-331:	331	331	-28.8	-0.41	26.48
nt-332*:	332	288	-29.88	-0.83	25.4
nt-333:	287	333	-29.88	-0.83	25.4
nt-334:	286	334	-29.88	-0.83	25.4
nt-335:	285	335	-29.88	-0.83	25.4
nt-336*:	336	284	-29.88	-0.83	25.4
nt-337*:	337	283	-29.88	-0.83	25.4
nt-338*:	338	282	-29.88	-0.83	25.4
nt-339:	281	339	-30.11	-0.88	25.15
nt-340*:	340	303	-31.8	-0.72	23.48
nt-341*:	341	300	-33.2	-1.06	21.94
nt-342:	277	342	-31.88	-1.21	24.59
nt-343:	276	343	-31.88	-1.21	24.59
nt-344:	275	344	-31.88	-1.21	24.59
nt-345:	345	345	-29.44	-0.55	27.34
nt-346*:	346	272	-33.13	-1.46	23.99
nt-347*:	347	271	-33.13	-1.46	23.99
nt-348:	269	348	-33.13	-1.46	23.99
nt-349:	268	349	-33.13	-1.46	23.99
nt-350:	267	350	-33.13	-1.46	23.99
nt-351:	266	351	-33.13	-1.46	23.99
nt-352:	265	352	-33.13	-1.46	23.99
nt-353:	264	353	-33.13	-1.46	23.99
nt-354:	263	354	-33.36	-1.49	24.13
nt-355:	262	355	-33.36	-1.49	24.13
nt-356*:	356	287	-33.41	-1.15	21.67
nt-357*:	357	286	-33.41	-1.15	21.67
nt-358*:	358	285	-33.41	-1.15	21.67
nt-359*:	359	281	-33.41	-1.15	21.67
nt-360*:	360	280	-33.41	-1.15	21.67
nt-361*:	361	279	-33.41	-1.15	21.67
nt-362*:	362	278	-33.41	-1.15	21.67
nt-363*:	363	277	-33.41	-1.15	21.67
nt-364*:	364	276	-33.41	-1.15	21.67
nt-365*:	365	275	-33.4	-1.16	21.42
nt-366:	366	366	-32.69	-0.89	25.9
nt-367:	367	367	-32.99	-1.0	25.22
nt-368:	368	368	-33.32	-1.13	23.91
nt-369:	369	369	-33.35	-1.11	23.31
nt-370*:	370	270	-34.04	-1.39	19.11
nt-371*:	371	269	-34.04	-1.39	19.11
nt-372*:	372	268	-34.04	-1.39	19.11
nt-373*:	373	267	-34.04	-1.39	19.11
nt-374*:	374	266	-34.16	-1.41	18.78
nt-375:	375	392	-32.37	-0.56	27.01
nt-376:	376	376	-30.46	-0.41	28.39
nt-377:	377	390	-32.37	-0.56	27.01
nt-378:	378	389	-32.37	-0.56	27.01
nt-379:	379	379	-28.08	-0.2	28.48
nt-380:	380	380	-29.47	-0.31	28.12
nt-381:	381	381	-28.63	-0.2	27.97
nt-382:	382	382	-28.62	-0.19	28.2
nt-383:	383	383	-28.41	-0.13	28.92
nt-384:	384	384	-29.03	-0.15	29.61
nt-385:	385	385	-31.57	-0.47	28.7
nt-386:	386	386	-31.4	-0.45	28.27
nt-387:	387	387	-31.54	-0.48	27.9
nt-388*:	388	379	-32.37	-0.56	27.01
nt-389:	378	389	-32.37	-0.56	27.01
nt-390:	377	390	-32.37	-0.56	27.01
nt-391:	391	391	-32.56	-0.57	26.82
nt-392:	375	392	-32.37	-0.56	27.01
nt-393*:	393	374	-32.37	-0.56	27.01
nt-394*:	394	373	-32.37	-0.56	27.01
nt-395*:	395	372	-32.34	-0.55	27.2
nt-396*:	396	371	-32.3	-0.54	27.21
nt-397*:	397	370	-31.96	-0.42	25.89
nt-398:	398	398	-31.8	-0.55	28.39
nt-399:	399	399	-34.83	-1.02	34.24
nt-400*:	400	417	-35.26	-0.89	34.14
nt-401*:	401	416	-35.26	-0.89	34.14
nt-402*:	402	415	-35.26	-0.89	34.14
nt-403:	403	403	-28.6	-0.05	30.4
nt-404:	404	404	-28.73	-0.06	30.32
nt-405:	405	405	-28.78	-0.1	29.94
nt-406:	406	406	-30.73	-0.44	28.67
nt-407:	407	407	-30.49	-0.39	28.53
nt-408:	408	408	-30.61	-0.41	28.95
nt-409:	409	409	-34.54	-0.76	33.71
nt-410:	410	410	-34.91	-0.82	34.33
nt-411:	411	411	-31.46	-0.31	32.83
nt-412:	412	412	-31.61	-0.33	33.04
nt-413:	413	413	-30.95	-0.27	31.34
nt-414:	414	414	-34.89	-0.79	31.09
nt-415:	415	415	-34.82	-0.83	33.39
nt-416:	416	416	-28.4	-0.12	29.68
nt-417*:	417	389	-33.68	-0.66	29.36
nt-418:	418	418	-29.34	-0.18	30.49
nt-419:	419	419	-29.32	-0.18	30.34
nt-420:	420	420	-29.32	-0.17	30.68
nt-421:	421	421	-29.69	-0.21	30.59
nt-422:	422	422	-29.9	-0.24	30.59
nt-423:	423	423	-30.14	-0.27	30.64
nt-424:	424	424	-30.41	-0.32	30.2
nt-425:	425	425	-30.59	-0.35	30.16
nt-426:	426	426	-30.73	-0.35	30.41
nt-427*:	427	514	-37.02	-1.13	31.47
nt-428*:	428	513	-37.2	-1.13	31.57
nt-429*:	429	512	-37.35	-1.13	31.78
nt-430*:	430	511	-37.35	-1.13	31.78
nt-431*:	431	510	-39.39	-1.43	31.37
nt-432*:	432	509	-39.39	-1.43	31.37
nt-433*:	433	508	-39.39	-1.43	31.37
nt-434*:	434	507	-39.39	-1.43	31.37
nt-435:	435	435	-32.3	-0.61	29.86
nt-436:	436	436	-32.46	-0.63	29.84
nt-437:	437	437	-32.65	-0.66	29.91
nt-438:	438	438	-32.85	-0.69	29.94
nt-439:	439	439	-33.05	-0.71	29.99
nt-440:	440	440	-34.12	-0.83	29.92
nt-441:	441	475	-39.01	-1.35	30.92
nt-442:	442	442	-37.72	-1.23	30.6
nt-443:	443	443	-37.85	-1.26	30.54
nt-444:	444	472	-38.17	-1.28	30.25
nt-445:	445	471	-37.43	-1.17	29.86
nt-446:	446	470	-37.26	-1.17	29.69
nt-447:	447	469	-37.14	-1.16	29.59
nt-448:	448	468	-37.14	-1.16	29.59
nt-449:	449	449	-34.63	-0.88	30.04
nt-450:	450	466	-37.14	-1.16	29.59
nt-451:	451	465	-37.14	-1.16	29.59
nt-452:	452	464	-37.14	-1.16	29.59
nt-453:	453	463	-37.14	-1.16	29.59
nt-454:	454	462	-37.14	-1.16	29.59
nt-455:	455	461	-37.14	-1.16	29.59
nt-456:	456	460	-37.14	-1.16	29.59
nt-457:	457	457	-36.07	-1.04	29.81
nt-458:	458	458	-36.44	-1.09	29.45
nt-459:	459	459	-37.27	-1.17	29.48
nt-460:	456	460	-37.14	-1.16	29.59
nt-461:	455	461	-37.14	-1.16	29.59
nt-462:	454	462	-37.14	-1.16	29.59
nt-463:	453	463	-37.14	-1.16	29.59
nt-464:	452	464	-37.14	-1.16	29.59
nt-465:	451	465	-37.14	-1.16	29.59
nt-466:	450	466	-37.14	-1.16	29.59
nt-467:	467	467	-37.54	-1.21	29.13
nt-468:	448	468	-37.14	-1.16	29.59
nt-469:	447	469	-37.14	-1.16	29.59
nt-470:	446	470	-37.26	-1.17	29.69
nt-471:	445	471	-37.43	-1.17	29.86
nt-472:	444	472	-38.17	-1.28	30.25
nt-473:	473	473	-37.43	-1.17	29.78
nt-474:	474	474	-38.64	-1.33	30.09
nt-475:	441	475	-39.01	-1.35	30.92
nt-476:	476	503	-41.33	-1.69	28.35
nt-477:	477	502	-40.79	-1.59	28.2
nt-478:	478	501	-40.79	-1.59	28.2
nt-479:	479	500	-40.79	-1.59	28.2
nt-480:	480	480	-39.09	-1.35	28.27
nt-481:	481	499	-40.79	-1.59	28.2
nt-482:	482	498	-40.79	-1.59	28.2
nt-483:	483	497	-40.79	-1.59	28.2
nt-484:	484	496	-40.79	-1.59	28.2
nt-485:	485	485	-40.65	-1.57	28.71
nt-486:	486	486	-40.37	-1.55	28.35
nt-487:	487	487	-40.73	-1.59	28.21
nt-488:	488	488	-39.47	-1.47	27.59
nt-489:	489	489	-40.08	-1.52	28.72
nt-490:	490	490	-40.42	-1.54	29.06
nt-491:	491	491	-40.36	-1.54	28.95
nt-492:	492	492	-39.27	-1.45	28.35
nt-493:	493	493	-39.19	-1.43	27.95
nt-494:	494	494	-39.01	-1.44	27.84
nt-495:	495	495	-39.06	-1.42	28.12
nt-496:	484	496	-40.79	-1.59	28.2
nt-497:	483	497	-40.79	-1.59	28.2
nt-498:	482	498	-40.79	-1.59	28.2
nt-499:	481	499	-40.79	-1.59	28.2
nt-500:	479	500	-40.79	-1.59	28.2
nt-501:	478	501	-40.79	-1.59	28.2
nt-502:	477	502	-40.79	-1.59	28.2
nt-503:	476	503	-41.33	-1.69	28.35
nt-504:	504	504	-39.21	-1.61	28.02
nt-505:	505	505	-39.73	-1.63	28.27
nt-506:	506	506	-39.36	-1.43	29.91
nt-507*:	507	552	-40.49	-1.72	25.59
nt-508*:	508	551	-40.49	-1.72	25.59
nt-509*:	509	550	-40.49	-1.72	25.59
nt-510*:	510	544	-40.21	-1.72	25.71
nt-511:	511	543	-41.11	-1.87	25.78
nt-512:	512	542	-40.65	-1.83	25.75
nt-513:	513	541	-40.37	-1.77	25.56
nt-514:	514	540	-40.26	-1.77	25.44
nt-515:	515	539	-40.16	-1.78	25.36
nt-516:	516	538	-40.17	-1.78	25.36
nt-517:	517	537	-40.16	-1.77	25.41
nt-518:	518	536	-40.16	-1.77	25.41
nt-519:	519	535	-40.16	-1.77	25.41
nt-520:	520	534	-40.16	-1.77	25.41
nt-521:	521	533	-40.16	-1.77	25.41
nt-522:	522	532	-40.16	-1.77	25.41
nt-523:	523	531	-40.16	-1.77	25.41
nt-524:	524	524	-39.8	-1.74	25.53
nt-525:	525	525	-39.19	-1.65	26.14
nt-526:	526	526	-39.47	-1.67	26.08
nt-527:	527	527	-39.87	-1.71	26.04
nt-528:	528	528	-39.57	-1.7	25.85
nt-529:	529	529	-39.31	-1.71	25.74
nt-530:	530	530	-37.0	-1.8	24.41
nt-531:	523	531	-40.16	-1.77	25.41
nt-532:	522	532	-40.16	-1.77	25.41
nt-533:	521	533	-40.16	-1.77	25.41
nt-534:	520	534	-40.16	-1.77	25.41
nt-535:	519	535	-40.16	-1.77	25.41
nt-536:	518	536	-40.16	-1.77	25.41
nt-537:	517	537	-40.16	-1.77	25.41
nt-538:	516	538	-40.17	-1.78	25.36
nt-539:	515	539	-40.16	-1.78	25.36
nt-540:	514	540	-40.26	-1.77	25.44
nt-541:	513	541	-40.37	-1.77	25.56
nt-542:	512	542	-40.65	-1.83	25.75
nt-543:	511	543	-41.11	-1.87	25.78
nt-544:	544	544	-26.9	-1.62	22.09
nt-545:	545	545	-31.79	-1.67	23.34
nt-546:	546	546	-32.98	-1.67	23.36
nt-547:	547	547	-32.93	-1.65	23.36
nt-548:	548	548	-32.51	-1.65	23.21
nt-549:	549	549	-32.18	-1.64	23.14
nt-550:	550	550	-24.04	-1.56	21.54
nt-551:	551	551	-24.21	-1.51	21.72
nt-552:	552	552	-25.67	-1.58	22.33
nt-553:	553	553	-28.58	-1.72	21.54
nt-554:	554	554	-33.2	-1.66	23.52
nt-555:	555	555	-32.76	-1.59	23.47
nt-556:	556	556	-29.25	-1.48	22.46
nt-557:	557	557	-29.3	-1.49	22.53
nt-558:	558	558	-28.25	-1.42	22.37
nt-559*:	559	587	-33.7	-1.92	22.89
nt-560:	560	560	-33.16	-1.72	22.45
nt-561*:	561	585	-33.7	-1.92	22.89
nt-562:	562	562	-25.18	-1.35	21.79
nt-563:	563	563	-25.99	-1.36	22.12
nt-564:	564	564	-24.78	-1.41	21.75
nt-565:	565	565	-20.38	-1.32	21.18
nt-566:	566	566	-19.92	-1.31	21.17
nt-567:	567	567	-34.49	-1.75	23.1
nt-568:	568	628	-16.2	-1.26	20.19
nt-569:	569	627	-16.21	-1.26	20.17
nt-570:	570	626	-16.21	-1.26	20.17
nt-571:	571	625	-16.21	-1.26	20.17
nt-572:	572	572	-35.09	-1.7	23.91
nt-573:	573	573	-34.38	-1.57	24.23
nt-574:	574	574	-33.71	-1.55	24.18
nt-575:	575	620	-16.21	-1.26	20.17
nt-576:	576	619	-16.21	-1.26	20.17
nt-577:	577	577	-32.33	-1.61	23.92
nt-578:	578	578	-18.74	-1.24	21.65
nt-579:	579	616	-16.21	-1.26	20.17
nt-580:	580	615	-16.21	-1.26	20.17
nt-581:	581	581	-23.07	-1.43	22.02
nt-582:	582	582	-22.9	-1.42	22.2
nt-583:	583	583	-18.09	-1.22	22.12
nt-584:	584	584	-17.76	-1.22	22.27
nt-585:	585	585	-17.2	-1.19	23.1
nt-586:	586	586	-21.49	-1.39	23.11
nt-587:	587	587	-17.98	-1.19	23.27
nt-588:	588	588	-17.47	-1.19	23.41
nt-589:	589	589	-17.22	-1.19	23.63
nt-590:	590	590	-16.97	-1.18	23.77
nt-591:	591	591	-17.01	-1.17	23.96
nt-592:	592	592	-16.52	-1.17	24.16
nt-593:	593	593	-20.86	-1.36	23.99
nt-594:	594	594	-20.69	-1.35	24.19
nt-595:	595	595	-20.51	-1.34	24.39
nt-596:	596	596	-20.33	-1.33	24.58
nt-597:	597	597	-20.31	-1.31	24.77
nt-598:	598	598	-20.17	-1.31	24.88
nt-599:	599	599	-17.31	-1.1	25.37
nt-600:	600	600	-17.02	-1.1	25.43
nt-601:	601	601	-16.87	-1.1	25.54
nt-602:	602	602	-17.13	-1.09	25.76
nt-603:	603	603	-17.0	-1.09	25.8
nt-604:	604	604	-19.3	-1.31	25.3
nt-605:	605	605	-19.35	-1.3	25.46
nt-606:	606	606	-16.52	-1.09	25.99
nt-607:	607	607	-16.42	-1.09	26.06
nt-608:	608	608	-16.32	-1.09	26.16
nt-609:	609	609	-16.52	-1.2	23.75
nt-610:	610	610	-16.41	-1.2	23.83
nt-611:	611	611	-16.29	-1.1	26.04
nt-612:	612	612	-16.2	-1.07	26.48
nt-613:	613	613	-17.89	-1.19	26.03
nt-614:	614	614	-16.74	-1.25	21.33
nt-615:	580	615	-16.21	-1.26	20.17
nt-616:	579	616	-16.21	-1.26	20.17
nt-617:	617	617	-17.69	-1.27	21.69
nt-618*:	618	577	-16.21	-1.26	20.17
nt-619:	576	619	-16.21	-1.26	20.17
nt-620:	575	620	-16.21	-1.26	20.17
nt-621:	621	621	-17.61	-1.13	26.36
nt-622*:	622	574	-16.21	-1.26	20.17
nt-623*:	623	573	-16.21	-1.26	20.17
nt-624*:	624	572	-16.21	-1.26	20.17
nt-625:	571	625	-16.21	-1.26	20.17
nt-626:	570	626	-16.21	-1.26	20.17
nt-627:	569	627	-16.21	-1.26	20.17
nt-628:	568	628	-16.2	-1.26	20.19
nt-629*:	629	567	-15.93	-1.28	20.03
nt-630:	630	630	-16.64	-0.99	26.74
nt-631:	631	631	-16.56	-0.98	26.89
nt-632:	632	632	-16.48	-0.97	27.0
nt-633:	633	633	-17.48	-0.89	30.25
nt-634:	634	681	-17.43	-0.93	31.36
nt-635:	635	680	-17.39	-0.93	31.3
nt-636:	636	679	-17.39	-0.93	31.3
nt-637:	637	678	-17.39	-0.93	31.3
nt-638:	638	677	-17.39	-0.93	31.3
nt-639:	639	676	-17.39	-0.93	31.3
nt-640:	640	675	-17.39	-0.93	31.3
nt-641:	641	674	-17.39	-0.93	31.3
nt-642:	642	673	-17.39	-0.93	31.3
nt-643:	643	672	-17.39	-0.93	31.3
nt-644:	644	644	-16.3	-0.93	27.67
nt-645:	645	645	-16.33	-0.96	27.6
nt-646:	646	646	-16.71	-0.94	28.04
nt-647:	647	670	-17.39	-0.93	31.3
nt-648:	648	669	-17.39	-0.93	31.3
nt-649:	649	668	-17.39	-0.93	31.3
nt-650:	650	667	-17.39	-0.93	31.3
nt-651:	651	666	-17.39	-0.93	31.3
nt-652:	652	665	-17.39	-0.93	31.3
nt-653:	653	664	-17.39	-0.93	31.3
nt-654:	654	654	-17.42	-0.95	29.06
nt-655:	655	655	-17.92	-0.93	29.43
nt-656:	656	656	-17.9	-0.91	29.12
nt-657:	657	657	-16.98	-0.87	29.66
nt-658:	658	658	-17.03	-0.87	29.9
nt-659:	659	659	-16.73	-0.9	29.52
nt-660:	660	660	-16.88	-0.9	29.71
nt-661:	661	661	-16.97	-0.9	29.9
nt-662:	662	662	-17.12	-0.89	30.08
nt-663:	663	663	-17.22	-0.88	30.17
nt-664:	653	664	-17.39	-0.93	31.3
nt-665:	652	665	-17.39	-0.93	31.3
nt-666:	651	666	-17.39	-0.93	31.3
nt-667:	650	667	-17.39	-0.93	31.3
nt-668:	649	668	-17.39	-0.93	31.3
nt-669:	648	669	-17.39	-0.93	31.3
nt-670:	647	670	-17.39	-0.93	31.3
nt-671:	671	671	-19.87	-0.91	30.42
nt-672:	643	672	-17.39	-0.93	31.3
nt-673:	642	673	-17.39	-0.93	31.3
nt-674:	641	674	-17.39	-0.93	31.3
nt-675:	640	675	-17.39	-0.93	31.3
nt-676:	639	676	-17.39	-0.93	31.3
nt-677:	638	677	-17.39	-0.93	31.3
nt-678:	637	678	-17.39	-0.93	31.3
nt-679:	636	679	-17.39	-0.93	31.3
nt-680:	635	680	-17.39	-0.93	31.3
nt-681:	634	681	-17.43	-0.93	31.36
nt-682:	682	682	-19.33	-0.93	30.6
nt-683:	683	683	-21.42	-0.91	30.97
nt-684:	684	684	-21.45	-0.89	31.09
nt-685:	685	685	-21.48	-0.88	31.22
nt-686:	686	686	-24.55	-0.92	28.46
nt-687:	687	687	-25.1	-0.93	29.41
nt-688:	688	688	-24.91	-0.89	28.84
nt-689:	689	689	-23.58	-0.82	29.27
nt-690:	690	690	-21.17	-0.83	33.35
nt-691:	691	691	-22.87	-0.94	32.45
nt-692*:	692	618	-16.73	-0.76	36.0
nt-693:	693	693	-26.92	-0.96	31.0
nt-694*:	694	616	-16.73	-0.76	36.0
nt-695*:	695	615	-16.73	-0.76	36.0
nt-696*:	696	614	-16.69	-0.78	35.94
nt-697:	697	697	-18.85	-0.74	31.43
nt-698:	698	698	-19.04	-0.74	31.45
nt-699:	699	699	-21.52	-0.8	30.84
nt-700:	700	700	-21.96	-0.8	31.28
nt-701:	701	701	-22.62	-0.8	30.79
nt-702:	702	718	-23.29	-0.83	28.88
nt-703:	703	717	-23.52	-0.84	29.01
nt-704:	704	716	-23.52	-0.84	29.01
nt-705:	705	715	-23.52	-0.84	29.01
nt-706:	706	714	-23.52	-0.84	29.01
nt-707:	707	707	-22.65	-0.78	30.45
nt-708:	708	708	-24.26	-0.8	31.32
nt-709:	709	709	-24.38	-0.8	31.26
nt-710:	710	710	-24.53	-0.79	31.29
nt-711:	711	711	-23.99	-0.81	29.75
nt-712:	712	712	-24.12	-0.81	29.65
nt-713:	713	713	-23.91	-0.84	29.33
nt-714:	706	714	-23.52	-0.84	29.01
nt-715:	705	715	-23.52	-0.84	29.01
nt-716:	704	716	-23.52	-0.84	29.01
nt-717:	703	717	-23.52	-0.84	29.01
nt-718:	702	718	-23.29	-0.83	28.88
nt-719:	719	731	-24.17	-0.88	27.49
nt-720:	720	730	-24.08	-0.86	27.65
nt-721:	721	729	-24.08	-0.86	27.65
nt-722:	722	728	-24.08	-0.86	27.65
nt-723:	723	723	-23.76	-0.79	28.42
nt-724:	724	724	-23.89	-0.78	28.18
nt-725:	725	725	-24.64	-0.8	30.56
nt-726:	726	726	-24.72	-0.81	30.51
nt-727:	727	727	-24.79	-0.81	30.46
nt-728:	722	728	-24.08	-0.86	27.65
nt-729:	721	729	-24.08	-0.86	27.65
nt-730:	720	730	-24.08	-0.86	27.65
nt-731:	719	731	-24.17	-0.88	27.49
nt-732:	732	732	-24.09	-0.91	25.93
nt-733*:	733	696	-20.91	-0.7	26.23
nt-734*:	734	695	-20.91	-0.7	26.23
nt-735*:	735	694	-20.91	-0.7	26.23
nt-736:	736	736	-29.74	-0.79	27.58
nt-737:	737	737	-29.81	-0.82	27.9
nt-738:	738	738	-29.49	-0.8	30.36
nt-739:	739	739	-29.53	-0.8	30.16
nt-740:	740	765	-29.47	-0.68	28.11
nt-741:	741	764	-29.55	-0.69	28.05
nt-742:	742	742	-24.86	-0.69	30.47
nt-743:	743	743	-27.37	-0.93	31.65
nt-744:	744	744	-28.67	-0.81	29.81
nt-745:	745	760	-30.1	-0.86	27.43
nt-746:	746	759	-30.1	-0.86	27.43
nt-747:	747	758	-30.1	-0.86	27.43
nt-748:	748	757	-30.1	-0.86	27.43
nt-749:	749	749	-28.34	-0.8	27.3
nt-750:	750	750	-28.44	-0.8	27.33
nt-751:	751	751	-28.51	-0.78	29.15
nt-752:	752	752	-28.66	-0.79	27.36
nt-753:	753	753	-28.58	-0.79	27.9
nt-754:	754	754	-28.7	-0.78	27.95
nt-755:	755	755	-28.83	-0.78	28.02
nt-756:	756	756	-29.47	-0.78	30.24
nt-757:	748	757	-30.1	-0.86	27.43
nt-758:	747	758	-30.1	-0.86	27.43
nt-759:	746	759	-30.1	-0.86	27.43
nt-760:	745	760	-30.1	-0.86	27.43
nt-761:	761	761	-29.82	-0.69	28.17
nt-762*:	762	743	-29.61	-0.7	28.08
nt-763*:	763	742	-29.61	-0.7	28.08
nt-764:	741	764	-29.55	-0.69	28.05
nt-765:	740	765	-29.47	-0.68	28.11
nt-766*:	766	693	-31.72	-1.48	24.23
nt-767*:	767	692	-31.72	-1.48	24.23
nt-768:	768	768	-30.62	-1.14	26.58
nt-769:	769	769	-30.61	-1.08	24.11
nt-770*:	770	731	-29.48	-0.5	28.96
nt-771:	771	771	-30.75	-0.68	28.52
nt-772:	772	772	-29.23	-0.48	28.73
nt-773:	773	773	-29.4	-0.77	28.35
nt-774:	774	774	-29.6	-0.67	30.08
nt-775:	775	775	-29.91	-0.7	28.62
nt-776:	776	776	-30.06	-0.74	26.64
nt-777:	777	777	-29.5	-0.7	28.04
nt-778:	778	778	-29.55	-0.71	27.56
nt-779:	779	798	-29.89	-0.79	25.31
nt-780:	780	797	-29.83	-0.78	25.33
nt-781:	781	796	-29.83	-0.78	25.33
nt-782:	782	795	-29.83	-0.78	25.33
nt-783:	783	794	-29.83	-0.78	25.33
nt-784:	784	793	-29.83	-0.78	25.33
nt-785:	785	792	-29.83	-0.78	25.33
nt-786:	786	786	-29.72	-0.77	25.41
nt-787:	787	787	-29.63	-0.77	25.42
nt-788:	788	788	-29.56	-0.77	25.34
nt-789:	789	789	-29.49	-0.78	25.25
nt-790:	790	790	-29.45	-0.75	26.63
nt-791:	791	791	-29.16	-0.73	27.11
nt-792:	785	792	-29.83	-0.78	25.33
nt-793:	784	793	-29.83	-0.78	25.33
nt-794:	783	794	-29.83	-0.78	25.33
nt-795:	782	795	-29.83	-0.78	25.33
nt-796:	781	796	-29.83	-0.78	25.33
nt-797:	780	797	-29.83	-0.78	25.33
nt-798:	779	798	-29.89	-0.79	25.31
nt-799:	799	799	-29.07	-0.79	25.03
nt-800:	800	800	-28.95	-0.73	26.1
nt-801:	801	801	-28.25	-0.65	27.05
nt-802:	802	802	-28.19	-0.65	27.18
nt-803:	803	803	-28.13	-0.63	27.32
nt-804:	804	804	-28.4	-0.66	27.15
nt-805:	805	805	-28.49	-0.65	27.22
nt-806:	806	806	-28.74	-0.74	26.5
nt-807:	807	807	-28.74	-0.73	26.47
nt-808:	808	808	-27.34	-0.75	25.6
nt-809:	809	809	-27.51	-0.86	24.32
nt-810:	810	810	-27.57	-0.87	24.19
nt-811:	811	811	-27.62	-1.0	23.56
nt-812:	812	812	-28.19	-0.6	28.2
nt-813*:	813	864	-28.62	-0.78	22.69
nt-814*:	814	863	-28.62	-0.78	22.69
nt-815*:	815	861	-28.56	-0.77	23.21
nt-816*:	816	860	-28.56	-0.77	23.21
nt-817*:	817	859	-28.84	-0.8	23.12
nt-818*:	818	858	-28.84	-0.8	23.12
nt-819*:	819	857	-28.84	-0.8	23.12
nt-820:	820	820	-28.71	-1.01	26.85
nt-821:	821	821	-28.87	-0.95	25.09
nt-822*:	822	870	-28.92	-1.51	22.55
nt-823*:	823	869	-29.17	-1.53	22.26
nt-824*:	824	868	-29.17	-1.53	22.26
nt-825*:	825	867	-29.17	-1.53	22.26
nt-826*:	826	866	-29.17	-1.53	22.26
nt-827:	827	827	-29.71	-0.68	25.12
nt-828:	828	850	-29.93	-1.55	22.73
nt-829:	829	849	-29.93	-1.55	22.73
nt-830:	830	848	-29.93	-1.55	22.73
nt-831:	831	847	-29.93	-1.55	22.73
nt-832:	832	832	-29.78	-0.99	24.21
nt-833:	833	845	-29.42	-1.2	22.92
nt-834:	834	844	-29.42	-1.2	22.92
nt-835:	835	843	-29.42	-1.2	22.92
nt-836:	836	842	-29.42	-1.2	22.92
nt-837:	837	841	-29.42	-1.2	22.92
nt-838:	838	838	-30.01	-1.1	23.8
nt-839:	839	839	-30.02	-1.2	23.41
nt-840:	840	840	-30.09	-1.22	23.29
nt-841:	837	841	-29.42	-1.2	22.92
nt-842:	836	842	-29.42	-1.2	22.92
nt-843:	835	843	-29.42	-1.2	22.92
nt-844:	834	844	-29.42	-1.2	22.92
nt-845:	833	845	-29.42	-1.2	22.92
nt-846:	846	846	-29.84	-1.13	23.17
nt-847:	831	847	-29.93	-1.55	22.73
nt-848:	830	848	-29.93	-1.55	22.73
nt-849:	829	849	-29.93	-1.55	22.73
nt-850:	828	850	-29.93	-1.55	22.73
nt-851:	851	851	-30.95	-1.79	23.85
nt-852:	852	852	-29.33	-1.18	22.57
nt-853:	853	853	-29.59	-1.56	22.11
nt-854:	854	854	-29.45	-1.25	22.38
nt-855:	855	855	-29.6	-1.42	22.82
nt-856:	856	856	-30.1	-1.88	22.5
nt-857:	857	857	-29.41	-1.77	21.87
nt-858:	858	858	-29.43	-1.78	21.72
nt-859:	859	859	-30.54	-1.67	23.47
nt-860:	860	860	-30.97	-1.76	23.72
nt-861:	861	861	-30.68	-1.77	22.42
nt-862:	862	862	-30.23	-1.54	22.87
nt-863:	863	863	-30.56	-1.77	22.41
nt-864:	864	864	-30.69	-1.81	22.06
nt-865:	865	865	-30.5	-1.37	23.08
nt-866:	866	866	-30.85	-1.55	23.18
nt-867*:	867	945	-32.42	-2.2	21.13
nt-868:	868	944	-32.42	-2.2	21.13
nt-869:	869	943	-32.42	-2.2	21.13
nt-870*:	870	942	-32.42	-2.2	21.13
nt-871:	871	871	-30.68	-1.76	23.0
nt-872:	872	872	-30.4	-1.65	22.3
nt-873:	873	873	-30.69	-1.74	22.1
nt-874:	874	874	-30.7	-1.82	22.52
nt-875:	875	935	-33.6	-2.27	19.2
nt-876:	876	934	-33.63	-2.26	19.28
nt-877:	877	933	-33.63	-2.26	19.28
nt-878:	878	932	-33.63	-2.26	19.28
nt-879:	879	931	-33.63	-2.26	19.28
nt-880:	880	930	-33.63	-2.26	19.28
nt-881:	881	929	-33.63	-2.26	19.28
nt-882:	882	882	-32.13	-1.93	20.38
nt-883:	883	883	-32.18	-1.95	20.42
nt-884:	884	884	-32.65	-2.18	20.14
nt-885:	885	885	-32.69	-2.19	20.2
nt-886:	886	886	-30.25	-1.72	22.03
nt-887:	887	887	-30.73	-1.82	21.26
nt-888:	888	928	-33.83	-2.44	19.77
nt-889:	889	927	-33.77	-2.41	19.78
nt-890:	890	926	-33.72	-2.39	20.01
nt-891:	891	925	-33.72	-2.39	20.01
nt-892:	892	924	-33.72	-2.39	20.01
nt-893:	893	923	-33.74	-2.4	19.92
nt-894:	894	922	-33.74	-2.4	19.92
nt-895:	895	895	-33.48	-2.28	21.04
nt-896:	896	896	-33.6	-2.29	20.96
nt-897:	897	897	-33.61	-2.28	20.93
nt-898:	898	898	-33.57	-2.29	20.47
nt-899:	899	919	-33.36	-2.23	20.96
nt-900:	900	918	-33.24	-2.2	21.15
nt-901:	901	917	-33.2	-2.18	21.21
nt-902:	902	916	-33.14	-2.15	21.35
nt-903:	903	915	-33.14	-2.15	21.35
nt-904:	904	914	-33.03	-2.1	21.5
nt-905:	905	913	-33.03	-2.1	21.5
nt-906:	906	912	-33.03	-2.1	21.5
nt-907:	907	907	-32.87	-2.02	21.9
nt-908:	908	908	-32.09	-1.96	21.96
nt-909:	909	909	-32.12	-1.94	22.14
nt-910:	910	910	-32.13	-1.9	22.55
nt-911:	911	911	-32.29	-1.88	22.57
nt-912:	906	912	-33.03	-2.1	21.5
nt-913:	905	913	-33.03	-2.1	21.5
nt-914:	904	914	-33.03	-2.1	21.5
nt-915:	903	915	-33.14	-2.15	21.35
nt-916:	902	916	-33.14	-2.15	21.35
nt-917:	901	917	-33.2	-2.18	21.21
nt-918:	900	918	-33.24	-2.2	21.15
nt-919:	899	919	-33.36	-2.23	20.96
nt-920:	920	920	-33.12	-2.07	20.94
nt-921:	921	921	-33.01	-1.98	21.27
nt-922:	894	922	-33.74	-2.4	19.92
nt-923:	893	923	-33.74	-2.4	19.92
nt-924:	892	924	-33.72	-2.39	20.01
nt-925:	891	925	-33.72	-2.39	20.01
nt-926:	890	926	-33.72	-2.39	20.01
nt-927:	889	927	-33.77	-2.41	19.78
nt-928:	888	928	-33.83	-2.44	19.77
nt-929:	881	929	-33.63	-2.26	19.28
nt-930:	880	930	-33.63	-2.26	19.28
nt-931:	879	931	-33.63	-2.26	19.28
nt-932:	878	932	-33.63	-2.26	19.28
nt-933:	877	933	-33.63	-2.26	19.28
nt-934:	876	934	-33.63	-2.26	19.28
nt-935:	875	935	-33.6	-2.27	19.2
nt-936:	936	936	-31.64	-1.45	20.48
nt-937:	937	937	-31.99	-1.81	20.95
nt-938:	938	938	-31.55	-1.79	21.81
nt-939:	939	939	-31.43	-1.75	22.24
nt-940:	940	940	-31.72	-1.58	21.61
nt-941:	941	941	-31.75	-1.8	22.3
nt-942:	942	942	-31.05	-1.96	21.12
nt-943:	869	943	-32.42	-2.2	21.13
nt-944:	868	944	-32.42	-2.2	21.13
nt-945:	945	945	-31.44	-2.33	18.77
nt-946:	946	946	-32.32	-2.23	21.3
nt-947:	947	947	-31.86	-1.88	20.87
nt-948:	948	948	-32.04	-2.02	19.9
nt-949:	949	949	-32.06	-2.01	19.65
nt-950:	950	950	-31.98	-2.01	19.63
nt-951:	951	951	-31.96	-2.03	19.43
nt-952:	952	952	-31.59	-1.95	19.64
nt-953:	953	953	-31.4	-1.86	20.17
nt-954:	954	954	-31.56	-1.97	19.32
nt-955:	955	955	-31.62	-2.03	19.09
nt-956:	956	956	-31.64	-2.03	18.99
nt-957:	957	957	-31.68	-2.04	18.89
nt-958:	958	958	-31.71	-2.05	18.78
nt-959:	959	959	-31.74	-2.06	18.68
nt-960:	960	960	-31.7	-2.01	18.76
nt-961:	961	961	-31.81	-2.07	18.54
nt-962:	962	962	-31.82	-2.19	19.91
nt-963:	963	963	-32.13	-2.35	18.76
nt-964:	964	964	-32.21	-2.35	18.55
nt-965:	965	965	-31.84	-1.95	18.69
nt-966:	966	966	-31.9	-1.95	18.58
nt-967:	967	967	-31.97	-1.94	18.49
nt-968:	968	968	-32.05	-1.93	18.36
nt-969:	969	969	-32.06	-1.88	18.42
nt-970:	970	970	-32.14	-1.88	18.3
nt-971:	971	971	-32.24	-1.86	18.13
nt-972:	972	972	-32.34	-1.84	18.11
nt-973:	973	991	-32.57	-1.74	18.22
nt-974:	974	990	-32.62	-1.75	18.27
nt-975:	975	989	-32.65	-1.75	18.41
nt-976:	976	988	-32.63	-1.76	18.5
nt-977:	977	987	-32.63	-1.76	18.5
nt-978:	978	986	-32.63	-1.76	18.5
nt-979:	979	985	-32.63	-1.76	18.5
nt-980:	980	984	-32.63	-1.76	18.5
nt-981:	981	981	-32.6	-1.75	18.51
nt-982:	982	982	-32.6	-1.73	18.61
nt-983:	983	983	-32.58	-1.75	18.52
nt-984:	980	984	-32.63	-1.76	18.5
nt-985:	979	985	-32.63	-1.76	18.5
nt-986:	978	986	-32.63	-1.76	18.5
nt-987:	977	987	-32.63	-1.76	18.5
nt-988:	976	988	-32.63	-1.76	18.5
nt-989:	975	989	-32.65	-1.75	18.41
nt-990:	974	990	-32.62	-1.75	18.27
nt-991:	973	991	-32.57	-1.74	18.22
nt-992:	992	992	-33.49	-1.86	17.3
nt-993:	993	993	-33.54	-1.74	17.73
nt-994:	994	994	-33.46	-1.79	16.25
nt-995:	995	1061	-35.93	-2.6	12.1
nt-996:	996	1060	-35.34	-2.27	13.66
nt-997:	997	1059	-35.34	-2.27	13.66
nt-998:	998	1058	-35.34	-2.27	13.66
nt-999:	999	1057	-35.34	-2.27	13.66
nt-1000:	1000	1056	-35.34	-2.27	13.66
nt-1001:	1001	1001	-35.34	-2.27	13.66
nt-1002:	1002	1055	-35.21	-2.24	13.66
nt-1003:	1003	1054	-35.21	-2.24	13.66
nt-1004:	1004	1004	-33.95	-1.79	17.83
nt-1005:	1005	1053	-35.21	-2.24	13.66
nt-1006:	1006	1052	-35.21	-2.24	13.66
nt-1007:	1007	1051	-35.21	-2.24	13.66
nt-1008:	1008	1050	-35.21	-2.24	13.66
nt-1009:	1009	1009	-32.15	-1.4	18.49
nt-1010:	1010	1049	-35.21	-2.24	13.66
nt-1011:	1011	1048	-35.21	-2.24	13.66
nt-1012:	1012	1012	-33.68	-1.77	18.64
nt-1013:	1013	1047	-35.21	-2.24	13.66
nt-1014:	1014	1014	-34.59	-2.07	15.14
nt-1015:	1015	1046	-35.21	-2.24	13.66
nt-1016:	1016	1045	-35.21	-2.24	13.66
nt-1017:	1017	1044	-35.21	-2.24	13.66
nt-1018:	1018	1043	-35.21	-2.24	13.66
nt-1019:	1019	1019	-31.59	-1.28	21.8
nt-1020:	1020	1020	-31.29	-1.15	22.75
nt-1021:	1021	1021	-31.5	-1.21	20.86
nt-1022:	1022	1041	-35.21	-2.24	13.66
nt-1023:	1023	1040	-35.21	-2.24	13.66
nt-1024:	1024	1024	-33.12	-1.6	19.29
nt-1025:	1025	1025	-31.68	-1.21	22.51
nt-1026:	1026	1037	-32.69	-1.55	19.72
nt-1027:	1027	1036	-32.69	-1.55	19.72
nt-1028:	1028	1035	-32.69	-1.55	19.72
nt-1029:	1029	1034	-32.69	-1.55	19.72
nt-1030:	1030	1030	-31.72	-1.3	21.07
nt-1031:	1031	1031	-32.39	-1.4	20.47
nt-1032:	1032	1032	-32.62	-1.52	19.96
nt-1033:	1033	1033	-32.52	-1.48	19.79
nt-1034:	1029	1034	-32.69	-1.55	19.72
nt-1035:	1028	1035	-32.69	-1.55	19.72
nt-1036:	1027	1036	-32.69	-1.55	19.72
nt-1037:	1026	1037	-32.69	-1.55	19.72
nt-1038:	1038	1038	-31.87	-1.3	19.98
nt-1039:	1039	1039	-32.35	-1.34	19.38
nt-1040:	1023	1040	-35.21	-2.24	13.66
nt-1041:	1022	1041	-35.21	-2.24	13.66
nt-1042:	1042	1042	-34.22	-1.82	14.82
nt-1043:	1018	1043	-35.21	-2.24	13.66
nt-1044:	1017	1044	-35.21	-2.24	13.66
nt-1045:	1016	1045	-35.21	-2.24	13.66
nt-1046:	1015	1046	-35.21	-2.24	13.66
nt-1047:	1013	1047	-35.21	-2.24	13.66
nt-1048:	1011	1048	-35.21	-2.24	13.66
nt-1049:	1010	1049	-35.21	-2.24	13.66
nt-1050:	1008	1050	-35.21	-2.24	13.66
nt-1051:	1007	1051	-35.21	-2.24	13.66
nt-1052:	1006	1052	-35.21	-2.24	13.66
nt-1053:	1005	1053	-35.21	-2.24	13.66
nt-1054:	1003	1054	-35.21	-2.24	13.66
nt-1055:	1002	1055	-35.21	-2.24	13.66
nt-1056:	1000	1056	-35.34	-2.27	13.66
nt-1057:	999	1057	-35.34	-2.27	13.66
nt-1058:	998	1058	-35.34	-2.27	13.66
nt-1059:	997	1059	-35.34	-2.27	13.66
nt-1060:	996	1060	-35.34	-2.27	13.66
nt-1061:	995	1061	-35.93	-2.6	12.1
nt-1062:	1062	1062	-35.07	-2.26	13.46
nt-1063:	1063	1063	-31.29	-0.81	25.67
nt-1064:	1064	1064	-31.28	-0.77	25.97
nt-1065:	1065	1065	-31.3	-0.73	26.22
nt-1066:	1066	1066	-32.09	-0.77	23.99
nt-1067:	1067	1067	-33.97	-1.37	16.91
nt-1068:	1068	1068	-31.39	-0.63	25.12
nt-1069:	1069	1069	-31.23	-0.56	25.68
nt-1070:	1070	1070	-34.85	-1.23	17.45
nt-1071:	1071	1071	-34.17	-1.19	17.28
nt-1072*:	1072	1065	-34.1	-1.02	17.97
nt-1073*:	1073	1064	-34.1	-1.02	17.97
nt-1074*:	1074	1063	-34.1	-1.02	17.97
nt-1075*:	1075	1062	-34.12	-0.98	18.05
nt-1076:	1076	1076	-32.13	-0.62	25.78
nt-1077:	1077	1077	-32.21	-0.54	25.05
nt-1078:	1078	1078	-32.2	-0.52	24.92
nt-1079:	1079	1079	-32.34	-0.56	24.49
nt-1080:	1080	1080	-31.63	-0.5	23.21
nt-1081:	1081	1081	-31.59	-0.48	23.36
nt-1082*:	1082	1071	-36.99	-1.37	17.04
nt-1083:	1083	1083	-36.81	-1.4	16.48
nt-1084*:	1084	1069	-36.99	-1.37	17.04
nt-1085*:	1085	1068	-36.99	-1.37	17.04
nt-1086:	1086	1086	-31.28	-0.27	25.5
nt-1087:	1087	1087	-31.98	-0.48	25.93
nt-1088:	1088	1088	-31.96	-0.42	25.54
nt-1089:	1089	1089	-31.79	-0.49	26.56
nt-1090:	1090	1090	-31.71	-0.49	25.33
nt-1091*:	1091	1085	-30.85	-0.38	25.63
nt-1092:	1092	1092	-33.24	-0.51	22.2
nt-1093*:	1093	1083	-30.85	-0.38	25.63
nt-1094*:	1094	1082	-30.85	-0.38	25.63
nt-1095:	1095	1095	-31.95	-0.57	24.38
nt-1096:	1096	1096	-31.7	-0.59	24.71
nt-1097*:	1097	1188	-35.39	-1.18	19.4
nt-1098*:	1098	1187	-35.39	-1.18	19.4
nt-1099*:	1099	1186	-35.39	-1.18	19.4
nt-1100:	1100	1100	-33.39	-0.56	22.97
nt-1101:	1101	1101	-33.11	-0.59	21.73
nt-1102*:	1102	1122	-31.8	-0.4	24.19
nt-1103*:	1103	1121	-31.8	-0.4	24.19
nt-1104*:	1104	1120	-31.8	-0.4	24.19
nt-1105*:	1105	1119	-31.8	-0.4	24.19
nt-1106*:	1106	1118	-31.8	-0.4	24.19
nt-1107:	1107	1107	-32.56	-0.55	24.31
nt-1108:	1108	1108	-32.69	-0.53	24.66
nt-1109:	1109	1109	-32.43	-0.48	24.82
nt-1110:	1110	1110	-32.41	-0.47	24.72
nt-1111:	1111	1111	-31.64	-0.41	24.85
nt-1112*:	1112	1209	-40.49	-1.72	14.86
nt-1113*:	1113	1208	-40.49	-1.72	14.86
nt-1114:	1114	1114	-31.75	-0.4	24.36
nt-1115:	1115	1115	-31.87	-0.41	24.23
nt-1116:	1116	1116	-31.98	-0.42	24.14
nt-1117:	1117	1117	-32.14	-0.43	23.9
nt-1118*:	1118	1203	-40.49	-1.72	14.86
nt-1119*:	1119	1202	-40.49	-1.72	14.86
nt-1120*:	1120	1201	-40.49	-1.72	14.86
nt-1121*:	1121	1200	-40.49	-1.72	14.86
nt-1122*:	1122	1199	-40.49	-1.72	14.86
nt-1123:	1123	1123	-32.97	-0.41	23.94
nt-1124*:	1124	1185	-38.22	-1.1	17.29
nt-1125*:	1125	1184	-38.22	-1.1	17.29
nt-1126*:	1126	1183	-38.22	-1.1	17.29
nt-1127:	1127	1127	-36.08	-0.88	21.54
nt-1128*:	1128	1181	-38.22	-1.1	17.29
nt-1129*:	1129	1180	-38.22	-1.1	17.29
nt-1130*:	1130	1179	-38.22	-1.1	17.29
nt-1131*:	1131	1178	-38.22	-1.1	17.29
nt-1132:	1132	1132	-38.36	-1.1	17.22
nt-1133:	1133	1133	-39.21	-1.32	16.25
nt-1134:	1134	1134	-37.62	-0.96	18.58
nt-1135:	1135	1135	-36.93	-0.89	20.76
nt-1136:	1136	1136	-37.71	-1.02	19.18
nt-1137:	1137	1174	-39.37	-1.2	16.9
nt-1138:	1138	1173	-39.36	-1.19	16.91
nt-1139:	1139	1172	-39.41	-1.18	16.96
nt-1140:	1140	1171	-39.29	-1.15	17.26
nt-1141:	1141	1170	-39.29	-1.15	17.26
nt-1142:	1142	1169	-39.29	-1.15	17.26
nt-1143:	1143	1143	-38.21	-0.97	18.13
nt-1144:	1144	1144	-38.11	-0.93	18.56
nt-1145:	1145	1167	-39.29	-1.15	17.26
nt-1146:	1146	1166	-39.29	-1.15	17.26
nt-1147:	1147	1147	-38.46	-1.01	17.65
nt-1148:	1148	1164	-39.29	-1.15	17.26
nt-1149:	1149	1163	-39.29	-1.15	17.26
nt-1150:	1150	1162	-39.29	-1.15	17.26
nt-1151:	1151	1161	-39.29	-1.15	17.26
nt-1152:	1152	1160	-39.29	-1.15	17.26
nt-1153:	1153	1153	-38.76	-1.02	18.16
nt-1154:	1154	1154	-39.22	-1.12	17.47
nt-1155:	1155	1155	-39.29	-1.15	17.26
nt-1156:	1156	1156	-39.29	-1.15	17.26
nt-1157:	1157	1157	-39.06	-1.05	18.81
nt-1158:	1158	1158	-38.92	-1.01	19.74
nt-1159:	1159	1159	-38.85	-1.0	19.84
nt-1160:	1152	1160	-39.29	-1.15	17.26
nt-1161:	1151	1161	-39.29	-1.15	17.26
nt-1162:	1150	1162	-39.29	-1.15	17.26
nt-1163:	1149	1163	-39.29	-1.15	17.26
nt-1164:	1148	1164	-39.29	-1.15	17.26
nt-1165:	1165	1165	-39.11	-1.05	19.01
nt-1166:	1146	1166	-39.29	-1.15	17.26
nt-1167:	1145	1167	-39.29	-1.15	17.26
nt-1168:	1168	1168	-39.19	-1.03	20.3
nt-1169:	1142	1169	-39.29	-1.15	17.26
nt-1170:	1141	1170	-39.29	-1.15	17.26
nt-1171:	1140	1171	-39.29	-1.15	17.26
