# Supplementary material for: Identification of MYC intron 2 regions that modulate expression
Source: PLoS One. 2024 Jan 18;19(1):e0296889. doi: 10.1371/journal.pone.0296889 (PMC10795982; doi:10.1371/journal.pone.0296889)
Supplement: S1 File — (ZIP) [file pone.0296889.s005.zip › S1_File_ScanFold2 data for species/Suppl_File_3_ScanFold2 data for species/MYCi2/tmpcl6z3mzi.ScanFold.log]

i-nuc	BP(j)	Nuc	#BP_Win	avgMFE	avgZ	avgED	SumZ	SumZ/#TotalWindows	BPs= 0
nt-1	-	G	1	-	-	-	-	-
1	NoBP	G	1	-31.6	-0.06	37.4	-0.06	-0.06

i-nuc	BP(j)	Nuc	#BP_Win	avgMFE	avgZ	avgED	SumZ	SumZ/#TotalWindows	BPs= 0
nt-2	-	U	2	-	-	-	-	-
2	NoBP	U	2	-31.65	-0.13	37.2	-0.26	-0.13

i-nuc	BP(j)	Nuc	#BP_Win	avgMFE	avgZ	avgED	SumZ	SumZ/#TotalWindows	BPs= 0
nt-3	-	A	3	-	-	-	-	-
3	NoBP	A	3	-32.07	-0.27	36.38	-0.81	-0.27

i-nuc	BP(j)	Nuc	#BP_Win	avgMFE	avgZ	avgED	SumZ	SumZ/#TotalWindows	BPs= 0
nt-4	-	A	4	-	-	-	-	-
4	NoBP	A	4	-32.42	-0.36	35.63	-1.43	-0.36

i-nuc	BP(j)	Nuc	#BP_Win	avgMFE	avgZ	avgED	SumZ	SumZ/#TotalWindows	BPs= 1
nt-5	-	G	5	-	-	-	-	-
5	15	C	5	-33.1	-0.52	34.74	-2.58	-0.52

i-nuc	BP(j)	Nuc	#BP_Win	avgMFE	avgZ	avgED	SumZ	SumZ/#TotalWindows	BPs= 1
nt-6	-	C	6	-	-	-	-	-
6	14	G	5	-33.1	-0.52	34.74	-2.58	-0.43
6	NoBP	C	1	-35.6	-1.07	14.13	-1.07	-0.18

i-nuc	BP(j)	Nuc	#BP_Win	avgMFE	avgZ	avgED	SumZ	SumZ/#TotalWindows	BPs= 1
nt-7	-	G	7	-	-	-	-	-
7	13	C	5	-33.1	-0.52	34.74	-2.58	-0.37
7	NoBP	G	2	-35.6	-1.04	16.7	-2.07	-0.3

i-nuc	BP(j)	Nuc	#BP_Win	avgMFE	avgZ	avgED	SumZ	SumZ/#TotalWindows	BPs= 0
nt-8	-	A	8	-	-	-	-	-
8	NoBP	A	8	-34.04	-0.71	29.76	-5.7	-0.71

i-nuc	BP(j)	Nuc	#BP_Win	avgMFE	avgZ	avgED	SumZ	SumZ/#TotalWindows	BPs= 0
nt-9	-	A	9	-	-	-	-	-
9	NoBP	A	9	-34.21	-0.73	29.97	-6.6	-0.73

i-nuc	BP(j)	Nuc	#BP_Win	avgMFE	avgZ	avgED	SumZ	SumZ/#TotalWindows	BPs= 1
nt-10	-	G	10	-	-	-	-	-
10	NoBP	G	6	-33.72	-0.6	34.33	-3.62	-0.36
10	81	C	4	-35.6	-1.01	24.01	-4.02	-0.4

i-nuc	BP(j)	Nuc	#BP_Win	avgMFE	avgZ	avgED	SumZ	SumZ/#TotalWindows	BPs= 1
nt-11	-	C	11	-	-	-	-	-
11	NoBP	C	7	-34.31	-0.72	30.9	-5.02	-0.46
11	80	G	4	-35.6	-1.01	24.01	-4.02	-0.37

i-nuc	BP(j)	Nuc	#BP_Win	avgMFE	avgZ	avgED	SumZ	SumZ/#TotalWindows	BPs= 1
nt-12	-	C	12	-	-	-	-	-
12	NoBP	C	8	-34.76	-0.82	28.28	-6.56	-0.55
12	79	G	4	-35.6	-1.01	24.01	-4.02	-0.34

i-nuc	BP(j)	Nuc	#BP_Win	avgMFE	avgZ	avgED	SumZ	SumZ/#TotalWindows	BPs= 2
nt-13	-	C	13	-	-	-	-	-
13	7	G	5	-33.1	-0.52	34.74	-2.58	-0.2
13	78	G	4	-35.6	-1.01	24.01	-4.02	-0.31
13	NoBP	C	4	-37.62	-1.42	16.44	-5.68	-0.44

i-nuc	BP(j)	Nuc	#BP_Win	avgMFE	avgZ	avgED	SumZ	SumZ/#TotalWindows	BPs= 3
nt-14	-	G	14	-	-	-	-	-
14	6	C	5	-33.1	-0.52	34.74	-2.58	-0.18
14	77	C	4	-35.6	-1.01	24.01	-4.02	-0.29
14	129	C	5	-37.64	-1.49	15.78	-7.44	-0.53

i-nuc	BP(j)	Nuc	#BP_Win	avgMFE	avgZ	avgED	SumZ	SumZ/#TotalWindows	BPs= 2
nt-15	-	C	15	-	-	-	-	-
15	5	G	5	-33.1	-0.52	34.74	-2.58	-0.17
15	NoBP	C	5	-35.6	-1.05	21.77	-5.27	-0.35
15	128	G	5	-37.64	-1.49	15.78	-7.44	-0.5

i-nuc	BP(j)	Nuc	#BP_Win	avgMFE	avgZ	avgED	SumZ	SumZ/#TotalWindows	BPs= 2
nt-16	-	C	16	-	-	-	-	-
16	115	G	1	-31.6	-0.06	37.4	-0.06	-0.0
16	NoBP	C	10	-34.83	-0.94	25.45	-9.43	-0.59
16	126	G	5	-37.64	-1.49	15.78	-7.44	-0.46

i-nuc	BP(j)	Nuc	#BP_Win	avgMFE	avgZ	avgED	SumZ	SumZ/#TotalWindows	BPs= 2
nt-17	-	C	17	-	-	-	-	-
17	114	G	1	-31.6	-0.06	37.4	-0.06	-0.0
17	NoBP	C	11	-34.97	-1.02	23.96	-11.21	-0.66
17	125	G	5	-37.64	-1.49	15.78	-7.44	-0.44

i-nuc	BP(j)	Nuc	#BP_Win	avgMFE	avgZ	avgED	SumZ	SumZ/#TotalWindows	BPs= 1
nt-18	-	A	18	-	-	-	-	-
18	NoBP	A	14	-35.61	-1.17	20.93	-16.34	-0.91
18	70	U	4	-35.6	-1.01	24.01	-4.02	-0.22

i-nuc	BP(j)	Nuc	#BP_Win	avgMFE	avgZ	avgED	SumZ	SumZ/#TotalWindows	BPs= 2
nt-19	-	G	19	-	-	-	-	-
19	82	C	15	-35.75	-1.22	20.08	-18.25	-0.96
19	69	U	4	-35.6	-1.01	24.01	-4.02	-0.21

i-nuc	BP(j)	Nuc	#BP_Win	avgMFE	avgZ	avgED	SumZ	SumZ/#TotalWindows	BPs= 2
nt-20	-	G	20	-	-	-	-	-
20	81	C	16	-35.62	-1.2	19.46	-19.19	-0.96
20	68	C	4	-35.6	-1.01	24.01	-4.02	-0.2

i-nuc	BP(j)	Nuc	#BP_Win	avgMFE	avgZ	avgED	SumZ	SumZ/#TotalWindows	BPs= 3
nt-21	-	C	21	-	-	-	-	-
21	80	G	16	-35.62	-1.2	19.46	-19.19	-0.91
21	67	G	4	-35.6	-1.01	24.01	-4.02	-0.19
21	94	G	1	-30.2	0.01	33.53	0.01	0.0

i-nuc	BP(j)	Nuc	#BP_Win	avgMFE	avgZ	avgED	SumZ	SumZ/#TotalWindows	BPs= 3
nt-22	-	C	22	-	-	-	-	-
22	79	G	16	-35.62	-1.2	19.46	-19.19	-0.87
22	NoBP	C	4	-35.6	-1.01	24.01	-4.02	-0.18
22	93	G	1	-30.2	0.01	33.53	0.01	0.0
22	67	G	1	-28.6	0.46	25.02	0.46	0.02

i-nuc	BP(j)	Nuc	#BP_Win	avgMFE	avgZ	avgED	SumZ	SumZ/#TotalWindows	BPs= 3
nt-23	-	U	23	-	-	-	-	-
23	78	G	16	-35.62	-1.2	19.46	-19.19	-0.83
23	66	A	5	-34.2	-0.71	24.21	-3.56	-0.15
23	92	A	1	-30.2	0.01	33.53	0.01	0.0
23	NoBP	U	1	-28.3	0.47	30.17	0.47	0.02

i-nuc	BP(j)	Nuc	#BP_Win	avgMFE	avgZ	avgED	SumZ	SumZ/#TotalWindows	BPs= 3
nt-24	-	G	24	-	-	-	-	-
24	77	C	16	-35.62	-1.2	19.46	-19.19	-0.8
24	65	C	5	-34.2	-0.71	24.21	-3.56	-0.15
24	91	U	1	-30.2	0.01	33.53	0.01	0.0
24	NoBP	G	2	-28.55	0.3	27.65	0.6	0.02

i-nuc	BP(j)	Nuc	#BP_Win	avgMFE	avgZ	avgED	SumZ	SumZ/#TotalWindows	BPs= 2
nt-25	-	U	25	-	-	-	-	-
25	76	A	16	-35.62	-1.2	19.46	-19.19	-0.77
25	64	G	5	-34.2	-0.71	24.21	-3.56	-0.14
25	NoBP	U	4	-29.02	0.14	26.3	0.56	0.02

i-nuc	BP(j)	Nuc	#BP_Win	avgMFE	avgZ	avgED	SumZ	SumZ/#TotalWindows	BPs= 1
nt-26	-	C	26	-	-	-	-	-
26	NoBP	C	21	-34.04	-0.89	20.57	-18.76	-0.72
26	63	G	5	-34.2	-0.71	24.21	-3.56	-0.14

i-nuc	BP(j)	Nuc	#BP_Win	avgMFE	avgZ	avgED	SumZ	SumZ/#TotalWindows	BPs= 1
nt-27	-	A	27	-	-	-	-	-
27	NoBP	A	22	-33.8	-0.85	20.34	-18.78	-0.7
27	62	U	5	-34.2	-0.71	24.21	-3.56	-0.13

i-nuc	BP(j)	Nuc	#BP_Win	avgMFE	avgZ	avgED	SumZ	SumZ/#TotalWindows	BPs= 1
nt-28	-	A	28	-	-	-	-	-
28	NoBP	A	23	-33.59	-0.81	20.11	-18.61	-0.66
28	61	U	5	-34.2	-0.71	24.21	-3.56	-0.13

i-nuc	BP(j)	Nuc	#BP_Win	avgMFE	avgZ	avgED	SumZ	SumZ/#TotalWindows	BPs= 2
nt-29	-	A	29	-	-	-	-	-
29	74	U	16	-35.62	-1.2	19.46	-19.19	-0.66
29	57	U	5	-34.2	-0.71	24.21	-3.56	-0.12
29	NoBP	A	8	-28.91	0.1	20.66	0.83	0.03

i-nuc	BP(j)	Nuc	#BP_Win	avgMFE	avgZ	avgED	SumZ	SumZ/#TotalWindows	BPs= 3
nt-30	-	A	30	-	-	-	-	-
30	73	U	16	-35.62	-1.2	19.46	-19.19	-0.64
30	56	U	5	-34.2	-0.71	24.21	-3.56	-0.12
30	85	U	9	-28.83	0.16	19.99	1.45	0.05

i-nuc	BP(j)	Nuc	#BP_Win	avgMFE	avgZ	avgED	SumZ	SumZ/#TotalWindows	BPs= 3
nt-31	-	G	31	-	-	-	-	-
31	72	U	16	-35.62	-1.2	19.46	-19.19	-0.62
31	55	U	5	-34.2	-0.71	24.21	-3.56	-0.11
31	84	C	10	-28.72	0.24	19.6	2.39	0.08

i-nuc	BP(j)	Nuc	#BP_Win	avgMFE	avgZ	avgED	SumZ	SumZ/#TotalWindows	BPs= 3
nt-32	-	U	32	-	-	-	-	-
32	71	A	16	-35.62	-1.2	19.46	-19.19	-0.6
32	54	A	5	-34.2	-0.71	24.21	-3.56	-0.11
32	83	A	10	-28.72	0.24	19.6	2.39	0.07
32	NoBP	U	1	-25.4	1.69	33.04	1.69	0.05

i-nuc	BP(j)	Nuc	#BP_Win	avgMFE	avgZ	avgED	SumZ	SumZ/#TotalWindows	BPs= 4
nt-33	-	G	33	-	-	-	-	-
33	70	U	16	-35.62	-1.2	19.46	-19.19	-0.58
33	53	C	5	-34.2	-0.71	24.21	-3.56	-0.11
33	82	C	10	-28.72	0.24	19.6	2.39	0.07
33	86	C	2	-25.4	1.71	32.47	3.42	0.1

i-nuc	BP(j)	Nuc	#BP_Win	avgMFE	avgZ	avgED	SumZ	SumZ/#TotalWindows	BPs= 4
nt-34	-	G	34	-	-	-	-	-
34	69	U	17	-35.08	-1.05	20.07	-17.81	-0.52
34	52	C	5	-34.2	-0.71	24.21	-3.56	-0.1
34	81	C	10	-28.72	0.24	19.6	2.39	0.07
34	85	U	2	-25.4	1.71	32.47	3.42	0.1

i-nuc	BP(j)	Nuc	#BP_Win	avgMFE	avgZ	avgED	SumZ	SumZ/#TotalWindows	BPs= 3
nt-35	-	G	35	-	-	-	-	-
35	68	C	18	-34.58	-0.92	20.73	-16.63	-0.48
35	51	C	5	-34.2	-0.71	24.21	-3.56	-0.1
35	NoBP	G	10	-28.72	0.24	19.6	2.39	0.07
35	84	C	2	-25.4	1.71	32.47	3.42	0.1

i-nuc	BP(j)	Nuc	#BP_Win	avgMFE	avgZ	avgED	SumZ	SumZ/#TotalWindows	BPs= 2
nt-36	-	C	36	-	-	-	-	-
36	67	G	18	-34.58	-0.92	20.73	-16.63	-0.46
36	NoBP	C	8	-31.01	0.1	27.18	0.83	0.02
36	79	G	10	-28.72	0.24	19.6	2.39	0.07

i-nuc	BP(j)	Nuc	#BP_Win	avgMFE	avgZ	avgED	SumZ	SumZ/#TotalWindows	BPs= 3
nt-37	-	G	37	-	-	-	-	-
37	NoBP	G	29	-32.28	-0.46	20.47	-13.44	-0.36
37	47	C	5	-34.2	-0.71	24.21	-3.56	-0.1
37	82	C	2	-25.4	1.71	32.47	3.42	0.09
37	69	U	1	-26.3	0.97	31.48	0.97	0.03

i-nuc	BP(j)	Nuc	#BP_Win	avgMFE	avgZ	avgED	SumZ	SumZ/#TotalWindows	BPs= 6
nt-38	-	G	38	-	-	-	-	-
38	65	C	18	-34.58	-0.92	20.73	-16.63	-0.44
38	46	C	5	-34.2	-0.71	24.21	-3.56	-0.09
38	77	C	10	-28.72	0.24	19.6	2.39	0.06
38	81	C	2	-25.4	1.71	32.47	3.42	0.09
38	68	C	1	-26.3	0.97	31.48	0.97	0.03
38	107	C	2	-26.55	0.67	19.96	1.34	0.04

i-nuc	BP(j)	Nuc	#BP_Win	avgMFE	avgZ	avgED	SumZ	SumZ/#TotalWindows	BPs= 4
nt-39	-	C	39	-	-	-	-	-
39	64	G	18	-34.58	-0.92	20.73	-16.63	-0.43
39	NoBP	C	15	-30.55	-0.08	21.14	-1.17	-0.03
39	80	G	2	-25.4	1.71	32.47	3.42	0.09
39	67	G	1	-26.3	0.97	31.48	0.97	0.02
39	106	G	3	-26.1	0.75	19.53	2.26	0.06

i-nuc	BP(j)	Nuc	#BP_Win	avgMFE	avgZ	avgED	SumZ	SumZ/#TotalWindows	BPs= 5
nt-40	-	U	40	-	-	-	-	-
40	63	G	18	-34.58	-0.92	20.73	-16.63	-0.42
40	NoBP	U	6	-32.68	-0.42	24.13	-2.52	-0.06
40	75	A	10	-28.72	0.24	19.6	2.39	0.06
40	79	G	2	-25.4	1.71	32.47	3.42	0.09
40	66	A	1	-26.3	0.97	31.48	0.97	0.02
40	105	A	3	-26.1	0.75	19.53	2.26	0.06

i-nuc	BP(j)	Nuc	#BP_Win	avgMFE	avgZ	avgED	SumZ	SumZ/#TotalWindows	BPs= 4
nt-41	-	G	41	-	-	-	-	-
41	52	C	18	-34.58	-0.92	20.73	-16.63	-0.41
41	NoBP	G	9	-30.22	0.21	26.06	1.93	0.05
41	74	U	10	-28.72	0.24	19.6	2.39	0.06
41	65	C	1	-26.3	0.97	31.48	0.97	0.02
41	104	U	3	-26.1	0.75	19.53	2.26	0.06

i-nuc	BP(j)	Nuc	#BP_Win	avgMFE	avgZ	avgED	SumZ	SumZ/#TotalWindows	BPs= 3
nt-42	-	G	42	-	-	-	-	-
42	51	C	18	-34.58	-0.92	20.73	-16.63	-0.4
42	NoBP	G	12	-29.24	0.21	23.54	2.5	0.06
42	73	U	10	-28.72	0.24	19.6	2.39	0.06
42	77	C	2	-25.4	1.71	32.47	3.42	0.08

i-nuc	BP(j)	Nuc	#BP_Win	avgMFE	avgZ	avgED	SumZ	SumZ/#TotalWindows	BPs= 2
nt-43	-	A	43	-	-	-	-	-
43	50	U	18	-34.58	-0.92	20.73	-16.63	-0.39
43	NoBP	A	15	-28.45	0.44	24.67	6.59	0.15
43	72	U	10	-28.72	0.24	19.6	2.39	0.06

i-nuc	BP(j)	Nuc	#BP_Win	avgMFE	avgZ	avgED	SumZ	SumZ/#TotalWindows	BPs= 2
nt-44	-	U	44	-	-	-	-	-
44	NoBP	U	31	-32.13	-0.37	22.95	-11.56	-0.26
44	71	A	10	-28.72	0.24	19.6	2.39	0.05
44	101	A	3	-26.1	0.75	19.53	2.26	0.05

i-nuc	BP(j)	Nuc	#BP_Win	avgMFE	avgZ	avgED	SumZ	SumZ/#TotalWindows	BPs= 1
nt-45	-	A	45	-	-	-	-	-
45	NoBP	A	35	-31.43	-0.25	22.8	-8.61	-0.19
45	70	U	10	-28.72	0.24	19.6	2.39	0.05

i-nuc	BP(j)	Nuc	#BP_Win	avgMFE	avgZ	avgED	SumZ	SumZ/#TotalWindows	BPs= 1
nt-46	-	C	46	-	-	-	-	-
46	NoBP	C	41	-30.28	-0.05	22.0	-1.89	-0.04
46	38	G	5	-34.2	-0.71	24.21	-3.56	-0.08

i-nuc	BP(j)	Nuc	#BP_Win	avgMFE	avgZ	avgED	SumZ	SumZ/#TotalWindows	BPs= 3
nt-47	-	C	47	-	-	-	-	-
47	NoBP	C	21	-33.31	-0.58	22.36	-12.24	-0.26
47	37	G	5	-34.2	-0.71	24.21	-3.56	-0.08
47	67	G	10	-28.72	0.24	19.6	2.39	0.05
47	98	G	11	-25.45	0.8	24.0	8.8	0.19

i-nuc	BP(j)	Nuc	#BP_Win	avgMFE	avgZ	avgED	SumZ	SumZ/#TotalWindows	BPs= 2
nt-48	-	U	48	-	-	-	-	-
48	NoBP	U	27	-33.19	-0.56	22.89	-15.05	-0.31
48	66	A	10	-28.72	0.24	19.6	2.39	0.05
48	97	G	11	-25.45	0.8	24.0	8.8	0.18

i-nuc	BP(j)	Nuc	#BP_Win	avgMFE	avgZ	avgED	SumZ	SumZ/#TotalWindows	BPs= 1
nt-49	-	U	49	-	-	-	-	-
49	NoBP	U	36	-32.16	-0.37	21.85	-13.41	-0.27
49	96	A	13	-25.5	0.79	24.5	10.21	0.21

i-nuc	BP(j)	Nuc	#BP_Win	avgMFE	avgZ	avgED	SumZ	SumZ/#TotalWindows	BPs= 2
nt-50	-	U	50	-	-	-	-	-
50	43	A	18	-34.58	-0.92	20.73	-16.63	-0.33
50	NoBP	U	19	-29.51	0.22	23.34	4.12	0.08
50	95	A	13	-25.5	0.79	24.5	10.21	0.2

i-nuc	BP(j)	Nuc	#BP_Win	avgMFE	avgZ	avgED	SumZ	SumZ/#TotalWindows	BPs= 3
nt-51	-	C	51	-	-	-	-	-
51	42	G	18	-34.58	-0.92	20.73	-16.63	-0.33
51	35	G	5	-34.2	-0.71	24.21	-3.56	-0.07
51	NoBP	C	15	-27.66	0.57	23.15	8.52	0.17
51	94	G	13	-25.5	0.79	24.5	10.21	0.2

i-nuc	BP(j)	Nuc	#BP_Win	avgMFE	avgZ	avgED	SumZ	SumZ/#TotalWindows	BPs= 4
nt-52	-	C	52	-	-	-	-	-
52	41	G	18	-34.58	-0.92	20.73	-16.63	-0.32
52	34	G	5	-34.2	-0.71	24.21	-3.56	-0.07
52	64	G	13	-28.02	0.52	22.5	6.78	0.13
52	93	G	13	-25.5	0.79	24.5	10.21	0.2
52	NoBP	C	3	-25.3	0.85	25.51	2.54	0.05

i-nuc	BP(j)	Nuc	#BP_Win	avgMFE	avgZ	avgED	SumZ	SumZ/#TotalWindows	BPs= 2
nt-53	-	C	53	-	-	-	-	-
53	NoBP	C	35	-30.15	-0.09	22.77	-3.08	-0.06
53	33	G	5	-34.2	-0.71	24.21	-3.56	-0.07
53	63	G	13	-28.02	0.52	22.5	6.78	0.13

i-nuc	BP(j)	Nuc	#BP_Win	avgMFE	avgZ	avgED	SumZ	SumZ/#TotalWindows	BPs= 2
nt-54	-	A	54	-	-	-	-	-
54	NoBP	A	36	-30.03	-0.07	22.93	-2.43	-0.05
54	32	U	5	-34.2	-0.71	24.21	-3.56	-0.07
54	62	U	13	-28.02	0.52	22.5	6.78	0.13

i-nuc	BP(j)	Nuc	#BP_Win	avgMFE	avgZ	avgED	SumZ	SumZ/#TotalWindows	BPs= 1
nt-55	-	U	55	-	-	-	-	-
55	NoBP	U	50	-29.43	0.1	22.93	5.12	0.09
55	31	G	5	-34.2	-0.71	24.21	-3.56	-0.06

i-nuc	BP(j)	Nuc	#BP_Win	avgMFE	avgZ	avgED	SumZ	SumZ/#TotalWindows	BPs= 1
nt-56	-	U	56	-	-	-	-	-
56	NoBP	U	51	-29.36	0.12	23.05	5.89	0.11
56	30	A	5	-34.2	-0.71	24.21	-3.56	-0.06

i-nuc	BP(j)	Nuc	#BP_Win	avgMFE	avgZ	avgED	SumZ	SumZ/#TotalWindows	BPs= 1
nt-57	-	U	57	-	-	-	-	-
57	NoBP	U	52	-29.3	0.13	23.18	6.71	0.12
57	29	A	5	-34.2	-0.71	24.21	-3.56	-0.06

i-nuc	BP(j)	Nuc	#BP_Win	avgMFE	avgZ	avgED	SumZ	SumZ/#TotalWindows	BPs= 0
nt-58	-	U	58	-	-	-	-	-
58	NoBP	U	58	-29.68	0.07	23.33	3.83	0.07

i-nuc	BP(j)	Nuc	#BP_Win	avgMFE	avgZ	avgED	SumZ	SumZ/#TotalWindows	BPs= 0
nt-59	-	C	59	-	-	-	-	-
59	NoBP	C	59	-29.65	0.07	23.33	4.3	0.07

i-nuc	BP(j)	Nuc	#BP_Win	avgMFE	avgZ	avgED	SumZ	SumZ/#TotalWindows	BPs= 0
nt-60	-	A	60	-	-	-	-	-
60	NoBP	A	60	-29.61	0.08	23.33	4.83	0.08

i-nuc	BP(j)	Nuc	#BP_Win	avgMFE	avgZ	avgED	SumZ	SumZ/#TotalWindows	BPs= 1
nt-61	-	U	61	-	-	-	-	-
61	NoBP	U	56	-29.17	0.16	23.25	9.03	0.15
61	28	A	5	-34.2	-0.71	24.21	-3.56	-0.06

i-nuc	BP(j)	Nuc	#BP_Win	avgMFE	avgZ	avgED	SumZ	SumZ/#TotalWindows	BPs= 3
nt-62	-	U	62	-	-	-	-	-
62	NoBP	U	18	-34.58	-0.92	20.73	-16.63	-0.27
62	27	A	5	-34.2	-0.71	24.21	-3.56	-0.06
62	54	A	13	-28.02	0.52	22.5	6.78	0.11
62	83	A	26	-25.93	0.75	25.37	19.58	0.32

i-nuc	BP(j)	Nuc	#BP_Win	avgMFE	avgZ	avgED	SumZ	SumZ/#TotalWindows	BPs= 4
nt-63	-	G	63	-	-	-	-	-
63	40	U	18	-34.58	-0.92	20.73	-16.63	-0.26
63	26	C	5	-34.2	-0.71	24.21	-3.56	-0.06
63	53	C	13	-28.02	0.52	22.5	6.78	0.11
63	82	C	27	-25.97	0.75	25.31	20.23	0.32

i-nuc	BP(j)	Nuc	#BP_Win	avgMFE	avgZ	avgED	SumZ	SumZ/#TotalWindows	BPs= 4
nt-64	-	G	64	-	-	-	-	-
64	39	C	18	-34.58	-0.92	20.73	-16.63	-0.26
64	25	U	5	-34.2	-0.71	24.21	-3.56	-0.06
64	52	C	13	-28.02	0.52	22.5	6.78	0.11
64	81	C	27	-25.97	0.75	25.31	20.23	0.32
64	NoBP	G	1	-25.5	0.89	28.1	0.89	0.01

i-nuc	BP(j)	Nuc	#BP_Win	avgMFE	avgZ	avgED	SumZ	SumZ/#TotalWindows	BPs= 4
nt-65	-	C	65	-	-	-	-	-
65	38	G	18	-34.58	-0.92	20.73	-16.63	-0.26
65	24	G	5	-34.2	-0.71	24.21	-3.56	-0.05
65	NoBP	C	14	-27.79	0.53	22.94	7.4	0.11
65	41	G	1	-26.3	0.97	31.48	0.97	0.01
65	80	G	27	-25.97	0.75	25.31	20.23	0.31

i-nuc	BP(j)	Nuc	#BP_Win	avgMFE	avgZ	avgED	SumZ	SumZ/#TotalWindows	BPs= 3
nt-66	-	A	66	-	-	-	-	-
66	NoBP	A	50	-29.03	0.18	24.25	9.12	0.14
66	23	U	5	-34.2	-0.71	24.21	-3.56	-0.05
66	48	U	10	-28.72	0.24	19.6	2.39	0.04
66	40	U	1	-26.3	0.97	31.48	0.97	0.01

i-nuc	BP(j)	Nuc	#BP_Win	avgMFE	avgZ	avgED	SumZ	SumZ/#TotalWindows	BPs= 6
nt-67	-	G	67	-	-	-	-	-
67	36	C	18	-34.58	-0.92	20.73	-16.63	-0.25
67	21	C	4	-35.6	-1.01	24.01	-4.02	-0.06
67	47	C	10	-28.72	0.24	19.6	2.39	0.04
67	22	C	1	-28.6	0.46	25.02	0.46	0.01
67	NoBP	G	29	-25.93	0.82	25.8	23.65	0.35
67	39	C	1	-26.3	0.97	31.48	0.97	0.01
67	81	C	4	-25.75	0.67	31.04	2.68	0.04

i-nuc	BP(j)	Nuc	#BP_Win	avgMFE	avgZ	avgED	SumZ	SumZ/#TotalWindows	BPs= 5
nt-68	-	C	68	-	-	-	-	-
68	35	G	18	-34.58	-0.92	20.73	-16.63	-0.24
68	20	G	4	-35.6	-1.01	24.01	-4.02	-0.06
68	NoBP	C	40	-26.61	0.67	24.57	26.78	0.39
68	94	G	1	-28.6	0.46	25.02	0.46	0.01
68	38	G	1	-26.3	0.97	31.48	0.97	0.01
68	80	G	4	-25.75	0.67	31.04	2.68	0.04

i-nuc	BP(j)	Nuc	#BP_Win	avgMFE	avgZ	avgED	SumZ	SumZ/#TotalWindows	BPs= 5
nt-69	-	U	69	-	-	-	-	-
69	34	G	17	-35.08	-1.05	20.07	-17.81	-0.26
69	19	G	4	-35.6	-1.01	24.01	-4.02	-0.06
69	NoBP	U	42	-26.58	0.68	25.09	28.7	0.42
69	93	G	1	-28.6	0.46	25.02	0.46	0.01
69	37	G	1	-26.3	0.97	31.48	0.97	0.01
69	79	G	4	-25.75	0.67	31.04	2.68	0.04

i-nuc	BP(j)	Nuc	#BP_Win	avgMFE	avgZ	avgED	SumZ	SumZ/#TotalWindows	BPs= 5
nt-70	-	U	70	-	-	-	-	-
70	33	G	16	-35.62	-1.2	19.46	-19.19	-0.27
70	18	A	4	-35.6	-1.01	24.01	-4.02	-0.06
70	45	A	10	-28.72	0.24	19.6	2.39	0.03
70	92	A	1	-28.6	0.46	25.02	0.46	0.01
70	NoBP	U	35	-25.99	0.82	26.91	28.76	0.41
70	78	G	4	-25.75	0.67	31.04	2.68	0.04

i-nuc	BP(j)	Nuc	#BP_Win	avgMFE	avgZ	avgED	SumZ	SumZ/#TotalWindows	BPs= 3
nt-71	-	A	71	-	-	-	-	-
71	32	U	16	-35.62	-1.2	19.46	-19.19	-0.27
71	NoBP	A	44	-26.97	0.6	26.88	26.52	0.37
71	44	U	10	-28.72	0.24	19.6	2.39	0.03
71	91	U	1	-28.6	0.46	25.02	0.46	0.01

i-nuc	BP(j)	Nuc	#BP_Win	avgMFE	avgZ	avgED	SumZ	SumZ/#TotalWindows	BPs= 3
nt-72	-	U	72	-	-	-	-	-
72	31	G	16	-35.62	-1.2	19.46	-19.19	-0.27
72	NoBP	U	45	-27.17	0.56	26.45	25.06	0.35
72	43	A	10	-28.72	0.24	19.6	2.39	0.03
72	184	A	1	-25.2	0.74	38.35	0.74	0.01

i-nuc	BP(j)	Nuc	#BP_Win	avgMFE	avgZ	avgED	SumZ	SumZ/#TotalWindows	BPs= 3
nt-73	-	U	73	-	-	-	-	-
73	30	A	16	-35.62	-1.2	19.46	-19.19	-0.26
73	NoBP	U	46	-27.3	0.52	26.33	23.9	0.33
73	42	G	10	-28.72	0.24	19.6	2.39	0.03
73	183	G	1	-25.2	0.74	38.35	0.74	0.01

i-nuc	BP(j)	Nuc	#BP_Win	avgMFE	avgZ	avgED	SumZ	SumZ/#TotalWindows	BPs= 4
nt-74	-	U	74	-	-	-	-	-
74	29	A	16	-35.62	-1.2	19.46	-19.19	-0.26
74	NoBP	U	46	-27.39	0.49	26.24	22.51	0.3
74	41	G	10	-28.72	0.24	19.6	2.39	0.03
74	89	A	1	-28.6	0.46	25.02	0.46	0.01
74	182	A	1	-25.2	0.74	38.35	0.74	0.01

i-nuc	BP(j)	Nuc	#BP_Win	avgMFE	avgZ	avgED	SumZ	SumZ/#TotalWindows	BPs= 3
nt-75	-	A	75	-	-	-	-	-
75	NoBP	A	63	-29.57	0.04	24.43	2.5	0.03
75	40	U	10	-28.72	0.24	19.6	2.39	0.03
75	88	U	1	-28.6	0.46	25.02	0.46	0.01
75	181	U	1	-25.2	0.74	38.35	0.74	0.01

i-nuc	BP(j)	Nuc	#BP_Win	avgMFE	avgZ	avgED	SumZ	SumZ/#TotalWindows	BPs= 3
nt-76	-	A	76	-	-	-	-	-
76	25	U	16	-35.62	-1.2	19.46	-19.19	-0.25
76	NoBP	A	58	-27.8	0.4	24.91	23.29	0.31
76	87	U	1	-28.6	0.46	25.02	0.46	0.01
76	180	U	1	-25.2	0.74	38.35	0.74	0.01

i-nuc	BP(j)	Nuc	#BP_Win	avgMFE	avgZ	avgED	SumZ	SumZ/#TotalWindows	BPs= 4
nt-77	-	C	77	-	-	-	-	-
77	24	G	16	-35.62	-1.2	19.46	-19.19	-0.25
77	14	G	4	-35.6	-1.01	24.01	-4.02	-0.05
77	38	G	10	-28.72	0.24	19.6	2.39	0.03
77	NoBP	C	45	-27.08	0.49	26.04	21.88	0.28
77	42	G	2	-25.4	1.71	32.47	3.42	0.04

i-nuc	BP(j)	Nuc	#BP_Win	avgMFE	avgZ	avgED	SumZ	SumZ/#TotalWindows	BPs= 7
nt-78	-	G	78	-	-	-	-	-
78	23	U	16	-35.62	-1.2	19.46	-19.19	-0.25
78	13	C	4	-35.6	-1.01	24.01	-4.02	-0.05
78	NoBP	G	42	-26.65	0.67	24.67	28.26	0.36
78	85	U	1	-28.6	0.46	25.02	0.46	0.01
78	154	U	2	-26.25	1.08	31.64	2.15	0.03
78	70	U	4	-25.75	0.67	31.04	2.68	0.03
78	178	C	1	-25.2	0.74	38.35	0.74	0.01
78	190	C	8	-32.67	-0.92	20.84	-7.37	-0.09

i-nuc	BP(j)	Nuc	#BP_Win	avgMFE	avgZ	avgED	SumZ	SumZ/#TotalWindows	BPs= 10
nt-79	-	G	79	-	-	-	-	-
79	22	C	16	-35.62	-1.2	19.46	-19.19	-0.24
79	12	C	4	-35.6	-1.01	24.01	-4.02	-0.05
79	36	C	10	-28.72	0.24	19.6	2.39	0.03
79	84	C	1	-28.6	0.46	25.02	0.46	0.01
79	40	U	2	-25.4	1.71	32.47	3.42	0.04
79	153	U	3	-26.27	1.18	31.08	3.53	0.04
79	NoBP	G	28	-25.96	0.75	25.82	20.97	0.27
79	69	U	4	-25.75	0.67	31.04	2.68	0.03
79	177	C	1	-25.2	0.74	38.35	0.74	0.01
79	189	C	9	-32.16	-0.81	21.01	-7.27	-0.09
79	190	C	1	-29.3	-0.01	23.12	-0.01	-0.0

i-nuc	BP(j)	Nuc	#BP_Win	avgMFE	avgZ	avgED	SumZ	SumZ/#TotalWindows	BPs= 9
nt-80	-	G	80	-	-	-	-	-
80	21	C	16	-35.62	-1.2	19.46	-19.19	-0.24
80	11	C	4	-35.6	-1.01	24.01	-4.02	-0.05
80	NoBP	G	13	-28.25	0.32	23.22	4.17	0.05
80	39	C	2	-25.4	1.71	32.47	3.42	0.04
80	152	C	3	-26.27	1.18	31.08	3.53	0.04
80	65	C	27	-25.97	0.75	25.31	20.23	0.25
80	68	C	4	-25.75	0.67	31.04	2.68	0.03
80	176	C	1	-25.2	0.74	38.35	0.74	0.01
80	188	C	9	-32.16	-0.81	21.01	-7.27	-0.09
80	189	C	1	-29.3	-0.01	23.12	-0.01	-0.0

i-nuc	BP(j)	Nuc	#BP_Win	avgMFE	avgZ	avgED	SumZ	SumZ/#TotalWindows	BPs= 8
nt-81	-	C	81	-	-	-	-	-
81	20	G	16	-35.62	-1.2	19.46	-19.19	-0.24
81	10	G	4	-35.6	-1.01	24.01	-4.02	-0.05
81	34	G	10	-28.72	0.24	19.6	2.39	0.03
81	NoBP	C	6	-27.12	0.4	31.8	2.38	0.03
81	38	G	2	-25.4	1.71	32.47	3.42	0.04
81	151	G	3	-26.27	1.18	31.08	3.53	0.04
81	64	G	27	-25.97	0.75	25.31	20.23	0.25
81	67	G	4	-25.75	0.67	31.04	2.68	0.03
81	187	G	9	-32.16	-0.81	21.01	-7.27	-0.09

i-nuc	BP(j)	Nuc	#BP_Win	avgMFE	avgZ	avgED	SumZ	SumZ/#TotalWindows	BPs= 6
nt-82	-	C	82	-	-	-	-	-
82	19	G	15	-35.75	-1.22	20.08	-18.25	-0.22
82	NoBP	C	23	-30.67	-0.35	24.77	-8.12	-0.1
82	33	G	10	-28.72	0.24	19.6	2.39	0.03
82	37	G	2	-25.4	1.71	32.47	3.42	0.04
82	150	G	3	-26.27	1.18	31.08	3.53	0.04
82	63	G	27	-25.97	0.75	25.31	20.23	0.25
82	187	G	2	-27.4	0.36	31.3	0.73	0.01

i-nuc	BP(j)	Nuc	#BP_Win	avgMFE	avgZ	avgED	SumZ	SumZ/#TotalWindows	BPs= 3
nt-83	-	A	83	-	-	-	-	-
83	NoBP	A	45	-31.71	-0.42	23.91	-18.97	-0.23
83	32	U	10	-28.72	0.24	19.6	2.39	0.03
83	62	U	26	-25.93	0.75	25.37	19.58	0.24
83	186	U	2	-27.4	0.36	31.3	0.73	0.01

i-nuc	BP(j)	Nuc	#BP_Win	avgMFE	avgZ	avgED	SumZ	SumZ/#TotalWindows	BPs= 5
nt-84	-	C	84	-	-	-	-	-
84	100	G	1	-31.6	-0.06	37.4	-0.06	-0.0
84	102	G	14	-35.03	-0.96	25.18	-13.4	-0.16
84	NoBP	C	56	-28.28	0.19	23.98	10.73	0.13
84	31	G	10	-28.72	0.24	19.6	2.39	0.03
84	79	G	1	-28.6	0.46	25.02	0.46	0.01
84	35	G	2	-25.4	1.71	32.47	3.42	0.04

i-nuc	BP(j)	Nuc	#BP_Win	avgMFE	avgZ	avgED	SumZ	SumZ/#TotalWindows	BPs= 7
nt-85	-	U	85	-	-	-	-	-
85	99	A	1	-31.6	-0.06	37.4	-0.06	-0.0
85	101	A	14	-35.03	-0.96	25.18	-13.4	-0.16
85	98	G	1	-35.6	-1.25	12.79	-1.25	-0.01
85	NoBP	U	39	-27.3	0.49	24.03	19.11	0.22
85	30	A	9	-28.83	0.16	19.99	1.45	0.02
85	78	G	1	-28.6	0.46	25.02	0.46	0.01
85	34	G	2	-25.4	1.71	32.47	3.42	0.04
85	184	A	18	-29.97	-0.35	24.09	-6.3	-0.07

i-nuc	BP(j)	Nuc	#BP_Win	avgMFE	avgZ	avgED	SumZ	SumZ/#TotalWindows	BPs= 5
nt-86	-	C	86	-	-	-	-	-
86	98	G	1	-31.6	-0.06	37.4	-0.06	-0.0
86	100	G	14	-35.03	-0.96	25.18	-13.4	-0.16
86	97	G	1	-35.6	-1.25	12.79	-1.25	-0.01
86	NoBP	C	50	-27.62	0.42	23.38	21.02	0.24
86	33	G	2	-25.4	1.71	32.47	3.42	0.04
86	183	G	18	-29.97	-0.35	24.09	-6.3	-0.07

i-nuc	BP(j)	Nuc	#BP_Win	avgMFE	avgZ	avgED	SumZ	SumZ/#TotalWindows	BPs= 5
nt-87	-	U	87	-	-	-	-	-
87	97	G	1	-31.6	-0.06	37.4	-0.06	-0.0
87	99	A	14	-35.03	-0.96	25.18	-13.4	-0.15
87	96	A	1	-35.6	-1.25	12.79	-1.25	-0.01
87	NoBP	U	52	-27.53	0.46	23.78	24.0	0.28
87	76	A	1	-28.6	0.46	25.02	0.46	0.01
87	182	A	18	-29.97	-0.35	24.09	-6.3	-0.07

i-nuc	BP(j)	Nuc	#BP_Win	avgMFE	avgZ	avgED	SumZ	SumZ/#TotalWindows	BPs= 4
nt-88	-	U	88	-	-	-	-	-
88	96	A	1	-31.6	-0.06	37.4	-0.06	-0.0
88	98	G	14	-35.03	-0.96	25.18	-13.4	-0.15
88	95	A	1	-35.6	-1.25	12.79	-1.25	-0.01
88	NoBP	U	71	-28.15	0.25	23.97	17.8	0.2
88	75	A	1	-28.6	0.46	25.02	0.46	0.01

i-nuc	BP(j)	Nuc	#BP_Win	avgMFE	avgZ	avgED	SumZ	SumZ/#TotalWindows	BPs= 1
nt-89	-	A	89	-	-	-	-	-
89	NoBP	A	88	-29.37	0.04	24.3	3.18	0.04
89	74	U	1	-28.6	0.46	25.02	0.46	0.01

i-nuc	BP(j)	Nuc	#BP_Win	avgMFE	avgZ	avgED	SumZ	SumZ/#TotalWindows	BPs= 1
nt-90	-	U	90	-	-	-	-	-
90	NoBP	U	76	-29.67	-0.07	24.7	-5.52	-0.06
90	142	A	14	-27.61	0.67	22.91	9.33	0.1

i-nuc	BP(j)	Nuc	#BP_Win	avgMFE	avgZ	avgED	SumZ	SumZ/#TotalWindows	BPs= 3
nt-91	-	U	91	-	-	-	-	-
91	NoBP	U	75	-29.66	-0.08	24.75	-5.74	-0.06
91	24	G	1	-30.2	0.01	33.53	0.01	0.0
91	71	A	1	-28.6	0.46	25.02	0.46	0.01
91	141	G	14	-27.61	0.67	22.91	9.33	0.1

i-nuc	BP(j)	Nuc	#BP_Win	avgMFE	avgZ	avgED	SumZ	SumZ/#TotalWindows	BPs= 4
nt-92	-	A	92	-	-	-	-	-
92	NoBP	A	74	-29.47	-0.03	25.35	-2.59	-0.03
92	138	U	2	-35.75	-1.42	9.16	-2.85	-0.03
92	23	U	1	-30.2	0.01	33.53	0.01	0.0
92	70	U	1	-28.6	0.46	25.02	0.46	0.01
92	140	U	14	-27.61	0.67	22.91	9.33	0.1

i-nuc	BP(j)	Nuc	#BP_Win	avgMFE	avgZ	avgED	SumZ	SumZ/#TotalWindows	BPs= 8
nt-93	-	G	93	-	-	-	-	-
93	NoBP	G	19	-35.09	-1.04	22.65	-19.78	-0.21
93	137	C	2	-35.75	-1.42	9.16	-2.85	-0.03
93	22	C	1	-30.2	0.01	33.53	0.01	0.0
93	69	U	1	-28.6	0.46	25.02	0.46	0.0
93	139	C	14	-27.61	0.67	22.91	9.33	0.1
93	52	C	13	-25.5	0.79	24.5	10.21	0.11
93	168	C	4	-25.3	0.84	26.34	3.34	0.04
93	172	C	5	-25.84	0.75	30.88	3.75	0.04
93	177	C	34	-28.84	0.01	26.67	0.4	0.0

i-nuc	BP(j)	Nuc	#BP_Win	avgMFE	avgZ	avgED	SumZ	SumZ/#TotalWindows	BPs= 8
nt-94	-	G	94	-	-	-	-	-
94	NoBP	G	20	-34.63	-0.95	23.61	-18.97	-0.2
94	136	C	2	-35.75	-1.42	9.16	-2.85	-0.03
94	21	C	1	-30.2	0.01	33.53	0.01	0.0
94	68	C	1	-28.6	0.46	25.02	0.46	0.0
94	138	U	14	-27.61	0.67	22.91	9.33	0.1
94	51	C	13	-25.5	0.79	24.5	10.21	0.11
94	167	C	4	-25.3	0.84	26.34	3.34	0.04
94	171	C	5	-25.84	0.75	30.88	3.75	0.04
94	176	C	34	-28.84	0.01	26.67	0.4	0.0

i-nuc	BP(j)	Nuc	#BP_Win	avgMFE	avgZ	avgED	SumZ	SumZ/#TotalWindows	BPs= 4
nt-95	-	A	95	-	-	-	-	-
95	NoBP	A	42	-30.97	-0.16	23.85	-6.88	-0.07
95	88	U	1	-35.6	-1.25	12.79	-1.25	-0.01
95	50	U	13	-25.5	0.79	24.5	10.21	0.11
95	170	U	5	-25.84	0.75	30.88	3.75	0.04
95	175	U	34	-28.84	0.01	26.67	0.4	0.0

i-nuc	BP(j)	Nuc	#BP_Win	avgMFE	avgZ	avgED	SumZ	SumZ/#TotalWindows	BPs= 5
nt-96	-	A	96	-	-	-	-	-
96	88	U	1	-31.6	-0.06	37.4	-0.06	-0.0
96	NoBP	A	43	-30.77	-0.14	24.46	-5.86	-0.06
96	87	U	1	-35.6	-1.25	12.79	-1.25	-0.01
96	49	U	13	-25.5	0.79	24.5	10.21	0.11
96	165	U	4	-25.3	0.84	26.34	3.34	0.03
96	174	U	34	-28.84	0.01	26.67	0.4	0.0

i-nuc	BP(j)	Nuc	#BP_Win	avgMFE	avgZ	avgED	SumZ	SumZ/#TotalWindows	BPs= 9
nt-97	-	G	97	-	-	-	-	-
97	87	U	1	-31.6	-0.06	37.4	-0.06	-0.0
97	NoBP	G	28	-31.32	-0.15	24.04	-4.07	-0.04
97	86	C	1	-35.6	-1.25	12.79	-1.25	-0.01
97	134	C	7	-34.21	-1.06	14.92	-7.45	-0.08
97	48	U	11	-25.45	0.8	24.0	8.8	0.09
97	167	C	2	-25.8	0.7	27.24	1.41	0.01
97	164	C	4	-25.3	0.84	26.34	3.34	0.03
97	168	C	5	-25.84	0.75	30.88	3.75	0.04
97	173	C	34	-28.84	0.01	26.67	0.4	0.0
97	209	C	4	-25.75	0.66	39.52	2.66	0.03

i-nuc	BP(j)	Nuc	#BP_Win	avgMFE	avgZ	avgED	SumZ	SumZ/#TotalWindows	BPs= 11
nt-98	-	G	98	-	-	-	-	-
98	86	C	1	-31.6	-0.06	37.4	-0.06	-0.0
98	88	U	14	-35.03	-0.96	25.18	-13.4	-0.14
98	85	U	1	-35.6	-1.25	12.79	-1.25	-0.01
98	133	U	7	-34.21	-1.06	14.92	-7.45	-0.08
98	134	C	14	-27.61	0.67	22.91	9.33	0.1
98	47	C	11	-25.45	0.8	24.0	8.8	0.09
98	166	C	2	-25.8	0.7	27.24	1.41	0.01
98	163	C	4	-25.3	0.84	26.34	3.34	0.03
98	167	C	5	-25.84	0.75	30.88	3.75	0.04
98	172	C	34	-28.84	0.01	26.67	0.4	0.0
98	208	C	4	-25.75	0.66	39.52	2.66	0.03
98	NoBP	G	1	-24.1	0.79	36.21	0.79	0.01

i-nuc	BP(j)	Nuc	#BP_Win	avgMFE	avgZ	avgED	SumZ	SumZ/#TotalWindows	BPs= 6
nt-99	-	A	99	-	-	-	-	-
99	85	U	1	-31.6	-0.06	37.4	-0.06	-0.0
99	87	U	14	-35.03	-0.96	25.18	-13.4	-0.14
99	NoBP	A	60	-28.55	0.09	25.16	5.44	0.05
99	133	U	14	-27.61	0.67	22.91	9.33	0.09
99	165	U	2	-25.8	0.7	27.24	1.41	0.01
99	162	U	4	-25.3	0.84	26.34	3.34	0.03
99	207	U	4	-25.75	0.66	39.52	2.66	0.03

i-nuc	BP(j)	Nuc	#BP_Win	avgMFE	avgZ	avgED	SumZ	SumZ/#TotalWindows	BPs= 7
nt-100	-	G	100	-	-	-	-	-
100	84	C	1	-31.6	-0.06	37.4	-0.06	-0.0
100	86	C	14	-35.03	-0.96	25.18	-13.4	-0.13
100	131	C	25	-29.51	0.12	20.89	2.93	0.03
100	NoBP	G	45	-27.94	0.19	26.37	8.42	0.08
100	164	C	2	-25.8	0.7	27.24	1.41	0.01
100	161	U	4	-25.3	0.84	26.34	3.34	0.03
100	166	C	5	-25.84	0.75	30.88	3.75	0.04
100	206	C	4	-25.75	0.66	39.52	2.66	0.03

i-nuc	BP(j)	Nuc	#BP_Win	avgMFE	avgZ	avgED	SumZ	SumZ/#TotalWindows	BPs= 7
nt-101	-	A	101	-	-	-	-	-
101	113	U	35	-28.91	0.01	26.98	0.34	0.0
101	85	U	14	-35.03	-0.96	25.18	-13.4	-0.13
101	130	U	25	-29.51	0.12	20.89	2.93	0.03
101	44	U	3	-26.1	0.75	19.53	2.26	0.02
101	NoBP	A	11	-24.97	0.65	27.89	7.2	0.07
101	160	U	4	-25.3	0.84	26.34	3.34	0.03
101	165	U	5	-25.84	0.75	30.88	3.75	0.04
101	196	U	4	-25.75	0.66	39.52	2.66	0.03

i-nuc	BP(j)	Nuc	#BP_Win	avgMFE	avgZ	avgED	SumZ	SumZ/#TotalWindows	BPs= 6
nt-102	-	G	102	-	-	-	-	-
102	112	C	35	-28.91	0.01	26.98	0.34	0.0
102	84	C	14	-35.03	-0.96	25.18	-13.4	-0.13
102	129	C	25	-29.51	0.12	20.89	2.93	0.03
102	NoBP	G	17	-25.12	0.66	26.46	11.29	0.11
102	162	U	2	-25.8	0.7	27.24	1.41	0.01
102	164	C	5	-25.84	0.75	30.88	3.75	0.04
102	195	U	4	-25.75	0.66	39.52	2.66	0.03

i-nuc	BP(j)	Nuc	#BP_Win	avgMFE	avgZ	avgED	SumZ	SumZ/#TotalWindows	BPs= 3
nt-103	-	A	103	-	-	-	-	-
103	111	U	35	-28.91	0.01	26.98	0.34	0.0
103	NoBP	A	62	-29.19	0.06	24.44	3.96	0.04
103	161	U	2	-25.8	0.7	27.24	1.41	0.01
103	194	U	4	-25.75	0.66	39.52	2.66	0.03

i-nuc	BP(j)	Nuc	#BP_Win	avgMFE	avgZ	avgED	SumZ	SumZ/#TotalWindows	BPs= 3
nt-104	-	U	104	-	-	-	-	-
104	110	A	35	-28.91	0.01	26.98	0.34	0.0
104	NoBP	U	62	-29.16	0.04	24.97	2.55	0.02
104	41	G	3	-26.1	0.75	19.53	2.26	0.02
104	193	G	4	-25.75	0.66	39.52	2.66	0.03

i-nuc	BP(j)	Nuc	#BP_Win	avgMFE	avgZ	avgED	SumZ	SumZ/#TotalWindows	BPs= 2
nt-105	-	A	105	-	-	-	-	-
105	NoBP	A	98	-29.04	0.02	25.8	2.18	0.02
105	40	U	3	-26.1	0.75	19.53	2.26	0.02
105	192	U	4	-25.75	0.66	39.52	2.66	0.03

i-nuc	BP(j)	Nuc	#BP_Win	avgMFE	avgZ	avgED	SumZ	SumZ/#TotalWindows	BPs= 4
nt-106	-	G	106	-	-	-	-	-
106	NoBP	G	91	-29.36	-0.02	25.26	-2.14	-0.02
106	39	C	3	-26.1	0.75	19.53	2.26	0.02
106	158	C	2	-25.8	0.7	27.24	1.41	0.01
106	188	C	5	-25.78	0.65	39.87	3.24	0.03
106	217	U	5	-24.42	0.29	32.99	1.45	0.01

i-nuc	BP(j)	Nuc	#BP_Win	avgMFE	avgZ	avgED	SumZ	SumZ/#TotalWindows	BPs= 5
nt-107	-	C	107	-	-	-	-	-
107	NoBP	C	43	-28.77	-0.12	28.13	-5.02	-0.05
107	124	G	50	-29.71	0.05	22.56	2.57	0.02
107	38	G	2	-26.55	0.67	19.96	1.34	0.01
107	157	G	2	-25.8	0.7	27.24	1.41	0.01
107	187	G	5	-25.78	0.65	39.87	3.24	0.03
107	216	G	5	-24.42	0.29	32.99	1.45	0.01

i-nuc	BP(j)	Nuc	#BP_Win	avgMFE	avgZ	avgED	SumZ	SumZ/#TotalWindows	BPs= 4
nt-108	-	A	108	-	-	-	-	-
108	NoBP	A	43	-28.58	-0.13	27.79	-5.68	-0.05
108	123	U	53	-29.66	0.06	22.66	3.29	0.03
108	155	U	2	-25.8	0.7	27.24	1.41	0.01
108	186	U	5	-25.78	0.65	39.87	3.24	0.03
108	215	U	5	-24.42	0.29	32.99	1.45	0.01

i-nuc	BP(j)	Nuc	#BP_Win	avgMFE	avgZ	avgED	SumZ	SumZ/#TotalWindows	BPs= 4
nt-109	-	G	109	-	-	-	-	-
109	NoBP	G	43	-28.41	-0.15	27.42	-6.55	-0.06
109	122	U	54	-29.72	0.05	22.89	2.74	0.03
109	154	U	2	-25.8	0.7	27.24	1.41	0.01
109	185	C	5	-25.78	0.65	39.87	3.24	0.03
109	214	U	5	-24.42	0.29	32.99	1.45	0.01

i-nuc	BP(j)	Nuc	#BP_Win	avgMFE	avgZ	avgED	SumZ	SumZ/#TotalWindows	BPs= 4
nt-110	-	A	110	-	-	-	-	-
110	104	U	35	-28.91	0.01	26.98	0.34	0.0
110	121	U	55	-29.75	0.05	23.14	2.54	0.02
110	153	U	2	-25.8	0.7	27.24	1.41	0.01
110	NoBP	A	13	-25.57	-0.4	31.97	-5.22	-0.05
110	213	U	5	-24.42	0.29	32.99	1.45	0.01

i-nuc	BP(j)	Nuc	#BP_Win	avgMFE	avgZ	avgED	SumZ	SumZ/#TotalWindows	BPs= 4
nt-111	-	U	111	-	-	-	-	-
111	103	A	35	-28.91	0.01	26.98	0.34	0.0
111	120	A	55	-29.75	0.05	23.14	2.54	0.02
111	NoBP	U	11	-25.52	-0.8	26.29	-8.79	-0.08
111	184	A	5	-25.78	0.65	39.87	3.24	0.03
111	212	G	5	-24.42	0.29	32.99	1.45	0.01

i-nuc	BP(j)	Nuc	#BP_Win	avgMFE	avgZ	avgED	SumZ	SumZ/#TotalWindows	BPs= 4
nt-112	-	C	112	-	-	-	-	-
112	102	G	35	-28.91	0.01	26.98	0.34	0.0
112	119	G	55	-29.75	0.05	23.14	2.54	0.02
112	151	G	2	-25.8	0.7	27.24	1.41	0.01
112	183	G	5	-25.78	0.65	39.87	3.24	0.03
112	NoBP	C	15	-25.12	-0.68	27.88	-10.14	-0.09

i-nuc	BP(j)	Nuc	#BP_Win	avgMFE	avgZ	avgED	SumZ	SumZ/#TotalWindows	BPs= 5
nt-113	-	U	113	-	-	-	-	-
113	101	A	35	-28.91	0.01	26.98	0.34	0.0
113	118	A	55	-29.75	0.05	23.14	2.54	0.02
113	150	G	2	-25.8	0.7	27.24	1.41	0.01
113	182	A	5	-25.78	0.65	39.87	3.24	0.03
113	NoBP	U	7	-24.61	0.04	34.01	0.28	0.0
113	223	A	9	-25.55	-1.23	22.25	-11.11	-0.1

i-nuc	BP(j)	Nuc	#BP_Win	avgMFE	avgZ	avgED	SumZ	SumZ/#TotalWindows	BPs= 6
nt-114	-	G	114	-	-	-	-	-
114	17	C	1	-31.6	-0.06	37.4	-0.06	-0.0
114	NoBP	G	57	-29.62	0.07	23.29	3.95	0.03
114	167	C	34	-28.84	0.01	26.67	0.4	0.0
114	178	C	5	-25.78	0.65	39.87	3.24	0.03
114	209	C	5	-24.42	0.29	32.99	1.45	0.01
114	221	C	3	-25.14	-0.61	31.11	-1.83	-0.02
114	222	C	9	-25.55	-1.23	22.25	-11.11	-0.1

i-nuc	BP(j)	Nuc	#BP_Win	avgMFE	avgZ	avgED	SumZ	SumZ/#TotalWindows	BPs= 7
nt-115	-	G	115	-	-	-	-	-
115	16	C	1	-31.6	-0.06	37.4	-0.06	-0.0
115	NoBP	G	55	-29.75	0.05	23.14	2.54	0.02
115	148	U	2	-25.8	0.7	27.24	1.41	0.01
115	166	C	34	-28.84	0.01	26.67	0.4	0.0
115	177	C	5	-25.78	0.65	39.87	3.24	0.03
115	208	C	5	-24.42	0.29	32.99	1.45	0.01
115	220	C	4	-24.49	-0.55	29.22	-2.21	-0.02
115	221	C	9	-25.55	-1.23	22.25	-11.11	-0.1

i-nuc	BP(j)	Nuc	#BP_Win	avgMFE	avgZ	avgED	SumZ	SumZ/#TotalWindows	BPs= 4
nt-116	-	A	116	-	-	-	-	-
116	NoBP	A	71	-28.86	-0.08	24.4	-5.98	-0.05
116	147	U	2	-25.8	0.7	27.24	1.41	0.01
116	165	U	34	-28.84	0.01	26.67	0.4	0.0
116	207	U	5	-24.42	0.29	32.99	1.45	0.01
116	219	U	4	-24.49	-0.55	29.22	-2.21	-0.02

i-nuc	BP(j)	Nuc	#BP_Win	avgMFE	avgZ	avgED	SumZ	SumZ/#TotalWindows	BPs= 6
nt-117	-	G	117	-	-	-	-	-
117	NoBP	G	56	-29.79	0.04	23.4	2.48	0.02
117	146	C	2	-25.8	0.7	27.24	1.41	0.01
117	164	C	34	-28.84	0.01	26.67	0.4	0.0
117	175	U	5	-25.78	0.65	39.87	3.24	0.03
117	206	C	5	-24.42	0.29	32.99	1.45	0.01
117	218	C	4	-24.49	-0.55	29.22	-2.21	-0.02
117	220	C	11	-24.93	-1.13	22.29	-12.41	-0.11

i-nuc	BP(j)	Nuc	#BP_Win	avgMFE	avgZ	avgED	SumZ	SumZ/#TotalWindows	BPs= 5
nt-118	-	A	118	-	-	-	-	-
118	NoBP	A	9	-24.9	0.32	31.03	2.89	0.02
118	113	U	55	-29.75	0.05	23.14	2.54	0.02
118	162	U	34	-28.84	0.01	26.67	0.4	0.0
118	174	U	5	-25.78	0.65	39.87	3.24	0.03
118	217	U	4	-24.49	-0.55	29.22	-2.21	-0.02
118	219	U	11	-24.93	-1.13	22.29	-12.41	-0.11

i-nuc	BP(j)	Nuc	#BP_Win	avgMFE	avgZ	avgED	SumZ	SumZ/#TotalWindows	BPs= 5
nt-119	-	G	119	-	-	-	-	-
119	NoBP	G	12	-24.1	-0.07	30.17	-0.81	-0.01
119	112	C	55	-29.75	0.05	23.14	2.54	0.02
119	145	C	2	-25.8	0.7	27.24	1.41	0.01
119	161	U	34	-28.84	0.01	26.67	0.4	0.0
119	173	C	5	-25.78	0.65	39.87	3.24	0.03
119	218	C	11	-24.93	-1.13	22.29	-12.41	-0.1

i-nuc	BP(j)	Nuc	#BP_Win	avgMFE	avgZ	avgED	SumZ	SumZ/#TotalWindows	BPs= 4
nt-120	-	A	120	-	-	-	-	-
120	NoBP	A	16	-24.41	0.35	32.31	5.61	0.05
120	111	U	55	-29.75	0.05	23.14	2.54	0.02
120	160	U	34	-28.84	0.01	26.67	0.4	0.0
120	215	U	4	-24.49	-0.55	29.22	-2.21	-0.02
120	217	U	11	-24.93	-1.13	22.29	-12.41	-0.1

i-nuc	BP(j)	Nuc	#BP_Win	avgMFE	avgZ	avgED	SumZ	SumZ/#TotalWindows	BPs= 4
nt-121	-	U	120	-	-	-	-	-
121	110	A	55	-29.75	0.05	23.14	2.54	0.02
121	144	A	2	-25.8	0.7	27.24	1.41	0.01
121	159	G	34	-28.84	0.01	26.67	0.4	0.0
121	NoBP	U	18	-23.56	0.09	31.12	1.62	0.01
121	216	G	11	-24.93	-1.13	22.29	-12.41	-0.1

i-nuc	BP(j)	Nuc	#BP_Win	avgMFE	avgZ	avgED	SumZ	SumZ/#TotalWindows	BPs= 2
nt-122	-	U	120	-	-	-	-	-
122	109	G	54	-29.72	0.05	22.89	2.74	0.02
122	143	A	2	-25.8	0.7	27.24	1.41	0.01
122	NoBP	U	64	-26.52	-0.17	27.03	-10.82	-0.09

i-nuc	BP(j)	Nuc	#BP_Win	avgMFE	avgZ	avgED	SumZ	SumZ/#TotalWindows	BPs= 4
nt-123	-	U	120	-	-	-	-	-
123	108	A	53	-29.66	0.06	22.66	3.29	0.03
123	142	A	2	-25.8	0.7	27.24	1.41	0.01
123	NoBP	U	49	-27.61	-0.29	25.9	-14.22	-0.12
123	169	A	10	-25.1	0.47	36.43	4.69	0.04
123	223	A	6	-18.74	-0.27	19.24	-1.65	-0.01

i-nuc	BP(j)	Nuc	#BP_Win	avgMFE	avgZ	avgED	SumZ	SumZ/#TotalWindows	BPs= 4
nt-124	-	G	120	-	-	-	-	-
124	107	C	50	-29.71	0.05	22.56	2.57	0.02
124	NoBP	G	38	-28.56	0.08	26.35	3.15	0.03
124	168	C	10	-25.1	0.47	36.43	4.69	0.04
124	210	C	15	-24.82	-0.97	24.14	-14.62	-0.12
124	222	C	7	-18.66	-0.29	19.31	-2.05	-0.02

i-nuc	BP(j)	Nuc	#BP_Win	avgMFE	avgZ	avgED	SumZ	SumZ/#TotalWindows	BPs= 6
nt-125	-	G	120	-	-	-	-	-
125	NoBP	G	29	-30.35	-0.04	21.32	-1.09	-0.01
125	17	C	5	-37.64	-1.49	15.78	-7.44	-0.06
125	155	U	51	-27.74	0.27	26.39	13.99	0.12
125	140	U	2	-25.8	0.7	27.24	1.41	0.01
125	167	C	10	-25.1	0.47	36.43	4.69	0.04
125	209	C	16	-24.17	-0.88	24.21	-14.01	-0.12
125	221	C	7	-18.66	-0.29	19.31	-2.05	-0.02

i-nuc	BP(j)	Nuc	#BP_Win	avgMFE	avgZ	avgED	SumZ	SumZ/#TotalWindows	BPs= 6
nt-126	-	G	120	-	-	-	-	-
126	NoBP	G	29	-29.58	0.04	21.93	1.06	0.01
126	16	C	5	-37.64	-1.49	15.78	-7.44	-0.06
126	154	U	51	-27.74	0.27	26.39	13.99	0.12
126	139	C	2	-25.8	0.7	27.24	1.41	0.01
126	166	C	10	-25.1	0.47	36.43	4.69	0.04
126	208	C	16	-24.17	-0.88	24.21	-14.01	-0.12
126	220	C	7	-18.66	-0.29	19.31	-2.05	-0.02

i-nuc	BP(j)	Nuc	#BP_Win	avgMFE	avgZ	avgED	SumZ	SumZ/#TotalWindows	BPs= 5
nt-127	-	A	120	-	-	-	-	-
127	NoBP	A	34	-30.15	-0.15	21.22	-5.11	-0.04
127	153	U	51	-27.74	0.27	26.39	13.99	0.12
127	138	U	2	-25.8	0.7	27.24	1.41	0.01
127	165	U	10	-25.1	0.47	36.43	4.69	0.04
127	207	U	16	-24.17	-0.88	24.21	-14.01	-0.12
127	219	U	7	-18.66	-0.29	19.31	-2.05	-0.02

i-nuc	BP(j)	Nuc	#BP_Win	avgMFE	avgZ	avgED	SumZ	SumZ/#TotalWindows	BPs= 6
nt-128	-	G	120	-	-	-	-	-
128	NoBP	G	29	-28.15	0.11	21.94	3.25	0.03
128	15	C	5	-37.64	-1.49	15.78	-7.44	-0.06
128	152	C	51	-27.74	0.27	26.39	13.99	0.12
128	137	C	2	-25.8	0.7	27.24	1.41	0.01
128	164	C	10	-25.1	0.47	36.43	4.69	0.04
128	206	C	16	-24.17	-0.88	24.21	-14.01	-0.12
128	218	C	7	-18.66	-0.29	19.31	-2.05	-0.02

i-nuc	BP(j)	Nuc	#BP_Win	avgMFE	avgZ	avgED	SumZ	SumZ/#TotalWindows	BPs= 3
nt-129	-	C	120	-	-	-	-	-
129	14	G	5	-37.64	-1.49	15.78	-7.44	-0.06
129	102	G	25	-29.51	0.12	20.89	2.93	0.02
129	151	G	51	-27.74	0.27	26.39	13.99	0.12
129	NoBP	C	39	-22.51	-0.24	26.89	-9.36	-0.08

i-nuc	BP(j)	Nuc	#BP_Win	avgMFE	avgZ	avgED	SumZ	SumZ/#TotalWindows	BPs= 2
nt-130	-	U	120	-	-	-	-	-
130	NoBP	U	44	-23.73	-0.37	25.51	-16.44	-0.14
130	101	A	25	-29.51	0.12	20.89	2.93	0.02
130	150	G	51	-27.74	0.27	26.39	13.99	0.12

i-nuc	BP(j)	Nuc	#BP_Win	avgMFE	avgZ	avgED	SumZ	SumZ/#TotalWindows	BPs= 3
nt-131	-	C	120	-	-	-	-	-
131	NoBP	C	37	-24.07	-0.37	27.17	-13.66	-0.11
131	100	G	25	-29.51	0.12	20.89	2.93	0.02
131	149	G	51	-27.74	0.27	26.39	13.99	0.12
131	216	G	7	-18.66	-0.29	19.31	-2.05	-0.02

i-nuc	BP(j)	Nuc	#BP_Win	avgMFE	avgZ	avgED	SumZ	SumZ/#TotalWindows	BPs= 2
nt-132	-	A	120	-	-	-	-	-
132	NoBP	A	62	-25.9	-0.16	24.93	-9.88	-0.08
132	148	U	51	-27.74	0.27	26.39	13.99	0.12
132	215	U	7	-18.66	-0.29	19.31	-2.05	-0.02

i-nuc	BP(j)	Nuc	#BP_Win	avgMFE	avgZ	avgED	SumZ	SumZ/#TotalWindows	BPs= 2
nt-133	-	U	120	-	-	-	-	-
133	NoBP	U	99	-25.27	0.01	26.44	1.19	0.01
133	98	G	7	-34.21	-1.06	14.92	-7.45	-0.06
133	99	A	14	-27.61	0.67	22.91	9.33	0.08

i-nuc	BP(j)	Nuc	#BP_Win	avgMFE	avgZ	avgED	SumZ	SumZ/#TotalWindows	BPs= 2
nt-134	-	C	120	-	-	-	-	-
134	NoBP	C	99	-25.04	0.02	26.6	2.36	0.02
134	97	G	7	-34.21	-1.06	14.92	-7.45	-0.06
134	98	G	14	-27.61	0.67	22.91	9.33	0.08

i-nuc	BP(j)	Nuc	#BP_Win	avgMFE	avgZ	avgED	SumZ	SumZ/#TotalWindows	BPs= 1
nt-135	-	A	120	-	-	-	-	-
135	NoBP	A	111	-26.58	0.08	25.49	9.29	0.08
135	246	U	9	-14.91	-0.47	27.54	-4.19	-0.03

i-nuc	BP(j)	Nuc	#BP_Win	avgMFE	avgZ	avgED	SumZ	SumZ/#TotalWindows	BPs= 2
nt-136	-	C	120	-	-	-	-	-
136	NoBP	C	108	-26.32	0.12	25.94	12.57	0.1
136	94	G	2	-35.75	-1.42	9.16	-2.85	-0.02
136	245	G	10	-14.74	-0.31	27.97	-3.11	-0.03

i-nuc	BP(j)	Nuc	#BP_Win	avgMFE	avgZ	avgED	SumZ	SumZ/#TotalWindows	BPs= 3
nt-137	-	C	120	-	-	-	-	-
137	NoBP	C	106	-26.13	0.12	26.08	12.22	0.1
137	93	G	2	-35.75	-1.42	9.16	-2.85	-0.02
137	128	G	2	-25.8	0.7	27.24	1.41	0.01
137	244	G	10	-14.74	-0.31	27.97	-3.11	-0.03

i-nuc	BP(j)	Nuc	#BP_Win	avgMFE	avgZ	avgED	SumZ	SumZ/#TotalWindows	BPs= 4
nt-138	-	U	120	-	-	-	-	-
138	92	A	2	-35.75	-1.42	9.16	-2.85	-0.02
138	NoBP	U	92	-25.67	0.04	26.72	3.66	0.03
138	94	G	14	-27.61	0.67	22.91	9.33	0.08
138	127	A	2	-25.8	0.7	27.24	1.41	0.01
138	243	A	10	-14.74	-0.31	27.97	-3.11	-0.03

i-nuc	BP(j)	Nuc	#BP_Win	avgMFE	avgZ	avgED	SumZ	SumZ/#TotalWindows	BPs= 3
nt-139	-	C	120	-	-	-	-	-
139	NoBP	C	77	-25.74	0.23	27.83	17.4	0.14
139	93	G	14	-27.61	0.67	22.91	9.33	0.08
139	126	G	2	-25.8	0.7	27.24	1.41	0.01
139	200	G	27	-21.35	-0.69	23.27	-18.6	-0.15

i-nuc	BP(j)	Nuc	#BP_Win	avgMFE	avgZ	avgED	SumZ	SumZ/#TotalWindows	BPs= 4
nt-140	-	U	120	-	-	-	-	-
140	NoBP	U	66	-27.28	0.33	28.08	21.45	0.18
140	92	A	14	-27.61	0.67	22.91	9.33	0.08
140	125	G	2	-25.8	0.7	27.24	1.41	0.01
140	199	A	27	-21.35	-0.69	23.27	-18.6	-0.15
140	239	A	11	-14.69	-0.32	28.2	-3.54	-0.03

i-nuc	BP(j)	Nuc	#BP_Win	avgMFE	avgZ	avgED	SumZ	SumZ/#TotalWindows	BPs= 4
nt-141	-	G	120	-	-	-	-	-
141	NoBP	G	54	-27.68	0.29	26.4	15.86	0.13
141	91	U	14	-27.61	0.67	22.91	9.33	0.08
141	163	C	13	-25.16	0.54	34.52	6.99	0.06
141	198	C	27	-21.35	-0.69	23.27	-18.6	-0.15
141	238	C	12	-14.61	-0.29	28.42	-3.51	-0.03

i-nuc	BP(j)	Nuc	#BP_Win	avgMFE	avgZ	avgED	SumZ	SumZ/#TotalWindows	BPs= 5
nt-142	-	A	120	-	-	-	-	-
142	90	U	14	-27.61	0.67	22.91	9.33	0.08
142	NoBP	A	51	-27.74	0.27	26.39	13.99	0.12
142	162	U	13	-25.16	0.54	34.52	6.99	0.06
142	123	U	2	-25.8	0.7	27.24	1.41	0.01
142	196	U	28	-21.04	-0.64	23.48	-17.88	-0.15
142	237	U	12	-14.61	-0.29	28.42	-3.51	-0.03

i-nuc	BP(j)	Nuc	#BP_Win	avgMFE	avgZ	avgED	SumZ	SumZ/#TotalWindows	BPs= 4
nt-143	-	A	120	-	-	-	-	-
143	NoBP	A	65	-27.47	0.36	25.61	23.7	0.2
143	161	U	13	-25.16	0.54	34.52	6.99	0.06
143	122	U	2	-25.8	0.7	27.24	1.41	0.01
143	195	U	28	-21.04	-0.64	23.48	-17.88	-0.15
143	236	U	12	-14.61	-0.29	28.42	-3.51	-0.03

i-nuc	BP(j)	Nuc	#BP_Win	avgMFE	avgZ	avgED	SumZ	SumZ/#TotalWindows	BPs= 4
nt-144	-	A	120	-	-	-	-	-
144	NoBP	A	65	-27.23	0.37	25.6	24.15	0.2
144	160	U	13	-25.16	0.54	34.52	6.99	0.06
144	121	U	2	-25.8	0.7	27.24	1.41	0.01
144	194	U	28	-21.04	-0.64	23.48	-17.88	-0.15
144	235	U	12	-14.61	-0.29	28.42	-3.51	-0.03

i-nuc	BP(j)	Nuc	#BP_Win	avgMFE	avgZ	avgED	SumZ	SumZ/#TotalWindows	BPs= 4
nt-145	-	C	120	-	-	-	-	-
145	NoBP	C	65	-27.0	0.38	25.7	24.54	0.2
145	159	G	13	-25.16	0.54	34.52	6.99	0.06
145	119	G	2	-25.8	0.7	27.24	1.41	0.01
145	193	G	28	-21.04	-0.64	23.48	-17.88	-0.15
145	232	G	12	-14.61	-0.29	28.42	-3.51	-0.03

i-nuc	BP(j)	Nuc	#BP_Win	avgMFE	avgZ	avgED	SumZ	SumZ/#TotalWindows	BPs= 3
nt-146	-	C	120	-	-	-	-	-
146	NoBP	C	93	-25.05	0.08	25.11	7.21	0.06
146	157	G	13	-25.16	0.54	34.52	6.99	0.06
146	117	G	2	-25.8	0.7	27.24	1.41	0.01
146	231	G	12	-14.61	-0.29	28.42	-3.51	-0.03

i-nuc	BP(j)	Nuc	#BP_Win	avgMFE	avgZ	avgED	SumZ	SumZ/#TotalWindows	BPs= 3
nt-147	-	U	120	-	-	-	-	-
147	NoBP	U	93	-24.88	0.08	25.22	7.65	0.06
147	156	A	13	-25.16	0.54	34.52	6.99	0.06
147	116	A	2	-25.8	0.7	27.24	1.41	0.01
147	230	A	12	-14.61	-0.29	28.42	-3.51	-0.03

i-nuc	BP(j)	Nuc	#BP_Win	avgMFE	avgZ	avgED	SumZ	SumZ/#TotalWindows	BPs= 4
nt-148	-	U	120	-	-	-	-	-
148	NoBP	U	21	-25.78	0.75	31.03	15.75	0.13
148	132	A	51	-27.74	0.27	26.39	13.99	0.12
148	115	G	2	-25.8	0.7	27.24	1.41	0.01
148	191	A	33	-19.91	-0.47	23.6	-15.58	-0.13
148	223	A	13	-14.47	-0.2	28.4	-2.66	-0.02

i-nuc	BP(j)	Nuc	#BP_Win	avgMFE	avgZ	avgED	SumZ	SumZ/#TotalWindows	BPs= 3
nt-149	-	G	120	-	-	-	-	-
149	NoBP	G	22	-25.65	0.77	31.46	16.91	0.14
149	131	C	51	-27.74	0.27	26.39	13.99	0.12
149	190	C	34	-19.71	-0.44	23.67	-15.03	-0.13
149	222	C	13	-14.47	-0.2	28.4	-2.66	-0.02

i-nuc	BP(j)	Nuc	#BP_Win	avgMFE	avgZ	avgED	SumZ	SumZ/#TotalWindows	BPs= 6
nt-150	-	G	120	-	-	-	-	-
150	NoBP	G	16	-25.35	0.71	33.12	11.35	0.09
150	82	C	3	-26.27	1.18	31.08	3.53	0.03
150	130	U	51	-27.74	0.27	26.39	13.99	0.12
150	113	U	2	-25.8	0.7	27.24	1.41	0.01
150	189	C	34	-19.71	-0.44	23.67	-15.03	-0.13
150	221	C	13	-14.47	-0.2	28.4	-2.66	-0.02
150	263	U	1	-9.4	1.07	23.45	1.07	0.01

i-nuc	BP(j)	Nuc	#BP_Win	avgMFE	avgZ	avgED	SumZ	SumZ/#TotalWindows	BPs= 6
nt-151	-	G	120	-	-	-	-	-
151	NoBP	G	16	-24.2	0.67	33.28	10.73	0.09
151	81	C	3	-26.27	1.18	31.08	3.53	0.03
151	129	C	51	-27.74	0.27	26.39	13.99	0.12
151	112	C	2	-25.8	0.7	27.24	1.41	0.01
151	188	C	34	-19.71	-0.44	23.67	-15.03	-0.13
151	220	C	13	-14.47	-0.2	28.4	-2.66	-0.02
151	262	C	1	-9.4	1.07	23.45	1.07	0.01

i-nuc	BP(j)	Nuc	#BP_Win	avgMFE	avgZ	avgED	SumZ	SumZ/#TotalWindows	BPs= 4
nt-152	-	C	120	-	-	-	-	-
152	NoBP	C	31	-19.7	0.25	30.28	7.77	0.06
152	80	G	3	-26.27	1.18	31.08	3.53	0.03
152	128	G	51	-27.74	0.27	26.39	13.99	0.12
152	187	G	34	-19.71	-0.44	23.67	-15.03	-0.13
152	261	G	1	-9.4	1.07	23.45	1.07	0.01

i-nuc	BP(j)	Nuc	#BP_Win	avgMFE	avgZ	avgED	SumZ	SumZ/#TotalWindows	BPs= 4
nt-153	-	U	120	-	-	-	-	-
153	79	G	3	-26.27	1.18	31.08	3.53	0.03
153	127	A	51	-27.74	0.27	26.39	13.99	0.12
153	NoBP	U	63	-19.26	-0.16	26.56	-10.35	-0.09
153	110	A	2	-25.8	0.7	27.24	1.41	0.01
153	260	G	1	-9.4	1.07	23.45	1.07	0.01

i-nuc	BP(j)	Nuc	#BP_Win	avgMFE	avgZ	avgED	SumZ	SumZ/#TotalWindows	BPs= 3
nt-154	-	U	120	-	-	-	-	-
154	78	G	2	-26.25	1.08	31.64	2.15	0.02
154	126	G	51	-27.74	0.27	26.39	13.99	0.12
154	NoBP	U	65	-18.95	-0.14	26.35	-9.11	-0.08
154	109	G	2	-25.8	0.7	27.24	1.41	0.01

i-nuc	BP(j)	Nuc	#BP_Win	avgMFE	avgZ	avgED	SumZ	SumZ/#TotalWindows	BPs= 2
nt-155	-	U	120	-	-	-	-	-
155	NoBP	U	67	-18.92	-0.12	26.29	-7.82	-0.07
155	125	G	51	-27.74	0.27	26.39	13.99	0.12
155	108	A	2	-25.8	0.7	27.24	1.41	0.01

i-nuc	BP(j)	Nuc	#BP_Win	avgMFE	avgZ	avgED	SumZ	SumZ/#TotalWindows	BPs= 3
nt-156	-	A	120	-	-	-	-	-
156	NoBP	A	88	-24.38	0.02	25.33	1.44	0.01
156	147	U	13	-25.16	0.54	34.52	6.99	0.06
156	214	U	13	-14.47	-0.2	28.4	-2.66	-0.02
156	263	U	6	-9.23	0.22	16.83	1.3	0.01

i-nuc	BP(j)	Nuc	#BP_Win	avgMFE	avgZ	avgED	SumZ	SumZ/#TotalWindows	BPs= 4
nt-157	-	G	120	-	-	-	-	-
157	NoBP	G	86	-24.14	-0.0	25.2	-0.43	-0.0
157	146	C	13	-25.16	0.54	34.52	6.99	0.06
157	107	C	2	-25.8	0.7	27.24	1.41	0.01
157	213	U	13	-14.47	-0.2	28.4	-2.66	-0.02
157	262	C	6	-9.23	0.22	16.83	1.3	0.01

i-nuc	BP(j)	Nuc	#BP_Win	avgMFE	avgZ	avgED	SumZ	SumZ/#TotalWindows	BPs= 3
nt-158	-	C	120	-	-	-	-	-
158	NoBP	C	99	-24.09	0.06	26.45	6.02	0.05
158	106	G	2	-25.8	0.7	27.24	1.41	0.01
158	212	G	13	-14.47	-0.2	28.4	-2.66	-0.02
158	261	G	6	-9.23	0.22	16.83	1.3	0.01

i-nuc	BP(j)	Nuc	#BP_Win	avgMFE	avgZ	avgED	SumZ	SumZ/#TotalWindows	BPs= 3
nt-159	-	G	120	-	-	-	-	-
159	NoBP	G	60	-19.47	0.01	23.62	0.32	0.0
159	145	C	13	-25.16	0.54	34.52	6.99	0.06
159	121	U	34	-28.84	0.01	26.67	0.4	0.0
159	211	C	13	-14.47	-0.2	28.4	-2.66	-0.02

i-nuc	BP(j)	Nuc	#BP_Win	avgMFE	avgZ	avgED	SumZ	SumZ/#TotalWindows	BPs= 3
nt-160	-	U	120	-	-	-	-	-
160	NoBP	U	69	-17.95	-0.1	24.27	-7.15	-0.06
160	144	A	13	-25.16	0.54	34.52	6.99	0.06
160	101	A	4	-25.3	0.84	26.34	3.34	0.03
160	120	A	34	-28.84	0.01	26.67	0.4	0.0

i-nuc	BP(j)	Nuc	#BP_Win	avgMFE	avgZ	avgED	SumZ	SumZ/#TotalWindows	BPs= 4
nt-161	-	U	120	-	-	-	-	-
161	NoBP	U	67	-17.47	-0.15	24.06	-9.98	-0.08
161	143	A	13	-25.16	0.54	34.52	6.99	0.06
161	103	A	2	-25.8	0.7	27.24	1.41	0.01
161	100	G	4	-25.3	0.84	26.34	3.34	0.03
161	119	G	34	-28.84	0.01	26.67	0.4	0.0

i-nuc	BP(j)	Nuc	#BP_Win	avgMFE	avgZ	avgED	SumZ	SumZ/#TotalWindows	BPs= 4
nt-162	-	U	120	-	-	-	-	-
162	NoBP	U	67	-17.22	-0.17	23.98	-11.07	-0.09
162	142	A	13	-25.16	0.54	34.52	6.99	0.06
162	102	G	2	-25.8	0.7	27.24	1.41	0.01
162	99	A	4	-25.3	0.84	26.34	3.34	0.03
162	118	A	34	-28.84	0.01	26.67	0.4	0.0

i-nuc	BP(j)	Nuc	#BP_Win	avgMFE	avgZ	avgED	SumZ	SumZ/#TotalWindows	BPs= 2
nt-163	-	C	120	-	-	-	-	-
163	NoBP	C	103	-21.06	-0.1	24.88	-10.15	-0.08
163	141	G	13	-25.16	0.54	34.52	6.99	0.06
163	98	G	4	-25.3	0.84	26.34	3.34	0.03

i-nuc	BP(j)	Nuc	#BP_Win	avgMFE	avgZ	avgED	SumZ	SumZ/#TotalWindows	BPs= 5
nt-164	-	C	120	-	-	-	-	-
164	NoBP	C	65	-16.43	-0.22	23.42	-14.28	-0.12
164	100	G	2	-25.8	0.7	27.24	1.41	0.01
164	97	G	4	-25.3	0.84	26.34	3.34	0.03
164	102	G	5	-25.84	0.75	30.88	3.75	0.03
164	117	G	34	-28.84	0.01	26.67	0.4	0.0
164	128	G	10	-25.1	0.47	36.43	4.69	0.04

i-nuc	BP(j)	Nuc	#BP_Win	avgMFE	avgZ	avgED	SumZ	SumZ/#TotalWindows	BPs= 5
nt-165	-	U	120	-	-	-	-	-
165	NoBP	U	65	-16.17	-0.23	23.26	-15.14	-0.13
165	99	A	2	-25.8	0.7	27.24	1.41	0.01
165	96	A	4	-25.3	0.84	26.34	3.34	0.03
165	101	A	5	-25.84	0.75	30.88	3.75	0.03
165	116	A	34	-28.84	0.01	26.67	0.4	0.0
165	127	A	10	-25.1	0.47	36.43	4.69	0.04

i-nuc	BP(j)	Nuc	#BP_Win	avgMFE	avgZ	avgED	SumZ	SumZ/#TotalWindows	BPs= 4
nt-166	-	C	120	-	-	-	-	-
166	NoBP	C	69	-16.45	-0.18	23.27	-12.75	-0.11
166	98	G	2	-25.8	0.7	27.24	1.41	0.01
166	100	G	5	-25.84	0.75	30.88	3.75	0.03
166	115	G	34	-28.84	0.01	26.67	0.4	0.0
166	126	G	10	-25.1	0.47	36.43	4.69	0.04

i-nuc	BP(j)	Nuc	#BP_Win	avgMFE	avgZ	avgED	SumZ	SumZ/#TotalWindows	BPs= 5
nt-167	-	C	120	-	-	-	-	-
167	97	G	2	-25.8	0.7	27.24	1.41	0.01
167	94	G	4	-25.3	0.84	26.34	3.34	0.03
167	98	G	5	-25.84	0.75	30.88	3.75	0.03
167	114	G	34	-28.84	0.01	26.67	0.4	0.0
167	125	G	10	-25.1	0.47	36.43	4.69	0.04
167	NoBP	C	65	-15.66	-0.26	22.93	-17.09	-0.14

i-nuc	BP(j)	Nuc	#BP_Win	avgMFE	avgZ	avgED	SumZ	SumZ/#TotalWindows	BPs= 3
nt-168	-	C	120	-	-	-	-	-
168	NoBP	C	101	-20.13	-0.16	24.18	-16.19	-0.13
168	93	G	4	-25.3	0.84	26.34	3.34	0.03
168	97	G	5	-25.84	0.75	30.88	3.75	0.03
168	124	G	10	-25.1	0.47	36.43	4.69	0.04

i-nuc	BP(j)	Nuc	#BP_Win	avgMFE	avgZ	avgED	SumZ	SumZ/#TotalWindows	BPs= 1
nt-169	-	A	120	-	-	-	-	-
169	NoBP	A	110	-20.41	-0.09	24.48	-10.04	-0.08
169	123	U	10	-25.1	0.47	36.43	4.69	0.04

i-nuc	BP(j)	Nuc	#BP_Win	avgMFE	avgZ	avgED	SumZ	SumZ/#TotalWindows	BPs= 1
nt-170	-	U	120	-	-	-	-	-
170	NoBP	U	115	-20.44	-0.09	25.14	-10.37	-0.09
170	95	A	5	-25.84	0.75	30.88	3.75	0.03

i-nuc	BP(j)	Nuc	#BP_Win	avgMFE	avgZ	avgED	SumZ	SumZ/#TotalWindows	BPs= 1
nt-171	-	C	120	-	-	-	-	-
171	NoBP	C	115	-20.3	-0.1	25.08	-11.55	-0.1
171	94	G	5	-25.84	0.75	30.88	3.75	0.03

i-nuc	BP(j)	Nuc	#BP_Win	avgMFE	avgZ	avgED	SumZ	SumZ/#TotalWindows	BPs= 2
nt-172	-	C	120	-	-	-	-	-
172	NoBP	C	81	-16.5	-0.16	24.37	-13.11	-0.11
172	93	G	5	-25.84	0.75	30.88	3.75	0.03
172	98	G	34	-28.84	0.01	26.67	0.4	0.0

i-nuc	BP(j)	Nuc	#BP_Win	avgMFE	avgZ	avgED	SumZ	SumZ/#TotalWindows	BPs= 3
nt-173	-	C	120	-	-	-	-	-
173	NoBP	C	68	-16.65	-0.16	22.79	-10.98	-0.09
173	97	G	34	-28.84	0.01	26.67	0.4	0.0
173	119	G	5	-25.78	0.65	39.87	3.24	0.03
173	183	G	13	-14.47	-0.2	28.4	-2.66	-0.02

i-nuc	BP(j)	Nuc	#BP_Win	avgMFE	avgZ	avgED	SumZ	SumZ/#TotalWindows	BPs= 3
nt-174	-	U	120	-	-	-	-	-
174	NoBP	U	68	-16.4	-0.17	22.64	-11.79	-0.1
174	96	A	34	-28.84	0.01	26.67	0.4	0.0
174	118	A	5	-25.78	0.65	39.87	3.24	0.03
174	182	A	13	-14.47	-0.2	28.4	-2.66	-0.02

i-nuc	BP(j)	Nuc	#BP_Win	avgMFE	avgZ	avgED	SumZ	SumZ/#TotalWindows	BPs= 2
nt-175	-	U	120	-	-	-	-	-
175	NoBP	U	81	-15.87	-0.19	23.43	-15.38	-0.13
175	95	A	34	-28.84	0.01	26.67	0.4	0.0
175	117	G	5	-25.78	0.65	39.87	3.24	0.03

i-nuc	BP(j)	Nuc	#BP_Win	avgMFE	avgZ	avgED	SumZ	SumZ/#TotalWindows	BPs= 2
nt-176	-	C	120	-	-	-	-	-
176	NoBP	C	85	-16.14	-0.16	24.09	-13.79	-0.11
176	94	G	34	-28.84	0.01	26.67	0.4	0.0
176	80	G	1	-25.2	0.74	38.35	0.74	0.01

i-nuc	BP(j)	Nuc	#BP_Win	avgMFE	avgZ	avgED	SumZ	SumZ/#TotalWindows	BPs= 3
nt-177	-	C	120	-	-	-	-	-
177	93	G	34	-28.84	0.01	26.67	0.4	0.0
177	79	G	1	-25.2	0.74	38.35	0.74	0.01
177	115	G	5	-25.78	0.65	39.87	3.24	0.03
177	NoBP	C	80	-15.32	-0.22	22.97	-17.96	-0.15

i-nuc	BP(j)	Nuc	#BP_Win	avgMFE	avgZ	avgED	SumZ	SumZ/#TotalWindows	BPs= 2
nt-178	-	C	120	-	-	-	-	-
178	NoBP	C	114	-19.19	-0.16	24.0	-18.35	-0.15
178	78	G	1	-25.2	0.74	38.35	0.74	0.01
178	114	G	5	-25.78	0.65	39.87	3.24	0.03

i-nuc	BP(j)	Nuc	#BP_Win	avgMFE	avgZ	avgED	SumZ	SumZ/#TotalWindows	BPs= 0
nt-179	-	C	120	-	-	-	-	-
179	NoBP	C	120	-19.36	-0.12	24.74	-14.95	-0.12

i-nuc	BP(j)	Nuc	#BP_Win	avgMFE	avgZ	avgED	SumZ	SumZ/#TotalWindows	BPs= 1
nt-180	-	U	120	-	-	-	-	-
180	NoBP	U	119	-19.15	-0.13	24.58	-16.01	-0.13
180	76	A	1	-25.2	0.74	38.35	0.74	0.01

i-nuc	BP(j)	Nuc	#BP_Win	avgMFE	avgZ	avgED	SumZ	SumZ/#TotalWindows	BPs= 1
nt-181	-	U	120	-	-	-	-	-
181	NoBP	U	119	-18.99	-0.14	24.54	-16.31	-0.14
181	75	A	1	-25.2	0.74	38.35	0.74	0.01

i-nuc	BP(j)	Nuc	#BP_Win	avgMFE	avgZ	avgED	SumZ	SumZ/#TotalWindows	BPs= 4
nt-182	-	A	120	-	-	-	-	-
182	NoBP	A	83	-16.68	-0.13	23.04	-11.01	-0.09
182	87	U	18	-29.97	-0.35	24.09	-6.3	-0.05
182	74	U	1	-25.2	0.74	38.35	0.74	0.01
182	113	U	5	-25.78	0.65	39.87	3.24	0.03
182	174	U	13	-14.47	-0.2	28.4	-2.66	-0.02

i-nuc	BP(j)	Nuc	#BP_Win	avgMFE	avgZ	avgED	SumZ	SumZ/#TotalWindows	BPs= 4
nt-183	-	G	120	-	-	-	-	-
183	NoBP	G	83	-16.45	-0.14	22.97	-11.54	-0.1
183	86	C	18	-29.97	-0.35	24.09	-6.3	-0.05
183	73	U	1	-25.2	0.74	38.35	0.74	0.01
183	112	C	5	-25.78	0.65	39.87	3.24	0.03
183	173	C	13	-14.47	-0.2	28.4	-2.66	-0.02

i-nuc	BP(j)	Nuc	#BP_Win	avgMFE	avgZ	avgED	SumZ	SumZ/#TotalWindows	BPs= 3
nt-184	-	A	120	-	-	-	-	-
184	NoBP	A	96	-16.01	-0.16	23.58	-15.37	-0.13
184	85	U	18	-29.97	-0.35	24.09	-6.3	-0.05
184	72	U	1	-25.2	0.74	38.35	0.74	0.01
184	111	U	5	-25.78	0.65	39.87	3.24	0.03

i-nuc	BP(j)	Nuc	#BP_Win	avgMFE	avgZ	avgED	SumZ	SumZ/#TotalWindows	BPs= 2
nt-185	-	C	120	-	-	-	-	-
185	NoBP	C	49	-22.44	-0.41	24.01	-19.85	-0.17
185	109	G	5	-25.78	0.65	39.87	3.24	0.03
185	200	G	66	-14.92	-0.03	23.41	-1.89	-0.02

i-nuc	BP(j)	Nuc	#BP_Win	avgMFE	avgZ	avgED	SumZ	SumZ/#TotalWindows	BPs= 3
nt-186	-	U	120	-	-	-	-	-
186	NoBP	U	47	-21.85	-0.45	23.32	-21.12	-0.18
186	83	A	2	-27.4	0.36	31.3	0.73	0.01
186	108	A	5	-25.78	0.65	39.87	3.24	0.03
186	199	A	66	-14.92	-0.03	23.41	-1.89	-0.02

i-nuc	BP(j)	Nuc	#BP_Win	avgMFE	avgZ	avgED	SumZ	SumZ/#TotalWindows	BPs= 5
nt-187	-	G	120	-	-	-	-	-
187	NoBP	G	4	-12.45	0.12	21.12	0.47	0.0
187	82	C	2	-27.4	0.36	31.3	0.73	0.01
187	81	C	9	-32.16	-0.81	21.01	-7.27	-0.06
187	107	C	5	-25.78	0.65	39.87	3.24	0.03
187	198	C	66	-14.92	-0.03	23.41	-1.89	-0.02
187	152	C	34	-19.71	-0.44	23.67	-15.03	-0.13

i-nuc	BP(j)	Nuc	#BP_Win	avgMFE	avgZ	avgED	SumZ	SumZ/#TotalWindows	BPs= 4
nt-188	-	C	120	-	-	-	-	-
188	NoBP	C	6	-14.6	-0.02	20.51	-0.1	-0.0
188	80	G	9	-32.16	-0.81	21.01	-7.27	-0.06
188	106	G	5	-25.78	0.65	39.87	3.24	0.03
188	197	G	66	-14.92	-0.03	23.41	-1.89	-0.02
188	151	G	34	-19.71	-0.44	23.67	-15.03	-0.13

i-nuc	BP(j)	Nuc	#BP_Win	avgMFE	avgZ	avgED	SumZ	SumZ/#TotalWindows	BPs= 3
nt-189	-	C	120	-	-	-	-	-
189	79	G	9	-32.16	-0.81	21.01	-7.27	-0.06
189	80	G	1	-29.3	-0.01	23.12	-0.01	-0.0
189	NoBP	C	76	-15.19	-0.0	23.93	-0.03	-0.0
189	150	G	34	-19.71	-0.44	23.67	-15.03	-0.13

i-nuc	BP(j)	Nuc	#BP_Win	avgMFE	avgZ	avgED	SumZ	SumZ/#TotalWindows	BPs= 3
nt-190	-	C	120	-	-	-	-	-
190	78	G	8	-32.67	-0.92	20.84	-7.37	-0.06
190	79	G	1	-29.3	-0.01	23.12	-0.01	-0.0
190	NoBP	C	77	-15.1	-0.01	23.81	-0.55	-0.0
190	149	G	34	-19.71	-0.44	23.67	-15.03	-0.13

i-nuc	BP(j)	Nuc	#BP_Win	avgMFE	avgZ	avgED	SumZ	SumZ/#TotalWindows	BPs= 1
nt-191	-	A	120	-	-	-	-	-
191	NoBP	A	87	-16.58	-0.08	23.46	-7.0	-0.06
191	148	U	33	-19.91	-0.47	23.6	-15.58	-0.13

i-nuc	BP(j)	Nuc	#BP_Win	avgMFE	avgZ	avgED	SumZ	SumZ/#TotalWindows	BPs= 2
nt-192	-	U	120	-	-	-	-	-
192	NoBP	U	108	-17.65	-0.2	23.51	-21.64	-0.18
192	105	A	4	-25.75	0.66	39.52	2.66	0.02
192	272	A	8	-8.2	-0.37	14.0	-2.94	-0.02

i-nuc	BP(j)	Nuc	#BP_Win	avgMFE	avgZ	avgED	SumZ	SumZ/#TotalWindows	BPs= 3
nt-193	-	G	120	-	-	-	-	-
193	NoBP	G	79	-16.26	-0.03	23.56	-2.6	-0.02
193	104	U	4	-25.75	0.66	39.52	2.66	0.02
193	145	C	28	-21.04	-0.64	23.48	-17.88	-0.15
193	271	C	9	-8.12	-0.35	13.79	-3.19	-0.03

i-nuc	BP(j)	Nuc	#BP_Win	avgMFE	avgZ	avgED	SumZ	SumZ/#TotalWindows	BPs= 3
nt-194	-	U	120	-	-	-	-	-
194	NoBP	U	79	-15.93	-0.03	23.44	-2.01	-0.02
194	103	A	4	-25.75	0.66	39.52	2.66	0.02
194	144	A	28	-21.04	-0.64	23.48	-17.88	-0.15
194	270	A	9	-8.12	-0.35	13.79	-3.19	-0.03

i-nuc	BP(j)	Nuc	#BP_Win	avgMFE	avgZ	avgED	SumZ	SumZ/#TotalWindows	BPs= 2
nt-195	-	U	120	-	-	-	-	-
195	NoBP	U	88	-14.84	-0.05	22.35	-4.37	-0.04
195	102	G	4	-25.75	0.66	39.52	2.66	0.02
195	143	A	28	-21.04	-0.64	23.48	-17.88	-0.15

i-nuc	BP(j)	Nuc	#BP_Win	avgMFE	avgZ	avgED	SumZ	SumZ/#TotalWindows	BPs= 2
nt-196	-	U	120	-	-	-	-	-
196	NoBP	U	88	-14.55	-0.04	22.26	-3.45	-0.03
196	101	A	4	-25.75	0.66	39.52	2.66	0.02
196	142	A	28	-21.04	-0.64	23.48	-17.88	-0.15

i-nuc	BP(j)	Nuc	#BP_Win	avgMFE	avgZ	avgED	SumZ	SumZ/#TotalWindows	BPs= 2
nt-197	-	G	120	-	-	-	-	-
197	NoBP	G	45	-19.76	-0.28	24.44	-12.82	-0.11
197	188	C	66	-14.92	-0.03	23.41	-1.89	-0.02
197	267	C	9	-8.12	-0.35	13.79	-3.19	-0.03

i-nuc	BP(j)	Nuc	#BP_Win	avgMFE	avgZ	avgED	SumZ	SumZ/#TotalWindows	BPs= 2
nt-198	-	C	120	-	-	-	-	-
198	NoBP	C	27	-13.33	0.11	21.73	2.96	0.02
198	187	G	66	-14.92	-0.03	23.41	-1.89	-0.02
198	141	G	27	-21.35	-0.69	23.27	-18.6	-0.15

i-nuc	BP(j)	Nuc	#BP_Win	avgMFE	avgZ	avgED	SumZ	SumZ/#TotalWindows	BPs= 3
nt-199	-	A	120	-	-	-	-	-
199	NoBP	A	6	-23.61	0.66	38.07	3.96	0.03
199	186	U	66	-14.92	-0.03	23.41	-1.89	-0.02
199	140	U	27	-21.35	-0.69	23.27	-18.6	-0.15
199	263	U	21	-9.31	-0.06	16.59	-1.27	-0.01

i-nuc	BP(j)	Nuc	#BP_Win	avgMFE	avgZ	avgED	SumZ	SumZ/#TotalWindows	BPs= 3
nt-200	-	G	120	-	-	-	-	-
200	185	C	66	-14.92	-0.03	23.41	-1.89	-0.02
200	NoBP	G	5	-23.15	0.68	37.43	3.38	0.03
200	139	C	27	-21.35	-0.69	23.27	-18.6	-0.15
200	262	C	22	-9.16	-0.05	16.56	-1.2	-0.01

i-nuc	BP(j)	Nuc	#BP_Win	avgMFE	avgZ	avgED	SumZ	SumZ/#TotalWindows	BPs= 1
nt-201	-	C	120	-	-	-	-	-
201	NoBP	C	98	-16.89	-0.17	24.0	-16.74	-0.14
201	261	G	22	-9.16	-0.05	16.56	-1.2	-0.01

i-nuc	BP(j)	Nuc	#BP_Win	avgMFE	avgZ	avgED	SumZ	SumZ/#TotalWindows	BPs= 1
nt-202	-	C	120	-	-	-	-	-
202	NoBP	C	98	-16.68	-0.17	23.96	-16.55	-0.14
202	260	G	22	-9.16	-0.05	16.56	-1.2	-0.01

i-nuc	BP(j)	Nuc	#BP_Win	avgMFE	avgZ	avgED	SumZ	SumZ/#TotalWindows	BPs= 0
nt-203	-	C	120	-	-	-	-	-
203	NoBP	C	120	-15.16	-0.15	22.55	-18.18	-0.15

i-nuc	BP(j)	Nuc	#BP_Win	avgMFE	avgZ	avgED	SumZ	SumZ/#TotalWindows	BPs= 0
nt-204	-	C	120	-	-	-	-	-
204	NoBP	C	120	-15.02	-0.15	22.48	-18.58	-0.15

i-nuc	BP(j)	Nuc	#BP_Win	avgMFE	avgZ	avgED	SumZ	SumZ/#TotalWindows	BPs= 0
nt-205	-	C	120	-	-	-	-	-
205	NoBP	C	120	-14.89	-0.16	22.42	-18.65	-0.16

i-nuc	BP(j)	Nuc	#BP_Win	avgMFE	avgZ	avgED	SumZ	SumZ/#TotalWindows	BPs= 3
nt-206	-	C	120	-	-	-	-	-
206	NoBP	C	95	-12.23	-0.1	20.71	-9.15	-0.08
206	100	G	4	-25.75	0.66	39.52	2.66	0.02
206	117	G	5	-24.42	0.29	32.99	1.45	0.01
206	128	G	16	-24.17	-0.88	24.21	-14.01	-0.12

i-nuc	BP(j)	Nuc	#BP_Win	avgMFE	avgZ	avgED	SumZ	SumZ/#TotalWindows	BPs= 3
nt-207	-	U	120	-	-	-	-	-
207	NoBP	U	95	-12.1	-0.1	20.64	-9.44	-0.08
207	99	A	4	-25.75	0.66	39.52	2.66	0.02
207	116	A	5	-24.42	0.29	32.99	1.45	0.01
207	127	A	16	-24.17	-0.88	24.21	-14.01	-0.12

i-nuc	BP(j)	Nuc	#BP_Win	avgMFE	avgZ	avgED	SumZ	SumZ/#TotalWindows	BPs= 4
nt-208	-	C	120	-	-	-	-	-
208	NoBP	C	94	-11.93	-0.1	20.52	-9.54	-0.08
208	98	G	4	-25.75	0.66	39.52	2.66	0.02
208	115	G	5	-24.42	0.29	32.99	1.45	0.01
208	126	G	16	-24.17	-0.88	24.21	-14.01	-0.12
208	327	G	1	-18.8	-0.56	21.76	-0.56	-0.0

i-nuc	BP(j)	Nuc	#BP_Win	avgMFE	avgZ	avgED	SumZ	SumZ/#TotalWindows	BPs= 4
nt-209	-	C	120	-	-	-	-	-
209	NoBP	C	94	-11.83	-0.11	20.38	-10.11	-0.08
209	97	G	4	-25.75	0.66	39.52	2.66	0.02
209	114	G	5	-24.42	0.29	32.99	1.45	0.01
209	125	G	16	-24.17	-0.88	24.21	-14.01	-0.12
209	326	G	1	-18.8	-0.56	21.76	-0.56	-0.0

i-nuc	BP(j)	Nuc	#BP_Win	avgMFE	avgZ	avgED	SumZ	SumZ/#TotalWindows	BPs= 2
nt-210	-	C	120	-	-	-	-	-
210	NoBP	C	104	-12.91	-0.06	21.66	-5.78	-0.05
210	124	G	15	-24.82	-0.97	24.14	-14.62	-0.12
210	325	G	1	-18.8	-0.56	21.76	-0.56	-0.0

i-nuc	BP(j)	Nuc	#BP_Win	avgMFE	avgZ	avgED	SumZ	SumZ/#TotalWindows	BPs= 2
nt-211	-	C	120	-	-	-	-	-
211	NoBP	C	106	-14.33	-0.17	21.05	-18.39	-0.15
211	159	G	13	-14.47	-0.2	28.4	-2.66	-0.02
211	324	G	1	-18.8	-0.56	21.76	-0.56	-0.0

i-nuc	BP(j)	Nuc	#BP_Win	avgMFE	avgZ	avgED	SumZ	SumZ/#TotalWindows	BPs= 3
nt-212	-	G	120	-	-	-	-	-
212	NoBP	G	101	-13.77	-0.21	20.33	-20.95	-0.17
212	111	U	5	-24.42	0.29	32.99	1.45	0.01
212	158	C	13	-14.47	-0.2	28.4	-2.66	-0.02
212	323	C	1	-18.8	-0.56	21.76	-0.56	-0.0

i-nuc	BP(j)	Nuc	#BP_Win	avgMFE	avgZ	avgED	SumZ	SumZ/#TotalWindows	BPs= 2
nt-213	-	U	120	-	-	-	-	-
213	NoBP	U	102	-13.78	-0.23	20.11	-23.62	-0.2
213	110	A	5	-24.42	0.29	32.99	1.45	0.01
213	157	G	13	-14.47	-0.2	28.4	-2.66	-0.02

i-nuc	BP(j)	Nuc	#BP_Win	avgMFE	avgZ	avgED	SumZ	SumZ/#TotalWindows	BPs= 2
nt-214	-	U	120	-	-	-	-	-
214	NoBP	U	102	-13.77	-0.25	19.86	-25.91	-0.22
214	109	G	5	-24.42	0.29	32.99	1.45	0.01
214	156	A	13	-14.47	-0.2	28.4	-2.66	-0.02

i-nuc	BP(j)	Nuc	#BP_Win	avgMFE	avgZ	avgED	SumZ	SumZ/#TotalWindows	BPs= 4
nt-215	-	U	120	-	-	-	-	-
215	NoBP	U	101	-12.77	-0.22	20.51	-21.78	-0.18
215	108	A	5	-24.42	0.29	32.99	1.45	0.01
215	120	A	4	-24.49	-0.55	29.22	-2.21	-0.02
215	132	A	7	-18.66	-0.29	19.31	-2.05	-0.02
215	332	A	3	-24.47	-1.28	18.37	-3.85	-0.03

i-nuc	BP(j)	Nuc	#BP_Win	avgMFE	avgZ	avgED	SumZ	SumZ/#TotalWindows	BPs= 4
nt-216	-	G	120	-	-	-	-	-
216	NoBP	G	92	-11.58	-0.12	20.43	-11.32	-0.09
216	107	C	5	-24.42	0.29	32.99	1.45	0.01
216	121	U	11	-24.93	-1.13	22.29	-12.41	-0.1
216	131	C	7	-18.66	-0.29	19.31	-2.05	-0.02
216	331	C	5	-23.9	-0.96	21.64	-4.78	-0.04

i-nuc	BP(j)	Nuc	#BP_Win	avgMFE	avgZ	avgED	SumZ	SumZ/#TotalWindows	BPs= 5
nt-217	-	U	120	-	-	-	-	-
217	106	G	5	-24.42	0.29	32.99	1.45	0.01
217	118	A	4	-24.49	-0.55	29.22	-2.21	-0.02
217	120	A	11	-24.93	-1.13	22.29	-12.41	-0.1
217	NoBP	U	94	-11.41	-0.13	19.79	-11.91	-0.1
217	330	G	5	-23.9	-0.96	21.64	-4.78	-0.04
217	334	G	1	-23.3	0.02	24.04	0.02	0.0

i-nuc	BP(j)	Nuc	#BP_Win	avgMFE	avgZ	avgED	SumZ	SumZ/#TotalWindows	BPs= 5
nt-218	-	C	120	-	-	-	-	-
218	NoBP	C	91	-11.43	-0.1	20.37	-9.2	-0.08
218	117	G	4	-24.49	-0.55	29.22	-2.21	-0.02
218	119	G	11	-24.93	-1.13	22.29	-12.41	-0.1
218	128	G	7	-18.66	-0.29	19.31	-2.05	-0.02
218	329	G	5	-23.9	-0.96	21.64	-4.78	-0.04
218	333	G	2	-23.05	0.23	26.01	0.46	0.0

i-nuc	BP(j)	Nuc	#BP_Win	avgMFE	avgZ	avgED	SumZ	SumZ/#TotalWindows	BPs= 4
nt-219	-	U	120	-	-	-	-	-
219	NoBP	U	96	-12.05	-0.14	20.46	-13.49	-0.11
219	116	A	4	-24.49	-0.55	29.22	-2.21	-0.02
219	118	A	11	-24.93	-1.13	22.29	-12.41	-0.1
219	127	A	7	-18.66	-0.29	19.31	-2.05	-0.02
219	332	A	2	-23.05	0.23	26.01	0.46	0.0

i-nuc	BP(j)	Nuc	#BP_Win	avgMFE	avgZ	avgED	SumZ	SumZ/#TotalWindows	BPs= 6
nt-220	-	C	120	-	-	-	-	-
220	NoBP	C	77	-10.92	-0.06	19.01	-4.69	-0.04
220	115	G	4	-24.49	-0.55	29.22	-2.21	-0.02
220	117	G	11	-24.93	-1.13	22.29	-12.41	-0.1
220	126	G	7	-18.66	-0.29	19.31	-2.05	-0.02
220	151	G	13	-14.47	-0.2	28.4	-2.66	-0.02
220	326	G	1	-16.4	-0.27	20.1	-0.27	-0.0
220	327	G	7	-22.44	-0.78	21.75	-5.48	-0.05

i-nuc	BP(j)	Nuc	#BP_Win	avgMFE	avgZ	avgED	SumZ	SumZ/#TotalWindows	BPs= 8
nt-221	-	C	120	-	-	-	-	-
221	NoBP	C	40	-10.86	-0.1	18.94	-3.95	-0.03
221	114	G	3	-25.14	-0.61	31.11	-1.83	-0.02
221	115	G	9	-25.55	-1.23	22.25	-11.11	-0.09
221	232	G	37	-10.99	-0.07	18.61	-2.44	-0.02
221	125	G	7	-18.66	-0.29	19.31	-2.05	-0.02
221	150	G	13	-14.47	-0.2	28.4	-2.66	-0.02
221	325	G	1	-16.4	-0.27	20.1	-0.27	-0.0
221	326	G	7	-22.44	-0.78	21.75	-5.48	-0.05
221	330	G	3	-22.33	0.02	25.18	0.06	0.0

i-nuc	BP(j)	Nuc	#BP_Win	avgMFE	avgZ	avgED	SumZ	SumZ/#TotalWindows	BPs= 7
nt-222	-	C	120	-	-	-	-	-
222	NoBP	C	43	-11.86	-0.13	19.5	-5.65	-0.05
222	114	G	9	-25.55	-1.23	22.25	-11.11	-0.09
222	231	G	37	-10.99	-0.07	18.61	-2.44	-0.02
222	124	G	7	-18.66	-0.29	19.31	-2.05	-0.02
222	149	G	13	-14.47	-0.2	28.4	-2.66	-0.02
222	324	G	1	-16.4	-0.27	20.1	-0.27	-0.0
222	325	G	7	-22.44	-0.78	21.75	-5.48	-0.05
222	329	G	3	-22.33	0.02	25.18	0.06	0.0

i-nuc	BP(j)	Nuc	#BP_Win	avgMFE	avgZ	avgED	SumZ	SumZ/#TotalWindows	BPs= 4
nt-223	-	A	120	-	-	-	-	-
223	NoBP	A	89	-12.45	-0.15	19.16	-13.63	-0.11
223	113	U	9	-25.55	-1.23	22.25	-11.11	-0.09
223	123	U	6	-18.74	-0.27	19.24	-1.65	-0.01
223	148	U	13	-14.47	-0.2	28.4	-2.66	-0.02
223	328	U	3	-22.33	0.02	25.18	0.06	0.0

i-nuc	BP(j)	Nuc	#BP_Win	avgMFE	avgZ	avgED	SumZ	SumZ/#TotalWindows	BPs= 3
nt-224	-	C	120	-	-	-	-	-
224	NoBP	C	115	-13.98	-0.24	20.35	-27.69	-0.23
224	325	G	1	-15.0	-0.4	14.64	-0.4	-0.0
224	322	G	1	-16.4	-0.27	20.1	-0.27	-0.0
224	327	G	3	-22.33	0.02	25.18	0.06	0.0

i-nuc	BP(j)	Nuc	#BP_Win	avgMFE	avgZ	avgED	SumZ	SumZ/#TotalWindows	BPs= 5
nt-225	-	C	120	-	-	-	-	-
225	NoBP	C	100	-12.94	-0.19	20.25	-18.59	-0.15
225	232	G	8	-19.48	-0.34	19.42	-2.71	-0.02
225	324	G	1	-15.0	-0.4	14.64	-0.4	-0.0
225	321	G	1	-16.4	-0.27	20.1	-0.27	-0.0
225	322	G	7	-22.44	-0.78	21.75	-5.48	-0.05
225	326	G	3	-22.33	0.02	25.18	0.06	0.0

i-nuc	BP(j)	Nuc	#BP_Win	avgMFE	avgZ	avgED	SumZ	SumZ/#TotalWindows	BPs= 5
nt-226	-	C	120	-	-	-	-	-
226	NoBP	C	96	-12.9	-0.16	20.3	-15.8	-0.13
226	231	G	8	-19.48	-0.34	19.42	-2.71	-0.02
226	322	G	5	-14.12	-0.47	17.29	-2.36	-0.02
226	320	G	1	-16.4	-0.27	20.1	-0.27	-0.0
226	321	G	7	-22.44	-0.78	21.75	-5.48	-0.05
226	325	G	3	-22.33	0.02	25.18	0.06	0.0

i-nuc	BP(j)	Nuc	#BP_Win	avgMFE	avgZ	avgED	SumZ	SumZ/#TotalWindows	BPs= 4
nt-227	-	C	120	-	-	-	-	-
227	NoBP	C	103	-13.45	-0.17	20.32	-17.31	-0.14
227	321	G	6	-13.22	-0.4	17.46	-2.39	-0.02
227	319	G	1	-16.4	-0.27	20.1	-0.27	-0.0
227	320	G	7	-22.44	-0.78	21.75	-5.48	-0.05
227	324	G	3	-22.33	0.02	25.18	0.06	0.0

i-nuc	BP(j)	Nuc	#BP_Win	avgMFE	avgZ	avgED	SumZ	SumZ/#TotalWindows	BPs= 2
nt-228	-	U	120	-	-	-	-	-
228	NoBP	U	73	-14.85	-0.28	20.86	-20.37	-0.17
228	261	G	41	-13.22	-0.03	20.15	-1.26	-0.01
228	320	G	6	-13.22	-0.4	17.46	-2.39	-0.02

i-nuc	BP(j)	Nuc	#BP_Win	avgMFE	avgZ	avgED	SumZ	SumZ/#TotalWindows	BPs= 2
nt-229	-	C	120	-	-	-	-	-
229	NoBP	C	64	-14.18	-0.22	20.88	-14.28	-0.12
229	260	G	42	-13.21	-0.01	20.37	-0.54	-0.0
229	319	G	14	-17.34	-0.55	19.45	-7.63	-0.06

i-nuc	BP(j)	Nuc	#BP_Win	avgMFE	avgZ	avgED	SumZ	SumZ/#TotalWindows	BPs= 4
nt-230	-	A	120	-	-	-	-	-
230	NoBP	A	48	-13.32	-0.19	18.77	-8.97	-0.07
230	147	U	12	-14.61	-0.29	28.42	-3.51	-0.03
230	259	U	42	-13.21	-0.01	20.37	-0.54	-0.0
230	318	U	15	-17.27	-0.53	19.49	-7.9	-0.07
230	269	U	3	-26.47	-0.09	25.72	-0.27	-0.0

i-nuc	BP(j)	Nuc	#BP_Win	avgMFE	avgZ	avgED	SumZ	SumZ/#TotalWindows	BPs= 6
nt-231	-	G	120	-	-	-	-	-
231	NoBP	G	2	-25.47	-1.04	19.27	-2.08	-0.02
231	226	C	8	-19.48	-0.34	19.42	-2.71	-0.02
231	222	C	37	-10.99	-0.07	18.61	-2.44	-0.02
231	146	C	12	-14.61	-0.29	28.42	-3.51	-0.03
231	258	C	42	-13.21	-0.01	20.37	-0.54	-0.0
231	317	C	15	-17.27	-0.53	19.49	-7.9	-0.07
231	268	U	4	-26.88	-0.13	27.46	-0.53	-0.0

i-nuc	BP(j)	Nuc	#BP_Win	avgMFE	avgZ	avgED	SumZ	SumZ/#TotalWindows	BPs= 6
nt-232	-	G	120	-	-	-	-	-
232	NoBP	G	2	-26.68	-0.57	26.84	-1.14	-0.01
232	225	C	8	-19.48	-0.34	19.42	-2.71	-0.02
232	221	C	37	-10.99	-0.07	18.61	-2.44	-0.02
232	145	C	12	-14.61	-0.29	28.42	-3.51	-0.03
232	257	U	42	-13.21	-0.01	20.37	-0.54	-0.0
232	316	C	15	-17.27	-0.53	19.49	-7.9	-0.07
232	267	C	4	-26.88	-0.13	27.46	-0.53	-0.0

i-nuc	BP(j)	Nuc	#BP_Win	avgMFE	avgZ	avgED	SumZ	SumZ/#TotalWindows	BPs= 1
nt-233	-	A	120	-	-	-	-	-
233	NoBP	A	116	-13.86	-0.16	20.71	-18.15	-0.15
233	266	U	4	-26.88	-0.13	27.46	-0.53	-0.0

i-nuc	BP(j)	Nuc	#BP_Win	avgMFE	avgZ	avgED	SumZ	SumZ/#TotalWindows	BPs= 0
nt-234	-	A	120	-	-	-	-	-
234	NoBP	A	120	-14.32	-0.16	21.03	-18.61	-0.16

i-nuc	BP(j)	Nuc	#BP_Win	avgMFE	avgZ	avgED	SumZ	SumZ/#TotalWindows	BPs= 1
nt-235	-	U	120	-	-	-	-	-
235	NoBP	U	108	-14.34	-0.14	20.19	-15.53	-0.13
235	144	A	12	-14.61	-0.29	28.42	-3.51	-0.03

i-nuc	BP(j)	Nuc	#BP_Win	avgMFE	avgZ	avgED	SumZ	SumZ/#TotalWindows	BPs= 1
nt-236	-	U	120	-	-	-	-	-
236	NoBP	U	108	-14.43	-0.15	20.13	-16.38	-0.14
236	143	A	12	-14.61	-0.29	28.42	-3.51	-0.03

i-nuc	BP(j)	Nuc	#BP_Win	avgMFE	avgZ	avgED	SumZ	SumZ/#TotalWindows	BPs= 2
nt-237	-	U	120	-	-	-	-	-
237	NoBP	U	88	-13.24	-0.06	19.74	-5.54	-0.05
237	142	A	12	-14.61	-0.29	28.42	-3.51	-0.03
237	261	G	20	-20.16	-0.59	21.52	-11.79	-0.1

i-nuc	BP(j)	Nuc	#BP_Win	avgMFE	avgZ	avgED	SumZ	SumZ/#TotalWindows	BPs= 2
nt-238	-	C	120	-	-	-	-	-
238	NoBP	C	88	-13.4	-0.08	19.68	-7.19	-0.06
238	141	G	12	-14.61	-0.29	28.42	-3.51	-0.03
238	260	G	20	-20.16	-0.59	21.52	-11.79	-0.1

i-nuc	BP(j)	Nuc	#BP_Win	avgMFE	avgZ	avgED	SumZ	SumZ/#TotalWindows	BPs= 2
nt-239	-	A	120	-	-	-	-	-
239	NoBP	A	89	-13.55	-0.1	19.77	-8.62	-0.07
239	140	U	11	-14.69	-0.32	28.2	-3.54	-0.03
239	259	U	20	-20.16	-0.59	21.52	-11.79	-0.1

i-nuc	BP(j)	Nuc	#BP_Win	avgMFE	avgZ	avgED	SumZ	SumZ/#TotalWindows	BPs= 0
nt-240	-	U	120	-	-	-	-	-
240	NoBP	U	120	-14.88	-0.21	20.83	-25.0	-0.21

i-nuc	BP(j)	Nuc	#BP_Win	avgMFE	avgZ	avgED	SumZ	SumZ/#TotalWindows	BPs= 0
nt-241	-	U	120	-	-	-	-	-
241	NoBP	U	120	-15.0	-0.22	20.82	-26.18	-0.22

i-nuc	BP(j)	Nuc	#BP_Win	avgMFE	avgZ	avgED	SumZ	SumZ/#TotalWindows	BPs= 0
nt-242	-	U	120	-	-	-	-	-
242	NoBP	U	120	-15.14	-0.23	20.82	-27.46	-0.23

i-nuc	BP(j)	Nuc	#BP_Win	avgMFE	avgZ	avgED	SumZ	SumZ/#TotalWindows	BPs= 2
nt-243	-	A	120	-	-	-	-	-
243	NoBP	A	4	-20.2	-0.41	23.78	-1.63	-0.01
243	138	U	10	-14.74	-0.31	27.97	-3.11	-0.03
243	256	U	106	-15.13	-0.23	20.03	-24.07	-0.2

i-nuc	BP(j)	Nuc	#BP_Win	avgMFE	avgZ	avgED	SumZ	SumZ/#TotalWindows	BPs= 2
nt-244	-	G	120	-	-	-	-	-
244	NoBP	G	1	-14.47	0.61	25.28	0.61	0.01
244	137	C	10	-14.74	-0.31	27.97	-3.11	-0.03
244	255	C	109	-15.48	-0.25	20.09	-27.74	-0.23

i-nuc	BP(j)	Nuc	#BP_Win	avgMFE	avgZ	avgED	SumZ	SumZ/#TotalWindows	BPs= 2
nt-245	-	G	120	-	-	-	-	-
245	136	C	10	-14.74	-0.31	27.97	-3.11	-0.03
245	254	C	109	-15.48	-0.25	20.09	-27.74	-0.23
245	NoBP	G	1	-33.4	-1.53	19.82	-1.53	-0.01

i-nuc	BP(j)	Nuc	#BP_Win	avgMFE	avgZ	avgED	SumZ	SumZ/#TotalWindows	BPs= 2
nt-246	-	U	120	-	-	-	-	-
246	135	A	9	-14.91	-0.47	27.54	-4.19	-0.03
246	253	A	109	-15.48	-0.25	20.09	-27.74	-0.23
246	NoBP	U	2	-33.4	-1.57	23.7	-3.14	-0.03

i-nuc	BP(j)	Nuc	#BP_Win	avgMFE	avgZ	avgED	SumZ	SumZ/#TotalWindows	BPs= 1
nt-247	-	U	120	-	-	-	-	-
247	NoBP	U	11	-19.97	-0.84	27.42	-9.2	-0.08
247	252	A	109	-15.48	-0.25	20.09	-27.74	-0.23

i-nuc	BP(j)	Nuc	#BP_Win	avgMFE	avgZ	avgED	SumZ	SumZ/#TotalWindows	BPs= 0
nt-248	-	U	120	-	-	-	-	-
248	NoBP	U	120	-16.05	-0.32	20.83	-38.38	-0.32

i-nuc	BP(j)	Nuc	#BP_Win	avgMFE	avgZ	avgED	SumZ	SumZ/#TotalWindows	BPs= 0
nt-249	-	U	120	-	-	-	-	-
249	NoBP	U	120	-16.2	-0.33	20.89	-39.24	-0.33

i-nuc	BP(j)	Nuc	#BP_Win	avgMFE	avgZ	avgED	SumZ	SumZ/#TotalWindows	BPs= 0
nt-250	-	U	120	-	-	-	-	-
250	NoBP	U	120	-16.35	-0.33	20.97	-40.0	-0.33

i-nuc	BP(j)	Nuc	#BP_Win	avgMFE	avgZ	avgED	SumZ	SumZ/#TotalWindows	BPs= 0
nt-251	-	A	120	-	-	-	-	-
251	NoBP	A	120	-16.51	-0.34	20.99	-40.7	-0.34

i-nuc	BP(j)	Nuc	#BP_Win	avgMFE	avgZ	avgED	SumZ	SumZ/#TotalWindows	BPs= 1
nt-252	-	A	120	-	-	-	-	-
252	NoBP	A	11	-28.34	-1.22	29.87	-13.45	-0.11
252	247	U	109	-15.48	-0.25	20.09	-27.74	-0.23

i-nuc	BP(j)	Nuc	#BP_Win	avgMFE	avgZ	avgED	SumZ	SumZ/#TotalWindows	BPs= 1
nt-253	-	A	120	-	-	-	-	-
253	NoBP	A	11	-30.01	-1.26	29.88	-13.85	-0.12
253	246	U	109	-15.48	-0.25	20.09	-27.74	-0.23

i-nuc	BP(j)	Nuc	#BP_Win	avgMFE	avgZ	avgED	SumZ	SumZ/#TotalWindows	BPs= 1
nt-254	-	C	120	-	-	-	-	-
254	NoBP	C	11	-31.68	-1.29	30.52	-14.23	-0.12
254	245	G	109	-15.48	-0.25	20.09	-27.74	-0.23

i-nuc	BP(j)	Nuc	#BP_Win	avgMFE	avgZ	avgED	SumZ	SumZ/#TotalWindows	BPs= 2
nt-255	-	C	120	-	-	-	-	-
255	244	G	109	-15.48	-0.25	20.09	-27.74	-0.23
255	360	G	10	-33.4	-1.38	30.44	-13.84	-0.12
255	NoBP	C	1	-33.7	-1.12	33.31	-1.12	-0.01

i-nuc	BP(j)	Nuc	#BP_Win	avgMFE	avgZ	avgED	SumZ	SumZ/#TotalWindows	BPs= 3
nt-256	-	U	120	-	-	-	-	-
256	243	A	106	-15.13	-0.23	20.03	-24.07	-0.2
256	361	A	2	-34.8	-1.77	17.12	-3.54	-0.03
256	359	G	10	-33.4	-1.38	30.44	-13.84	-0.12
256	NoBP	U	2	-33.95	-1.16	27.79	-2.33	-0.02

i-nuc	BP(j)	Nuc	#BP_Win	avgMFE	avgZ	avgED	SumZ	SumZ/#TotalWindows	BPs= 3
nt-257	-	U	120	-	-	-	-	-
257	NoBP	U	64	-16.7	-0.36	20.02	-23.06	-0.19
257	232	G	42	-13.21	-0.01	20.37	-0.54	-0.0
257	358	A	11	-33.35	-1.39	29.29	-15.33	-0.13
257	360	G	3	-34.77	-1.75	17.4	-5.25	-0.04

i-nuc	BP(j)	Nuc	#BP_Win	avgMFE	avgZ	avgED	SumZ	SumZ/#TotalWindows	BPs= 3
nt-258	-	C	120	-	-	-	-	-
258	NoBP	C	63	-16.72	-0.34	19.96	-21.65	-0.18
258	231	G	42	-13.21	-0.01	20.37	-0.54	-0.0
258	357	G	11	-33.35	-1.39	29.29	-15.33	-0.13
258	359	G	4	-34.62	-1.72	17.32	-6.86	-0.06

i-nuc	BP(j)	Nuc	#BP_Win	avgMFE	avgZ	avgED	SumZ	SumZ/#TotalWindows	BPs= 4
nt-259	-	U	120	-	-	-	-	-
259	NoBP	U	43	-15.57	-0.24	19.12	-10.19	-0.08
259	230	A	42	-13.21	-0.01	20.37	-0.54	-0.0
259	239	A	20	-20.16	-0.59	21.52	-11.79	-0.1
259	356	A	11	-33.35	-1.39	29.29	-15.33	-0.13
259	358	A	4	-34.62	-1.72	17.32	-6.86	-0.06

i-nuc	BP(j)	Nuc	#BP_Win	avgMFE	avgZ	avgED	SumZ	SumZ/#TotalWindows	BPs= 4
nt-260	-	G	120	-	-	-	-	-
260	NoBP	G	35	-28.11	-0.95	23.22	-33.13	-0.28
260	229	C	42	-13.21	-0.01	20.37	-0.54	-0.0
260	202	C	22	-9.16	-0.05	16.56	-1.2	-0.01
260	153	U	1	-9.4	1.07	23.45	1.07	0.01
260	238	C	20	-20.16	-0.59	21.52	-11.79	-0.1

i-nuc	BP(j)	Nuc	#BP_Win	avgMFE	avgZ	avgED	SumZ	SumZ/#TotalWindows	BPs= 5
nt-261	-	G	120	-	-	-	-	-
261	NoBP	G	30	-32.06	-1.18	24.26	-35.26	-0.29
261	228	U	41	-13.22	-0.03	20.15	-1.26	-0.01
261	201	C	22	-9.16	-0.05	16.56	-1.2	-0.01
261	152	C	1	-9.4	1.07	23.45	1.07	0.01
261	158	C	6	-9.23	0.22	16.83	1.3	0.01
261	237	U	20	-20.16	-0.59	21.52	-11.79	-0.1

i-nuc	BP(j)	Nuc	#BP_Win	avgMFE	avgZ	avgED	SumZ	SumZ/#TotalWindows	BPs= 4
nt-262	-	C	120	-	-	-	-	-
262	NoBP	C	72	-17.98	-0.31	21.03	-22.22	-0.19
262	200	G	22	-9.16	-0.05	16.56	-1.2	-0.01
262	151	G	1	-9.4	1.07	23.45	1.07	0.01
262	157	G	6	-9.23	0.22	16.83	1.3	0.01
262	355	G	19	-33.36	-1.49	24.13	-28.39	-0.24

i-nuc	BP(j)	Nuc	#BP_Win	avgMFE	avgZ	avgED	SumZ	SumZ/#TotalWindows	BPs= 4
nt-263	-	U	120	-	-	-	-	-
263	199	A	21	-9.31	-0.06	16.59	-1.27	-0.01
263	150	G	1	-9.4	1.07	23.45	1.07	0.01
263	156	A	6	-9.23	0.22	16.83	1.3	0.01
263	NoBP	U	73	-18.11	-0.34	20.8	-24.65	-0.21
263	354	A	19	-33.36	-1.49	24.13	-28.39	-0.24

i-nuc	BP(j)	Nuc	#BP_Win	avgMFE	avgZ	avgED	SumZ	SumZ/#TotalWindows	BPs= 1
nt-264	-	U	120	-	-	-	-	-
264	NoBP	U	100	-15.74	-0.25	19.61	-25.05	-0.21
264	353	A	20	-33.13	-1.46	23.99	-29.2	-0.24

i-nuc	BP(j)	Nuc	#BP_Win	avgMFE	avgZ	avgED	SumZ	SumZ/#TotalWindows	BPs= 1
nt-265	-	A	120	-	-	-	-	-
265	NoBP	A	100	-15.95	-0.27	19.53	-27.12	-0.23
265	352	U	20	-33.13	-1.46	23.99	-29.2	-0.24

i-nuc	BP(j)	Nuc	#BP_Win	avgMFE	avgZ	avgED	SumZ	SumZ/#TotalWindows	BPs= 3
nt-266	-	U	120	-	-	-	-	-
266	NoBP	U	84	-13.07	-0.14	19.17	-11.82	-0.1
266	233	A	4	-26.88	-0.13	27.46	-0.53	-0.0
266	351	A	20	-33.13	-1.46	23.99	-29.2	-0.24
266	374	A	12	-34.16	-1.41	18.78	-16.86	-0.14

i-nuc	BP(j)	Nuc	#BP_Win	avgMFE	avgZ	avgED	SumZ	SumZ/#TotalWindows	BPs= 4
nt-267	-	C	120	-	-	-	-	-
267	NoBP	C	74	-13.66	-0.12	19.74	-9.05	-0.08
267	197	G	9	-8.12	-0.35	13.79	-3.19	-0.03
267	232	G	4	-26.88	-0.13	27.46	-0.53	-0.0
267	350	G	20	-33.13	-1.46	23.99	-29.2	-0.24
267	373	G	13	-34.04	-1.39	19.11	-18.05	-0.15

i-nuc	BP(j)	Nuc	#BP_Win	avgMFE	avgZ	avgED	SumZ	SumZ/#TotalWindows	BPs= 3
nt-268	-	U	120	-	-	-	-	-
268	NoBP	U	83	-13.28	-0.16	19.23	-13.49	-0.11
268	231	G	4	-26.88	-0.13	27.46	-0.53	-0.0
268	349	G	20	-33.13	-1.46	23.99	-29.2	-0.24
268	372	A	13	-34.04	-1.39	19.11	-18.05	-0.15

i-nuc	BP(j)	Nuc	#BP_Win	avgMFE	avgZ	avgED	SumZ	SumZ/#TotalWindows	BPs= 3
nt-269	-	U	120	-	-	-	-	-
269	NoBP	U	84	-13.67	-0.18	19.47	-14.93	-0.12
269	230	A	3	-26.47	-0.09	25.72	-0.27	-0.0
269	348	A	20	-33.13	-1.46	23.99	-29.2	-0.24
269	371	G	13	-34.04	-1.39	19.11	-18.05	-0.15

i-nuc	BP(j)	Nuc	#BP_Win	avgMFE	avgZ	avgED	SumZ	SumZ/#TotalWindows	BPs= 2
nt-270	-	A	120	-	-	-	-	-
270	NoBP	A	98	-18.78	-0.44	21.12	-43.26	-0.36
270	194	U	9	-8.12	-0.35	13.79	-3.19	-0.03
270	370	U	13	-34.04	-1.39	19.11	-18.05	-0.15

i-nuc	BP(j)	Nuc	#BP_Win	avgMFE	avgZ	avgED	SumZ	SumZ/#TotalWindows	BPs= 2
nt-271	-	C	120	-	-	-	-	-
271	NoBP	C	91	-18.06	-0.37	20.24	-33.44	-0.28
271	193	G	9	-8.12	-0.35	13.79	-3.19	-0.03
271	347	G	20	-33.13	-1.46	23.99	-29.2	-0.24

i-nuc	BP(j)	Nuc	#BP_Win	avgMFE	avgZ	avgED	SumZ	SumZ/#TotalWindows	BPs= 2
nt-272	-	A	120	-	-	-	-	-
272	NoBP	A	92	-18.2	-0.38	20.22	-34.59	-0.29
272	192	U	8	-8.2	-0.37	14.0	-2.94	-0.02
272	346	U	20	-33.13	-1.46	23.99	-29.2	-0.24

i-nuc	BP(j)	Nuc	#BP_Win	avgMFE	avgZ	avgED	SumZ	SumZ/#TotalWindows	BPs= 0
nt-273	-	A	120	-	-	-	-	-
273	NoBP	A	120	-20.22	-0.56	20.47	-67.51	-0.56

i-nuc	BP(j)	Nuc	#BP_Win	avgMFE	avgZ	avgED	SumZ	SumZ/#TotalWindows	BPs= 1
nt-274	-	C	120	-	-	-	-	-
274	NoBP	C	115	-20.08	-0.57	20.04	-65.92	-0.55
274	349	G	5	-28.06	-0.48	30.96	-2.41	-0.02

i-nuc	BP(j)	Nuc	#BP_Win	avgMFE	avgZ	avgED	SumZ	SumZ/#TotalWindows	BPs= 3
nt-275	-	U	120	-	-	-	-	-
275	NoBP	U	70	-12.38	-0.19	18.15	-13.49	-0.11
275	344	A	24	-31.88	-1.21	24.59	-29.07	-0.24
275	348	A	5	-28.06	-0.48	30.96	-2.41	-0.02
275	365	A	21	-33.4	-1.16	21.42	-24.43	-0.2

i-nuc	BP(j)	Nuc	#BP_Win	avgMFE	avgZ	avgED	SumZ	SumZ/#TotalWindows	BPs= 3
nt-276	-	C	120	-	-	-	-	-
276	NoBP	C	69	-12.43	-0.2	18.16	-13.95	-0.12
276	343	G	24	-31.88	-1.21	24.59	-29.07	-0.24
276	347	G	5	-28.06	-0.48	30.96	-2.41	-0.02
276	364	G	22	-33.41	-1.15	21.67	-25.27	-0.21

i-nuc	BP(j)	Nuc	#BP_Win	avgMFE	avgZ	avgED	SumZ	SumZ/#TotalWindows	BPs= 3
nt-277	-	A	120	-	-	-	-	-
277	NoBP	A	69	-12.8	-0.22	18.32	-15.23	-0.13
277	342	U	24	-31.88	-1.21	24.59	-29.07	-0.24
277	346	U	5	-28.06	-0.48	30.96	-2.41	-0.02
277	363	U	22	-33.41	-1.15	21.67	-25.27	-0.21

i-nuc	BP(j)	Nuc	#BP_Win	avgMFE	avgZ	avgED	SumZ	SumZ/#TotalWindows	BPs= 1
nt-278	-	A	120	-	-	-	-	-
278	NoBP	A	98	-18.51	-0.49	20.64	-47.81	-0.4
278	362	U	22	-33.41	-1.15	21.67	-25.27	-0.21

i-nuc	BP(j)	Nuc	#BP_Win	avgMFE	avgZ	avgED	SumZ	SumZ/#TotalWindows	BPs= 2
nt-279	-	U	120	-	-	-	-	-
279	NoBP	U	93	-18.27	-0.5	20.29	-46.41	-0.39
279	344	A	5	-28.06	-0.48	30.96	-2.41	-0.02
279	361	A	22	-33.41	-1.15	21.67	-25.27	-0.21

i-nuc	BP(j)	Nuc	#BP_Win	avgMFE	avgZ	avgED	SumZ	SumZ/#TotalWindows	BPs= 2
nt-280	-	C	120	-	-	-	-	-
280	NoBP	C	93	-18.55	-0.51	20.49	-47.13	-0.39
280	343	G	5	-28.06	-0.48	30.96	-2.41	-0.02
280	360	G	22	-33.41	-1.15	21.67	-25.27	-0.21

i-nuc	BP(j)	Nuc	#BP_Win	avgMFE	avgZ	avgED	SumZ	SumZ/#TotalWindows	BPs= 2
nt-281	-	C	120	-	-	-	-	-
281	NoBP	C	63	-13.29	-0.31	19.01	-19.54	-0.16
281	339	G	35	-30.11	-0.88	25.15	-30.79	-0.26
281	359	G	22	-33.41	-1.15	21.67	-25.27	-0.21

i-nuc	BP(j)	Nuc	#BP_Win	avgMFE	avgZ	avgED	SumZ	SumZ/#TotalWindows	BPs= 1
nt-282	-	A	120	-	-	-	-	-
282	NoBP	A	84	-18.76	-0.55	19.71	-46.6	-0.39
282	338	U	36	-29.88	-0.83	25.4	-29.9	-0.25

i-nuc	BP(j)	Nuc	#BP_Win	avgMFE	avgZ	avgED	SumZ	SumZ/#TotalWindows	BPs= 2
nt-283	-	C	120	-	-	-	-	-
283	NoBP	C	77	-17.69	-0.52	18.68	-39.67	-0.33
283	337	G	36	-29.88	-0.83	25.4	-29.9	-0.25
283	350	G	7	-34.21	-1.13	33.42	-7.9	-0.07

i-nuc	BP(j)	Nuc	#BP_Win	avgMFE	avgZ	avgED	SumZ	SumZ/#TotalWindows	BPs= 2
nt-284	-	U	120	-	-	-	-	-
284	NoBP	U	77	-18.01	-0.52	18.84	-40.28	-0.34
284	336	A	36	-29.88	-0.83	25.4	-29.9	-0.25
284	349	G	7	-34.21	-1.13	33.42	-7.9	-0.07

i-nuc	BP(j)	Nuc	#BP_Win	avgMFE	avgZ	avgED	SumZ	SumZ/#TotalWindows	BPs= 3
nt-285	-	U	120	-	-	-	-	-
285	NoBP	U	55	-12.29	-0.28	17.92	-15.45	-0.13
285	335	G	36	-29.88	-0.83	25.4	-29.9	-0.25
285	358	A	22	-33.41	-1.15	21.67	-25.27	-0.21
285	348	A	7	-34.21	-1.13	33.42	-7.9	-0.07

i-nuc	BP(j)	Nuc	#BP_Win	avgMFE	avgZ	avgED	SumZ	SumZ/#TotalWindows	BPs= 3
nt-286	-	C	120	-	-	-	-	-
286	NoBP	C	55	-12.73	-0.29	18.02	-15.93	-0.13
286	334	G	36	-29.88	-0.83	25.4	-29.9	-0.25
286	357	G	22	-33.41	-1.15	21.67	-25.27	-0.21
286	347	G	7	-34.21	-1.13	33.42	-7.9	-0.07

i-nuc	BP(j)	Nuc	#BP_Win	avgMFE	avgZ	avgED	SumZ	SumZ/#TotalWindows	BPs= 3
nt-287	-	U	120	-	-	-	-	-
287	NoBP	U	51	-11.63	-0.27	17.49	-13.76	-0.11
287	333	G	36	-29.88	-0.83	25.4	-29.9	-0.25
287	356	A	22	-33.41	-1.15	21.67	-25.27	-0.21
287	345	A	11	-33.72	-0.96	30.77	-10.53	-0.09

i-nuc	BP(j)	Nuc	#BP_Win	avgMFE	avgZ	avgED	SumZ	SumZ/#TotalWindows	BPs= 2
nt-288	-	U	120	-	-	-	-	-
288	NoBP	U	72	-18.32	-0.54	18.75	-38.87	-0.32
288	332	A	36	-29.88	-0.83	25.4	-29.9	-0.25
288	344	A	12	-33.57	-0.91	30.38	-10.95	-0.09

i-nuc	BP(j)	Nuc	#BP_Win	avgMFE	avgZ	avgED	SumZ	SumZ/#TotalWindows	BPs= 2
nt-289	-	C	120	-	-	-	-	-
289	NoBP	C	86	-19.55	-0.5	20.9	-43.33	-0.36
289	355	G	22	-33.41	-1.15	21.67	-25.27	-0.21
289	343	G	12	-33.57	-0.91	30.38	-10.95	-0.09

i-nuc	BP(j)	Nuc	#BP_Win	avgMFE	avgZ	avgED	SumZ	SumZ/#TotalWindows	BPs= 2
nt-290	-	U	120	-	-	-	-	-
290	NoBP	U	62	-16.63	-0.39	20.29	-24.17	-0.2
290	330	G	36	-29.88	-0.83	25.4	-29.9	-0.25
290	354	A	22	-33.41	-1.15	21.67	-25.27	-0.21

i-nuc	BP(j)	Nuc	#BP_Win	avgMFE	avgZ	avgED	SumZ	SumZ/#TotalWindows	BPs= 3
nt-291	-	U	120	-	-	-	-	-
291	NoBP	U	47	-11.88	-0.27	17.43	-12.61	-0.11
291	329	G	36	-29.88	-0.83	25.4	-29.9	-0.25
291	353	A	22	-33.41	-1.15	21.67	-25.27	-0.21
291	341	A	15	-32.93	-0.75	30.78	-11.25	-0.09

i-nuc	BP(j)	Nuc	#BP_Win	avgMFE	avgZ	avgED	SumZ	SumZ/#TotalWindows	BPs= 3
nt-292	-	A	120	-	-	-	-	-
292	NoBP	A	47	-12.36	-0.26	17.61	-12.41	-0.1
292	328	U	36	-29.88	-0.83	25.4	-29.9	-0.25
292	352	U	22	-33.41	-1.15	21.67	-25.27	-0.21
292	340	U	15	-32.93	-0.75	30.78	-11.25	-0.09

i-nuc	BP(j)	Nuc	#BP_Win	avgMFE	avgZ	avgED	SumZ	SumZ/#TotalWindows	BPs= 3
nt-293	-	C	120	-	-	-	-	-
293	NoBP	C	45	-12.03	-0.27	17.4	-12.01	-0.1
293	327	G	36	-29.88	-0.83	25.4	-29.9	-0.25
293	350	G	24	-33.2	-1.06	21.94	-25.46	-0.21
293	339	G	15	-32.93	-0.75	30.78	-11.25	-0.09

i-nuc	BP(j)	Nuc	#BP_Win	avgMFE	avgZ	avgED	SumZ	SumZ/#TotalWindows	BPs= 3
nt-294	-	C	120	-	-	-	-	-
294	NoBP	C	45	-12.52	-0.27	17.41	-11.96	-0.1
294	326	G	36	-29.88	-0.83	25.4	-29.9	-0.25
294	349	G	24	-33.2	-1.06	21.94	-25.46	-0.21
294	337	G	15	-32.93	-0.75	30.78	-11.25	-0.09

i-nuc	BP(j)	Nuc	#BP_Win	avgMFE	avgZ	avgED	SumZ	SumZ/#TotalWindows	BPs= 4
nt-295	-	U	120	-	-	-	-	-
295	NoBP	U	43	-12.19	-0.27	17.36	-11.69	-0.1
295	325	G	36	-29.88	-0.83	25.4	-29.9	-0.25
295	348	A	24	-33.2	-1.06	21.94	-25.46	-0.21
295	336	A	15	-32.93	-0.75	30.78	-11.25	-0.09
295	351	A	2	-30.7	-0.11	18.1	-0.22	-0.0

i-nuc	BP(j)	Nuc	#BP_Win	avgMFE	avgZ	avgED	SumZ	SumZ/#TotalWindows	BPs= 4
nt-296	-	C	120	-	-	-	-	-
296	NoBP	C	42	-12.27	-0.28	17.34	-11.55	-0.1
296	324	G	36	-29.88	-0.83	25.4	-29.9	-0.25
296	347	G	24	-33.2	-1.06	21.94	-25.46	-0.21
296	335	G	15	-32.93	-0.75	30.78	-11.25	-0.09
296	350	G	3	-30.2	0.03	19.93	0.09	0.0

i-nuc	BP(j)	Nuc	#BP_Win	avgMFE	avgZ	avgED	SumZ	SumZ/#TotalWindows	BPs= 3
nt-297	-	C	120	-	-	-	-	-
297	NoBP	C	66	-20.17	-0.55	19.31	-36.18	-0.3
297	322	G	36	-29.88	-0.83	25.4	-29.9	-0.25
297	334	G	15	-32.93	-0.75	30.78	-11.25	-0.09
297	349	G	3	-30.2	0.03	19.93	0.09	0.0

i-nuc	BP(j)	Nuc	#BP_Win	avgMFE	avgZ	avgED	SumZ	SumZ/#TotalWindows	BPs= 4
nt-298	-	C	120	-	-	-	-	-
298	NoBP	C	40	-12.46	-0.28	17.29	-11.33	-0.09
298	321	G	36	-29.88	-0.83	25.4	-29.9	-0.25
298	343	G	24	-33.2	-1.06	21.94	-25.46	-0.21
298	333	G	15	-32.93	-0.75	30.78	-11.25	-0.09
298	347	G	5	-29.24	0.18	24.75	0.89	0.01

i-nuc	BP(j)	Nuc	#BP_Win	avgMFE	avgZ	avgED	SumZ	SumZ/#TotalWindows	BPs= 4
nt-299	-	G	120	-	-	-	-	-
299	NoBP	G	58	-21.84	-0.57	21.54	-33.22	-0.28
299	312	U	18	-18.12	-0.44	20.44	-7.84	-0.07
299	342	U	24	-33.2	-1.06	21.94	-25.46	-0.21
299	331	C	15	-32.93	-0.75	30.78	-11.25	-0.09
299	346	U	5	-29.24	0.18	24.75	0.89	0.01

i-nuc	BP(j)	Nuc	#BP_Win	avgMFE	avgZ	avgED	SumZ	SumZ/#TotalWindows	BPs= 5
nt-300	-	U	120	-	-	-	-	-
300	NoBP	U	22	-9.56	-0.16	15.71	-3.48	-0.03
300	311	A	18	-18.12	-0.44	20.44	-7.84	-0.07
300	319	G	36	-29.88	-0.83	25.4	-29.9	-0.25
300	341	A	24	-33.2	-1.06	21.94	-25.46	-0.21
300	330	G	15	-32.93	-0.75	30.78	-11.25	-0.09
300	345	A	5	-29.24	0.18	24.75	0.89	0.01

i-nuc	BP(j)	Nuc	#BP_Win	avgMFE	avgZ	avgED	SumZ	SumZ/#TotalWindows	BPs= 3
nt-301	-	U	120	-	-	-	-	-
301	NoBP	U	82	-25.63	-0.72	21.92	-59.13	-0.49
301	310	A	18	-18.12	-0.44	20.44	-7.84	-0.07
301	329	G	15	-32.93	-0.75	30.78	-11.25	-0.09
301	344	A	5	-29.24	0.18	24.75	0.89	0.01

i-nuc	BP(j)	Nuc	#BP_Win	avgMFE	avgZ	avgED	SumZ	SumZ/#TotalWindows	BPs= 1
nt-302	-	A	120	-	-	-	-	-
302	NoBP	A	102	-27.07	-0.68	23.47	-69.79	-0.58
302	309	U	18	-18.12	-0.44	20.44	-7.84	-0.07

i-nuc	BP(j)	Nuc	#BP_Win	avgMFE	avgZ	avgED	SumZ	SumZ/#TotalWindows	BPs= 2
nt-303	-	A	120	-	-	-	-	-
303	NoBP	A	68	-24.98	-0.67	23.67	-45.48	-0.38
303	308	U	18	-18.12	-0.44	20.44	-7.84	-0.07
303	340	U	34	-31.8	-0.72	23.48	-24.35	-0.2

i-nuc	BP(j)	Nuc	#BP_Win	avgMFE	avgZ	avgED	SumZ	SumZ/#TotalWindows	BPs= 2
nt-304	-	C	120	-	-	-	-	-
304	NoBP	C	50	-19.33	-0.45	21.75	-22.58	-0.19
304	314	G	36	-29.88	-0.83	25.4	-29.9	-0.25
304	339	G	34	-31.8	-0.72	23.48	-24.35	-0.2

i-nuc	BP(j)	Nuc	#BP_Win	avgMFE	avgZ	avgED	SumZ	SumZ/#TotalWindows	BPs= 2
nt-305	-	A	120	-	-	-	-	-
305	NoBP	A	50	-19.68	-0.44	22.11	-22.0	-0.18
305	313	U	36	-29.88	-0.83	25.4	-29.9	-0.25
305	338	U	34	-31.8	-0.72	23.48	-24.35	-0.2

i-nuc	BP(j)	Nuc	#BP_Win	avgMFE	avgZ	avgED	SumZ	SumZ/#TotalWindows	BPs= 1
nt-306	-	U	120	-	-	-	-	-
306	NoBP	U	86	-24.16	-0.6	23.74	-51.38	-0.43
306	337	G	34	-31.8	-0.72	23.48	-24.35	-0.2

i-nuc	BP(j)	Nuc	#BP_Win	avgMFE	avgZ	avgED	SumZ	SumZ/#TotalWindows	BPs= 1
nt-307	-	U	120	-	-	-	-	-
307	NoBP	U	86	-24.36	-0.59	23.97	-50.88	-0.42
307	336	A	34	-31.8	-0.72	23.48	-24.35	-0.2

i-nuc	BP(j)	Nuc	#BP_Win	avgMFE	avgZ	avgED	SumZ	SumZ/#TotalWindows	BPs= 2
nt-308	-	U	120	-	-	-	-	-
308	NoBP	U	68	-26.28	-0.62	25.2	-42.01	-0.35
308	303	A	18	-18.12	-0.44	20.44	-7.84	-0.07
308	335	G	34	-31.8	-0.72	23.48	-24.35	-0.2

i-nuc	BP(j)	Nuc	#BP_Win	avgMFE	avgZ	avgED	SumZ	SumZ/#TotalWindows	BPs= 2
nt-309	-	U	120	-	-	-	-	-
309	NoBP	U	68	-26.54	-0.6	25.48	-40.84	-0.34
309	302	A	18	-18.12	-0.44	20.44	-7.84	-0.07
309	334	G	34	-31.8	-0.72	23.48	-24.35	-0.2

i-nuc	BP(j)	Nuc	#BP_Win	avgMFE	avgZ	avgED	SumZ	SumZ/#TotalWindows	BPs= 1
nt-310	-	A	120	-	-	-	-	-
310	NoBP	A	102	-28.46	-0.63	25.01	-64.11	-0.53
310	301	U	18	-18.12	-0.44	20.44	-7.84	-0.07

i-nuc	BP(j)	Nuc	#BP_Win	avgMFE	avgZ	avgED	SumZ	SumZ/#TotalWindows	BPs= 1
nt-311	-	A	120	-	-	-	-	-
311	NoBP	A	102	-28.64	-0.62	25.24	-62.94	-0.52
311	300	U	18	-18.12	-0.44	20.44	-7.84	-0.07

i-nuc	BP(j)	Nuc	#BP_Win	avgMFE	avgZ	avgED	SumZ	SumZ/#TotalWindows	BPs= 2
nt-312	-	U	120	-	-	-	-	-
312	NoBP	U	68	-27.33	-0.55	26.48	-37.32	-0.31
312	299	G	18	-18.12	-0.44	20.44	-7.84	-0.07
312	330	G	34	-31.8	-0.72	23.48	-24.35	-0.2

i-nuc	BP(j)	Nuc	#BP_Win	avgMFE	avgZ	avgED	SumZ	SumZ/#TotalWindows	BPs= 2
nt-313	-	U	120	-	-	-	-	-
313	NoBP	U	50	-22.57	-0.29	25.44	-14.49	-0.12
313	305	A	36	-29.88	-0.83	25.4	-29.9	-0.25
313	329	G	34	-31.8	-0.72	23.48	-24.35	-0.2

i-nuc	BP(j)	Nuc	#BP_Win	avgMFE	avgZ	avgED	SumZ	SumZ/#TotalWindows	BPs= 3
nt-314	-	G	120	-	-	-	-	-
314	NoBP	G	21	-14.27	-0.4	17.8	-8.42	-0.07
314	323	C	3	-22.33	0.02	25.18	0.06	0.0
314	304	C	36	-29.88	-0.83	25.4	-29.9	-0.25
314	328	U	60	-31.06	-0.5	27.35	-29.74	-0.25

i-nuc	BP(j)	Nuc	#BP_Win	avgMFE	avgZ	avgED	SumZ	SumZ/#TotalWindows	BPs= 2
nt-315	-	C	120	-	-	-	-	-
315	NoBP	C	56	-24.43	-0.68	22.79	-38.33	-0.32
315	322	G	3	-22.33	0.02	25.18	0.06	0.0
315	327	G	61	-30.97	-0.47	27.56	-28.75	-0.24

i-nuc	BP(j)	Nuc	#BP_Win	avgMFE	avgZ	avgED	SumZ	SumZ/#TotalWindows	BPs= 3
nt-316	-	C	120	-	-	-	-	-
316	NoBP	C	41	-27.51	-0.73	24.18	-30.01	-0.25
316	232	G	15	-17.27	-0.53	19.49	-7.9	-0.07
316	321	G	3	-22.33	0.02	25.18	0.06	0.0
316	326	G	61	-30.97	-0.47	27.56	-28.75	-0.24

i-nuc	BP(j)	Nuc	#BP_Win	avgMFE	avgZ	avgED	SumZ	SumZ/#TotalWindows	BPs= 3
nt-317	-	C	120	-	-	-	-	-
317	NoBP	C	42	-27.67	-0.72	24.55	-30.45	-0.25
317	231	G	15	-17.27	-0.53	19.49	-7.9	-0.07
317	325	G	61	-30.97	-0.47	27.56	-28.75	-0.24
317	406	G	2	-25.7	0.4	20.77	0.8	0.01

i-nuc	BP(j)	Nuc	#BP_Win	avgMFE	avgZ	avgED	SumZ	SumZ/#TotalWindows	BPs= 3
nt-318	-	U	120	-	-	-	-	-
318	NoBP	U	42	-28.06	-0.7	24.88	-29.54	-0.25
318	230	A	15	-17.27	-0.53	19.49	-7.9	-0.07
318	324	G	61	-30.97	-0.47	27.56	-28.75	-0.24
318	405	A	2	-25.7	0.4	20.77	0.8	0.01

i-nuc	BP(j)	Nuc	#BP_Win	avgMFE	avgZ	avgED	SumZ	SumZ/#TotalWindows	BPs= 4
nt-319	-	G	120	-	-	-	-	-
319	NoBP	G	8	-21.45	0.22	22.83	1.74	0.01
319	229	C	14	-17.34	-0.55	19.45	-7.63	-0.06
319	227	C	1	-16.4	-0.27	20.1	-0.27	-0.0
319	300	U	36	-29.88	-0.83	25.4	-29.9	-0.25
319	323	C	61	-30.97	-0.47	27.56	-28.75	-0.24

i-nuc	BP(j)	Nuc	#BP_Win	avgMFE	avgZ	avgED	SumZ	SumZ/#TotalWindows	BPs= 4
nt-320	-	G	120	-	-	-	-	-
320	NoBP	G	104	-29.89	-0.55	26.52	-57.39	-0.48
320	228	U	6	-13.22	-0.4	17.46	-2.39	-0.02
320	226	C	1	-16.4	-0.27	20.1	-0.27	-0.0
320	227	C	7	-22.44	-0.78	21.75	-5.48	-0.05
320	403	C	2	-25.7	0.4	20.77	0.8	0.01

i-nuc	BP(j)	Nuc	#BP_Win	avgMFE	avgZ	avgED	SumZ	SumZ/#TotalWindows	BPs= 6
nt-321	-	G	120	-	-	-	-	-
321	227	C	6	-13.22	-0.4	17.46	-2.39	-0.02
321	225	C	1	-16.4	-0.27	20.1	-0.27	-0.0
321	226	C	7	-22.44	-0.78	21.75	-5.48	-0.05
321	316	C	3	-22.33	0.02	25.18	0.06	0.0
321	298	C	36	-29.88	-0.83	25.4	-29.9	-0.25
321	NoBP	G	65	-30.52	-0.43	27.29	-27.71	-0.23
321	402	C	2	-25.7	0.4	20.77	0.8	0.01

i-nuc	BP(j)	Nuc	#BP_Win	avgMFE	avgZ	avgED	SumZ	SumZ/#TotalWindows	BPs= 6
nt-322	-	G	120	-	-	-	-	-
322	226	C	5	-14.12	-0.47	17.29	-2.36	-0.02
322	224	C	1	-16.4	-0.27	20.1	-0.27	-0.0
322	225	C	7	-22.44	-0.78	21.75	-5.48	-0.05
322	315	C	3	-22.33	0.02	25.18	0.06	0.0
322	297	C	36	-29.88	-0.83	25.4	-29.9	-0.25
322	NoBP	G	66	-30.41	-0.42	27.18	-27.64	-0.23
322	401	U	2	-25.7	0.4	20.77	0.8	0.01

i-nuc	BP(j)	Nuc	#BP_Win	avgMFE	avgZ	avgED	SumZ	SumZ/#TotalWindows	BPs= 4
nt-323	-	C	120	-	-	-	-	-
323	NoBP	C	49	-27.35	-0.74	24.0	-36.02	-0.3
323	212	G	1	-18.8	-0.56	21.76	-0.56	-0.0
323	314	G	3	-22.33	0.02	25.18	0.06	0.0
323	319	G	61	-30.97	-0.47	27.56	-28.75	-0.24
323	404	G	6	-23.57	0.18	21.97	1.05	0.01

i-nuc	BP(j)	Nuc	#BP_Win	avgMFE	avgZ	avgED	SumZ	SumZ/#TotalWindows	BPs= 9
nt-324	-	G	120	-	-	-	-	-
324	NoBP	G	8	-21.19	-0.71	21.16	-5.66	-0.05
324	225	C	1	-15.0	-0.4	14.64	-0.4	-0.0
324	222	C	1	-16.4	-0.27	20.1	-0.27	-0.0
324	211	C	1	-18.8	-0.56	21.76	-0.56	-0.0
324	227	C	3	-22.33	0.02	25.18	0.06	0.0
324	296	C	36	-29.88	-0.83	25.4	-29.9	-0.25
324	318	U	61	-30.97	-0.47	27.56	-28.75	-0.24
324	400	U	2	-25.7	0.4	20.77	0.8	0.01
324	403	C	6	-23.57	0.18	21.97	1.05	0.01
324	402	C	1	-21.7	0.27	28.48	0.27	0.0

i-nuc	BP(j)	Nuc	#BP_Win	avgMFE	avgZ	avgED	SumZ	SumZ/#TotalWindows	BPs= 11
nt-325	-	G	120	-	-	-	-	-
325	224	C	1	-15.0	-0.4	14.64	-0.4	-0.0
325	221	C	1	-16.4	-0.27	20.1	-0.27	-0.0
325	210	C	1	-18.8	-0.56	21.76	-0.56	-0.0
325	222	C	7	-22.44	-0.78	21.75	-5.48	-0.05
325	226	C	3	-22.33	0.02	25.18	0.06	0.0
325	295	U	36	-29.88	-0.83	25.4	-29.9	-0.25
325	317	C	61	-30.97	-0.47	27.56	-28.75	-0.24
325	399	C	2	-25.7	0.4	20.77	0.8	0.01
325	402	C	6	-23.57	0.18	21.97	1.05	0.01
325	401	U	1	-21.7	0.27	28.48	0.27	0.0
325	432	U	1	-21.2	0.44	40.65	0.44	0.0

i-nuc	BP(j)	Nuc	#BP_Win	avgMFE	avgZ	avgED	SumZ	SumZ/#TotalWindows	BPs= 9
nt-326	-	G	120	-	-	-	-	-
326	220	C	1	-16.4	-0.27	20.1	-0.27	-0.0
326	209	C	1	-18.8	-0.56	21.76	-0.56	-0.0
326	221	C	7	-22.44	-0.78	21.75	-5.48	-0.05
326	225	C	3	-22.33	0.02	25.18	0.06	0.0
326	294	C	36	-29.88	-0.83	25.4	-29.9	-0.25
326	316	C	61	-30.97	-0.47	27.56	-28.75	-0.24
326	NoBP	G	3	-24.1	0.44	25.02	1.33	0.01
326	401	U	6	-23.57	0.18	21.97	1.05	0.01
326	400	U	1	-21.7	0.27	28.48	0.27	0.0
326	431	C	1	-21.2	0.44	40.65	0.44	0.0

i-nuc	BP(j)	Nuc	#BP_Win	avgMFE	avgZ	avgED	SumZ	SumZ/#TotalWindows	BPs= 7
nt-327	-	G	120	-	-	-	-	-
327	208	C	1	-18.8	-0.56	21.76	-0.56	-0.0
327	220	C	7	-22.44	-0.78	21.75	-5.48	-0.05
327	224	C	3	-22.33	0.02	25.18	0.06	0.0
327	293	C	36	-29.88	-0.83	25.4	-29.9	-0.25
327	315	C	61	-30.97	-0.47	27.56	-28.75	-0.24
327	NoBP	G	4	-23.4	0.43	28.19	1.73	0.01
327	399	C	7	-23.3	0.19	22.9	1.32	0.01
327	430	U	1	-21.2	0.44	40.65	0.44	0.0

i-nuc	BP(j)	Nuc	#BP_Win	avgMFE	avgZ	avgED	SumZ	SumZ/#TotalWindows	BPs= 5
nt-328	-	U	120	-	-	-	-	-
328	NoBP	U	13	-22.88	-0.17	26.36	-2.19	-0.02
328	223	A	3	-22.33	0.02	25.18	0.06	0.0
328	292	A	36	-29.88	-0.83	25.4	-29.9	-0.25
328	314	G	60	-31.06	-0.5	27.35	-29.74	-0.25
328	398	A	7	-23.3	0.19	22.9	1.32	0.01
328	429	A	1	-21.2	0.44	40.65	0.44	0.0

i-nuc	BP(j)	Nuc	#BP_Win	avgMFE	avgZ	avgED	SumZ	SumZ/#TotalWindows	BPs= 7
nt-329	-	G	120	-	-	-	-	-
329	NoBP	G	12	-24.16	0.46	35.1	5.57	0.05
329	222	C	3	-22.33	0.02	25.18	0.06	0.0
329	218	C	5	-23.9	-0.96	21.64	-4.78	-0.04
329	291	U	36	-29.88	-0.83	25.4	-29.9	-0.25
329	313	U	34	-31.8	-0.72	23.48	-24.35	-0.2
329	301	U	15	-32.93	-0.75	30.78	-11.25	-0.09
329	395	U	14	-24.45	0.38	26.54	5.31	0.04
329	428	U	1	-21.2	0.44	40.65	0.44	0.0

i-nuc	BP(j)	Nuc	#BP_Win	avgMFE	avgZ	avgED	SumZ	SumZ/#TotalWindows	BPs= 7
nt-330	-	G	120	-	-	-	-	-
330	221	C	3	-22.33	0.02	25.18	0.06	0.0
330	217	U	5	-23.9	-0.96	21.64	-4.78	-0.04
330	290	U	36	-29.88	-0.83	25.4	-29.9	-0.25
330	312	U	34	-31.8	-0.72	23.48	-24.35	-0.2
330	300	U	15	-32.93	-0.75	30.78	-11.25	-0.09
330	NoBP	G	12	-24.37	0.53	36.25	6.41	0.05
330	394	C	14	-24.45	0.38	26.54	5.31	0.04
330	427	C	1	-21.2	0.44	40.65	0.44	0.0

i-nuc	BP(j)	Nuc	#BP_Win	avgMFE	avgZ	avgED	SumZ	SumZ/#TotalWindows	BPs= 2
nt-331	-	C	120	-	-	-	-	-
331	216	G	5	-23.9	-0.96	21.64	-4.78	-0.04
331	NoBP	C	100	-28.8	-0.41	26.48	-41.05	-0.34
331	299	G	15	-32.93	-0.75	30.78	-11.25	-0.09

i-nuc	BP(j)	Nuc	#BP_Win	avgMFE	avgZ	avgED	SumZ	SumZ/#TotalWindows	BPs= 4
nt-332	-	A	120	-	-	-	-	-
332	215	U	3	-24.47	-1.28	18.37	-3.85	-0.03
332	NoBP	A	65	-30.08	-0.43	28.22	-27.75	-0.23
332	219	U	2	-23.05	0.23	26.01	0.46	0.0
332	288	U	36	-29.88	-0.83	25.4	-29.9	-0.25
332	393	U	14	-24.45	0.38	26.54	5.31	0.04

i-nuc	BP(j)	Nuc	#BP_Win	avgMFE	avgZ	avgED	SumZ	SumZ/#TotalWindows	BPs= 5
nt-333	-	G	120	-	-	-	-	-
333	NoBP	G	37	-31.2	-0.72	23.39	-26.72	-0.22
333	218	C	2	-23.05	0.23	26.01	0.46	0.0
333	287	U	36	-29.88	-0.83	25.4	-29.9	-0.25
333	298	C	15	-32.93	-0.75	30.78	-11.25	-0.09
333	391	C	16	-23.58	0.54	36.3	8.7	0.07
333	392	C	14	-24.45	0.38	26.54	5.31	0.04

i-nuc	BP(j)	Nuc	#BP_Win	avgMFE	avgZ	avgED	SumZ	SumZ/#TotalWindows	BPs= 6
nt-334	-	G	120	-	-	-	-	-
334	NoBP	G	3	-23.77	-0.15	26.35	-0.45	-0.0
334	217	U	1	-23.3	0.02	24.04	0.02	0.0
334	286	C	36	-29.88	-0.83	25.4	-29.9	-0.25
334	309	U	34	-31.8	-0.72	23.48	-24.35	-0.2
334	297	C	15	-32.93	-0.75	30.78	-11.25	-0.09
334	390	C	17	-23.39	0.57	36.02	9.64	0.08
334	391	C	14	-24.45	0.38	26.54	5.31	0.04

i-nuc	BP(j)	Nuc	#BP_Win	avgMFE	avgZ	avgED	SumZ	SumZ/#TotalWindows	BPs= 5
nt-335	-	G	120	-	-	-	-	-
335	NoBP	G	4	-22.4	0.36	27.75	1.45	0.01
335	285	U	36	-29.88	-0.83	25.4	-29.9	-0.25
335	308	U	34	-31.8	-0.72	23.48	-24.35	-0.2
335	296	C	15	-32.93	-0.75	30.78	-11.25	-0.09
335	389	U	17	-23.39	0.57	36.02	9.64	0.08
335	390	C	14	-24.45	0.38	26.54	5.31	0.04

i-nuc	BP(j)	Nuc	#BP_Win	avgMFE	avgZ	avgED	SumZ	SumZ/#TotalWindows	BPs= 5
nt-336	-	A	120	-	-	-	-	-
336	NoBP	A	4	-21.5	0.6	27.9	2.42	0.02
336	284	U	36	-29.88	-0.83	25.4	-29.9	-0.25
336	307	U	34	-31.8	-0.72	23.48	-24.35	-0.2
336	295	U	15	-32.93	-0.75	30.78	-11.25	-0.09
336	388	U	17	-23.39	0.57	36.02	9.64	0.08
336	389	U	14	-24.45	0.38	26.54	5.31	0.04

i-nuc	BP(j)	Nuc	#BP_Win	avgMFE	avgZ	avgED	SumZ	SumZ/#TotalWindows	BPs= 5
nt-337	-	G	120	-	-	-	-	-
337	NoBP	G	4	-20.88	0.78	28.85	3.11	0.03
337	283	C	36	-29.88	-0.83	25.4	-29.9	-0.25
337	306	U	34	-31.8	-0.72	23.48	-24.35	-0.2
337	294	C	15	-32.93	-0.75	30.78	-11.25	-0.09
337	387	C	17	-23.39	0.57	36.02	9.64	0.08
337	388	U	14	-24.45	0.38	26.54	5.31	0.04

i-nuc	BP(j)	Nuc	#BP_Win	avgMFE	avgZ	avgED	SumZ	SumZ/#TotalWindows	BPs= 3
nt-338	-	U	120	-	-	-	-	-
338	282	A	36	-29.88	-0.83	25.4	-29.9	-0.25
338	305	A	34	-31.8	-0.72	23.48	-24.35	-0.2
338	NoBP	U	33	-27.81	-0.08	28.75	-2.66	-0.02
338	386	G	17	-23.39	0.57	36.02	9.64	0.08

i-nuc	BP(j)	Nuc	#BP_Win	avgMFE	avgZ	avgED	SumZ	SumZ/#TotalWindows	BPs= 5
nt-339	-	G	120	-	-	-	-	-
339	281	C	35	-30.11	-0.88	25.15	-30.79	-0.26
339	304	C	34	-31.8	-0.72	23.48	-24.35	-0.2
339	293	C	15	-32.93	-0.75	30.78	-11.25	-0.09
339	385	U	17	-23.39	0.57	36.02	9.64	0.08
339	387	C	14	-24.45	0.38	26.54	5.31	0.04
339	NoBP	G	5	-20.46	0.75	28.69	3.77	0.03

i-nuc	BP(j)	Nuc	#BP_Win	avgMFE	avgZ	avgED	SumZ	SumZ/#TotalWindows	BPs= 3
nt-340	-	U	120	-	-	-	-	-
340	NoBP	U	57	-27.2	-0.3	28.85	-17.12	-0.14
340	303	A	34	-31.8	-0.72	23.48	-24.35	-0.2
340	292	A	15	-32.93	-0.75	30.78	-11.25	-0.09
340	386	G	14	-24.45	0.38	26.54	5.31	0.04

i-nuc	BP(j)	Nuc	#BP_Win	avgMFE	avgZ	avgED	SumZ	SumZ/#TotalWindows	BPs= 3
nt-341	-	A	120	-	-	-	-	-
341	NoBP	A	67	-27.33	-0.23	28.76	-15.33	-0.13
341	300	U	24	-33.2	-1.06	21.94	-25.46	-0.21
341	291	U	15	-32.93	-0.75	30.78	-11.25	-0.09
341	385	U	14	-24.45	0.38	26.54	5.31	0.04

i-nuc	BP(j)	Nuc	#BP_Win	avgMFE	avgZ	avgED	SumZ	SumZ/#TotalWindows	BPs= 3
nt-342	-	U	120	-	-	-	-	-
342	NoBP	U	66	-26.9	0.06	30.37	4.28	0.04
342	277	A	24	-31.88	-1.21	24.59	-29.07	-0.24
342	299	G	24	-33.2	-1.06	21.94	-25.46	-0.21
342	455	A	6	-20.72	0.66	29.01	3.93	0.03

i-nuc	BP(j)	Nuc	#BP_Win	avgMFE	avgZ	avgED	SumZ	SumZ/#TotalWindows	BPs= 5
nt-343	-	G	120	-	-	-	-	-
343	NoBP	G	49	-25.11	0.36	30.4	17.68	0.15
343	276	C	24	-31.88	-1.21	24.59	-29.07	-0.24
343	280	C	5	-28.06	-0.48	30.96	-2.41	-0.02
343	298	C	24	-33.2	-1.06	21.94	-25.46	-0.21
343	289	C	12	-33.57	-0.91	30.38	-10.95	-0.09
343	454	U	6	-20.72	0.66	29.01	3.93	0.03

i-nuc	BP(j)	Nuc	#BP_Win	avgMFE	avgZ	avgED	SumZ	SumZ/#TotalWindows	BPs= 5
nt-344	-	A	120	-	-	-	-	-
344	NoBP	A	68	-27.64	-0.13	27.9	-8.74	-0.07
344	275	U	24	-31.88	-1.21	24.59	-29.07	-0.24
344	279	U	5	-28.06	-0.48	30.96	-2.41	-0.02
344	288	U	12	-33.57	-0.91	30.38	-10.95	-0.09
344	301	U	5	-29.24	0.18	24.75	0.89	0.01
344	453	U	6	-20.72	0.66	29.01	3.93	0.03

i-nuc	BP(j)	Nuc	#BP_Win	avgMFE	avgZ	avgED	SumZ	SumZ/#TotalWindows	BPs= 4
nt-345	-	A	120	-	-	-	-	-
345	NoBP	A	84	-29.44	-0.55	27.34	-45.92	-0.38
345	287	U	11	-33.72	-0.96	30.77	-10.53	-0.09
345	300	U	5	-29.24	0.18	24.75	0.89	0.01
345	380	U	14	-24.45	0.38	26.54	5.31	0.04
345	452	U	6	-20.72	0.66	29.01	3.93	0.03

i-nuc	BP(j)	Nuc	#BP_Win	avgMFE	avgZ	avgED	SumZ	SumZ/#TotalWindows	BPs= 5
nt-346	-	U	120	-	-	-	-	-
346	NoBP	U	70	-29.12	-0.35	28.67	-24.26	-0.2
346	277	A	5	-28.06	-0.48	30.96	-2.41	-0.02
346	272	A	20	-33.13	-1.46	23.99	-29.2	-0.24
346	299	G	5	-29.24	0.18	24.75	0.89	0.01
346	379	A	14	-24.45	0.38	26.54	5.31	0.04
346	451	G	6	-20.72	0.66	29.01	3.93	0.03

i-nuc	BP(j)	Nuc	#BP_Win	avgMFE	avgZ	avgED	SumZ	SumZ/#TotalWindows	BPs= 6
nt-347	-	G	120	-	-	-	-	-
347	NoBP	G	51	-23.78	0.43	30.79	21.85	0.18
347	276	C	5	-28.06	-0.48	30.96	-2.41	-0.02
347	271	C	20	-33.13	-1.46	23.99	-29.2	-0.24
347	296	C	24	-33.2	-1.06	21.94	-25.46	-0.21
347	286	C	7	-34.21	-1.13	33.42	-7.9	-0.07
347	402	C	8	-31.8	-0.42	28.47	-3.35	-0.03
347	298	C	5	-29.24	0.18	24.75	0.89	0.01

i-nuc	BP(j)	Nuc	#BP_Win	avgMFE	avgZ	avgED	SumZ	SumZ/#TotalWindows	BPs= 5
nt-348	-	A	120	-	-	-	-	-
348	NoBP	A	56	-24.24	0.41	30.34	22.76	0.19
348	275	U	5	-28.06	-0.48	30.96	-2.41	-0.02
348	269	U	20	-33.13	-1.46	23.99	-29.2	-0.24
348	295	U	24	-33.2	-1.06	21.94	-25.46	-0.21
348	285	U	7	-34.21	-1.13	33.42	-7.9	-0.07
348	401	U	8	-31.8	-0.42	28.47	-3.35	-0.03

i-nuc	BP(j)	Nuc	#BP_Win	avgMFE	avgZ	avgED	SumZ	SumZ/#TotalWindows	BPs= 8
nt-349	-	G	120	-	-	-	-	-
349	274	C	5	-28.06	-0.48	30.96	-2.41	-0.02
349	268	U	20	-33.13	-1.46	23.99	-29.2	-0.24
349	294	C	24	-33.2	-1.06	21.94	-25.46	-0.21
349	284	U	7	-34.21	-1.13	33.42	-7.9	-0.07
349	400	U	8	-31.8	-0.42	28.47	-3.35	-0.03
349	297	C	3	-30.2	0.03	19.93	0.09	0.0
349	NoBP	G	33	-24.21	0.41	33.24	13.5	0.11
349	376	U	14	-24.45	0.38	26.54	5.31	0.04
349	448	U	6	-20.72	0.66	29.01	3.93	0.03

i-nuc	BP(j)	Nuc	#BP_Win	avgMFE	avgZ	avgED	SumZ	SumZ/#TotalWindows	BPs= 6
nt-350	-	G	120	-	-	-	-	-
350	NoBP	G	52	-24.61	0.32	31.21	16.48	0.14
350	267	C	20	-33.13	-1.46	23.99	-29.2	-0.24
350	293	C	24	-33.2	-1.06	21.94	-25.46	-0.21
350	283	C	7	-34.21	-1.13	33.42	-7.9	-0.07
350	399	C	8	-31.8	-0.42	28.47	-3.35	-0.03
350	296	C	3	-30.2	0.03	19.93	0.09	0.0
350	447	C	6	-20.72	0.66	29.01	3.93	0.03

i-nuc	BP(j)	Nuc	#BP_Win	avgMFE	avgZ	avgED	SumZ	SumZ/#TotalWindows	BPs= 2
nt-351	-	A	120	-	-	-	-	-
351	NoBP	A	98	-27.81	-0.17	28.49	-16.9	-0.14
351	266	U	20	-33.13	-1.46	23.99	-29.2	-0.24
351	295	U	2	-30.7	-0.11	18.1	-0.22	-0.0

i-nuc	BP(j)	Nuc	#BP_Win	avgMFE	avgZ	avgED	SumZ	SumZ/#TotalWindows	BPs= 3
nt-352	-	U	120	-	-	-	-	-
352	NoBP	U	70	-25.71	0.15	30.26	10.83	0.09
352	265	A	20	-33.13	-1.46	23.99	-29.2	-0.24
352	292	A	22	-33.41	-1.15	21.67	-25.27	-0.21
352	397	A	8	-31.8	-0.42	28.47	-3.35	-0.03

i-nuc	BP(j)	Nuc	#BP_Win	avgMFE	avgZ	avgED	SumZ	SumZ/#TotalWindows	BPs= 3
nt-353	-	A	120	-	-	-	-	-
353	NoBP	A	70	-25.77	0.14	30.02	9.86	0.08
353	264	U	20	-33.13	-1.46	23.99	-29.2	-0.24
353	291	U	22	-33.41	-1.15	21.67	-25.27	-0.21
353	396	U	8	-31.8	-0.42	28.47	-3.35	-0.03

i-nuc	BP(j)	Nuc	#BP_Win	avgMFE	avgZ	avgED	SumZ	SumZ/#TotalWindows	BPs= 4
nt-354	-	A	120	-	-	-	-	-
354	NoBP	A	1	-28.7	-0.81	21.45	-0.81	-0.01
354	263	U	19	-33.36	-1.49	24.13	-28.39	-0.24
354	290	U	22	-33.41	-1.15	21.67	-25.27	-0.21
354	370	U	70	-25.84	0.13	29.83	9.03	0.08
354	395	U	8	-31.8	-0.42	28.47	-3.35	-0.03

i-nuc	BP(j)	Nuc	#BP_Win	avgMFE	avgZ	avgED	SumZ	SumZ/#TotalWindows	BPs= 4
nt-355	-	G	120	-	-	-	-	-
355	262	C	19	-33.36	-1.49	24.13	-28.39	-0.24
355	289	C	22	-33.41	-1.15	21.67	-25.27	-0.21
355	369	C	71	-25.93	0.11	29.72	7.98	0.07
355	394	C	8	-31.8	-0.42	28.47	-3.35	-0.03

i-nuc	BP(j)	Nuc	#BP_Win	avgMFE	avgZ	avgED	SumZ	SumZ/#TotalWindows	BPs= 5
nt-356	-	A	120	-	-	-	-	-
356	NoBP	A	7	-33.67	-1.66	17.24	-11.62	-0.1
356	259	U	11	-33.35	-1.39	29.29	-15.33	-0.13
356	287	U	22	-33.41	-1.15	21.67	-25.27	-0.21
356	368	U	71	-25.93	0.11	29.72	7.98	0.07
356	393	U	8	-31.8	-0.42	28.47	-3.35	-0.03
356	370	U	1	-30.5	-0.39	19.69	-0.39	-0.0

i-nuc	BP(j)	Nuc	#BP_Win	avgMFE	avgZ	avgED	SumZ	SumZ/#TotalWindows	BPs= 5
nt-357	-	G	120	-	-	-	-	-
357	NoBP	G	6	-33.88	-1.66	17.36	-9.96	-0.08
357	258	C	11	-33.35	-1.39	29.29	-15.33	-0.13
357	286	C	22	-33.41	-1.15	21.67	-25.27	-0.21
357	367	C	71	-25.93	0.11	29.72	7.98	0.07
357	392	C	8	-31.8	-0.42	28.47	-3.35	-0.03
357	369	C	2	-30.45	-0.32	22.7	-0.63	-0.01

i-nuc	BP(j)	Nuc	#BP_Win	avgMFE	avgZ	avgED	SumZ	SumZ/#TotalWindows	BPs= 6
nt-358	-	A	120	-	-	-	-	-
358	NoBP	A	9	-31.87	-0.54	27.22	-4.89	-0.04
358	257	U	11	-33.35	-1.39	29.29	-15.33	-0.13
358	259	U	4	-34.62	-1.72	17.32	-6.86	-0.06
358	285	U	22	-33.41	-1.15	21.67	-25.27	-0.21
358	366	U	71	-25.93	0.11	29.72	7.98	0.07
358	368	U	2	-30.45	-0.32	22.7	-0.63	-0.01
358	476	U	1	-30.5	-0.23	29.08	-0.23	-0.0

i-nuc	BP(j)	Nuc	#BP_Win	avgMFE	avgZ	avgED	SumZ	SumZ/#TotalWindows	BPs= 6
nt-359	-	G	120	-	-	-	-	-
359	NoBP	G	73	-26.07	0.09	29.56	6.42	0.05
359	258	C	4	-34.62	-1.72	17.32	-6.86	-0.06
359	256	U	10	-33.4	-1.38	30.44	-13.84	-0.12
359	281	C	22	-33.41	-1.15	21.67	-25.27	-0.21
359	391	C	8	-31.8	-0.42	28.47	-3.35	-0.03
359	367	C	2	-30.45	-0.32	22.7	-0.63	-0.01
359	475	C	1	-30.5	-0.23	29.08	-0.23	-0.0

i-nuc	BP(j)	Nuc	#BP_Win	avgMFE	avgZ	avgED	SumZ	SumZ/#TotalWindows	BPs= 6
nt-360	-	G	120	-	-	-	-	-
360	NoBP	G	74	-26.15	0.08	29.55	6.03	0.05
360	257	U	3	-34.77	-1.75	17.4	-5.25	-0.04
360	255	C	10	-33.4	-1.38	30.44	-13.84	-0.12
360	280	C	22	-33.41	-1.15	21.67	-25.27	-0.21
360	390	C	8	-31.8	-0.42	28.47	-3.35	-0.03
360	366	U	2	-30.45	-0.32	22.7	-0.63	-0.01
360	474	C	1	-30.5	-0.23	29.08	-0.23	-0.0

i-nuc	BP(j)	Nuc	#BP_Win	avgMFE	avgZ	avgED	SumZ	SumZ/#TotalWindows	BPs= 3
nt-361	-	A	120	-	-	-	-	-
361	NoBP	A	88	-27.18	-0.1	29.49	-9.17	-0.08
361	256	U	2	-34.8	-1.77	17.12	-3.54	-0.03
361	279	U	22	-33.41	-1.15	21.67	-25.27	-0.21
361	389	U	8	-31.8	-0.42	28.47	-3.35	-0.03

i-nuc	BP(j)	Nuc	#BP_Win	avgMFE	avgZ	avgED	SumZ	SumZ/#TotalWindows	BPs= 1
nt-362	-	U	120	-	-	-	-	-
362	NoBP	U	98	-27.67	-0.15	29.28	-14.64	-0.12
362	278	A	22	-33.41	-1.15	21.67	-25.27	-0.21

i-nuc	BP(j)	Nuc	#BP_Win	avgMFE	avgZ	avgED	SumZ	SumZ/#TotalWindows	BPs= 1
nt-363	-	U	120	-	-	-	-	-
363	NoBP	U	98	-27.64	-0.13	29.38	-13.13	-0.11
363	277	A	22	-33.41	-1.15	21.67	-25.27	-0.21

i-nuc	BP(j)	Nuc	#BP_Win	avgMFE	avgZ	avgED	SumZ	SumZ/#TotalWindows	BPs= 2
nt-364	-	G	120	-	-	-	-	-
364	NoBP	G	96	-27.53	-0.12	29.53	-11.1	-0.09
364	276	C	22	-33.41	-1.15	21.67	-25.27	-0.21
364	482	C	2	-31.95	-0.44	24.09	-0.87	-0.01

i-nuc	BP(j)	Nuc	#BP_Win	avgMFE	avgZ	avgED	SumZ	SumZ/#TotalWindows	BPs= 2
nt-365	-	A	120	-	-	-	-	-
365	NoBP	A	91	-27.29	-0.09	29.63	-7.95	-0.07
365	275	U	21	-33.4	-1.16	21.42	-24.43	-0.2
365	385	U	8	-31.8	-0.42	28.47	-3.35	-0.03

i-nuc	BP(j)	Nuc	#BP_Win	avgMFE	avgZ	avgED	SumZ	SumZ/#TotalWindows	BPs= 2
nt-366	-	U	120	-	-	-	-	-
366	NoBP	U	47	-32.69	-0.89	25.9	-41.77	-0.35
366	358	A	71	-25.93	0.11	29.72	7.98	0.07
366	360	G	2	-30.45	-0.32	22.7	-0.63	-0.01

i-nuc	BP(j)	Nuc	#BP_Win	avgMFE	avgZ	avgED	SumZ	SumZ/#TotalWindows	BPs= 4
nt-367	-	C	120	-	-	-	-	-
367	NoBP	C	38	-32.99	-1.0	25.22	-37.95	-0.32
367	357	G	71	-25.93	0.11	29.72	7.98	0.07
367	359	G	2	-30.45	-0.32	22.7	-0.63	-0.01
367	443	G	3	-32.0	-0.34	26.63	-1.02	-0.01
367	479	G	6	-31.15	-0.31	28.27	-1.85	-0.02

i-nuc	BP(j)	Nuc	#BP_Win	avgMFE	avgZ	avgED	SumZ	SumZ/#TotalWindows	BPs= 5
nt-368	-	U	120	-	-	-	-	-
368	NoBP	U	30	-33.32	-1.13	23.91	-33.82	-0.28
368	356	A	71	-25.93	0.11	29.72	7.98	0.07
368	382	A	8	-31.8	-0.42	28.47	-3.35	-0.03
368	358	A	2	-30.45	-0.32	22.7	-0.63	-0.01
368	442	A	3	-32.0	-0.34	26.63	-1.02	-0.01
368	478	A	6	-31.15	-0.31	28.27	-1.85	-0.02

i-nuc	BP(j)	Nuc	#BP_Win	avgMFE	avgZ	avgED	SumZ	SumZ/#TotalWindows	BPs= 5
nt-369	-	C	120	-	-	-	-	-
369	NoBP	C	30	-33.35	-1.11	23.31	-33.23	-0.28
369	355	G	71	-25.93	0.11	29.72	7.98	0.07
369	381	G	8	-31.8	-0.42	28.47	-3.35	-0.03
369	357	G	2	-30.45	-0.32	22.7	-0.63	-0.01
369	441	G	3	-32.0	-0.34	26.63	-1.02	-0.01
369	477	G	6	-31.15	-0.31	28.27	-1.85	-0.02

i-nuc	BP(j)	Nuc	#BP_Win	avgMFE	avgZ	avgED	SumZ	SumZ/#TotalWindows	BPs= 5
nt-370	-	U	120	-	-	-	-	-
370	NoBP	U	21	-32.4	-0.72	27.59	-15.18	-0.13
370	270	A	13	-34.04	-1.39	19.11	-18.05	-0.15
370	354	A	70	-25.84	0.13	29.83	9.03	0.08
370	435	A	2	-31.2	-0.64	23.99	-1.29	-0.01
370	356	A	1	-30.5	-0.39	19.69	-0.39	-0.0
370	397	A	13	-31.96	-0.42	25.89	-5.52	-0.05

i-nuc	BP(j)	Nuc	#BP_Win	avgMFE	avgZ	avgED	SumZ	SumZ/#TotalWindows	BPs= 4
nt-371	-	G	120	-	-	-	-	-
371	NoBP	G	77	-26.39	0.07	29.86	5.66	0.05
371	269	U	13	-34.04	-1.39	19.11	-18.05	-0.15
371	396	U	25	-32.3	-0.54	27.21	-13.52	-0.11
371	431	C	3	-31.83	-1.13	18.84	-3.38	-0.03
371	434	C	2	-31.2	-0.64	23.99	-1.29	-0.01

i-nuc	BP(j)	Nuc	#BP_Win	avgMFE	avgZ	avgED	SumZ	SumZ/#TotalWindows	BPs= 4
nt-372	-	A	120	-	-	-	-	-
372	NoBP	A	76	-26.29	0.09	30.03	7.14	0.06
372	268	U	13	-34.04	-1.39	19.11	-18.05	-0.15
372	395	U	26	-32.34	-0.55	27.2	-14.36	-0.12
372	430	U	3	-31.83	-1.13	18.84	-3.38	-0.03
372	432	U	2	-31.2	-0.64	23.99	-1.29	-0.01

i-nuc	BP(j)	Nuc	#BP_Win	avgMFE	avgZ	avgED	SumZ	SumZ/#TotalWindows	BPs= 4
nt-373	-	G	120	-	-	-	-	-
373	NoBP	G	53	-26.42	0.11	30.92	5.67	0.05
373	267	C	13	-34.04	-1.39	19.11	-18.05	-0.15
373	389	U	25	-26.41	-0.02	27.51	-0.52	-0.0
373	394	C	27	-32.37	-0.56	27.01	-15.11	-0.13
373	431	C	2	-31.2	-0.64	23.99	-1.29	-0.01

i-nuc	BP(j)	Nuc	#BP_Win	avgMFE	avgZ	avgED	SumZ	SumZ/#TotalWindows	BPs= 6
nt-374	-	A	120	-	-	-	-	-
374	266	U	12	-34.16	-1.41	18.78	-16.86	-0.14
374	NoBP	A	45	-26.46	0.17	31.56	7.72	0.06
374	388	U	26	-26.59	-0.04	27.72	-1.15	-0.01
374	393	U	27	-32.37	-0.56	27.01	-15.11	-0.13
374	461	U	5	-23.06	0.26	28.89	1.3	0.01
374	428	U	3	-31.83	-1.13	18.84	-3.38	-0.03
374	430	U	2	-31.2	-0.64	23.99	-1.29	-0.01

i-nuc	BP(j)	Nuc	#BP_Win	avgMFE	avgZ	avgED	SumZ	SumZ/#TotalWindows	BPs= 4
nt-375	-	G	120	-	-	-	-	-
375	NoBP	G	59	-28.17	-0.17	28.58	-9.76	-0.08
375	387	C	26	-26.59	-0.04	27.72	-1.15	-0.01
375	392	C	27	-32.37	-0.56	27.01	-15.11	-0.13
375	460	C	5	-23.06	0.26	28.89	1.3	0.01
375	427	C	3	-31.83	-1.13	18.84	-3.38	-0.03

i-nuc	BP(j)	Nuc	#BP_Win	avgMFE	avgZ	avgED	SumZ	SumZ/#TotalWindows	BPs= 4
nt-376	-	U	120	-	-	-	-	-
376	NoBP	U	72	-30.46	-0.41	28.39	-29.57	-0.25
376	386	G	26	-26.59	-0.04	27.72	-1.15	-0.01
376	349	G	14	-24.45	0.38	26.54	5.31	0.04
376	459	G	5	-23.06	0.26	28.89	1.3	0.01
376	426	A	3	-31.83	-1.13	18.84	-3.38	-0.03

i-nuc	BP(j)	Nuc	#BP_Win	avgMFE	avgZ	avgED	SumZ	SumZ/#TotalWindows	BPs= 3
nt-377	-	G	120	-	-	-	-	-
377	NoBP	G	65	-27.83	-0.15	28.35	-9.47	-0.08
377	385	U	26	-26.59	-0.04	27.72	-1.15	-0.01
377	390	C	27	-32.37	-0.56	27.01	-15.11	-0.13
377	427	C	2	-31.2	-0.64	23.99	-1.29	-0.01

i-nuc	BP(j)	Nuc	#BP_Win	avgMFE	avgZ	avgED	SumZ	SumZ/#TotalWindows	BPs= 2
nt-378	-	A	120	-	-	-	-	-
378	NoBP	A	67	-27.91	-0.15	28.3	-10.24	-0.09
378	384	U	26	-26.59	-0.04	27.72	-1.15	-0.01
378	389	U	27	-32.37	-0.56	27.01	-15.11	-0.13

i-nuc	BP(j)	Nuc	#BP_Win	avgMFE	avgZ	avgED	SumZ	SumZ/#TotalWindows	BPs= 2
nt-379	-	A	120	-	-	-	-	-
379	NoBP	A	79	-28.08	-0.2	28.48	-15.96	-0.13
379	388	U	27	-32.37	-0.56	27.01	-15.11	-0.13
379	346	U	14	-24.45	0.38	26.54	5.31	0.04

i-nuc	BP(j)	Nuc	#BP_Win	avgMFE	avgZ	avgED	SumZ	SumZ/#TotalWindows	BPs= 2
nt-380	-	U	120	-	-	-	-	-
380	NoBP	U	101	-29.47	-0.31	28.12	-31.32	-0.26
380	345	A	14	-24.45	0.38	26.54	5.31	0.04
380	455	A	5	-23.06	0.26	28.89	1.3	0.01

i-nuc	BP(j)	Nuc	#BP_Win	avgMFE	avgZ	avgED	SumZ	SumZ/#TotalWindows	BPs= 2
nt-381	-	G	120	-	-	-	-	-
381	NoBP	G	107	-28.63	-0.2	27.97	-21.32	-0.18
381	369	C	8	-31.8	-0.42	28.47	-3.35	-0.03
381	454	U	5	-23.06	0.26	28.89	1.3	0.01

i-nuc	BP(j)	Nuc	#BP_Win	avgMFE	avgZ	avgED	SumZ	SumZ/#TotalWindows	BPs= 2
nt-382	-	A	120	-	-	-	-	-
382	NoBP	A	107	-28.62	-0.19	28.2	-19.84	-0.17
382	368	U	8	-31.8	-0.42	28.47	-3.35	-0.03
382	453	U	5	-23.06	0.26	28.89	1.3	0.01

i-nuc	BP(j)	Nuc	#BP_Win	avgMFE	avgZ	avgED	SumZ	SumZ/#TotalWindows	BPs= 3
nt-383	-	A	120	-	-	-	-	-
383	NoBP	A	103	-28.41	-0.13	28.92	-13.77	-0.11
383	452	U	5	-23.06	0.26	28.89	1.3	0.01
383	423	U	6	-32.12	-0.83	23.58	-4.97	-0.04
383	492	U	6	-33.2	-0.52	24.14	-3.1	-0.03

i-nuc	BP(j)	Nuc	#BP_Win	avgMFE	avgZ	avgED	SumZ	SumZ/#TotalWindows	BPs= 4
nt-384	-	U	120	-	-	-	-	-
384	NoBP	U	77	-29.03	-0.15	29.61	-11.19	-0.09
384	378	A	26	-26.59	-0.04	27.72	-1.15	-0.01
384	451	G	5	-23.06	0.26	28.89	1.3	0.01
384	422	A	6	-32.12	-0.83	23.58	-4.97	-0.04
384	491	G	6	-33.2	-0.52	24.14	-3.1	-0.03

i-nuc	BP(j)	Nuc	#BP_Win	avgMFE	avgZ	avgED	SumZ	SumZ/#TotalWindows	BPs= 6
nt-385	-	U	120	-	-	-	-	-
385	NoBP	U	43	-31.57	-0.47	28.7	-20.15	-0.17
385	377	G	26	-26.59	-0.04	27.72	-1.15	-0.01
385	365	A	8	-31.8	-0.42	28.47	-3.35	-0.03
385	339	G	17	-23.39	0.57	36.02	9.64	0.08
385	341	A	14	-24.45	0.38	26.54	5.31	0.04
385	421	A	6	-32.12	-0.83	23.58	-4.97	-0.04
385	490	A	6	-33.2	-0.52	24.14	-3.1	-0.03

i-nuc	BP(j)	Nuc	#BP_Win	avgMFE	avgZ	avgED	SumZ	SumZ/#TotalWindows	BPs= 6
nt-386	-	G	120	-	-	-	-	-
386	NoBP	G	45	-31.4	-0.45	28.27	-20.18	-0.17
386	376	U	26	-26.59	-0.04	27.72	-1.15	-0.01
386	338	U	17	-23.39	0.57	36.02	9.64	0.08
386	340	U	14	-24.45	0.38	26.54	5.31	0.04
386	420	U	6	-32.12	-0.83	23.58	-4.97	-0.04
386	488	C	6	-33.3	-0.35	35.16	-2.08	-0.02
386	489	C	6	-33.2	-0.52	24.14	-3.1	-0.03

i-nuc	BP(j)	Nuc	#BP_Win	avgMFE	avgZ	avgED	SumZ	SumZ/#TotalWindows	BPs= 4
nt-387	-	C	120	-	-	-	-	-
387	NoBP	C	51	-31.54	-0.48	27.9	-24.6	-0.2
387	375	G	26	-26.59	-0.04	27.72	-1.15	-0.01
387	337	G	17	-23.39	0.57	36.02	9.64	0.08
387	339	G	14	-24.45	0.38	26.54	5.31	0.04
387	487	G	12	-33.25	-0.43	29.65	-5.18	-0.04

i-nuc	BP(j)	Nuc	#BP_Win	avgMFE	avgZ	avgED	SumZ	SumZ/#TotalWindows	BPs= 5
nt-388	-	U	120	-	-	-	-	-
388	374	A	26	-26.59	-0.04	27.72	-1.15	-0.01
388	379	A	27	-32.37	-0.56	27.01	-15.11	-0.13
388	NoBP	U	24	-30.78	-0.4	28.73	-9.49	-0.08
388	336	A	17	-23.39	0.57	36.02	9.64	0.08
388	337	G	14	-24.45	0.38	26.54	5.31	0.04
388	486	A	12	-33.25	-0.43	29.65	-5.18	-0.04

i-nuc	BP(j)	Nuc	#BP_Win	avgMFE	avgZ	avgED	SumZ	SumZ/#TotalWindows	BPs= 8
nt-389	-	U	120	-	-	-	-	-
389	373	G	25	-26.41	-0.02	27.51	-0.52	-0.0
389	378	A	27	-32.37	-0.56	27.01	-15.11	-0.13
389	361	A	8	-31.8	-0.42	28.47	-3.35	-0.03
389	335	G	17	-23.39	0.57	36.02	9.64	0.08
389	336	A	14	-24.45	0.38	26.54	5.31	0.04
389	446	G	5	-23.06	0.26	28.89	1.3	0.01
389	417	A	12	-33.68	-0.66	29.36	-7.96	-0.07
389	485	G	12	-33.25	-0.43	29.65	-5.18	-0.04

i-nuc	BP(j)	Nuc	#BP_Win	avgMFE	avgZ	avgED	SumZ	SumZ/#TotalWindows	BPs= 7
nt-390	-	C	120	-	-	-	-	-
390	NoBP	C	5	-33.18	-0.75	23.91	-3.75	-0.03
390	377	G	27	-32.37	-0.56	27.01	-15.11	-0.13
390	360	G	8	-31.8	-0.42	28.47	-3.35	-0.03
390	416	G	19	-31.47	-0.37	29.69	-6.94	-0.06
390	334	G	17	-23.39	0.57	36.02	9.64	0.08
390	335	G	14	-24.45	0.38	26.54	5.31	0.04
390	445	G	18	-23.23	0.23	28.42	4.05	0.03
390	484	G	12	-33.25	-0.43	29.65	-5.18	-0.04

i-nuc	BP(j)	Nuc	#BP_Win	avgMFE	avgZ	avgED	SumZ	SumZ/#TotalWindows	BPs= 7
nt-391	-	C	120	-	-	-	-	-
391	NoBP	C	32	-32.56	-0.57	26.82	-18.37	-0.15
391	359	G	8	-31.8	-0.42	28.47	-3.35	-0.03
391	415	G	19	-31.47	-0.37	29.69	-6.94	-0.06
391	333	G	16	-23.58	0.54	36.3	8.7	0.07
391	334	G	14	-24.45	0.38	26.54	5.31	0.04
391	446	G	1	-20.3	0.94	31.58	0.94	0.01
391	444	G	18	-23.23	0.23	28.42	4.05	0.03
391	483	G	12	-33.25	-0.43	29.65	-5.18	-0.04

i-nuc	BP(j)	Nuc	#BP_Win	avgMFE	avgZ	avgED	SumZ	SumZ/#TotalWindows	BPs= 9
nt-392	-	C	120	-	-	-	-	-
392	NoBP	C	2	-32.8	-0.69	20.39	-1.38	-0.01
392	375	G	27	-32.37	-0.56	27.01	-15.11	-0.13
392	357	G	8	-31.8	-0.42	28.47	-3.35	-0.03
392	414	G	19	-31.47	-0.37	29.69	-6.94	-0.06
392	416	G	9	-25.38	0.51	36.16	4.63	0.04
392	333	G	14	-24.45	0.38	26.54	5.31	0.04
392	445	G	8	-21.15	0.63	35.86	5.01	0.04
392	443	G	18	-23.23	0.23	28.42	4.05	0.03
392	481	G	12	-33.25	-0.43	29.65	-5.18	-0.04
392	507	G	3	-34.57	-0.5	33.71	-1.51	-0.01

i-nuc	BP(j)	Nuc	#BP_Win	avgMFE	avgZ	avgED	SumZ	SumZ/#TotalWindows	BPs= 8
nt-393	-	U	120	-	-	-	-	-
393	NoBP	U	32	-32.18	-0.4	29.37	-12.77	-0.11
393	374	A	27	-32.37	-0.56	27.01	-15.11	-0.13
393	356	A	8	-31.8	-0.42	28.47	-3.35	-0.03
393	415	G	9	-25.38	0.51	36.16	4.63	0.04
393	332	A	14	-24.45	0.38	26.54	5.31	0.04
393	444	G	8	-21.15	0.63	35.86	5.01	0.04
393	442	A	18	-23.23	0.23	28.42	4.05	0.03
393	506	A	3	-34.57	-0.5	33.71	-1.51	-0.01
393	417	A	1	-32.7	-0.17	41.17	-0.17	-0.0

i-nuc	BP(j)	Nuc	#BP_Win	avgMFE	avgZ	avgED	SumZ	SumZ/#TotalWindows	BPs= 10
nt-394	-	C	120	-	-	-	-	-
394	373	G	27	-32.37	-0.56	27.01	-15.11	-0.13
394	355	G	8	-31.8	-0.42	28.47	-3.35	-0.03
394	412	G	19	-31.47	-0.37	29.69	-6.94	-0.06
394	414	G	9	-25.38	0.51	36.16	4.63	0.04
394	330	G	14	-24.45	0.38	26.54	5.31	0.04
394	443	G	8	-21.15	0.63	35.86	5.01	0.04
394	441	G	18	-23.23	0.23	28.42	4.05	0.03
394	479	G	12	-33.25	-0.43	29.65	-5.18	-0.04
394	505	G	3	-34.57	-0.5	33.71	-1.51	-0.01
394	416	G	1	-32.7	-0.17	41.17	-0.17	-0.0
394	NoBP	C	1	-32.9	-0.31	38.73	-0.31	-0.0

i-nuc	BP(j)	Nuc	#BP_Win	avgMFE	avgZ	avgED	SumZ	SumZ/#TotalWindows	BPs= 9
nt-395	-	U	120	-	-	-	-	-
395	372	A	26	-32.34	-0.55	27.2	-14.36	-0.12
395	354	A	8	-31.8	-0.42	28.47	-3.35	-0.03
395	411	G	19	-31.47	-0.37	29.69	-6.94	-0.06
395	NoBP	U	27	-23.94	0.32	31.0	8.68	0.07
395	329	G	14	-24.45	0.38	26.54	5.31	0.04
395	442	A	8	-21.15	0.63	35.86	5.01	0.04
395	478	A	12	-33.25	-0.43	29.65	-5.18	-0.04
395	504	A	3	-34.57	-0.5	33.71	-1.51	-0.01
395	415	G	1	-32.7	-0.17	41.17	-0.17	-0.0
395	422	A	2	-34.3	-0.8	35.4	-1.61	-0.01

i-nuc	BP(j)	Nuc	#BP_Win	avgMFE	avgZ	avgED	SumZ	SumZ/#TotalWindows	BPs= 7
nt-396	-	U	120	-	-	-	-	-
396	371	G	25	-32.3	-0.54	27.21	-13.52	-0.11
396	353	A	8	-31.8	-0.42	28.47	-3.35	-0.03
396	NoBP	U	60	-26.45	0.12	29.55	7.05	0.06
396	441	G	8	-21.15	0.63	35.86	5.01	0.04
396	477	G	12	-33.25	-0.43	29.65	-5.18	-0.04
396	503	A	3	-34.57	-0.5	33.71	-1.51	-0.01
396	414	G	1	-32.7	-0.17	41.17	-0.17	-0.0
396	421	A	3	-34.9	-1.0	34.58	-3.0	-0.03

i-nuc	BP(j)	Nuc	#BP_Win	avgMFE	avgZ	avgED	SumZ	SumZ/#TotalWindows	BPs= 6
nt-397	-	A	120	-	-	-	-	-
397	NoBP	A	75	-27.8	-0.04	29.62	-2.65	-0.02
397	352	U	8	-31.8	-0.42	28.47	-3.35	-0.03
397	440	U	8	-21.15	0.63	35.86	5.01	0.04
397	370	U	13	-31.96	-0.42	25.89	-5.52	-0.05
397	476	U	12	-33.25	-0.43	29.65	-5.18	-0.04
397	413	U	1	-32.7	-0.17	41.17	-0.17	-0.0
397	420	U	3	-34.9	-1.0	34.58	-3.0	-0.03

i-nuc	BP(j)	Nuc	#BP_Win	avgMFE	avgZ	avgED	SumZ	SumZ/#TotalWindows	BPs= 3
nt-398	-	A	120	-	-	-	-	-
398	NoBP	A	20	-31.8	-0.55	28.39	-11.06	-0.09
398	410	U	90	-28.42	-0.02	30.48	-1.78	-0.01
398	328	U	7	-23.3	0.19	22.9	1.32	0.01
398	419	U	3	-34.9	-1.0	34.58	-3.0	-0.03

i-nuc	BP(j)	Nuc	#BP_Win	avgMFE	avgZ	avgED	SumZ	SumZ/#TotalWindows	BPs= 6
nt-399	-	C	120	-	-	-	-	-
399	NoBP	C	9	-34.83	-1.02	34.24	-9.18	-0.08
399	350	G	8	-31.8	-0.42	28.47	-3.35	-0.03
399	409	G	90	-28.42	-0.02	30.48	-1.78	-0.01
399	325	G	2	-25.7	0.4	20.77	0.8	0.01
399	327	G	7	-23.3	0.19	22.9	1.32	0.01
399	444	G	1	-20.9	0.53	33.52	0.53	0.0
399	487	G	3	-34.03	-0.81	19.32	-2.42	-0.02

i-nuc	BP(j)	Nuc	#BP_Win	avgMFE	avgZ	avgED	SumZ	SumZ/#TotalWindows	BPs= 7
nt-400	-	U	120	-	-	-	-	-
400	NoBP	U	10	-28.0	-0.34	26.45	-3.42	-0.03
400	349	G	8	-31.8	-0.42	28.47	-3.35	-0.03
400	408	A	90	-28.42	-0.02	30.48	-1.78	-0.01
400	324	G	2	-25.7	0.4	20.77	0.8	0.01
400	326	G	1	-21.7	0.27	28.48	0.27	0.0
400	443	G	1	-20.9	0.53	33.52	0.53	0.0
400	486	A	3	-34.03	-0.81	19.32	-2.42	-0.02
400	417	A	5	-35.26	-0.89	34.14	-4.43	-0.04

i-nuc	BP(j)	Nuc	#BP_Win	avgMFE	avgZ	avgED	SumZ	SumZ/#TotalWindows	BPs= 9
nt-401	-	U	120	-	-	-	-	-
401	NoBP	U	2	-34.3	-1.21	33.66	-2.42	-0.02
401	348	A	8	-31.8	-0.42	28.47	-3.35	-0.03
401	407	A	90	-28.42	-0.02	30.48	-1.78	-0.01
401	322	G	2	-25.7	0.4	20.77	0.8	0.01
401	326	G	6	-23.57	0.18	21.97	1.05	0.01
401	325	G	1	-21.7	0.27	28.48	0.27	0.0
401	442	A	1	-20.9	0.53	33.52	0.53	0.0
401	485	G	3	-34.03	-0.81	19.32	-2.42	-0.02
401	416	G	5	-35.26	-0.89	34.14	-4.43	-0.04
401	417	A	2	-35.6	-0.84	30.14	-1.68	-0.01

i-nuc	BP(j)	Nuc	#BP_Win	avgMFE	avgZ	avgED	SumZ	SumZ/#TotalWindows	BPs= 9
nt-402	-	C	120	-	-	-	-	-
402	NoBP	C	1	-34.3	-1.19	34.62	-1.19	-0.01
402	347	G	8	-31.8	-0.42	28.47	-3.35	-0.03
402	406	G	90	-28.42	-0.02	30.48	-1.78	-0.01
402	321	G	2	-25.7	0.4	20.77	0.8	0.01
402	325	G	6	-23.57	0.18	21.97	1.05	0.01
402	324	G	1	-21.7	0.27	28.48	0.27	0.0
402	441	G	1	-20.9	0.53	33.52	0.53	0.0
402	484	G	3	-34.03	-0.81	19.32	-2.42	-0.02
402	415	G	5	-35.26	-0.89	34.14	-4.43	-0.04
402	416	G	3	-35.1	-0.71	31.31	-2.14	-0.02

i-nuc	BP(j)	Nuc	#BP_Win	avgMFE	avgZ	avgED	SumZ	SumZ/#TotalWindows	BPs= 5
nt-403	-	C	120	-	-	-	-	-
403	NoBP	C	101	-28.6	-0.05	30.4	-5.02	-0.04
403	320	G	2	-25.7	0.4	20.77	0.8	0.01
403	324	G	6	-23.57	0.18	21.97	1.05	0.01
403	483	G	3	-34.03	-0.81	19.32	-2.42	-0.02
403	414	G	5	-35.26	-0.89	34.14	-4.43	-0.04
403	415	G	3	-35.1	-0.71	31.31	-2.14	-0.02

i-nuc	BP(j)	Nuc	#BP_Win	avgMFE	avgZ	avgED	SumZ	SumZ/#TotalWindows	BPs= 3
nt-404	-	G	120	-	-	-	-	-
404	NoBP	G	106	-28.73	-0.06	30.32	-6.62	-0.06
404	323	C	6	-23.57	0.18	21.97	1.05	0.01
404	482	C	3	-34.03	-0.81	19.32	-2.42	-0.02
404	413	U	5	-35.26	-0.89	34.14	-4.43	-0.04

i-nuc	BP(j)	Nuc	#BP_Win	avgMFE	avgZ	avgED	SumZ	SumZ/#TotalWindows	BPs= 2
nt-405	-	A	120	-	-	-	-	-
405	NoBP	A	115	-28.78	-0.1	29.94	-11.5	-0.1
405	318	U	2	-25.7	0.4	20.77	0.8	0.01
405	413	U	3	-35.1	-0.71	31.31	-2.14	-0.02

i-nuc	BP(j)	Nuc	#BP_Win	avgMFE	avgZ	avgED	SumZ	SumZ/#TotalWindows	BPs= 2
nt-406	-	G	120	-	-	-	-	-
406	NoBP	G	28	-30.73	-0.44	28.67	-12.27	-0.1
406	402	C	90	-28.42	-0.02	30.48	-1.78	-0.01
406	317	C	2	-25.7	0.4	20.77	0.8	0.01

i-nuc	BP(j)	Nuc	#BP_Win	avgMFE	avgZ	avgED	SumZ	SumZ/#TotalWindows	BPs= 1
nt-407	-	A	120	-	-	-	-	-
407	NoBP	A	30	-30.49	-0.39	28.53	-11.83	-0.1
407	401	U	90	-28.42	-0.02	30.48	-1.78	-0.01

i-nuc	BP(j)	Nuc	#BP_Win	avgMFE	avgZ	avgED	SumZ	SumZ/#TotalWindows	BPs= 1
nt-408	-	A	120	-	-	-	-	-
408	NoBP	A	30	-30.61	-0.41	28.95	-12.27	-0.1
408	400	U	90	-28.42	-0.02	30.48	-1.78	-0.01

i-nuc	BP(j)	Nuc	#BP_Win	avgMFE	avgZ	avgED	SumZ	SumZ/#TotalWindows	BPs= 2
nt-409	-	G	120	-	-	-	-	-
409	NoBP	G	14	-34.54	-0.76	33.71	-10.7	-0.09
409	399	C	90	-28.42	-0.02	30.48	-1.78	-0.01
409	434	C	16	-27.52	-0.15	24.83	-2.47	-0.02

i-nuc	BP(j)	Nuc	#BP_Win	avgMFE	avgZ	avgED	SumZ	SumZ/#TotalWindows	BPs= 2
nt-410	-	U	120	-	-	-	-	-
410	NoBP	U	14	-34.91	-0.82	34.33	-11.46	-0.1
410	398	A	90	-28.42	-0.02	30.48	-1.78	-0.01
410	433	A	16	-27.52	-0.15	24.83	-2.47	-0.02

i-nuc	BP(j)	Nuc	#BP_Win	avgMFE	avgZ	avgED	SumZ	SumZ/#TotalWindows	BPs= 3
nt-411	-	G	120	-	-	-	-	-
411	NoBP	G	30	-31.46	-0.31	32.83	-9.2	-0.08
411	395	U	19	-31.47	-0.37	29.69	-6.94	-0.06
411	431	C	55	-27.46	0.04	30.37	1.93	0.02
411	432	U	16	-27.52	-0.15	24.83	-2.47	-0.02

i-nuc	BP(j)	Nuc	#BP_Win	avgMFE	avgZ	avgED	SumZ	SumZ/#TotalWindows	BPs= 3
nt-412	-	G	120	-	-	-	-	-
412	NoBP	G	30	-31.61	-0.33	33.04	-9.79	-0.08
412	394	C	19	-31.47	-0.37	29.69	-6.94	-0.06
412	430	U	55	-27.46	0.04	30.37	1.93	0.02
412	431	C	16	-27.52	-0.15	24.83	-2.47	-0.02

i-nuc	BP(j)	Nuc	#BP_Win	avgMFE	avgZ	avgED	SumZ	SumZ/#TotalWindows	BPs= 4
nt-413	-	U	120	-	-	-	-	-
413	NoBP	U	40	-30.95	-0.27	31.34	-10.94	-0.09
413	429	A	71	-27.47	-0.01	29.12	-0.54	-0.0
413	397	A	1	-32.7	-0.17	41.17	-0.17	-0.0
413	404	G	5	-35.26	-0.89	34.14	-4.43	-0.04
413	405	A	3	-35.1	-0.71	31.31	-2.14	-0.02

i-nuc	BP(j)	Nuc	#BP_Win	avgMFE	avgZ	avgED	SumZ	SumZ/#TotalWindows	BPs= 5
nt-414	-	G	120	-	-	-	-	-
414	NoBP	G	15	-34.89	-0.79	31.09	-11.83	-0.1
414	392	C	19	-31.47	-0.37	29.69	-6.94	-0.06
414	394	C	9	-25.38	0.51	36.16	4.63	0.04
414	428	U	71	-27.47	-0.01	29.12	-0.54	-0.0
414	396	U	1	-32.7	-0.17	41.17	-0.17	-0.0
414	403	C	5	-35.26	-0.89	34.14	-4.43	-0.04

i-nuc	BP(j)	Nuc	#BP_Win	avgMFE	avgZ	avgED	SumZ	SumZ/#TotalWindows	BPs= 7
nt-415	-	G	120	-	-	-	-	-
415	NoBP	G	9	-34.82	-0.83	33.39	-7.43	-0.06
415	391	C	19	-31.47	-0.37	29.69	-6.94	-0.06
415	393	U	9	-25.38	0.51	36.16	4.63	0.04
415	427	C	71	-27.47	-0.01	29.12	-0.54	-0.0
415	395	U	1	-32.7	-0.17	41.17	-0.17	-0.0
415	402	C	5	-35.26	-0.89	34.14	-4.43	-0.04
415	403	C	3	-35.1	-0.71	31.31	-2.14	-0.02
415	532	U	3	-36.9	-1.02	28.41	-3.06	-0.03

i-nuc	BP(j)	Nuc	#BP_Win	avgMFE	avgZ	avgED	SumZ	SumZ/#TotalWindows	BPs= 6
nt-416	-	G	120	-	-	-	-	-
416	390	C	19	-31.47	-0.37	29.69	-6.94	-0.06
416	392	C	9	-25.38	0.51	36.16	4.63	0.04
416	NoBP	G	80	-28.4	-0.12	29.68	-9.28	-0.08
416	394	C	1	-32.7	-0.17	41.17	-0.17	-0.0
416	401	U	5	-35.26	-0.89	34.14	-4.43	-0.04
416	402	C	3	-35.1	-0.71	31.31	-2.14	-0.02
416	531	C	3	-36.9	-1.02	28.41	-3.06	-0.03

i-nuc	BP(j)	Nuc	#BP_Win	avgMFE	avgZ	avgED	SumZ	SumZ/#TotalWindows	BPs= 5
nt-417	-	A	120	-	-	-	-	-
417	NoBP	A	97	-28.23	-0.06	30.31	-5.66	-0.05
417	389	U	12	-33.68	-0.66	29.36	-7.96	-0.07
417	393	U	1	-32.7	-0.17	41.17	-0.17	-0.0
417	400	U	5	-35.26	-0.89	34.14	-4.43	-0.04
417	401	U	2	-35.6	-0.84	30.14	-1.68	-0.01
417	530	U	3	-36.9	-1.02	28.41	-3.06	-0.03

i-nuc	BP(j)	Nuc	#BP_Win	avgMFE	avgZ	avgED	SumZ	SumZ/#TotalWindows	BPs= 1
nt-418	-	U	120	-	-	-	-	-
418	NoBP	U	117	-29.34	-0.18	30.49	-21.19	-0.18
418	529	A	3	-36.9	-1.02	28.41	-3.06	-0.03

i-nuc	BP(j)	Nuc	#BP_Win	avgMFE	avgZ	avgED	SumZ	SumZ/#TotalWindows	BPs= 2
nt-419	-	U	120	-	-	-	-	-
419	NoBP	U	114	-29.32	-0.18	30.34	-20.21	-0.17
419	398	A	3	-34.9	-1.0	34.58	-3.0	-0.03
419	528	G	3	-36.9	-1.02	28.41	-3.06	-0.03

i-nuc	BP(j)	Nuc	#BP_Win	avgMFE	avgZ	avgED	SumZ	SumZ/#TotalWindows	BPs= 3
nt-420	-	U	120	-	-	-	-	-
420	NoBP	U	108	-29.32	-0.17	30.68	-17.85	-0.15
420	386	G	6	-32.12	-0.83	23.58	-4.97	-0.04
420	397	A	3	-34.9	-1.0	34.58	-3.0	-0.03
420	527	G	3	-36.9	-1.02	28.41	-3.06	-0.03

i-nuc	BP(j)	Nuc	#BP_Win	avgMFE	avgZ	avgED	SumZ	SumZ/#TotalWindows	BPs= 2
nt-421	-	A	120	-	-	-	-	-
421	NoBP	A	111	-29.69	-0.21	30.59	-23.38	-0.19
421	385	U	6	-32.12	-0.83	23.58	-4.97	-0.04
421	396	U	3	-34.9	-1.0	34.58	-3.0	-0.03

i-nuc	BP(j)	Nuc	#BP_Win	avgMFE	avgZ	avgED	SumZ	SumZ/#TotalWindows	BPs= 2
nt-422	-	A	120	-	-	-	-	-
422	NoBP	A	112	-29.9	-0.24	30.59	-26.81	-0.22
422	384	U	6	-32.12	-0.83	23.58	-4.97	-0.04
422	395	U	2	-34.3	-0.8	35.4	-1.61	-0.01

i-nuc	BP(j)	Nuc	#BP_Win	avgMFE	avgZ	avgED	SumZ	SumZ/#TotalWindows	BPs= 1
nt-423	-	U	120	-	-	-	-	-
423	NoBP	U	114	-30.14	-0.27	30.64	-30.62	-0.26
423	383	A	6	-32.12	-0.83	23.58	-4.97	-0.04

i-nuc	BP(j)	Nuc	#BP_Win	avgMFE	avgZ	avgED	SumZ	SumZ/#TotalWindows	BPs= 0
nt-424	-	G	120	-	-	-	-	-
424	NoBP	G	120	-30.41	-0.32	30.2	-38.51	-0.32

i-nuc	BP(j)	Nuc	#BP_Win	avgMFE	avgZ	avgED	SumZ	SumZ/#TotalWindows	BPs= 0
nt-425	-	A	120	-	-	-	-	-
425	NoBP	A	120	-30.59	-0.35	30.16	-41.5	-0.35

i-nuc	BP(j)	Nuc	#BP_Win	avgMFE	avgZ	avgED	SumZ	SumZ/#TotalWindows	BPs= 1
nt-426	-	A	120	-	-	-	-	-
426	NoBP	A	117	-30.73	-0.35	30.41	-41.01	-0.34
426	376	U	3	-31.83	-1.13	18.84	-3.38	-0.03

i-nuc	BP(j)	Nuc	#BP_Win	avgMFE	avgZ	avgED	SumZ	SumZ/#TotalWindows	BPs= 5
nt-427	-	C	120	-	-	-	-	-
427	NoBP	C	19	-36.49	-0.81	33.82	-15.35	-0.13
427	415	G	71	-27.47	-0.01	29.12	-0.54	-0.0
427	330	G	1	-21.2	0.44	40.65	0.44	0.0
427	375	G	3	-31.83	-1.13	18.84	-3.38	-0.03
427	377	G	2	-31.2	-0.64	23.99	-1.29	-0.01
427	514	G	24	-37.02	-1.13	31.47	-27.06	-0.23

i-nuc	BP(j)	Nuc	#BP_Win	avgMFE	avgZ	avgED	SumZ	SumZ/#TotalWindows	BPs= 4
nt-428	-	U	120	-	-	-	-	-
428	NoBP	U	19	-36.73	-0.91	32.67	-17.25	-0.14
428	414	G	71	-27.47	-0.01	29.12	-0.54	-0.0
428	329	G	1	-21.2	0.44	40.65	0.44	0.0
428	374	A	3	-31.83	-1.13	18.84	-3.38	-0.03
428	513	G	26	-37.2	-1.13	31.57	-29.43	-0.25

i-nuc	BP(j)	Nuc	#BP_Win	avgMFE	avgZ	avgED	SumZ	SumZ/#TotalWindows	BPs= 3
nt-429	-	A	120	-	-	-	-	-
429	NoBP	A	20	-36.76	-1.07	30.21	-21.49	-0.18
429	413	U	71	-27.47	-0.01	29.12	-0.54	-0.0
429	328	U	1	-21.2	0.44	40.65	0.44	0.0
429	512	U	28	-37.35	-1.13	31.78	-31.72	-0.26

i-nuc	BP(j)	Nuc	#BP_Win	avgMFE	avgZ	avgED	SumZ	SumZ/#TotalWindows	BPs= 5
nt-430	-	U	120	-	-	-	-	-
430	NoBP	U	31	-33.5	-0.72	28.76	-22.41	-0.19
430	412	G	55	-27.46	0.04	30.37	1.93	0.02
430	327	G	1	-21.2	0.44	40.65	0.44	0.0
430	372	A	3	-31.83	-1.13	18.84	-3.38	-0.03
430	374	A	2	-31.2	-0.64	23.99	-1.29	-0.01
430	511	G	28	-37.35	-1.13	31.78	-31.72	-0.26

i-nuc	BP(j)	Nuc	#BP_Win	avgMFE	avgZ	avgED	SumZ	SumZ/#TotalWindows	BPs= 6
nt-431	-	C	120	-	-	-	-	-
431	411	G	55	-27.46	0.04	30.37	1.93	0.02
431	412	G	16	-27.52	-0.15	24.83	-2.47	-0.02
431	326	G	1	-21.2	0.44	40.65	0.44	0.0
431	371	G	3	-31.83	-1.13	18.84	-3.38	-0.03
431	373	G	2	-31.2	-0.64	23.99	-1.29	-0.01
431	NoBP	C	7	-35.19	-0.47	35.4	-3.29	-0.03
431	510	G	36	-39.39	-1.43	31.37	-51.6	-0.43

i-nuc	BP(j)	Nuc	#BP_Win	avgMFE	avgZ	avgED	SumZ	SumZ/#TotalWindows	BPs= 4
nt-432	-	U	120	-	-	-	-	-
432	NoBP	U	65	-28.79	-0.12	30.28	-8.08	-0.07
432	411	G	16	-27.52	-0.15	24.83	-2.47	-0.02
432	325	G	1	-21.2	0.44	40.65	0.44	0.0
432	372	A	2	-31.2	-0.64	23.99	-1.29	-0.01
432	509	G	36	-39.39	-1.43	31.37	-51.6	-0.43

i-nuc	BP(j)	Nuc	#BP_Win	avgMFE	avgZ	avgED	SumZ	SumZ/#TotalWindows	BPs= 2
nt-433	-	A	120	-	-	-	-	-
433	NoBP	A	68	-29.02	-0.18	30.25	-11.94	-0.1
433	410	U	16	-27.52	-0.15	24.83	-2.47	-0.02
433	508	U	36	-39.39	-1.43	31.37	-51.6	-0.43

i-nuc	BP(j)	Nuc	#BP_Win	avgMFE	avgZ	avgED	SumZ	SumZ/#TotalWindows	BPs= 3
nt-434	-	C	120	-	-	-	-	-
434	NoBP	C	66	-29.25	-0.21	30.43	-13.66	-0.11
434	409	G	16	-27.52	-0.15	24.83	-2.47	-0.02
434	371	G	2	-31.2	-0.64	23.99	-1.29	-0.01
434	507	G	36	-39.39	-1.43	31.37	-51.6	-0.43

i-nuc	BP(j)	Nuc	#BP_Win	avgMFE	avgZ	avgED	SumZ	SumZ/#TotalWindows	BPs= 1
nt-435	-	A	120	-	-	-	-	-
435	NoBP	A	118	-32.3	-0.61	29.86	-71.59	-0.6
435	370	U	2	-31.2	-0.64	23.99	-1.29	-0.01

i-nuc	BP(j)	Nuc	#BP_Win	avgMFE	avgZ	avgED	SumZ	SumZ/#TotalWindows	BPs= 0
nt-436	-	A	120	-	-	-	-	-
436	NoBP	A	120	-32.46	-0.63	29.84	-76.17	-0.63

i-nuc	BP(j)	Nuc	#BP_Win	avgMFE	avgZ	avgED	SumZ	SumZ/#TotalWindows	BPs= 0
nt-437	-	A	120	-	-	-	-	-
437	NoBP	A	120	-32.65	-0.66	29.91	-79.16	-0.66

i-nuc	BP(j)	Nuc	#BP_Win	avgMFE	avgZ	avgED	SumZ	SumZ/#TotalWindows	BPs= 0
nt-438	-	A	120	-	-	-	-	-
438	NoBP	A	120	-32.85	-0.69	29.94	-82.41	-0.69

i-nuc	BP(j)	Nuc	#BP_Win	avgMFE	avgZ	avgED	SumZ	SumZ/#TotalWindows	BPs= 0
nt-439	-	A	120	-	-	-	-	-
439	NoBP	A	120	-33.05	-0.71	29.99	-85.45	-0.71

i-nuc	BP(j)	Nuc	#BP_Win	avgMFE	avgZ	avgED	SumZ	SumZ/#TotalWindows	BPs= 2
nt-440	-	U	120	-	-	-	-	-
440	NoBP	U	109	-34.12	-0.83	29.92	-90.79	-0.76
440	397	A	8	-21.15	0.63	35.86	5.01	0.04
440	478	A	3	-34.03	-0.81	19.32	-2.42	-0.02

i-nuc	BP(j)	Nuc	#BP_Win	avgMFE	avgZ	avgED	SumZ	SumZ/#TotalWindows	BPs= 5
nt-441	-	G	120	-	-	-	-	-
441	NoBP	G	26	-31.29	-0.5	27.8	-13.02	-0.11
441	402	C	1	-20.9	0.53	33.52	0.53	0.0
441	396	U	8	-21.15	0.63	35.86	5.01	0.04
441	394	C	18	-23.23	0.23	28.42	4.05	0.03
441	475	C	64	-39.01	-1.35	30.92	-86.3	-0.72
441	369	C	3	-32.0	-0.34	26.63	-1.02	-0.01

i-nuc	BP(j)	Nuc	#BP_Win	avgMFE	avgZ	avgED	SumZ	SumZ/#TotalWindows	BPs= 5
nt-442	-	A	120	-	-	-	-	-
442	NoBP	A	78	-37.72	-1.23	30.6	-96.05	-0.8
442	401	U	1	-20.9	0.53	33.52	0.53	0.0
442	395	U	8	-21.15	0.63	35.86	5.01	0.04
442	393	U	18	-23.23	0.23	28.42	4.05	0.03
442	368	U	3	-32.0	-0.34	26.63	-1.02	-0.01
442	476	U	12	-32.72	-0.48	27.39	-5.78	-0.05

i-nuc	BP(j)	Nuc	#BP_Win	avgMFE	avgZ	avgED	SumZ	SumZ/#TotalWindows	BPs= 6
nt-443	-	G	120	-	-	-	-	-
443	NoBP	G	74	-37.85	-1.26	30.54	-92.95	-0.77
443	400	U	1	-20.9	0.53	33.52	0.53	0.0
443	394	C	8	-21.15	0.63	35.86	5.01	0.04
443	392	C	18	-23.23	0.23	28.42	4.05	0.03
443	367	C	3	-32.0	-0.34	26.63	-1.02	-0.01
443	475	C	12	-32.72	-0.48	27.39	-5.78	-0.05
443	502	C	4	-41.4	-1.42	35.37	-5.66	-0.05

i-nuc	BP(j)	Nuc	#BP_Win	avgMFE	avgZ	avgED	SumZ	SumZ/#TotalWindows	BPs= 6
nt-444	-	G	120	-	-	-	-	-
444	NoBP	G	1	-21.2	0.44	40.65	0.44	0.0
444	399	C	1	-20.9	0.53	33.52	0.53	0.0
444	393	U	8	-21.15	0.63	35.86	5.01	0.04
444	391	C	18	-23.23	0.23	28.42	4.05	0.03
444	472	U	76	-38.17	-1.28	30.25	-97.47	-0.81
444	474	C	12	-32.72	-0.48	27.39	-5.78	-0.05
444	501	U	4	-41.4	-1.42	35.37	-5.66	-0.05

i-nuc	BP(j)	Nuc	#BP_Win	avgMFE	avgZ	avgED	SumZ	SumZ/#TotalWindows	BPs= 4
nt-445	-	G	120	-	-	-	-	-
445	NoBP	G	2	-34.0	-1.18	30.18	-2.36	-0.02
445	392	C	8	-21.15	0.63	35.86	5.01	0.04
445	390	C	18	-23.23	0.23	28.42	4.05	0.03
445	471	C	88	-37.43	-1.17	29.86	-103.25	-0.86
445	500	C	4	-41.4	-1.42	35.37	-5.66	-0.05

i-nuc	BP(j)	Nuc	#BP_Win	avgMFE	avgZ	avgED	SumZ	SumZ/#TotalWindows	BPs= 6
nt-446	-	G	120	-	-	-	-	-
446	NoBP	G	15	-21.27	0.58	32.03	8.68	0.07
446	391	C	1	-20.3	0.94	31.58	0.94	0.01
446	389	U	5	-23.06	0.26	28.89	1.3	0.01
446	465	C	3	-24.2	0.14	32.63	0.43	0.0
446	470	C	90	-37.26	-1.17	29.69	-105.54	-0.88
446	499	C	4	-41.4	-1.42	35.37	-5.66	-0.05
446	560	C	2	-47.25	-2.92	22.75	-5.85	-0.05

i-nuc	BP(j)	Nuc	#BP_Win	avgMFE	avgZ	avgED	SumZ	SumZ/#TotalWindows	BPs= 5
nt-447	-	C	120	-	-	-	-	-
447	NoBP	C	14	-23.48	0.33	31.64	4.63	0.04
447	350	G	6	-20.72	0.66	29.01	3.93	0.03
447	464	G	3	-24.2	0.14	32.63	0.43	0.0
447	469	G	91	-37.14	-1.16	29.59	-105.97	-0.88
447	498	G	4	-41.4	-1.42	35.37	-5.66	-0.05
447	559	G	2	-47.25	-2.92	22.75	-5.85	-0.05

i-nuc	BP(j)	Nuc	#BP_Win	avgMFE	avgZ	avgED	SumZ	SumZ/#TotalWindows	BPs= 4
nt-448	-	U	120	-	-	-	-	-
448	NoBP	U	18	-28.83	-0.22	31.39	-3.98	-0.03
448	349	G	6	-20.72	0.66	29.01	3.93	0.03
448	463	G	3	-24.2	0.14	32.63	0.43	0.0
448	468	G	91	-37.14	-1.16	29.59	-105.97	-0.88
448	558	A	2	-47.25	-2.92	22.75	-5.85	-0.05

i-nuc	BP(j)	Nuc	#BP_Win	avgMFE	avgZ	avgED	SumZ	SumZ/#TotalWindows	BPs= 1
nt-449	-	G	120	-	-	-	-	-
449	NoBP	G	115	-34.63	-0.88	30.04	-101.45	-0.85
449	552	C	5	-46.44	-2.63	20.28	-13.14	-0.11

i-nuc	BP(j)	Nuc	#BP_Win	avgMFE	avgZ	avgED	SumZ	SumZ/#TotalWindows	BPs= 3
nt-450	-	U	120	-	-	-	-	-
450	NoBP	U	23	-25.28	0.17	31.52	3.9	0.03
450	466	A	91	-37.14	-1.16	29.59	-105.97	-0.88
450	551	A	5	-46.44	-2.63	20.28	-13.14	-0.11
450	561	A	1	-43.1	-1.71	30.64	-1.71	-0.01

i-nuc	BP(j)	Nuc	#BP_Win	avgMFE	avgZ	avgED	SumZ	SumZ/#TotalWindows	BPs= 7
nt-451	-	G	120	-	-	-	-	-
451	NoBP	G	4	-20.58	0.83	32.85	3.32	0.03
451	346	U	6	-20.72	0.66	29.01	3.93	0.03
451	384	U	5	-23.06	0.26	28.89	1.3	0.01
451	460	C	3	-24.2	0.14	32.63	0.43	0.0
451	465	C	91	-37.14	-1.16	29.59	-105.97	-0.88
451	496	C	4	-41.4	-1.42	35.37	-5.66	-0.05
451	550	C	6	-45.97	-2.48	21.76	-14.88	-0.12
451	560	C	1	-43.1	-1.71	30.64	-1.71	-0.01

i-nuc	BP(j)	Nuc	#BP_Win	avgMFE	avgZ	avgED	SumZ	SumZ/#TotalWindows	BPs= 7
nt-452	-	U	120	-	-	-	-	-
452	NoBP	U	4	-26.3	0.28	31.15	1.11	0.01
452	345	A	6	-20.72	0.66	29.01	3.93	0.03
452	383	A	5	-23.06	0.26	28.89	1.3	0.01
452	459	G	3	-24.2	0.14	32.63	0.43	0.0
452	464	G	91	-37.14	-1.16	29.59	-105.97	-0.88
452	495	A	4	-41.4	-1.42	35.37	-5.66	-0.05
452	549	A	6	-45.97	-2.48	21.76	-14.88	-0.12
452	559	G	1	-43.1	-1.71	30.64	-1.71	-0.01

i-nuc	BP(j)	Nuc	#BP_Win	avgMFE	avgZ	avgED	SumZ	SumZ/#TotalWindows	BPs= 7
nt-453	-	U	120	-	-	-	-	-
453	NoBP	U	4	-32.2	-0.35	30.16	-1.39	-0.01
453	344	A	6	-20.72	0.66	29.01	3.93	0.03
453	382	A	5	-23.06	0.26	28.89	1.3	0.01
453	458	G	3	-24.2	0.14	32.63	0.43	0.0
453	463	G	91	-37.14	-1.16	29.59	-105.97	-0.88
453	494	A	4	-41.4	-1.42	35.37	-5.66	-0.05
453	548	A	6	-45.97	-2.48	21.76	-14.88	-0.12
453	558	A	1	-43.1	-1.71	30.64	-1.71	-0.01

i-nuc	BP(j)	Nuc	#BP_Win	avgMFE	avgZ	avgED	SumZ	SumZ/#TotalWindows	BPs= 6
nt-454	-	U	120	-	-	-	-	-
454	NoBP	U	7	-32.26	-0.54	31.11	-3.76	-0.03
454	343	G	6	-20.72	0.66	29.01	3.93	0.03
454	381	G	5	-23.06	0.26	28.89	1.3	0.01
454	462	A	91	-37.14	-1.16	29.59	-105.97	-0.88
454	493	G	4	-41.4	-1.42	35.37	-5.66	-0.05
454	547	G	6	-45.97	-2.48	21.76	-14.88	-0.12
454	557	A	1	-43.1	-1.71	30.64	-1.71	-0.01

i-nuc	BP(j)	Nuc	#BP_Win	avgMFE	avgZ	avgED	SumZ	SumZ/#TotalWindows	BPs= 5
nt-455	-	A	120	-	-	-	-	-
455	342	U	6	-20.72	0.66	29.01	3.93	0.03
455	380	U	5	-23.06	0.26	28.89	1.3	0.01
455	NoBP	A	8	-36.75	-1.07	31.06	-8.56	-0.07
455	461	U	91	-37.14	-1.16	29.59	-105.97	-0.88
455	492	U	4	-41.4	-1.42	35.37	-5.66	-0.05
455	546	U	6	-45.97	-2.48	21.76	-14.88	-0.12

i-nuc	BP(j)	Nuc	#BP_Win	avgMFE	avgZ	avgED	SumZ	SumZ/#TotalWindows	BPs= 2
nt-456	-	G	120	-	-	-	-	-
456	NoBP	G	23	-31.46	-0.51	30.89	-11.78	-0.1
456	460	C	91	-37.14	-1.16	29.59	-105.97	-0.88
456	545	U	6	-45.97	-2.48	21.76	-14.88	-0.12

i-nuc	BP(j)	Nuc	#BP_Win	avgMFE	avgZ	avgED	SumZ	SumZ/#TotalWindows	BPs= 2
nt-457	-	A	120	-	-	-	-	-
457	NoBP	A	112	-36.07	-1.04	29.81	-116.95	-0.97
457	544	U	6	-45.97	-2.48	21.76	-14.88	-0.12
457	476	U	2	-43.65	-1.69	29.02	-3.38	-0.03

i-nuc	BP(j)	Nuc	#BP_Win	avgMFE	avgZ	avgED	SumZ	SumZ/#TotalWindows	BPs= 3
nt-458	-	G	120	-	-	-	-	-
458	NoBP	G	105	-36.44	-1.09	29.45	-114.31	-0.95
458	453	U	3	-24.2	0.14	32.63	0.43	0.0
458	489	C	4	-41.4	-1.42	35.37	-5.66	-0.05
458	475	C	8	-45.39	-2.28	23.58	-18.26	-0.15

i-nuc	BP(j)	Nuc	#BP_Win	avgMFE	avgZ	avgED	SumZ	SumZ/#TotalWindows	BPs= 5
nt-459	-	G	120	-	-	-	-	-
459	NoBP	G	99	-37.27	-1.17	29.48	-116.11	-0.97
459	376	U	5	-23.06	0.26	28.89	1.3	0.01
459	452	U	3	-24.2	0.14	32.63	0.43	0.0
459	488	C	4	-41.4	-1.42	35.37	-5.66	-0.05
459	474	C	8	-45.39	-2.28	23.58	-18.26	-0.15
459	576	U	1	-45.0	-1.98	20.75	-1.98	-0.02

i-nuc	BP(j)	Nuc	#BP_Win	avgMFE	avgZ	avgED	SumZ	SumZ/#TotalWindows	BPs= 6
nt-460	-	C	120	-	-	-	-	-
460	NoBP	C	8	-41.71	-1.58	26.91	-12.67	-0.11
460	375	G	5	-23.06	0.26	28.89	1.3	0.01
460	451	G	3	-24.2	0.14	32.63	0.43	0.0
460	456	G	91	-37.14	-1.16	29.59	-105.97	-0.88
460	487	G	4	-41.4	-1.42	35.37	-5.66	-0.05
460	473	G	8	-45.39	-2.28	23.58	-18.26	-0.15
460	575	G	1	-45.0	-1.98	20.75	-1.98	-0.02

i-nuc	BP(j)	Nuc	#BP_Win	avgMFE	avgZ	avgED	SumZ	SumZ/#TotalWindows	BPs= 4
nt-461	-	U	120	-	-	-	-	-
461	374	A	5	-23.06	0.26	28.89	1.3	0.01
461	NoBP	U	19	-41.75	-1.76	25.75	-33.41	-0.28
461	455	A	91	-37.14	-1.16	29.59	-105.97	-0.88
461	486	A	4	-41.4	-1.42	35.37	-5.66	-0.05
461	574	A	1	-45.0	-1.98	20.75	-1.98	-0.02

i-nuc	BP(j)	Nuc	#BP_Win	avgMFE	avgZ	avgED	SumZ	SumZ/#TotalWindows	BPs= 3
nt-462	-	A	120	-	-	-	-	-
462	NoBP	A	17	-36.04	-1.08	26.75	-18.37	-0.15
462	454	U	91	-37.14	-1.16	29.59	-105.97	-0.88
462	476	U	4	-41.4	-1.42	35.37	-5.66	-0.05
462	472	U	8	-45.39	-2.28	23.58	-18.26	-0.15

i-nuc	BP(j)	Nuc	#BP_Win	avgMFE	avgZ	avgED	SumZ	SumZ/#TotalWindows	BPs= 5
nt-463	-	G	120	-	-	-	-	-
463	NoBP	G	3	-23.2	0.27	29.28	0.82	0.01
463	448	U	3	-24.2	0.14	32.63	0.43	0.0
463	453	U	91	-37.14	-1.16	29.59	-105.97	-0.88
463	475	C	4	-41.4	-1.42	35.37	-5.66	-0.05
463	471	C	8	-45.39	-2.28	23.58	-18.26	-0.15
463	571	C	11	-44.75	-1.97	23.61	-21.65	-0.18

i-nuc	BP(j)	Nuc	#BP_Win	avgMFE	avgZ	avgED	SumZ	SumZ/#TotalWindows	BPs= 5
nt-464	-	G	120	-	-	-	-	-
464	NoBP	G	2	-23.2	0.38	30.38	0.76	0.01
464	447	C	3	-24.2	0.14	32.63	0.43	0.0
464	452	U	91	-37.14	-1.16	29.59	-105.97	-0.88
464	474	C	4	-41.4	-1.42	35.37	-5.66	-0.05
464	470	C	8	-45.39	-2.28	23.58	-18.26	-0.15
464	570	C	12	-44.41	-1.89	23.38	-22.71	-0.19

i-nuc	BP(j)	Nuc	#BP_Win	avgMFE	avgZ	avgED	SumZ	SumZ/#TotalWindows	BPs= 5
nt-465	-	C	120	-	-	-	-	-
465	NoBP	C	1	-23.2	0.53	33.24	0.53	0.0
465	446	G	3	-24.2	0.14	32.63	0.43	0.0
465	451	G	91	-37.14	-1.16	29.59	-105.97	-0.88
465	473	G	4	-41.4	-1.42	35.37	-5.66	-0.05
465	469	G	8	-45.39	-2.28	23.58	-18.26	-0.15
465	569	G	13	-43.95	-1.8	23.81	-23.42	-0.2

i-nuc	BP(j)	Nuc	#BP_Win	avgMFE	avgZ	avgED	SumZ	SumZ/#TotalWindows	BPs= 3
nt-466	-	A	120	-	-	-	-	-
466	NoBP	A	12	-39.44	-1.53	26.14	-18.39	-0.15
466	450	U	91	-37.14	-1.16	29.59	-105.97	-0.88
466	472	U	4	-41.4	-1.42	35.37	-5.66	-0.05
466	568	U	13	-43.95	-1.8	23.81	-23.42	-0.2

i-nuc	BP(j)	Nuc	#BP_Win	avgMFE	avgZ	avgED	SumZ	SumZ/#TotalWindows	BPs= 2
nt-467	-	G	120	-	-	-	-	-
467	NoBP	G	103	-37.54	-1.21	29.13	-125.09	-1.04
467	471	C	4	-41.4	-1.42	35.37	-5.66	-0.05
467	567	U	13	-43.95	-1.8	23.81	-23.42	-0.2

i-nuc	BP(j)	Nuc	#BP_Win	avgMFE	avgZ	avgED	SumZ	SumZ/#TotalWindows	BPs= 2
nt-468	-	G	120	-	-	-	-	-
468	NoBP	G	16	-41.61	-1.61	27.49	-25.84	-0.22
468	448	U	91	-37.14	-1.16	29.59	-105.97	-0.88
468	566	C	13	-43.95	-1.8	23.81	-23.42	-0.2

i-nuc	BP(j)	Nuc	#BP_Win	avgMFE	avgZ	avgED	SumZ	SumZ/#TotalWindows	BPs= 4
nt-469	-	G	120	-	-	-	-	-
469	447	C	91	-37.14	-1.16	29.59	-105.97	-0.88
469	NoBP	G	4	-41.4	-1.42	35.37	-5.66	-0.05
469	465	C	8	-45.39	-2.28	23.58	-18.26	-0.15
469	565	C	13	-43.95	-1.8	23.81	-23.42	-0.2
469	512	U	4	-37.62	-0.84	24.23	-3.35	-0.03

i-nuc	BP(j)	Nuc	#BP_Win	avgMFE	avgZ	avgED	SumZ	SumZ/#TotalWindows	BPs= 3
nt-470	-	C	120	-	-	-	-	-
470	446	G	90	-37.26	-1.17	29.69	-105.54	-0.88
470	NoBP	C	17	-43.35	-1.71	26.53	-29.08	-0.24
470	464	G	8	-45.39	-2.28	23.58	-18.26	-0.15
470	511	G	5	-37.36	-0.88	24.91	-4.4	-0.04

i-nuc	BP(j)	Nuc	#BP_Win	avgMFE	avgZ	avgED	SumZ	SumZ/#TotalWindows	BPs= 4
nt-471	-	C	120	-	-	-	-	-
471	NoBP	C	14	-42.99	-1.75	24.1	-24.54	-0.2
471	445	G	88	-37.43	-1.17	29.86	-103.25	-0.86
471	467	G	4	-41.4	-1.42	35.37	-5.66	-0.05
471	463	G	8	-45.39	-2.28	23.58	-18.26	-0.15
471	510	G	6	-37.0	-0.89	24.91	-5.35	-0.04

i-nuc	BP(j)	Nuc	#BP_Win	avgMFE	avgZ	avgED	SumZ	SumZ/#TotalWindows	BPs= 5
nt-472	-	U	120	-	-	-	-	-
472	444	G	76	-38.17	-1.28	30.25	-97.47	-0.81
472	NoBP	U	13	-32.92	-0.52	26.85	-6.82	-0.06
472	466	A	4	-41.4	-1.42	35.37	-5.66	-0.05
472	462	A	8	-45.39	-2.28	23.58	-18.26	-0.15
472	561	A	13	-43.95	-1.8	23.81	-23.42	-0.2
472	509	G	6	-37.0	-0.89	24.91	-5.35	-0.04

i-nuc	BP(j)	Nuc	#BP_Win	avgMFE	avgZ	avgED	SumZ	SumZ/#TotalWindows	BPs= 4
nt-473	-	G	120	-	-	-	-	-
473	NoBP	G	89	-37.43	-1.17	29.78	-103.79	-0.86
473	465	C	4	-41.4	-1.42	35.37	-5.66	-0.05
473	460	C	8	-45.39	-2.28	23.58	-18.26	-0.15
473	560	C	13	-43.95	-1.8	23.81	-23.42	-0.2
473	508	U	6	-37.0	-0.89	24.91	-5.35	-0.04

i-nuc	BP(j)	Nuc	#BP_Win	avgMFE	avgZ	avgED	SumZ	SumZ/#TotalWindows	BPs= 8
nt-474	-	C	120	-	-	-	-	-
474	NoBP	C	71	-38.64	-1.33	30.09	-94.13	-0.78
474	360	G	1	-30.5	-0.23	29.08	-0.23	-0.0
474	444	G	12	-32.72	-0.48	27.39	-5.78	-0.05
474	485	G	3	-34.07	-0.65	26.1	-1.96	-0.02
474	464	G	4	-41.4	-1.42	35.37	-5.66	-0.05
474	521	G	2	-33.4	-0.84	37.66	-1.69	-0.01
474	459	G	8	-45.39	-2.28	23.58	-18.26	-0.15
474	559	G	13	-43.95	-1.8	23.81	-23.42	-0.2
474	507	G	6	-37.0	-0.89	24.91	-5.35	-0.04

i-nuc	BP(j)	Nuc	#BP_Win	avgMFE	avgZ	avgED	SumZ	SumZ/#TotalWindows	BPs= 8
nt-475	-	C	120	-	-	-	-	-
475	NoBP	C	20	-41.1	-1.59	23.04	-31.75	-0.26
475	441	G	64	-39.01	-1.35	30.92	-86.3	-0.72
475	359	G	1	-30.5	-0.23	29.08	-0.23	-0.0
475	443	G	12	-32.72	-0.48	27.39	-5.78	-0.05
475	484	G	3	-34.07	-0.65	26.1	-1.96	-0.02
475	463	G	4	-41.4	-1.42	35.37	-5.66	-0.05
475	520	G	2	-33.4	-0.84	37.66	-1.69	-0.01
475	458	G	8	-45.39	-2.28	23.58	-18.26	-0.15
475	505	G	6	-37.0	-0.89	24.91	-5.35	-0.04

i-nuc	BP(j)	Nuc	#BP_Win	avgMFE	avgZ	avgED	SumZ	SumZ/#TotalWindows	BPs= 9
nt-476	-	U	120	-	-	-	-	-
476	NoBP	U	2	-30.15	-0.16	27.97	-0.31	-0.0
476	358	A	1	-30.5	-0.23	29.08	-0.23	-0.0
476	442	A	12	-32.72	-0.48	27.39	-5.78	-0.05
476	483	G	3	-34.07	-0.65	26.1	-1.96	-0.02
476	397	A	12	-33.25	-0.43	29.65	-5.18	-0.04
476	462	A	4	-41.4	-1.42	35.37	-5.66	-0.05
476	503	A	76	-41.33	-1.69	28.35	-128.61	-1.07
476	519	A	2	-33.4	-0.84	37.66	-1.69	-0.01
476	457	A	2	-43.65	-1.69	29.02	-3.38	-0.03
476	504	A	6	-37.0	-0.89	24.91	-5.35	-0.04

i-nuc	BP(j)	Nuc	#BP_Win	avgMFE	avgZ	avgED	SumZ	SumZ/#TotalWindows	BPs= 4
nt-477	-	G	120	-	-	-	-	-
477	NoBP	G	11	-35.9	-0.92	30.37	-10.07	-0.08
477	369	C	6	-31.15	-0.31	28.27	-1.85	-0.02
477	482	C	3	-34.07	-0.65	26.1	-1.96	-0.02
477	396	U	12	-33.25	-0.43	29.65	-5.18	-0.04
477	502	C	88	-40.79	-1.59	28.2	-140.3	-1.17

i-nuc	BP(j)	Nuc	#BP_Win	avgMFE	avgZ	avgED	SumZ	SumZ/#TotalWindows	BPs= 5
nt-478	-	A	120	-	-	-	-	-
478	NoBP	A	9	-36.69	-0.94	30.86	-8.43	-0.07
478	368	U	6	-31.15	-0.31	28.27	-1.85	-0.02
478	440	U	3	-34.03	-0.81	19.32	-2.42	-0.02
478	395	U	12	-33.25	-0.43	29.65	-5.18	-0.04
478	501	U	88	-40.79	-1.59	28.2	-140.3	-1.17
478	517	U	2	-33.4	-0.84	37.66	-1.69	-0.01

i-nuc	BP(j)	Nuc	#BP_Win	avgMFE	avgZ	avgED	SumZ	SumZ/#TotalWindows	BPs= 4
nt-479	-	G	120	-	-	-	-	-
479	367	C	6	-31.15	-0.31	28.27	-1.85	-0.02
479	NoBP	G	12	-36.24	-0.96	27.72	-11.55	-0.1
479	394	C	12	-33.25	-0.43	29.65	-5.18	-0.04
479	500	C	88	-40.79	-1.59	28.2	-140.3	-1.17
479	516	C	2	-33.4	-0.84	37.66	-1.69	-0.01

i-nuc	BP(j)	Nuc	#BP_Win	avgMFE	avgZ	avgED	SumZ	SumZ/#TotalWindows	BPs= 1
nt-480	-	U	120	-	-	-	-	-
480	NoBP	U	118	-39.09	-1.35	28.27	-159.48	-1.33
480	515	G	2	-33.4	-0.84	37.66	-1.69	-0.01

i-nuc	BP(j)	Nuc	#BP_Win	avgMFE	avgZ	avgED	SumZ	SumZ/#TotalWindows	BPs= 2
nt-481	-	G	120	-	-	-	-	-
481	NoBP	G	20	-34.62	-0.81	28.4	-16.23	-0.14
481	392	C	12	-33.25	-0.43	29.65	-5.18	-0.04
481	499	C	88	-40.79	-1.59	28.2	-140.3	-1.17

i-nuc	BP(j)	Nuc	#BP_Win	avgMFE	avgZ	avgED	SumZ	SumZ/#TotalWindows	BPs= 6
nt-482	-	C	120	-	-	-	-	-
482	364	G	2	-31.95	-0.44	24.09	-0.87	-0.01
482	NoBP	C	17	-35.03	-0.64	31.21	-10.86	-0.09
482	477	G	3	-34.07	-0.65	26.1	-1.96	-0.02
482	404	G	3	-34.03	-0.81	19.32	-2.42	-0.02
482	498	G	88	-40.79	-1.59	28.2	-140.3	-1.17
482	513	G	2	-33.4	-0.84	37.66	-1.69	-0.01
482	505	G	5	-32.46	-0.86	25.35	-4.3	-0.04

i-nuc	BP(j)	Nuc	#BP_Win	avgMFE	avgZ	avgED	SumZ	SumZ/#TotalWindows	BPs= 6
nt-483	-	G	120	-	-	-	-	-
483	NoBP	G	11	-35.6	-0.97	29.27	-10.65	-0.09
483	476	U	3	-34.07	-0.65	26.1	-1.96	-0.02
483	403	C	3	-34.03	-0.81	19.32	-2.42	-0.02
483	391	C	12	-33.25	-0.43	29.65	-5.18	-0.04
483	497	U	88	-40.79	-1.59	28.2	-140.3	-1.17
483	512	U	2	-33.4	-0.84	37.66	-1.69	-0.01
483	601	C	1	-32.2	-0.97	30.86	-0.97	-0.01

i-nuc	BP(j)	Nuc	#BP_Win	avgMFE	avgZ	avgED	SumZ	SumZ/#TotalWindows	BPs= 5
nt-484	-	G	120	-	-	-	-	-
484	NoBP	G	13	-35.19	-0.99	31.19	-12.85	-0.11
484	475	C	3	-34.07	-0.65	26.1	-1.96	-0.02
484	402	C	3	-34.03	-0.81	19.32	-2.42	-0.02
484	390	C	12	-33.25	-0.43	29.65	-5.18	-0.04
484	496	C	88	-40.79	-1.59	28.2	-140.3	-1.17
484	600	C	1	-32.2	-0.97	30.86	-0.97	-0.01

i-nuc	BP(j)	Nuc	#BP_Win	avgMFE	avgZ	avgED	SumZ	SumZ/#TotalWindows	BPs= 4
nt-485	-	G	120	-	-	-	-	-
485	474	C	3	-34.07	-0.65	26.1	-1.96	-0.02
485	401	U	3	-34.03	-0.81	19.32	-2.42	-0.02
485	389	U	12	-33.25	-0.43	29.65	-5.18	-0.04
485	NoBP	G	94	-40.65	-1.57	28.71	-147.65	-1.23
485	502	C	8	-32.33	-1.0	25.88	-8.02	-0.07

i-nuc	BP(j)	Nuc	#BP_Win	avgMFE	avgZ	avgED	SumZ	SumZ/#TotalWindows	BPs= 4
nt-486	-	A	120	-	-	-	-	-
486	NoBP	A	93	-40.37	-1.55	28.35	-144.47	-1.2
486	400	U	3	-34.03	-0.81	19.32	-2.42	-0.02
486	388	U	12	-33.25	-0.43	29.65	-5.18	-0.04
486	461	U	4	-41.4	-1.42	35.37	-5.66	-0.05
486	501	U	8	-32.33	-1.0	25.88	-8.02	-0.07

i-nuc	BP(j)	Nuc	#BP_Win	avgMFE	avgZ	avgED	SumZ	SumZ/#TotalWindows	BPs= 6
nt-487	-	G	120	-	-	-	-	-
487	399	C	3	-34.03	-0.81	19.32	-2.42	-0.02
487	387	C	12	-33.25	-0.43	29.65	-5.18	-0.04
487	460	C	4	-41.4	-1.42	35.37	-5.66	-0.05
487	NoBP	G	89	-40.73	-1.59	28.21	-141.31	-1.18
487	508	U	2	-33.4	-0.84	37.66	-1.69	-0.01
487	500	C	8	-32.33	-1.0	25.88	-8.02	-0.07
487	570	C	2	-29.2	-0.81	28.07	-1.62	-0.01

i-nuc	BP(j)	Nuc	#BP_Win	avgMFE	avgZ	avgED	SumZ	SumZ/#TotalWindows	BPs= 5
nt-488	-	C	120	-	-	-	-	-
488	NoBP	C	105	-39.47	-1.47	27.59	-153.97	-1.28
488	386	G	6	-33.3	-0.35	35.16	-2.08	-0.02
488	459	G	4	-41.4	-1.42	35.37	-5.66	-0.05
488	507	G	2	-33.4	-0.84	37.66	-1.69	-0.01
488	527	G	1	-36.1	-1.01	28.64	-1.01	-0.01
488	569	G	2	-29.2	-0.81	28.07	-1.62	-0.01

i-nuc	BP(j)	Nuc	#BP_Win	avgMFE	avgZ	avgED	SumZ	SumZ/#TotalWindows	BPs= 5
nt-489	-	C	120	-	-	-	-	-
489	NoBP	C	96	-40.08	-1.52	28.72	-145.89	-1.22
489	386	G	6	-33.2	-0.52	24.14	-3.1	-0.03
489	498	G	11	-32.65	-0.78	27.07	-8.56	-0.07
489	458	G	4	-41.4	-1.42	35.37	-5.66	-0.05
489	526	G	1	-36.1	-1.01	28.64	-1.01	-0.01
489	554	G	2	-28.7	-0.86	24.91	-1.73	-0.01

i-nuc	BP(j)	Nuc	#BP_Win	avgMFE	avgZ	avgED	SumZ	SumZ/#TotalWindows	BPs= 5
nt-490	-	A	120	-	-	-	-	-
490	NoBP	A	97	-40.42	-1.54	29.06	-149.19	-1.24
490	385	U	6	-33.2	-0.52	24.14	-3.1	-0.03
490	497	U	11	-32.65	-0.78	27.07	-8.56	-0.07
490	525	U	1	-36.1	-1.01	28.64	-1.01	-0.01
490	567	U	3	-28.43	-0.6	28.93	-1.79	-0.01
490	553	U	2	-28.7	-0.86	24.91	-1.73	-0.01

i-nuc	BP(j)	Nuc	#BP_Win	avgMFE	avgZ	avgED	SumZ	SumZ/#TotalWindows	BPs= 5
nt-491	-	G	120	-	-	-	-	-
491	NoBP	G	97	-40.36	-1.54	28.95	-148.95	-1.24
491	384	U	6	-33.2	-0.52	24.14	-3.1	-0.03
491	496	C	11	-32.65	-0.78	27.07	-8.56	-0.07
491	524	C	1	-36.1	-1.01	28.64	-1.01	-0.01
491	566	C	3	-28.43	-0.6	28.93	-1.79	-0.01
491	552	C	2	-28.7	-0.86	24.91	-1.73	-0.01

i-nuc	BP(j)	Nuc	#BP_Win	avgMFE	avgZ	avgED	SumZ	SumZ/#TotalWindows	BPs= 5
nt-492	-	U	120	-	-	-	-	-
492	NoBP	U	105	-39.27	-1.45	28.35	-152.25	-1.27
492	383	A	6	-33.2	-0.52	24.14	-3.1	-0.03
492	455	A	4	-41.4	-1.42	35.37	-5.66	-0.05
492	503	A	2	-33.4	-0.84	37.66	-1.69	-0.01
492	523	G	1	-36.1	-1.01	28.64	-1.01	-0.01
492	551	A	2	-28.7	-0.86	24.91	-1.73	-0.01

i-nuc	BP(j)	Nuc	#BP_Win	avgMFE	avgZ	avgED	SumZ	SumZ/#TotalWindows	BPs= 4
nt-493	-	G	120	-	-	-	-	-
493	NoBP	G	109	-39.19	-1.43	27.95	-156.01	-1.3
493	454	U	4	-41.4	-1.42	35.37	-5.66	-0.05
493	502	C	2	-33.4	-0.84	37.66	-1.69	-0.01
493	565	C	3	-28.43	-0.6	28.93	-1.79	-0.01
493	550	C	2	-28.7	-0.86	24.91	-1.73	-0.01

i-nuc	BP(j)	Nuc	#BP_Win	avgMFE	avgZ	avgED	SumZ	SumZ/#TotalWindows	BPs= 3
nt-494	-	A	120	-	-	-	-	-
494	NoBP	A	111	-39.01	-1.44	27.84	-159.73	-1.33
494	453	U	4	-41.4	-1.42	35.37	-5.66	-0.05
494	501	U	2	-33.4	-0.84	37.66	-1.69	-0.01
494	564	U	3	-28.43	-0.6	28.93	-1.79	-0.01

i-nuc	BP(j)	Nuc	#BP_Win	avgMFE	avgZ	avgED	SumZ	SumZ/#TotalWindows	BPs= 2
nt-495	-	A	120	-	-	-	-	-
495	NoBP	A	110	-39.06	-1.42	28.12	-155.87	-1.3
495	452	U	4	-41.4	-1.42	35.37	-5.66	-0.05
495	508	U	6	-30.82	-1.54	25.76	-9.22	-0.08

i-nuc	BP(j)	Nuc	#BP_Win	avgMFE	avgZ	avgED	SumZ	SumZ/#TotalWindows	BPs= 5
nt-496	-	C	120	-	-	-	-	-
496	NoBP	C	10	-31.26	-0.79	28.51	-7.88	-0.07
496	491	G	11	-32.65	-0.78	27.07	-8.56	-0.07
496	451	G	4	-41.4	-1.42	35.37	-5.66	-0.05
496	484	G	88	-40.79	-1.59	28.2	-140.3	-1.17
496	520	G	1	-36.1	-1.01	28.64	-1.01	-0.01
496	507	G	6	-30.82	-1.54	25.76	-9.22	-0.08

i-nuc	BP(j)	Nuc	#BP_Win	avgMFE	avgZ	avgED	SumZ	SumZ/#TotalWindows	BPs= 5
nt-497	-	U	120	-	-	-	-	-
497	NoBP	U	11	-35.85	-1.27	30.83	-13.99	-0.12
497	490	A	11	-32.65	-0.78	27.07	-8.56	-0.07
497	483	G	88	-40.79	-1.59	28.2	-140.3	-1.17
497	519	A	1	-36.1	-1.01	28.64	-1.01	-0.01
497	561	A	3	-28.43	-0.6	28.93	-1.79	-0.01
497	506	A	6	-30.82	-1.54	25.76	-9.22	-0.08

i-nuc	BP(j)	Nuc	#BP_Win	avgMFE	avgZ	avgED	SumZ	SumZ/#TotalWindows	BPs= 5
nt-498	-	G	120	-	-	-	-	-
498	NoBP	G	13	-32.0	-1.54	27.1	-20.08	-0.17
498	489	C	11	-32.65	-0.78	27.07	-8.56	-0.07
498	447	C	4	-41.4	-1.42	35.37	-5.66	-0.05
498	482	C	88	-40.79	-1.59	28.2	-140.3	-1.17
498	516	C	1	-36.1	-1.01	28.64	-1.01	-0.01
498	560	C	3	-28.43	-0.6	28.93	-1.79	-0.01

i-nuc	BP(j)	Nuc	#BP_Win	avgMFE	avgZ	avgED	SumZ	SumZ/#TotalWindows	BPs= 4
nt-499	-	C	120	-	-	-	-	-
499	NoBP	C	24	-32.45	-1.32	27.04	-31.57	-0.26
499	446	G	4	-41.4	-1.42	35.37	-5.66	-0.05
499	481	G	88	-40.79	-1.59	28.2	-140.3	-1.17
499	515	G	1	-36.1	-1.01	28.64	-1.01	-0.01
499	559	G	3	-28.43	-0.6	28.93	-1.79	-0.01

i-nuc	BP(j)	Nuc	#BP_Win	avgMFE	avgZ	avgED	SumZ	SumZ/#TotalWindows	BPs= 4
nt-500	-	C	120	-	-	-	-	-
500	NoBP	C	19	-32.08	-1.5	27.77	-28.45	-0.24
500	445	G	4	-41.4	-1.42	35.37	-5.66	-0.05
500	479	G	88	-40.79	-1.59	28.2	-140.3	-1.17
500	514	G	1	-36.1	-1.01	28.64	-1.01	-0.01
500	487	G	8	-32.33	-1.0	25.88	-8.02	-0.07

i-nuc	BP(j)	Nuc	#BP_Win	avgMFE	avgZ	avgED	SumZ	SumZ/#TotalWindows	BPs= 5
nt-501	-	U	120	-	-	-	-	-
501	NoBP	U	16	-31.74	-1.51	27.05	-24.22	-0.2
501	444	G	4	-41.4	-1.42	35.37	-5.66	-0.05
501	478	A	88	-40.79	-1.59	28.2	-140.3	-1.17
501	494	A	2	-33.4	-0.84	37.66	-1.69	-0.01
501	486	A	8	-32.33	-1.0	25.88	-8.02	-0.07
501	618	G	2	-37.4	-3.32	21.98	-6.65	-0.06

i-nuc	BP(j)	Nuc	#BP_Win	avgMFE	avgZ	avgED	SumZ	SumZ/#TotalWindows	BPs= 6
nt-502	-	C	120	-	-	-	-	-
502	443	G	4	-41.4	-1.42	35.37	-5.66	-0.05
502	477	G	88	-40.79	-1.59	28.2	-140.3	-1.17
502	493	G	2	-33.4	-0.84	37.66	-1.69	-0.01
502	513	G	1	-36.1	-1.01	28.64	-1.01	-0.01
502	485	G	8	-32.33	-1.0	25.88	-8.02	-0.07
502	NoBP	C	12	-30.48	-1.39	26.47	-16.69	-0.14
502	617	G	5	-36.84	-3.24	22.11	-16.18	-0.13

i-nuc	BP(j)	Nuc	#BP_Win	avgMFE	avgZ	avgED	SumZ	SumZ/#TotalWindows	BPs= 5
nt-503	-	A	120	-	-	-	-	-
503	NoBP	A	33	-34.38	-1.3	26.58	-42.83	-0.36
503	476	U	76	-41.33	-1.69	28.35	-128.61	-1.07
503	396	U	3	-34.57	-0.5	33.71	-1.51	-0.01
503	492	U	2	-33.4	-0.84	37.66	-1.69	-0.01
503	512	U	1	-36.1	-1.01	28.64	-1.01	-0.01
503	616	U	5	-36.84	-3.24	22.11	-16.18	-0.13

i-nuc	BP(j)	Nuc	#BP_Win	avgMFE	avgZ	avgED	SumZ	SumZ/#TotalWindows	BPs= 3
nt-504	-	A	120	-	-	-	-	-
504	NoBP	A	106	-39.21	-1.61	28.02	-171.11	-1.43
504	395	U	3	-34.57	-0.5	33.71	-1.51	-0.01
504	476	U	6	-37.0	-0.89	24.91	-5.35	-0.04
504	615	U	5	-36.84	-3.24	22.11	-16.18	-0.13

i-nuc	BP(j)	Nuc	#BP_Win	avgMFE	avgZ	avgED	SumZ	SumZ/#TotalWindows	BPs= 5
nt-505	-	G	120	-	-	-	-	-
505	NoBP	G	97	-39.73	-1.63	28.27	-158.33	-1.32
505	394	C	3	-34.57	-0.5	33.71	-1.51	-0.01
505	475	C	6	-37.0	-0.89	24.91	-5.35	-0.04
505	482	C	5	-32.46	-0.86	25.35	-4.3	-0.04
505	616	U	4	-34.8	-2.74	21.14	-10.97	-0.09
505	614	C	5	-36.84	-3.24	22.11	-16.18	-0.13

i-nuc	BP(j)	Nuc	#BP_Win	avgMFE	avgZ	avgED	SumZ	SumZ/#TotalWindows	BPs= 5
nt-506	-	A	120	-	-	-	-	-
506	NoBP	A	57	-39.36	-1.43	29.91	-81.79	-0.68
506	393	U	3	-34.57	-0.5	33.71	-1.51	-0.01
506	553	U	43	-40.49	-1.72	25.59	-74.06	-0.62
506	497	U	6	-30.82	-1.54	25.76	-9.22	-0.08
506	615	U	6	-34.28	-2.64	21.26	-15.82	-0.13
506	613	U	5	-36.84	-3.24	22.11	-16.18	-0.13

i-nuc	BP(j)	Nuc	#BP_Win	avgMFE	avgZ	avgED	SumZ	SumZ/#TotalWindows	BPs= 8
nt-507	-	G	120	-	-	-	-	-
507	NoBP	G	16	-41.12	-2.4	24.78	-38.38	-0.32
507	392	C	3	-34.57	-0.5	33.71	-1.51	-0.01
507	434	C	36	-39.39	-1.43	31.37	-51.6	-0.43
507	488	C	2	-33.4	-0.84	37.66	-1.69	-0.01
507	552	C	43	-40.49	-1.72	25.59	-74.06	-0.62
507	474	C	6	-37.0	-0.89	24.91	-5.35	-0.04
507	496	C	6	-30.82	-1.54	25.76	-9.22	-0.08
507	610	C	1	-27.5	-0.31	32.26	-0.31	-0.0
507	614	C	7	-34.04	-2.53	21.17	-17.72	-0.15

i-nuc	BP(j)	Nuc	#BP_Win	avgMFE	avgZ	avgED	SumZ	SumZ/#TotalWindows	BPs= 6
nt-508	-	U	120	-	-	-	-	-
508	NoBP	U	26	-38.35	-2.26	24.32	-58.81	-0.49
508	433	A	36	-39.39	-1.43	31.37	-51.6	-0.43
508	487	G	2	-33.4	-0.84	37.66	-1.69	-0.01
508	551	A	43	-40.49	-1.72	25.59	-74.06	-0.62
508	473	G	6	-37.0	-0.89	24.91	-5.35	-0.04
508	495	A	6	-30.82	-1.54	25.76	-9.22	-0.08
508	609	G	1	-27.5	-0.31	32.26	-0.31	-0.0

i-nuc	BP(j)	Nuc	#BP_Win	avgMFE	avgZ	avgED	SumZ	SumZ/#TotalWindows	BPs= 6
nt-509	-	G	120	-	-	-	-	-
509	NoBP	G	13	-39.33	-1.53	28.9	-19.93	-0.17
509	432	U	36	-39.39	-1.43	31.37	-51.6	-0.43
509	545	U	4	-37.2	-1.7	27.06	-6.81	-0.06
509	550	C	43	-40.49	-1.72	25.59	-74.06	-0.62
509	472	U	6	-37.0	-0.89	24.91	-5.35	-0.04
509	608	C	1	-27.5	-0.31	32.26	-0.31	-0.0
509	612	C	17	-34.48	-2.61	21.42	-44.39	-0.37

i-nuc	BP(j)	Nuc	#BP_Win	avgMFE	avgZ	avgED	SumZ	SumZ/#TotalWindows	BPs= 5
nt-510	-	G	120	-	-	-	-	-
510	NoBP	G	12	-39.71	-1.66	27.52	-19.89	-0.17
510	431	C	36	-39.39	-1.43	31.37	-51.6	-0.43
510	544	U	47	-40.21	-1.72	25.71	-80.87	-0.67
510	471	C	6	-37.0	-0.89	24.91	-5.35	-0.04
510	607	C	1	-27.5	-0.31	32.26	-0.31	-0.0
510	611	C	18	-34.17	-2.51	22.45	-45.23	-0.38

i-nuc	BP(j)	Nuc	#BP_Win	avgMFE	avgZ	avgED	SumZ	SumZ/#TotalWindows	BPs= 5
nt-511	-	G	120	-	-	-	-	-
511	NoBP	G	4	-34.3	-0.81	34.58	-3.25	-0.03
511	430	U	28	-37.35	-1.13	31.78	-31.72	-0.26
511	543	U	64	-41.11	-1.87	25.78	-119.58	-1.0
511	470	C	5	-37.36	-0.88	24.91	-4.4	-0.04
511	606	C	1	-27.5	-0.31	32.26	-0.31	-0.0
511	610	C	18	-34.17	-2.51	22.45	-45.23	-0.38

i-nuc	BP(j)	Nuc	#BP_Win	avgMFE	avgZ	avgED	SumZ	SumZ/#TotalWindows	BPs= 6
nt-512	-	U	120	-	-	-	-	-
512	429	A	28	-37.35	-1.13	31.78	-31.72	-0.26
512	483	G	2	-33.4	-0.84	37.66	-1.69	-0.01
512	503	A	1	-36.1	-1.01	28.64	-1.01	-0.01
512	542	A	67	-40.65	-1.83	25.75	-122.59	-1.02
512	469	G	4	-37.62	-0.84	24.23	-3.35	-0.03
512	609	G	18	-34.17	-2.51	22.45	-45.23	-0.38

i-nuc	BP(j)	Nuc	#BP_Win	avgMFE	avgZ	avgED	SumZ	SumZ/#TotalWindows	BPs= 5
nt-513	-	G	120	-	-	-	-	-
513	428	U	26	-37.2	-1.13	31.57	-29.43	-0.25
513	482	C	2	-33.4	-0.84	37.66	-1.69	-0.01
513	502	C	1	-36.1	-1.01	28.64	-1.01	-0.01
513	541	U	73	-40.37	-1.77	25.56	-129.51	-1.08
513	608	C	18	-34.17	-2.51	22.45	-45.23	-0.38

i-nuc	BP(j)	Nuc	#BP_Win	avgMFE	avgZ	avgED	SumZ	SumZ/#TotalWindows	BPs= 4
nt-514	-	G	120	-	-	-	-	-
514	427	C	24	-37.02	-1.13	31.47	-27.06	-0.23
514	NoBP	G	2	-33.4	-0.84	37.66	-1.69	-0.01
514	500	C	1	-36.1	-1.01	28.64	-1.01	-0.01
514	540	C	75	-40.26	-1.77	25.44	-133.11	-1.11
514	607	C	18	-34.17	-2.51	22.45	-45.23	-0.38

i-nuc	BP(j)	Nuc	#BP_Win	avgMFE	avgZ	avgED	SumZ	SumZ/#TotalWindows	BPs= 5
nt-515	-	G	120	-	-	-	-	-
515	NoBP	G	11	-36.68	-1.01	31.17	-11.11	-0.09
515	480	U	2	-33.4	-0.84	37.66	-1.69	-0.01
515	524	C	10	-35.89	-0.97	32.96	-9.67	-0.08
515	499	C	1	-36.1	-1.01	28.64	-1.01	-0.01
515	539	C	78	-40.16	-1.78	25.36	-138.7	-1.16
515	606	C	18	-34.17	-2.51	22.45	-45.23	-0.38

i-nuc	BP(j)	Nuc	#BP_Win	avgMFE	avgZ	avgED	SumZ	SumZ/#TotalWindows	BPs= 4
nt-516	-	C	120	-	-	-	-	-
516	NoBP	C	28	-34.33	-1.89	25.45	-53.04	-0.44
516	479	G	2	-33.4	-0.84	37.66	-1.69	-0.01
516	523	G	10	-35.89	-0.97	32.96	-9.67	-0.08
516	498	G	1	-36.1	-1.01	28.64	-1.01	-0.01
516	538	G	79	-40.17	-1.78	25.36	-140.66	-1.17

i-nuc	BP(j)	Nuc	#BP_Win	avgMFE	avgZ	avgED	SumZ	SumZ/#TotalWindows	BPs= 3
nt-517	-	U	120	-	-	-	-	-
517	NoBP	U	28	-33.72	-1.86	25.03	-52.14	-0.43
517	478	A	2	-33.4	-0.84	37.66	-1.69	-0.01
517	522	A	10	-35.89	-0.97	32.96	-9.67	-0.08
517	537	A	80	-40.16	-1.77	25.41	-141.87	-1.18

i-nuc	BP(j)	Nuc	#BP_Win	avgMFE	avgZ	avgED	SumZ	SumZ/#TotalWindows	BPs= 3
nt-518	-	G	120	-	-	-	-	-
518	NoBP	G	20	-33.33	-0.81	31.37	-16.23	-0.14
518	534	C	2	-37.1	-0.92	31.0	-1.85	-0.02
518	536	C	80	-40.16	-1.77	25.41	-141.87	-1.18
518	603	U	18	-34.17	-2.51	22.45	-45.23	-0.38

i-nuc	BP(j)	Nuc	#BP_Win	avgMFE	avgZ	avgED	SumZ	SumZ/#TotalWindows	BPs= 5
nt-519	-	A	120	-	-	-	-	-
519	NoBP	A	17	-32.33	-0.8	29.76	-13.66	-0.11
519	476	U	2	-33.4	-0.84	37.66	-1.69	-0.01
519	497	U	1	-36.1	-1.01	28.64	-1.01	-0.01
519	533	U	2	-37.1	-0.92	31.0	-1.85	-0.02
519	535	U	80	-40.16	-1.77	25.41	-141.87	-1.18
519	602	U	18	-34.17	-2.51	22.45	-45.23	-0.38

i-nuc	BP(j)	Nuc	#BP_Win	avgMFE	avgZ	avgED	SumZ	SumZ/#TotalWindows	BPs= 6
nt-520	-	G	120	-	-	-	-	-
520	NoBP	G	12	-35.71	-0.91	32.71	-10.94	-0.09
520	475	C	2	-33.4	-0.84	37.66	-1.69	-0.01
520	496	C	1	-36.1	-1.01	28.64	-1.01	-0.01
520	532	U	2	-37.1	-0.92	31.0	-1.85	-0.02
520	534	C	80	-40.16	-1.77	25.41	-141.87	-1.18
520	601	C	18	-34.17	-2.51	22.45	-45.23	-0.38
520	541	U	5	-21.35	-0.55	19.72	-2.73	-0.02

i-nuc	BP(j)	Nuc	#BP_Win	avgMFE	avgZ	avgED	SumZ	SumZ/#TotalWindows	BPs= 5
nt-521	-	G	120	-	-	-	-	-
521	NoBP	G	13	-34.59	-0.95	31.34	-12.31	-0.1
521	474	C	2	-33.4	-0.84	37.66	-1.69	-0.01
521	531	C	2	-37.1	-0.92	31.0	-1.85	-0.02
521	533	U	80	-40.16	-1.77	25.41	-141.87	-1.18
521	600	C	18	-34.17	-2.51	22.45	-45.23	-0.38
521	540	C	5	-21.35	-0.55	19.72	-2.73	-0.02

i-nuc	BP(j)	Nuc	#BP_Win	avgMFE	avgZ	avgED	SumZ	SumZ/#TotalWindows	BPs= 4
nt-522	-	A	120	-	-	-	-	-
522	NoBP	A	10	-25.08	-0.81	23.36	-8.13	-0.07
522	517	U	10	-35.89	-0.97	32.96	-9.67	-0.08
522	530	U	2	-37.1	-0.92	31.0	-1.85	-0.02
522	532	U	80	-40.16	-1.77	25.41	-141.87	-1.18
522	599	U	18	-34.17	-2.51	22.45	-45.23	-0.38

i-nuc	BP(j)	Nuc	#BP_Win	avgMFE	avgZ	avgED	SumZ	SumZ/#TotalWindows	BPs= 4
nt-523	-	G	120	-	-	-	-	-
523	NoBP	G	3	-35.87	-0.95	33.2	-2.85	-0.02
523	516	C	10	-35.89	-0.97	32.96	-9.67	-0.08
523	492	U	1	-36.1	-1.01	28.64	-1.01	-0.01
523	531	C	80	-40.16	-1.77	25.41	-141.87	-1.18
523	539	C	26	-30.13	-2.01	21.15	-52.34	-0.44

i-nuc	BP(j)	Nuc	#BP_Win	avgMFE	avgZ	avgED	SumZ	SumZ/#TotalWindows	BPs= 3
nt-524	-	C	120	-	-	-	-	-
524	515	G	10	-35.89	-0.97	32.96	-9.67	-0.08
524	491	G	1	-36.1	-1.01	28.64	-1.01	-0.01
524	NoBP	C	83	-39.8	-1.74	25.53	-144.37	-1.2
524	538	G	26	-30.13	-2.01	21.15	-52.34	-0.44

i-nuc	BP(j)	Nuc	#BP_Win	avgMFE	avgZ	avgED	SumZ	SumZ/#TotalWindows	BPs= 2
nt-525	-	U	120	-	-	-	-	-
525	NoBP	U	93	-39.19	-1.65	26.14	-153.68	-1.28
525	490	A	1	-36.1	-1.01	28.64	-1.01	-0.01
525	537	A	26	-30.13	-2.01	21.15	-52.34	-0.44

i-nuc	BP(j)	Nuc	#BP_Win	avgMFE	avgZ	avgED	SumZ	SumZ/#TotalWindows	BPs= 3
nt-526	-	G	120	-	-	-	-	-
526	NoBP	G	91	-39.47	-1.67	26.08	-152.02	-1.27
526	489	C	1	-36.1	-1.01	28.64	-1.01	-0.01
526	536	C	26	-30.13	-2.01	21.15	-52.34	-0.44
526	567	U	2	-16.57	-0.66	20.06	-1.32	-0.01

i-nuc	BP(j)	Nuc	#BP_Win	avgMFE	avgZ	avgED	SumZ	SumZ/#TotalWindows	BPs= 4
nt-527	-	G	120	-	-	-	-	-
527	NoBP	G	86	-39.87	-1.71	26.04	-147.25	-1.23
527	488	C	1	-36.1	-1.01	28.64	-1.01	-0.01
527	420	U	3	-36.9	-1.02	28.41	-3.06	-0.03
527	535	U	26	-30.13	-2.01	21.15	-52.34	-0.44
527	566	C	4	-16.52	-0.87	16.76	-3.47	-0.03

i-nuc	BP(j)	Nuc	#BP_Win	avgMFE	avgZ	avgED	SumZ	SumZ/#TotalWindows	BPs= 3
nt-528	-	G	120	-	-	-	-	-
528	NoBP	G	87	-39.57	-1.7	25.85	-148.21	-1.24
528	419	U	3	-36.9	-1.02	28.41	-3.06	-0.03
528	534	C	26	-30.13	-2.01	21.15	-52.34	-0.44
528	565	C	4	-16.52	-0.87	16.76	-3.47	-0.03

i-nuc	BP(j)	Nuc	#BP_Win	avgMFE	avgZ	avgED	SumZ	SumZ/#TotalWindows	BPs= 3
nt-529	-	A	120	-	-	-	-	-
529	NoBP	A	87	-39.31	-1.71	25.74	-148.47	-1.24
529	418	U	3	-36.9	-1.02	28.41	-3.06	-0.03
529	533	U	26	-30.13	-2.01	21.15	-52.34	-0.44
529	564	U	4	-16.52	-0.87	16.76	-3.47	-0.03

i-nuc	BP(j)	Nuc	#BP_Win	avgMFE	avgZ	avgED	SumZ	SumZ/#TotalWindows	BPs= 3
nt-530	-	U	120	-	-	-	-	-
530	NoBP	U	111	-37.0	-1.8	24.41	-199.42	-1.66
530	417	A	3	-36.9	-1.02	28.41	-3.06	-0.03
530	522	A	2	-37.1	-0.92	31.0	-1.85	-0.02
530	563	A	4	-16.52	-0.87	16.76	-3.47	-0.03

i-nuc	BP(j)	Nuc	#BP_Win	avgMFE	avgZ	avgED	SumZ	SumZ/#TotalWindows	BPs= 4
nt-531	-	C	120	-	-	-	-	-
531	NoBP	C	31	-28.13	-1.87	21.26	-57.93	-0.48
531	416	G	3	-36.9	-1.02	28.41	-3.06	-0.03
531	521	G	2	-37.1	-0.92	31.0	-1.85	-0.02
531	523	G	80	-40.16	-1.77	25.41	-141.87	-1.18
531	559	G	4	-16.52	-0.87	16.76	-3.47	-0.03

i-nuc	BP(j)	Nuc	#BP_Win	avgMFE	avgZ	avgED	SumZ	SumZ/#TotalWindows	BPs= 4
nt-532	-	U	120	-	-	-	-	-
532	415	G	3	-36.9	-1.02	28.41	-3.06	-0.03
532	520	G	2	-37.1	-0.92	31.0	-1.85	-0.02
532	522	A	80	-40.16	-1.77	25.41	-141.87	-1.18
532	NoBP	U	31	-27.41	-1.89	20.8	-58.49	-0.49
532	558	A	4	-16.52	-0.87	16.76	-3.47	-0.03

i-nuc	BP(j)	Nuc	#BP_Win	avgMFE	avgZ	avgED	SumZ	SumZ/#TotalWindows	BPs= 4
nt-533	-	U	120	-	-	-	-	-
533	NoBP	U	8	-19.18	-1.18	21.45	-9.46	-0.08
533	519	A	2	-37.1	-0.92	31.0	-1.85	-0.02
533	521	G	80	-40.16	-1.77	25.41	-141.87	-1.18
533	529	A	26	-30.13	-2.01	21.15	-52.34	-0.44
533	557	A	4	-16.52	-0.87	16.76	-3.47	-0.03

i-nuc	BP(j)	Nuc	#BP_Win	avgMFE	avgZ	avgED	SumZ	SumZ/#TotalWindows	BPs= 3
nt-534	-	C	120	-	-	-	-	-
534	NoBP	C	12	-16.3	-1.08	19.2	-13.0	-0.11
534	518	G	2	-37.1	-0.92	31.0	-1.85	-0.02
534	520	G	80	-40.16	-1.77	25.41	-141.87	-1.18
534	528	G	26	-30.13	-2.01	21.15	-52.34	-0.44

i-nuc	BP(j)	Nuc	#BP_Win	avgMFE	avgZ	avgED	SumZ	SumZ/#TotalWindows	BPs= 3
nt-535	-	U	120	-	-	-	-	-
535	NoBP	U	2	-37.1	-0.92	31.0	-1.85	-0.02
535	519	A	80	-40.16	-1.77	25.41	-141.87	-1.18
535	527	G	26	-30.13	-2.01	21.15	-52.34	-0.44
535	555	A	12	-14.34	-1.1	18.27	-13.26	-0.11

i-nuc	BP(j)	Nuc	#BP_Win	avgMFE	avgZ	avgED	SumZ	SumZ/#TotalWindows	BPs= 3
nt-536	-	C	120	-	-	-	-	-
536	NoBP	C	2	-24.48	-0.77	26.36	-1.55	-0.01
536	518	G	80	-40.16	-1.77	25.41	-141.87	-1.18
536	526	G	26	-30.13	-2.01	21.15	-52.34	-0.44
536	554	G	12	-14.34	-1.1	18.27	-13.26	-0.11

i-nuc	BP(j)	Nuc	#BP_Win	avgMFE	avgZ	avgED	SumZ	SumZ/#TotalWindows	BPs= 3
nt-537	-	A	120	-	-	-	-	-
537	517	U	80	-40.16	-1.77	25.41	-141.87	-1.18
537	525	U	26	-30.13	-2.01	21.15	-52.34	-0.44
537	553	U	12	-14.34	-1.1	18.27	-13.26	-0.11
537	NoBP	A	2	-11.87	-0.74	20.8	-1.49	-0.01

i-nuc	BP(j)	Nuc	#BP_Win	avgMFE	avgZ	avgED	SumZ	SumZ/#TotalWindows	BPs= 3
nt-538	-	G	120	-	-	-	-	-
538	516	C	79	-40.17	-1.78	25.36	-140.66	-1.17
538	524	C	26	-30.13	-2.01	21.15	-52.34	-0.44
538	552	C	12	-14.34	-1.1	18.27	-13.26	-0.11
538	NoBP	G	3	-11.87	-0.85	20.94	-2.56	-0.02

i-nuc	BP(j)	Nuc	#BP_Win	avgMFE	avgZ	avgED	SumZ	SumZ/#TotalWindows	BPs= 2
nt-539	-	C	120	-	-	-	-	-
539	515	G	78	-40.16	-1.78	25.36	-138.7	-1.16
539	523	G	26	-30.13	-2.01	21.15	-52.34	-0.44
539	NoBP	C	16	-13.72	-1.07	19.1	-17.11	-0.14

i-nuc	BP(j)	Nuc	#BP_Win	avgMFE	avgZ	avgED	SumZ	SumZ/#TotalWindows	BPs= 2
nt-540	-	C	120	-	-	-	-	-
540	NoBP	C	40	-24.41	-1.78	20.66	-71.12	-0.59
540	514	G	75	-40.26	-1.77	25.44	-133.11	-1.11
540	521	G	5	-21.35	-0.55	19.72	-2.73	-0.02

i-nuc	BP(j)	Nuc	#BP_Win	avgMFE	avgZ	avgED	SumZ	SumZ/#TotalWindows	BPs= 2
nt-541	-	U	120	-	-	-	-	-
541	NoBP	U	42	-24.17	-1.75	20.63	-73.67	-0.61
541	513	G	73	-40.37	-1.77	25.56	-129.51	-1.08
541	520	G	5	-21.35	-0.55	19.72	-2.73	-0.02

i-nuc	BP(j)	Nuc	#BP_Win	avgMFE	avgZ	avgED	SumZ	SumZ/#TotalWindows	BPs= 1
nt-542	-	A	120	-	-	-	-	-
542	NoBP	A	53	-24.76	-1.56	20.8	-82.7	-0.69
542	512	U	67	-40.65	-1.83	25.75	-122.59	-1.02

i-nuc	BP(j)	Nuc	#BP_Win	avgMFE	avgZ	avgED	SumZ	SumZ/#TotalWindows	BPs= 1
nt-543	-	U	120	-	-	-	-	-
543	511	G	64	-41.11	-1.87	25.78	-119.58	-1.0
543	NoBP	U	56	-24.48	-1.52	20.97	-85.16	-0.71

i-nuc	BP(j)	Nuc	#BP_Win	avgMFE	avgZ	avgED	SumZ	SumZ/#TotalWindows	BPs= 2
nt-544	-	U	120	-	-	-	-	-
544	NoBP	U	67	-26.9	-1.62	22.09	-108.22	-0.9
544	510	G	47	-40.21	-1.72	25.71	-80.87	-0.67
544	457	A	6	-45.97	-2.48	21.76	-14.88	-0.12

i-nuc	BP(j)	Nuc	#BP_Win	avgMFE	avgZ	avgED	SumZ	SumZ/#TotalWindows	BPs= 3
nt-545	-	U	120	-	-	-	-	-
545	NoBP	U	108	-31.79	-1.67	23.34	-180.03	-1.5
545	509	G	4	-37.2	-1.7	27.06	-6.81	-0.06
545	456	G	6	-45.97	-2.48	21.76	-14.88	-0.12
545	580	A	2	-37.6	-0.6	27.09	-1.19	-0.01

i-nuc	BP(j)	Nuc	#BP_Win	avgMFE	avgZ	avgED	SumZ	SumZ/#TotalWindows	BPs= 3
nt-546	-	U	120	-	-	-	-	-
546	NoBP	U	105	-32.98	-1.67	23.36	-175.64	-1.46
546	455	A	6	-45.97	-2.48	21.76	-14.88	-0.12
546	579	G	2	-37.6	-0.6	27.09	-1.19	-0.01
546	658	A	7	-12.24	-1.39	24.27	-9.75	-0.08

i-nuc	BP(j)	Nuc	#BP_Win	avgMFE	avgZ	avgED	SumZ	SumZ/#TotalWindows	BPs= 3
nt-547	-	G	120	-	-	-	-	-
547	NoBP	G	106	-32.93	-1.65	23.36	-174.41	-1.45
547	454	U	6	-45.97	-2.48	21.76	-14.88	-0.12
547	657	C	7	-12.24	-1.39	24.27	-9.75	-0.08
547	662	C	1	-11.97	-0.94	23.76	-0.94	-0.01

i-nuc	BP(j)	Nuc	#BP_Win	avgMFE	avgZ	avgED	SumZ	SumZ/#TotalWindows	BPs= 4
nt-548	-	A	120	-	-	-	-	-
548	NoBP	A	104	-32.51	-1.65	23.21	-171.96	-1.43
548	453	U	6	-45.97	-2.48	21.76	-14.88	-0.12
548	577	U	2	-37.6	-0.6	27.09	-1.19	-0.01
548	656	U	7	-12.24	-1.39	24.27	-9.75	-0.08
548	661	U	1	-11.97	-0.94	23.76	-0.94	-0.01

i-nuc	BP(j)	Nuc	#BP_Win	avgMFE	avgZ	avgED	SumZ	SumZ/#TotalWindows	BPs= 4
nt-549	-	A	120	-	-	-	-	-
549	NoBP	A	104	-32.18	-1.64	23.14	-170.68	-1.42
549	452	U	6	-45.97	-2.48	21.76	-14.88	-0.12
549	576	U	2	-37.6	-0.6	27.09	-1.19	-0.01
549	655	U	7	-12.24	-1.39	24.27	-9.75	-0.08
549	660	U	1	-11.97	-0.94	23.76	-0.94	-0.01

i-nuc	BP(j)	Nuc	#BP_Win	avgMFE	avgZ	avgED	SumZ	SumZ/#TotalWindows	BPs= 4
nt-550	-	C	120	-	-	-	-	-
550	NoBP	C	67	-24.04	-1.56	21.54	-104.29	-0.87
550	509	G	43	-40.49	-1.72	25.59	-74.06	-0.62
550	451	G	6	-45.97	-2.48	21.76	-14.88	-0.12
550	575	G	2	-37.6	-0.6	27.09	-1.19	-0.01
550	493	G	2	-28.7	-0.86	24.91	-1.73	-0.01

i-nuc	BP(j)	Nuc	#BP_Win	avgMFE	avgZ	avgED	SumZ	SumZ/#TotalWindows	BPs= 3
nt-551	-	A	120	-	-	-	-	-
551	NoBP	A	70	-24.21	-1.51	21.72	-105.9	-0.88
551	508	U	43	-40.49	-1.72	25.59	-74.06	-0.62
551	450	U	5	-46.44	-2.63	20.28	-13.14	-0.11
551	492	U	2	-28.7	-0.86	24.91	-1.73	-0.01

i-nuc	BP(j)	Nuc	#BP_Win	avgMFE	avgZ	avgED	SumZ	SumZ/#TotalWindows	BPs= 4
nt-552	-	C	120	-	-	-	-	-
552	NoBP	C	58	-25.67	-1.58	22.33	-91.36	-0.76
552	507	G	43	-40.49	-1.72	25.59	-74.06	-0.62
552	449	G	5	-46.44	-2.63	20.28	-13.14	-0.11
552	491	G	2	-28.7	-0.86	24.91	-1.73	-0.01
552	538	G	12	-14.34	-1.1	18.27	-13.26	-0.11

i-nuc	BP(j)	Nuc	#BP_Win	avgMFE	avgZ	avgED	SumZ	SumZ/#TotalWindows	BPs= 6
nt-553	-	U	120	-	-	-	-	-
553	506	A	43	-40.49	-1.72	25.59	-74.06	-0.62
553	NoBP	U	53	-28.58	-1.72	21.54	-91.34	-0.76
553	572	A	2	-37.6	-0.6	27.09	-1.19	-0.01
553	490	A	2	-28.7	-0.86	24.91	-1.73	-0.01
553	537	A	12	-14.34	-1.1	18.27	-13.26	-0.11
553	651	A	7	-12.24	-1.39	24.27	-9.75	-0.08
553	658	A	1	-11.97	-0.94	23.76	-0.94	-0.01

i-nuc	BP(j)	Nuc	#BP_Win	avgMFE	avgZ	avgED	SumZ	SumZ/#TotalWindows	BPs= 7
nt-554	-	G	120	-	-	-	-	-
554	NoBP	G	59	-33.2	-1.66	23.52	-97.93	-0.82
554	571	C	2	-37.6	-0.6	27.09	-1.19	-0.01
554	586	U	6	-36.2	-1.05	22.67	-6.27	-0.05
554	592	C	31	-33.7	-1.92	22.89	-59.54	-0.5
554	489	C	2	-28.7	-0.86	24.91	-1.73	-0.01
554	536	C	12	-14.34	-1.1	18.27	-13.26	-0.11
554	650	U	7	-12.24	-1.39	24.27	-9.75	-0.08
554	657	C	1	-11.97	-0.94	23.76	-0.94	-0.01

i-nuc	BP(j)	Nuc	#BP_Win	avgMFE	avgZ	avgED	SumZ	SumZ/#TotalWindows	BPs= 6
nt-555	-	A	120	-	-	-	-	-
555	NoBP	A	61	-32.76	-1.59	23.47	-97.22	-0.81
555	585	U	6	-36.2	-1.05	22.67	-6.27	-0.05
555	591	U	31	-33.7	-1.92	22.89	-59.54	-0.5
555	596	U	2	-28.7	-0.86	24.91	-1.73	-0.01
555	535	U	12	-14.34	-1.1	18.27	-13.26	-0.11
555	649	U	7	-12.24	-1.39	24.27	-9.75	-0.08
555	656	U	1	-11.97	-0.94	23.76	-0.94	-0.01

i-nuc	BP(j)	Nuc	#BP_Win	avgMFE	avgZ	avgED	SumZ	SumZ/#TotalWindows	BPs= 5
nt-556	-	A	120	-	-	-	-	-
556	NoBP	A	73	-29.25	-1.48	22.46	-108.36	-0.9
556	584	U	6	-36.2	-1.05	22.67	-6.27	-0.05
556	590	U	31	-33.7	-1.92	22.89	-59.54	-0.5
556	595	U	2	-28.7	-0.86	24.91	-1.73	-0.01
556	648	U	7	-12.24	-1.39	24.27	-9.75	-0.08
556	655	U	1	-11.97	-0.94	23.76	-0.94	-0.01

i-nuc	BP(j)	Nuc	#BP_Win	avgMFE	avgZ	avgED	SumZ	SumZ/#TotalWindows	BPs= 7
nt-557	-	A	120	-	-	-	-	-
557	NoBP	A	68	-29.3	-1.49	22.53	-101.28	-0.84
557	454	U	1	-43.1	-1.71	30.64	-1.71	-0.01
557	583	U	6	-36.2	-1.05	22.67	-6.27	-0.05
557	589	U	31	-33.7	-1.92	22.89	-59.54	-0.5
557	594	U	2	-28.7	-0.86	24.91	-1.73	-0.01
557	533	U	4	-16.52	-0.87	16.76	-3.47	-0.03
557	647	U	7	-12.24	-1.39	24.27	-9.75	-0.08
557	654	U	1	-11.97	-0.94	23.76	-0.94	-0.01

i-nuc	BP(j)	Nuc	#BP_Win	avgMFE	avgZ	avgED	SumZ	SumZ/#TotalWindows	BPs= 8
nt-558	-	A	120	-	-	-	-	-
558	NoBP	A	66	-28.25	-1.42	22.37	-93.52	-0.78
558	448	U	2	-47.25	-2.92	22.75	-5.85	-0.05
558	453	U	1	-43.1	-1.71	30.64	-1.71	-0.01
558	582	U	6	-36.2	-1.05	22.67	-6.27	-0.05
558	588	U	31	-33.7	-1.92	22.89	-59.54	-0.5
558	593	U	2	-28.7	-0.86	24.91	-1.73	-0.01
558	532	U	4	-16.52	-0.87	16.76	-3.47	-0.03
558	646	U	7	-12.24	-1.39	24.27	-9.75	-0.08
558	653	U	1	-11.97	-0.94	23.76	-0.94	-0.01

i-nuc	BP(j)	Nuc	#BP_Win	avgMFE	avgZ	avgED	SumZ	SumZ/#TotalWindows	BPs= 10
nt-559	-	G	120	-	-	-	-	-
559	NoBP	G	14	-38.48	-2.03	23.02	-28.46	-0.24
559	447	C	2	-47.25	-2.92	22.75	-5.85	-0.05
559	452	U	1	-43.1	-1.71	30.64	-1.71	-0.01
559	570	C	4	-40.75	-1.15	27.69	-4.6	-0.04
559	474	C	13	-43.95	-1.8	23.81	-23.42	-0.2
559	581	C	6	-36.2	-1.05	22.67	-6.27	-0.05
559	587	U	31	-33.7	-1.92	22.89	-59.54	-0.5
559	499	C	3	-28.43	-0.6	28.93	-1.79	-0.01
559	592	C	2	-28.7	-0.86	24.91	-1.73	-0.01
559	635	C	40	-14.28	-1.11	20.81	-44.35	-0.37
559	531	C	4	-16.52	-0.87	16.76	-3.47	-0.03

i-nuc	BP(j)	Nuc	#BP_Win	avgMFE	avgZ	avgED	SumZ	SumZ/#TotalWindows	BPs= 6
nt-560	-	C	120	-	-	-	-	-
560	NoBP	C	57	-33.16	-1.72	22.45	-97.82	-0.82
560	446	G	2	-47.25	-2.92	22.75	-5.85	-0.05
560	451	G	1	-43.1	-1.71	30.64	-1.71	-0.01
560	569	G	4	-40.75	-1.15	27.69	-4.6	-0.04
560	473	G	13	-43.95	-1.8	23.81	-23.42	-0.2
560	498	G	3	-28.43	-0.6	28.93	-1.79	-0.01
560	634	G	40	-14.28	-1.11	20.81	-44.35	-0.37

i-nuc	BP(j)	Nuc	#BP_Win	avgMFE	avgZ	avgED	SumZ	SumZ/#TotalWindows	BPs= 7
nt-561	-	A	120	-	-	-	-	-
561	NoBP	A	26	-32.64	-1.57	21.7	-40.93	-0.34
561	450	U	1	-43.1	-1.71	30.64	-1.71	-0.01
561	568	U	4	-40.75	-1.15	27.69	-4.6	-0.04
561	472	U	13	-43.95	-1.8	23.81	-23.42	-0.2
561	585	U	31	-33.7	-1.92	22.89	-59.54	-0.5
561	497	U	3	-28.43	-0.6	28.93	-1.79	-0.01
561	590	U	2	-28.7	-0.86	24.91	-1.73	-0.01
561	633	U	40	-14.28	-1.11	20.81	-44.35	-0.37

i-nuc	BP(j)	Nuc	#BP_Win	avgMFE	avgZ	avgED	SumZ	SumZ/#TotalWindows	BPs= 3
nt-562	-	A	120	-	-	-	-	-
562	NoBP	A	83	-25.18	-1.35	21.79	-111.95	-0.93
562	567	U	4	-40.75	-1.15	27.69	-4.6	-0.04
562	584	U	31	-33.7	-1.92	22.89	-59.54	-0.5
562	589	U	2	-28.7	-0.86	24.91	-1.73	-0.01

i-nuc	BP(j)	Nuc	#BP_Win	avgMFE	avgZ	avgED	SumZ	SumZ/#TotalWindows	BPs= 3
nt-563	-	A	120	-	-	-	-	-
563	NoBP	A	83	-25.99	-1.36	22.12	-113.22	-0.94
563	583	U	31	-33.7	-1.92	22.89	-59.54	-0.5
563	588	U	2	-28.7	-0.86	24.91	-1.73	-0.01
563	530	U	4	-16.52	-0.87	16.76	-3.47	-0.03

i-nuc	BP(j)	Nuc	#BP_Win	avgMFE	avgZ	avgED	SumZ	SumZ/#TotalWindows	BPs= 3
nt-564	-	U	120	-	-	-	-	-
564	NoBP	U	76	-24.78	-1.41	21.75	-106.87	-0.89
564	580	A	37	-34.11	-1.78	22.86	-65.81	-0.55
564	494	A	3	-28.43	-0.6	28.93	-1.79	-0.01
564	529	A	4	-16.52	-0.87	16.76	-3.47	-0.03

i-nuc	BP(j)	Nuc	#BP_Win	avgMFE	avgZ	avgED	SumZ	SumZ/#TotalWindows	BPs= 4
nt-565	-	C	120	-	-	-	-	-
565	NoBP	C	63	-20.38	-1.32	21.18	-83.19	-0.69
565	469	G	13	-43.95	-1.8	23.81	-23.42	-0.2
565	579	G	37	-34.11	-1.78	22.86	-65.81	-0.55
565	493	G	3	-28.43	-0.6	28.93	-1.79	-0.01
565	528	G	4	-16.52	-0.87	16.76	-3.47	-0.03

i-nuc	BP(j)	Nuc	#BP_Win	avgMFE	avgZ	avgED	SumZ	SumZ/#TotalWindows	BPs= 4
nt-566	-	C	120	-	-	-	-	-
566	NoBP	C	63	-19.92	-1.31	21.17	-82.75	-0.69
566	468	G	13	-43.95	-1.8	23.81	-23.42	-0.2
566	578	G	37	-34.11	-1.78	22.86	-65.81	-0.55
566	491	G	3	-28.43	-0.6	28.93	-1.79	-0.01
566	527	G	4	-16.52	-0.87	16.76	-3.47	-0.03

i-nuc	BP(j)	Nuc	#BP_Win	avgMFE	avgZ	avgED	SumZ	SumZ/#TotalWindows	BPs= 5
nt-567	-	U	120	-	-	-	-	-
567	NoBP	U	43	-34.49	-1.75	23.1	-75.39	-0.63
567	562	A	4	-40.75	-1.15	27.69	-4.6	-0.04
567	467	G	13	-43.95	-1.8	23.81	-23.42	-0.2
567	490	A	3	-28.43	-0.6	28.93	-1.79	-0.01
567	629	A	55	-15.93	-1.28	20.03	-70.31	-0.59
567	526	G	2	-16.57	-0.66	20.06	-1.32	-0.01

i-nuc	BP(j)	Nuc	#BP_Win	avgMFE	avgZ	avgED	SumZ	SumZ/#TotalWindows	BPs= 3
nt-568	-	U	120	-	-	-	-	-
568	NoBP	U	44	-33.95	-1.67	23.44	-73.56	-0.61
568	561	A	4	-40.75	-1.15	27.69	-4.6	-0.04
568	466	A	13	-43.95	-1.8	23.81	-23.42	-0.2
568	628	A	59	-16.2	-1.26	20.19	-74.42	-0.62

i-nuc	BP(j)	Nuc	#BP_Win	avgMFE	avgZ	avgED	SumZ	SumZ/#TotalWindows	BPs= 6
nt-569	-	G	120	-	-	-	-	-
569	NoBP	G	2	-35.0	-0.94	30.64	-1.88	-0.02
569	560	C	4	-40.75	-1.15	27.69	-4.6	-0.04
569	465	C	13	-43.95	-1.8	23.81	-23.42	-0.2
569	576	U	37	-34.11	-1.78	22.86	-65.81	-0.55
569	488	C	2	-29.2	-0.81	28.07	-1.62	-0.01
569	581	C	2	-28.7	-0.86	24.91	-1.73	-0.01
569	627	C	60	-16.21	-1.26	20.17	-75.87	-0.63

i-nuc	BP(j)	Nuc	#BP_Win	avgMFE	avgZ	avgED	SumZ	SumZ/#TotalWindows	BPs= 6
nt-570	-	C	120	-	-	-	-	-
570	559	G	4	-40.75	-1.15	27.69	-4.6	-0.04
570	464	G	12	-44.41	-1.89	23.38	-22.71	-0.19
570	579	G	4	-30.7	-0.65	27.37	-2.61	-0.02
570	575	G	37	-34.11	-1.78	22.86	-65.81	-0.55
570	487	G	2	-29.2	-0.81	28.07	-1.62	-0.01
570	626	G	60	-16.21	-1.26	20.17	-75.87	-0.63
570	NoBP	C	1	-13.9	-0.55	35.84	-0.55	-0.0

i-nuc	BP(j)	Nuc	#BP_Win	avgMFE	avgZ	avgED	SumZ	SumZ/#TotalWindows	BPs= 4
nt-571	-	C	120	-	-	-	-	-
571	NoBP	C	43	-33.33	-1.66	23.78	-71.17	-0.59
571	463	G	11	-44.75	-1.97	23.61	-21.65	-0.18
571	578	G	4	-30.7	-0.65	27.37	-2.61	-0.02
571	554	G	2	-37.6	-0.6	27.09	-1.19	-0.01
571	625	G	60	-16.21	-1.26	20.17	-75.87	-0.63

i-nuc	BP(j)	Nuc	#BP_Win	avgMFE	avgZ	avgED	SumZ	SumZ/#TotalWindows	BPs= 3
nt-572	-	A	120	-	-	-	-	-
572	NoBP	A	54	-35.09	-1.7	23.91	-91.6	-0.76
572	577	U	4	-30.7	-0.65	27.37	-2.61	-0.02
572	553	U	2	-37.6	-0.6	27.09	-1.19	-0.01
572	624	U	60	-16.21	-1.26	20.17	-75.87	-0.63

i-nuc	BP(j)	Nuc	#BP_Win	avgMFE	avgZ	avgED	SumZ	SumZ/#TotalWindows	BPs= 1
nt-573	-	A	120	-	-	-	-	-
573	NoBP	A	60	-34.38	-1.57	24.23	-94.39	-0.79
573	623	U	60	-16.21	-1.26	20.17	-75.87	-0.63

i-nuc	BP(j)	Nuc	#BP_Win	avgMFE	avgZ	avgED	SumZ	SumZ/#TotalWindows	BPs= 2
nt-574	-	A	120	-	-	-	-	-
574	NoBP	A	59	-33.71	-1.55	24.18	-91.73	-0.76
574	461	U	1	-45.0	-1.98	20.75	-1.98	-0.02
574	622	U	60	-16.21	-1.26	20.17	-75.87	-0.63

i-nuc	BP(j)	Nuc	#BP_Win	avgMFE	avgZ	avgED	SumZ	SumZ/#TotalWindows	BPs= 6
nt-575	-	G	120	-	-	-	-	-
575	NoBP	G	15	-34.55	-1.28	25.68	-19.19	-0.16
575	460	C	1	-45.0	-1.98	20.75	-1.98	-0.02
575	550	C	2	-37.6	-0.6	27.09	-1.19	-0.01
575	570	C	37	-34.11	-1.78	22.86	-65.81	-0.55
575	604	C	2	-29.2	-0.81	28.07	-1.62	-0.01
575	620	C	60	-16.21	-1.26	20.17	-75.87	-0.63
575	692	C	3	-15.17	-1.05	26.41	-3.16	-0.03

i-nuc	BP(j)	Nuc	#BP_Win	avgMFE	avgZ	avgED	SumZ	SumZ/#TotalWindows	BPs= 5
nt-576	-	U	120	-	-	-	-	-
576	NoBP	U	17	-32.11	-1.16	26.07	-19.72	-0.16
576	459	G	1	-45.0	-1.98	20.75	-1.98	-0.02
576	549	A	2	-37.6	-0.6	27.09	-1.19	-0.01
576	569	G	37	-34.11	-1.78	22.86	-65.81	-0.55
576	619	A	60	-16.21	-1.26	20.17	-75.87	-0.63
576	691	A	3	-15.17	-1.05	26.41	-3.16	-0.03

i-nuc	BP(j)	Nuc	#BP_Win	avgMFE	avgZ	avgED	SumZ	SumZ/#TotalWindows	BPs= 3
nt-577	-	U	120	-	-	-	-	-
577	NoBP	U	54	-32.33	-1.61	23.92	-86.91	-0.72
577	572	A	4	-30.7	-0.65	27.37	-2.61	-0.02
577	548	A	2	-37.6	-0.6	27.09	-1.19	-0.01
577	618	G	60	-16.21	-1.26	20.17	-75.87	-0.63

i-nuc	BP(j)	Nuc	#BP_Win	avgMFE	avgZ	avgED	SumZ	SumZ/#TotalWindows	BPs= 3
nt-578	-	G	120	-	-	-	-	-
578	NoBP	G	77	-18.74	-1.24	21.65	-95.41	-0.8
578	571	C	4	-30.7	-0.65	27.37	-2.61	-0.02
578	566	C	37	-34.11	-1.78	22.86	-65.81	-0.55
578	601	C	2	-29.2	-0.81	28.07	-1.62	-0.01

i-nuc	BP(j)	Nuc	#BP_Win	avgMFE	avgZ	avgED	SumZ	SumZ/#TotalWindows	BPs= 6
nt-579	-	G	120	-	-	-	-	-
579	NoBP	G	8	-33.08	-1.53	24.5	-12.23	-0.1
579	570	C	4	-30.7	-0.65	27.37	-2.61	-0.02
579	546	U	2	-37.6	-0.6	27.09	-1.19	-0.01
579	565	C	37	-34.11	-1.78	22.86	-65.81	-0.55
579	600	C	2	-29.2	-0.81	28.07	-1.62	-0.01
579	616	U	60	-16.21	-1.26	20.17	-75.87	-0.63
579	688	C	7	-14.44	-0.78	31.52	-5.47	-0.05

i-nuc	BP(j)	Nuc	#BP_Win	avgMFE	avgZ	avgED	SumZ	SumZ/#TotalWindows	BPs= 5
nt-580	-	A	120	-	-	-	-	-
580	NoBP	A	12	-29.82	-1.21	26.53	-14.55	-0.12
580	545	U	2	-37.6	-0.6	27.09	-1.19	-0.01
580	564	U	37	-34.11	-1.78	22.86	-65.81	-0.55
580	599	U	2	-29.2	-0.81	28.07	-1.62	-0.01
580	615	U	60	-16.21	-1.26	20.17	-75.87	-0.63
580	687	U	7	-14.44	-0.78	31.52	-5.47	-0.05

i-nuc	BP(j)	Nuc	#BP_Win	avgMFE	avgZ	avgED	SumZ	SumZ/#TotalWindows	BPs= 3
nt-581	-	C	120	-	-	-	-	-
581	NoBP	C	105	-23.07	-1.43	22.02	-150.67	-1.26
581	559	G	6	-36.2	-1.05	22.67	-6.27	-0.05
581	569	G	2	-28.7	-0.86	24.91	-1.73	-0.01
581	686	G	7	-14.44	-0.78	31.52	-5.47	-0.05

i-nuc	BP(j)	Nuc	#BP_Win	avgMFE	avgZ	avgED	SumZ	SumZ/#TotalWindows	BPs= 2
nt-582	-	U	120	-	-	-	-	-
582	NoBP	U	107	-22.9	-1.42	22.2	-152.09	-1.27
582	558	A	6	-36.2	-1.05	22.67	-6.27	-0.05
582	685	A	7	-14.44	-0.78	31.52	-5.47	-0.05

i-nuc	BP(j)	Nuc	#BP_Win	avgMFE	avgZ	avgED	SumZ	SumZ/#TotalWindows	BPs= 3
nt-583	-	U	120	-	-	-	-	-
583	NoBP	U	76	-18.09	-1.22	22.12	-92.35	-0.77
583	557	A	6	-36.2	-1.05	22.67	-6.27	-0.05
583	563	A	31	-33.7	-1.92	22.89	-59.54	-0.5
583	684	A	7	-14.44	-0.78	31.52	-5.47	-0.05

i-nuc	BP(j)	Nuc	#BP_Win	avgMFE	avgZ	avgED	SumZ	SumZ/#TotalWindows	BPs= 3
nt-584	-	U	120	-	-	-	-	-
584	NoBP	U	76	-17.76	-1.22	22.27	-92.71	-0.77
584	556	A	6	-36.2	-1.05	22.67	-6.27	-0.05
584	562	A	31	-33.7	-1.92	22.89	-59.54	-0.5
584	683	A	7	-14.44	-0.78	31.52	-5.47	-0.05

i-nuc	BP(j)	Nuc	#BP_Win	avgMFE	avgZ	avgED	SumZ	SumZ/#TotalWindows	BPs= 2
nt-585	-	U	120	-	-	-	-	-
585	NoBP	U	83	-17.2	-1.19	23.1	-98.73	-0.82
585	555	A	6	-36.2	-1.05	22.67	-6.27	-0.05
585	561	A	31	-33.7	-1.92	22.89	-59.54	-0.5

i-nuc	BP(j)	Nuc	#BP_Win	avgMFE	avgZ	avgED	SumZ	SumZ/#TotalWindows	BPs= 1
nt-586	-	U	120	-	-	-	-	-
586	NoBP	U	114	-21.49	-1.39	23.11	-158.91	-1.32
586	554	G	6	-36.2	-1.05	22.67	-6.27	-0.05

i-nuc	BP(j)	Nuc	#BP_Win	avgMFE	avgZ	avgED	SumZ	SumZ/#TotalWindows	BPs= 1
nt-587	-	U	120	-	-	-	-	-
587	NoBP	U	89	-17.98	-1.19	23.27	-105.78	-0.88
587	559	G	31	-33.7	-1.92	22.89	-59.54	-0.5

i-nuc	BP(j)	Nuc	#BP_Win	avgMFE	avgZ	avgED	SumZ	SumZ/#TotalWindows	BPs= 2
nt-588	-	U	120	-	-	-	-	-
588	NoBP	U	87	-17.47	-1.19	23.41	-103.74	-0.86
588	558	A	31	-33.7	-1.92	22.89	-59.54	-0.5
588	563	A	2	-28.7	-0.86	24.91	-1.73	-0.01

i-nuc	BP(j)	Nuc	#BP_Win	avgMFE	avgZ	avgED	SumZ	SumZ/#TotalWindows	BPs= 2
nt-589	-	U	120	-	-	-	-	-
589	NoBP	U	87	-17.22	-1.19	23.63	-103.14	-0.86
589	557	A	31	-33.7	-1.92	22.89	-59.54	-0.5
589	562	A	2	-28.7	-0.86	24.91	-1.73	-0.01

i-nuc	BP(j)	Nuc	#BP_Win	avgMFE	avgZ	avgED	SumZ	SumZ/#TotalWindows	BPs= 2
nt-590	-	U	120	-	-	-	-	-
590	NoBP	U	87	-16.97	-1.18	23.77	-102.62	-0.86
590	556	A	31	-33.7	-1.92	22.89	-59.54	-0.5
590	561	A	2	-28.7	-0.86	24.91	-1.73	-0.01

i-nuc	BP(j)	Nuc	#BP_Win	avgMFE	avgZ	avgED	SumZ	SumZ/#TotalWindows	BPs= 1
nt-591	-	U	120	-	-	-	-	-
591	NoBP	U	89	-17.01	-1.17	23.96	-103.87	-0.87
591	555	A	31	-33.7	-1.92	22.89	-59.54	-0.5

i-nuc	BP(j)	Nuc	#BP_Win	avgMFE	avgZ	avgED	SumZ	SumZ/#TotalWindows	BPs= 2
nt-592	-	C	120	-	-	-	-	-
592	NoBP	C	87	-16.52	-1.17	24.16	-101.6	-0.85
592	554	G	31	-33.7	-1.92	22.89	-59.54	-0.5
592	559	G	2	-28.7	-0.86	24.91	-1.73	-0.01

i-nuc	BP(j)	Nuc	#BP_Win	avgMFE	avgZ	avgED	SumZ	SumZ/#TotalWindows	BPs= 1
nt-593	-	U	120	-	-	-	-	-
593	NoBP	U	118	-20.86	-1.36	23.99	-160.48	-1.34
593	558	A	2	-28.7	-0.86	24.91	-1.73	-0.01

i-nuc	BP(j)	Nuc	#BP_Win	avgMFE	avgZ	avgED	SumZ	SumZ/#TotalWindows	BPs= 1
nt-594	-	U	120	-	-	-	-	-
594	NoBP	U	118	-20.69	-1.35	24.19	-159.42	-1.33
594	557	A	2	-28.7	-0.86	24.91	-1.73	-0.01

i-nuc	BP(j)	Nuc	#BP_Win	avgMFE	avgZ	avgED	SumZ	SumZ/#TotalWindows	BPs= 1
nt-595	-	U	120	-	-	-	-	-
595	NoBP	U	118	-20.51	-1.34	24.39	-158.23	-1.32
595	556	A	2	-28.7	-0.86	24.91	-1.73	-0.01

i-nuc	BP(j)	Nuc	#BP_Win	avgMFE	avgZ	avgED	SumZ	SumZ/#TotalWindows	BPs= 1
nt-596	-	U	120	-	-	-	-	-
596	NoBP	U	118	-20.33	-1.33	24.58	-157.03	-1.31
596	555	A	2	-28.7	-0.86	24.91	-1.73	-0.01

i-nuc	BP(j)	Nuc	#BP_Win	avgMFE	avgZ	avgED	SumZ	SumZ/#TotalWindows	BPs= 0
nt-597	-	A	120	-	-	-	-	-
597	NoBP	A	120	-20.31	-1.31	24.77	-157.41	-1.31

i-nuc	BP(j)	Nuc	#BP_Win	avgMFE	avgZ	avgED	SumZ	SumZ/#TotalWindows	BPs= 0
nt-598	-	U	120	-	-	-	-	-
598	NoBP	U	120	-20.17	-1.31	24.88	-156.78	-1.31

i-nuc	BP(j)	Nuc	#BP_Win	avgMFE	avgZ	avgED	SumZ	SumZ/#TotalWindows	BPs= 2
nt-599	-	U	120	-	-	-	-	-
599	NoBP	U	100	-17.31	-1.1	25.37	-109.8	-0.92
599	580	A	2	-29.2	-0.81	28.07	-1.62	-0.01
599	522	A	18	-34.17	-2.51	22.45	-45.23	-0.38

i-nuc	BP(j)	Nuc	#BP_Win	avgMFE	avgZ	avgED	SumZ	SumZ/#TotalWindows	BPs= 3
nt-600	-	C	120	-	-	-	-	-
600	NoBP	C	99	-17.02	-1.1	25.43	-108.9	-0.91
600	484	G	1	-32.2	-0.97	30.86	-0.97	-0.01
600	579	G	2	-29.2	-0.81	28.07	-1.62	-0.01
600	521	G	18	-34.17	-2.51	22.45	-45.23	-0.38

i-nuc	BP(j)	Nuc	#BP_Win	avgMFE	avgZ	avgED	SumZ	SumZ/#TotalWindows	BPs= 3
nt-601	-	C	120	-	-	-	-	-
601	NoBP	C	99	-16.87	-1.1	25.54	-109.03	-0.91
601	483	G	1	-32.2	-0.97	30.86	-0.97	-0.01
601	578	G	2	-29.2	-0.81	28.07	-1.62	-0.01
601	520	G	18	-34.17	-2.51	22.45	-45.23	-0.38

i-nuc	BP(j)	Nuc	#BP_Win	avgMFE	avgZ	avgED	SumZ	SumZ/#TotalWindows	BPs= 1
nt-602	-	U	120	-	-	-	-	-
602	NoBP	U	102	-17.13	-1.09	25.76	-111.64	-0.93
602	519	A	18	-34.17	-2.51	22.45	-45.23	-0.38

i-nuc	BP(j)	Nuc	#BP_Win	avgMFE	avgZ	avgED	SumZ	SumZ/#TotalWindows	BPs= 1
nt-603	-	U	120	-	-	-	-	-
603	NoBP	U	102	-17.0	-1.09	25.8	-111.68	-0.93
603	518	G	18	-34.17	-2.51	22.45	-45.23	-0.38

i-nuc	BP(j)	Nuc	#BP_Win	avgMFE	avgZ	avgED	SumZ	SumZ/#TotalWindows	BPs= 1
nt-604	-	C	120	-	-	-	-	-
604	NoBP	C	118	-19.3	-1.31	25.3	-155.17	-1.29
604	575	G	2	-29.2	-0.81	28.07	-1.62	-0.01

i-nuc	BP(j)	Nuc	#BP_Win	avgMFE	avgZ	avgED	SumZ	SumZ/#TotalWindows	BPs= 0
nt-605	-	C	120	-	-	-	-	-
605	NoBP	C	120	-19.35	-1.3	25.46	-156.21	-1.3

i-nuc	BP(j)	Nuc	#BP_Win	avgMFE	avgZ	avgED	SumZ	SumZ/#TotalWindows	BPs= 2
nt-606	-	C	120	-	-	-	-	-
606	NoBP	C	101	-16.52	-1.09	25.99	-110.5	-0.92
606	511	G	1	-27.5	-0.31	32.26	-0.31	-0.0
606	515	G	18	-34.17	-2.51	22.45	-45.23	-0.38

i-nuc	BP(j)	Nuc	#BP_Win	avgMFE	avgZ	avgED	SumZ	SumZ/#TotalWindows	BPs= 2
nt-607	-	C	120	-	-	-	-	-
607	NoBP	C	101	-16.42	-1.09	26.06	-110.21	-0.92
607	510	G	1	-27.5	-0.31	32.26	-0.31	-0.0
607	514	G	18	-34.17	-2.51	22.45	-45.23	-0.38

i-nuc	BP(j)	Nuc	#BP_Win	avgMFE	avgZ	avgED	SumZ	SumZ/#TotalWindows	BPs= 2
nt-608	-	C	120	-	-	-	-	-
608	NoBP	C	101	-16.32	-1.09	26.16	-109.76	-0.91
608	509	G	1	-27.5	-0.31	32.26	-0.31	-0.0
608	513	G	18	-34.17	-2.51	22.45	-45.23	-0.38

i-nuc	BP(j)	Nuc	#BP_Win	avgMFE	avgZ	avgED	SumZ	SumZ/#TotalWindows	BPs= 4
nt-609	-	G	120	-	-	-	-	-
609	NoBP	G	81	-16.52	-1.2	23.75	-97.35	-0.81
609	508	U	1	-27.5	-0.31	32.26	-0.31	-0.0
609	512	U	18	-34.17	-2.51	22.45	-45.23	-0.38
609	627	C	7	-14.44	-0.78	31.52	-5.47	-0.05
609	704	C	13	-15.32	-0.49	38.94	-6.42	-0.05

i-nuc	BP(j)	Nuc	#BP_Win	avgMFE	avgZ	avgED	SumZ	SumZ/#TotalWindows	BPs= 4
nt-610	-	C	120	-	-	-	-	-
610	507	G	1	-27.5	-0.31	32.26	-0.31	-0.0
610	511	G	18	-34.17	-2.51	22.45	-45.23	-0.38
610	NoBP	C	81	-16.41	-1.2	23.83	-97.59	-0.81
610	626	G	7	-14.44	-0.78	31.52	-5.47	-0.05
610	703	G	13	-15.32	-0.49	38.94	-6.42	-0.05

i-nuc	BP(j)	Nuc	#BP_Win	avgMFE	avgZ	avgED	SumZ	SumZ/#TotalWindows	BPs= 2
nt-611	-	C	120	-	-	-	-	-
611	510	G	18	-34.17	-2.51	22.45	-45.23	-0.38
611	NoBP	C	95	-16.29	-1.1	26.04	-104.19	-0.87
611	625	G	7	-14.44	-0.78	31.52	-5.47	-0.05

i-nuc	BP(j)	Nuc	#BP_Win	avgMFE	avgZ	avgED	SumZ	SumZ/#TotalWindows	BPs= 1
nt-612	-	C	120	-	-	-	-	-
612	509	G	17	-34.48	-2.61	21.42	-44.39	-0.37
612	NoBP	C	103	-16.2	-1.07	26.48	-110.03	-0.92

i-nuc	BP(j)	Nuc	#BP_Win	avgMFE	avgZ	avgED	SumZ	SumZ/#TotalWindows	BPs= 1
nt-613	-	U	120	-	-	-	-	-
613	NoBP	U	115	-17.89	-1.19	26.03	-136.84	-1.14
613	506	A	5	-36.84	-3.24	22.11	-16.18	-0.13

i-nuc	BP(j)	Nuc	#BP_Win	avgMFE	avgZ	avgED	SumZ	SumZ/#TotalWindows	BPs= 3
nt-614	-	C	120	-	-	-	-	-
614	NoBP	C	70	-16.74	-1.25	21.33	-87.51	-0.73
614	507	G	7	-34.04	-2.53	21.17	-17.72	-0.15
614	505	G	5	-36.84	-3.24	22.11	-16.18	-0.13
614	696	G	38	-16.69	-0.78	35.94	-29.68	-0.25

i-nuc	BP(j)	Nuc	#BP_Win	avgMFE	avgZ	avgED	SumZ	SumZ/#TotalWindows	BPs= 4
nt-615	-	U	120	-	-	-	-	-
615	506	A	6	-34.28	-2.64	21.26	-15.82	-0.13
615	504	A	5	-36.84	-3.24	22.11	-16.18	-0.13
615	NoBP	U	10	-19.87	-1.12	28.19	-11.21	-0.09
615	580	A	60	-16.21	-1.26	20.17	-75.87	-0.63
615	695	A	39	-16.73	-0.76	36.0	-29.57	-0.25

i-nuc	BP(j)	Nuc	#BP_Win	avgMFE	avgZ	avgED	SumZ	SumZ/#TotalWindows	BPs= 4
nt-616	-	U	120	-	-	-	-	-
616	505	G	4	-34.8	-2.74	21.14	-10.97	-0.09
616	503	A	5	-36.84	-3.24	22.11	-16.18	-0.13
616	NoBP	U	12	-20.78	-1.1	28.31	-13.24	-0.11
616	579	G	60	-16.21	-1.26	20.17	-75.87	-0.63
616	694	A	39	-16.73	-0.76	36.0	-29.57	-0.25

i-nuc	BP(j)	Nuc	#BP_Win	avgMFE	avgZ	avgED	SumZ	SumZ/#TotalWindows	BPs= 2
nt-617	-	G	120	-	-	-	-	-
617	502	C	5	-36.84	-3.24	22.11	-16.18	-0.13
617	NoBP	G	76	-17.69	-1.27	21.69	-96.77	-0.81
617	693	C	39	-16.73	-0.76	36.0	-29.57	-0.25

i-nuc	BP(j)	Nuc	#BP_Win	avgMFE	avgZ	avgED	SumZ	SumZ/#TotalWindows	BPs= 4
nt-618	-	G	120	-	-	-	-	-
618	NoBP	G	16	-25.64	-1.76	25.56	-28.1	-0.23
618	501	U	2	-37.4	-3.32	21.98	-6.65	-0.06
618	577	U	60	-16.21	-1.26	20.17	-75.87	-0.63
618	692	C	39	-16.73	-0.76	36.0	-29.57	-0.25
618	688	C	3	-18.37	0.11	33.45	0.32	0.0

i-nuc	BP(j)	Nuc	#BP_Win	avgMFE	avgZ	avgED	SumZ	SumZ/#TotalWindows	BPs= 2
nt-619	-	A	120	-	-	-	-	-
619	NoBP	A	57	-19.65	-1.08	32.74	-61.35	-0.51
619	576	U	60	-16.21	-1.26	20.17	-75.87	-0.63
619	687	U	3	-18.37	0.11	33.45	0.32	0.0

i-nuc	BP(j)	Nuc	#BP_Win	avgMFE	avgZ	avgED	SumZ	SumZ/#TotalWindows	BPs= 2
nt-620	-	C	120	-	-	-	-	-
620	NoBP	C	57	-19.36	-1.03	32.82	-58.83	-0.49
620	575	G	60	-16.21	-1.26	20.17	-75.87	-0.63
620	686	G	3	-18.37	0.11	33.45	0.32	0.0

i-nuc	BP(j)	Nuc	#BP_Win	avgMFE	avgZ	avgED	SumZ	SumZ/#TotalWindows	BPs= 1
nt-621	-	U	120	-	-	-	-	-
621	NoBP	U	117	-17.61	-1.13	26.36	-132.43	-1.1
621	685	A	3	-18.37	0.11	33.45	0.32	0.0

i-nuc	BP(j)	Nuc	#BP_Win	avgMFE	avgZ	avgED	SumZ	SumZ/#TotalWindows	BPs= 2
nt-622	-	U	120	-	-	-	-	-
622	NoBP	U	57	-18.81	-0.96	32.85	-54.46	-0.45
622	574	A	60	-16.21	-1.26	20.17	-75.87	-0.63
622	684	A	3	-18.37	0.11	33.45	0.32	0.0

i-nuc	BP(j)	Nuc	#BP_Win	avgMFE	avgZ	avgED	SumZ	SumZ/#TotalWindows	BPs= 2
nt-623	-	U	120	-	-	-	-	-
623	NoBP	U	57	-18.58	-0.93	32.78	-52.74	-0.44
623	573	A	60	-16.21	-1.26	20.17	-75.87	-0.63
623	683	A	3	-18.37	0.11	33.45	0.32	0.0

i-nuc	BP(j)	Nuc	#BP_Win	avgMFE	avgZ	avgED	SumZ	SumZ/#TotalWindows	BPs= 2
nt-624	-	U	120	-	-	-	-	-
624	NoBP	U	15	-21.46	-1.08	28.2	-16.14	-0.13
624	572	A	60	-16.21	-1.26	20.17	-75.87	-0.63
624	689	A	45	-17.3	-0.76	34.27	-34.37	-0.29

i-nuc	BP(j)	Nuc	#BP_Win	avgMFE	avgZ	avgED	SumZ	SumZ/#TotalWindows	BPs= 4
nt-625	-	G	120	-	-	-	-	-
625	NoBP	G	4	-32.67	-2.03	20.52	-8.11	-0.07
625	571	C	60	-16.21	-1.26	20.17	-75.87	-0.63
625	611	C	7	-14.44	-0.78	31.52	-5.47	-0.05
625	688	C	46	-17.38	-0.76	33.93	-35.02	-0.29
625	682	U	3	-18.37	0.11	33.45	0.32	0.0

i-nuc	BP(j)	Nuc	#BP_Win	avgMFE	avgZ	avgED	SumZ	SumZ/#TotalWindows	BPs= 4
nt-626	-	G	120	-	-	-	-	-
626	NoBP	G	4	-29.25	-1.57	21.9	-6.27	-0.05
626	570	C	60	-16.21	-1.26	20.17	-75.87	-0.63
626	610	C	7	-14.44	-0.78	31.52	-5.47	-0.05
626	687	U	46	-17.38	-0.76	33.93	-35.02	-0.29
626	681	C	3	-18.37	0.11	33.45	0.32	0.0

i-nuc	BP(j)	Nuc	#BP_Win	avgMFE	avgZ	avgED	SumZ	SumZ/#TotalWindows	BPs= 4
nt-627	-	C	120	-	-	-	-	-
627	NoBP	C	4	-25.95	-1.29	22.1	-5.15	-0.04
627	569	G	60	-16.21	-1.26	20.17	-75.87	-0.63
627	609	G	7	-14.44	-0.78	31.52	-5.47	-0.05
627	686	G	46	-17.38	-0.76	33.93	-35.02	-0.29
627	680	G	3	-18.37	0.11	33.45	0.32	0.0

i-nuc	BP(j)	Nuc	#BP_Win	avgMFE	avgZ	avgED	SumZ	SumZ/#TotalWindows	BPs= 2
nt-628	-	A	120	-	-	-	-	-
628	NoBP	A	58	-17.38	-0.79	32.78	-45.92	-0.38
628	568	U	59	-16.2	-1.26	20.19	-74.42	-0.62
628	679	U	3	-18.37	0.11	33.45	0.32	0.0

i-nuc	BP(j)	Nuc	#BP_Win	avgMFE	avgZ	avgED	SumZ	SumZ/#TotalWindows	BPs= 2
nt-629	-	A	120	-	-	-	-	-
629	NoBP	A	62	-17.33	-0.79	32.31	-48.88	-0.41
629	567	U	55	-15.93	-1.28	20.03	-70.31	-0.59
629	678	U	3	-18.37	0.11	33.45	0.32	0.0

i-nuc	BP(j)	Nuc	#BP_Win	avgMFE	avgZ	avgED	SumZ	SumZ/#TotalWindows	BPs= 0
nt-630	-	A	120	-	-	-	-	-
630	NoBP	A	120	-16.64	-0.99	26.74	-118.38	-0.99

i-nuc	BP(j)	Nuc	#BP_Win	avgMFE	avgZ	avgED	SumZ	SumZ/#TotalWindows	BPs= 0
nt-631	-	A	120	-	-	-	-	-
631	NoBP	A	120	-16.56	-0.98	26.89	-117.37	-0.98

i-nuc	BP(j)	Nuc	#BP_Win	avgMFE	avgZ	avgED	SumZ	SumZ/#TotalWindows	BPs= 0
nt-632	-	C	120	-	-	-	-	-
632	NoBP	C	120	-16.48	-0.97	27.0	-116.5	-0.97

i-nuc	BP(j)	Nuc	#BP_Win	avgMFE	avgZ	avgED	SumZ	SumZ/#TotalWindows	BPs= 1
nt-633	-	U	120	-	-	-	-	-
633	NoBP	U	80	-17.48	-0.89	30.25	-71.44	-0.6
633	561	A	40	-14.28	-1.11	20.81	-44.35	-0.37

i-nuc	BP(j)	Nuc	#BP_Win	avgMFE	avgZ	avgED	SumZ	SumZ/#TotalWindows	BPs= 2
nt-634	-	G	120	-	-	-	-	-
634	NoBP	G	10	-17.16	-0.57	23.88	-5.71	-0.05
634	560	C	40	-14.28	-1.11	20.81	-44.35	-0.37
634	681	C	70	-17.43	-0.93	31.36	-65.05	-0.54

i-nuc	BP(j)	Nuc	#BP_Win	avgMFE	avgZ	avgED	SumZ	SumZ/#TotalWindows	BPs= 2
nt-635	-	C	120	-	-	-	-	-
635	559	G	40	-14.28	-1.11	20.81	-44.35	-0.37
635	NoBP	C	9	-16.92	-0.5	24.19	-4.54	-0.04
635	680	G	71	-17.39	-0.93	31.3	-66.05	-0.55

i-nuc	BP(j)	Nuc	#BP_Win	avgMFE	avgZ	avgED	SumZ	SumZ/#TotalWindows	BPs= 1
nt-636	-	A	120	-	-	-	-	-
636	NoBP	A	49	-14.71	-1.01	21.49	-49.25	-0.41
636	679	U	71	-17.39	-0.93	31.3	-66.05	-0.55

i-nuc	BP(j)	Nuc	#BP_Win	avgMFE	avgZ	avgED	SumZ	SumZ/#TotalWindows	BPs= 1
nt-637	-	A	120	-	-	-	-	-
637	NoBP	A	49	-14.62	-1.0	21.61	-48.99	-0.41
637	678	U	71	-17.39	-0.93	31.3	-66.05	-0.55

i-nuc	BP(j)	Nuc	#BP_Win	avgMFE	avgZ	avgED	SumZ	SumZ/#TotalWindows	BPs= 1
nt-638	-	U	120	-	-	-	-	-
638	NoBP	U	49	-14.54	-0.98	21.76	-48.22	-0.4
638	677	G	71	-17.39	-0.93	31.3	-66.05	-0.55

i-nuc	BP(j)	Nuc	#BP_Win	avgMFE	avgZ	avgED	SumZ	SumZ/#TotalWindows	BPs= 1
nt-639	-	U	120	-	-	-	-	-
639	NoBP	U	49	-14.49	-0.97	21.94	-47.72	-0.4
639	676	A	71	-17.39	-0.93	31.3	-66.05	-0.55

i-nuc	BP(j)	Nuc	#BP_Win	avgMFE	avgZ	avgED	SumZ	SumZ/#TotalWindows	BPs= 1
nt-640	-	U	120	-	-	-	-	-
640	NoBP	U	49	-14.46	-0.96	22.1	-47.26	-0.39
640	675	G	71	-17.39	-0.93	31.3	-66.05	-0.55

i-nuc	BP(j)	Nuc	#BP_Win	avgMFE	avgZ	avgED	SumZ	SumZ/#TotalWindows	BPs= 1
nt-641	-	U	120	-	-	-	-	-
641	NoBP	U	49	-14.46	-0.95	22.33	-46.42	-0.39
641	674	G	71	-17.39	-0.93	31.3	-66.05	-0.55

i-nuc	BP(j)	Nuc	#BP_Win	avgMFE	avgZ	avgED	SumZ	SumZ/#TotalWindows	BPs= 1
nt-642	-	U	120	-	-	-	-	-
642	NoBP	U	49	-14.48	-0.93	22.48	-45.52	-0.38
642	673	G	71	-17.39	-0.93	31.3	-66.05	-0.55

i-nuc	BP(j)	Nuc	#BP_Win	avgMFE	avgZ	avgED	SumZ	SumZ/#TotalWindows	BPs= 1
nt-643	-	U	120	-	-	-	-	-
643	NoBP	U	49	-14.56	-0.92	22.53	-45.09	-0.38
643	672	A	71	-17.39	-0.93	31.3	-66.05	-0.55

i-nuc	BP(j)	Nuc	#BP_Win	avgMFE	avgZ	avgED	SumZ	SumZ/#TotalWindows	BPs= 0
nt-644	-	U	120	-	-	-	-	-
644	NoBP	U	120	-16.3	-0.93	27.67	-111.81	-0.93

i-nuc	BP(j)	Nuc	#BP_Win	avgMFE	avgZ	avgED	SumZ	SumZ/#TotalWindows	BPs= 1
nt-645	-	U	120	-	-	-	-	-
645	NoBP	U	116	-16.33	-0.96	27.6	-111.57	-0.93
645	677	G	4	-17.54	-0.21	30.44	-0.83	-0.01

i-nuc	BP(j)	Nuc	#BP_Win	avgMFE	avgZ	avgED	SumZ	SumZ/#TotalWindows	BPs= 2
nt-646	-	U	120	-	-	-	-	-
646	NoBP	U	107	-16.71	-0.94	28.04	-100.68	-0.84
646	558	A	7	-12.24	-1.39	24.27	-9.75	-0.08
646	676	A	6	-16.45	-0.42	26.7	-2.5	-0.02

i-nuc	BP(j)	Nuc	#BP_Win	avgMFE	avgZ	avgED	SumZ	SumZ/#TotalWindows	BPs= 3
nt-647	-	U	120	-	-	-	-	-
647	NoBP	U	36	-15.6	-0.95	22.0	-34.32	-0.29
647	557	A	7	-12.24	-1.39	24.27	-9.75	-0.08
647	675	G	6	-16.45	-0.42	26.7	-2.5	-0.02
647	670	A	71	-17.39	-0.93	31.3	-66.05	-0.55

i-nuc	BP(j)	Nuc	#BP_Win	avgMFE	avgZ	avgED	SumZ	SumZ/#TotalWindows	BPs= 3
nt-648	-	U	120	-	-	-	-	-
648	NoBP	U	35	-16.0	-0.96	22.37	-33.71	-0.28
648	556	A	7	-12.24	-1.39	24.27	-9.75	-0.08
648	674	G	7	-15.94	-0.45	25.53	-3.12	-0.03
648	669	A	71	-17.39	-0.93	31.3	-66.05	-0.55

i-nuc	BP(j)	Nuc	#BP_Win	avgMFE	avgZ	avgED	SumZ	SumZ/#TotalWindows	BPs= 3
nt-649	-	U	120	-	-	-	-	-
649	NoBP	U	34	-16.44	-0.94	23.0	-32.03	-0.27
649	555	A	7	-12.24	-1.39	24.27	-9.75	-0.08
649	673	G	8	-15.49	-0.51	24.68	-4.09	-0.03
649	668	A	71	-17.39	-0.93	31.3	-66.05	-0.55

i-nuc	BP(j)	Nuc	#BP_Win	avgMFE	avgZ	avgED	SumZ	SumZ/#TotalWindows	BPs= 3
nt-650	-	U	120	-	-	-	-	-
650	NoBP	U	34	-16.77	-0.92	23.57	-31.21	-0.26
650	554	G	7	-12.24	-1.39	24.27	-9.75	-0.08
650	672	A	8	-15.49	-0.51	24.68	-4.09	-0.03
650	667	A	71	-17.39	-0.93	31.3	-66.05	-0.55

i-nuc	BP(j)	Nuc	#BP_Win	avgMFE	avgZ	avgED	SumZ	SumZ/#TotalWindows	BPs= 3
nt-651	-	A	120	-	-	-	-	-
651	NoBP	A	34	-17.11	-0.9	24.27	-30.54	-0.25
651	553	U	7	-12.24	-1.39	24.27	-9.75	-0.08
651	671	U	8	-15.49	-0.51	24.68	-4.09	-0.03
651	666	U	71	-17.39	-0.93	31.3	-66.05	-0.55

i-nuc	BP(j)	Nuc	#BP_Win	avgMFE	avgZ	avgED	SumZ	SumZ/#TotalWindows	BPs= 2
nt-652	-	U	120	-	-	-	-	-
652	NoBP	U	41	-16.59	-0.98	24.81	-39.99	-0.33
652	670	A	8	-15.49	-0.51	24.68	-4.09	-0.03
652	665	G	71	-17.39	-0.93	31.3	-66.05	-0.55

i-nuc	BP(j)	Nuc	#BP_Win	avgMFE	avgZ	avgED	SumZ	SumZ/#TotalWindows	BPs= 3
nt-653	-	U	120	-	-	-	-	-
653	NoBP	U	40	-17.09	-0.99	24.97	-39.44	-0.33
653	558	A	1	-11.97	-0.94	23.76	-0.94	-0.01
653	669	A	8	-15.49	-0.51	24.68	-4.09	-0.03
653	664	A	71	-17.39	-0.93	31.3	-66.05	-0.55

i-nuc	BP(j)	Nuc	#BP_Win	avgMFE	avgZ	avgED	SumZ	SumZ/#TotalWindows	BPs= 2
nt-654	-	U	120	-	-	-	-	-
654	NoBP	U	111	-17.42	-0.95	29.06	-105.96	-0.88
654	557	A	1	-11.97	-0.94	23.76	-0.94	-0.01
654	668	A	8	-15.49	-0.51	24.68	-4.09	-0.03

i-nuc	BP(j)	Nuc	#BP_Win	avgMFE	avgZ	avgED	SumZ	SumZ/#TotalWindows	BPs= 3
nt-655	-	U	120	-	-	-	-	-
655	NoBP	U	104	-17.92	-0.93	29.43	-96.61	-0.81
655	549	A	7	-12.24	-1.39	24.27	-9.75	-0.08
655	556	A	1	-11.97	-0.94	23.76	-0.94	-0.01
655	667	A	8	-15.49	-0.51	24.68	-4.09	-0.03

i-nuc	BP(j)	Nuc	#BP_Win	avgMFE	avgZ	avgED	SumZ	SumZ/#TotalWindows	BPs= 2
nt-656	-	U	120	-	-	-	-	-
656	NoBP	U	112	-17.9	-0.91	29.12	-101.45	-0.85
656	548	A	7	-12.24	-1.39	24.27	-9.75	-0.08
656	555	A	1	-11.97	-0.94	23.76	-0.94	-0.01

i-nuc	BP(j)	Nuc	#BP_Win	avgMFE	avgZ	avgED	SumZ	SumZ/#TotalWindows	BPs= 4
nt-657	-	C	120	-	-	-	-	-
657	NoBP	C	99	-16.98	-0.87	29.66	-86.17	-0.72
657	547	G	7	-12.24	-1.39	24.27	-9.75	-0.08
657	554	G	1	-11.97	-0.94	23.76	-0.94	-0.01
657	762	G	8	-24.55	-1.02	25.97	-8.14	-0.07
657	772	G	5	-28.86	-1.55	24.21	-7.75	-0.06

i-nuc	BP(j)	Nuc	#BP_Win	avgMFE	avgZ	avgED	SumZ	SumZ/#TotalWindows	BPs= 5
nt-658	-	A	120	-	-	-	-	-
658	NoBP	A	96	-17.03	-0.87	29.9	-83.32	-0.69
658	546	U	7	-12.24	-1.39	24.27	-9.75	-0.08
658	553	U	1	-11.97	-0.94	23.76	-0.94	-0.01
658	678	U	1	-13.57	-0.95	24.45	-0.95	-0.01
658	761	U	9	-24.24	-0.97	25.65	-8.77	-0.07
658	771	U	6	-28.38	-1.46	26.95	-8.76	-0.07

i-nuc	BP(j)	Nuc	#BP_Win	avgMFE	avgZ	avgED	SumZ	SumZ/#TotalWindows	BPs= 3
nt-659	-	U	120	-	-	-	-	-
659	NoBP	U	103	-16.73	-0.9	29.52	-92.76	-0.77
659	677	G	1	-13.57	-0.95	24.45	-0.95	-0.01
659	760	G	9	-24.24	-0.97	25.65	-8.77	-0.07
659	770	A	7	-27.89	-1.35	29.22	-9.47	-0.08

i-nuc	BP(j)	Nuc	#BP_Win	avgMFE	avgZ	avgED	SumZ	SumZ/#TotalWindows	BPs= 4
nt-660	-	U	120	-	-	-	-	-
660	NoBP	U	101	-16.88	-0.9	29.71	-90.75	-0.76
660	549	A	1	-11.97	-0.94	23.76	-0.94	-0.01
660	676	A	1	-13.57	-0.95	24.45	-0.95	-0.01
660	759	G	10	-23.88	-0.91	25.73	-9.1	-0.08
660	769	A	7	-27.89	-1.35	29.22	-9.47	-0.08

i-nuc	BP(j)	Nuc	#BP_Win	avgMFE	avgZ	avgED	SumZ	SumZ/#TotalWindows	BPs= 4
nt-661	-	U	120	-	-	-	-	-
661	NoBP	U	99	-16.97	-0.9	29.9	-89.17	-0.74
661	548	A	1	-11.97	-0.94	23.76	-0.94	-0.01
661	675	G	1	-13.57	-0.95	24.45	-0.95	-0.01
661	758	A	12	-23.17	-0.82	25.55	-9.82	-0.08
661	768	G	7	-27.89	-1.35	29.22	-9.47	-0.08

i-nuc	BP(j)	Nuc	#BP_Win	avgMFE	avgZ	avgED	SumZ	SumZ/#TotalWindows	BPs= 4
nt-662	-	C	120	-	-	-	-	-
662	NoBP	C	99	-17.12	-0.89	30.08	-88.28	-0.74
662	547	G	1	-11.97	-0.94	23.76	-0.94	-0.01
662	674	G	1	-13.57	-0.95	24.45	-0.95	-0.01
662	757	G	12	-23.17	-0.82	25.55	-9.82	-0.08
662	767	G	7	-27.89	-1.35	29.22	-9.47	-0.08

i-nuc	BP(j)	Nuc	#BP_Win	avgMFE	avgZ	avgED	SumZ	SumZ/#TotalWindows	BPs= 3
nt-663	-	C	120	-	-	-	-	-
663	NoBP	C	100	-17.22	-0.88	30.17	-88.4	-0.74
663	673	G	1	-13.57	-0.95	24.45	-0.95	-0.01
663	756	G	12	-23.17	-0.82	25.55	-9.82	-0.08
663	766	G	7	-27.89	-1.35	29.22	-9.47	-0.08

i-nuc	BP(j)	Nuc	#BP_Win	avgMFE	avgZ	avgED	SumZ	SumZ/#TotalWindows	BPs= 2
nt-664	-	A	120	-	-	-	-	-
664	NoBP	A	47	-19.89	-0.86	26.94	-40.32	-0.34
664	653	U	71	-17.39	-0.93	31.3	-66.05	-0.55
664	781	U	2	-27.25	-0.65	40.18	-1.3	-0.01

i-nuc	BP(j)	Nuc	#BP_Win	avgMFE	avgZ	avgED	SumZ	SumZ/#TotalWindows	BPs= 2
nt-665	-	G	120	-	-	-	-	-
665	NoBP	G	47	-20.2	-0.84	27.25	-39.38	-0.33
665	652	U	71	-17.39	-0.93	31.3	-66.05	-0.55
665	780	C	2	-27.25	-0.65	40.18	-1.3	-0.01

i-nuc	BP(j)	Nuc	#BP_Win	avgMFE	avgZ	avgED	SumZ	SumZ/#TotalWindows	BPs= 2
nt-666	-	U	120	-	-	-	-	-
666	NoBP	U	47	-20.51	-0.83	27.59	-38.84	-0.32
666	651	A	71	-17.39	-0.93	31.3	-66.05	-0.55
666	779	G	2	-27.25	-0.65	40.18	-1.3	-0.01

i-nuc	BP(j)	Nuc	#BP_Win	avgMFE	avgZ	avgED	SumZ	SumZ/#TotalWindows	BPs= 3
nt-667	-	A	120	-	-	-	-	-
667	NoBP	A	39	-21.94	-0.88	28.75	-34.19	-0.28
667	655	U	8	-15.49	-0.51	24.68	-4.09	-0.03
667	650	U	71	-17.39	-0.93	31.3	-66.05	-0.55
667	778	U	2	-27.25	-0.65	40.18	-1.3	-0.01

i-nuc	BP(j)	Nuc	#BP_Win	avgMFE	avgZ	avgED	SumZ	SumZ/#TotalWindows	BPs= 3
nt-668	-	A	120	-	-	-	-	-
668	NoBP	A	39	-22.38	-0.86	29.23	-33.6	-0.28
668	654	U	8	-15.49	-0.51	24.68	-4.09	-0.03
668	649	U	71	-17.39	-0.93	31.3	-66.05	-0.55
668	777	U	2	-27.25	-0.65	40.18	-1.3	-0.01

i-nuc	BP(j)	Nuc	#BP_Win	avgMFE	avgZ	avgED	SumZ	SumZ/#TotalWindows	BPs= 2
nt-669	-	A	120	-	-	-	-	-
669	NoBP	A	41	-23.1	-0.85	29.51	-34.98	-0.29
669	653	U	8	-15.49	-0.51	24.68	-4.09	-0.03
669	648	U	71	-17.39	-0.93	31.3	-66.05	-0.55

i-nuc	BP(j)	Nuc	#BP_Win	avgMFE	avgZ	avgED	SumZ	SumZ/#TotalWindows	BPs= 2
nt-670	-	A	120	-	-	-	-	-
670	NoBP	A	41	-23.63	-0.86	29.21	-35.35	-0.29
670	652	U	8	-15.49	-0.51	24.68	-4.09	-0.03
670	647	U	71	-17.39	-0.93	31.3	-66.05	-0.55

i-nuc	BP(j)	Nuc	#BP_Win	avgMFE	avgZ	avgED	SumZ	SumZ/#TotalWindows	BPs= 1
nt-671	-	U	120	-	-	-	-	-
671	NoBP	U	112	-19.87	-0.91	30.42	-101.89	-0.85
671	651	A	8	-15.49	-0.51	24.68	-4.09	-0.03

i-nuc	BP(j)	Nuc	#BP_Win	avgMFE	avgZ	avgED	SumZ	SumZ/#TotalWindows	BPs= 3
nt-672	-	A	120	-	-	-	-	-
672	NoBP	A	25	-26.6	-1.02	30.41	-25.58	-0.21
672	650	U	8	-15.49	-0.51	24.68	-4.09	-0.03
672	643	U	71	-17.39	-0.93	31.3	-66.05	-0.55
672	747	U	16	-21.75	-0.66	25.92	-10.64	-0.09

i-nuc	BP(j)	Nuc	#BP_Win	avgMFE	avgZ	avgED	SumZ	SumZ/#TotalWindows	BPs= 5
nt-673	-	G	120	-	-	-	-	-
673	NoBP	G	1	-11.87	-0.95	22.32	-0.95	-0.01
673	649	U	8	-15.49	-0.51	24.68	-4.09	-0.03
673	663	C	1	-13.57	-0.95	24.45	-0.95	-0.01
673	642	U	71	-17.39	-0.93	31.3	-66.05	-0.55
673	746	C	16	-21.75	-0.66	25.92	-10.64	-0.09
673	704	C	23	-28.79	-1.05	30.57	-24.2	-0.2

i-nuc	BP(j)	Nuc	#BP_Win	avgMFE	avgZ	avgED	SumZ	SumZ/#TotalWindows	BPs= 4
nt-674	-	G	120	-	-	-	-	-
674	NoBP	G	25	-28.25	-1.05	30.18	-26.23	-0.22
674	648	U	7	-15.94	-0.45	25.53	-3.12	-0.03
674	662	C	1	-13.57	-0.95	24.45	-0.95	-0.01
674	641	U	71	-17.39	-0.93	31.3	-66.05	-0.55
674	745	C	16	-21.75	-0.66	25.92	-10.64	-0.09

i-nuc	BP(j)	Nuc	#BP_Win	avgMFE	avgZ	avgED	SumZ	SumZ/#TotalWindows	BPs= 5
nt-675	-	G	120	-	-	-	-	-
675	NoBP	G	1	-12.87	-0.62	18.51	-0.62	-0.01
675	647	U	6	-16.45	-0.42	26.7	-2.5	-0.02
675	661	U	1	-13.57	-0.95	24.45	-0.95	-0.01
675	640	U	71	-17.39	-0.93	31.3	-66.05	-0.55
675	744	C	16	-21.75	-0.66	25.92	-10.64	-0.09
675	702	U	25	-29.02	-1.06	30.82	-26.51	-0.22

i-nuc	BP(j)	Nuc	#BP_Win	avgMFE	avgZ	avgED	SumZ	SumZ/#TotalWindows	BPs= 5
nt-676	-	A	120	-	-	-	-	-
676	646	U	6	-16.45	-0.42	26.7	-2.5	-0.02
676	660	U	1	-13.57	-0.95	24.45	-0.95	-0.01
676	639	U	71	-17.39	-0.93	31.3	-66.05	-0.55
676	743	U	16	-21.75	-0.66	25.92	-10.64	-0.09
676	701	U	25	-29.02	-1.06	30.82	-26.51	-0.22
676	NoBP	A	1	-31.0	-1.19	45.3	-1.19	-0.01

i-nuc	BP(j)	Nuc	#BP_Win	avgMFE	avgZ	avgED	SumZ	SumZ/#TotalWindows	BPs= 4
nt-677	-	G	120	-	-	-	-	-
677	NoBP	G	19	-22.35	-0.73	27.74	-13.96	-0.12
677	645	U	4	-17.54	-0.21	30.44	-0.83	-0.01
677	659	U	1	-13.57	-0.95	24.45	-0.95	-0.01
677	638	U	71	-17.39	-0.93	31.3	-66.05	-0.55
677	700	U	25	-29.02	-1.06	30.82	-26.51	-0.22

i-nuc	BP(j)	Nuc	#BP_Win	avgMFE	avgZ	avgED	SumZ	SumZ/#TotalWindows	BPs= 5
nt-678	-	U	120	-	-	-	-	-
678	NoBP	U	4	-27.02	-1.23	37.36	-4.92	-0.04
678	658	A	1	-13.57	-0.95	24.45	-0.95	-0.01
678	637	A	71	-17.39	-0.93	31.3	-66.05	-0.55
678	629	A	3	-18.37	0.11	33.45	0.32	0.0
678	741	A	16	-21.75	-0.66	25.92	-10.64	-0.09
678	699	A	25	-29.02	-1.06	30.82	-26.51	-0.22

i-nuc	BP(j)	Nuc	#BP_Win	avgMFE	avgZ	avgED	SumZ	SumZ/#TotalWindows	BPs= 4
nt-679	-	U	120	-	-	-	-	-
679	NoBP	U	5	-27.93	-1.3	37.02	-6.48	-0.05
679	636	A	71	-17.39	-0.93	31.3	-66.05	-0.55
679	628	A	3	-18.37	0.11	33.45	0.32	0.0
679	740	A	16	-21.75	-0.66	25.92	-10.64	-0.09
679	698	A	25	-29.02	-1.06	30.82	-26.51	-0.22

i-nuc	BP(j)	Nuc	#BP_Win	avgMFE	avgZ	avgED	SumZ	SumZ/#TotalWindows	BPs= 3
nt-680	-	G	120	-	-	-	-	-
680	635	C	71	-17.39	-0.93	31.3	-66.05	-0.55
680	627	C	3	-18.37	0.11	33.45	0.32	0.0
680	NoBP	G	21	-24.19	-0.87	28.97	-18.19	-0.15
680	697	C	25	-29.02	-1.06	30.82	-26.51	-0.22

i-nuc	BP(j)	Nuc	#BP_Win	avgMFE	avgZ	avgED	SumZ	SumZ/#TotalWindows	BPs= 3
nt-681	-	C	120	-	-	-	-	-
681	634	G	70	-17.43	-0.93	31.36	-65.05	-0.54
681	626	G	3	-18.37	0.11	33.45	0.32	0.0
681	NoBP	C	22	-24.63	-0.92	28.34	-20.34	-0.17
681	696	G	25	-29.02	-1.06	30.82	-26.51	-0.22

i-nuc	BP(j)	Nuc	#BP_Win	avgMFE	avgZ	avgED	SumZ	SumZ/#TotalWindows	BPs= 2
nt-682	-	U	120	-	-	-	-	-
682	NoBP	U	92	-19.33	-0.93	30.6	-85.37	-0.71
682	625	G	3	-18.37	0.11	33.45	0.32	0.0
682	695	A	25	-29.02	-1.06	30.82	-26.51	-0.22

i-nuc	BP(j)	Nuc	#BP_Win	avgMFE	avgZ	avgED	SumZ	SumZ/#TotalWindows	BPs= 3
nt-683	-	A	120	-	-	-	-	-
683	NoBP	A	105	-21.42	-0.91	30.97	-95.55	-0.8
683	584	U	7	-14.44	-0.78	31.52	-5.47	-0.05
683	623	U	3	-18.37	0.11	33.45	0.32	0.0
683	778	U	5	-33.72	-2.04	22.18	-10.22	-0.09

i-nuc	BP(j)	Nuc	#BP_Win	avgMFE	avgZ	avgED	SumZ	SumZ/#TotalWindows	BPs= 3
nt-684	-	A	120	-	-	-	-	-
684	NoBP	A	104	-21.45	-0.89	31.09	-92.78	-0.77
684	583	U	7	-14.44	-0.78	31.52	-5.47	-0.05
684	622	U	3	-18.37	0.11	33.45	0.32	0.0
684	777	U	6	-33.48	-1.97	21.55	-11.84	-0.1

i-nuc	BP(j)	Nuc	#BP_Win	avgMFE	avgZ	avgED	SumZ	SumZ/#TotalWindows	BPs= 3
nt-685	-	A	120	-	-	-	-	-
685	NoBP	A	103	-21.48	-0.88	31.22	-90.15	-0.75
685	582	U	7	-14.44	-0.78	31.52	-5.47	-0.05
685	621	U	3	-18.37	0.11	33.45	0.32	0.0
685	776	U	7	-33.19	-1.88	22.44	-13.17	-0.11

i-nuc	BP(j)	Nuc	#BP_Win	avgMFE	avgZ	avgED	SumZ	SumZ/#TotalWindows	BPs= 5
nt-686	-	G	120	-	-	-	-	-
686	NoBP	G	53	-24.55	-0.92	28.46	-48.84	-0.41
686	581	C	7	-14.44	-0.78	31.52	-5.47	-0.05
686	627	C	46	-17.38	-0.76	33.93	-35.02	-0.29
686	620	C	3	-18.37	0.11	33.45	0.32	0.0
686	792	C	3	-31.0	-1.26	42.67	-3.77	-0.03
686	775	C	8	-32.9	-1.81	23.72	-14.44	-0.12

i-nuc	BP(j)	Nuc	#BP_Win	avgMFE	avgZ	avgED	SumZ	SumZ/#TotalWindows	BPs= 4
nt-687	-	U	120	-	-	-	-	-
687	NoBP	U	56	-25.1	-0.93	29.41	-51.83	-0.43
687	580	A	7	-14.44	-0.78	31.52	-5.47	-0.05
687	626	G	46	-17.38	-0.76	33.93	-35.02	-0.29
687	619	A	3	-18.37	0.11	33.45	0.32	0.0
687	774	G	8	-32.9	-1.81	23.72	-14.44	-0.12

i-nuc	BP(j)	Nuc	#BP_Win	avgMFE	avgZ	avgED	SumZ	SumZ/#TotalWindows	BPs= 5
nt-688	-	C	120	-	-	-	-	-
688	NoBP	C	52	-24.91	-0.89	28.84	-46.44	-0.39
688	579	G	7	-14.44	-0.78	31.52	-5.47	-0.05
688	625	G	46	-17.38	-0.76	33.93	-35.02	-0.29
688	618	G	3	-18.37	0.11	33.45	0.32	0.0
688	790	G	3	-31.0	-1.26	42.67	-3.77	-0.03
688	772	G	9	-32.6	-1.74	24.24	-15.64	-0.13

i-nuc	BP(j)	Nuc	#BP_Win	avgMFE	avgZ	avgED	SumZ	SumZ/#TotalWindows	BPs= 3
nt-689	-	A	120	-	-	-	-	-
689	NoBP	A	63	-23.58	-0.82	29.27	-51.86	-0.43
689	624	U	45	-17.3	-0.76	34.27	-34.37	-0.29
689	789	U	3	-31.0	-1.26	42.67	-3.77	-0.03
689	771	U	9	-32.6	-1.74	24.24	-15.64	-0.13

i-nuc	BP(j)	Nuc	#BP_Win	avgMFE	avgZ	avgED	SumZ	SumZ/#TotalWindows	BPs= 3
nt-690	-	U	120	-	-	-	-	-
690	NoBP	U	77	-21.17	-0.83	33.35	-64.27	-0.54
690	739	A	31	-20.97	-0.72	26.03	-22.44	-0.19
690	788	G	3	-31.0	-1.26	42.67	-3.77	-0.03
690	770	A	9	-32.6	-1.74	24.24	-15.64	-0.13

i-nuc	BP(j)	Nuc	#BP_Win	avgMFE	avgZ	avgED	SumZ	SumZ/#TotalWindows	BPs= 3
nt-691	-	A	120	-	-	-	-	-
691	NoBP	A	82	-22.87	-0.94	32.45	-76.91	-0.64
691	576	U	3	-15.17	-1.05	26.41	-3.16	-0.03
691	738	U	32	-20.93	-0.71	26.2	-22.8	-0.19
691	787	U	3	-31.0	-1.26	42.67	-3.77	-0.03

i-nuc	BP(j)	Nuc	#BP_Win	avgMFE	avgZ	avgED	SumZ	SumZ/#TotalWindows	BPs= 5
nt-692	-	C	120	-	-	-	-	-
692	575	G	3	-15.17	-1.05	26.41	-3.16	-0.03
692	NoBP	C	28	-27.66	-0.95	31.3	-26.6	-0.22
692	618	G	39	-16.73	-0.76	36.0	-29.57	-0.25
692	737	G	33	-20.91	-0.7	26.23	-23.24	-0.19
692	786	G	3	-31.0	-1.26	42.67	-3.77	-0.03
692	767	G	14	-31.72	-1.48	24.23	-20.79	-0.17

i-nuc	BP(j)	Nuc	#BP_Win	avgMFE	avgZ	avgED	SumZ	SumZ/#TotalWindows	BPs= 4
nt-693	-	C	120	-	-	-	-	-
693	NoBP	C	31	-26.92	-0.96	31.0	-29.78	-0.25
693	617	G	39	-16.73	-0.76	36.0	-29.57	-0.25
693	736	G	33	-20.91	-0.7	26.23	-23.24	-0.19
693	785	G	3	-31.0	-1.26	42.67	-3.77	-0.03
693	766	G	14	-31.72	-1.48	24.23	-20.79	-0.17

i-nuc	BP(j)	Nuc	#BP_Win	avgMFE	avgZ	avgED	SumZ	SumZ/#TotalWindows	BPs= 4
nt-694	-	A	120	-	-	-	-	-
694	NoBP	A	31	-27.35	-0.94	31.34	-29.28	-0.24
694	616	U	39	-16.73	-0.76	36.0	-29.57	-0.25
694	735	U	33	-20.91	-0.7	26.23	-23.24	-0.19
694	782	U	3	-31.0	-1.26	42.67	-3.77	-0.03
694	765	U	14	-31.72	-1.48	24.23	-20.79	-0.17

i-nuc	BP(j)	Nuc	#BP_Win	avgMFE	avgZ	avgED	SumZ	SumZ/#TotalWindows	BPs= 5
nt-695	-	A	120	-	-	-	-	-
695	NoBP	A	6	-22.7	-0.32	35.68	-1.94	-0.02
695	615	U	39	-16.73	-0.76	36.0	-29.57	-0.25
695	734	U	33	-20.91	-0.7	26.23	-23.24	-0.19
695	682	U	25	-29.02	-1.06	30.82	-26.51	-0.22
695	781	U	3	-31.0	-1.26	42.67	-3.77	-0.03
695	764	U	14	-31.72	-1.48	24.23	-20.79	-0.17

i-nuc	BP(j)	Nuc	#BP_Win	avgMFE	avgZ	avgED	SumZ	SumZ/#TotalWindows	BPs= 6
nt-696	-	G	120	-	-	-	-	-
696	614	C	38	-16.69	-0.78	35.94	-29.68	-0.25
696	704	C	7	-24.26	-0.21	37.49	-1.44	-0.01
696	733	C	33	-20.91	-0.7	26.23	-23.24	-0.19
696	681	C	25	-29.02	-1.06	30.82	-26.51	-0.22
696	780	C	3	-31.0	-1.26	42.67	-3.77	-0.03
696	763	C	14	-31.72	-1.48	24.23	-20.79	-0.17

i-nuc	BP(j)	Nuc	#BP_Win	avgMFE	avgZ	avgED	SumZ	SumZ/#TotalWindows	BPs= 4
nt-697	-	C	120	-	-	-	-	-
697	NoBP	C	71	-18.85	-0.74	31.43	-52.74	-0.44
697	703	G	7	-24.26	-0.21	37.49	-1.44	-0.01
697	680	G	25	-29.02	-1.06	30.82	-26.51	-0.22
697	779	G	3	-31.0	-1.26	42.67	-3.77	-0.03
697	762	G	14	-31.72	-1.48	24.23	-20.79	-0.17

i-nuc	BP(j)	Nuc	#BP_Win	avgMFE	avgZ	avgED	SumZ	SumZ/#TotalWindows	BPs= 4
nt-698	-	A	120	-	-	-	-	-
698	NoBP	A	71	-19.04	-0.74	31.45	-52.5	-0.44
698	702	U	7	-24.26	-0.21	37.49	-1.44	-0.01
698	679	U	25	-29.02	-1.06	30.82	-26.51	-0.22
698	778	U	3	-31.0	-1.26	42.67	-3.77	-0.03
698	761	U	14	-31.72	-1.48	24.23	-20.79	-0.17

i-nuc	BP(j)	Nuc	#BP_Win	avgMFE	avgZ	avgED	SumZ	SumZ/#TotalWindows	BPs= 2
nt-699	-	A	120	-	-	-	-	-
699	NoBP	A	92	-21.52	-0.8	30.84	-73.85	-0.62
699	678	U	25	-29.02	-1.06	30.82	-26.51	-0.22
699	777	U	3	-31.0	-1.26	42.67	-3.77	-0.03

i-nuc	BP(j)	Nuc	#BP_Win	avgMFE	avgZ	avgED	SumZ	SumZ/#TotalWindows	BPs= 1
nt-700	-	U	120	-	-	-	-	-
700	NoBP	U	95	-21.96	-0.8	31.28	-76.28	-0.64
700	677	G	25	-29.02	-1.06	30.82	-26.51	-0.22

i-nuc	BP(j)	Nuc	#BP_Win	avgMFE	avgZ	avgED	SumZ	SumZ/#TotalWindows	BPs= 2
nt-701	-	U	120	-	-	-	-	-
701	NoBP	U	83	-22.62	-0.8	30.79	-66.3	-0.55
701	719	A	12	-18.57	-0.71	35.2	-8.58	-0.07
701	676	A	25	-29.02	-1.06	30.82	-26.51	-0.22

i-nuc	BP(j)	Nuc	#BP_Win	avgMFE	avgZ	avgED	SumZ	SumZ/#TotalWindows	BPs= 3
nt-702	-	U	120	-	-	-	-	-
702	NoBP	U	19	-17.76	-0.77	38.56	-14.66	-0.12
702	718	A	69	-23.29	-0.83	28.88	-57.29	-0.48
702	698	A	7	-24.26	-0.21	37.49	-1.44	-0.01
702	675	G	25	-29.02	-1.06	30.82	-26.51	-0.22

i-nuc	BP(j)	Nuc	#BP_Win	avgMFE	avgZ	avgED	SumZ	SumZ/#TotalWindows	BPs= 3
nt-703	-	G	120	-	-	-	-	-
703	NoBP	G	29	-28.06	-1.07	32.34	-30.97	-0.26
703	610	C	13	-15.32	-0.49	38.94	-6.42	-0.05
703	717	C	71	-23.52	-0.84	29.01	-59.6	-0.5
703	697	C	7	-24.26	-0.21	37.49	-1.44	-0.01

i-nuc	BP(j)	Nuc	#BP_Win	avgMFE	avgZ	avgED	SumZ	SumZ/#TotalWindows	BPs= 4
nt-704	-	C	120	-	-	-	-	-
704	NoBP	C	6	-27.48	-0.96	39.7	-5.74	-0.05
704	609	G	13	-15.32	-0.49	38.94	-6.42	-0.05
704	716	G	71	-23.52	-0.84	29.01	-59.6	-0.5
704	696	G	7	-24.26	-0.21	37.49	-1.44	-0.01
704	673	G	23	-28.79	-1.05	30.57	-24.2	-0.2

i-nuc	BP(j)	Nuc	#BP_Win	avgMFE	avgZ	avgED	SumZ	SumZ/#TotalWindows	BPs= 2
nt-705	-	A	120	-	-	-	-	-
705	NoBP	A	31	-22.57	-0.79	32.39	-24.36	-0.2
705	715	U	71	-23.52	-0.84	29.01	-59.6	-0.5
705	776	U	18	-28.29	-0.69	39.51	-12.34	-0.1

i-nuc	BP(j)	Nuc	#BP_Win	avgMFE	avgZ	avgED	SumZ	SumZ/#TotalWindows	BPs= 4
nt-706	-	G	120	-	-	-	-	-
706	NoBP	G	12	-16.38	-0.44	39.17	-5.27	-0.04
706	717	C	18	-27.11	-0.99	27.78	-17.89	-0.15
706	714	U	71	-23.52	-0.84	29.01	-59.6	-0.5
706	775	C	18	-28.29	-0.69	39.51	-12.34	-0.1
706	825	C	1	-28.4	-0.13	43.45	-0.13	-0.0

i-nuc	BP(j)	Nuc	#BP_Win	avgMFE	avgZ	avgED	SumZ	SumZ/#TotalWindows	BPs= 3
nt-707	-	C	120	-	-	-	-	-
707	NoBP	C	83	-22.65	-0.78	30.45	-64.51	-0.54
707	716	G	18	-27.11	-0.99	27.78	-17.89	-0.15
707	774	G	18	-28.29	-0.69	39.51	-12.34	-0.1
707	824	G	1	-28.4	-0.13	43.45	-0.13	-0.0

i-nuc	BP(j)	Nuc	#BP_Win	avgMFE	avgZ	avgED	SumZ	SumZ/#TotalWindows	BPs= 2
nt-708	-	U	120	-	-	-	-	-
708	NoBP	U	118	-24.26	-0.8	31.32	-94.41	-0.79
708	739	A	1	-28.2	-0.16	38.7	-0.16	-0.0
708	823	G	1	-28.4	-0.13	43.45	-0.13	-0.0

i-nuc	BP(j)	Nuc	#BP_Win	avgMFE	avgZ	avgED	SumZ	SumZ/#TotalWindows	BPs= 2
nt-709	-	A	120	-	-	-	-	-
709	NoBP	A	118	-24.38	-0.8	31.26	-94.24	-0.79
709	738	U	1	-28.2	-0.16	38.7	-0.16	-0.0
709	822	U	1	-28.4	-0.13	43.45	-0.13	-0.0

i-nuc	BP(j)	Nuc	#BP_Win	avgMFE	avgZ	avgED	SumZ	SumZ/#TotalWindows	BPs= 1
nt-710	-	U	120	-	-	-	-	-
710	NoBP	U	119	-24.53	-0.79	31.29	-94.22	-0.79
710	737	G	1	-28.2	-0.16	38.7	-0.16	-0.0

i-nuc	BP(j)	Nuc	#BP_Win	avgMFE	avgZ	avgED	SumZ	SumZ/#TotalWindows	BPs= 2
nt-711	-	C	120	-	-	-	-	-
711	NoBP	C	101	-23.99	-0.81	29.75	-81.88	-0.68
711	772	G	18	-28.29	-0.69	39.51	-12.34	-0.1
711	736	G	1	-28.2	-0.16	38.7	-0.16	-0.0

i-nuc	BP(j)	Nuc	#BP_Win	avgMFE	avgZ	avgED	SumZ	SumZ/#TotalWindows	BPs= 2
nt-712	-	A	120	-	-	-	-	-
712	NoBP	A	101	-24.12	-0.81	29.65	-81.89	-0.68
712	771	U	18	-28.29	-0.69	39.51	-12.34	-0.1
712	735	U	1	-28.2	-0.16	38.7	-0.16	-0.0

i-nuc	BP(j)	Nuc	#BP_Win	avgMFE	avgZ	avgED	SumZ	SumZ/#TotalWindows	BPs= 3
nt-713	-	U	120	-	-	-	-	-
713	NoBP	U	94	-23.91	-0.84	29.33	-78.83	-0.66
713	770	A	18	-28.29	-0.69	39.51	-12.34	-0.1
713	741	A	1	-28.4	-0.13	43.45	-0.13	-0.0
713	796	A	7	-28.9	-0.44	32.09	-3.07	-0.03

i-nuc	BP(j)	Nuc	#BP_Win	avgMFE	avgZ	avgED	SumZ	SumZ/#TotalWindows	BPs= 4
nt-714	-	U	120	-	-	-	-	-
714	NoBP	U	22	-25.55	-0.86	29.88	-18.87	-0.16
714	706	G	71	-23.52	-0.84	29.01	-59.6	-0.5
714	769	A	18	-28.29	-0.69	39.51	-12.34	-0.1
714	740	A	1	-28.4	-0.13	43.45	-0.13	-0.0
714	795	A	8	-28.79	-0.39	32.48	-3.12	-0.03

i-nuc	BP(j)	Nuc	#BP_Win	avgMFE	avgZ	avgED	SumZ	SumZ/#TotalWindows	BPs= 4
nt-715	-	U	120	-	-	-	-	-
715	NoBP	U	22	-26.11	-0.84	29.76	-18.41	-0.15
715	705	A	71	-23.52	-0.84	29.01	-59.6	-0.5
715	768	G	18	-28.29	-0.69	39.51	-12.34	-0.1
715	739	A	1	-28.4	-0.13	43.45	-0.13	-0.0
715	794	A	8	-28.79	-0.39	32.48	-3.12	-0.03

i-nuc	BP(j)	Nuc	#BP_Win	avgMFE	avgZ	avgED	SumZ	SumZ/#TotalWindows	BPs= 6
nt-716	-	G	120	-	-	-	-	-
716	NoBP	G	20	-27.6	-0.61	39.41	-12.25	-0.1
716	707	C	18	-27.11	-0.99	27.78	-17.89	-0.15
716	704	C	71	-23.52	-0.84	29.01	-59.6	-0.5
716	733	C	1	-28.2	-0.16	38.7	-0.16	-0.0
716	738	U	1	-28.4	-0.13	43.45	-0.13	-0.0
716	793	C	8	-28.79	-0.39	32.48	-3.12	-0.03
716	791	U	1	-27.7	0.1	36.86	0.1	0.0

i-nuc	BP(j)	Nuc	#BP_Win	avgMFE	avgZ	avgED	SumZ	SumZ/#TotalWindows	BPs= 5
nt-717	-	C	120	-	-	-	-	-
717	706	G	18	-27.11	-0.99	27.78	-17.89	-0.15
717	703	G	71	-23.52	-0.84	29.01	-59.6	-0.5
717	766	G	18	-28.29	-0.69	39.51	-12.34	-0.1
717	NoBP	C	11	-28.5	-0.27	34.09	-3.0	-0.03
717	737	G	1	-28.4	-0.13	43.45	-0.13	-0.0
717	790	G	1	-27.7	0.1	36.86	0.1	0.0

i-nuc	BP(j)	Nuc	#BP_Win	avgMFE	avgZ	avgED	SumZ	SumZ/#TotalWindows	BPs= 4
nt-718	-	A	120	-	-	-	-	-
718	702	U	69	-23.29	-0.83	28.88	-57.29	-0.48
718	732	U	12	-25.42	-0.74	33.16	-8.89	-0.07
718	765	U	18	-28.29	-0.69	39.51	-12.34	-0.1
718	NoBP	A	20	-30.02	-0.72	29.33	-14.31	-0.12
718	789	U	1	-27.7	0.1	36.86	0.1	0.0

i-nuc	BP(j)	Nuc	#BP_Win	avgMFE	avgZ	avgED	SumZ	SumZ/#TotalWindows	BPs= 4
nt-719	-	A	120	-	-	-	-	-
719	701	U	12	-18.57	-0.71	35.2	-8.58	-0.07
719	731	U	62	-24.17	-0.88	27.49	-54.28	-0.45
719	764	U	18	-28.29	-0.69	39.51	-12.34	-0.1
719	NoBP	A	4	-29.0	-0.57	33.66	-2.27	-0.02
719	789	U	24	-29.71	-0.61	31.32	-14.62	-0.12

i-nuc	BP(j)	Nuc	#BP_Win	avgMFE	avgZ	avgED	SumZ	SumZ/#TotalWindows	BPs= 3
nt-720	-	C	120	-	-	-	-	-
720	NoBP	C	13	-20.78	-0.65	36.09	-8.48	-0.07
720	730	G	63	-24.08	-0.86	27.65	-54.46	-0.45
720	762	G	18	-28.29	-0.69	39.51	-12.34	-0.1
720	788	G	26	-29.71	-0.61	30.76	-15.85	-0.13

i-nuc	BP(j)	Nuc	#BP_Win	avgMFE	avgZ	avgED	SumZ	SumZ/#TotalWindows	BPs= 3
nt-721	-	A	120	-	-	-	-	-
721	NoBP	A	12	-20.84	-0.56	35.47	-6.69	-0.06
721	729	U	63	-24.08	-0.86	27.65	-54.46	-0.45
721	761	U	18	-28.29	-0.69	39.51	-12.34	-0.1
721	787	U	27	-29.69	-0.61	31.14	-16.51	-0.14

i-nuc	BP(j)	Nuc	#BP_Win	avgMFE	avgZ	avgED	SumZ	SumZ/#TotalWindows	BPs= 3
nt-722	-	C	120	-	-	-	-	-
722	NoBP	C	11	-21.05	-0.48	33.97	-5.23	-0.04
722	728	G	63	-24.08	-0.86	27.65	-54.46	-0.45
722	760	G	18	-28.29	-0.69	39.51	-12.34	-0.1
722	786	G	28	-29.61	-0.6	31.65	-16.89	-0.14

i-nuc	BP(j)	Nuc	#BP_Win	avgMFE	avgZ	avgED	SumZ	SumZ/#TotalWindows	BPs= 2
nt-723	-	C	120	-	-	-	-	-
723	NoBP	C	74	-23.76	-0.79	28.42	-58.63	-0.49
723	759	G	18	-28.29	-0.69	39.51	-12.34	-0.1
723	785	G	28	-29.61	-0.6	31.65	-16.89	-0.14

i-nuc	BP(j)	Nuc	#BP_Win	avgMFE	avgZ	avgED	SumZ	SumZ/#TotalWindows	BPs= 2
nt-724	-	U	120	-	-	-	-	-
724	NoBP	U	74	-23.89	-0.78	28.18	-57.61	-0.48
724	758	A	18	-28.29	-0.69	39.51	-12.34	-0.1
724	784	G	28	-29.61	-0.6	31.65	-16.89	-0.14

i-nuc	BP(j)	Nuc	#BP_Win	avgMFE	avgZ	avgED	SumZ	SumZ/#TotalWindows	BPs= 2
nt-725	-	G	120	-	-	-	-	-
725	NoBP	G	86	-24.64	-0.8	30.56	-69.13	-0.58
725	783	U	28	-29.61	-0.6	31.65	-16.89	-0.14
725	778	U	6	-28.27	-0.07	24.29	-0.4	-0.0

i-nuc	BP(j)	Nuc	#BP_Win	avgMFE	avgZ	avgED	SumZ	SumZ/#TotalWindows	BPs= 2
nt-726	-	A	120	-	-	-	-	-
726	NoBP	A	85	-24.72	-0.81	30.51	-68.48	-0.57
726	782	U	28	-29.61	-0.6	31.65	-16.89	-0.14
726	777	U	7	-28.61	-0.15	22.81	-1.02	-0.01

i-nuc	BP(j)	Nuc	#BP_Win	avgMFE	avgZ	avgED	SumZ	SumZ/#TotalWindows	BPs= 2
nt-727	-	A	120	-	-	-	-	-
727	NoBP	A	84	-24.79	-0.81	30.46	-67.97	-0.57
727	781	U	28	-29.61	-0.6	31.65	-16.89	-0.14
727	776	U	8	-28.84	-0.19	22.09	-1.55	-0.01

i-nuc	BP(j)	Nuc	#BP_Win	avgMFE	avgZ	avgED	SumZ	SumZ/#TotalWindows	BPs= 3
nt-728	-	G	120	-	-	-	-	-
728	NoBP	G	21	-27.46	-0.64	38.17	-13.52	-0.11
728	722	C	63	-24.08	-0.86	27.65	-54.46	-0.45
728	780	C	28	-29.61	-0.6	31.65	-16.89	-0.14
728	775	C	8	-28.84	-0.19	22.09	-1.55	-0.01

i-nuc	BP(j)	Nuc	#BP_Win	avgMFE	avgZ	avgED	SumZ	SumZ/#TotalWindows	BPs= 4
nt-729	-	U	120	-	-	-	-	-
729	NoBP	U	3	-26.4	-0.46	25.33	-1.37	-0.01
729	721	A	63	-24.08	-0.86	27.65	-54.46	-0.45
729	755	A	18	-28.29	-0.69	39.51	-12.34	-0.1
729	779	G	28	-29.61	-0.6	31.65	-16.89	-0.14
729	774	G	8	-28.84	-0.19	22.09	-1.55	-0.01

i-nuc	BP(j)	Nuc	#BP_Win	avgMFE	avgZ	avgED	SumZ	SumZ/#TotalWindows	BPs= 3
nt-730	-	G	120	-	-	-	-	-
730	720	C	63	-24.08	-0.86	27.65	-54.46	-0.45
730	754	U	18	-28.29	-0.69	39.51	-12.34	-0.1
730	771	U	39	-29.5	-0.51	28.81	-19.92	-0.17

i-nuc	BP(j)	Nuc	#BP_Win	avgMFE	avgZ	avgED	SumZ	SumZ/#TotalWindows	BPs= 3
nt-731	-	U	120	-	-	-	-	-
731	719	A	62	-24.17	-0.88	27.49	-54.28	-0.45
731	753	A	18	-28.29	-0.69	39.51	-12.34	-0.1
731	770	A	40	-29.48	-0.5	28.96	-19.98	-0.17

i-nuc	BP(j)	Nuc	#BP_Win	avgMFE	avgZ	avgED	SumZ	SumZ/#TotalWindows	BPs= 3
nt-732	-	U	120	-	-	-	-	-
732	NoBP	U	50	-24.09	-0.91	25.93	-45.45	-0.38
732	718	A	12	-25.42	-0.74	33.16	-8.89	-0.07
732	752	A	18	-28.29	-0.69	39.51	-12.34	-0.1
732	769	A	40	-29.48	-0.5	28.96	-19.98	-0.17

i-nuc	BP(j)	Nuc	#BP_Win	avgMFE	avgZ	avgED	SumZ	SumZ/#TotalWindows	BPs= 4
nt-733	-	C	120	-	-	-	-	-
733	NoBP	C	32	-27.13	-0.71	35.65	-22.84	-0.19
733	696	G	33	-20.91	-0.7	26.23	-23.24	-0.19
733	768	G	40	-29.48	-0.5	28.96	-19.98	-0.17
733	742	G	14	-31.72	-1.48	24.23	-20.79	-0.17
733	716	G	1	-28.2	-0.16	38.7	-0.16	-0.0

i-nuc	BP(j)	Nuc	#BP_Win	avgMFE	avgZ	avgED	SumZ	SumZ/#TotalWindows	BPs= 4
nt-734	-	U	120	-	-	-	-	-
734	NoBP	U	15	-26.62	-0.73	29.86	-11.0	-0.09
734	695	A	33	-20.91	-0.7	26.23	-23.24	-0.19
734	750	A	18	-28.29	-0.69	39.51	-12.34	-0.1
734	767	G	40	-29.48	-0.5	28.96	-19.98	-0.17
734	741	A	14	-31.72	-1.48	24.23	-20.79	-0.17

i-nuc	BP(j)	Nuc	#BP_Win	avgMFE	avgZ	avgED	SumZ	SumZ/#TotalWindows	BPs= 5
nt-735	-	U	120	-	-	-	-	-
735	NoBP	U	14	-27.49	-0.84	28.05	-11.7	-0.1
735	694	A	33	-20.91	-0.7	26.23	-23.24	-0.19
735	749	A	18	-28.29	-0.69	39.51	-12.34	-0.1
735	766	G	40	-29.48	-0.5	28.96	-19.98	-0.17
735	740	A	14	-31.72	-1.48	24.23	-20.79	-0.17
735	712	A	1	-28.2	-0.16	38.7	-0.16	-0.0

i-nuc	BP(j)	Nuc	#BP_Win	avgMFE	avgZ	avgED	SumZ	SumZ/#TotalWindows	BPs= 3
nt-736	-	G	120	-	-	-	-	-
736	NoBP	G	68	-29.74	-0.79	27.58	-53.64	-0.45
736	693	C	33	-20.91	-0.7	26.23	-23.24	-0.19
736	748	C	18	-28.29	-0.69	39.51	-12.34	-0.1
736	711	C	1	-28.2	-0.16	38.7	-0.16	-0.0

i-nuc	BP(j)	Nuc	#BP_Win	avgMFE	avgZ	avgED	SumZ	SumZ/#TotalWindows	BPs= 5
nt-737	-	G	120	-	-	-	-	-
737	692	C	33	-20.91	-0.7	26.23	-23.24	-0.19
737	NoBP	G	61	-29.81	-0.82	27.9	-50.24	-0.42
737	747	U	18	-28.29	-0.69	39.51	-12.34	-0.1
737	710	U	1	-28.2	-0.16	38.7	-0.16	-0.0
737	717	C	1	-28.4	-0.13	43.45	-0.13	-0.0
737	851	C	6	-31.72	-0.8	19.51	-4.83	-0.04

i-nuc	BP(j)	Nuc	#BP_Win	avgMFE	avgZ	avgED	SumZ	SumZ/#TotalWindows	BPs= 4
nt-738	-	U	120	-	-	-	-	-
738	691	A	32	-20.93	-0.71	26.2	-22.8	-0.19
738	NoBP	U	80	-29.49	-0.8	30.36	-63.61	-0.53
738	709	A	1	-28.2	-0.16	38.7	-0.16	-0.0
738	716	G	1	-28.4	-0.13	43.45	-0.13	-0.0
738	850	G	6	-31.72	-0.8	19.51	-4.83	-0.04

i-nuc	BP(j)	Nuc	#BP_Win	avgMFE	avgZ	avgED	SumZ	SumZ/#TotalWindows	BPs= 4
nt-739	-	A	120	-	-	-	-	-
739	690	U	31	-20.97	-0.72	26.03	-22.44	-0.19
739	NoBP	A	81	-29.53	-0.8	30.16	-65.09	-0.54
739	708	U	1	-28.2	-0.16	38.7	-0.16	-0.0
739	715	U	1	-28.4	-0.13	43.45	-0.13	-0.0
739	849	U	6	-31.72	-0.8	19.51	-4.83	-0.04

i-nuc	BP(j)	Nuc	#BP_Win	avgMFE	avgZ	avgED	SumZ	SumZ/#TotalWindows	BPs= 5
nt-740	-	A	120	-	-	-	-	-
740	NoBP	A	33	-24.81	-0.71	33.8	-23.45	-0.2
740	679	U	16	-21.75	-0.66	25.92	-10.64	-0.09
740	765	U	50	-29.47	-0.68	28.11	-33.76	-0.28
740	735	U	14	-31.72	-1.48	24.23	-20.79	-0.17
740	714	U	1	-28.4	-0.13	43.45	-0.13	-0.0
740	848	U	6	-31.72	-0.8	19.51	-4.83	-0.04

i-nuc	BP(j)	Nuc	#BP_Win	avgMFE	avgZ	avgED	SumZ	SumZ/#TotalWindows	BPs= 4
nt-741	-	A	120	-	-	-	-	-
741	NoBP	A	38	-25.98	-0.72	31.79	-27.27	-0.23
741	678	U	16	-21.75	-0.66	25.92	-10.64	-0.09
741	764	U	51	-29.55	-0.69	28.05	-35.22	-0.29
741	734	U	14	-31.72	-1.48	24.23	-20.79	-0.17
741	713	U	1	-28.4	-0.13	43.45	-0.13	-0.0

i-nuc	BP(j)	Nuc	#BP_Win	avgMFE	avgZ	avgED	SumZ	SumZ/#TotalWindows	BPs= 2
nt-742	-	G	120	-	-	-	-	-
742	NoBP	G	54	-24.86	-0.69	30.47	-37.03	-0.31
742	763	C	52	-29.61	-0.7	28.08	-36.52	-0.3
742	733	C	14	-31.72	-1.48	24.23	-20.79	-0.17

i-nuc	BP(j)	Nuc	#BP_Win	avgMFE	avgZ	avgED	SumZ	SumZ/#TotalWindows	BPs= 3
nt-743	-	U	120	-	-	-	-	-
743	NoBP	U	46	-27.37	-0.93	31.65	-42.67	-0.36
743	676	A	16	-21.75	-0.66	25.92	-10.64	-0.09
743	762	G	52	-29.61	-0.7	28.08	-36.52	-0.3
743	845	A	6	-31.72	-0.8	19.51	-4.83	-0.04

i-nuc	BP(j)	Nuc	#BP_Win	avgMFE	avgZ	avgED	SumZ	SumZ/#TotalWindows	BPs= 2
nt-744	-	C	120	-	-	-	-	-
744	NoBP	C	98	-28.67	-0.81	29.81	-79.68	-0.66
744	675	G	16	-21.75	-0.66	25.92	-10.64	-0.09
744	844	G	6	-31.72	-0.8	19.51	-4.83	-0.04

i-nuc	BP(j)	Nuc	#BP_Win	avgMFE	avgZ	avgED	SumZ	SumZ/#TotalWindows	BPs= 3
nt-745	-	C	120	-	-	-	-	-
745	NoBP	C	27	-25.33	-0.71	36.22	-19.05	-0.16
745	674	G	16	-21.75	-0.66	25.92	-10.64	-0.09
745	760	G	71	-30.1	-0.86	27.43	-61.06	-0.51
745	843	G	6	-31.72	-0.8	19.51	-4.83	-0.04

i-nuc	BP(j)	Nuc	#BP_Win	avgMFE	avgZ	avgED	SumZ	SumZ/#TotalWindows	BPs= 3
nt-746	-	C	120	-	-	-	-	-
746	NoBP	C	27	-25.7	-0.7	36.62	-18.96	-0.16
746	673	G	16	-21.75	-0.66	25.92	-10.64	-0.09
746	759	G	71	-30.1	-0.86	27.43	-61.06	-0.51
746	842	G	6	-31.72	-0.8	19.51	-4.83	-0.04

i-nuc	BP(j)	Nuc	#BP_Win	avgMFE	avgZ	avgED	SumZ	SumZ/#TotalWindows	BPs= 3
nt-747	-	U	120	-	-	-	-	-
747	NoBP	U	15	-25.69	-0.74	27.4	-11.15	-0.09
747	672	A	16	-21.75	-0.66	25.92	-10.64	-0.09
747	758	A	71	-30.1	-0.86	27.43	-61.06	-0.51
747	737	G	18	-28.29	-0.69	39.51	-12.34	-0.1

i-nuc	BP(j)	Nuc	#BP_Win	avgMFE	avgZ	avgED	SumZ	SumZ/#TotalWindows	BPs= 2
nt-748	-	C	120	-	-	-	-	-
748	NoBP	C	31	-23.98	-0.69	26.84	-21.47	-0.18
748	757	G	71	-30.1	-0.86	27.43	-61.06	-0.51
748	736	G	18	-28.29	-0.69	39.51	-12.34	-0.1

i-nuc	BP(j)	Nuc	#BP_Win	avgMFE	avgZ	avgED	SumZ	SumZ/#TotalWindows	BPs= 1
nt-749	-	A	120	-	-	-	-	-
749	NoBP	A	102	-28.34	-0.8	27.3	-82.1	-0.68
749	735	U	18	-28.29	-0.69	39.51	-12.34	-0.1

i-nuc	BP(j)	Nuc	#BP_Win	avgMFE	avgZ	avgED	SumZ	SumZ/#TotalWindows	BPs= 1
nt-750	-	A	120	-	-	-	-	-
750	NoBP	A	102	-28.44	-0.8	27.33	-81.57	-0.68
750	734	U	18	-28.29	-0.69	39.51	-12.34	-0.1

i-nuc	BP(j)	Nuc	#BP_Win	avgMFE	avgZ	avgED	SumZ	SumZ/#TotalWindows	BPs= 0
nt-751	-	A	120	-	-	-	-	-
751	NoBP	A	120	-28.51	-0.78	29.15	-93.58	-0.78

i-nuc	BP(j)	Nuc	#BP_Win	avgMFE	avgZ	avgED	SumZ	SumZ/#TotalWindows	BPs= 1
nt-752	-	A	120	-	-	-	-	-
752	NoBP	A	102	-28.66	-0.79	27.36	-80.85	-0.67
752	732	U	18	-28.29	-0.69	39.51	-12.34	-0.1

i-nuc	BP(j)	Nuc	#BP_Win	avgMFE	avgZ	avgED	SumZ	SumZ/#TotalWindows	BPs= 2
nt-753	-	A	120	-	-	-	-	-
753	NoBP	A	96	-28.58	-0.79	27.9	-75.66	-0.63
753	731	U	18	-28.29	-0.69	39.51	-12.34	-0.1
753	838	U	6	-31.72	-0.8	19.51	-4.83	-0.04

i-nuc	BP(j)	Nuc	#BP_Win	avgMFE	avgZ	avgED	SumZ	SumZ/#TotalWindows	BPs= 2
nt-754	-	U	120	-	-	-	-	-
754	NoBP	U	96	-28.7	-0.78	27.95	-75.19	-0.63
754	730	G	18	-28.29	-0.69	39.51	-12.34	-0.1
754	837	A	6	-31.72	-0.8	19.51	-4.83	-0.04

i-nuc	BP(j)	Nuc	#BP_Win	avgMFE	avgZ	avgED	SumZ	SumZ/#TotalWindows	BPs= 2
nt-755	-	A	120	-	-	-	-	-
755	NoBP	A	96	-28.83	-0.78	28.02	-75.09	-0.63
755	729	U	18	-28.29	-0.69	39.51	-12.34	-0.1
755	836	U	6	-31.72	-0.8	19.51	-4.83	-0.04

i-nuc	BP(j)	Nuc	#BP_Win	avgMFE	avgZ	avgED	SumZ	SumZ/#TotalWindows	BPs= 3
nt-756	-	G	120	-	-	-	-	-
756	NoBP	G	96	-29.47	-0.78	30.24	-75.28	-0.63
756	663	C	12	-23.17	-0.82	25.55	-9.82	-0.08
756	835	C	6	-31.72	-0.8	19.51	-4.83	-0.04
756	869	C	6	-30.53	-0.38	32.97	-2.31	-0.02

i-nuc	BP(j)	Nuc	#BP_Win	avgMFE	avgZ	avgED	SumZ	SumZ/#TotalWindows	BPs= 5
nt-757	-	G	120	-	-	-	-	-
757	NoBP	G	20	-27.85	-0.63	38.89	-12.59	-0.1
757	662	C	12	-23.17	-0.82	25.55	-9.82	-0.08
757	748	C	71	-30.1	-0.86	27.43	-61.06	-0.51
757	834	C	6	-31.72	-0.8	19.51	-4.83	-0.04
757	778	U	5	-29.6	-0.38	37.71	-1.91	-0.02
757	868	C	6	-30.53	-0.38	32.97	-2.31	-0.02

i-nuc	BP(j)	Nuc	#BP_Win	avgMFE	avgZ	avgED	SumZ	SumZ/#TotalWindows	BPs= 5
nt-758	-	A	120	-	-	-	-	-
758	661	U	12	-23.17	-0.82	25.55	-9.82	-0.08
758	747	U	71	-30.1	-0.86	27.43	-61.06	-0.51
758	724	U	18	-28.29	-0.69	39.51	-12.34	-0.1
758	833	U	6	-31.72	-0.8	19.51	-4.83	-0.04
758	777	U	5	-29.6	-0.38	37.71	-1.91	-0.02
758	NoBP	A	8	-30.48	-0.42	34.27	-3.32	-0.03

i-nuc	BP(j)	Nuc	#BP_Win	avgMFE	avgZ	avgED	SumZ	SumZ/#TotalWindows	BPs= 5
nt-759	-	G	120	-	-	-	-	-
759	NoBP	G	10	-30.18	-0.69	25.17	-6.93	-0.06
759	660	U	10	-23.88	-0.91	25.73	-9.1	-0.08
759	746	C	71	-30.1	-0.86	27.43	-61.06	-0.51
759	723	C	18	-28.29	-0.69	39.51	-12.34	-0.1
759	776	U	5	-29.6	-0.38	37.71	-1.91	-0.02
759	864	C	6	-30.53	-0.38	32.97	-2.31	-0.02

i-nuc	BP(j)	Nuc	#BP_Win	avgMFE	avgZ	avgED	SumZ	SumZ/#TotalWindows	BPs= 6
nt-760	-	G	120	-	-	-	-	-
760	NoBP	G	5	-28.86	-0.65	30.12	-3.24	-0.03
760	659	U	9	-24.24	-0.97	25.65	-8.77	-0.07
760	745	C	71	-30.1	-0.86	27.43	-61.06	-0.51
760	722	C	18	-28.29	-0.69	39.51	-12.34	-0.1
760	831	U	6	-31.72	-0.8	19.51	-4.83	-0.04
760	775	C	5	-29.6	-0.38	37.71	-1.91	-0.02
760	863	C	6	-30.53	-0.38	32.97	-2.31	-0.02

i-nuc	BP(j)	Nuc	#BP_Win	avgMFE	avgZ	avgED	SumZ	SumZ/#TotalWindows	BPs= 6
nt-761	-	U	120	-	-	-	-	-
761	658	A	9	-24.24	-0.97	25.65	-8.77	-0.07
761	NoBP	U	61	-29.82	-0.69	28.17	-42.38	-0.35
761	721	A	18	-28.29	-0.69	39.51	-12.34	-0.1
761	698	A	14	-31.72	-1.48	24.23	-20.79	-0.17
761	816	A	7	-30.53	-0.68	32.09	-4.76	-0.04
761	830	A	6	-31.72	-0.8	19.51	-4.83	-0.04
761	774	G	5	-29.6	-0.38	37.71	-1.91	-0.02

i-nuc	BP(j)	Nuc	#BP_Win	avgMFE	avgZ	avgED	SumZ	SumZ/#TotalWindows	BPs= 8
nt-762	-	G	120	-	-	-	-	-
762	657	C	8	-24.55	-1.02	25.97	-8.14	-0.07
762	743	U	52	-29.61	-0.7	28.08	-36.52	-0.3
762	720	C	18	-28.29	-0.69	39.51	-12.34	-0.1
762	697	C	14	-31.72	-1.48	24.23	-20.79	-0.17
762	815	U	13	-31.08	-0.74	26.29	-9.59	-0.08
762	773	U	5	-29.6	-0.38	37.71	-1.91	-0.02
762	862	U	6	-30.53	-0.38	32.97	-2.31	-0.02
762	NoBP	G	1	-30.9	-0.67	33.96	-0.67	-0.01
762	879	C	3	-33.0	-1.49	12.83	-4.46	-0.04

i-nuc	BP(j)	Nuc	#BP_Win	avgMFE	avgZ	avgED	SumZ	SumZ/#TotalWindows	BPs= 6
nt-763	-	C	120	-	-	-	-	-
763	NoBP	C	27	-27.54	-0.78	35.01	-21.02	-0.18
763	742	G	52	-29.61	-0.7	28.08	-36.52	-0.3
763	696	G	14	-31.72	-1.48	24.23	-20.79	-0.17
763	814	G	13	-31.08	-0.74	26.29	-9.59	-0.08
763	772	G	5	-29.6	-0.38	37.71	-1.91	-0.02
763	861	G	6	-30.53	-0.38	32.97	-2.31	-0.02
763	878	G	3	-33.0	-1.49	12.83	-4.46	-0.04

i-nuc	BP(j)	Nuc	#BP_Win	avgMFE	avgZ	avgED	SumZ	SumZ/#TotalWindows	BPs= 6
nt-764	-	U	120	-	-	-	-	-
764	NoBP	U	19	-28.55	-0.62	32.7	-11.76	-0.1
764	741	A	51	-29.55	-0.69	28.05	-35.22	-0.29
764	719	A	18	-28.29	-0.69	39.51	-12.34	-0.1
764	695	A	14	-31.72	-1.48	24.23	-20.79	-0.17
764	813	G	13	-31.08	-0.74	26.29	-9.59	-0.08
764	877	A	3	-33.0	-1.49	12.83	-4.46	-0.04
764	878	G	2	-31.1	-1.1	10.64	-2.21	-0.02

i-nuc	BP(j)	Nuc	#BP_Win	avgMFE	avgZ	avgED	SumZ	SumZ/#TotalWindows	BPs= 5
nt-765	-	U	120	-	-	-	-	-
765	NoBP	U	21	-29.49	-0.75	30.08	-15.75	-0.13
765	740	A	50	-29.47	-0.68	28.11	-33.76	-0.28
765	718	A	18	-28.29	-0.69	39.51	-12.34	-0.1
765	694	A	14	-31.72	-1.48	24.23	-20.79	-0.17
765	812	A	13	-31.08	-0.74	26.29	-9.59	-0.08
765	877	A	4	-30.95	-0.94	16.43	-3.77	-0.03

i-nuc	BP(j)	Nuc	#BP_Win	avgMFE	avgZ	avgED	SumZ	SumZ/#TotalWindows	BPs= 9
nt-766	-	G	120	-	-	-	-	-
766	NoBP	G	11	-28.27	-0.68	31.63	-7.47	-0.06
766	663	C	7	-27.89	-1.35	29.22	-9.47	-0.08
766	717	C	18	-28.29	-0.69	39.51	-12.34	-0.1
766	735	U	40	-29.48	-0.5	28.96	-19.98	-0.17
766	693	C	14	-31.72	-1.48	24.23	-20.79	-0.17
766	811	U	13	-31.08	-0.74	26.29	-9.59	-0.08
766	859	U	3	-33.53	-1.52	22.67	-4.56	-0.04
766	858	C	6	-30.53	-0.38	32.97	-2.31	-0.02
766	876	C	5	-30.76	-0.92	15.32	-4.6	-0.04
766	875	C	3	-33.0	-1.49	12.83	-4.46	-0.04

i-nuc	BP(j)	Nuc	#BP_Win	avgMFE	avgZ	avgED	SumZ	SumZ/#TotalWindows	BPs= 9
nt-767	-	G	120	-	-	-	-	-
767	NoBP	G	27	-28.24	-0.64	37.75	-17.22	-0.14
767	662	C	7	-27.89	-1.35	29.22	-9.47	-0.08
767	734	U	40	-29.48	-0.5	28.96	-19.98	-0.17
767	692	C	14	-31.72	-1.48	24.23	-20.79	-0.17
767	810	U	13	-31.08	-0.74	26.29	-9.59	-0.08
767	858	C	4	-33.42	-1.51	20.42	-6.04	-0.05
767	857	U	6	-30.53	-0.38	32.97	-2.31	-0.02
767	875	C	5	-30.76	-0.92	15.32	-4.6	-0.04
767	874	C	3	-33.0	-1.49	12.83	-4.46	-0.04
767	876	C	1	-26.7	-0.28	23.0	-0.28	-0.0

i-nuc	BP(j)	Nuc	#BP_Win	avgMFE	avgZ	avgED	SumZ	SumZ/#TotalWindows	BPs= 8
nt-768	-	G	120	-	-	-	-	-
768	NoBP	G	25	-30.62	-1.14	26.58	-28.51	-0.24
768	661	U	7	-27.89	-1.35	29.22	-9.47	-0.08
768	715	U	18	-28.29	-0.69	39.51	-12.34	-0.1
768	733	C	40	-29.48	-0.5	28.96	-19.98	-0.17
768	809	C	13	-31.08	-0.74	26.29	-9.59	-0.08
768	857	U	5	-33.04	-1.41	19.47	-7.07	-0.06
768	856	U	6	-30.53	-0.38	32.97	-2.31	-0.02
768	874	C	5	-30.76	-0.92	15.32	-4.6	-0.04
768	875	C	1	-26.7	-0.28	23.0	-0.28	-0.0

i-nuc	BP(j)	Nuc	#BP_Win	avgMFE	avgZ	avgED	SumZ	SumZ/#TotalWindows	BPs= 7
nt-769	-	A	120	-	-	-	-	-
769	NoBP	A	26	-30.61	-1.08	24.11	-28.12	-0.23
769	660	U	7	-27.89	-1.35	29.22	-9.47	-0.08
769	714	U	18	-28.29	-0.69	39.51	-12.34	-0.1
769	732	U	40	-29.48	-0.5	28.96	-19.98	-0.17
769	804	U	5	-30.14	-1.03	24.21	-5.15	-0.04
769	808	U	13	-31.08	-0.74	26.29	-9.59	-0.08
769	856	U	5	-33.04	-1.41	19.47	-7.07	-0.06
769	855	U	6	-30.53	-0.38	32.97	-2.31	-0.02

i-nuc	BP(j)	Nuc	#BP_Win	avgMFE	avgZ	avgED	SumZ	SumZ/#TotalWindows	BPs= 8
nt-770	-	A	120	-	-	-	-	-
770	659	U	7	-27.89	-1.35	29.22	-9.47	-0.08
770	713	U	18	-28.29	-0.69	39.51	-12.34	-0.1
770	731	U	40	-29.48	-0.5	28.96	-19.98	-0.17
770	690	U	9	-32.6	-1.74	24.24	-15.64	-0.13
770	803	U	5	-30.14	-1.03	24.21	-5.15	-0.04
770	NoBP	A	18	-30.67	-0.64	29.46	-11.5	-0.1
770	855	U	5	-33.04	-1.41	19.47	-7.07	-0.06
770	854	U	6	-30.53	-0.38	32.97	-2.31	-0.02
770	871	U	12	-29.57	-0.86	16.88	-10.34	-0.09

i-nuc	BP(j)	Nuc	#BP_Win	avgMFE	avgZ	avgED	SumZ	SumZ/#TotalWindows	BPs= 6
nt-771	-	U	120	-	-	-	-	-
771	658	A	6	-28.38	-1.46	26.95	-8.76	-0.07
771	712	A	18	-28.29	-0.69	39.51	-12.34	-0.1
771	730	G	39	-29.5	-0.51	28.81	-19.92	-0.17
771	689	A	9	-32.6	-1.74	24.24	-15.64	-0.13
771	802	A	5	-30.14	-1.03	24.21	-5.15	-0.04
771	NoBP	U	31	-30.75	-0.68	28.52	-21.04	-0.18
771	870	A	12	-29.57	-0.86	16.88	-10.34	-0.09

i-nuc	BP(j)	Nuc	#BP_Win	avgMFE	avgZ	avgED	SumZ	SumZ/#TotalWindows	BPs= 8
nt-772	-	G	120	-	-	-	-	-
772	657	C	5	-28.86	-1.55	24.21	-7.75	-0.06
772	711	C	18	-28.29	-0.69	39.51	-12.34	-0.1
772	NoBP	G	42	-29.23	-0.48	28.73	-20.32	-0.17
772	688	C	9	-32.6	-1.74	24.24	-15.64	-0.13
772	801	C	5	-30.14	-1.03	24.21	-5.15	-0.04
772	803	U	13	-31.08	-0.74	26.29	-9.59	-0.08
772	853	C	11	-31.67	-0.85	26.84	-9.38	-0.08
772	763	C	5	-29.6	-0.38	37.71	-1.91	-0.02
772	869	C	12	-29.57	-0.86	16.88	-10.34	-0.09

i-nuc	BP(j)	Nuc	#BP_Win	avgMFE	avgZ	avgED	SumZ	SumZ/#TotalWindows	BPs= 3
nt-773	-	U	120	-	-	-	-	-
773	NoBP	U	91	-29.4	-0.77	28.35	-70.38	-0.59
773	802	A	13	-31.08	-0.74	26.29	-9.59	-0.08
773	852	A	11	-31.67	-0.85	26.84	-9.38	-0.08
773	762	G	5	-29.6	-0.38	37.71	-1.91	-0.02

i-nuc	BP(j)	Nuc	#BP_Win	avgMFE	avgZ	avgED	SumZ	SumZ/#TotalWindows	BPs= 9
nt-774	-	G	120	-	-	-	-	-
774	NoBP	G	36	-29.6	-0.67	30.08	-24.05	-0.2
774	707	C	18	-28.29	-0.69	39.51	-12.34	-0.1
774	687	U	8	-32.9	-1.81	23.72	-14.44	-0.12
774	799	C	5	-30.14	-1.03	24.21	-5.15	-0.04
774	801	C	13	-31.08	-0.74	26.29	-9.59	-0.08
774	729	U	8	-28.84	-0.19	22.09	-1.55	-0.01
774	851	C	11	-31.67	-0.85	26.84	-9.38	-0.08
774	761	U	5	-29.6	-0.38	37.71	-1.91	-0.02
774	868	C	12	-29.57	-0.86	16.88	-10.34	-0.09
774	879	C	4	-24.2	-0.33	23.69	-1.33	-0.01

i-nuc	BP(j)	Nuc	#BP_Win	avgMFE	avgZ	avgED	SumZ	SumZ/#TotalWindows	BPs= 7
nt-775	-	C	120	-	-	-	-	-
775	NoBP	C	54	-29.91	-0.7	28.62	-37.96	-0.32
775	706	G	18	-28.29	-0.69	39.51	-12.34	-0.1
775	686	G	8	-32.9	-1.81	23.72	-14.44	-0.12
775	728	G	8	-28.84	-0.19	22.09	-1.55	-0.01
775	850	G	11	-31.67	-0.85	26.84	-9.38	-0.08
775	760	G	5	-29.6	-0.38	37.71	-1.91	-0.02
775	867	G	12	-29.57	-0.86	16.88	-10.34	-0.09
775	878	G	4	-24.2	-0.33	23.69	-1.33	-0.01

i-nuc	BP(j)	Nuc	#BP_Win	avgMFE	avgZ	avgED	SumZ	SumZ/#TotalWindows	BPs= 5
nt-776	-	U	120	-	-	-	-	-
776	NoBP	U	78	-30.06	-0.74	26.64	-58.02	-0.48
776	705	A	18	-28.29	-0.69	39.51	-12.34	-0.1
776	685	A	7	-33.19	-1.88	22.44	-13.17	-0.11
776	727	A	8	-28.84	-0.19	22.09	-1.55	-0.01
776	759	G	5	-29.6	-0.38	37.71	-1.91	-0.02
776	877	A	4	-24.2	-0.33	23.69	-1.33	-0.01

i-nuc	BP(j)	Nuc	#BP_Win	avgMFE	avgZ	avgED	SumZ	SumZ/#TotalWindows	BPs= 5
nt-777	-	U	120	-	-	-	-	-
777	NoBP	U	97	-29.5	-0.7	28.04	-67.84	-0.57
777	668	A	2	-27.25	-0.65	40.18	-1.3	-0.01
777	699	A	3	-31.0	-1.26	42.67	-3.77	-0.03
777	684	A	6	-33.48	-1.97	21.55	-11.84	-0.1
777	726	A	7	-28.61	-0.15	22.81	-1.02	-0.01
777	758	A	5	-29.6	-0.38	37.71	-1.91	-0.02

i-nuc	BP(j)	Nuc	#BP_Win	avgMFE	avgZ	avgED	SumZ	SumZ/#TotalWindows	BPs= 5
nt-778	-	U	120	-	-	-	-	-
778	NoBP	U	99	-29.55	-0.71	27.56	-70.6	-0.59
778	667	A	2	-27.25	-0.65	40.18	-1.3	-0.01
778	698	A	3	-31.0	-1.26	42.67	-3.77	-0.03
778	683	A	5	-33.72	-2.04	22.18	-10.22	-0.09
778	725	G	6	-28.27	-0.07	24.29	-0.4	-0.0
778	757	G	5	-29.6	-0.38	37.71	-1.91	-0.02

i-nuc	BP(j)	Nuc	#BP_Win	avgMFE	avgZ	avgED	SumZ	SumZ/#TotalWindows	BPs= 4
nt-779	-	G	120	-	-	-	-	-
779	NoBP	G	5	-26.9	-0.54	37.81	-2.69	-0.02
779	666	U	2	-27.25	-0.65	40.18	-1.3	-0.01
779	729	U	28	-29.61	-0.6	31.65	-16.89	-0.14
779	697	C	3	-31.0	-1.26	42.67	-3.77	-0.03
779	798	C	82	-29.89	-0.79	25.31	-64.44	-0.54

i-nuc	BP(j)	Nuc	#BP_Win	avgMFE	avgZ	avgED	SumZ	SumZ/#TotalWindows	BPs= 4
nt-780	-	C	120	-	-	-	-	-
780	NoBP	C	4	-26.9	-0.52	38.48	-2.06	-0.02
780	665	G	2	-27.25	-0.65	40.18	-1.3	-0.01
780	728	G	28	-29.61	-0.6	31.65	-16.89	-0.14
780	696	G	3	-31.0	-1.26	42.67	-3.77	-0.03
780	797	G	83	-29.83	-0.78	25.33	-65.11	-0.54

i-nuc	BP(j)	Nuc	#BP_Win	avgMFE	avgZ	avgED	SumZ	SumZ/#TotalWindows	BPs= 4
nt-781	-	U	120	-	-	-	-	-
781	664	A	2	-27.25	-0.65	40.18	-1.3	-0.01
781	NoBP	U	4	-26.3	-0.46	36.69	-1.85	-0.02
781	727	A	28	-29.61	-0.6	31.65	-16.89	-0.14
781	695	A	3	-31.0	-1.26	42.67	-3.77	-0.03
781	796	A	83	-29.83	-0.78	25.33	-65.11	-0.54

i-nuc	BP(j)	Nuc	#BP_Win	avgMFE	avgZ	avgED	SumZ	SumZ/#TotalWindows	BPs= 4
nt-782	-	U	120	-	-	-	-	-
782	NoBP	U	4	-27.02	-0.58	40.27	-2.3	-0.02
782	726	A	28	-29.61	-0.6	31.65	-16.89	-0.14
782	694	A	3	-31.0	-1.26	42.67	-3.77	-0.03
782	795	A	83	-29.83	-0.78	25.33	-65.11	-0.54
782	878	G	2	-24.4	-0.26	24.08	-0.52	-0.0

i-nuc	BP(j)	Nuc	#BP_Win	avgMFE	avgZ	avgED	SumZ	SumZ/#TotalWindows	BPs= 3
nt-783	-	U	120	-	-	-	-	-
783	NoBP	U	6	-28.95	-0.89	41.6	-5.32	-0.04
783	725	G	28	-29.61	-0.6	31.65	-16.89	-0.14
783	794	A	83	-29.83	-0.78	25.33	-65.11	-0.54
783	877	A	3	-24.27	-0.19	23.87	-0.56	-0.0

i-nuc	BP(j)	Nuc	#BP_Win	avgMFE	avgZ	avgED	SumZ	SumZ/#TotalWindows	BPs= 3
nt-784	-	G	120	-	-	-	-	-
784	NoBP	G	5	-29.36	-0.94	41.64	-4.7	-0.04
784	724	U	28	-29.61	-0.6	31.65	-16.89	-0.14
784	793	C	83	-29.83	-0.78	25.33	-65.11	-0.54
784	876	C	4	-24.02	-0.13	24.14	-0.52	-0.0

i-nuc	BP(j)	Nuc	#BP_Win	avgMFE	avgZ	avgED	SumZ	SumZ/#TotalWindows	BPs= 5
nt-785	-	G	120	-	-	-	-	-
785	NoBP	G	1	-26.9	-0.41	41.19	-0.41	-0.0
785	723	C	28	-29.61	-0.6	31.65	-16.89	-0.14
785	693	C	3	-31.0	-1.26	42.67	-3.77	-0.03
785	792	C	83	-29.83	-0.78	25.33	-65.11	-0.54
785	875	C	4	-24.02	-0.13	24.14	-0.52	-0.0
785	869	C	1	-21.7	0.12	38.75	0.12	0.0

i-nuc	BP(j)	Nuc	#BP_Win	avgMFE	avgZ	avgED	SumZ	SumZ/#TotalWindows	BPs= 4
nt-786	-	G	120	-	-	-	-	-
786	722	C	28	-29.61	-0.6	31.65	-16.89	-0.14
786	692	C	3	-31.0	-1.26	42.67	-3.77	-0.03
786	NoBP	G	84	-29.72	-0.77	25.41	-64.89	-0.54
786	874	C	4	-24.02	-0.13	24.14	-0.52	-0.0
786	868	C	1	-21.7	0.12	38.75	0.12	0.0

i-nuc	BP(j)	Nuc	#BP_Win	avgMFE	avgZ	avgED	SumZ	SumZ/#TotalWindows	BPs= 4
nt-787	-	U	120	-	-	-	-	-
787	721	A	27	-29.69	-0.61	31.14	-16.51	-0.14
787	691	A	3	-31.0	-1.26	42.67	-3.77	-0.03
787	NoBP	U	85	-29.63	-0.77	25.42	-65.46	-0.55
787	873	A	4	-24.02	-0.13	24.14	-0.52	-0.0
787	867	G	1	-21.7	0.12	38.75	0.12	0.0

i-nuc	BP(j)	Nuc	#BP_Win	avgMFE	avgZ	avgED	SumZ	SumZ/#TotalWindows	BPs= 4
nt-788	-	G	120	-	-	-	-	-
788	720	C	26	-29.71	-0.61	30.76	-15.85	-0.13
788	690	U	3	-31.0	-1.26	42.67	-3.77	-0.03
788	NoBP	G	86	-29.56	-0.77	25.34	-66.65	-0.56
788	871	U	4	-24.02	-0.13	24.14	-0.52	-0.0
788	866	U	1	-21.7	0.12	38.75	0.12	0.0

i-nuc	BP(j)	Nuc	#BP_Win	avgMFE	avgZ	avgED	SumZ	SumZ/#TotalWindows	BPs= 5
nt-789	-	U	120	-	-	-	-	-
789	719	A	24	-29.71	-0.61	31.32	-14.62	-0.12
789	689	A	3	-31.0	-1.26	42.67	-3.77	-0.03
789	NoBP	U	87	-29.49	-0.78	25.25	-68.22	-0.57
789	718	A	1	-27.7	0.1	36.86	0.1	0.0
789	870	A	4	-24.02	-0.13	24.14	-0.52	-0.0
789	865	A	1	-21.7	0.12	38.75	0.12	0.0

i-nuc	BP(j)	Nuc	#BP_Win	avgMFE	avgZ	avgED	SumZ	SumZ/#TotalWindows	BPs= 4
nt-790	-	G	120	-	-	-	-	-
790	NoBP	G	111	-29.45	-0.75	26.63	-82.91	-0.69
790	688	C	3	-31.0	-1.26	42.67	-3.77	-0.03
790	717	C	1	-27.7	0.1	36.86	0.1	0.0
790	869	C	4	-24.02	-0.13	24.14	-0.52	-0.0
790	864	C	1	-21.7	0.12	38.75	0.12	0.0

i-nuc	BP(j)	Nuc	#BP_Win	avgMFE	avgZ	avgED	SumZ	SumZ/#TotalWindows	BPs= 1
nt-791	-	U	120	-	-	-	-	-
791	NoBP	U	119	-29.16	-0.73	27.11	-87.23	-0.73
791	716	G	1	-27.7	0.1	36.86	0.1	0.0

i-nuc	BP(j)	Nuc	#BP_Win	avgMFE	avgZ	avgED	SumZ	SumZ/#TotalWindows	BPs= 3
nt-792	-	C	120	-	-	-	-	-
792	NoBP	C	27	-26.77	-0.59	28.72	-15.88	-0.13
792	686	G	3	-31.0	-1.26	42.67	-3.77	-0.03
792	785	G	83	-29.83	-0.78	25.33	-65.11	-0.54
792	814	G	7	-27.84	-0.37	37.5	-2.56	-0.02

i-nuc	BP(j)	Nuc	#BP_Win	avgMFE	avgZ	avgED	SumZ	SumZ/#TotalWindows	BPs= 3
nt-793	-	C	120	-	-	-	-	-
793	NoBP	C	22	-26.14	-0.75	29.47	-16.4	-0.14
793	784	G	83	-29.83	-0.78	25.33	-65.11	-0.54
793	813	G	7	-27.84	-0.37	37.5	-2.56	-0.02
793	716	G	8	-28.79	-0.39	32.48	-3.12	-0.03

i-nuc	BP(j)	Nuc	#BP_Win	avgMFE	avgZ	avgED	SumZ	SumZ/#TotalWindows	BPs= 2
nt-794	-	A	120	-	-	-	-	-
794	NoBP	A	29	-26.27	-0.66	30.93	-19.01	-0.16
794	783	U	83	-29.83	-0.78	25.33	-65.11	-0.54
794	715	U	8	-28.79	-0.39	32.48	-3.12	-0.03

i-nuc	BP(j)	Nuc	#BP_Win	avgMFE	avgZ	avgED	SumZ	SumZ/#TotalWindows	BPs= 3
nt-795	-	A	120	-	-	-	-	-
795	NoBP	A	18	-25.73	-0.87	29.26	-15.74	-0.13
795	782	U	83	-29.83	-0.78	25.33	-65.11	-0.54
795	811	U	11	-26.45	-0.28	32.64	-3.08	-0.03
795	714	U	8	-28.79	-0.39	32.48	-3.12	-0.03

i-nuc	BP(j)	Nuc	#BP_Win	avgMFE	avgZ	avgED	SumZ	SumZ/#TotalWindows	BPs= 3
nt-796	-	A	120	-	-	-	-	-
796	NoBP	A	19	-25.48	-0.82	28.71	-15.49	-0.13
796	781	U	83	-29.83	-0.78	25.33	-65.11	-0.54
796	810	U	11	-26.45	-0.28	32.64	-3.08	-0.03
796	713	U	7	-28.9	-0.44	32.09	-3.07	-0.03

i-nuc	BP(j)	Nuc	#BP_Win	avgMFE	avgZ	avgED	SumZ	SumZ/#TotalWindows	BPs= 4
nt-797	-	G	120	-	-	-	-	-
797	NoBP	G	12	-24.4	-1.17	23.39	-14.03	-0.12
797	780	C	83	-29.83	-0.78	25.33	-65.11	-0.54
797	809	C	11	-26.45	-0.28	32.64	-3.08	-0.03
797	825	C	12	-28.38	-0.23	34.37	-2.72	-0.02
797	914	U	2	-24.0	-0.98	26.28	-1.95	-0.02

i-nuc	BP(j)	Nuc	#BP_Win	avgMFE	avgZ	avgED	SumZ	SumZ/#TotalWindows	BPs= 3
nt-798	-	C	120	-	-	-	-	-
798	779	G	82	-29.89	-0.79	25.31	-64.44	-0.54
798	NoBP	C	24	-25.29	-0.79	27.16	-18.85	-0.16
798	824	G	12	-28.38	-0.23	34.37	-2.72	-0.02
798	913	G	2	-24.0	-0.98	26.28	-1.95	-0.02

i-nuc	BP(j)	Nuc	#BP_Win	avgMFE	avgZ	avgED	SumZ	SumZ/#TotalWindows	BPs= 6
nt-799	-	C	120	-	-	-	-	-
799	NoBP	C	85	-29.07	-0.79	25.03	-67.31	-0.56
799	774	G	5	-30.14	-1.03	24.21	-5.15	-0.04
799	807	G	11	-26.45	-0.28	32.64	-3.08	-0.03
799	823	G	12	-28.38	-0.23	34.37	-2.72	-0.02
799	897	G	3	-27.73	-1.21	22.09	-3.64	-0.03
799	912	G	2	-24.0	-0.98	26.28	-1.95	-0.02
799	917	G	2	-29.0	-2.41	24.48	-4.82	-0.04

i-nuc	BP(j)	Nuc	#BP_Win	avgMFE	avgZ	avgED	SumZ	SumZ/#TotalWindows	BPs= 3
nt-800	-	U	120	-	-	-	-	-
800	NoBP	U	102	-28.95	-0.73	26.1	-74.66	-0.62
800	806	A	11	-26.45	-0.28	32.64	-3.08	-0.03
800	896	A	4	-27.15	-1.1	22.58	-4.4	-0.04
800	916	A	3	-27.93	-2.09	24.08	-6.26	-0.05

i-nuc	BP(j)	Nuc	#BP_Win	avgMFE	avgZ	avgED	SumZ	SumZ/#TotalWindows	BPs= 4
nt-801	-	C	120	-	-	-	-	-
801	NoBP	C	95	-28.25	-0.65	27.05	-62.21	-0.52
801	772	G	5	-30.14	-1.03	24.21	-5.15	-0.04
801	774	G	13	-31.08	-0.74	26.29	-9.59	-0.08
801	895	G	4	-27.15	-1.1	22.58	-4.4	-0.04
801	915	G	3	-27.93	-2.09	24.08	-6.26	-0.05

i-nuc	BP(j)	Nuc	#BP_Win	avgMFE	avgZ	avgED	SumZ	SumZ/#TotalWindows	BPs= 4
nt-802	-	A	120	-	-	-	-	-
802	NoBP	A	95	-28.19	-0.65	27.18	-61.32	-0.51
802	771	U	5	-30.14	-1.03	24.21	-5.15	-0.04
802	773	U	13	-31.08	-0.74	26.29	-9.59	-0.08
802	894	U	4	-27.15	-1.1	22.58	-4.4	-0.04
802	914	U	3	-27.93	-2.09	24.08	-6.26	-0.05

i-nuc	BP(j)	Nuc	#BP_Win	avgMFE	avgZ	avgED	SumZ	SumZ/#TotalWindows	BPs= 4
nt-803	-	U	120	-	-	-	-	-
803	NoBP	U	95	-28.13	-0.63	27.32	-60.26	-0.5
803	770	A	5	-30.14	-1.03	24.21	-5.15	-0.04
803	772	G	13	-31.08	-0.74	26.29	-9.59	-0.08
803	893	A	4	-27.15	-1.1	22.58	-4.4	-0.04
803	913	G	3	-27.93	-2.09	24.08	-6.26	-0.05

i-nuc	BP(j)	Nuc	#BP_Win	avgMFE	avgZ	avgED	SumZ	SumZ/#TotalWindows	BPs= 2
nt-804	-	U	120	-	-	-	-	-
804	NoBP	U	112	-28.4	-0.66	27.15	-73.59	-0.61
804	769	A	5	-30.14	-1.03	24.21	-5.15	-0.04
804	912	G	3	-27.93	-2.09	24.08	-6.26	-0.05

i-nuc	BP(j)	Nuc	#BP_Win	avgMFE	avgZ	avgED	SumZ	SumZ/#TotalWindows	BPs= 2
nt-805	-	A	120	-	-	-	-	-
805	NoBP	A	113	-28.49	-0.65	27.22	-73.98	-0.62
805	891	U	4	-27.15	-1.1	22.58	-4.4	-0.04
805	911	U	3	-27.93	-2.09	24.08	-6.26	-0.05

i-nuc	BP(j)	Nuc	#BP_Win	avgMFE	avgZ	avgED	SumZ	SumZ/#TotalWindows	BPs= 3
nt-806	-	A	120	-	-	-	-	-
806	NoBP	A	104	-28.74	-0.74	26.5	-77.08	-0.64
806	800	U	11	-26.45	-0.28	32.64	-3.08	-0.03
806	890	U	4	-27.15	-1.1	22.58	-4.4	-0.04
806	900	U	1	-20.1	0.22	31.96	0.22	0.0

i-nuc	BP(j)	Nuc	#BP_Win	avgMFE	avgZ	avgED	SumZ	SumZ/#TotalWindows	BPs= 3
nt-807	-	G	120	-	-	-	-	-
807	NoBP	G	102	-28.74	-0.73	26.47	-74.13	-0.62
807	799	C	11	-26.45	-0.28	32.64	-3.08	-0.03
807	889	C	4	-27.15	-1.1	22.58	-4.4	-0.04
807	899	C	3	-25.43	-0.81	30.79	-2.43	-0.02

i-nuc	BP(j)	Nuc	#BP_Win	avgMFE	avgZ	avgED	SumZ	SumZ/#TotalWindows	BPs= 4
nt-808	-	U	120	-	-	-	-	-
808	NoBP	U	67	-27.34	-0.75	25.6	-49.99	-0.42
808	819	A	14	-28.38	-0.24	34.95	-3.43	-0.03
808	769	A	13	-31.08	-0.74	26.29	-9.59	-0.08
808	845	A	17	-31.12	-0.71	24.8	-12.07	-0.1
808	898	A	9	-27.21	-1.0	30.1	-9.03	-0.08

i-nuc	BP(j)	Nuc	#BP_Win	avgMFE	avgZ	avgED	SumZ	SumZ/#TotalWindows	BPs= 5
nt-809	-	C	120	-	-	-	-	-
809	NoBP	C	55	-27.51	-0.86	24.32	-47.11	-0.39
809	797	G	11	-26.45	-0.28	32.64	-3.08	-0.03
809	818	G	14	-28.38	-0.24	34.95	-3.43	-0.03
809	768	G	13	-31.08	-0.74	26.29	-9.59	-0.08
809	844	G	18	-31.09	-0.7	24.07	-12.64	-0.11
809	897	G	9	-27.21	-1.0	30.1	-9.03	-0.08

i-nuc	BP(j)	Nuc	#BP_Win	avgMFE	avgZ	avgED	SumZ	SumZ/#TotalWindows	BPs= 5
nt-810	-	U	120	-	-	-	-	-
810	NoBP	U	55	-27.57	-0.87	24.19	-48.05	-0.4
810	796	A	11	-26.45	-0.28	32.64	-3.08	-0.03
810	817	A	14	-28.38	-0.24	34.95	-3.43	-0.03
810	767	G	13	-31.08	-0.74	26.29	-9.59	-0.08
810	843	G	18	-31.09	-0.7	24.07	-12.64	-0.11
810	896	A	9	-27.21	-1.0	30.1	-9.03	-0.08

i-nuc	BP(j)	Nuc	#BP_Win	avgMFE	avgZ	avgED	SumZ	SumZ/#TotalWindows	BPs= 6
nt-811	-	U	120	-	-	-	-	-
811	NoBP	U	49	-27.62	-1.0	23.56	-49.03	-0.41
811	795	A	11	-26.45	-0.28	32.64	-3.08	-0.03
811	816	A	14	-28.38	-0.24	34.95	-3.43	-0.03
811	766	G	13	-31.08	-0.74	26.29	-9.59	-0.08
811	837	A	4	-27.62	0.04	33.48	0.16	0.0
811	842	G	20	-30.79	-0.63	23.62	-12.63	-0.11
811	895	G	9	-27.21	-1.0	30.1	-9.03	-0.08

i-nuc	BP(j)	Nuc	#BP_Win	avgMFE	avgZ	avgED	SumZ	SumZ/#TotalWindows	BPs= 5
nt-812	-	A	120	-	-	-	-	-
812	NoBP	A	62	-28.19	-0.6	28.2	-36.91	-0.31
812	765	U	13	-31.08	-0.74	26.29	-9.59	-0.08
812	836	U	4	-27.62	0.04	33.48	0.16	0.0
812	841	U	20	-30.79	-0.63	23.62	-12.63	-0.11
812	894	U	9	-27.21	-1.0	30.1	-9.03	-0.08
812	907	U	12	-24.84	-1.6	20.81	-19.17	-0.16

i-nuc	BP(j)	Nuc	#BP_Win	avgMFE	avgZ	avgED	SumZ	SumZ/#TotalWindows	BPs= 7
nt-813	-	G	120	-	-	-	-	-
813	NoBP	G	17	-28.52	-0.29	35.56	-4.96	-0.04
813	793	C	7	-27.84	-0.37	37.5	-2.56	-0.02
813	764	U	13	-31.08	-0.74	26.29	-9.59	-0.08
813	835	C	4	-27.62	0.04	33.48	0.16	0.0
813	840	C	20	-30.79	-0.63	23.62	-12.63	-0.11
813	864	C	33	-28.62	-0.78	22.69	-25.63	-0.21
813	888	C	13	-27.19	-1.03	27.78	-13.43	-0.11
813	906	C	13	-24.62	-1.52	21.25	-19.74	-0.16

i-nuc	BP(j)	Nuc	#BP_Win	avgMFE	avgZ	avgED	SumZ	SumZ/#TotalWindows	BPs= 7
nt-814	-	G	120	-	-	-	-	-
814	NoBP	G	17	-28.78	-0.34	34.98	-5.85	-0.05
814	792	C	7	-27.84	-0.37	37.5	-2.56	-0.02
814	763	C	13	-31.08	-0.74	26.29	-9.59	-0.08
814	834	C	4	-27.62	0.04	33.48	0.16	0.0
814	839	C	20	-30.79	-0.63	23.62	-12.63	-0.11
814	863	C	33	-28.62	-0.78	22.69	-25.63	-0.21
814	887	C	13	-27.19	-1.03	27.78	-13.43	-0.11
814	905	C	13	-24.62	-1.52	21.25	-19.74	-0.16

i-nuc	BP(j)	Nuc	#BP_Win	avgMFE	avgZ	avgED	SumZ	SumZ/#TotalWindows	BPs= 4
nt-815	-	U	120	-	-	-	-	-
815	NoBP	U	39	-28.18	-0.56	32.66	-21.88	-0.18
815	762	G	13	-31.08	-0.74	26.29	-9.59	-0.08
815	837	A	20	-30.79	-0.63	23.62	-12.63	-0.11
815	861	G	35	-28.56	-0.77	23.21	-27.08	-0.23
815	904	A	13	-24.62	-1.52	21.25	-19.74	-0.16

i-nuc	BP(j)	Nuc	#BP_Win	avgMFE	avgZ	avgED	SumZ	SumZ/#TotalWindows	BPs= 6
nt-816	-	A	120	-	-	-	-	-
816	NoBP	A	18	-30.43	-0.67	28.34	-12.03	-0.1
816	811	U	14	-28.38	-0.24	34.95	-3.43	-0.03
816	761	U	7	-30.53	-0.68	32.09	-4.76	-0.04
816	836	U	20	-30.79	-0.63	23.62	-12.63	-0.11
816	860	U	35	-28.56	-0.77	23.21	-27.08	-0.23
816	885	U	13	-27.19	-1.03	27.78	-13.43	-0.11
816	903	U	13	-24.62	-1.52	21.25	-19.74	-0.16

i-nuc	BP(j)	Nuc	#BP_Win	avgMFE	avgZ	avgED	SumZ	SumZ/#TotalWindows	BPs= 4
nt-817	-	A	120	-	-	-	-	-
817	NoBP	A	42	-30.73	-0.67	26.58	-28.0	-0.23
817	810	U	14	-28.38	-0.24	34.95	-3.43	-0.03
817	859	U	38	-28.84	-0.8	23.12	-30.54	-0.25
817	884	U	13	-27.19	-1.03	27.78	-13.43	-0.11
817	902	U	13	-24.62	-1.52	21.25	-19.74	-0.16

i-nuc	BP(j)	Nuc	#BP_Win	avgMFE	avgZ	avgED	SumZ	SumZ/#TotalWindows	BPs= 5
nt-818	-	G	120	-	-	-	-	-
818	NoBP	G	22	-31.13	-0.79	28.11	-17.36	-0.14
818	809	C	14	-28.38	-0.24	34.95	-3.43	-0.03
818	834	C	20	-30.79	-0.63	23.62	-12.63	-0.11
818	858	C	38	-28.84	-0.8	23.12	-30.54	-0.25
818	883	C	13	-27.19	-1.03	27.78	-13.43	-0.11
818	901	C	13	-24.62	-1.52	21.25	-19.74	-0.16

i-nuc	BP(j)	Nuc	#BP_Win	avgMFE	avgZ	avgED	SumZ	SumZ/#TotalWindows	BPs= 5
nt-819	-	A	120	-	-	-	-	-
819	NoBP	A	22	-31.59	-0.9	26.92	-19.71	-0.16
819	808	U	14	-28.38	-0.24	34.95	-3.43	-0.03
819	833	U	20	-30.79	-0.63	23.62	-12.63	-0.11
819	857	U	38	-28.84	-0.8	23.12	-30.54	-0.25
819	882	U	13	-27.19	-1.03	27.78	-13.43	-0.11
819	900	U	13	-24.62	-1.52	21.25	-19.74	-0.16

i-nuc	BP(j)	Nuc	#BP_Win	avgMFE	avgZ	avgED	SumZ	SumZ/#TotalWindows	BPs= 2
nt-820	-	A	120	-	-	-	-	-
820	NoBP	A	58	-28.71	-1.01	26.85	-58.67	-0.49
820	831	U	24	-30.26	-0.52	25.27	-12.47	-0.1
820	856	U	38	-28.84	-0.8	23.12	-30.54	-0.25

i-nuc	BP(j)	Nuc	#BP_Win	avgMFE	avgZ	avgED	SumZ	SumZ/#TotalWindows	BPs= 1
nt-821	-	U	120	-	-	-	-	-
821	NoBP	U	96	-28.87	-0.95	25.09	-91.29	-0.76
821	830	A	24	-30.26	-0.52	25.27	-12.47	-0.1

i-nuc	BP(j)	Nuc	#BP_Win	avgMFE	avgZ	avgED	SumZ	SumZ/#TotalWindows	BPs= 3
nt-822	-	U	120	-	-	-	-	-
822	NoBP	U	59	-29.02	-0.66	25.83	-38.96	-0.32
822	709	A	1	-28.4	-0.13	43.45	-0.13	-0.0
822	829	A	24	-30.26	-0.52	25.27	-12.47	-0.1
822	870	A	36	-28.92	-1.51	22.55	-54.27	-0.45

i-nuc	BP(j)	Nuc	#BP_Win	avgMFE	avgZ	avgED	SumZ	SumZ/#TotalWindows	BPs= 5
nt-823	-	G	120	-	-	-	-	-
823	NoBP	G	8	-30.86	-0.67	23.99	-5.38	-0.04
823	708	U	1	-28.4	-0.13	43.45	-0.13	-0.0
823	799	C	12	-28.38	-0.23	34.37	-2.72	-0.02
823	828	C	24	-30.26	-0.52	25.27	-12.47	-0.1
823	853	C	38	-28.84	-0.8	23.12	-30.54	-0.25
823	869	C	37	-29.17	-1.53	22.26	-56.64	-0.47

i-nuc	BP(j)	Nuc	#BP_Win	avgMFE	avgZ	avgED	SumZ	SumZ/#TotalWindows	BPs= 4
nt-824	-	G	120	-	-	-	-	-
824	NoBP	G	32	-30.59	-0.59	24.66	-18.85	-0.16
824	707	C	1	-28.4	-0.13	43.45	-0.13	-0.0
824	798	C	12	-28.38	-0.23	34.37	-2.72	-0.02
824	851	C	38	-28.84	-0.8	23.12	-30.54	-0.25
824	868	C	37	-29.17	-1.53	22.26	-56.64	-0.47

i-nuc	BP(j)	Nuc	#BP_Win	avgMFE	avgZ	avgED	SumZ	SumZ/#TotalWindows	BPs= 4
nt-825	-	C	120	-	-	-	-	-
825	706	G	1	-28.4	-0.13	43.45	-0.13	-0.0
825	797	G	12	-28.38	-0.23	34.37	-2.72	-0.02
825	NoBP	C	32	-30.79	-0.63	24.26	-20.13	-0.17
825	850	G	38	-28.84	-0.8	23.12	-30.54	-0.25
825	867	G	37	-29.17	-1.53	22.26	-56.64	-0.47

i-nuc	BP(j)	Nuc	#BP_Win	avgMFE	avgZ	avgED	SumZ	SumZ/#TotalWindows	BPs= 2
nt-826	-	A	120	-	-	-	-	-
826	NoBP	A	45	-30.27	-0.55	27.0	-24.68	-0.21
826	849	U	38	-28.84	-0.8	23.12	-30.54	-0.25
826	866	U	37	-29.17	-1.53	22.26	-56.64	-0.47

i-nuc	BP(j)	Nuc	#BP_Win	avgMFE	avgZ	avgED	SumZ	SumZ/#TotalWindows	BPs= 1
nt-827	-	U	120	-	-	-	-	-
827	NoBP	U	83	-29.71	-0.68	25.12	-56.75	-0.47
827	865	A	37	-29.17	-1.53	22.26	-56.64	-0.47

i-nuc	BP(j)	Nuc	#BP_Win	avgMFE	avgZ	avgED	SumZ	SumZ/#TotalWindows	BPs= 2
nt-828	-	C	120	-	-	-	-	-
828	NoBP	C	54	-29.06	-0.69	24.79	-37.21	-0.31
828	823	G	24	-30.26	-0.52	25.27	-12.47	-0.1
828	850	G	42	-29.93	-1.55	22.73	-65.19	-0.54

i-nuc	BP(j)	Nuc	#BP_Win	avgMFE	avgZ	avgED	SumZ	SumZ/#TotalWindows	BPs= 2
nt-829	-	A	120	-	-	-	-	-
829	NoBP	A	54	-29.16	-0.7	24.79	-38.07	-0.32
829	822	U	24	-30.26	-0.52	25.27	-12.47	-0.1
829	849	U	42	-29.93	-1.55	22.73	-65.19	-0.54

i-nuc	BP(j)	Nuc	#BP_Win	avgMFE	avgZ	avgED	SumZ	SumZ/#TotalWindows	BPs= 3
nt-830	-	A	120	-	-	-	-	-
830	NoBP	A	48	-28.95	-0.71	25.47	-34.19	-0.28
830	821	U	24	-30.26	-0.52	25.27	-12.47	-0.1
830	761	U	6	-31.72	-0.8	19.51	-4.83	-0.04
830	848	U	42	-29.93	-1.55	22.73	-65.19	-0.54

i-nuc	BP(j)	Nuc	#BP_Win	avgMFE	avgZ	avgED	SumZ	SumZ/#TotalWindows	BPs= 3
nt-831	-	U	120	-	-	-	-	-
831	NoBP	U	48	-29.06	-0.73	25.49	-35.09	-0.29
831	820	A	24	-30.26	-0.52	25.27	-12.47	-0.1
831	760	G	6	-31.72	-0.8	19.51	-4.83	-0.04
831	847	G	42	-29.93	-1.55	22.73	-65.19	-0.54

i-nuc	BP(j)	Nuc	#BP_Win	avgMFE	avgZ	avgED	SumZ	SumZ/#TotalWindows	BPs= 0
nt-832	-	G	120	-	-	-	-	-
832	NoBP	G	120	-29.78	-0.99	24.21	-118.58	-0.99

i-nuc	BP(j)	Nuc	#BP_Win	avgMFE	avgZ	avgED	SumZ	SumZ/#TotalWindows	BPs= 3
nt-833	-	U	120	-	-	-	-	-
833	NoBP	U	14	-29.98	-0.48	34.54	-6.7	-0.06
833	819	A	20	-30.79	-0.63	23.62	-12.63	-0.11
833	758	A	6	-31.72	-0.8	19.51	-4.83	-0.04
833	845	A	80	-29.42	-1.2	22.92	-95.73	-0.8

i-nuc	BP(j)	Nuc	#BP_Win	avgMFE	avgZ	avgED	SumZ	SumZ/#TotalWindows	BPs= 4
nt-834	-	C	120	-	-	-	-	-
834	NoBP	C	10	-31.54	-0.86	34.18	-8.58	-0.07
834	814	G	4	-27.62	0.04	33.48	0.16	0.0
834	818	G	20	-30.79	-0.63	23.62	-12.63	-0.11
834	757	G	6	-31.72	-0.8	19.51	-4.83	-0.04
834	844	G	80	-29.42	-1.2	22.92	-95.73	-0.8

i-nuc	BP(j)	Nuc	#BP_Win	avgMFE	avgZ	avgED	SumZ	SumZ/#TotalWindows	BPs= 3
nt-835	-	C	120	-	-	-	-	-
835	NoBP	C	30	-31.26	-0.77	26.6	-23.22	-0.19
835	813	G	4	-27.62	0.04	33.48	0.16	0.0
835	756	G	6	-31.72	-0.8	19.51	-4.83	-0.04
835	843	G	80	-29.42	-1.2	22.92	-95.73	-0.8

i-nuc	BP(j)	Nuc	#BP_Win	avgMFE	avgZ	avgED	SumZ	SumZ/#TotalWindows	BPs= 4
nt-836	-	U	120	-	-	-	-	-
836	NoBP	U	10	-32.86	-1.27	30.89	-12.75	-0.11
836	812	A	4	-27.62	0.04	33.48	0.16	0.0
836	816	A	20	-30.79	-0.63	23.62	-12.63	-0.11
836	755	A	6	-31.72	-0.8	19.51	-4.83	-0.04
836	842	G	80	-29.42	-1.2	22.92	-95.73	-0.8

i-nuc	BP(j)	Nuc	#BP_Win	avgMFE	avgZ	avgED	SumZ	SumZ/#TotalWindows	BPs= 4
nt-837	-	A	120	-	-	-	-	-
837	NoBP	A	10	-33.53	-1.49	29.14	-14.88	-0.12
837	811	U	4	-27.62	0.04	33.48	0.16	0.0
837	815	U	20	-30.79	-0.63	23.62	-12.63	-0.11
837	754	U	6	-31.72	-0.8	19.51	-4.83	-0.04
837	841	U	80	-29.42	-1.2	22.92	-95.73	-0.8

i-nuc	BP(j)	Nuc	#BP_Win	avgMFE	avgZ	avgED	SumZ	SumZ/#TotalWindows	BPs= 1
nt-838	-	U	120	-	-	-	-	-
838	NoBP	U	114	-30.01	-1.1	23.8	-125.2	-1.04
838	753	A	6	-31.72	-0.8	19.51	-4.83	-0.04

i-nuc	BP(j)	Nuc	#BP_Win	avgMFE	avgZ	avgED	SumZ	SumZ/#TotalWindows	BPs= 1
nt-839	-	C	120	-	-	-	-	-
839	NoBP	C	100	-30.02	-1.2	23.41	-119.56	-1.0
839	814	G	20	-30.79	-0.63	23.62	-12.63	-0.11

i-nuc	BP(j)	Nuc	#BP_Win	avgMFE	avgZ	avgED	SumZ	SumZ/#TotalWindows	BPs= 1
nt-840	-	C	120	-	-	-	-	-
840	NoBP	C	100	-30.09	-1.22	23.29	-121.86	-1.02
840	813	G	20	-30.79	-0.63	23.62	-12.63	-0.11

i-nuc	BP(j)	Nuc	#BP_Win	avgMFE	avgZ	avgED	SumZ	SumZ/#TotalWindows	BPs= 2
nt-841	-	U	120	-	-	-	-	-
841	NoBP	U	20	-33.13	-1.43	24.27	-28.53	-0.24
841	812	A	20	-30.79	-0.63	23.62	-12.63	-0.11
841	837	A	80	-29.42	-1.2	22.92	-95.73	-0.8

i-nuc	BP(j)	Nuc	#BP_Win	avgMFE	avgZ	avgED	SumZ	SumZ/#TotalWindows	BPs= 4
nt-842	-	G	120	-	-	-	-	-
842	811	U	20	-30.79	-0.63	23.62	-12.63	-0.11
842	746	C	6	-31.72	-0.8	19.51	-4.83	-0.04
842	836	U	80	-29.42	-1.2	22.92	-95.73	-0.8
842	858	C	14	-34.2	-1.87	25.61	-26.24	-0.22

i-nuc	BP(j)	Nuc	#BP_Win	avgMFE	avgZ	avgED	SumZ	SumZ/#TotalWindows	BPs= 4
nt-843	-	G	120	-	-	-	-	-
843	NoBP	G	2	-29.85	-1.02	24.28	-2.04	-0.02
843	810	U	18	-31.09	-0.7	24.07	-12.64	-0.11
843	745	C	6	-31.72	-0.8	19.51	-4.83	-0.04
843	835	C	80	-29.42	-1.2	22.92	-95.73	-0.8
843	857	U	14	-34.2	-1.87	25.61	-26.24	-0.22

i-nuc	BP(j)	Nuc	#BP_Win	avgMFE	avgZ	avgED	SumZ	SumZ/#TotalWindows	BPs= 4
nt-844	-	G	120	-	-	-	-	-
844	809	C	18	-31.09	-0.7	24.07	-12.64	-0.11
844	744	C	6	-31.72	-0.8	19.51	-4.83	-0.04
844	834	C	80	-29.42	-1.2	22.92	-95.73	-0.8
844	856	U	16	-33.79	-1.91	26.25	-30.51	-0.25

i-nuc	BP(j)	Nuc	#BP_Win	avgMFE	avgZ	avgED	SumZ	SumZ/#TotalWindows	BPs= 4
nt-845	-	A	120	-	-	-	-	-
845	808	U	17	-31.12	-0.71	24.8	-12.07	-0.1
845	743	U	6	-31.72	-0.8	19.51	-4.83	-0.04
845	833	U	80	-29.42	-1.2	22.92	-95.73	-0.8
845	855	U	16	-33.79	-1.91	26.25	-30.51	-0.25
845	NoBP	A	1	-30.6	-2.53	26.37	-2.53	-0.02

i-nuc	BP(j)	Nuc	#BP_Win	avgMFE	avgZ	avgED	SumZ	SumZ/#TotalWindows	BPs= 1
nt-846	-	A	120	-	-	-	-	-
846	NoBP	A	104	-29.84	-1.13	23.17	-117.11	-0.98
846	854	U	16	-33.79	-1.91	26.25	-30.51	-0.25

i-nuc	BP(j)	Nuc	#BP_Win	avgMFE	avgZ	avgED	SumZ	SumZ/#TotalWindows	BPs= 2
nt-847	-	G	120	-	-	-	-	-
847	NoBP	G	62	-29.78	-0.87	23.61	-54.21	-0.45
847	831	U	42	-29.93	-1.55	22.73	-65.19	-0.54
847	853	C	16	-33.79	-1.91	26.25	-30.51	-0.25

i-nuc	BP(j)	Nuc	#BP_Win	avgMFE	avgZ	avgED	SumZ	SumZ/#TotalWindows	BPs= 3
nt-848	-	U	120	-	-	-	-	-
848	NoBP	U	56	-29.57	-0.93	24.16	-51.94	-0.43
848	740	A	6	-31.72	-0.8	19.51	-4.83	-0.04
848	830	A	42	-29.93	-1.55	22.73	-65.19	-0.54
848	852	A	16	-33.79	-1.91	26.25	-30.51	-0.25

i-nuc	BP(j)	Nuc	#BP_Win	avgMFE	avgZ	avgED	SumZ	SumZ/#TotalWindows	BPs= 3
nt-849	-	U	120	-	-	-	-	-
849	NoBP	U	34	-32.38	-1.6	26.45	-54.47	-0.45
849	739	A	6	-31.72	-0.8	19.51	-4.83	-0.04
849	826	A	38	-28.84	-0.8	23.12	-30.54	-0.25
849	829	A	42	-29.93	-1.55	22.73	-65.19	-0.54

i-nuc	BP(j)	Nuc	#BP_Win	avgMFE	avgZ	avgED	SumZ	SumZ/#TotalWindows	BPs= 4
nt-850	-	G	120	-	-	-	-	-
850	NoBP	G	23	-32.73	-2.08	26.34	-47.75	-0.4
850	738	U	6	-31.72	-0.8	19.51	-4.83	-0.04
850	775	C	11	-31.67	-0.85	26.84	-9.38	-0.08
850	825	C	38	-28.84	-0.8	23.12	-30.54	-0.25
850	828	C	42	-29.93	-1.55	22.73	-65.19	-0.54

i-nuc	BP(j)	Nuc	#BP_Win	avgMFE	avgZ	avgED	SumZ	SumZ/#TotalWindows	BPs= 3
nt-851	-	C	120	-	-	-	-	-
851	737	G	6	-31.72	-0.8	19.51	-4.83	-0.04
851	774	G	11	-31.67	-0.85	26.84	-9.38	-0.08
851	824	G	38	-28.84	-0.8	23.12	-30.54	-0.25
851	NoBP	C	65	-30.95	-1.79	23.85	-116.43	-0.97

i-nuc	BP(j)	Nuc	#BP_Win	avgMFE	avgZ	avgED	SumZ	SumZ/#TotalWindows	BPs= 3
nt-852	-	A	120	-	-	-	-	-
852	NoBP	A	83	-29.33	-1.18	22.57	-97.92	-0.82
852	773	U	11	-31.67	-0.85	26.84	-9.38	-0.08
852	945	U	10	-32.33	-2.64	25.4	-26.45	-0.22
852	848	U	16	-33.79	-1.91	26.25	-30.51	-0.25

i-nuc	BP(j)	Nuc	#BP_Win	avgMFE	avgZ	avgED	SumZ	SumZ/#TotalWindows	BPs= 4
nt-853	-	C	120	-	-	-	-	-
853	NoBP	C	44	-29.59	-1.56	22.11	-68.68	-0.57
853	772	G	11	-31.67	-0.85	26.84	-9.38	-0.08
853	823	G	38	-28.84	-0.8	23.12	-30.54	-0.25
853	944	G	11	-32.55	-2.54	25.44	-27.89	-0.23
853	847	G	16	-33.79	-1.91	26.25	-30.51	-0.25

i-nuc	BP(j)	Nuc	#BP_Win	avgMFE	avgZ	avgED	SumZ	SumZ/#TotalWindows	BPs= 3
nt-854	-	U	120	-	-	-	-	-
854	NoBP	U	87	-29.45	-1.25	22.38	-108.7	-0.91
854	770	A	6	-30.53	-0.38	32.97	-2.31	-0.02
854	943	G	11	-32.55	-2.54	25.44	-27.89	-0.23
854	846	A	16	-33.79	-1.91	26.25	-30.51	-0.25

i-nuc	BP(j)	Nuc	#BP_Win	avgMFE	avgZ	avgED	SumZ	SumZ/#TotalWindows	BPs= 3
nt-855	-	U	120	-	-	-	-	-
855	NoBP	U	93	-29.6	-1.42	22.82	-131.75	-1.1
855	770	A	5	-33.04	-1.41	19.47	-7.07	-0.06
855	769	A	6	-30.53	-0.38	32.97	-2.31	-0.02
855	845	A	16	-33.79	-1.91	26.25	-30.51	-0.25

i-nuc	BP(j)	Nuc	#BP_Win	avgMFE	avgZ	avgED	SumZ	SumZ/#TotalWindows	BPs= 4
nt-856	-	U	120	-	-	-	-	-
856	NoBP	U	55	-30.1	-1.88	22.5	-103.23	-0.86
856	769	A	5	-33.04	-1.41	19.47	-7.07	-0.06
856	820	A	38	-28.84	-0.8	23.12	-30.54	-0.25
856	768	G	6	-30.53	-0.38	32.97	-2.31	-0.02
856	844	G	16	-33.79	-1.91	26.25	-30.51	-0.25

i-nuc	BP(j)	Nuc	#BP_Win	avgMFE	avgZ	avgED	SumZ	SumZ/#TotalWindows	BPs= 5
nt-857	-	U	120	-	-	-	-	-
857	768	G	5	-33.04	-1.41	19.47	-7.07	-0.06
857	819	A	38	-28.84	-0.8	23.12	-30.54	-0.25
857	767	G	6	-30.53	-0.38	32.97	-2.31	-0.02
857	NoBP	U	45	-29.41	-1.77	21.87	-79.62	-0.66
857	940	A	12	-32.68	-2.44	25.56	-29.28	-0.24
857	843	G	14	-34.2	-1.87	25.61	-26.24	-0.22

i-nuc	BP(j)	Nuc	#BP_Win	avgMFE	avgZ	avgED	SumZ	SumZ/#TotalWindows	BPs= 5
nt-858	-	C	120	-	-	-	-	-
858	767	G	4	-33.42	-1.51	20.42	-6.04	-0.05
858	818	G	38	-28.84	-0.8	23.12	-30.54	-0.25
858	766	G	6	-30.53	-0.38	32.97	-2.31	-0.02
858	NoBP	C	46	-29.43	-1.78	21.72	-81.7	-0.68
858	939	G	12	-32.68	-2.44	25.56	-29.28	-0.24
858	842	G	14	-34.2	-1.87	25.61	-26.24	-0.22

i-nuc	BP(j)	Nuc	#BP_Win	avgMFE	avgZ	avgED	SumZ	SumZ/#TotalWindows	BPs= 3
nt-859	-	U	120	-	-	-	-	-
859	766	G	3	-33.53	-1.52	22.67	-4.56	-0.04
859	817	A	38	-28.84	-0.8	23.12	-30.54	-0.25
859	NoBP	U	67	-30.54	-1.67	23.47	-112.21	-0.94
859	938	A	12	-32.68	-2.44	25.56	-29.28	-0.24

i-nuc	BP(j)	Nuc	#BP_Win	avgMFE	avgZ	avgED	SumZ	SumZ/#TotalWindows	BPs= 1
nt-860	-	U	120	-	-	-	-	-
860	NoBP	U	85	-30.97	-1.76	23.72	-149.63	-1.25
860	816	A	35	-28.56	-0.77	23.21	-27.08	-0.23

i-nuc	BP(j)	Nuc	#BP_Win	avgMFE	avgZ	avgED	SumZ	SumZ/#TotalWindows	BPs= 3
nt-861	-	G	120	-	-	-	-	-
861	NoBP	G	67	-30.68	-1.77	22.42	-118.59	-0.99
861	815	U	35	-28.56	-0.77	23.21	-27.08	-0.23
861	763	C	6	-30.53	-0.38	32.97	-2.31	-0.02
861	936	C	12	-32.68	-2.44	25.56	-29.28	-0.24

i-nuc	BP(j)	Nuc	#BP_Win	avgMFE	avgZ	avgED	SumZ	SumZ/#TotalWindows	BPs= 1
nt-862	-	U	120	-	-	-	-	-
862	NoBP	U	114	-30.23	-1.54	22.87	-175.83	-1.47
862	762	G	6	-30.53	-0.38	32.97	-2.31	-0.02

i-nuc	BP(j)	Nuc	#BP_Win	avgMFE	avgZ	avgED	SumZ	SumZ/#TotalWindows	BPs= 3
nt-863	-	C	120	-	-	-	-	-
863	NoBP	C	69	-30.56	-1.77	22.41	-121.89	-1.02
863	814	G	33	-28.62	-0.78	22.69	-25.63	-0.21
863	760	G	6	-30.53	-0.38	32.97	-2.31	-0.02
863	935	G	12	-32.68	-2.44	25.56	-29.28	-0.24

i-nuc	BP(j)	Nuc	#BP_Win	avgMFE	avgZ	avgED	SumZ	SumZ/#TotalWindows	BPs= 4
nt-864	-	C	120	-	-	-	-	-
864	NoBP	C	68	-30.69	-1.81	22.06	-123.13	-1.03
864	813	G	33	-28.62	-0.78	22.69	-25.63	-0.21
864	759	G	6	-30.53	-0.38	32.97	-2.31	-0.02
864	790	G	1	-21.7	0.12	38.75	0.12	0.0
864	934	G	12	-32.68	-2.44	25.56	-29.28	-0.24

i-nuc	BP(j)	Nuc	#BP_Win	avgMFE	avgZ	avgED	SumZ	SumZ/#TotalWindows	BPs= 3
nt-865	-	A	120	-	-	-	-	-
865	NoBP	A	70	-30.5	-1.37	23.08	-95.63	-0.8
865	827	U	37	-29.17	-1.53	22.26	-56.64	-0.47
865	789	U	1	-21.7	0.12	38.75	0.12	0.0
865	933	U	12	-32.68	-2.44	25.56	-29.28	-0.24

i-nuc	BP(j)	Nuc	#BP_Win	avgMFE	avgZ	avgED	SumZ	SumZ/#TotalWindows	BPs= 2
nt-866	-	U	120	-	-	-	-	-
866	NoBP	U	82	-30.85	-1.55	23.18	-126.72	-1.06
866	826	A	37	-29.17	-1.53	22.26	-56.64	-0.47
866	788	G	1	-21.7	0.12	38.75	0.12	0.0

i-nuc	BP(j)	Nuc	#BP_Win	avgMFE	avgZ	avgED	SumZ	SumZ/#TotalWindows	BPs= 5
nt-867	-	G	120	-	-	-	-	-
867	NoBP	G	24	-28.24	-0.61	27.03	-14.69	-0.12
867	825	C	37	-29.17	-1.53	22.26	-56.64	-0.47
867	775	C	12	-29.57	-0.86	16.88	-10.34	-0.09
867	787	U	1	-21.7	0.12	38.75	0.12	0.0
867	932	C	14	-32.96	-2.35	25.14	-32.84	-0.27
867	945	U	32	-32.42	-2.2	21.13	-70.54	-0.59

i-nuc	BP(j)	Nuc	#BP_Win	avgMFE	avgZ	avgED	SumZ	SumZ/#TotalWindows	BPs= 6
nt-868	-	C	120	-	-	-	-	-
868	NoBP	C	18	-27.5	-0.78	24.28	-14.01	-0.12
868	757	G	6	-30.53	-0.38	32.97	-2.31	-0.02
868	824	G	37	-29.17	-1.53	22.26	-56.64	-0.47
868	774	G	12	-29.57	-0.86	16.88	-10.34	-0.09
868	786	G	1	-21.7	0.12	38.75	0.12	0.0
868	931	G	14	-32.96	-2.35	25.14	-32.84	-0.27
868	944	G	32	-32.42	-2.2	21.13	-70.54	-0.59

i-nuc	BP(j)	Nuc	#BP_Win	avgMFE	avgZ	avgED	SumZ	SumZ/#TotalWindows	BPs= 7
nt-869	-	C	120	-	-	-	-	-
869	NoBP	C	14	-28.58	-1.1	23.6	-15.41	-0.13
869	756	G	6	-30.53	-0.38	32.97	-2.31	-0.02
869	823	G	37	-29.17	-1.53	22.26	-56.64	-0.47
869	772	G	12	-29.57	-0.86	16.88	-10.34	-0.09
869	790	G	4	-24.02	-0.13	24.14	-0.52	-0.0
869	785	G	1	-21.7	0.12	38.75	0.12	0.0
869	930	G	14	-32.96	-2.35	25.14	-32.84	-0.27
869	943	G	32	-32.42	-2.2	21.13	-70.54	-0.59

i-nuc	BP(j)	Nuc	#BP_Win	avgMFE	avgZ	avgED	SumZ	SumZ/#TotalWindows	BPs= 5
nt-870	-	A	120	-	-	-	-	-
870	NoBP	A	22	-29.39	-1.03	25.64	-22.55	-0.19
870	822	U	36	-28.92	-1.51	22.55	-54.27	-0.45
870	771	U	12	-29.57	-0.86	16.88	-10.34	-0.09
870	789	U	4	-24.02	-0.13	24.14	-0.52	-0.0
870	929	U	14	-32.96	-2.35	25.14	-32.84	-0.27
870	942	U	32	-32.42	-2.2	21.13	-70.54	-0.59

i-nuc	BP(j)	Nuc	#BP_Win	avgMFE	avgZ	avgED	SumZ	SumZ/#TotalWindows	BPs= 2
nt-871	-	U	120	-	-	-	-	-
871	NoBP	U	104	-30.68	-1.76	23.0	-183.08	-1.53
871	770	A	12	-29.57	-0.86	16.88	-10.34	-0.09
871	788	G	4	-24.02	-0.13	24.14	-0.52	-0.0

i-nuc	BP(j)	Nuc	#BP_Win	avgMFE	avgZ	avgED	SumZ	SumZ/#TotalWindows	BPs= 0
nt-872	-	A	120	-	-	-	-	-
872	NoBP	A	120	-30.4	-1.65	22.3	-197.76	-1.65

i-nuc	BP(j)	Nuc	#BP_Win	avgMFE	avgZ	avgED	SumZ	SumZ/#TotalWindows	BPs= 1
nt-873	-	A	120	-	-	-	-	-
873	NoBP	A	116	-30.69	-1.74	22.1	-201.4	-1.68
873	787	U	4	-24.02	-0.13	24.14	-0.52	-0.0

i-nuc	BP(j)	Nuc	#BP_Win	avgMFE	avgZ	avgED	SumZ	SumZ/#TotalWindows	BPs= 3
nt-874	-	C	120	-	-	-	-	-
874	NoBP	C	108	-30.7	-1.82	22.52	-196.54	-1.64
874	768	G	5	-30.76	-0.92	15.32	-4.6	-0.04
874	767	G	3	-33.0	-1.49	12.83	-4.46	-0.04
874	786	G	4	-24.02	-0.13	24.14	-0.52	-0.0

i-nuc	BP(j)	Nuc	#BP_Win	avgMFE	avgZ	avgED	SumZ	SumZ/#TotalWindows	BPs= 6
nt-875	-	C	120	-	-	-	-	-
875	NoBP	C	59	-28.27	-1.38	24.83	-81.2	-0.68
875	767	G	5	-30.76	-0.92	15.32	-4.6	-0.04
875	766	G	3	-33.0	-1.49	12.83	-4.46	-0.04
875	768	G	1	-26.7	-0.28	23.0	-0.28	-0.0
875	785	G	4	-24.02	-0.13	24.14	-0.52	-0.0
875	935	G	41	-33.6	-2.27	19.2	-93.01	-0.78
875	944	G	7	-35.79	-3.74	20.08	-26.21	-0.22

i-nuc	BP(j)	Nuc	#BP_Win	avgMFE	avgZ	avgED	SumZ	SumZ/#TotalWindows	BPs= 5
nt-876	-	C	120	-	-	-	-	-
876	NoBP	C	60	-28.35	-1.39	24.14	-83.23	-0.69
876	766	G	5	-30.76	-0.92	15.32	-4.6	-0.04
876	767	G	1	-26.7	-0.28	23.0	-0.28	-0.0
876	784	G	4	-24.02	-0.13	24.14	-0.52	-0.0
876	934	G	42	-33.63	-2.26	19.28	-95.05	-0.79
876	943	G	8	-35.75	-3.74	19.67	-29.91	-0.25

i-nuc	BP(j)	Nuc	#BP_Win	avgMFE	avgZ	avgED	SumZ	SumZ/#TotalWindows	BPs= 7
nt-877	-	A	120	-	-	-	-	-
877	NoBP	A	55	-28.27	-1.42	24.28	-78.06	-0.65
877	765	U	4	-30.95	-0.94	16.43	-3.77	-0.03
877	764	U	3	-33.0	-1.49	12.83	-4.46	-0.04
877	776	U	4	-24.2	-0.33	23.69	-1.33	-0.01
877	783	U	3	-24.27	-0.19	23.87	-0.56	-0.0
877	933	U	42	-33.63	-2.26	19.28	-95.05	-0.79
877	942	U	8	-35.75	-3.74	19.67	-29.91	-0.25
877	937	U	1	-34.9	-3.32	12.46	-3.32	-0.03

i-nuc	BP(j)	Nuc	#BP_Win	avgMFE	avgZ	avgED	SumZ	SumZ/#TotalWindows	BPs= 7
nt-878	-	G	120	-	-	-	-	-
878	NoBP	G	58	-28.35	-1.41	23.81	-81.95	-0.68
878	763	C	3	-33.0	-1.49	12.83	-4.46	-0.04
878	764	U	2	-31.1	-1.1	10.64	-2.21	-0.02
878	775	C	4	-24.2	-0.33	23.69	-1.33	-0.01
878	782	U	2	-24.4	-0.26	24.08	-0.52	-0.0
878	932	C	42	-33.63	-2.26	19.28	-95.05	-0.79
878	941	U	8	-35.75	-3.74	19.67	-29.91	-0.25
878	936	C	1	-34.9	-3.32	12.46	-3.32	-0.03

i-nuc	BP(j)	Nuc	#BP_Win	avgMFE	avgZ	avgED	SumZ	SumZ/#TotalWindows	BPs= 5
nt-879	-	C	120	-	-	-	-	-
879	762	G	3	-33.0	-1.49	12.83	-4.46	-0.04
879	NoBP	C	60	-28.17	-1.35	23.35	-81.16	-0.68
879	774	G	4	-24.2	-0.33	23.69	-1.33	-0.01
879	931	G	42	-33.63	-2.26	19.28	-95.05	-0.79
879	939	G	10	-35.4	-3.57	18.57	-35.66	-0.3
879	935	G	1	-34.9	-3.32	12.46	-3.32	-0.03

i-nuc	BP(j)	Nuc	#BP_Win	avgMFE	avgZ	avgED	SumZ	SumZ/#TotalWindows	BPs= 3
nt-880	-	U	120	-	-	-	-	-
880	NoBP	U	67	-28.17	-1.32	22.96	-88.49	-0.74
880	930	G	42	-33.63	-2.26	19.28	-95.05	-0.79
880	938	A	10	-35.4	-3.57	18.57	-35.66	-0.3
880	934	G	1	-34.9	-3.32	12.46	-3.32	-0.03

i-nuc	BP(j)	Nuc	#BP_Win	avgMFE	avgZ	avgED	SumZ	SumZ/#TotalWindows	BPs= 4
nt-881	-	G	120	-	-	-	-	-
881	NoBP	G	47	-29.42	-1.36	23.33	-63.93	-0.53
881	899	C	18	-24.32	-1.12	22.86	-20.14	-0.17
881	929	U	42	-33.63	-2.26	19.28	-95.05	-0.79
881	936	C	12	-35.1	-3.43	18.61	-41.12	-0.34
881	932	C	1	-34.9	-3.32	12.46	-3.32	-0.03

i-nuc	BP(j)	Nuc	#BP_Win	avgMFE	avgZ	avgED	SumZ	SumZ/#TotalWindows	BPs= 4
nt-882	-	U	120	-	-	-	-	-
882	NoBP	U	76	-32.13	-1.93	20.38	-146.39	-1.22
882	819	A	13	-27.19	-1.03	27.78	-13.43	-0.11
882	898	A	18	-24.32	-1.12	22.86	-20.14	-0.17
882	935	G	12	-35.1	-3.43	18.61	-41.12	-0.34
882	931	G	1	-34.9	-3.32	12.46	-3.32	-0.03

i-nuc	BP(j)	Nuc	#BP_Win	avgMFE	avgZ	avgED	SumZ	SumZ/#TotalWindows	BPs= 4
nt-883	-	C	120	-	-	-	-	-
883	NoBP	C	76	-32.18	-1.95	20.42	-147.88	-1.23
883	818	G	13	-27.19	-1.03	27.78	-13.43	-0.11
883	897	G	18	-24.32	-1.12	22.86	-20.14	-0.17
883	934	G	12	-35.1	-3.43	18.61	-41.12	-0.34
883	930	G	1	-34.9	-3.32	12.46	-3.32	-0.03

i-nuc	BP(j)	Nuc	#BP_Win	avgMFE	avgZ	avgED	SumZ	SumZ/#TotalWindows	BPs= 2
nt-884	-	U	120	-	-	-	-	-
884	NoBP	U	89	-32.65	-2.18	20.14	-193.67	-1.61
884	817	A	13	-27.19	-1.03	27.78	-13.43	-0.11
884	896	A	18	-24.32	-1.12	22.86	-20.14	-0.17

i-nuc	BP(j)	Nuc	#BP_Win	avgMFE	avgZ	avgED	SumZ	SumZ/#TotalWindows	BPs= 2
nt-885	-	U	120	-	-	-	-	-
885	NoBP	U	89	-32.69	-2.19	20.2	-195.14	-1.63
885	816	A	13	-27.19	-1.03	27.78	-13.43	-0.11
885	895	G	18	-24.32	-1.12	22.86	-20.14	-0.17

i-nuc	BP(j)	Nuc	#BP_Win	avgMFE	avgZ	avgED	SumZ	SumZ/#TotalWindows	BPs= 1
nt-886	-	U	120	-	-	-	-	-
886	NoBP	U	104	-30.25	-1.72	22.03	-179.06	-1.49
886	931	G	16	-34.93	-3.18	17.75	-50.95	-0.42

i-nuc	BP(j)	Nuc	#BP_Win	avgMFE	avgZ	avgED	SumZ	SumZ/#TotalWindows	BPs= 3
nt-887	-	C	120	-	-	-	-	-
887	NoBP	C	90	-30.73	-1.82	21.26	-164.07	-1.37
887	814	G	13	-27.19	-1.03	27.78	-13.43	-0.11
887	930	G	16	-34.93	-3.18	17.75	-50.95	-0.42
887	928	G	1	-34.9	-3.32	12.46	-3.32	-0.03

i-nuc	BP(j)	Nuc	#BP_Win	avgMFE	avgZ	avgED	SumZ	SumZ/#TotalWindows	BPs= 3
nt-888	-	C	120	-	-	-	-	-
888	NoBP	C	27	-24.54	-0.91	23.04	-24.7	-0.21
888	813	G	13	-27.19	-1.03	27.78	-13.43	-0.11
888	928	G	79	-33.83	-2.44	19.77	-192.48	-1.6
888	927	G	1	-34.9	-3.32	12.46	-3.32	-0.03

i-nuc	BP(j)	Nuc	#BP_Win	avgMFE	avgZ	avgED	SumZ	SumZ/#TotalWindows	BPs= 3
nt-889	-	C	120	-	-	-	-	-
889	NoBP	C	34	-25.07	-0.94	24.93	-32.09	-0.27
889	807	G	4	-27.15	-1.1	22.58	-4.4	-0.04
889	927	G	81	-33.77	-2.41	19.78	-195.26	-1.63
889	926	G	1	-34.9	-3.32	12.46	-3.32	-0.03

i-nuc	BP(j)	Nuc	#BP_Win	avgMFE	avgZ	avgED	SumZ	SumZ/#TotalWindows	BPs= 3
nt-890	-	U	120	-	-	-	-	-
890	NoBP	U	33	-25.08	-0.96	25.06	-31.76	-0.26
890	806	A	4	-27.15	-1.1	22.58	-4.4	-0.04
890	926	G	82	-33.72	-2.39	20.01	-195.92	-1.63
890	925	A	1	-34.9	-3.32	12.46	-3.32	-0.03

i-nuc	BP(j)	Nuc	#BP_Win	avgMFE	avgZ	avgED	SumZ	SumZ/#TotalWindows	BPs= 3
nt-891	-	U	120	-	-	-	-	-
891	NoBP	U	33	-25.24	-0.97	25.56	-32.12	-0.27
891	805	A	4	-27.15	-1.1	22.58	-4.4	-0.04
891	925	A	82	-33.72	-2.39	20.01	-195.92	-1.63
891	924	A	1	-34.9	-3.32	12.46	-3.32	-0.03

i-nuc	BP(j)	Nuc	#BP_Win	avgMFE	avgZ	avgED	SumZ	SumZ/#TotalWindows	BPs= 1
nt-892	-	U	120	-	-	-	-	-
892	NoBP	U	38	-25.84	-1.05	25.44	-39.87	-0.33
892	924	A	82	-33.72	-2.39	20.01	-195.92	-1.63

i-nuc	BP(j)	Nuc	#BP_Win	avgMFE	avgZ	avgED	SumZ	SumZ/#TotalWindows	BPs= 2
nt-893	-	A	120	-	-	-	-	-
893	NoBP	A	33	-25.6	-0.98	26.75	-32.18	-0.27
893	803	U	4	-27.15	-1.1	22.58	-4.4	-0.04
893	923	U	83	-33.74	-2.4	19.92	-199.24	-1.66

i-nuc	BP(j)	Nuc	#BP_Win	avgMFE	avgZ	avgED	SumZ	SumZ/#TotalWindows	BPs= 3
nt-894	-	U	120	-	-	-	-	-
894	NoBP	U	24	-25.34	-0.98	26.22	-23.49	-0.2
894	802	A	4	-27.15	-1.1	22.58	-4.4	-0.04
894	812	A	9	-27.21	-1.0	30.1	-9.03	-0.08
894	922	G	83	-33.74	-2.4	19.92	-199.24	-1.66

i-nuc	BP(j)	Nuc	#BP_Win	avgMFE	avgZ	avgED	SumZ	SumZ/#TotalWindows	BPs= 3
nt-895	-	G	120	-	-	-	-	-
895	NoBP	G	89	-33.48	-2.28	21.04	-202.84	-1.69
895	801	C	4	-27.15	-1.1	22.58	-4.4	-0.04
895	885	U	18	-24.32	-1.12	22.86	-20.14	-0.17
895	811	U	9	-27.21	-1.0	30.1	-9.03	-0.08

i-nuc	BP(j)	Nuc	#BP_Win	avgMFE	avgZ	avgED	SumZ	SumZ/#TotalWindows	BPs= 3
nt-896	-	A	120	-	-	-	-	-
896	800	U	4	-27.15	-1.1	22.58	-4.4	-0.04
896	884	U	18	-24.32	-1.12	22.86	-20.14	-0.17
896	810	U	9	-27.21	-1.0	30.1	-9.03	-0.08
896	NoBP	A	89	-33.6	-2.29	20.96	-203.74	-1.7

i-nuc	BP(j)	Nuc	#BP_Win	avgMFE	avgZ	avgED	SumZ	SumZ/#TotalWindows	BPs= 3
nt-897	-	G	120	-	-	-	-	-
897	799	C	3	-27.73	-1.21	22.09	-3.64	-0.03
897	883	C	18	-24.32	-1.12	22.86	-20.14	-0.17
897	809	C	9	-27.21	-1.0	30.1	-9.03	-0.08
897	NoBP	G	90	-33.61	-2.28	20.93	-205.25	-1.71

i-nuc	BP(j)	Nuc	#BP_Win	avgMFE	avgZ	avgED	SumZ	SumZ/#TotalWindows	BPs= 3
nt-898	-	A	120	-	-	-	-	-
898	NoBP	A	91	-33.57	-2.29	20.47	-208.44	-1.74
898	882	U	18	-24.32	-1.12	22.86	-20.14	-0.17
898	808	U	9	-27.21	-1.0	30.1	-9.03	-0.08
898	929	U	2	-29.6	-0.36	42.84	-0.73	-0.01

i-nuc	BP(j)	Nuc	#BP_Win	avgMFE	avgZ	avgED	SumZ	SumZ/#TotalWindows	BPs= 4
nt-899	-	C	120	-	-	-	-	-
899	NoBP	C	1	-25.6	-0.67	26.77	-0.67	-0.01
899	881	G	18	-24.32	-1.12	22.86	-20.14	-0.17
899	807	G	3	-25.43	-0.81	30.79	-2.43	-0.02
899	919	G	96	-33.36	-2.23	20.96	-214.28	-1.79
899	928	G	2	-29.6	-0.36	42.84	-0.73	-0.01

i-nuc	BP(j)	Nuc	#BP_Win	avgMFE	avgZ	avgED	SumZ	SumZ/#TotalWindows	BPs= 4
nt-900	-	U	120	-	-	-	-	-
900	NoBP	U	5	-23.56	-0.08	27.06	-0.4	-0.0
900	806	A	1	-20.1	0.22	31.96	0.22	0.0
900	819	A	13	-24.62	-1.52	21.25	-19.74	-0.16
900	918	A	99	-33.24	-2.2	21.15	-217.53	-1.81
900	927	G	2	-29.6	-0.36	42.84	-0.73	-0.01

i-nuc	BP(j)	Nuc	#BP_Win	avgMFE	avgZ	avgED	SumZ	SumZ/#TotalWindows	BPs= 3
nt-901	-	C	120	-	-	-	-	-
901	NoBP	C	5	-22.68	0.02	28.42	0.12	0.0
901	818	G	13	-24.62	-1.52	21.25	-19.74	-0.16
901	917	G	100	-33.2	-2.18	21.21	-217.68	-1.81
901	926	G	2	-29.6	-0.36	42.84	-0.73	-0.01

i-nuc	BP(j)	Nuc	#BP_Win	avgMFE	avgZ	avgED	SumZ	SumZ/#TotalWindows	BPs= 3
nt-902	-	U	120	-	-	-	-	-
902	NoBP	U	4	-22.28	0.08	29.77	0.34	0.0
902	817	A	13	-24.62	-1.52	21.25	-19.74	-0.16
902	916	A	101	-33.14	-2.15	21.35	-217.12	-1.81
902	925	A	2	-29.6	-0.36	42.84	-0.73	-0.01

i-nuc	BP(j)	Nuc	#BP_Win	avgMFE	avgZ	avgED	SumZ	SumZ/#TotalWindows	BPs= 3
nt-903	-	U	120	-	-	-	-	-
903	NoBP	U	4	-22.95	0.31	32.19	1.24	0.01
903	816	A	13	-24.62	-1.52	21.25	-19.74	-0.16
903	915	G	101	-33.14	-2.15	21.35	-217.12	-1.81
903	924	A	2	-29.6	-0.36	42.84	-0.73	-0.01

i-nuc	BP(j)	Nuc	#BP_Win	avgMFE	avgZ	avgED	SumZ	SumZ/#TotalWindows	BPs= 3
nt-904	-	A	120	-	-	-	-	-
904	NoBP	A	2	-20.9	0.17	35.36	0.34	0.0
904	815	U	13	-24.62	-1.52	21.25	-19.74	-0.16
904	914	U	103	-33.03	-2.1	21.5	-215.81	-1.8
904	923	U	2	-29.6	-0.36	42.84	-0.73	-0.01

i-nuc	BP(j)	Nuc	#BP_Win	avgMFE	avgZ	avgED	SumZ	SumZ/#TotalWindows	BPs= 3
nt-905	-	C	120	-	-	-	-	-
905	NoBP	C	2	-23.8	0.43	33.07	0.86	0.01
905	814	G	13	-24.62	-1.52	21.25	-19.74	-0.16
905	913	G	103	-33.03	-2.1	21.5	-215.81	-1.8
905	922	G	2	-29.6	-0.36	42.84	-0.73	-0.01

i-nuc	BP(j)	Nuc	#BP_Win	avgMFE	avgZ	avgED	SumZ	SumZ/#TotalWindows	BPs= 3
nt-906	-	C	120	-	-	-	-	-
906	813	G	13	-24.62	-1.52	21.25	-19.74	-0.16
906	912	G	103	-33.03	-2.1	21.5	-215.81	-1.8
906	920	G	2	-29.6	-0.36	42.84	-0.73	-0.01
906	NoBP	C	2	-27.5	0.64	34.25	1.28	0.01

i-nuc	BP(j)	Nuc	#BP_Win	avgMFE	avgZ	avgED	SumZ	SumZ/#TotalWindows	BPs= 2
nt-907	-	U	120	-	-	-	-	-
907	812	A	12	-24.84	-1.6	20.81	-19.17	-0.16
907	NoBP	U	106	-32.87	-2.02	21.9	-213.89	-1.78
907	919	G	2	-29.6	-0.36	42.84	-0.73	-0.01

i-nuc	BP(j)	Nuc	#BP_Win	avgMFE	avgZ	avgED	SumZ	SumZ/#TotalWindows	BPs= 1
nt-908	-	U	120	-	-	-	-	-
908	NoBP	U	118	-32.09	-1.96	21.96	-231.22	-1.93
908	918	A	2	-29.6	-0.36	42.84	-0.73	-0.01

i-nuc	BP(j)	Nuc	#BP_Win	avgMFE	avgZ	avgED	SumZ	SumZ/#TotalWindows	BPs= 1
nt-909	-	C	120	-	-	-	-	-
909	NoBP	C	118	-32.12	-1.94	22.14	-228.98	-1.91
909	917	G	2	-29.6	-0.36	42.84	-0.73	-0.01

i-nuc	BP(j)	Nuc	#BP_Win	avgMFE	avgZ	avgED	SumZ	SumZ/#TotalWindows	BPs= 0
nt-910	-	A	120	-	-	-	-	-
910	NoBP	A	120	-32.13	-1.9	22.55	-227.96	-1.9

i-nuc	BP(j)	Nuc	#BP_Win	avgMFE	avgZ	avgED	SumZ	SumZ/#TotalWindows	BPs= 1
nt-911	-	U	120	-	-	-	-	-
911	NoBP	U	117	-32.29	-1.88	22.57	-219.87	-1.83
911	805	A	3	-27.93	-2.09	24.08	-6.26	-0.05

i-nuc	BP(j)	Nuc	#BP_Win	avgMFE	avgZ	avgED	SumZ	SumZ/#TotalWindows	BPs= 5
nt-912	-	G	120	-	-	-	-	-
912	NoBP	G	4	-26.7	-0.86	30.5	-3.44	-0.03
912	799	C	2	-24.0	-0.98	26.28	-1.95	-0.02
912	804	U	3	-27.93	-2.09	24.08	-6.26	-0.05
912	906	C	103	-33.03	-2.1	21.5	-215.81	-1.8
912	964	C	5	-27.5	0.65	36.73	3.24	0.03
912	1029	C	3	-30.33	-0.02	24.34	-0.07	-0.0

i-nuc	BP(j)	Nuc	#BP_Win	avgMFE	avgZ	avgED	SumZ	SumZ/#TotalWindows	BPs= 5
nt-913	-	G	120	-	-	-	-	-
913	NoBP	G	4	-28.0	-0.39	35.56	-1.57	-0.01
913	798	C	2	-24.0	-0.98	26.28	-1.95	-0.02
913	803	U	3	-27.93	-2.09	24.08	-6.26	-0.05
913	905	C	103	-33.03	-2.1	21.5	-215.81	-1.8
913	963	C	5	-27.5	0.65	36.73	3.24	0.03
913	1028	C	3	-30.33	-0.02	24.34	-0.07	-0.0

i-nuc	BP(j)	Nuc	#BP_Win	avgMFE	avgZ	avgED	SumZ	SumZ/#TotalWindows	BPs= 4
nt-914	-	U	120	-	-	-	-	-
914	797	G	2	-24.0	-0.98	26.28	-1.95	-0.02
914	802	A	3	-27.93	-2.09	24.08	-6.26	-0.05
914	904	A	103	-33.03	-2.1	21.5	-215.81	-1.8
914	NoBP	U	9	-28.49	0.28	35.92	2.52	0.02
914	1027	A	3	-30.33	-0.02	24.34	-0.07	-0.0

i-nuc	BP(j)	Nuc	#BP_Win	avgMFE	avgZ	avgED	SumZ	SumZ/#TotalWindows	BPs= 4
nt-915	-	G	120	-	-	-	-	-
915	NoBP	G	9	-29.5	-0.24	28.19	-2.13	-0.02
915	801	C	3	-27.93	-2.09	24.08	-6.26	-0.05
915	903	U	101	-33.14	-2.15	21.35	-217.12	-1.81
915	968	U	2	-27.45	0.66	29.28	1.31	0.01
915	961	U	5	-27.5	0.65	36.73	3.24	0.03

i-nuc	BP(j)	Nuc	#BP_Win	avgMFE	avgZ	avgED	SumZ	SumZ/#TotalWindows	BPs= 4
nt-916	-	A	120	-	-	-	-	-
916	800	U	3	-27.93	-2.09	24.08	-6.26	-0.05
916	902	U	101	-33.14	-2.15	21.35	-217.12	-1.81
916	NoBP	A	9	-30.32	-0.17	26.37	-1.56	-0.01
916	967	U	2	-27.45	0.66	29.28	1.31	0.01
916	960	U	5	-27.5	0.65	36.73	3.24	0.03

i-nuc	BP(j)	Nuc	#BP_Win	avgMFE	avgZ	avgED	SumZ	SumZ/#TotalWindows	BPs= 7
nt-917	-	G	120	-	-	-	-	-
917	799	C	2	-29.0	-2.41	24.48	-4.82	-0.04
917	901	C	100	-33.2	-2.18	21.21	-217.68	-1.81
917	909	C	2	-29.6	-0.36	42.84	-0.73	-0.01
917	949	U	1	-27.2	0.56	35.07	0.56	0.0
917	966	U	2	-27.45	0.66	29.28	1.31	0.01
917	959	U	5	-27.5	0.65	36.73	3.24	0.03
917	1024	C	3	-30.33	-0.02	24.34	-0.07	-0.0
917	NoBP	G	5	-30.84	-0.22	18.75	-1.1	-0.01

i-nuc	BP(j)	Nuc	#BP_Win	avgMFE	avgZ	avgED	SumZ	SumZ/#TotalWindows	BPs= 6
nt-918	-	A	120	-	-	-	-	-
918	NoBP	A	8	-30.58	-0.53	20.21	-4.26	-0.04
918	900	U	99	-33.24	-2.2	21.15	-217.53	-1.81
918	908	U	2	-29.6	-0.36	42.84	-0.73	-0.01
918	948	U	1	-27.2	0.56	35.07	0.56	0.0
918	965	U	2	-27.45	0.66	29.28	1.31	0.01
918	958	U	5	-27.5	0.65	36.73	3.24	0.03
918	1023	U	3	-30.33	-0.02	24.34	-0.07	-0.0

i-nuc	BP(j)	Nuc	#BP_Win	avgMFE	avgZ	avgED	SumZ	SumZ/#TotalWindows	BPs= 6
nt-919	-	G	120	-	-	-	-	-
919	NoBP	G	11	-30.4	-0.53	20.71	-5.78	-0.05
919	899	C	96	-33.36	-2.23	20.96	-214.28	-1.79
919	907	U	2	-29.6	-0.36	42.84	-0.73	-0.01
919	947	C	1	-27.2	0.56	35.07	0.56	0.0
919	964	C	2	-27.45	0.66	29.28	1.31	0.01
919	957	U	5	-27.5	0.65	36.73	3.24	0.03
919	1022	C	3	-30.33	-0.02	24.34	-0.07	-0.0

i-nuc	BP(j)	Nuc	#BP_Win	avgMFE	avgZ	avgED	SumZ	SumZ/#TotalWindows	BPs= 6
nt-920	-	G	120	-	-	-	-	-
920	NoBP	G	105	-33.12	-2.07	20.94	-217.57	-1.81
920	906	C	2	-29.6	-0.36	42.84	-0.73	-0.01
920	946	U	1	-27.2	0.56	35.07	0.56	0.0
920	963	C	2	-27.45	0.66	29.28	1.31	0.01
920	956	U	5	-27.5	0.65	36.73	3.24	0.03
920	1021	C	3	-30.33	-0.02	24.34	-0.07	-0.0
920	1038	C	2	-32.75	-1.13	11.14	-2.26	-0.02

i-nuc	BP(j)	Nuc	#BP_Win	avgMFE	avgZ	avgED	SumZ	SumZ/#TotalWindows	BPs= 4
nt-921	-	A	120	-	-	-	-	-
921	NoBP	A	110	-33.01	-1.98	21.27	-218.13	-1.82
921	945	U	1	-27.2	0.56	35.07	0.56	0.0
921	962	U	2	-27.45	0.66	29.28	1.31	0.01
921	955	U	5	-27.5	0.65	36.73	3.24	0.03
921	1037	U	2	-32.75	-1.13	11.14	-2.26	-0.02

i-nuc	BP(j)	Nuc	#BP_Win	avgMFE	avgZ	avgED	SumZ	SumZ/#TotalWindows	BPs= 5
nt-922	-	G	120	-	-	-	-	-
922	NoBP	G	26	-30.85	-0.67	23.78	-17.35	-0.14
922	894	U	83	-33.74	-2.4	19.92	-199.24	-1.66
922	905	C	2	-29.6	-0.36	42.84	-0.73	-0.01
922	961	U	2	-27.45	0.66	29.28	1.31	0.01
922	954	U	5	-27.5	0.65	36.73	3.24	0.03
922	1036	U	2	-32.75	-1.13	11.14	-2.26	-0.02

i-nuc	BP(j)	Nuc	#BP_Win	avgMFE	avgZ	avgED	SumZ	SumZ/#TotalWindows	BPs= 3
nt-923	-	U	120	-	-	-	-	-
923	NoBP	U	34	-30.48	-0.46	24.38	-15.6	-0.13
923	893	A	83	-33.74	-2.4	19.92	-199.24	-1.66
923	904	A	2	-29.6	-0.36	42.84	-0.73	-0.01
923	943	G	1	-27.2	0.56	35.07	0.56	0.0

i-nuc	BP(j)	Nuc	#BP_Win	avgMFE	avgZ	avgED	SumZ	SumZ/#TotalWindows	BPs= 6
nt-924	-	A	120	-	-	-	-	-
924	NoBP	A	27	-31.38	-0.74	20.9	-20.04	-0.17
924	892	U	82	-33.72	-2.39	20.01	-195.92	-1.63
924	891	U	1	-34.9	-3.32	12.46	-3.32	-0.03
924	903	U	2	-29.6	-0.36	42.84	-0.73	-0.01
924	942	U	1	-27.2	0.56	35.07	0.56	0.0
924	959	U	2	-27.45	0.66	29.28	1.31	0.01
924	952	U	5	-27.5	0.65	36.73	3.24	0.03

i-nuc	BP(j)	Nuc	#BP_Win	avgMFE	avgZ	avgED	SumZ	SumZ/#TotalWindows	BPs= 7
nt-925	-	A	120	-	-	-	-	-
925	NoBP	A	15	-31.4	-0.72	26.96	-10.86	-0.09
925	891	U	82	-33.72	-2.39	20.01	-195.92	-1.63
925	890	U	1	-34.9	-3.32	12.46	-3.32	-0.03
925	902	U	2	-29.6	-0.36	42.84	-0.73	-0.01
925	941	U	1	-27.2	0.56	35.07	0.56	0.0
925	958	U	2	-27.45	0.66	29.28	1.31	0.01
925	951	U	5	-27.5	0.65	36.73	3.24	0.03
925	1033	U	12	-31.61	-0.74	11.49	-8.83	-0.07

i-nuc	BP(j)	Nuc	#BP_Win	avgMFE	avgZ	avgED	SumZ	SumZ/#TotalWindows	BPs= 7
nt-926	-	G	120	-	-	-	-	-
926	NoBP	G	4	-29.65	-0.43	37.4	-1.7	-0.01
926	890	U	82	-33.72	-2.39	20.01	-195.92	-1.63
926	889	C	1	-34.9	-3.32	12.46	-3.32	-0.03
926	901	C	2	-29.6	-0.36	42.84	-0.73	-0.01
926	1014	C	10	-32.25	-0.79	21.99	-7.9	-0.07
926	957	U	2	-27.45	0.66	29.28	1.31	0.01
926	950	U	5	-27.5	0.65	36.73	3.24	0.03
926	1032	C	14	-31.31	-0.64	13.63	-8.95	-0.07

i-nuc	BP(j)	Nuc	#BP_Win	avgMFE	avgZ	avgED	SumZ	SumZ/#TotalWindows	BPs= 7
nt-927	-	G	120	-	-	-	-	-
927	889	C	81	-33.77	-2.41	19.78	-195.26	-1.63
927	888	C	1	-34.9	-3.32	12.46	-3.32	-0.03
927	NoBP	G	14	-31.63	-0.67	26.83	-9.36	-0.08
927	900	U	2	-29.6	-0.36	42.84	-0.73	-0.01
927	956	U	2	-27.45	0.66	29.28	1.31	0.01
927	949	U	5	-27.5	0.65	36.73	3.24	0.03
927	1031	C	14	-31.31	-0.64	13.63	-8.95	-0.07
927	1032	C	1	-26.6	0.21	24.58	0.21	0.0

i-nuc	BP(j)	Nuc	#BP_Win	avgMFE	avgZ	avgED	SumZ	SumZ/#TotalWindows	BPs= 8
nt-928	-	G	120	-	-	-	-	-
928	888	C	79	-33.83	-2.44	19.77	-192.48	-1.6
928	887	C	1	-34.9	-3.32	12.46	-3.32	-0.03
928	NoBP	G	3	-30.03	-0.56	29.59	-1.68	-0.01
928	899	C	2	-29.6	-0.36	42.84	-0.73	-0.01
928	1012	C	13	-31.57	-0.69	25.92	-8.91	-0.07
928	955	U	2	-27.45	0.66	29.28	1.31	0.01
928	948	U	5	-27.5	0.65	36.73	3.24	0.03
928	1030	C	14	-31.31	-0.64	13.63	-8.95	-0.07
928	1031	C	1	-26.6	0.21	24.58	0.21	0.0

i-nuc	BP(j)	Nuc	#BP_Win	avgMFE	avgZ	avgED	SumZ	SumZ/#TotalWindows	BPs= 5
nt-929	-	U	120	-	-	-	-	-
929	NoBP	U	48	-32.21	-1.51	19.49	-72.53	-0.6
929	870	A	14	-32.96	-2.35	25.14	-32.84	-0.27
929	881	G	42	-33.63	-2.26	19.28	-95.05	-0.79
929	898	A	2	-29.6	-0.36	42.84	-0.73	-0.01
929	1011	G	13	-31.57	-0.69	25.92	-8.91	-0.07
929	938	A	1	-27.2	0.56	35.07	0.56	0.0

i-nuc	BP(j)	Nuc	#BP_Win	avgMFE	avgZ	avgED	SumZ	SumZ/#TotalWindows	BPs= 7
nt-930	-	G	120	-	-	-	-	-
930	NoBP	G	26	-31.2	-0.79	25.93	-20.57	-0.17
930	869	C	14	-32.96	-2.35	25.14	-32.84	-0.27
930	880	U	42	-33.63	-2.26	19.28	-95.05	-0.79
930	887	C	16	-34.93	-3.18	17.75	-50.95	-0.42
930	883	C	1	-34.9	-3.32	12.46	-3.32	-0.03
930	937	U	1	-27.2	0.56	35.07	0.56	0.0
930	946	U	5	-27.5	0.65	36.73	3.24	0.03
930	1029	C	15	-30.99	-0.58	14.36	-8.74	-0.07

i-nuc	BP(j)	Nuc	#BP_Win	avgMFE	avgZ	avgED	SumZ	SumZ/#TotalWindows	BPs= 9
nt-931	-	G	120	-	-	-	-	-
931	NoBP	G	7	-28.59	-0.43	25.46	-3.0	-0.03
931	868	C	14	-32.96	-2.35	25.14	-32.84	-0.27
931	879	C	42	-33.63	-2.26	19.28	-95.05	-0.79
931	886	U	16	-34.93	-3.18	17.75	-50.95	-0.42
931	882	U	1	-34.9	-3.32	12.46	-3.32	-0.03
931	1006	C	6	-32.05	-1.23	27.98	-7.4	-0.06
931	1009	U	13	-31.57	-0.69	25.92	-8.91	-0.07
931	936	C	1	-27.2	0.56	35.07	0.56	0.0
931	945	U	5	-27.5	0.65	36.73	3.24	0.03
931	1028	C	15	-30.99	-0.58	14.36	-8.74	-0.07

i-nuc	BP(j)	Nuc	#BP_Win	avgMFE	avgZ	avgED	SumZ	SumZ/#TotalWindows	BPs= 7
nt-932	-	C	120	-	-	-	-	-
932	867	G	14	-32.96	-2.35	25.14	-32.84	-0.27
932	878	G	42	-33.63	-2.26	19.28	-95.05	-0.79
932	NoBP	C	34	-31.49	-1.45	19.02	-49.46	-0.41
932	881	G	1	-34.9	-3.32	12.46	-3.32	-0.03
932	1001	G	5	-34.44	-2.39	15.39	-11.96	-0.1
932	1005	G	6	-32.05	-1.23	27.98	-7.4	-0.06
932	1008	G	13	-31.57	-0.69	25.92	-8.91	-0.07
932	944	G	5	-27.5	0.65	36.73	3.24	0.03

i-nuc	BP(j)	Nuc	#BP_Win	avgMFE	avgZ	avgED	SumZ	SumZ/#TotalWindows	BPs= 6
nt-933	-	U	120	-	-	-	-	-
933	NoBP	U	28	-31.86	-1.91	23.72	-53.59	-0.45
933	877	A	42	-33.63	-2.26	19.28	-95.05	-0.79
933	865	A	12	-32.68	-2.44	25.56	-29.28	-0.24
933	1000	G	5	-34.44	-2.39	15.39	-11.96	-0.1
933	1007	A	13	-31.57	-0.69	25.92	-8.91	-0.07
933	943	G	5	-27.5	0.65	36.73	3.24	0.03
933	1026	A	15	-30.99	-0.58	14.36	-8.74	-0.07

i-nuc	BP(j)	Nuc	#BP_Win	avgMFE	avgZ	avgED	SumZ	SumZ/#TotalWindows	BPs= 8
nt-934	-	G	120	-	-	-	-	-
934	876	C	42	-33.63	-2.26	19.28	-95.05	-0.79
934	864	C	12	-32.68	-2.44	25.56	-29.28	-0.24
934	883	C	12	-35.1	-3.43	18.61	-41.12	-0.34
934	880	U	1	-34.9	-3.32	12.46	-3.32	-0.03
934	999	U	5	-34.44	-2.39	15.39	-11.96	-0.1
934	NoBP	G	15	-28.6	-0.56	28.28	-8.42	-0.07
934	1006	C	13	-31.57	-0.69	25.92	-8.91	-0.07
934	942	U	5	-27.5	0.65	36.73	3.24	0.03
934	1025	C	15	-30.99	-0.58	14.36	-8.74	-0.07

i-nuc	BP(j)	Nuc	#BP_Win	avgMFE	avgZ	avgED	SumZ	SumZ/#TotalWindows	BPs= 8
nt-935	-	G	120	-	-	-	-	-
935	875	C	41	-33.6	-2.27	19.2	-93.01	-0.78
935	863	C	12	-32.68	-2.44	25.56	-29.28	-0.24
935	882	U	12	-35.1	-3.43	18.61	-41.12	-0.34
935	879	C	1	-34.9	-3.32	12.46	-3.32	-0.03
935	998	C	5	-34.44	-2.39	15.39	-11.96	-0.1
935	NoBP	G	27	-30.1	-0.61	27.43	-16.49	-0.14
935	941	U	5	-27.5	0.65	36.73	3.24	0.03
935	1024	C	15	-30.99	-0.58	14.36	-8.74	-0.07
935	1053	C	2	-27.0	-1.18	19.88	-2.35	-0.02

i-nuc	BP(j)	Nuc	#BP_Win	avgMFE	avgZ	avgED	SumZ	SumZ/#TotalWindows	BPs= 7
nt-936	-	C	120	-	-	-	-	-
936	NoBP	C	68	-31.64	-1.45	20.48	-98.35	-0.82
936	861	G	12	-32.68	-2.44	25.56	-29.28	-0.24
936	881	G	12	-35.1	-3.43	18.61	-41.12	-0.34
936	878	G	1	-34.9	-3.32	12.46	-3.32	-0.03
936	997	G	5	-34.44	-2.39	15.39	-11.96	-0.1
936	1001	G	19	-31.72	-0.86	26.57	-16.31	-0.14
936	931	G	1	-27.2	0.56	35.07	0.56	0.0
936	1052	G	2	-27.0	-1.18	19.88	-2.35	-0.02

i-nuc	BP(j)	Nuc	#BP_Win	avgMFE	avgZ	avgED	SumZ	SumZ/#TotalWindows	BPs= 4
nt-937	-	U	120	-	-	-	-	-
937	NoBP	U	94	-31.99	-1.81	20.95	-170.39	-1.42
937	877	A	1	-34.9	-3.32	12.46	-3.32	-0.03
937	996	G	5	-34.44	-2.39	15.39	-11.96	-0.1
937	1000	G	19	-31.72	-0.86	26.57	-16.31	-0.14
937	930	G	1	-27.2	0.56	35.07	0.56	0.0

i-nuc	BP(j)	Nuc	#BP_Win	avgMFE	avgZ	avgED	SumZ	SumZ/#TotalWindows	BPs= 7
nt-938	-	A	120	-	-	-	-	-
938	NoBP	A	55	-31.55	-1.79	21.81	-98.49	-0.82
938	859	U	12	-32.68	-2.44	25.56	-29.28	-0.24
938	982	U	1	-30.1	-2.05	24.17	-2.05	-0.02
938	880	U	10	-35.4	-3.57	18.57	-35.66	-0.3
938	948	U	7	-32.44	-1.52	19.36	-10.65	-0.09
938	999	U	19	-31.72	-0.86	26.57	-16.31	-0.14
938	929	U	1	-27.2	0.56	35.07	0.56	0.0
938	1023	U	15	-30.99	-0.58	14.36	-8.74	-0.07

i-nuc	BP(j)	Nuc	#BP_Win	avgMFE	avgZ	avgED	SumZ	SumZ/#TotalWindows	BPs= 7
nt-939	-	G	120	-	-	-	-	-
939	NoBP	G	54	-31.43	-1.75	22.24	-94.47	-0.79
939	858	C	12	-32.68	-2.44	25.56	-29.28	-0.24
939	981	C	1	-30.1	-2.05	24.17	-2.05	-0.02
939	879	C	10	-35.4	-3.57	18.57	-35.66	-0.3
939	947	C	7	-32.44	-1.52	19.36	-10.65	-0.09
939	998	C	19	-31.72	-0.86	26.57	-16.31	-0.14
939	1022	C	15	-30.99	-0.58	14.36	-8.74	-0.07
939	1049	C	2	-27.0	-1.18	19.88	-2.35	-0.02

i-nuc	BP(j)	Nuc	#BP_Win	avgMFE	avgZ	avgED	SumZ	SumZ/#TotalWindows	BPs= 4
nt-940	-	A	120	-	-	-	-	-
940	NoBP	A	98	-31.72	-1.58	21.61	-154.64	-1.29
940	857	U	12	-32.68	-2.44	25.56	-29.28	-0.24
940	980	U	1	-30.1	-2.05	24.17	-2.05	-0.02
940	946	U	7	-32.44	-1.52	19.36	-10.65	-0.09
940	1048	U	2	-27.0	-1.18	19.88	-2.35	-0.02

i-nuc	BP(j)	Nuc	#BP_Win	avgMFE	avgZ	avgED	SumZ	SumZ/#TotalWindows	BPs= 5
nt-941	-	U	120	-	-	-	-	-
941	NoBP	U	90	-31.75	-1.8	22.3	-162.4	-1.35
941	979	G	1	-30.1	-2.05	24.17	-2.05	-0.02
941	878	G	8	-35.75	-3.74	19.67	-29.91	-0.25
941	925	A	1	-27.2	0.56	35.07	0.56	0.0
941	935	G	5	-27.5	0.65	36.73	3.24	0.03
941	1020	A	15	-30.99	-0.58	14.36	-8.74	-0.07

i-nuc	BP(j)	Nuc	#BP_Win	avgMFE	avgZ	avgED	SumZ	SumZ/#TotalWindows	BPs= 7
nt-942	-	U	120	-	-	-	-	-
942	NoBP	U	39	-31.05	-1.96	21.12	-76.41	-0.64
942	870	A	32	-32.42	-2.2	21.13	-70.54	-0.59
942	978	A	1	-30.1	-2.05	24.17	-2.05	-0.02
942	877	A	8	-35.75	-3.74	19.67	-29.91	-0.25
942	995	A	19	-31.72	-0.86	26.57	-16.31	-0.14
942	924	A	1	-27.2	0.56	35.07	0.56	0.0
942	934	G	5	-27.5	0.65	36.73	3.24	0.03
942	1019	A	15	-30.99	-0.58	14.36	-8.74	-0.07

i-nuc	BP(j)	Nuc	#BP_Win	avgMFE	avgZ	avgED	SumZ	SumZ/#TotalWindows	BPs= 8
nt-943	-	G	120	-	-	-	-	-
943	NoBP	G	22	-31.61	-2.15	17.44	-47.27	-0.39
943	854	U	11	-32.55	-2.54	25.44	-27.89	-0.23
943	869	C	32	-32.42	-2.2	21.13	-70.54	-0.59
943	876	C	8	-35.75	-3.74	19.67	-29.91	-0.25
943	994	U	19	-31.72	-0.86	26.57	-16.31	-0.14
943	923	U	1	-27.2	0.56	35.07	0.56	0.0
943	933	U	5	-27.5	0.65	36.73	3.24	0.03
943	1018	C	15	-30.99	-0.58	14.36	-8.74	-0.07
943	1047	C	7	-26.0	-0.63	25.99	-4.4	-0.04

i-nuc	BP(j)	Nuc	#BP_Win	avgMFE	avgZ	avgED	SumZ	SumZ/#TotalWindows	BPs= 7
nt-944	-	G	120	-	-	-	-	-
944	853	C	11	-32.55	-2.54	25.44	-27.89	-0.23
944	868	C	32	-32.42	-2.2	21.13	-70.54	-0.59
944	NoBP	G	24	-31.53	-2.21	17.38	-53.12	-0.44
944	875	C	7	-35.79	-3.74	20.08	-26.21	-0.22
944	993	C	19	-31.72	-0.86	26.57	-16.31	-0.14
944	932	C	5	-27.5	0.65	36.73	3.24	0.03
944	1017	U	15	-30.99	-0.58	14.36	-8.74	-0.07
944	1046	U	7	-26.0	-0.63	25.99	-4.4	-0.04

i-nuc	BP(j)	Nuc	#BP_Win	avgMFE	avgZ	avgED	SumZ	SumZ/#TotalWindows	BPs= 6
nt-945	-	U	120	-	-	-	-	-
945	852	A	10	-32.33	-2.64	25.4	-26.45	-0.22
945	867	G	32	-32.42	-2.2	21.13	-70.54	-0.59
945	NoBP	U	38	-31.44	-2.33	18.77	-88.67	-0.74
945	992	A	19	-31.72	-0.86	26.57	-16.31	-0.14
945	921	A	1	-27.2	0.56	35.07	0.56	0.0
945	931	G	5	-27.5	0.65	36.73	3.24	0.03
945	1016	A	15	-30.99	-0.58	14.36	-8.74	-0.07

i-nuc	BP(j)	Nuc	#BP_Win	avgMFE	avgZ	avgED	SumZ	SumZ/#TotalWindows	BPs= 6
nt-946	-	U	120	-	-	-	-	-
946	NoBP	U	84	-32.32	-2.23	21.3	-187.28	-1.56
946	974	A	1	-30.1	-2.05	24.17	-2.05	-0.02
946	940	A	7	-32.44	-1.52	19.36	-10.65	-0.09
946	920	G	1	-27.2	0.56	35.07	0.56	0.0
946	930	G	5	-27.5	0.65	36.73	3.24	0.03
946	1015	A	15	-30.99	-0.58	14.36	-8.74	-0.07
946	1044	A	7	-26.0	-0.63	25.99	-4.4	-0.04

i-nuc	BP(j)	Nuc	#BP_Win	avgMFE	avgZ	avgED	SumZ	SumZ/#TotalWindows	BPs= 4
nt-947	-	C	120	-	-	-	-	-
947	NoBP	C	104	-31.86	-1.88	20.87	-195.03	-1.63
947	973	G	1	-30.1	-2.05	24.17	-2.05	-0.02
947	939	G	7	-32.44	-1.52	19.36	-10.65	-0.09
947	919	G	1	-27.2	0.56	35.07	0.56	0.0
947	1043	G	7	-26.0	-0.63	25.99	-4.4	-0.04

i-nuc	BP(j)	Nuc	#BP_Win	avgMFE	avgZ	avgED	SumZ	SumZ/#TotalWindows	BPs= 5
nt-948	-	U	120	-	-	-	-	-
948	NoBP	U	99	-32.04	-2.02	19.9	-200.13	-1.67
948	972	A	1	-30.1	-2.05	24.17	-2.05	-0.02
948	938	A	7	-32.44	-1.52	19.36	-10.65	-0.09
948	918	A	1	-27.2	0.56	35.07	0.56	0.0
948	928	G	5	-27.5	0.65	36.73	3.24	0.03
948	1042	A	7	-26.0	-0.63	25.99	-4.4	-0.04

i-nuc	BP(j)	Nuc	#BP_Win	avgMFE	avgZ	avgED	SumZ	SumZ/#TotalWindows	BPs= 4
nt-949	-	U	120	-	-	-	-	-
949	NoBP	U	106	-32.06	-2.01	19.65	-213.14	-1.78
949	971	A	1	-30.1	-2.05	24.17	-2.05	-0.02
949	917	G	1	-27.2	0.56	35.07	0.56	0.0
949	927	G	5	-27.5	0.65	36.73	3.24	0.03
949	1041	G	7	-26.0	-0.63	25.99	-4.4	-0.04

i-nuc	BP(j)	Nuc	#BP_Win	avgMFE	avgZ	avgED	SumZ	SumZ/#TotalWindows	BPs= 2
nt-950	-	U	120	-	-	-	-	-
950	NoBP	U	108	-31.98	-2.01	19.63	-216.91	-1.81
950	926	G	5	-27.5	0.65	36.73	3.24	0.03
950	1040	A	7	-26.0	-0.63	25.99	-4.4	-0.04

i-nuc	BP(j)	Nuc	#BP_Win	avgMFE	avgZ	avgED	SumZ	SumZ/#TotalWindows	BPs= 2
nt-951	-	U	120	-	-	-	-	-
951	NoBP	U	108	-31.96	-2.03	19.43	-218.8	-1.82
951	925	A	5	-27.5	0.65	36.73	3.24	0.03
951	1039	A	7	-26.0	-0.63	25.99	-4.4	-0.04

i-nuc	BP(j)	Nuc	#BP_Win	avgMFE	avgZ	avgED	SumZ	SumZ/#TotalWindows	BPs= 1
nt-952	-	U	120	-	-	-	-	-
952	NoBP	U	115	-31.59	-1.95	19.64	-224.78	-1.87
952	924	A	5	-27.5	0.65	36.73	3.24	0.03

i-nuc	BP(j)	Nuc	#BP_Win	avgMFE	avgZ	avgED	SumZ	SumZ/#TotalWindows	BPs= 0
nt-953	-	U	120	-	-	-	-	-
953	NoBP	U	120	-31.4	-1.86	20.17	-222.86	-1.86

i-nuc	BP(j)	Nuc	#BP_Win	avgMFE	avgZ	avgED	SumZ	SumZ/#TotalWindows	BPs= 1
nt-954	-	U	120	-	-	-	-	-
954	NoBP	U	115	-31.56	-1.97	19.32	-227.04	-1.89
954	922	G	5	-27.5	0.65	36.73	3.24	0.03

i-nuc	BP(j)	Nuc	#BP_Win	avgMFE	avgZ	avgED	SumZ	SumZ/#TotalWindows	BPs= 2
nt-955	-	U	120	-	-	-	-	-
955	NoBP	U	113	-31.62	-2.03	19.09	-228.83	-1.91
955	928	G	2	-27.45	0.66	29.28	1.31	0.01
955	921	A	5	-27.5	0.65	36.73	3.24	0.03

i-nuc	BP(j)	Nuc	#BP_Win	avgMFE	avgZ	avgED	SumZ	SumZ/#TotalWindows	BPs= 2
nt-956	-	U	120	-	-	-	-	-
956	NoBP	U	113	-31.64	-2.03	18.99	-229.68	-1.91
956	927	G	2	-27.45	0.66	29.28	1.31	0.01
956	920	G	5	-27.5	0.65	36.73	3.24	0.03

i-nuc	BP(j)	Nuc	#BP_Win	avgMFE	avgZ	avgED	SumZ	SumZ/#TotalWindows	BPs= 2
nt-957	-	U	120	-	-	-	-	-
957	NoBP	U	113	-31.68	-2.04	18.89	-230.71	-1.92
957	926	G	2	-27.45	0.66	29.28	1.31	0.01
957	919	G	5	-27.5	0.65	36.73	3.24	0.03

i-nuc	BP(j)	Nuc	#BP_Win	avgMFE	avgZ	avgED	SumZ	SumZ/#TotalWindows	BPs= 2
nt-958	-	U	120	-	-	-	-	-
958	NoBP	U	113	-31.71	-2.05	18.78	-231.62	-1.93
958	925	A	2	-27.45	0.66	29.28	1.31	0.01
958	918	A	5	-27.5	0.65	36.73	3.24	0.03

i-nuc	BP(j)	Nuc	#BP_Win	avgMFE	avgZ	avgED	SumZ	SumZ/#TotalWindows	BPs= 2
nt-959	-	U	120	-	-	-	-	-
959	NoBP	U	113	-31.74	-2.06	18.68	-232.38	-1.94
959	924	A	2	-27.45	0.66	29.28	1.31	0.01
959	917	G	5	-27.5	0.65	36.73	3.24	0.03

i-nuc	BP(j)	Nuc	#BP_Win	avgMFE	avgZ	avgED	SumZ	SumZ/#TotalWindows	BPs= 1
nt-960	-	U	120	-	-	-	-	-
960	NoBP	U	115	-31.7	-2.01	18.76	-231.69	-1.93
960	916	A	5	-27.5	0.65	36.73	3.24	0.03

i-nuc	BP(j)	Nuc	#BP_Win	avgMFE	avgZ	avgED	SumZ	SumZ/#TotalWindows	BPs= 3
nt-961	-	U	120	-	-	-	-	-
961	NoBP	U	110	-31.81	-2.07	18.54	-227.17	-1.89
961	979	G	3	-31.6	-2.11	15.64	-6.34	-0.05
961	922	G	2	-27.45	0.66	29.28	1.31	0.01
961	915	G	5	-27.5	0.65	36.73	3.24	0.03

i-nuc	BP(j)	Nuc	#BP_Win	avgMFE	avgZ	avgED	SumZ	SumZ/#TotalWindows	BPs= 3
nt-962	-	U	120	-	-	-	-	-
962	NoBP	U	97	-31.82	-2.19	19.91	-212.18	-1.77
962	978	A	5	-31.36	-2.04	15.95	-10.22	-0.09
962	1002	A	16	-30.76	-0.51	15.65	-8.18	-0.07
962	921	A	2	-27.45	0.66	29.28	1.31	0.01

i-nuc	BP(j)	Nuc	#BP_Win	avgMFE	avgZ	avgED	SumZ	SumZ/#TotalWindows	BPs= 4
nt-963	-	C	120	-	-	-	-	-
963	NoBP	C	92	-32.13	-2.35	18.76	-215.99	-1.8
963	977	G	5	-31.36	-2.04	15.95	-10.22	-0.09
963	1001	G	16	-30.76	-0.51	15.65	-8.18	-0.07
963	920	G	2	-27.45	0.66	29.28	1.31	0.01
963	913	G	5	-27.5	0.65	36.73	3.24	0.03

i-nuc	BP(j)	Nuc	#BP_Win	avgMFE	avgZ	avgED	SumZ	SumZ/#TotalWindows	BPs= 4
nt-964	-	C	120	-	-	-	-	-
964	NoBP	C	92	-32.21	-2.35	18.55	-215.87	-1.8
964	976	G	5	-31.36	-2.04	15.95	-10.22	-0.09
964	1000	G	16	-30.76	-0.51	15.65	-8.18	-0.07
964	919	G	2	-27.45	0.66	29.28	1.31	0.01
964	912	G	5	-27.5	0.65	36.73	3.24	0.03

i-nuc	BP(j)	Nuc	#BP_Win	avgMFE	avgZ	avgED	SumZ	SumZ/#TotalWindows	BPs= 1
nt-965	-	U	120	-	-	-	-	-
965	NoBP	U	118	-31.84	-1.95	18.69	-230.55	-1.92
965	918	A	2	-27.45	0.66	29.28	1.31	0.01

i-nuc	BP(j)	Nuc	#BP_Win	avgMFE	avgZ	avgED	SumZ	SumZ/#TotalWindows	BPs= 1
nt-966	-	U	120	-	-	-	-	-
966	NoBP	U	118	-31.9	-1.95	18.58	-229.79	-1.91
966	917	G	2	-27.45	0.66	29.28	1.31	0.01

i-nuc	BP(j)	Nuc	#BP_Win	avgMFE	avgZ	avgED	SumZ	SumZ/#TotalWindows	BPs= 1
nt-967	-	U	120	-	-	-	-	-
967	NoBP	U	118	-31.97	-1.94	18.49	-228.93	-1.91
967	916	A	2	-27.45	0.66	29.28	1.31	0.01

i-nuc	BP(j)	Nuc	#BP_Win	avgMFE	avgZ	avgED	SumZ	SumZ/#TotalWindows	BPs= 1
nt-968	-	U	120	-	-	-	-	-
968	NoBP	U	118	-32.05	-1.93	18.36	-228.16	-1.9
968	915	G	2	-27.45	0.66	29.28	1.31	0.01

i-nuc	BP(j)	Nuc	#BP_Win	avgMFE	avgZ	avgED	SumZ	SumZ/#TotalWindows	BPs= 0
nt-969	-	U	120	-	-	-	-	-
969	NoBP	U	120	-32.06	-1.88	18.42	-226.05	-1.88

i-nuc	BP(j)	Nuc	#BP_Win	avgMFE	avgZ	avgED	SumZ	SumZ/#TotalWindows	BPs= 0
nt-970	-	U	120	-	-	-	-	-
970	NoBP	U	120	-32.14	-1.88	18.3	-225.06	-1.88

i-nuc	BP(j)	Nuc	#BP_Win	avgMFE	avgZ	avgED	SumZ	SumZ/#TotalWindows	BPs= 1
nt-971	-	A	120	-	-	-	-	-
971	NoBP	A	119	-32.24	-1.86	18.13	-221.66	-1.85
971	949	U	1	-30.1	-2.05	24.17	-2.05	-0.02

i-nuc	BP(j)	Nuc	#BP_Win	avgMFE	avgZ	avgED	SumZ	SumZ/#TotalWindows	BPs= 2
nt-972	-	A	120	-	-	-	-	-
972	NoBP	A	115	-32.34	-1.84	18.11	-211.24	-1.76
972	982	U	4	-31.8	-2.26	15.56	-9.02	-0.08
972	948	U	1	-30.1	-2.05	24.17	-2.05	-0.02

i-nuc	BP(j)	Nuc	#BP_Win	avgMFE	avgZ	avgED	SumZ	SumZ/#TotalWindows	BPs= 3
nt-973	-	G	120	-	-	-	-	-
973	NoBP	G	13	-31.31	-2.48	17.25	-32.29	-0.27
973	981	C	4	-31.8	-2.26	15.56	-9.02	-0.08
973	947	C	1	-30.1	-2.05	24.17	-2.05	-0.02
973	991	C	102	-32.57	-1.74	18.22	-177.59	-1.48

i-nuc	BP(j)	Nuc	#BP_Win	avgMFE	avgZ	avgED	SumZ	SumZ/#TotalWindows	BPs= 3
nt-974	-	A	120	-	-	-	-	-
974	NoBP	A	11	-31.1	-2.34	17.34	-25.74	-0.21
974	980	U	4	-31.8	-2.26	15.56	-9.02	-0.08
974	946	U	1	-30.1	-2.05	24.17	-2.05	-0.02
974	990	U	104	-32.62	-1.75	18.27	-182.02	-1.52

i-nuc	BP(j)	Nuc	#BP_Win	avgMFE	avgZ	avgED	SumZ	SumZ/#TotalWindows	BPs= 2
nt-975	-	C	120	-	-	-	-	-
975	NoBP	C	10	-30.89	-2.2	17.74	-22.01	-0.18
975	979	G	4	-31.8	-2.26	15.56	-9.02	-0.08
975	989	G	106	-32.65	-1.75	18.41	-185.69	-1.55

i-nuc	BP(j)	Nuc	#BP_Win	avgMFE	avgZ	avgED	SumZ	SumZ/#TotalWindows	BPs= 2
nt-976	-	G	120	-	-	-	-	-
976	NoBP	G	8	-31.81	-2.12	17.12	-16.98	-0.14
976	964	C	5	-31.36	-2.04	15.95	-10.22	-0.09
976	988	U	107	-32.63	-1.76	18.5	-187.96	-1.57

i-nuc	BP(j)	Nuc	#BP_Win	avgMFE	avgZ	avgED	SumZ	SumZ/#TotalWindows	BPs= 2
nt-977	-	G	120	-	-	-	-	-
977	NoBP	G	8	-32.56	-2.02	16.92	-16.18	-0.13
977	963	C	5	-31.36	-2.04	15.95	-10.22	-0.09
977	987	C	107	-32.63	-1.76	18.5	-187.96	-1.57

i-nuc	BP(j)	Nuc	#BP_Win	avgMFE	avgZ	avgED	SumZ	SumZ/#TotalWindows	BPs= 4
nt-978	-	A	120	-	-	-	-	-
978	962	U	5	-31.36	-2.04	15.95	-10.22	-0.09
978	NoBP	A	4	-31.8	-2.26	15.56	-9.02	-0.08
978	942	U	1	-30.1	-2.05	24.17	-2.05	-0.02
978	986	U	107	-32.63	-1.76	18.5	-187.96	-1.57
978	1078	U	3	-36.27	-1.54	15.87	-4.63	-0.04

i-nuc	BP(j)	Nuc	#BP_Win	avgMFE	avgZ	avgED	SumZ	SumZ/#TotalWindows	BPs= 5
nt-979	-	G	120	-	-	-	-	-
979	NoBP	G	1	-31.4	-1.92	16.03	-1.92	-0.02
979	961	U	3	-31.6	-2.11	15.64	-6.34	-0.05
979	975	C	4	-31.8	-2.26	15.56	-9.02	-0.08
979	941	U	1	-30.1	-2.05	24.17	-2.05	-0.02
979	985	C	107	-32.63	-1.76	18.5	-187.96	-1.57
979	1077	C	4	-35.92	-1.46	15.44	-5.84	-0.05

i-nuc	BP(j)	Nuc	#BP_Win	avgMFE	avgZ	avgED	SumZ	SumZ/#TotalWindows	BPs= 4
nt-980	-	U	120	-	-	-	-	-
980	NoBP	U	4	-31.6	-1.68	18.19	-6.71	-0.06
980	974	A	4	-31.8	-2.26	15.56	-9.02	-0.08
980	940	A	1	-30.1	-2.05	24.17	-2.05	-0.02
980	984	A	107	-32.63	-1.76	18.5	-187.96	-1.57
980	1076	A	4	-35.92	-1.46	15.44	-5.84	-0.05

i-nuc	BP(j)	Nuc	#BP_Win	avgMFE	avgZ	avgED	SumZ	SumZ/#TotalWindows	BPs= 4
nt-981	-	C	120	-	-	-	-	-
981	NoBP	C	110	-32.6	-1.75	18.51	-192.66	-1.61
981	973	G	4	-31.8	-2.26	15.56	-9.02	-0.08
981	939	G	1	-30.1	-2.05	24.17	-2.05	-0.02
981	1075	G	4	-35.92	-1.46	15.44	-5.84	-0.05
981	1008	G	1	-32.0	-0.51	34.1	-0.51	-0.0

i-nuc	BP(j)	Nuc	#BP_Win	avgMFE	avgZ	avgED	SumZ	SumZ/#TotalWindows	BPs= 4
nt-982	-	U	120	-	-	-	-	-
982	NoBP	U	110	-32.6	-1.73	18.61	-190.81	-1.59
982	972	A	4	-31.8	-2.26	15.56	-9.02	-0.08
982	938	A	1	-30.1	-2.05	24.17	-2.05	-0.02
982	1074	G	4	-35.92	-1.46	15.44	-5.84	-0.05
982	1007	A	1	-32.0	-0.51	34.1	-0.51	-0.0

i-nuc	BP(j)	Nuc	#BP_Win	avgMFE	avgZ	avgED	SumZ	SumZ/#TotalWindows	BPs= 3
nt-983	-	C	120	-	-	-	-	-
983	NoBP	C	114	-32.58	-1.75	18.52	-199.79	-1.66
983	1073	G	4	-35.92	-1.46	15.44	-5.84	-0.05
983	1085	G	1	-31.6	-0.37	25.84	-0.37	-0.0
983	1005	G	1	-32.0	-0.51	34.1	-0.51	-0.0

i-nuc	BP(j)	Nuc	#BP_Win	avgMFE	avgZ	avgED	SumZ	SumZ/#TotalWindows	BPs= 4
nt-984	-	A	120	-	-	-	-	-
984	NoBP	A	7	-32.01	-1.41	19.43	-9.9	-0.08
984	980	U	107	-32.63	-1.76	18.5	-187.96	-1.57
984	1072	U	4	-35.92	-1.46	15.44	-5.84	-0.05
984	1084	U	1	-31.6	-0.37	25.84	-0.37	-0.0
984	1004	U	1	-32.0	-0.51	34.1	-0.51	-0.0

i-nuc	BP(j)	Nuc	#BP_Win	avgMFE	avgZ	avgED	SumZ	SumZ/#TotalWindows	BPs= 4
nt-985	-	C	120	-	-	-	-	-
985	NoBP	C	7	-32.24	-1.13	20.54	-7.92	-0.07
985	979	G	107	-32.63	-1.76	18.5	-187.96	-1.57
985	1070	G	4	-35.92	-1.46	15.44	-5.84	-0.05
985	1083	G	1	-31.6	-0.37	25.84	-0.37	-0.0
985	1003	G	1	-32.0	-0.51	34.1	-0.51	-0.0

i-nuc	BP(j)	Nuc	#BP_Win	avgMFE	avgZ	avgED	SumZ	SumZ/#TotalWindows	BPs= 4
nt-986	-	U	120	-	-	-	-	-
986	NoBP	U	6	-31.95	-0.94	22.58	-5.64	-0.05
986	978	A	107	-32.63	-1.76	18.5	-187.96	-1.57
986	1069	A	4	-35.92	-1.46	15.44	-5.84	-0.05
986	1002	A	1	-32.0	-0.51	34.1	-0.51	-0.0
986	1102	G	2	-33.5	-0.34	21.08	-0.69	-0.01

i-nuc	BP(j)	Nuc	#BP_Win	avgMFE	avgZ	avgED	SumZ	SumZ/#TotalWindows	BPs= 5
nt-987	-	C	120	-	-	-	-	-
987	NoBP	C	2	-31.9	-1.27	29.04	-2.54	-0.02
987	977	G	107	-32.63	-1.76	18.5	-187.96	-1.57
987	1067	G	4	-35.92	-1.46	15.44	-5.84	-0.05
987	1082	G	1	-31.6	-0.37	25.84	-0.37	-0.0
987	1001	G	1	-32.0	-0.51	34.1	-0.51	-0.0
987	1101	G	5	-33.1	-0.35	22.27	-1.74	-0.01

i-nuc	BP(j)	Nuc	#BP_Win	avgMFE	avgZ	avgED	SumZ	SumZ/#TotalWindows	BPs= 5
nt-988	-	U	120	-	-	-	-	-
988	976	G	107	-32.63	-1.76	18.5	-187.96	-1.57
988	1066	A	4	-35.92	-1.46	15.44	-5.84	-0.05
988	1081	A	1	-31.6	-0.37	25.84	-0.37	-0.0
988	1000	G	1	-32.0	-0.51	34.1	-0.51	-0.0
988	1100	A	5	-33.1	-0.35	22.27	-1.74	-0.01
988	NoBP	U	2	-33.7	-0.48	35.33	-0.97	-0.01

i-nuc	BP(j)	Nuc	#BP_Win	avgMFE	avgZ	avgED	SumZ	SumZ/#TotalWindows	BPs= 4
nt-989	-	G	120	-	-	-	-	-
989	975	C	106	-32.65	-1.75	18.41	-185.69	-1.55
989	NoBP	G	7	-34.97	-1.06	24.1	-7.43	-0.06
989	1080	C	1	-31.6	-0.37	25.84	-0.37	-0.0
989	998	C	1	-32.0	-0.51	34.1	-0.51	-0.0
989	1099	C	5	-33.1	-0.35	22.27	-1.74	-0.01

i-nuc	BP(j)	Nuc	#BP_Win	avgMFE	avgZ	avgED	SumZ	SumZ/#TotalWindows	BPs= 3
nt-990	-	U	120	-	-	-	-	-
990	974	A	104	-32.62	-1.75	18.27	-182.02	-1.52
990	NoBP	U	14	-34.23	-0.78	24.66	-10.88	-0.09
990	1079	A	1	-31.6	-0.37	25.84	-0.37	-0.0
990	997	G	1	-32.0	-0.51	34.1	-0.51	-0.0

i-nuc	BP(j)	Nuc	#BP_Win	avgMFE	avgZ	avgED	SumZ	SumZ/#TotalWindows	BPs= 3
nt-991	-	C	120	-	-	-	-	-
991	973	G	102	-32.57	-1.74	18.22	-177.59	-1.48
991	NoBP	C	12	-34.58	-0.96	26.4	-11.55	-0.1
991	996	G	1	-32.0	-0.51	34.1	-0.51	-0.0
991	1097	G	5	-33.1	-0.35	22.27	-1.74	-0.01

i-nuc	BP(j)	Nuc	#BP_Win	avgMFE	avgZ	avgED	SumZ	SumZ/#TotalWindows	BPs= 3
nt-992	-	A	120	-	-	-	-	-
992	NoBP	A	89	-33.49	-1.86	17.3	-165.68	-1.38
992	945	U	19	-31.72	-0.86	26.57	-16.31	-0.14
992	1036	U	7	-26.0	-0.63	25.99	-4.4	-0.04
992	1096	U	5	-33.1	-0.35	22.27	-1.74	-0.01

i-nuc	BP(j)	Nuc	#BP_Win	avgMFE	avgZ	avgED	SumZ	SumZ/#TotalWindows	BPs= 3
nt-993	-	C	120	-	-	-	-	-
993	NoBP	C	92	-33.54	-1.74	17.73	-159.87	-1.33
993	944	G	19	-31.72	-0.86	26.57	-16.31	-0.14
993	1035	G	7	-26.0	-0.63	25.99	-4.4	-0.04
993	1058	G	2	-28.0	-1.87	18.55	-3.74	-0.03

i-nuc	BP(j)	Nuc	#BP_Win	avgMFE	avgZ	avgED	SumZ	SumZ/#TotalWindows	BPs= 4
nt-994	-	U	120	-	-	-	-	-
994	NoBP	U	84	-33.46	-1.79	16.25	-150.26	-1.25
994	943	G	19	-31.72	-0.86	26.57	-16.31	-0.14
994	1034	G	7	-26.0	-0.63	25.99	-4.4	-0.04
994	1057	A	2	-28.0	-1.87	18.55	-3.74	-0.03
994	1105	A	8	-33.68	-0.7	34.86	-5.6	-0.05

i-nuc	BP(j)	Nuc	#BP_Win	avgMFE	avgZ	avgED	SumZ	SumZ/#TotalWindows	BPs= 6
nt-995	-	A	120	-	-	-	-	-
995	NoBP	A	36	-32.12	-1.19	17.7	-42.93	-0.36
995	942	U	19	-31.72	-0.86	26.57	-16.31	-0.14
995	1023	U	6	-27.62	0.62	34.85	3.69	0.03
995	1033	U	7	-26.0	-0.63	25.99	-4.4	-0.04
995	1055	U	5	-27.7	-1.83	17.93	-9.15	-0.08
995	1061	U	39	-35.93	-2.6	12.1	-101.53	-0.85
995	1104	U	8	-33.68	-0.7	34.86	-5.6	-0.05

i-nuc	BP(j)	Nuc	#BP_Win	avgMFE	avgZ	avgED	SumZ	SumZ/#TotalWindows	BPs= 7
nt-996	-	G	120	-	-	-	-	-
996	NoBP	G	40	-31.62	-0.98	20.84	-39.02	-0.33
996	937	U	5	-34.44	-2.39	15.39	-11.96	-0.1
996	1022	C	7	-27.49	0.65	34.6	4.55	0.04
996	1032	C	7	-26.0	-0.63	25.99	-4.4	-0.04
996	1054	C	5	-27.7	-1.83	17.93	-9.15	-0.08
996	1060	C	47	-35.34	-2.27	13.66	-106.86	-0.89
996	991	C	1	-32.0	-0.51	34.1	-0.51	-0.0
996	1103	C	8	-33.68	-0.7	34.86	-5.6	-0.05

i-nuc	BP(j)	Nuc	#BP_Win	avgMFE	avgZ	avgED	SumZ	SumZ/#TotalWindows	BPs= 6
nt-997	-	G	120	-	-	-	-	-
997	NoBP	G	48	-31.84	-0.86	23.74	-41.16	-0.34
997	936	C	5	-34.44	-2.39	15.39	-11.96	-0.1
997	1021	C	7	-27.49	0.65	34.6	4.55	0.04
997	1031	C	7	-26.0	-0.63	25.99	-4.4	-0.04
997	1053	C	5	-27.7	-1.83	17.93	-9.15	-0.08
997	1059	C	47	-35.34	-2.27	13.66	-106.86	-0.89
997	990	U	1	-32.0	-0.51	34.1	-0.51	-0.0

i-nuc	BP(j)	Nuc	#BP_Win	avgMFE	avgZ	avgED	SumZ	SumZ/#TotalWindows	BPs= 6
nt-998	-	C	120	-	-	-	-	-
998	NoBP	C	33	-29.32	-0.5	21.96	-16.39	-0.14
998	935	G	5	-34.44	-2.39	15.39	-11.96	-0.1
998	939	G	19	-31.72	-0.86	26.57	-16.31	-0.14
998	1052	G	5	-27.7	-1.83	17.93	-9.15	-0.08
998	1058	G	47	-35.34	-2.27	13.66	-106.86	-0.89
998	989	G	1	-32.0	-0.51	34.1	-0.51	-0.0
998	1101	G	10	-32.71	-0.56	35.56	-5.56	-0.05

i-nuc	BP(j)	Nuc	#BP_Win	avgMFE	avgZ	avgED	SumZ	SumZ/#TotalWindows	BPs= 6
nt-999	-	U	120	-	-	-	-	-
999	NoBP	U	25	-30.34	-0.94	17.7	-23.41	-0.2
999	934	G	5	-34.44	-2.39	15.39	-11.96	-0.1
999	938	A	19	-31.72	-0.86	26.57	-16.31	-0.14
999	1019	A	7	-27.49	0.65	34.6	4.55	0.04
999	1026	A	7	-26.0	-0.63	25.99	-4.4	-0.04
999	1057	A	47	-35.34	-2.27	13.66	-106.86	-0.89
999	1100	A	10	-32.71	-0.56	35.56	-5.56	-0.05

i-nuc	BP(j)	Nuc	#BP_Win	avgMFE	avgZ	avgED	SumZ	SumZ/#TotalWindows	BPs= 10
nt-1000	-	G	120	-	-	-	-	-
1000	NoBP	G	1	-33.6	-2.69	19.33	-2.69	-0.02
1000	933	U	5	-34.44	-2.39	15.39	-11.96	-0.1
1000	937	U	19	-31.72	-0.86	26.57	-16.31	-0.14
1000	964	C	16	-30.76	-0.51	15.65	-8.18	-0.07
1000	1018	C	7	-27.49	0.65	34.6	4.55	0.04
1000	1025	C	7	-26.0	-0.63	25.99	-4.4	-0.04
1000	1050	C	5	-27.7	-1.83	17.93	-9.15	-0.08
1000	1056	C	47	-35.34	-2.27	13.66	-106.86	-0.89
1000	988	U	1	-32.0	-0.51	34.1	-0.51	-0.0
1000	1099	C	10	-32.71	-0.56	35.56	-5.56	-0.05
1000	1063	C	2	-28.7	-0.18	29.06	-0.36	-0.0

i-nuc	BP(j)	Nuc	#BP_Win	avgMFE	avgZ	avgED	SumZ	SumZ/#TotalWindows	BPs= 10
nt-1001	-	G	120	-	-	-	-	-
1001	932	C	5	-34.44	-2.39	15.39	-11.96	-0.1
1001	936	C	19	-31.72	-0.86	26.57	-16.31	-0.14
1001	963	C	16	-30.76	-0.51	15.65	-8.18	-0.07
1001	1017	U	7	-27.49	0.65	34.6	4.55	0.04
1001	1024	C	7	-26.0	-0.63	25.99	-4.4	-0.04
1001	1049	C	5	-27.7	-1.83	17.93	-9.15	-0.08
1001	NoBP	G	47	-35.34	-2.27	13.66	-106.86	-0.89
1001	987	C	1	-32.0	-0.51	34.1	-0.51	-0.0
1001	1098	C	10	-32.71	-0.56	35.56	-5.56	-0.05
1001	1062	C	2	-28.7	-0.18	29.06	-0.36	-0.0
1001	1056	C	1	-28.8	-0.74	13.56	-0.74	-0.01

i-nuc	BP(j)	Nuc	#BP_Win	avgMFE	avgZ	avgED	SumZ	SumZ/#TotalWindows	BPs= 6
nt-1002	-	A	120	-	-	-	-	-
1002	NoBP	A	41	-31.38	-0.65	29.14	-26.67	-0.22
1002	962	U	16	-30.76	-0.51	15.65	-8.18	-0.07
1002	1023	U	7	-26.0	-0.63	25.99	-4.4	-0.04
1002	1048	U	5	-27.7	-1.83	17.93	-9.15	-0.08
1002	1055	U	48	-35.21	-2.24	13.66	-107.6	-0.9
1002	986	U	1	-32.0	-0.51	34.1	-0.51	-0.0
1002	1061	U	2	-28.7	-0.18	29.06	-0.36	-0.0

i-nuc	BP(j)	Nuc	#BP_Win	avgMFE	avgZ	avgED	SumZ	SumZ/#TotalWindows	BPs= 6
nt-1003	-	G	120	-	-	-	-	-
1003	NoBP	G	22	-32.12	-1.06	25.07	-23.24	-0.19
1003	1014	C	30	-29.16	-0.41	21.49	-12.44	-0.1
1003	1022	C	7	-26.0	-0.63	25.99	-4.4	-0.04
1003	1054	C	48	-35.21	-2.24	13.66	-107.6	-0.9
1003	985	C	1	-32.0	-0.51	34.1	-0.51	-0.0
1003	1096	U	10	-32.71	-0.56	35.56	-5.56	-0.05
1003	1060	C	2	-28.7	-0.18	29.06	-0.36	-0.0

i-nuc	BP(j)	Nuc	#BP_Win	avgMFE	avgZ	avgED	SumZ	SumZ/#TotalWindows	BPs= 4
nt-1004	-	U	120	-	-	-	-	-
1004	NoBP	U	72	-33.95	-1.79	17.83	-128.63	-1.07
1004	1013	G	30	-29.16	-0.41	21.49	-12.44	-0.1
1004	1015	A	7	-26.0	-0.63	25.99	-4.4	-0.04
1004	984	A	1	-32.0	-0.51	34.1	-0.51	-0.0
1004	1095	A	10	-32.71	-0.56	35.56	-5.56	-0.05

i-nuc	BP(j)	Nuc	#BP_Win	avgMFE	avgZ	avgED	SumZ	SumZ/#TotalWindows	BPs= 8
nt-1005	-	G	120	-	-	-	-	-
1005	NoBP	G	14	-31.78	-0.79	25.23	-11.04	-0.09
1005	932	C	6	-32.05	-1.23	27.98	-7.4	-0.06
1005	1012	C	30	-29.16	-0.41	21.49	-12.44	-0.1
1005	1014	C	7	-26.0	-0.63	25.99	-4.4	-0.04
1005	1053	C	48	-35.21	-2.24	13.66	-107.6	-0.9
1005	983	C	1	-32.0	-0.51	34.1	-0.51	-0.0
1005	1094	C	10	-32.71	-0.56	35.56	-5.56	-0.05
1005	1059	C	2	-28.7	-0.18	29.06	-0.36	-0.0
1005	1103	C	2	-25.3	0.17	32.34	0.34	0.0

i-nuc	BP(j)	Nuc	#BP_Win	avgMFE	avgZ	avgED	SumZ	SumZ/#TotalWindows	BPs= 7
nt-1006	-	C	120	-	-	-	-	-
1006	931	G	6	-32.05	-1.23	27.98	-7.4	-0.06
1006	934	G	13	-31.57	-0.69	25.92	-8.91	-0.07
1006	1011	G	30	-29.16	-0.41	21.49	-12.44	-0.1
1006	1013	G	7	-26.0	-0.63	25.99	-4.4	-0.04
1006	1052	G	48	-35.21	-2.24	13.66	-107.6	-0.9
1006	NoBP	C	12	-32.0	-0.49	34.3	-5.94	-0.05
1006	1058	G	2	-28.7	-0.18	29.06	-0.36	-0.0
1006	1102	G	2	-25.3	0.17	32.34	0.34	0.0

i-nuc	BP(j)	Nuc	#BP_Win	avgMFE	avgZ	avgED	SumZ	SumZ/#TotalWindows	BPs= 3
nt-1007	-	A	120	-	-	-	-	-
1007	NoBP	A	58	-29.3	-0.47	25.83	-27.31	-0.23
1007	933	U	13	-31.57	-0.69	25.92	-8.91	-0.07
1007	1051	U	48	-35.21	-2.24	13.66	-107.6	-0.9
1007	982	U	1	-32.0	-0.51	34.1	-0.51	-0.0

i-nuc	BP(j)	Nuc	#BP_Win	avgMFE	avgZ	avgED	SumZ	SumZ/#TotalWindows	BPs= 5
nt-1008	-	G	120	-	-	-	-	-
1008	NoBP	G	46	-28.35	-0.41	23.87	-18.68	-0.16
1008	932	C	13	-31.57	-0.69	25.92	-8.91	-0.07
1008	1050	C	48	-35.21	-2.24	13.66	-107.6	-0.9
1008	981	C	1	-32.0	-0.51	34.1	-0.51	-0.0
1008	1093	C	10	-32.71	-0.56	35.56	-5.56	-0.05
1008	1056	C	2	-28.7	-0.18	29.06	-0.36	-0.0

i-nuc	BP(j)	Nuc	#BP_Win	avgMFE	avgZ	avgED	SumZ	SumZ/#TotalWindows	BPs= 3
nt-1009	-	U	120	-	-	-	-	-
1009	NoBP	U	90	-32.15	-1.4	18.49	-126.19	-1.05
1009	931	G	13	-31.57	-0.69	25.92	-8.91	-0.07
1009	1100	A	7	-26.03	0.1	26.87	0.72	0.01
1009	1092	A	10	-32.71	-0.56	35.56	-5.56	-0.05

i-nuc	BP(j)	Nuc	#BP_Win	avgMFE	avgZ	avgED	SumZ	SumZ/#TotalWindows	BPs= 4
nt-1010	-	G	120	-	-	-	-	-
1010	NoBP	G	52	-29.35	-0.51	24.02	-26.48	-0.22
1010	1049	C	48	-35.21	-2.24	13.66	-107.6	-0.9
1010	1099	C	8	-25.8	0.14	27.45	1.13	0.01
1010	1091	C	10	-32.71	-0.56	35.56	-5.56	-0.05
1010	1054	C	2	-28.7	-0.18	29.06	-0.36	-0.0

i-nuc	BP(j)	Nuc	#BP_Win	avgMFE	avgZ	avgED	SumZ	SumZ/#TotalWindows	BPs= 7
nt-1011	-	G	120	-	-	-	-	-
1011	NoBP	G	8	-26.45	-0.58	28.39	-4.67	-0.04
1011	929	U	13	-31.57	-0.69	25.92	-8.91	-0.07
1011	1006	C	30	-29.16	-0.41	21.49	-12.44	-0.1
1011	1048	U	48	-35.21	-2.24	13.66	-107.6	-0.9
1011	1098	C	8	-25.8	0.14	27.45	1.13	0.01
1011	1090	C	10	-32.71	-0.56	35.56	-5.56	-0.05
1011	1053	C	2	-28.7	-0.18	29.06	-0.36	-0.0
1011	1086	C	1	-23.3	0.69	28.74	0.69	0.01

i-nuc	BP(j)	Nuc	#BP_Win	avgMFE	avgZ	avgED	SumZ	SumZ/#TotalWindows	BPs= 5
nt-1012	-	C	120	-	-	-	-	-
1012	928	G	13	-31.57	-0.69	25.92	-8.91	-0.07
1012	1005	G	30	-29.16	-0.41	21.49	-12.44	-0.1
1012	NoBP	C	66	-33.68	-1.77	18.64	-116.84	-0.97
1012	1097	G	8	-25.8	0.14	27.45	1.13	0.01
1012	1052	G	2	-28.7	-0.18	29.06	-0.36	-0.0
1012	1085	G	1	-23.3	0.69	28.74	0.69	0.01

i-nuc	BP(j)	Nuc	#BP_Win	avgMFE	avgZ	avgED	SumZ	SumZ/#TotalWindows	BPs= 7
nt-1013	-	G	120	-	-	-	-	-
1013	NoBP	G	12	-31.63	-0.7	24.57	-8.42	-0.07
1013	1004	U	30	-29.16	-0.41	21.49	-12.44	-0.1
1013	1006	C	7	-26.0	-0.63	25.99	-4.4	-0.04
1013	1047	C	48	-35.21	-2.24	13.66	-107.6	-0.9
1013	1053	C	8	-25.8	0.14	27.45	1.13	0.01
1013	1086	C	12	-31.38	-0.37	36.01	-4.39	-0.04
1013	1051	U	2	-28.7	-0.18	29.06	-0.36	-0.0
1013	1084	U	1	-23.3	0.69	28.74	0.69	0.01

i-nuc	BP(j)	Nuc	#BP_Win	avgMFE	avgZ	avgED	SumZ	SumZ/#TotalWindows	BPs= 6
nt-1014	-	C	120	-	-	-	-	-
1014	926	G	10	-32.25	-0.79	21.99	-7.9	-0.07
1014	1003	G	30	-29.16	-0.41	21.49	-12.44	-0.1
1014	NoBP	C	52	-34.59	-2.07	15.14	-107.6	-0.9
1014	1005	G	7	-26.0	-0.63	25.99	-4.4	-0.04
1014	1052	G	8	-25.8	0.14	27.45	1.13	0.01
1014	1085	G	12	-31.38	-0.37	36.01	-4.39	-0.04
1014	1083	G	1	-23.3	0.69	28.74	0.69	0.01

i-nuc	BP(j)	Nuc	#BP_Win	avgMFE	avgZ	avgED	SumZ	SumZ/#TotalWindows	BPs= 5
nt-1015	-	A	120	-	-	-	-	-
1015	NoBP	A	30	-28.64	-0.34	27.34	-10.2	-0.08
1015	946	U	15	-30.99	-0.58	14.36	-8.74	-0.07
1015	1004	U	7	-26.0	-0.63	25.99	-4.4	-0.04
1015	1046	U	48	-35.21	-2.24	13.66	-107.6	-0.9
1015	1051	U	8	-25.8	0.14	27.45	1.13	0.01
1015	1084	U	12	-31.38	-0.37	36.01	-4.39	-0.04

i-nuc	BP(j)	Nuc	#BP_Win	avgMFE	avgZ	avgED	SumZ	SumZ/#TotalWindows	BPs= 2
nt-1016	-	A	120	-	-	-	-	-
1016	NoBP	A	57	-28.38	-0.29	29.31	-16.78	-0.14
1016	945	U	15	-30.99	-0.58	14.36	-8.74	-0.07
1016	1045	U	48	-35.21	-2.24	13.66	-107.6	-0.9

i-nuc	BP(j)	Nuc	#BP_Win	avgMFE	avgZ	avgED	SumZ	SumZ/#TotalWindows	BPs= 3
nt-1017	-	U	120	-	-	-	-	-
1017	NoBP	U	50	-28.37	-0.4	28.91	-20.14	-0.17
1017	1001	G	7	-27.49	0.65	34.6	4.55	0.04
1017	944	G	15	-30.99	-0.58	14.36	-8.74	-0.07
1017	1044	A	48	-35.21	-2.24	13.66	-107.6	-0.9

i-nuc	BP(j)	Nuc	#BP_Win	avgMFE	avgZ	avgED	SumZ	SumZ/#TotalWindows	BPs= 3
nt-1018	-	C	120	-	-	-	-	-
1018	NoBP	C	50	-28.24	-0.38	29.27	-18.86	-0.16
1018	1000	G	7	-27.49	0.65	34.6	4.55	0.04
1018	943	G	15	-30.99	-0.58	14.36	-8.74	-0.07
1018	1043	G	48	-35.21	-2.24	13.66	-107.6	-0.9

i-nuc	BP(j)	Nuc	#BP_Win	avgMFE	avgZ	avgED	SumZ	SumZ/#TotalWindows	BPs= 2
nt-1019	-	A	120	-	-	-	-	-
1019	NoBP	A	98	-31.59	-1.28	21.8	-125.25	-1.04
1019	999	U	7	-27.49	0.65	34.6	4.55	0.04
1019	942	U	15	-30.99	-0.58	14.36	-8.74	-0.07

i-nuc	BP(j)	Nuc	#BP_Win	avgMFE	avgZ	avgED	SumZ	SumZ/#TotalWindows	BPs= 1
nt-1020	-	A	120	-	-	-	-	-
1020	NoBP	A	105	-31.29	-1.15	22.75	-120.41	-1.0
1020	941	U	15	-30.99	-0.58	14.36	-8.74	-0.07

i-nuc	BP(j)	Nuc	#BP_Win	avgMFE	avgZ	avgED	SumZ	SumZ/#TotalWindows	BPs= 2
nt-1021	-	C	120	-	-	-	-	-
1021	NoBP	C	110	-31.5	-1.21	20.86	-133.6	-1.11
1021	997	G	7	-27.49	0.65	34.6	4.55	0.04
1021	920	G	3	-30.33	-0.02	24.34	-0.07	-0.0

i-nuc	BP(j)	Nuc	#BP_Win	avgMFE	avgZ	avgED	SumZ	SumZ/#TotalWindows	BPs= 6
nt-1022	-	C	120	-	-	-	-	-
1022	996	G	7	-27.49	0.65	34.6	4.55	0.04
1022	919	G	3	-30.33	-0.02	24.34	-0.07	-0.0
1022	939	G	15	-30.99	-0.58	14.36	-8.74	-0.07
1022	1043	G	29	-28.51	-0.4	29.76	-11.73	-0.1
1022	1003	G	7	-26.0	-0.63	25.99	-4.4	-0.04
1022	1041	G	48	-35.21	-2.24	13.66	-107.6	-0.9
1022	NoBP	C	11	-27.48	-0.16	33.97	-1.75	-0.01

i-nuc	BP(j)	Nuc	#BP_Win	avgMFE	avgZ	avgED	SumZ	SumZ/#TotalWindows	BPs= 6
nt-1023	-	U	120	-	-	-	-	-
1023	995	A	6	-27.62	0.62	34.85	3.69	0.03
1023	918	A	3	-30.33	-0.02	24.34	-0.07	-0.0
1023	938	A	15	-30.99	-0.58	14.36	-8.74	-0.07
1023	1042	A	29	-28.51	-0.4	29.76	-11.73	-0.1
1023	1002	A	7	-26.0	-0.63	25.99	-4.4	-0.04
1023	1040	A	48	-35.21	-2.24	13.66	-107.6	-0.9
1023	NoBP	U	12	-27.52	-0.14	33.52	-1.64	-0.01

i-nuc	BP(j)	Nuc	#BP_Win	avgMFE	avgZ	avgED	SumZ	SumZ/#TotalWindows	BPs= 4
nt-1024	-	C	120	-	-	-	-	-
1024	NoBP	C	66	-33.12	-1.6	19.29	-105.83	-0.88
1024	917	G	3	-30.33	-0.02	24.34	-0.07	-0.0
1024	935	G	15	-30.99	-0.58	14.36	-8.74	-0.07
1024	1041	G	29	-28.51	-0.4	29.76	-11.73	-0.1
1024	1001	G	7	-26.0	-0.63	25.99	-4.4	-0.04

i-nuc	BP(j)	Nuc	#BP_Win	avgMFE	avgZ	avgED	SumZ	SumZ/#TotalWindows	BPs= 2
nt-1025	-	C	120	-	-	-	-	-
1025	NoBP	C	98	-31.68	-1.21	22.51	-118.17	-0.98
1025	934	G	15	-30.99	-0.58	14.36	-8.74	-0.07
1025	1000	G	7	-26.0	-0.63	25.99	-4.4	-0.04

i-nuc	BP(j)	Nuc	#BP_Win	avgMFE	avgZ	avgED	SumZ	SumZ/#TotalWindows	BPs= 4
nt-1026	-	A	120	-	-	-	-	-
1026	NoBP	A	9	-28.01	0.25	32.11	2.24	0.02
1026	933	U	15	-30.99	-0.58	14.36	-8.74	-0.07
1026	1037	U	77	-32.69	-1.55	19.72	-119.33	-0.99
1026	999	U	7	-26.0	-0.63	25.99	-4.4	-0.04
1026	1134	U	12	-27.93	-0.11	33.17	-1.3	-0.01

i-nuc	BP(j)	Nuc	#BP_Win	avgMFE	avgZ	avgED	SumZ	SumZ/#TotalWindows	BPs= 3
nt-1027	-	A	120	-	-	-	-	-
1027	NoBP	A	26	-28.99	-0.44	20.66	-11.48	-0.1
1027	914	U	3	-30.33	-0.02	24.34	-0.07	-0.0
1027	1036	U	77	-32.69	-1.55	19.72	-119.33	-0.99
1027	1133	U	14	-27.76	-0.01	34.03	-0.19	-0.0

i-nuc	BP(j)	Nuc	#BP_Win	avgMFE	avgZ	avgED	SumZ	SumZ/#TotalWindows	BPs= 4
nt-1028	-	C	120	-	-	-	-	-
1028	NoBP	C	11	-26.12	-0.18	28.66	-2.0	-0.02
1028	913	G	3	-30.33	-0.02	24.34	-0.07	-0.0
1028	931	G	15	-30.99	-0.58	14.36	-8.74	-0.07
1028	1035	G	77	-32.69	-1.55	19.72	-119.33	-0.99
1028	1132	G	14	-27.76	-0.01	34.03	-0.19	-0.0

i-nuc	BP(j)	Nuc	#BP_Win	avgMFE	avgZ	avgED	SumZ	SumZ/#TotalWindows	BPs= 4
nt-1029	-	C	120	-	-	-	-	-
1029	912	G	3	-30.33	-0.02	24.34	-0.07	-0.0
1029	930	G	15	-30.99	-0.58	14.36	-8.74	-0.07
1029	1034	G	77	-32.69	-1.55	19.72	-119.33	-0.99
1029	NoBP	C	11	-26.03	-0.13	28.1	-1.42	-0.01
1029	1131	G	14	-27.76	-0.01	34.03	-0.19	-0.0

i-nuc	BP(j)	Nuc	#BP_Win	avgMFE	avgZ	avgED	SumZ	SumZ/#TotalWindows	BPs= 2
nt-1030	-	C	120	-	-	-	-	-
1030	NoBP	C	92	-31.72	-1.3	21.07	-119.63	-1.0
1030	928	G	14	-31.31	-0.64	13.63	-8.95	-0.07
1030	1130	G	14	-27.76	-0.01	34.03	-0.19	-0.0

i-nuc	BP(j)	Nuc	#BP_Win	avgMFE	avgZ	avgED	SumZ	SumZ/#TotalWindows	BPs= 5
nt-1031	-	C	120	-	-	-	-	-
1031	NoBP	C	82	-32.39	-1.4	20.47	-115.13	-0.96
1031	927	G	14	-31.31	-0.64	13.63	-8.95	-0.07
1031	928	G	1	-26.6	0.21	24.58	0.21	0.0
1031	997	G	7	-26.0	-0.63	25.99	-4.4	-0.04
1031	1102	G	2	-25.9	0.17	31.16	0.34	0.0
1031	1129	G	14	-27.76	-0.01	34.03	-0.19	-0.0

i-nuc	BP(j)	Nuc	#BP_Win	avgMFE	avgZ	avgED	SumZ	SumZ/#TotalWindows	BPs= 6
nt-1032	-	C	120	-	-	-	-	-
1032	926	G	14	-31.31	-0.64	13.63	-8.95	-0.07
1032	927	G	1	-26.6	0.21	24.58	0.21	0.0
1032	NoBP	C	78	-32.62	-1.52	19.96	-118.31	-0.99
1032	996	G	7	-26.0	-0.63	25.99	-4.4	-0.04
1032	1101	G	17	-27.46	0.08	33.62	1.4	0.01
1032	1058	G	1	-26.0	1.39	32.0	1.39	0.01
1032	1150	G	2	-29.5	0.53	32.54	1.06	0.01

i-nuc	BP(j)	Nuc	#BP_Win	avgMFE	avgZ	avgED	SumZ	SumZ/#TotalWindows	BPs= 5
nt-1033	-	U	120	-	-	-	-	-
1033	925	A	12	-31.61	-0.74	11.49	-8.83	-0.07
1033	NoBP	U	80	-32.52	-1.48	19.79	-118.63	-0.99
1033	995	A	7	-26.0	-0.63	25.99	-4.4	-0.04
1033	1100	A	18	-27.45	0.13	33.88	2.42	0.02
1033	1057	A	1	-26.0	1.39	32.0	1.39	0.01
1033	1149	A	2	-29.5	0.53	32.54	1.06	0.01

i-nuc	BP(j)	Nuc	#BP_Win	avgMFE	avgZ	avgED	SumZ	SumZ/#TotalWindows	BPs= 5
nt-1034	-	G	120	-	-	-	-	-
1034	NoBP	G	15	-30.86	-0.49	13.78	-7.3	-0.06
1034	1029	C	77	-32.69	-1.55	19.72	-119.33	-0.99
1034	994	U	7	-26.0	-0.63	25.99	-4.4	-0.04
1034	1099	C	18	-27.45	0.13	33.88	2.42	0.02
1034	1056	C	1	-26.0	1.39	32.0	1.39	0.01
1034	1148	C	2	-29.5	0.53	32.54	1.06	0.01

i-nuc	BP(j)	Nuc	#BP_Win	avgMFE	avgZ	avgED	SumZ	SumZ/#TotalWindows	BPs= 5
nt-1035	-	G	120	-	-	-	-	-
1035	NoBP	G	15	-30.71	-0.43	14.17	-6.43	-0.05
1035	1028	C	77	-32.69	-1.55	19.72	-119.33	-0.99
1035	993	C	7	-26.0	-0.63	25.99	-4.4	-0.04
1035	1098	C	18	-27.45	0.13	33.88	2.42	0.02
1035	1055	U	1	-26.0	1.39	32.0	1.39	0.01
1035	1147	C	2	-29.5	0.53	32.54	1.06	0.01

i-nuc	BP(j)	Nuc	#BP_Win	avgMFE	avgZ	avgED	SumZ	SumZ/#TotalWindows	BPs= 5
nt-1036	-	U	120	-	-	-	-	-
1036	NoBP	U	14	-29.92	-0.14	16.68	-1.89	-0.02
1036	922	G	2	-32.75	-1.13	11.14	-2.26	-0.02
1036	1027	A	77	-32.69	-1.55	19.72	-119.33	-0.99
1036	992	A	7	-26.0	-0.63	25.99	-4.4	-0.04
1036	1097	G	18	-27.45	0.13	33.88	2.42	0.02
1036	1146	G	2	-29.5	0.53	32.54	1.06	0.01

i-nuc	BP(j)	Nuc	#BP_Win	avgMFE	avgZ	avgED	SumZ	SumZ/#TotalWindows	BPs= 2
nt-1037	-	U	120	-	-	-	-	-
1037	NoBP	U	41	-28.13	-0.05	27.22	-2.22	-0.02
1037	921	A	2	-32.75	-1.13	11.14	-2.26	-0.02
1037	1026	A	77	-32.69	-1.55	19.72	-119.33	-0.99

i-nuc	BP(j)	Nuc	#BP_Win	avgMFE	avgZ	avgED	SumZ	SumZ/#TotalWindows	BPs= 3
nt-1038	-	C	120	-	-	-	-	-
1038	920	G	2	-32.75	-1.13	11.14	-2.26	-0.02
1038	NoBP	C	97	-31.87	-1.3	19.98	-125.85	-1.05
1038	1052	G	19	-27.37	0.2	33.78	3.81	0.03
1038	1145	G	2	-29.5	0.53	32.54	1.06	0.01

i-nuc	BP(j)	Nuc	#BP_Win	avgMFE	avgZ	avgED	SumZ	SumZ/#TotalWindows	BPs= 3
nt-1039	-	A	120	-	-	-	-	-
1039	NoBP	A	92	-32.35	-1.34	19.38	-123.4	-1.03
1039	951	U	7	-26.0	-0.63	25.99	-4.4	-0.04
1039	1051	U	19	-27.37	0.2	33.78	3.81	0.03
1039	1144	U	2	-29.5	0.53	32.54	1.06	0.01

i-nuc	BP(j)	Nuc	#BP_Win	avgMFE	avgZ	avgED	SumZ	SumZ/#TotalWindows	BPs= 3
nt-1040	-	A	120	-	-	-	-	-
1040	NoBP	A	63	-28.71	-0.18	28.2	-11.57	-0.1
1040	950	U	7	-26.0	-0.63	25.99	-4.4	-0.04
1040	1023	U	48	-35.21	-2.24	13.66	-107.6	-0.9
1040	1143	U	2	-29.5	0.53	32.54	1.06	0.01

i-nuc	BP(j)	Nuc	#BP_Win	avgMFE	avgZ	avgED	SumZ	SumZ/#TotalWindows	BPs= 5
nt-1041	-	G	120	-	-	-	-	-
1041	NoBP	G	15	-30.2	-0.02	20.69	-0.37	-0.0
1041	1024	C	29	-28.51	-0.4	29.76	-11.73	-0.1
1041	949	U	7	-26.0	-0.63	25.99	-4.4	-0.04
1041	1022	C	48	-35.21	-2.24	13.66	-107.6	-0.9
1041	1049	C	19	-27.37	0.2	33.78	3.81	0.03
1041	1159	C	2	-36.5	-1.23	16.87	-2.45	-0.02

i-nuc	BP(j)	Nuc	#BP_Win	avgMFE	avgZ	avgED	SumZ	SumZ/#TotalWindows	BPs= 5
nt-1042	-	A	120	-	-	-	-	-
1042	NoBP	A	59	-34.22	-1.82	14.82	-107.57	-0.9
1042	1023	U	29	-28.51	-0.4	29.76	-11.73	-0.1
1042	948	U	7	-26.0	-0.63	25.99	-4.4	-0.04
1042	1048	U	19	-27.37	0.2	33.78	3.81	0.03
1042	1141	U	2	-29.5	0.53	32.54	1.06	0.01
1042	1158	U	4	-34.83	-0.8	17.19	-3.22	-0.03

i-nuc	BP(j)	Nuc	#BP_Win	avgMFE	avgZ	avgED	SumZ	SumZ/#TotalWindows	BPs= 6
nt-1043	-	G	120	-	-	-	-	-
1043	NoBP	G	9	-29.58	0.12	20.78	1.04	0.01
1043	1022	C	29	-28.51	-0.4	29.76	-11.73	-0.1
1043	947	C	7	-26.0	-0.63	25.99	-4.4	-0.04
1043	1018	C	48	-35.21	-2.24	13.66	-107.6	-0.9
1043	1047	C	19	-27.37	0.2	33.78	3.81	0.03
1043	1139	C	2	-29.5	0.53	32.54	1.06	0.01
1043	1157	C	6	-33.88	-0.56	18.12	-3.37	-0.03

i-nuc	BP(j)	Nuc	#BP_Win	avgMFE	avgZ	avgED	SumZ	SumZ/#TotalWindows	BPs= 4
nt-1044	-	A	120	-	-	-	-	-
1044	NoBP	A	57	-28.29	-0.1	30.14	-5.9	-0.05
1044	946	U	7	-26.0	-0.63	25.99	-4.4	-0.04
1044	1017	U	48	-35.21	-2.24	13.66	-107.6	-0.9
1044	1138	U	2	-29.5	0.53	32.54	1.06	0.01
1044	1156	U	6	-33.88	-0.56	18.12	-3.37	-0.03

i-nuc	BP(j)	Nuc	#BP_Win	avgMFE	avgZ	avgED	SumZ	SumZ/#TotalWindows	BPs= 3
nt-1045	-	U	120	-	-	-	-	-
1045	NoBP	U	64	-28.04	-0.15	30.17	-9.37	-0.08
1045	1016	A	48	-35.21	-2.24	13.66	-107.6	-0.9
1045	1137	A	2	-29.5	0.53	32.54	1.06	0.01
1045	1155	G	6	-33.88	-0.56	18.12	-3.37	-0.03

i-nuc	BP(j)	Nuc	#BP_Win	avgMFE	avgZ	avgED	SumZ	SumZ/#TotalWindows	BPs= 3
nt-1046	-	U	120	-	-	-	-	-
1046	NoBP	U	59	-28.36	-0.05	31.22	-3.23	-0.03
1046	944	G	7	-26.0	-0.63	25.99	-4.4	-0.04
1046	1015	A	48	-35.21	-2.24	13.66	-107.6	-0.9
1046	1154	G	6	-33.88	-0.56	18.12	-3.37	-0.03

i-nuc	BP(j)	Nuc	#BP_Win	avgMFE	avgZ	avgED	SumZ	SumZ/#TotalWindows	BPs= 3
nt-1047	-	C	120	-	-	-	-	-
1047	NoBP	C	46	-29.6	-0.22	28.72	-10.35	-0.09
1047	943	G	7	-26.0	-0.63	25.99	-4.4	-0.04
1047	1013	G	48	-35.21	-2.24	13.66	-107.6	-0.9
1047	1043	G	19	-27.37	0.2	33.78	3.81	0.03

i-nuc	BP(j)	Nuc	#BP_Win	avgMFE	avgZ	avgED	SumZ	SumZ/#TotalWindows	BPs= 5
nt-1048	-	U	120	-	-	-	-	-
1048	NoBP	U	36	-28.78	-0.06	32.41	-2.1	-0.02
1048	940	A	2	-27.0	-1.18	19.88	-2.35	-0.02
1048	1002	A	5	-27.7	-1.83	17.93	-9.15	-0.08
1048	1011	G	48	-35.21	-2.24	13.66	-107.6	-0.9
1048	1042	A	19	-27.37	0.2	33.78	3.81	0.03
1048	1152	A	10	-32.38	-0.18	18.93	-1.77	-0.01

i-nuc	BP(j)	Nuc	#BP_Win	avgMFE	avgZ	avgED	SumZ	SumZ/#TotalWindows	BPs= 6
nt-1049	-	C	120	-	-	-	-	-
1049	NoBP	C	17	-26.62	-0.0	29.41	-0.0	-0.0
1049	939	G	2	-27.0	-1.18	19.88	-2.35	-0.02
1049	1001	G	5	-27.7	-1.83	17.93	-9.15	-0.08
1049	1010	G	48	-35.21	-2.24	13.66	-107.6	-0.9
1049	1083	G	18	-30.99	-0.12	35.45	-2.07	-0.02
1049	1041	G	19	-27.37	0.2	33.78	3.81	0.03
1049	1151	G	11	-32.47	-0.18	18.97	-1.96	-0.02

i-nuc	BP(j)	Nuc	#BP_Win	avgMFE	avgZ	avgED	SumZ	SumZ/#TotalWindows	BPs= 4
nt-1050	-	C	120	-	-	-	-	-
1050	NoBP	C	37	-27.29	0.03	31.33	0.98	0.01
1050	1000	G	5	-27.7	-1.83	17.93	-9.15	-0.08
1050	1008	G	48	-35.21	-2.24	13.66	-107.6	-0.9
1050	1082	G	19	-30.59	-0.07	35.1	-1.38	-0.01
1050	1150	G	11	-32.47	-0.18	18.97	-1.96	-0.02

i-nuc	BP(j)	Nuc	#BP_Win	avgMFE	avgZ	avgED	SumZ	SumZ/#TotalWindows	BPs= 6
nt-1051	-	U	120	-	-	-	-	-
1051	NoBP	U	13	-28.55	-0.93	25.9	-12.14	-0.1
1051	1007	A	48	-35.21	-2.24	13.66	-107.6	-0.9
1051	1015	A	8	-25.8	0.14	27.45	1.13	0.01
1051	1081	A	19	-30.59	-0.07	35.1	-1.38	-0.01
1051	1013	G	2	-28.7	-0.18	29.06	-0.36	-0.0
1051	1039	A	19	-27.37	0.2	33.78	3.81	0.03
1051	1149	A	11	-32.47	-0.18	18.97	-1.96	-0.02

i-nuc	BP(j)	Nuc	#BP_Win	avgMFE	avgZ	avgED	SumZ	SumZ/#TotalWindows	BPs= 8
nt-1052	-	G	120	-	-	-	-	-
1052	NoBP	G	6	-30.88	0.02	35.14	0.1	0.0
1052	936	C	2	-27.0	-1.18	19.88	-2.35	-0.02
1052	998	C	5	-27.7	-1.83	17.93	-9.15	-0.08
1052	1006	C	48	-35.21	-2.24	13.66	-107.6	-0.9
1052	1014	C	8	-25.8	0.14	27.45	1.13	0.01
1052	1080	C	19	-30.59	-0.07	35.1	-1.38	-0.01
1052	1012	C	2	-28.7	-0.18	29.06	-0.36	-0.0
1052	1038	C	19	-27.37	0.2	33.78	3.81	0.03
1052	1148	C	11	-32.47	-0.18	18.97	-1.96	-0.02

i-nuc	BP(j)	Nuc	#BP_Win	avgMFE	avgZ	avgED	SumZ	SumZ/#TotalWindows	BPs= 7
nt-1053	-	C	120	-	-	-	-	-
1053	935	G	2	-27.0	-1.18	19.88	-2.35	-0.02
1053	997	G	5	-27.7	-1.83	17.93	-9.15	-0.08
1053	1005	G	48	-35.21	-2.24	13.66	-107.6	-0.9
1053	1013	G	8	-25.8	0.14	27.45	1.13	0.01
1053	NoBP	C	42	-29.29	0.06	34.28	2.56	0.02
1053	1011	G	2	-28.7	-0.18	29.06	-0.36	-0.0
1053	1146	G	11	-32.47	-0.18	18.97	-1.96	-0.02
1053	1151	G	2	-32.2	0.08	35.47	0.15	0.0

i-nuc	BP(j)	Nuc	#BP_Win	avgMFE	avgZ	avgED	SumZ	SumZ/#TotalWindows	BPs= 6
nt-1054	-	C	120	-	-	-	-	-
1054	NoBP	C	2	-26.7	-0.06	25.6	-0.12	-0.0
1054	996	G	5	-27.7	-1.83	17.93	-9.15	-0.08
1054	1003	G	48	-35.21	-2.24	13.66	-107.6	-0.9
1054	1075	G	50	-28.87	0.04	32.92	1.95	0.02
1054	1010	G	2	-28.7	-0.18	29.06	-0.36	-0.0
1054	1145	G	11	-32.47	-0.18	18.97	-1.96	-0.02
1054	1150	G	2	-32.2	0.08	35.47	0.15	0.0

i-nuc	BP(j)	Nuc	#BP_Win	avgMFE	avgZ	avgED	SumZ	SumZ/#TotalWindows	BPs= 5
nt-1055	-	U	120	-	-	-	-	-
1055	995	A	5	-27.7	-1.83	17.93	-9.15	-0.08
1055	1002	A	48	-35.21	-2.24	13.66	-107.6	-0.9
1055	1074	G	50	-28.87	0.04	32.92	1.95	0.02
1055	NoBP	U	14	-32.05	-0.21	20.23	-2.97	-0.02
1055	1035	G	1	-26.0	1.39	32.0	1.39	0.01
1055	1149	A	2	-32.2	0.08	35.47	0.15	0.0

i-nuc	BP(j)	Nuc	#BP_Win	avgMFE	avgZ	avgED	SumZ	SumZ/#TotalWindows	BPs= 5
nt-1056	-	C	120	-	-	-	-	-
1056	NoBP	C	19	-31.65	-0.56	20.19	-10.64	-0.09
1056	1000	G	47	-35.34	-2.27	13.66	-106.86	-0.89
1056	1073	G	50	-28.87	0.04	32.92	1.95	0.02
1056	1008	G	2	-28.7	-0.18	29.06	-0.36	-0.0
1056	1001	G	1	-28.8	-0.74	13.56	-0.74	-0.01
1056	1034	G	1	-26.0	1.39	32.0	1.39	0.01

i-nuc	BP(j)	Nuc	#BP_Win	avgMFE	avgZ	avgED	SumZ	SumZ/#TotalWindows	BPs= 5
nt-1057	-	A	120	-	-	-	-	-
1057	NoBP	A	19	-32.08	-0.32	21.22	-6.1	-0.05
1057	994	U	2	-28.0	-1.87	18.55	-3.74	-0.03
1057	999	U	47	-35.34	-2.27	13.66	-106.86	-0.89
1057	1072	U	50	-28.87	0.04	32.92	1.95	0.02
1057	1104	U	1	-28.8	-0.74	13.56	-0.74	-0.01
1057	1033	U	1	-26.0	1.39	32.0	1.39	0.01

i-nuc	BP(j)	Nuc	#BP_Win	avgMFE	avgZ	avgED	SumZ	SumZ/#TotalWindows	BPs= 9
nt-1058	-	G	120	-	-	-	-	-
1058	993	C	2	-28.0	-1.87	18.55	-3.74	-0.03
1058	998	C	47	-35.34	-2.27	13.66	-106.86	-0.89
1058	1071	C	50	-28.87	0.04	32.92	1.95	0.02
1058	1006	C	2	-28.7	-0.18	29.06	-0.36	-0.0
1058	1103	C	1	-28.8	-0.74	13.56	-0.74	-0.01
1058	1032	C	1	-26.0	1.39	32.0	1.39	0.01
1058	1141	U	11	-32.47	-0.18	18.97	-1.96	-0.02
1058	1147	C	2	-32.2	0.08	35.47	0.15	0.0
1058	NoBP	G	3	-34.3	-0.71	15.92	-2.13	-0.02
1058	1084	U	1	-34.4	-0.59	13.66	-0.59	-0.0

i-nuc	BP(j)	Nuc	#BP_Win	avgMFE	avgZ	avgED	SumZ	SumZ/#TotalWindows	BPs= 7
nt-1059	-	C	120	-	-	-	-	-
1059	NoBP	C	6	-31.93	-0.58	18.91	-3.45	-0.03
1059	997	G	47	-35.34	-2.27	13.66	-106.86	-0.89
1059	1070	G	50	-28.87	0.04	32.92	1.95	0.02
1059	1005	G	2	-28.7	-0.18	29.06	-0.36	-0.0
1059	1102	G	1	-28.8	-0.74	13.56	-0.74	-0.01
1059	1140	G	11	-32.47	-0.18	18.97	-1.96	-0.02
1059	1146	G	2	-32.2	0.08	35.47	0.15	0.0
1059	1083	G	1	-34.4	-0.59	13.66	-0.59	-0.0

i-nuc	BP(j)	Nuc	#BP_Win	avgMFE	avgZ	avgED	SumZ	SumZ/#TotalWindows	BPs= 5
nt-1060	-	C	120	-	-	-	-	-
1060	996	G	47	-35.34	-2.27	13.66	-106.86	-0.89
1060	NoBP	C	67	-29.83	-0.03	29.29	-2.14	-0.02
1060	1003	G	2	-28.7	-0.18	29.06	-0.36	-0.0
1060	1101	G	1	-28.8	-0.74	13.56	-0.74	-0.01
1060	1145	G	2	-32.2	0.08	35.47	0.15	0.0
1060	1082	G	1	-34.4	-0.59	13.66	-0.59	-0.0

i-nuc	BP(j)	Nuc	#BP_Win	avgMFE	avgZ	avgED	SumZ	SumZ/#TotalWindows	BPs= 4
nt-1061	-	U	120	-	-	-	-	-
1061	995	A	39	-35.93	-2.6	12.1	-101.53	-0.85
1061	1076	A	23	-32.56	-0.2	21.43	-4.68	-0.04
1061	NoBP	U	55	-29.33	-0.02	31.45	-1.27	-0.01
1061	1002	A	2	-28.7	-0.18	29.06	-0.36	-0.0
1061	1100	A	1	-28.8	-0.74	13.56	-0.74	-0.01

i-nuc	BP(j)	Nuc	#BP_Win	avgMFE	avgZ	avgED	SumZ	SumZ/#TotalWindows	BPs= 3
nt-1062	-	C	120	-	-	-	-	-
1062	NoBP	C	32	-35.07	-2.26	13.46	-72.37	-0.6
1062	1075	G	36	-34.12	-0.98	18.05	-35.21	-0.29
1062	1067	G	50	-28.87	0.04	32.92	1.95	0.02
1062	1001	G	2	-28.7	-0.18	29.06	-0.36	-0.0

i-nuc	BP(j)	Nuc	#BP_Win	avgMFE	avgZ	avgED	SumZ	SumZ/#TotalWindows	BPs= 2
nt-1063	-	C	120	-	-	-	-	-
1063	NoBP	C	81	-31.29	-0.81	25.67	-65.27	-0.54
1063	1074	G	37	-34.1	-1.02	17.97	-37.6	-0.31
1063	1000	G	2	-28.7	-0.18	29.06	-0.36	-0.0

i-nuc	BP(j)	Nuc	#BP_Win	avgMFE	avgZ	avgED	SumZ	SumZ/#TotalWindows	BPs= 2
nt-1064	-	C	120	-	-	-	-	-
1064	NoBP	C	79	-31.28	-0.77	25.97	-61.04	-0.51
1064	1073	G	37	-34.1	-1.02	17.97	-37.6	-0.31
1064	1112	G	4	-30.62	-0.3	25.9	-1.2	-0.01

i-nuc	BP(j)	Nuc	#BP_Win	avgMFE	avgZ	avgED	SumZ	SumZ/#TotalWindows	BPs= 2
nt-1065	-	A	120	-	-	-	-	-
1065	NoBP	A	79	-31.3	-0.73	26.22	-57.32	-0.48
1065	1072	U	37	-34.1	-1.02	17.97	-37.6	-0.31
1065	1111	U	4	-30.62	-0.3	25.9	-1.2	-0.01

i-nuc	BP(j)	Nuc	#BP_Win	avgMFE	avgZ	avgED	SumZ	SumZ/#TotalWindows	BPs= 2
nt-1066	-	A	120	-	-	-	-	-
1066	NoBP	A	112	-32.09	-0.77	23.99	-85.81	-0.72
1066	988	U	4	-35.92	-1.46	15.44	-5.84	-0.05
1066	1110	U	4	-30.62	-0.3	25.9	-1.2	-0.01

i-nuc	BP(j)	Nuc	#BP_Win	avgMFE	avgZ	avgED	SumZ	SumZ/#TotalWindows	BPs= 4
nt-1067	-	G	120	-	-	-	-	-
1067	NoBP	G	46	-33.97	-1.37	16.91	-62.92	-0.52
1067	1086	C	16	-36.99	-1.37	17.04	-21.84	-0.18
1067	987	C	4	-35.92	-1.46	15.44	-5.84	-0.05
1067	1062	C	50	-28.87	0.04	32.92	1.95	0.02
1067	1109	U	4	-30.62	-0.3	25.9	-1.2	-0.01

i-nuc	BP(j)	Nuc	#BP_Win	avgMFE	avgZ	avgED	SumZ	SumZ/#TotalWindows	BPs= 2
nt-1068	-	U	120	-	-	-	-	-
1068	NoBP	U	97	-31.39	-0.63	25.12	-60.84	-0.51
1068	1085	G	16	-36.99	-1.37	17.04	-21.84	-0.18
1068	1105	A	7	-33.14	-0.62	22.63	-4.36	-0.04

i-nuc	BP(j)	Nuc	#BP_Win	avgMFE	avgZ	avgED	SumZ	SumZ/#TotalWindows	BPs= 3
nt-1069	-	A	120	-	-	-	-	-
1069	NoBP	A	93	-31.23	-0.56	25.68	-51.93	-0.43
1069	1084	U	16	-36.99	-1.37	17.04	-21.84	-0.18
1069	986	U	4	-35.92	-1.46	15.44	-5.84	-0.05
1069	1104	U	7	-33.14	-0.62	22.63	-4.36	-0.04

i-nuc	BP(j)	Nuc	#BP_Win	avgMFE	avgZ	avgED	SumZ	SumZ/#TotalWindows	BPs= 3
nt-1070	-	G	120	-	-	-	-	-
1070	NoBP	G	59	-34.85	-1.23	17.45	-72.69	-0.61
1070	985	C	4	-35.92	-1.46	15.44	-5.84	-0.05
1070	1059	C	50	-28.87	0.04	32.92	1.95	0.02
1070	1103	C	7	-33.14	-0.62	22.63	-4.36	-0.04

i-nuc	BP(j)	Nuc	#BP_Win	avgMFE	avgZ	avgED	SumZ	SumZ/#TotalWindows	BPs= 4
nt-1071	-	C	120	-	-	-	-	-
1071	NoBP	C	44	-34.17	-1.19	17.28	-52.26	-0.44
1071	1082	G	16	-36.99	-1.37	17.04	-21.84	-0.18
1071	1058	G	50	-28.87	0.04	32.92	1.95	0.02
1071	1102	G	7	-33.14	-0.62	22.63	-4.36	-0.04
1071	1101	G	3	-35.87	-0.63	21.15	-1.88	-0.02

i-nuc	BP(j)	Nuc	#BP_Win	avgMFE	avgZ	avgED	SumZ	SumZ/#TotalWindows	BPs= 6
nt-1072	-	U	120	-	-	-	-	-
1072	NoBP	U	3	-33.23	-2.03	16.18	-6.09	-0.05
1072	1065	A	37	-34.1	-1.02	17.97	-37.6	-0.31
1072	1081	A	16	-36.99	-1.37	17.04	-21.84	-0.18
1072	984	A	4	-35.92	-1.46	15.44	-5.84	-0.05
1072	1057	A	50	-28.87	0.04	32.92	1.95	0.02
1072	1101	G	7	-33.14	-0.62	22.63	-4.36	-0.04
1072	1100	A	3	-35.87	-0.63	21.15	-1.88	-0.02

i-nuc	BP(j)	Nuc	#BP_Win	avgMFE	avgZ	avgED	SumZ	SumZ/#TotalWindows	BPs= 5
nt-1073	-	G	120	-	-	-	-	-
1073	NoBP	G	10	-33.36	-0.78	22.13	-7.84	-0.07
1073	1064	C	37	-34.1	-1.02	17.97	-37.6	-0.31
1073	1080	C	16	-36.99	-1.37	17.04	-21.84	-0.18
1073	983	C	4	-35.92	-1.46	15.44	-5.84	-0.05
1073	1056	C	50	-28.87	0.04	32.92	1.95	0.02
1073	1099	C	3	-35.87	-0.63	21.15	-1.88	-0.02

i-nuc	BP(j)	Nuc	#BP_Win	avgMFE	avgZ	avgED	SumZ	SumZ/#TotalWindows	BPs= 6
nt-1074	-	G	120	-	-	-	-	-
1074	1063	C	37	-34.1	-1.02	17.97	-37.6	-0.31
1074	NoBP	G	18	-36.72	-1.26	17.97	-22.61	-0.19
1074	982	U	4	-35.92	-1.46	15.44	-5.84	-0.05
1074	1055	U	50	-28.87	0.04	32.92	1.95	0.02
1074	1099	C	7	-33.14	-0.62	22.63	-4.36	-0.04
1074	1098	C	3	-35.87	-0.63	21.15	-1.88	-0.02
1074	1192	C	1	-34.6	-0.78	23.85	-0.78	-0.01

i-nuc	BP(j)	Nuc	#BP_Win	avgMFE	avgZ	avgED	SumZ	SumZ/#TotalWindows	BPs= 5
nt-1075	-	G	120	-	-	-	-	-
1075	1062	C	36	-34.12	-0.98	18.05	-35.21	-0.29
1075	NoBP	G	22	-36.5	-1.17	18.34	-25.65	-0.21
1075	981	C	4	-35.92	-1.46	15.44	-5.84	-0.05
1075	1054	C	50	-28.87	0.04	32.92	1.95	0.02
1075	1098	C	7	-33.14	-0.62	22.63	-4.36	-0.04
1075	1191	C	1	-34.6	-0.78	23.85	-0.78	-0.01

i-nuc	BP(j)	Nuc	#BP_Win	avgMFE	avgZ	avgED	SumZ	SumZ/#TotalWindows	BPs= 3
nt-1076	-	A	120	-	-	-	-	-
1076	NoBP	A	92	-32.13	-0.62	25.78	-57.19	-0.48
1076	980	U	4	-35.92	-1.46	15.44	-5.84	-0.05
1076	1061	U	23	-32.56	-0.2	21.43	-4.68	-0.04
1076	1190	U	1	-34.6	-0.78	23.85	-0.78	-0.01

i-nuc	BP(j)	Nuc	#BP_Win	avgMFE	avgZ	avgED	SumZ	SumZ/#TotalWindows	BPs= 3
nt-1077	-	C	120	-	-	-	-	-
1077	NoBP	C	108	-32.21	-0.54	25.05	-58.09	-0.48
1077	979	G	4	-35.92	-1.46	15.44	-5.84	-0.05
1077	1097	G	7	-33.14	-0.62	22.63	-4.36	-0.04
1077	1145	G	1	-26.0	1.39	32.0	1.39	0.01

i-nuc	BP(j)	Nuc	#BP_Win	avgMFE	avgZ	avgED	SumZ	SumZ/#TotalWindows	BPs= 1
nt-1078	-	U	120	-	-	-	-	-
1078	NoBP	U	117	-32.2	-0.52	24.92	-60.52	-0.5
1078	978	A	3	-36.27	-1.54	15.87	-4.63	-0.04

i-nuc	BP(j)	Nuc	#BP_Win	avgMFE	avgZ	avgED	SumZ	SumZ/#TotalWindows	BPs= 2
nt-1079	-	A	120	-	-	-	-	-
1079	NoBP	A	116	-32.34	-0.56	24.49	-64.56	-0.54
1079	990	U	1	-31.6	-0.37	25.84	-0.37	-0.0
1079	1143	U	3	-30.13	0.51	34.31	1.54	0.01

i-nuc	BP(j)	Nuc	#BP_Win	avgMFE	avgZ	avgED	SumZ	SumZ/#TotalWindows	BPs= 6
nt-1080	-	C	120	-	-	-	-	-
1080	NoBP	C	76	-31.63	-0.5	23.21	-38.1	-0.32
1080	1073	G	16	-36.99	-1.37	17.04	-21.84	-0.18
1080	989	G	1	-31.6	-0.37	25.84	-0.37	-0.0
1080	1052	G	19	-30.59	-0.07	35.1	-1.38	-0.01
1080	1142	G	3	-30.13	0.51	34.31	1.54	0.01
1080	1164	G	2	-31.5	0.28	40.08	0.56	0.0
1080	1097	G	3	-35.87	-0.63	21.15	-1.88	-0.02

i-nuc	BP(j)	Nuc	#BP_Win	avgMFE	avgZ	avgED	SumZ	SumZ/#TotalWindows	BPs= 6
nt-1081	-	A	120	-	-	-	-	-
1081	NoBP	A	76	-31.59	-0.48	23.36	-36.12	-0.3
1081	1072	U	16	-36.99	-1.37	17.04	-21.84	-0.18
1081	988	U	1	-31.6	-0.37	25.84	-0.37	-0.0
1081	1051	U	19	-30.59	-0.07	35.1	-1.38	-0.01
1081	1141	U	3	-30.13	0.51	34.31	1.54	0.01
1081	1163	U	2	-31.5	0.28	40.08	0.56	0.0
1081	1096	U	3	-35.87	-0.63	21.15	-1.88	-0.02

i-nuc	BP(j)	Nuc	#BP_Win	avgMFE	avgZ	avgED	SumZ	SumZ/#TotalWindows	BPs= 8
nt-1082	-	G	120	-	-	-	-	-
1082	NoBP	G	6	-36.72	-1.69	13.96	-10.13	-0.08
1082	1071	C	16	-36.99	-1.37	17.04	-21.84	-0.18
1082	1094	C	57	-30.85	-0.38	25.63	-21.76	-0.18
1082	987	C	1	-31.6	-0.37	25.84	-0.37	-0.0
1082	1050	C	19	-30.59	-0.07	35.1	-1.38	-0.01
1082	1139	C	16	-32.09	-0.05	22.65	-0.85	-0.01
1082	1162	C	2	-31.5	0.28	40.08	0.56	0.0
1082	1060	C	1	-34.4	-0.59	13.66	-0.59	-0.0
1082	1179	C	2	-34.9	-0.78	15.26	-1.56	-0.01

i-nuc	BP(j)	Nuc	#BP_Win	avgMFE	avgZ	avgED	SumZ	SumZ/#TotalWindows	BPs= 8
nt-1083	-	G	120	-	-	-	-	-
1083	NoBP	G	22	-36.81	-1.4	16.48	-30.84	-0.26
1083	1093	C	57	-30.85	-0.38	25.63	-21.76	-0.18
1083	985	C	1	-31.6	-0.37	25.84	-0.37	-0.0
1083	1049	C	18	-30.99	-0.12	35.45	-2.07	-0.02
1083	1014	C	1	-23.3	0.69	28.74	0.69	0.01
1083	1138	U	16	-32.09	-0.05	22.65	-0.85	-0.01
1083	1161	C	2	-31.5	0.28	40.08	0.56	0.0
1083	1059	C	1	-34.4	-0.59	13.66	-0.59	-0.0
1083	1178	C	2	-34.9	-0.78	15.26	-1.56	-0.01

i-nuc	BP(j)	Nuc	#BP_Win	avgMFE	avgZ	avgED	SumZ	SumZ/#TotalWindows	BPs= 8
nt-1084	-	U	120	-	-	-	-	-
1084	NoBP	U	14	-32.84	-0.37	27.48	-5.15	-0.04
1084	1069	A	16	-36.99	-1.37	17.04	-21.84	-0.18
1084	1092	A	57	-30.85	-0.38	25.63	-21.76	-0.18
1084	984	A	1	-31.6	-0.37	25.84	-0.37	-0.0
1084	1015	A	12	-31.38	-0.37	36.01	-4.39	-0.04
1084	1013	G	1	-23.3	0.69	28.74	0.69	0.01
1084	1137	A	16	-32.09	-0.05	22.65	-0.85	-0.01
1084	1058	G	1	-34.4	-0.59	13.66	-0.59	-0.0
1084	1177	G	2	-34.9	-0.78	15.26	-1.56	-0.01

i-nuc	BP(j)	Nuc	#BP_Win	avgMFE	avgZ	avgED	SumZ	SumZ/#TotalWindows	BPs= 8
nt-1085	-	G	120	-	-	-	-	-
1085	NoBP	G	11	-31.8	0.01	30.11	0.13	0.0
1085	1068	U	16	-36.99	-1.37	17.04	-21.84	-0.18
1085	1091	C	57	-30.85	-0.38	25.63	-21.76	-0.18
1085	983	C	1	-31.6	-0.37	25.84	-0.37	-0.0
1085	1014	C	12	-31.38	-0.37	36.01	-4.39	-0.04
1085	1012	C	1	-23.3	0.69	28.74	0.69	0.01
1085	1136	C	16	-32.09	-0.05	22.65	-0.85	-0.01
1085	1176	C	2	-34.9	-0.78	15.26	-1.56	-0.01
1085	1200	C	4	-35.5	-1.17	20.17	-4.69	-0.04

i-nuc	BP(j)	Nuc	#BP_Win	avgMFE	avgZ	avgED	SumZ	SumZ/#TotalWindows	BPs= 4
nt-1086	-	C	120	-	-	-	-	-
1086	1067	G	16	-36.99	-1.37	17.04	-21.84	-0.18
1086	NoBP	C	87	-31.28	-0.27	25.5	-23.85	-0.2
1086	1013	G	12	-31.38	-0.37	36.01	-4.39	-0.04
1086	1011	G	1	-23.3	0.69	28.74	0.69	0.01
1086	1199	G	4	-35.5	-1.17	20.17	-4.69	-0.04

i-nuc	BP(j)	Nuc	#BP_Win	avgMFE	avgZ	avgED	SumZ	SumZ/#TotalWindows	BPs= 2
nt-1087	-	A	120	-	-	-	-	-
1087	NoBP	A	100	-31.98	-0.48	25.93	-48.05	-0.4
1087	1135	U	16	-32.09	-0.05	22.65	-0.85	-0.01
1087	1198	U	4	-35.5	-1.17	20.17	-4.69	-0.04

i-nuc	BP(j)	Nuc	#BP_Win	avgMFE	avgZ	avgED	SumZ	SumZ/#TotalWindows	BPs= 1
nt-1088	-	C	120	-	-	-	-	-
1088	NoBP	C	116	-31.96	-0.42	25.54	-48.15	-0.4
1088	1197	G	4	-35.5	-1.17	20.17	-4.69	-0.04

i-nuc	BP(j)	Nuc	#BP_Win	avgMFE	avgZ	avgED	SumZ	SumZ/#TotalWindows	BPs= 1
nt-1089	-	A	120	-	-	-	-	-
1089	NoBP	A	90	-31.79	-0.49	26.56	-44.37	-0.37
1089	1133	U	30	-32.82	-0.26	22.01	-7.81	-0.07

i-nuc	BP(j)	Nuc	#BP_Win	avgMFE	avgZ	avgED	SumZ	SumZ/#TotalWindows	BPs= 2
nt-1090	-	C	120	-	-	-	-	-
1090	NoBP	C	79	-31.71	-0.49	25.33	-38.66	-0.32
1090	1011	G	10	-32.71	-0.56	35.56	-5.56	-0.05
1090	1132	G	31	-32.59	-0.24	22.58	-7.36	-0.06

i-nuc	BP(j)	Nuc	#BP_Win	avgMFE	avgZ	avgED	SumZ	SumZ/#TotalWindows	BPs= 3
nt-1091	-	C	120	-	-	-	-	-
1091	NoBP	C	22	-33.8	-0.74	25.26	-16.29	-0.14
1091	1085	G	57	-30.85	-0.38	25.63	-21.76	-0.18
1091	1010	G	10	-32.71	-0.56	35.56	-5.56	-0.05
1091	1131	G	31	-32.59	-0.24	22.58	-7.36	-0.06

i-nuc	BP(j)	Nuc	#BP_Win	avgMFE	avgZ	avgED	SumZ	SumZ/#TotalWindows	BPs= 3
nt-1092	-	A	120	-	-	-	-	-
1092	NoBP	A	48	-33.24	-0.51	22.2	-24.45	-0.2
1092	1084	U	57	-30.85	-0.38	25.63	-21.76	-0.18
1092	1009	U	10	-32.71	-0.56	35.56	-5.56	-0.05
1092	1156	U	5	-31.2	0.25	39.45	1.25	0.01

i-nuc	BP(j)	Nuc	#BP_Win	avgMFE	avgZ	avgED	SumZ	SumZ/#TotalWindows	BPs= 5
nt-1093	-	C	120	-	-	-	-	-
1093	NoBP	C	13	-36.01	-1.27	19.93	-16.55	-0.14
1093	1083	G	57	-30.85	-0.38	25.63	-21.76	-0.18
1093	1008	G	10	-32.71	-0.56	35.56	-5.56	-0.05
1093	1130	G	33	-32.05	-0.18	23.2	-5.95	-0.05
1093	1155	G	6	-30.88	0.3	36.85	1.82	0.02
1093	1102	G	1	-37.7	-1.66	18.84	-1.66	-0.01

i-nuc	BP(j)	Nuc	#BP_Win	avgMFE	avgZ	avgED	SumZ	SumZ/#TotalWindows	BPs= 5
nt-1094	-	C	120	-	-	-	-	-
1094	1082	G	57	-30.85	-0.38	25.63	-21.76	-0.18
1094	NoBP	C	13	-36.15	-1.29	19.91	-16.81	-0.14
1094	1005	G	10	-32.71	-0.56	35.56	-5.56	-0.05
1094	1129	G	33	-32.05	-0.18	23.2	-5.95	-0.05
1094	1154	G	6	-30.88	0.3	36.85	1.82	0.02
1094	1101	G	1	-37.7	-1.66	18.84	-1.66	-0.01

i-nuc	BP(j)	Nuc	#BP_Win	avgMFE	avgZ	avgED	SumZ	SumZ/#TotalWindows	BPs= 3
nt-1095	-	A	120	-	-	-	-	-
1095	NoBP	A	71	-31.95	-0.57	24.38	-40.66	-0.34
1095	1004	U	10	-32.71	-0.56	35.56	-5.56	-0.05
1095	1128	U	33	-32.05	-0.18	23.2	-5.95	-0.05
1095	1153	U	6	-30.88	0.3	36.85	1.82	0.02

i-nuc	BP(j)	Nuc	#BP_Win	avgMFE	avgZ	avgED	SumZ	SumZ/#TotalWindows	BPs= 5
nt-1096	-	U	120	-	-	-	-	-
1096	NoBP	U	63	-31.7	-0.59	24.71	-36.94	-0.31
1096	992	A	5	-33.1	-0.35	22.27	-1.74	-0.01
1096	1003	G	10	-32.71	-0.56	35.56	-5.56	-0.05
1096	1127	A	33	-32.05	-0.18	23.2	-5.95	-0.05
1096	1152	A	6	-30.88	0.3	36.85	1.82	0.02
1096	1081	A	3	-35.87	-0.63	21.15	-1.88	-0.02

i-nuc	BP(j)	Nuc	#BP_Win	avgMFE	avgZ	avgED	SumZ	SumZ/#TotalWindows	BPs= 6
nt-1097	-	G	120	-	-	-	-	-
1097	NoBP	G	59	-32.7	-0.37	25.89	-21.98	-0.18
1097	1012	C	8	-25.8	0.14	27.45	1.13	0.01
1097	991	C	5	-33.1	-0.35	22.27	-1.74	-0.01
1097	1077	C	7	-33.14	-0.62	22.63	-4.36	-0.04
1097	1036	U	18	-27.45	0.13	33.88	2.42	0.02
1097	1080	C	3	-35.87	-0.63	21.15	-1.88	-0.02
1097	1188	C	20	-35.39	-1.18	19.4	-23.57	-0.2

i-nuc	BP(j)	Nuc	#BP_Win	avgMFE	avgZ	avgED	SumZ	SumZ/#TotalWindows	BPs= 7
nt-1098	-	C	120	-	-	-	-	-
1098	NoBP	C	48	-33.06	-0.42	22.11	-20.33	-0.17
1098	1011	G	8	-25.8	0.14	27.45	1.13	0.01
1098	1001	G	10	-32.71	-0.56	35.56	-5.56	-0.05
1098	1075	G	7	-33.14	-0.62	22.63	-4.36	-0.04
1098	1035	G	18	-27.45	0.13	33.88	2.42	0.02
1098	1151	G	6	-30.88	0.3	36.85	1.82	0.02
1098	1074	G	3	-35.87	-0.63	21.15	-1.88	-0.02
1098	1187	G	20	-35.39	-1.18	19.4	-23.57	-0.2

i-nuc	BP(j)	Nuc	#BP_Win	avgMFE	avgZ	avgED	SumZ	SumZ/#TotalWindows	BPs= 10
nt-1099	-	C	120	-	-	-	-	-
1099	NoBP	C	7	-35.66	-1.14	19.99	-8.01	-0.07
1099	1010	G	8	-25.8	0.14	27.45	1.13	0.01
1099	989	G	5	-33.1	-0.35	22.27	-1.74	-0.01
1099	1000	G	10	-32.71	-0.56	35.56	-5.56	-0.05
1099	1074	G	7	-33.14	-0.62	22.63	-4.36	-0.04
1099	1034	G	18	-27.45	0.13	33.88	2.42	0.02
1099	1124	G	33	-32.05	-0.18	23.2	-5.95	-0.05
1099	1150	G	6	-30.88	0.3	36.85	1.82	0.02
1099	1073	G	3	-35.87	-0.63	21.15	-1.88	-0.02
1099	1186	G	20	-35.39	-1.18	19.4	-23.57	-0.2
1099	1216	G	3	-39.67	-1.74	14.91	-5.22	-0.04

i-nuc	BP(j)	Nuc	#BP_Win	avgMFE	avgZ	avgED	SumZ	SumZ/#TotalWindows	BPs= 7
nt-1100	-	A	120	-	-	-	-	-
1100	1009	U	7	-26.03	0.1	26.87	0.72	0.01
1100	988	U	5	-33.1	-0.35	22.27	-1.74	-0.01
1100	999	U	10	-32.71	-0.56	35.56	-5.56	-0.05
1100	NoBP	A	73	-33.39	-0.56	22.97	-40.65	-0.34
1100	1061	U	1	-28.8	-0.74	13.56	-0.74	-0.01
1100	1033	U	18	-27.45	0.13	33.88	2.42	0.02
1100	1072	U	3	-35.87	-0.63	21.15	-1.88	-0.02
1100	1215	U	3	-39.67	-1.74	14.91	-5.22	-0.04

i-nuc	BP(j)	Nuc	#BP_Win	avgMFE	avgZ	avgED	SumZ	SumZ/#TotalWindows	BPs= 9
nt-1101	-	G	120	-	-	-	-	-
1101	987	C	5	-33.1	-0.35	22.27	-1.74	-0.01
1101	998	C	10	-32.71	-0.56	35.56	-5.56	-0.05
1101	1072	U	7	-33.14	-0.62	22.63	-4.36	-0.04
1101	1060	C	1	-28.8	-0.74	13.56	-0.74	-0.01
1101	1032	C	17	-27.46	0.08	33.62	1.4	0.01
1101	NoBP	G	68	-33.11	-0.59	21.73	-40.44	-0.34
1101	1148	C	7	-30.36	0.41	37.06	2.84	0.02
1101	1071	C	3	-35.87	-0.63	21.15	-1.88	-0.02
1101	1094	C	1	-37.7	-1.66	18.84	-1.66	-0.01
1101	1220	C	1	-44.5	-2.99	11.91	-2.99	-0.02

i-nuc	BP(j)	Nuc	#BP_Win	avgMFE	avgZ	avgED	SumZ	SumZ/#TotalWindows	BPs= 10
nt-1102	-	G	120	-	-	-	-	-
1102	NoBP	G	16	-34.07	-0.72	30.03	-11.52	-0.1
1102	986	U	2	-33.5	-0.34	21.08	-0.69	-0.01
1102	1071	C	7	-33.14	-0.62	22.63	-4.36	-0.04
1102	1059	C	1	-28.8	-0.74	13.56	-0.74	-0.01
1102	1031	C	2	-25.9	0.17	31.16	0.34	0.0
1102	1006	C	2	-25.3	0.17	32.34	0.34	0.0
1102	1122	U	75	-31.8	-0.4	24.19	-30.29	-0.25
1102	1147	C	8	-29.88	0.51	36.54	4.09	0.03
1102	1093	C	1	-37.7	-1.66	18.84	-1.66	-0.01
1102	1213	U	3	-39.67	-1.74	14.91	-5.22	-0.04
1102	1219	C	3	-42.57	-2.55	12.05	-7.64	-0.06

i-nuc	BP(j)	Nuc	#BP_Win	avgMFE	avgZ	avgED	SumZ	SumZ/#TotalWindows	BPs= 8
nt-1103	-	C	120	-	-	-	-	-
1103	NoBP	C	13	-33.75	-0.73	24.51	-9.48	-0.08
1103	996	G	8	-33.68	-0.7	34.86	-5.6	-0.05
1103	1070	G	7	-33.14	-0.62	22.63	-4.36	-0.04
1103	1058	G	1	-28.8	-0.74	13.56	-0.74	-0.01
1103	1005	G	2	-25.3	0.17	32.34	0.34	0.0
1103	1121	G	75	-31.8	-0.4	24.19	-30.29	-0.25
1103	1146	G	8	-29.88	0.51	36.54	4.09	0.03
1103	1212	G	3	-39.67	-1.74	14.91	-5.22	-0.04
1103	1218	G	3	-42.57	-2.55	12.05	-7.64	-0.06

i-nuc	BP(j)	Nuc	#BP_Win	avgMFE	avgZ	avgED	SumZ	SumZ/#TotalWindows	BPs= 7
nt-1104	-	U	120	-	-	-	-	-
1104	NoBP	U	15	-33.05	-0.7	25.11	-10.48	-0.09
1104	995	A	8	-33.68	-0.7	34.86	-5.6	-0.05
1104	1069	A	7	-33.14	-0.62	22.63	-4.36	-0.04
1104	1057	A	1	-28.8	-0.74	13.56	-0.74	-0.01
1104	1120	A	75	-31.8	-0.4	24.19	-30.29	-0.25
1104	1145	G	8	-29.88	0.51	36.54	4.09	0.03
1104	1211	G	3	-39.67	-1.74	14.91	-5.22	-0.04
1104	1217	A	3	-42.57	-2.55	12.05	-7.64	-0.06

i-nuc	BP(j)	Nuc	#BP_Win	avgMFE	avgZ	avgED	SumZ	SumZ/#TotalWindows	BPs= 4
nt-1105	-	A	120	-	-	-	-	-
1105	NoBP	A	22	-35.34	-1.15	20.95	-25.26	-0.21
1105	994	U	8	-33.68	-0.7	34.86	-5.6	-0.05
1105	1068	U	7	-33.14	-0.62	22.63	-4.36	-0.04
1105	1119	U	75	-31.8	-0.4	24.19	-30.29	-0.25
1105	1144	U	8	-29.88	0.51	36.54	4.09	0.03

i-nuc	BP(j)	Nuc	#BP_Win	avgMFE	avgZ	avgED	SumZ	SumZ/#TotalWindows	BPs= 3
nt-1106	-	A	120	-	-	-	-	-
1106	NoBP	A	34	-34.05	-0.84	25.07	-28.58	-0.24
1106	1118	U	75	-31.8	-0.4	24.19	-30.29	-0.25
1106	1143	U	8	-29.88	0.51	36.54	4.09	0.03
1106	1215	U	3	-42.57	-2.55	12.05	-7.64	-0.06

i-nuc	BP(j)	Nuc	#BP_Win	avgMFE	avgZ	avgED	SumZ	SumZ/#TotalWindows	BPs= 2
nt-1107	-	U	120	-	-	-	-	-
1107	NoBP	U	109	-32.56	-0.55	24.31	-59.59	-0.5
1107	1142	G	8	-29.88	0.51	36.54	4.09	0.03
1107	1214	G	3	-42.57	-2.55	12.05	-7.64	-0.06

i-nuc	BP(j)	Nuc	#BP_Win	avgMFE	avgZ	avgED	SumZ	SumZ/#TotalWindows	BPs= 0
nt-1108	-	U	120	-	-	-	-	-
1108	NoBP	U	120	-32.69	-0.53	24.66	-63.91	-0.53

i-nuc	BP(j)	Nuc	#BP_Win	avgMFE	avgZ	avgED	SumZ	SumZ/#TotalWindows	BPs= 2
nt-1109	-	U	120	-	-	-	-	-
1109	NoBP	U	110	-32.43	-0.48	24.82	-52.46	-0.44
1109	1067	G	4	-30.62	-0.3	25.9	-1.2	-0.01
1109	1212	G	6	-40.23	-1.92	16.68	-11.52	-0.1

i-nuc	BP(j)	Nuc	#BP_Win	avgMFE	avgZ	avgED	SumZ	SumZ/#TotalWindows	BPs= 2
nt-1110	-	U	120	-	-	-	-	-
1110	NoBP	U	108	-32.41	-0.47	24.72	-51.19	-0.43
1110	1066	A	4	-30.62	-0.3	25.9	-1.2	-0.01
1110	1211	G	8	-39.92	-1.77	16.8	-14.13	-0.12

i-nuc	BP(j)	Nuc	#BP_Win	avgMFE	avgZ	avgED	SumZ	SumZ/#TotalWindows	BPs= 3
nt-1111	-	U	120	-	-	-	-	-
1111	NoBP	U	88	-31.64	-0.41	24.85	-35.73	-0.3
1111	1065	A	4	-30.62	-0.3	25.9	-1.2	-0.01
1111	1137	A	8	-29.88	0.51	36.54	4.09	0.03
1111	1210	A	20	-40.34	-1.73	15.06	-34.66	-0.29

i-nuc	BP(j)	Nuc	#BP_Win	avgMFE	avgZ	avgED	SumZ	SumZ/#TotalWindows	BPs= 3
nt-1112	-	G	120	-	-	-	-	-
1112	NoBP	G	87	-31.62	-0.4	24.72	-34.78	-0.29
1112	1064	C	4	-30.62	-0.3	25.9	-1.2	-0.01
1112	1136	C	8	-29.88	0.51	36.54	4.09	0.03
1112	1209	C	21	-40.49	-1.72	14.86	-36.14	-0.3

i-nuc	BP(j)	Nuc	#BP_Win	avgMFE	avgZ	avgED	SumZ	SumZ/#TotalWindows	BPs= 1
nt-1113	-	U	120	-	-	-	-	-
1113	NoBP	U	99	-31.51	-0.32	25.54	-31.86	-0.27
1113	1208	A	21	-40.49	-1.72	14.86	-36.14	-0.3

i-nuc	BP(j)	Nuc	#BP_Win	avgMFE	avgZ	avgED	SumZ	SumZ/#TotalWindows	BPs= 2
nt-1114	-	A	120	-	-	-	-	-
1114	NoBP	A	91	-31.75	-0.4	24.36	-36.5	-0.3
1114	1134	U	8	-29.88	0.51	36.54	4.09	0.03
1114	1207	U	21	-40.49	-1.72	14.86	-36.14	-0.3

i-nuc	BP(j)	Nuc	#BP_Win	avgMFE	avgZ	avgED	SumZ	SumZ/#TotalWindows	BPs= 2
nt-1115	-	A	120	-	-	-	-	-
1115	NoBP	A	91	-31.87	-0.41	24.23	-37.26	-0.31
1115	1133	U	8	-29.88	0.51	36.54	4.09	0.03
1115	1206	U	21	-40.49	-1.72	14.86	-36.14	-0.3

i-nuc	BP(j)	Nuc	#BP_Win	avgMFE	avgZ	avgED	SumZ	SumZ/#TotalWindows	BPs= 2
nt-1116	-	U	120	-	-	-	-	-
1116	NoBP	U	91	-31.98	-0.42	24.14	-38.02	-0.32
1116	1132	G	8	-29.88	0.51	36.54	4.09	0.03
1116	1205	A	21	-40.49	-1.72	14.86	-36.14	-0.3

i-nuc	BP(j)	Nuc	#BP_Win	avgMFE	avgZ	avgED	SumZ	SumZ/#TotalWindows	BPs= 2
nt-1117	-	U	120	-	-	-	-	-
1117	NoBP	U	91	-32.14	-0.43	23.9	-39.11	-0.33
1117	1131	G	8	-29.88	0.51	36.54	4.09	0.03
1117	1204	G	21	-40.49	-1.72	14.86	-36.14	-0.3

i-nuc	BP(j)	Nuc	#BP_Win	avgMFE	avgZ	avgED	SumZ	SumZ/#TotalWindows	BPs= 3
nt-1118	-	U	120	-	-	-	-	-
1118	NoBP	U	16	-34.6	-0.6	21.31	-9.6	-0.08
1118	1106	A	75	-31.8	-0.4	24.19	-30.29	-0.25
1118	1130	G	8	-29.88	0.51	36.54	4.09	0.03
1118	1203	G	21	-40.49	-1.72	14.86	-36.14	-0.3

i-nuc	BP(j)	Nuc	#BP_Win	avgMFE	avgZ	avgED	SumZ	SumZ/#TotalWindows	BPs= 3
nt-1119	-	U	120	-	-	-	-	-
1119	NoBP	U	16	-35.53	-0.66	20.42	-10.48	-0.09
1119	1105	A	75	-31.8	-0.4	24.19	-30.29	-0.25
1119	1129	G	8	-29.88	0.51	36.54	4.09	0.03
1119	1202	G	21	-40.49	-1.72	14.86	-36.14	-0.3

i-nuc	BP(j)	Nuc	#BP_Win	avgMFE	avgZ	avgED	SumZ	SumZ/#TotalWindows	BPs= 3
nt-1120	-	A	120	-	-	-	-	-
1120	NoBP	A	16	-36.47	-0.7	19.61	-11.21	-0.09
1120	1104	U	75	-31.8	-0.4	24.19	-30.29	-0.25
1120	1128	U	8	-29.88	0.51	36.54	4.09	0.03
1120	1201	U	21	-40.49	-1.72	14.86	-36.14	-0.3

i-nuc	BP(j)	Nuc	#BP_Win	avgMFE	avgZ	avgED	SumZ	SumZ/#TotalWindows	BPs= 3
nt-1121	-	G	120	-	-	-	-	-
1121	NoBP	G	21	-33.64	-0.21	26.75	-4.41	-0.04
1121	1103	C	75	-31.8	-0.4	24.19	-30.29	-0.25
1121	1200	C	21	-40.49	-1.72	14.86	-36.14	-0.3
1121	1188	C	3	-43.77	-0.97	14.45	-2.9	-0.02

i-nuc	BP(j)	Nuc	#BP_Win	avgMFE	avgZ	avgED	SumZ	SumZ/#TotalWindows	BPs= 3
nt-1122	-	U	120	-	-	-	-	-
1122	NoBP	U	21	-34.6	-0.29	25.59	-6.07	-0.05
1122	1102	G	75	-31.8	-0.4	24.19	-30.29	-0.25
1122	1199	G	21	-40.49	-1.72	14.86	-36.14	-0.3
1122	1187	G	3	-43.77	-0.97	14.45	-2.9	-0.02

i-nuc	BP(j)	Nuc	#BP_Win	avgMFE	avgZ	avgED	SumZ	SumZ/#TotalWindows	BPs= 1
nt-1123	-	A	120	-	-	-	-	-
1123	NoBP	A	99	-32.97	-0.41	23.94	-40.88	-0.34
1123	1198	U	21	-40.49	-1.72	14.86	-36.14	-0.3

i-nuc	BP(j)	Nuc	#BP_Win	avgMFE	avgZ	avgED	SumZ	SumZ/#TotalWindows	BPs= 2
nt-1124	-	G	120	-	-	-	-	-
1124	NoBP	G	49	-33.2	-0.63	25.17	-30.73	-0.26
1124	1099	C	33	-32.05	-0.18	23.2	-5.95	-0.05
1124	1185	C	38	-38.22	-1.1	17.29	-41.92	-0.35

i-nuc	BP(j)	Nuc	#BP_Win	avgMFE	avgZ	avgED	SumZ	SumZ/#TotalWindows	BPs= 1
nt-1125	-	A	120	-	-	-	-	-
1125	NoBP	A	82	-32.98	-0.46	24.2	-37.76	-0.31
1125	1184	U	38	-38.22	-1.1	17.29	-41.92	-0.35

i-nuc	BP(j)	Nuc	#BP_Win	avgMFE	avgZ	avgED	SumZ	SumZ/#TotalWindows	BPs= 1
nt-1126	-	G	120	-	-	-	-	-
1126	NoBP	G	82	-33.22	-0.47	24.15	-38.85	-0.32
1126	1183	C	38	-38.22	-1.1	17.29	-41.92	-0.35

i-nuc	BP(j)	Nuc	#BP_Win	avgMFE	avgZ	avgED	SumZ	SumZ/#TotalWindows	BPs= 1
nt-1127	-	A	120	-	-	-	-	-
1127	NoBP	A	87	-36.08	-0.88	21.54	-76.21	-0.64
1127	1096	U	33	-32.05	-0.18	23.2	-5.95	-0.05

i-nuc	BP(j)	Nuc	#BP_Win	avgMFE	avgZ	avgED	SumZ	SumZ/#TotalWindows	BPs= 4
nt-1128	-	U	120	-	-	-	-	-
1128	NoBP	U	20	-30.88	-0.18	30.75	-3.56	-0.03
1128	1095	A	33	-32.05	-0.18	23.2	-5.95	-0.05
1128	1120	A	8	-29.88	0.51	36.54	4.09	0.03
1128	1181	A	38	-38.22	-1.1	17.29	-41.92	-0.35
1128	1194	A	21	-40.49	-1.72	14.86	-36.14	-0.3

i-nuc	BP(j)	Nuc	#BP_Win	avgMFE	avgZ	avgED	SumZ	SumZ/#TotalWindows	BPs= 5
nt-1129	-	G	120	-	-	-	-	-
1129	NoBP	G	6	-41.53	-0.77	23.63	-4.63	-0.04
1129	1094	C	33	-32.05	-0.18	23.2	-5.95	-0.05
1129	1031	C	14	-27.76	-0.01	34.03	-0.19	-0.0
1129	1119	U	8	-29.88	0.51	36.54	4.09	0.03
1129	1180	C	38	-38.22	-1.1	17.29	-41.92	-0.35
1129	1193	C	21	-40.49	-1.72	14.86	-36.14	-0.3

i-nuc	BP(j)	Nuc	#BP_Win	avgMFE	avgZ	avgED	SumZ	SumZ/#TotalWindows	BPs= 6
nt-1130	-	G	120	-	-	-	-	-
1130	1093	C	33	-32.05	-0.18	23.2	-5.95	-0.05
1130	1030	C	14	-27.76	-0.01	34.03	-0.19	-0.0
1130	1118	U	8	-29.88	0.51	36.54	4.09	0.03
1130	1179	C	38	-38.22	-1.1	17.29	-41.92	-0.35
1130	1192	C	21	-40.49	-1.72	14.86	-36.14	-0.3
1130	1180	C	6	-45.05	-1.08	21.91	-6.5	-0.05

i-nuc	BP(j)	Nuc	#BP_Win	avgMFE	avgZ	avgED	SumZ	SumZ/#TotalWindows	BPs= 6
nt-1131	-	G	120	-	-	-	-	-
1131	NoBP	G	1	-23.8	0.72	36.94	0.72	0.01
1131	1091	C	31	-32.59	-0.24	22.58	-7.36	-0.06
1131	1029	C	14	-27.76	-0.01	34.03	-0.19	-0.0
1131	1117	U	8	-29.88	0.51	36.54	4.09	0.03
1131	1178	C	38	-38.22	-1.1	17.29	-41.92	-0.35
1131	1191	C	21	-40.49	-1.72	14.86	-36.14	-0.3
1131	1179	C	7	-44.77	-1.05	22.57	-7.36	-0.06

i-nuc	BP(j)	Nuc	#BP_Win	avgMFE	avgZ	avgED	SumZ	SumZ/#TotalWindows	BPs= 5
nt-1132	-	G	120	-	-	-	-	-
1132	1090	C	31	-32.59	-0.24	22.58	-7.36	-0.06
1132	1028	C	14	-27.76	-0.01	34.03	-0.19	-0.0
1132	1116	U	8	-29.88	0.51	36.54	4.09	0.03
1132	NoBP	G	39	-38.36	-1.1	17.22	-43.0	-0.36
1132	1190	U	21	-40.49	-1.72	14.86	-36.14	-0.3
1132	1178	C	7	-44.77	-1.05	22.57	-7.36	-0.06

i-nuc	BP(j)	Nuc	#BP_Win	avgMFE	avgZ	avgED	SumZ	SumZ/#TotalWindows	BPs= 4
nt-1133	-	U	120	-	-	-	-	-
1133	1027	A	14	-27.76	-0.01	34.03	-0.19	-0.0
1133	1089	A	30	-32.82	-0.26	22.01	-7.81	-0.07
1133	1115	A	8	-29.88	0.51	36.54	4.09	0.03
1133	NoBP	U	61	-39.21	-1.32	16.25	-80.36	-0.67
1133	1177	G	7	-44.77	-1.05	22.57	-7.36	-0.06

i-nuc	BP(j)	Nuc	#BP_Win	avgMFE	avgZ	avgED	SumZ	SumZ/#TotalWindows	BPs= 2
nt-1134	-	U	120	-	-	-	-	-
1134	1026	A	12	-27.93	-0.11	33.17	-1.3	-0.01
1134	NoBP	U	100	-37.62	-0.96	18.58	-95.68	-0.8
1134	1114	A	8	-29.88	0.51	36.54	4.09	0.03

i-nuc	BP(j)	Nuc	#BP_Win	avgMFE	avgZ	avgED	SumZ	SumZ/#TotalWindows	BPs= 1
nt-1135	-	U	120	-	-	-	-	-
1135	NoBP	U	104	-36.93	-0.89	20.76	-92.79	-0.77
1135	1087	A	16	-32.09	-0.05	22.65	-0.85	-0.01

i-nuc	BP(j)	Nuc	#BP_Win	avgMFE	avgZ	avgED	SumZ	SumZ/#TotalWindows	BPs= 2
nt-1136	-	C	120	-	-	-	-	-
1136	NoBP	C	96	-37.71	-1.02	19.18	-97.63	-0.81
1136	1085	G	16	-32.09	-0.05	22.65	-0.85	-0.01
1136	1112	G	8	-29.88	0.51	36.54	4.09	0.03

i-nuc	BP(j)	Nuc	#BP_Win	avgMFE	avgZ	avgED	SumZ	SumZ/#TotalWindows	BPs= 4
nt-1137	-	A	120	-	-	-	-	-
1137	NoBP	A	11	-28.3	0.04	31.72	0.39	0.0
1137	1084	U	16	-32.09	-0.05	22.65	-0.85	-0.01
1137	1111	U	8	-29.88	0.51	36.54	4.09	0.03
1137	1045	U	2	-29.5	0.53	32.54	1.06	0.01
1137	1174	U	83	-39.37	-1.2	16.9	-99.76	-0.83

i-nuc	BP(j)	Nuc	#BP_Win	avgMFE	avgZ	avgED	SumZ	SumZ/#TotalWindows	BPs= 3
nt-1138	-	U	120	-	-	-	-	-
1138	NoBP	U	17	-28.77	0.3	34.5	5.16	0.04
1138	1083	G	16	-32.09	-0.05	22.65	-0.85	-0.01
1138	1044	A	2	-29.5	0.53	32.54	1.06	0.01
1138	1173	A	85	-39.36	-1.19	16.91	-100.94	-0.84

i-nuc	BP(j)	Nuc	#BP_Win	avgMFE	avgZ	avgED	SumZ	SumZ/#TotalWindows	BPs= 3
nt-1139	-	C	120	-	-	-	-	-
1139	NoBP	C	16	-28.82	0.34	34.5	5.5	0.05
1139	1082	G	16	-32.09	-0.05	22.65	-0.85	-0.01
1139	1043	G	2	-29.5	0.53	32.54	1.06	0.01
1139	1172	G	86	-39.41	-1.18	16.96	-101.56	-0.85

i-nuc	BP(j)	Nuc	#BP_Win	avgMFE	avgZ	avgED	SumZ	SumZ/#TotalWindows	BPs= 2
nt-1140	-	G	120	-	-	-	-	-
1140	NoBP	G	20	-29.13	0.42	34.42	8.41	0.07
1140	1059	C	11	-32.47	-0.18	18.97	-1.96	-0.02
1140	1171	C	89	-39.29	-1.15	17.26	-102.24	-0.85

i-nuc	BP(j)	Nuc	#BP_Win	avgMFE	avgZ	avgED	SumZ	SumZ/#TotalWindows	BPs= 4
nt-1141	-	U	120	-	-	-	-	-
1141	NoBP	U	15	-29.77	0.38	34.01	5.63	0.05
1141	1081	A	3	-30.13	0.51	34.31	1.54	0.01
1141	1042	A	2	-29.5	0.53	32.54	1.06	0.01
1141	1058	G	11	-32.47	-0.18	18.97	-1.96	-0.02
1141	1170	A	89	-39.29	-1.15	17.26	-102.24	-0.85

i-nuc	BP(j)	Nuc	#BP_Win	avgMFE	avgZ	avgED	SumZ	SumZ/#TotalWindows	BPs= 3
nt-1142	-	G	120	-	-	-	-	-
1142	NoBP	G	20	-31.86	0.01	24.06	0.27	0.0
1142	1080	C	3	-30.13	0.51	34.31	1.54	0.01
1142	1107	U	8	-29.88	0.51	36.54	4.09	0.03
1142	1169	C	89	-39.29	-1.15	17.26	-102.24	-0.85

i-nuc	BP(j)	Nuc	#BP_Win	avgMFE	avgZ	avgED	SumZ	SumZ/#TotalWindows	BPs= 3
nt-1143	-	U	120	-	-	-	-	-
1143	NoBP	U	107	-38.21	-0.97	18.13	-103.72	-0.86
1143	1079	A	3	-30.13	0.51	34.31	1.54	0.01
1143	1106	A	8	-29.88	0.51	36.54	4.09	0.03
1143	1040	A	2	-29.5	0.53	32.54	1.06	0.01

i-nuc	BP(j)	Nuc	#BP_Win	avgMFE	avgZ	avgED	SumZ	SumZ/#TotalWindows	BPs= 2
nt-1144	-	U	120	-	-	-	-	-
1144	NoBP	U	110	-38.11	-0.93	18.56	-102.76	-0.86
1144	1105	A	8	-29.88	0.51	36.54	4.09	0.03
1144	1039	A	2	-29.5	0.53	32.54	1.06	0.01

i-nuc	BP(j)	Nuc	#BP_Win	avgMFE	avgZ	avgED	SumZ	SumZ/#TotalWindows	BPs= 7
nt-1145	-	G	120	-	-	-	-	-
1145	NoBP	G	2	-27.05	0.76	36.76	1.52	0.01
1145	1077	C	1	-26.0	1.39	32.0	1.39	0.01
1145	1104	U	8	-29.88	0.51	36.54	4.09	0.03
1145	1038	C	2	-29.5	0.53	32.54	1.06	0.01
1145	1054	C	11	-32.47	-0.18	18.97	-1.96	-0.02
1145	1060	C	2	-32.2	0.08	35.47	0.15	0.0
1145	1167	C	89	-39.29	-1.15	17.26	-102.24	-0.85
1145	1189	C	5	-41.5	-0.43	25.49	-2.15	-0.02

i-nuc	BP(j)	Nuc	#BP_Win	avgMFE	avgZ	avgED	SumZ	SumZ/#TotalWindows	BPs= 6
nt-1146	-	G	120	-	-	-	-	-
1146	NoBP	G	3	-31.1	0.65	30.79	1.95	0.02
1146	1103	C	8	-29.88	0.51	36.54	4.09	0.03
1146	1036	U	2	-29.5	0.53	32.54	1.06	0.01
1146	1053	C	11	-32.47	-0.18	18.97	-1.96	-0.02
1146	1059	C	2	-32.2	0.08	35.47	0.15	0.0
1146	1166	C	89	-39.29	-1.15	17.26	-102.24	-0.85
1146	1188	C	5	-41.5	-0.43	25.49	-2.15	-0.02

i-nuc	BP(j)	Nuc	#BP_Win	avgMFE	avgZ	avgED	SumZ	SumZ/#TotalWindows	BPs= 4
nt-1147	-	C	120	-	-	-	-	-
1147	NoBP	C	103	-38.46	-1.01	17.65	-104.05	-0.87
1147	1102	G	8	-29.88	0.51	36.54	4.09	0.03
1147	1035	G	2	-29.5	0.53	32.54	1.06	0.01
1147	1058	G	2	-32.2	0.08	35.47	0.15	0.0
1147	1187	G	5	-41.5	-0.43	25.49	-2.15	-0.02

i-nuc	BP(j)	Nuc	#BP_Win	avgMFE	avgZ	avgED	SumZ	SumZ/#TotalWindows	BPs= 6
nt-1148	-	C	120	-	-	-	-	-
1148	NoBP	C	3	-30.3	0.47	34.62	1.4	0.01
1148	1101	G	7	-30.36	0.41	37.06	2.84	0.02
1148	1034	G	2	-29.5	0.53	32.54	1.06	0.01
1148	1052	G	11	-32.47	-0.18	18.97	-1.96	-0.02
1148	1164	G	89	-39.29	-1.15	17.26	-102.24	-0.85
1148	1186	G	5	-41.5	-0.43	25.49	-2.15	-0.02
1148	1263	G	3	-40.57	-0.63	23.74	-1.89	-0.02

i-nuc	BP(j)	Nuc	#BP_Win	avgMFE	avgZ	avgED	SumZ	SumZ/#TotalWindows	BPs= 6
nt-1149	-	A	120	-	-	-	-	-
1149	NoBP	A	8	-31.5	0.32	37.85	2.54	0.02
1149	1033	U	2	-29.5	0.53	32.54	1.06	0.01
1149	1051	U	11	-32.47	-0.18	18.97	-1.96	-0.02
1149	1055	U	2	-32.2	0.08	35.47	0.15	0.0
1149	1163	U	89	-39.29	-1.15	17.26	-102.24	-0.85
1149	1184	U	5	-41.5	-0.43	25.49	-2.15	-0.02
1149	1262	U	3	-40.57	-0.63	23.74	-1.89	-0.02

i-nuc	BP(j)	Nuc	#BP_Win	avgMFE	avgZ	avgED	SumZ	SumZ/#TotalWindows	BPs= 8
nt-1150	-	G	120	-	-	-	-	-
1150	1032	C	2	-29.5	0.53	32.54	1.06	0.01
1150	1050	C	11	-32.47	-0.18	18.97	-1.96	-0.02
1150	1099	C	6	-30.88	0.3	36.85	1.82	0.02
1150	1054	C	2	-32.2	0.08	35.47	0.15	0.0
1150	1162	C	89	-39.29	-1.15	17.26	-102.24	-0.85
1150	1183	C	5	-41.5	-0.43	25.49	-2.15	-0.02
1150	1261	U	3	-40.57	-0.63	23.74	-1.89	-0.02
1150	1176	C	2	-40.15	-0.48	41.78	-0.95	-0.01

i-nuc	BP(j)	Nuc	#BP_Win	avgMFE	avgZ	avgED	SumZ	SumZ/#TotalWindows	BPs= 8
nt-1151	-	G	120	-	-	-	-	-
1151	NoBP	G	1	-30.0	0.48	32.44	0.48	0.0
1151	1049	C	11	-32.47	-0.18	18.97	-1.96	-0.02
1151	1098	C	6	-30.88	0.3	36.85	1.82	0.02
1151	1053	C	2	-32.2	0.08	35.47	0.15	0.0
1151	1161	C	89	-39.29	-1.15	17.26	-102.24	-0.85
1151	1182	C	5	-41.5	-0.43	25.49	-2.15	-0.02
1151	1260	U	3	-40.57	-0.63	23.74	-1.89	-0.02
1151	1175	C	2	-40.15	-0.48	41.78	-0.95	-0.01
1151	1169	C	1	-41.8	-1.08	20.03	-1.08	-0.01

i-nuc	BP(j)	Nuc	#BP_Win	avgMFE	avgZ	avgED	SumZ	SumZ/#TotalWindows	BPs= 6
nt-1152	-	A	120	-	-	-	-	-
1152	1048	U	10	-32.38	-0.18	18.93	-1.77	-0.01
1152	1096	U	6	-30.88	0.3	36.85	1.82	0.02
1152	NoBP	A	9	-38.64	-0.4	26.52	-3.56	-0.03
1152	1160	U	89	-39.29	-1.15	17.26	-102.24	-0.85
1152	1259	U	3	-40.57	-0.63	23.74	-1.89	-0.02
1152	1174	U	2	-40.15	-0.48	41.78	-0.95	-0.01
1152	1168	U	1	-41.8	-1.08	20.03	-1.08	-0.01

i-nuc	BP(j)	Nuc	#BP_Win	avgMFE	avgZ	avgED	SumZ	SumZ/#TotalWindows	BPs= 3
nt-1153	-	U	120	-	-	-	-	-
1153	NoBP	U	109	-38.76	-1.02	18.16	-110.96	-0.92
1153	1095	A	6	-30.88	0.3	36.85	1.82	0.02
1153	1258	A	3	-40.57	-0.63	23.74	-1.89	-0.02
1153	1173	A	2	-40.15	-0.48	41.78	-0.95	-0.01

i-nuc	BP(j)	Nuc	#BP_Win	avgMFE	avgZ	avgED	SumZ	SumZ/#TotalWindows	BPs= 4
nt-1154	-	G	120	-	-	-	-	-
1154	NoBP	G	93	-39.22	-1.12	17.47	-103.71	-0.86
1154	1094	C	6	-30.88	0.3	36.85	1.82	0.02
1154	1046	U	6	-33.88	-0.56	18.12	-3.37	-0.03
1154	1167	C	10	-38.22	-0.66	29.24	-6.6	-0.06
1154	1179	C	5	-41.5	-0.43	25.49	-2.15	-0.02

i-nuc	BP(j)	Nuc	#BP_Win	avgMFE	avgZ	avgED	SumZ	SumZ/#TotalWindows	BPs= 6
nt-1155	-	G	120	-	-	-	-	-
1155	1093	C	6	-30.88	0.3	36.85	1.82	0.02
1155	1045	U	6	-33.88	-0.56	18.12	-3.37	-0.03
1155	1166	C	10	-38.22	-0.66	29.24	-6.6	-0.06
1155	NoBP	G	89	-39.29	-1.15	17.26	-102.24	-0.85
1155	1178	C	5	-41.5	-0.43	25.49	-2.15	-0.02
1155	1256	U	3	-40.57	-0.63	23.74	-1.89	-0.02
1155	1272	C	1	-40.6	-1.1	29.3	-1.1	-0.01

i-nuc	BP(j)	Nuc	#BP_Win	avgMFE	avgZ	avgED	SumZ	SumZ/#TotalWindows	BPs= 6
nt-1156	-	U	120	-	-	-	-	-
1156	1092	A	5	-31.2	0.25	39.45	1.25	0.01
1156	1044	A	6	-33.88	-0.56	18.12	-3.37	-0.03
1156	1165	A	10	-38.22	-0.66	29.24	-6.6	-0.06
1156	NoBP	U	89	-39.29	-1.15	17.26	-102.24	-0.85
1156	1177	G	5	-41.5	-0.43	25.49	-2.15	-0.02
1156	1255	A	3	-40.57	-0.63	23.74	-1.89	-0.02
1156	1271	A	2	-39.1	-0.79	36.2	-1.58	-0.01

i-nuc	BP(j)	Nuc	#BP_Win	avgMFE	avgZ	avgED	SumZ	SumZ/#TotalWindows	BPs= 4
nt-1157	-	C	120	-	-	-	-	-
1157	1043	G	6	-33.88	-0.56	18.12	-3.37	-0.03
1157	NoBP	C	99	-39.06	-1.05	18.81	-103.91	-0.87
1157	1164	G	10	-38.22	-0.66	29.24	-6.6	-0.06
1157	1254	G	3	-40.57	-0.63	23.74	-1.89	-0.02
1157	1270	G	2	-39.1	-0.79	36.2	-1.58	-0.01

i-nuc	BP(j)	Nuc	#BP_Win	avgMFE	avgZ	avgED	SumZ	SumZ/#TotalWindows	BPs= 4
nt-1158	-	U	120	-	-	-	-	-
1158	1042	A	4	-34.83	-0.8	17.19	-3.22	-0.03
1158	NoBP	U	110	-38.92	-1.01	19.74	-110.66	-0.92
1158	1253	A	3	-40.57	-0.63	23.74	-1.89	-0.02
1158	1269	A	2	-39.1	-0.79	36.2	-1.58	-0.01
1158	1271	A	1	-37.5	-0.52	41.97	-0.52	-0.0

i-nuc	BP(j)	Nuc	#BP_Win	avgMFE	avgZ	avgED	SumZ	SumZ/#TotalWindows	BPs= 4
nt-1159	-	C	120	-	-	-	-	-
1159	1041	G	2	-36.5	-1.23	16.87	-2.45	-0.02
1159	NoBP	C	112	-38.85	-1.0	19.84	-111.47	-0.93
1159	1252	G	3	-40.57	-0.63	23.74	-1.89	-0.02
1159	1268	G	2	-39.1	-0.79	36.2	-1.58	-0.01
1159	1270	G	1	-37.5	-0.52	41.97	-0.52	-0.0

i-nuc	BP(j)	Nuc	#BP_Win	avgMFE	avgZ	avgED	SumZ	SumZ/#TotalWindows	BPs= 5
nt-1160	-	U	120	-	-	-	-	-
1160	NoBP	U	20	-36.12	-0.46	29.95	-9.13	-0.08
1160	1152	A	89	-39.29	-1.15	17.26	-102.24	-0.85
1160	1173	A	5	-41.5	-0.43	25.49	-2.15	-0.02
1160	1251	G	3	-40.57	-0.63	23.74	-1.89	-0.02
1160	1267	A	2	-39.1	-0.79	36.2	-1.58	-0.01
1160	1269	A	1	-37.5	-0.52	41.97	-0.52	-0.0

i-nuc	BP(j)	Nuc	#BP_Win	avgMFE	avgZ	avgED	SumZ	SumZ/#TotalWindows	BPs= 6
nt-1161	-	C	120	-	-	-	-	-
1161	NoBP	C	18	-36.82	-0.51	30.59	-9.22	-0.08
1161	1083	G	2	-31.5	0.28	40.08	0.56	0.0
1161	1151	G	89	-39.29	-1.15	17.26	-102.24	-0.85
1161	1172	G	5	-41.5	-0.43	25.49	-2.15	-0.02
1161	1250	G	3	-40.57	-0.63	23.74	-1.89	-0.02
1161	1268	G	1	-37.5	-0.52	41.97	-0.52	-0.0
1161	1223	G	2	-38.2	-0.83	21.94	-1.66	-0.01

i-nuc	BP(j)	Nuc	#BP_Win	avgMFE	avgZ	avgED	SumZ	SumZ/#TotalWindows	BPs= 4
nt-1162	-	C	120	-	-	-	-	-
1162	NoBP	C	24	-38.0	-0.51	30.57	-12.24	-0.1
1162	1082	G	2	-31.5	0.28	40.08	0.56	0.0
1162	1150	G	89	-39.29	-1.15	17.26	-102.24	-0.85
1162	1249	G	3	-40.57	-0.63	23.74	-1.89	-0.02
1162	1222	G	2	-38.2	-0.83	21.94	-1.66	-0.01

i-nuc	BP(j)	Nuc	#BP_Win	avgMFE	avgZ	avgED	SumZ	SumZ/#TotalWindows	BPs= 4
nt-1163	-	U	120	-	-	-	-	-
1163	NoBP	U	22	-37.77	-0.56	31.29	-12.33	-0.1
1163	1081	A	2	-31.5	0.28	40.08	0.56	0.0
1163	1149	A	89	-39.29	-1.15	17.26	-102.24	-0.85
1163	1170	A	5	-41.5	-0.43	25.49	-2.15	-0.02
1163	1221	A	2	-38.2	-0.83	21.94	-1.66	-0.01

i-nuc	BP(j)	Nuc	#BP_Win	avgMFE	avgZ	avgED	SumZ	SumZ/#TotalWindows	BPs= 7
nt-1164	-	G	120	-	-	-	-	-
1164	NoBP	G	6	-36.27	-0.4	33.96	-2.43	-0.02
1164	1080	C	2	-31.5	0.28	40.08	0.56	0.0
1164	1157	C	10	-38.22	-0.66	29.24	-6.6	-0.06
1164	1148	C	89	-39.29	-1.15	17.26	-102.24	-0.85
1164	1169	C	5	-41.5	-0.43	25.49	-2.15	-0.02
1164	1245	C	3	-40.57	-0.63	23.74	-1.89	-0.02
1164	1265	C	3	-38.57	-0.7	38.12	-2.1	-0.02
1164	1220	C	2	-38.2	-0.83	21.94	-1.66	-0.01

i-nuc	BP(j)	Nuc	#BP_Win	avgMFE	avgZ	avgED	SumZ	SumZ/#TotalWindows	BPs= 3
nt-1165	-	A	120	-	-	-	-	-
1165	NoBP	A	104	-39.11	-1.05	19.01	-109.05	-0.91
1165	1156	U	10	-38.22	-0.66	29.24	-6.6	-0.06
1165	1244	U	3	-40.57	-0.63	23.74	-1.89	-0.02
1165	1264	U	3	-38.57	-0.7	38.12	-2.1	-0.02

i-nuc	BP(j)	Nuc	#BP_Win	avgMFE	avgZ	avgED	SumZ	SumZ/#TotalWindows	BPs= 3
nt-1166	-	C	120	-	-	-	-	-
1166	NoBP	C	18	-38.82	-0.55	27.6	-9.82	-0.08
1166	1155	G	10	-38.22	-0.66	29.24	-6.6	-0.06
1166	1146	G	89	-39.29	-1.15	17.26	-102.24	-0.85
1166	1263	G	3	-38.57	-0.7	38.12	-2.1	-0.02

i-nuc	BP(j)	Nuc	#BP_Win	avgMFE	avgZ	avgED	SumZ	SumZ/#TotalWindows	BPs= 4
nt-1167	-	C	120	-	-	-	-	-
1167	1154	G	10	-38.22	-0.66	29.24	-6.6	-0.06
1167	1145	G	89	-39.29	-1.15	17.26	-102.24	-0.85
1167	NoBP	C	16	-38.91	-0.6	30.37	-9.58	-0.08
1167	1242	G	3	-40.57	-0.63	23.74	-1.89	-0.02
1167	1218	G	2	-38.2	-0.83	21.94	-1.66	-0.01

i-nuc	BP(j)	Nuc	#BP_Win	avgMFE	avgZ	avgED	SumZ	SumZ/#TotalWindows	BPs= 2
nt-1168	-	U	120	-	-	-	-	-
1168	NoBP	U	117	-39.19	-1.03	20.3	-119.93	-1.0
1168	1152	A	1	-41.8	-1.08	20.03	-1.08	-0.01
1168	1217	A	2	-38.2	-0.83	21.94	-1.66	-0.01

i-nuc	BP(j)	Nuc	#BP_Win	avgMFE	avgZ	avgED	SumZ	SumZ/#TotalWindows	BPs= 5
nt-1169	-	C	120	-	-	-	-	-
1169	NoBP	C	20	-38.18	-0.72	32.38	-14.46	-0.12
1169	1142	G	89	-39.29	-1.15	17.26	-102.24	-0.85
1169	1164	G	5	-41.5	-0.43	25.49	-2.15	-0.02
1169	1241	G	3	-40.57	-0.63	23.74	-1.89	-0.02
1169	1151	G	1	-41.8	-1.08	20.03	-1.08	-0.01
1169	1216	G	2	-38.2	-0.83	21.94	-1.66	-0.01

i-nuc	BP(j)	Nuc	#BP_Win	avgMFE	avgZ	avgED	SumZ	SumZ/#TotalWindows	BPs= 4
nt-1170	-	A	120	-	-	-	-	-
1170	NoBP	A	21	-38.61	-0.79	31.36	-16.64	-0.14
1170	1141	U	89	-39.29	-1.15	17.26	-102.24	-0.85
1170	1163	U	5	-41.5	-0.43	25.49	-2.15	-0.02
1170	1240	U	3	-40.57	-0.63	23.74	-1.89	-0.02
1170	1215	U	2	-38.2	-0.83	21.94	-1.66	-0.01

i-nuc	BP(j)	Nuc	#BP_Win	avgMFE	avgZ	avgED	SumZ	SumZ/#TotalWindows	BPs= 3
nt-1171	-	C	120	-	-	-	-	-
1171	1140	G	89	-39.29	-1.15	17.26	-102.24	-0.85
1171	NoBP	C	26	-39.37	-0.76	29.81	-19.79	-0.16
1171	1239	G	3	-40.57	-0.63	23.74	-1.89	-0.02
1171	1214	G	2	-38.2	-0.83	21.94	-1.66	-0.01

i-nuc	BP(j)	Nuc	#BP_Win	avgMFE	avgZ	avgED	SumZ	SumZ/#TotalWindows	BPs= 3
nt-1172	-	G	120	-	-	-	-	-
1172	NoBP	G	27	-38.92	-0.78	29.23	-21.06	-0.18
1172	1139	C	86	-39.41	-1.18	16.96	-101.56	-0.85
1172	1161	C	5	-41.5	-0.43	25.49	-2.15	-0.02
1172	1213	U	2	-38.2	-0.83	21.94	-1.66	-0.01

i-nuc	BP(j)	Nuc	#BP_Win	avgMFE	avgZ	avgED	SumZ	SumZ/#TotalWindows	BPs= 5
nt-1173	-	A	120	-	-	-	-	-
1173	1138	U	85	-39.36	-1.19	16.91	-100.94	-0.84
1173	1256	U	5	-40.22	-0.59	32.45	-2.97	-0.02
1173	1160	U	5	-41.5	-0.43	25.49	-2.15	-0.02
1173	1238	U	3	-40.57	-0.63	23.74	-1.89	-0.02
1173	1153	U	2	-40.15	-0.48	41.78	-0.95	-0.01
1173	NoBP	A	20	-38.67	-0.92	26.9	-18.48	-0.15

i-nuc	BP(j)	Nuc	#BP_Win	avgMFE	avgZ	avgED	SumZ	SumZ/#TotalWindows	BPs= 4
nt-1174	-	U	120	-	-	-	-	-
1174	1137	A	83	-39.37	-1.2	16.9	-99.76	-0.83
1174	NoBP	U	27	-39.51	-0.86	25.73	-23.22	-0.19
1174	1255	A	5	-40.22	-0.59	32.45	-2.97	-0.02
1174	1237	A	3	-40.57	-0.63	23.74	-1.89	-0.02
1174	1152	A	2	-40.15	-0.48	41.78	-0.95	-0.01

i-nuc	BP(j)	Nuc	#BP_Win	avgMFE	avgZ	avgED	SumZ	SumZ/#TotalWindows	BPs= 4
nt-1175	-	C	120	-	-	-	-	-
1175	NoBP	C	108	-39.49	-1.14	18.94	-122.67	-1.02
1175	1254	G	5	-40.22	-0.59	32.45	-2.97	-0.02
1175	1236	G	3	-40.57	-0.63	23.74	-1.89	-0.02
1175	1151	G	2	-40.15	-0.48	41.78	-0.95	-0.01
1175	1212	G	2	-38.2	-0.83	21.94	-1.66	-0.01

i-nuc	BP(j)	Nuc	#BP_Win	avgMFE	avgZ	avgED	SumZ	SumZ/#TotalWindows	BPs= 3
nt-1176	-	C	120	-	-	-	-	-
1176	NoBP	C	114	-39.72	-1.12	19.62	-127.89	-1.07
1176	1085	G	2	-34.9	-0.78	15.26	-1.56	-0.01
1176	1150	G	2	-40.15	-0.48	41.78	-0.95	-0.01
1176	1211	G	2	-38.2	-0.83	21.94	-1.66	-0.01

i-nuc	BP(j)	Nuc	#BP_Win	avgMFE	avgZ	avgED	SumZ	SumZ/#TotalWindows	BPs= 7
nt-1177	-	G	120	-	-	-	-	-
1177	NoBP	G	54	-38.11	-0.97	19.82	-52.42	-0.44
1177	1084	U	2	-34.9	-0.78	15.26	-1.56	-0.01
1177	1188	C	28	-41.7	-1.56	13.9	-43.64	-0.36
1177	1133	U	7	-44.77	-1.05	22.57	-7.36	-0.06
1177	1156	U	5	-41.5	-0.43	25.49	-2.15	-0.02
1177	1243	C	11	-39.75	-0.82	31.57	-9.03	-0.08
1177	1225	C	8	-37.6	-0.92	26.39	-7.39	-0.06
1177	1219	C	5	-42.2	-2.13	10.07	-10.63	-0.09

i-nuc	BP(j)	Nuc	#BP_Win	avgMFE	avgZ	avgED	SumZ	SumZ/#TotalWindows	BPs= 9
nt-1178	-	C	120	-	-	-	-	-
1178	NoBP	C	11	-37.51	-0.85	22.04	-9.4	-0.08
1178	1083	G	2	-34.9	-0.78	15.26	-1.56	-0.01
1178	1131	G	38	-38.22	-1.1	17.29	-41.92	-0.35
1178	1187	G	28	-41.7	-1.56	13.9	-43.64	-0.36
1178	1132	G	7	-44.77	-1.05	22.57	-7.36	-0.06
1178	1251	G	5	-40.22	-0.59	32.45	-2.97	-0.02
1178	1155	G	5	-41.5	-0.43	25.49	-2.15	-0.02
1178	1242	G	11	-39.75	-0.82	31.57	-9.03	-0.08
1178	1224	G	8	-37.6	-0.92	26.39	-7.39	-0.06
1178	1218	G	5	-42.2	-2.13	10.07	-10.63	-0.09

i-nuc	BP(j)	Nuc	#BP_Win	avgMFE	avgZ	avgED	SumZ	SumZ/#TotalWindows	BPs= 9
nt-1179	-	C	120	-	-	-	-	-
1179	1082	G	2	-34.9	-0.78	15.26	-1.56	-0.01
1179	NoBP	C	11	-38.25	-1.03	21.43	-11.3	-0.09
1179	1130	G	38	-38.22	-1.1	17.29	-41.92	-0.35
1179	1186	G	28	-41.7	-1.56	13.9	-43.64	-0.36
1179	1131	G	7	-44.77	-1.05	22.57	-7.36	-0.06
1179	1250	G	5	-40.22	-0.59	32.45	-2.97	-0.02
1179	1154	G	5	-41.5	-0.43	25.49	-2.15	-0.02
1179	1241	G	11	-39.75	-0.82	31.57	-9.03	-0.08
1179	1223	G	8	-37.6	-0.92	26.39	-7.39	-0.06
1179	1216	G	5	-42.2	-2.13	10.07	-10.63	-0.09

i-nuc	BP(j)	Nuc	#BP_Win	avgMFE	avgZ	avgED	SumZ	SumZ/#TotalWindows	BPs= 6
nt-1180	-	C	120	-	-	-	-	-
1180	NoBP	C	40	-40.6	-1.28	17.14	-51.01	-0.43
1180	1129	G	38	-38.22	-1.1	17.29	-41.92	-0.35
1180	1130	G	6	-45.05	-1.08	21.91	-6.5	-0.05
1180	1214	G	12	-41.91	-1.75	14.07	-21.04	-0.18
1180	1249	G	5	-40.22	-0.59	32.45	-2.97	-0.02
1180	1239	G	11	-39.75	-0.82	31.57	-9.03	-0.08
1180	1222	G	8	-37.6	-0.92	26.39	-7.39	-0.06

i-nuc	BP(j)	Nuc	#BP_Win	avgMFE	avgZ	avgED	SumZ	SumZ/#TotalWindows	BPs= 4
nt-1181	-	A	120	-	-	-	-	-
1181	NoBP	A	54	-40.74	-1.22	19.24	-66.12	-0.55
1181	1128	U	38	-38.22	-1.1	17.29	-41.92	-0.35
1181	1213	U	12	-41.91	-1.75	14.07	-21.04	-0.18
1181	1248	U	5	-40.22	-0.59	32.45	-2.97	-0.02
1181	1238	U	11	-39.75	-0.82	31.57	-9.03	-0.08

i-nuc	BP(j)	Nuc	#BP_Win	avgMFE	avgZ	avgED	SumZ	SumZ/#TotalWindows	BPs= 2
nt-1182	-	C	120	-	-	-	-	-
1182	NoBP	C	103	-39.69	-1.16	20.15	-119.22	-0.99
1182	1212	G	12	-41.91	-1.75	14.07	-21.04	-0.18
1182	1151	G	5	-41.5	-0.43	25.49	-2.15	-0.02

i-nuc	BP(j)	Nuc	#BP_Win	avgMFE	avgZ	avgED	SumZ	SumZ/#TotalWindows	BPs= 6
nt-1183	-	C	120	-	-	-	-	-
1183	NoBP	C	35	-41.07	-1.37	17.33	-47.98	-0.4
1183	1126	G	38	-38.22	-1.1	17.29	-41.92	-0.35
1183	1204	G	8	-43.34	-1.02	21.92	-8.16	-0.07
1183	1211	G	12	-41.91	-1.75	14.07	-21.04	-0.18
1183	1150	G	5	-41.5	-0.43	25.49	-2.15	-0.02
1183	1236	G	11	-39.75	-0.82	31.57	-9.03	-0.08
1183	1218	G	11	-38.17	-1.22	26.3	-13.39	-0.11

i-nuc	BP(j)	Nuc	#BP_Win	avgMFE	avgZ	avgED	SumZ	SumZ/#TotalWindows	BPs= 6
nt-1184	-	U	120	-	-	-	-	-
1184	NoBP	U	35	-41.19	-1.4	17.22	-49.17	-0.41
1184	1125	A	38	-38.22	-1.1	17.29	-41.92	-0.35
1184	1203	G	8	-43.34	-1.02	21.92	-8.16	-0.07
1184	1210	A	12	-41.91	-1.75	14.07	-21.04	-0.18
1184	1149	A	5	-41.5	-0.43	25.49	-2.15	-0.02
1184	1235	A	11	-39.75	-0.82	31.57	-9.03	-0.08
1184	1217	A	11	-38.17	-1.22	26.3	-13.39	-0.11

i-nuc	BP(j)	Nuc	#BP_Win	avgMFE	avgZ	avgED	SumZ	SumZ/#TotalWindows	BPs= 3
nt-1185	-	C	120	-	-	-	-	-
1185	1124	G	38	-38.22	-1.1	17.29	-41.92	-0.35
1185	NoBP	C	63	-41.18	-1.31	19.63	-82.8	-0.69
1185	1202	G	8	-43.34	-1.02	21.92	-8.16	-0.07
1185	1216	G	11	-38.17	-1.22	26.3	-13.39	-0.11

i-nuc	BP(j)	Nuc	#BP_Win	avgMFE	avgZ	avgED	SumZ	SumZ/#TotalWindows	BPs= 8
nt-1186	-	G	120	-	-	-	-	-
1186	NoBP	G	15	-40.76	-1.21	15.79	-18.18	-0.15
1186	1099	C	20	-35.39	-1.18	19.4	-23.57	-0.2
1186	1179	C	28	-41.7	-1.56	13.9	-43.64	-0.36
1186	1233	U	16	-40.75	-0.9	26.17	-14.35	-0.12
1186	1201	U	8	-43.34	-1.02	21.92	-8.16	-0.07
1186	1209	C	12	-41.91	-1.75	14.07	-21.04	-0.18
1186	1244	U	5	-40.22	-0.59	32.45	-2.97	-0.02
1186	1148	C	5	-41.5	-0.43	25.49	-2.15	-0.02
1186	1215	U	11	-38.17	-1.22	26.3	-13.39	-0.11

i-nuc	BP(j)	Nuc	#BP_Win	avgMFE	avgZ	avgED	SumZ	SumZ/#TotalWindows	BPs= 8
nt-1187	-	G	120	-	-	-	-	-
1187	NoBP	G	23	-41.07	-1.6	15.09	-36.69	-0.31
1187	1098	C	20	-35.39	-1.18	19.4	-23.57	-0.2
1187	1178	C	28	-41.7	-1.56	13.9	-43.64	-0.36
1187	1232	C	17	-40.75	-0.89	25.57	-15.05	-0.13
1187	1122	U	3	-43.77	-0.97	14.45	-2.9	-0.02
1187	1200	C	8	-43.34	-1.02	21.92	-8.16	-0.07
1187	1243	C	5	-40.22	-0.59	32.45	-2.97	-0.02
1187	1147	C	5	-41.5	-0.43	25.49	-2.15	-0.02
1187	1213	U	11	-38.17	-1.22	26.3	-13.39	-0.11

i-nuc	BP(j)	Nuc	#BP_Win	avgMFE	avgZ	avgED	SumZ	SumZ/#TotalWindows	BPs= 8
nt-1188	-	C	120	-	-	-	-	-
1188	NoBP	C	23	-41.17	-1.65	15.25	-37.99	-0.32
1188	1097	G	20	-35.39	-1.18	19.4	-23.57	-0.2
1188	1177	G	28	-41.7	-1.56	13.9	-43.64	-0.36
1188	1231	G	17	-40.75	-0.89	25.57	-15.05	-0.13
1188	1121	G	3	-43.77	-0.97	14.45	-2.9	-0.02
1188	1199	G	8	-43.34	-1.02	21.92	-8.16	-0.07
1188	1242	G	5	-40.22	-0.59	32.45	-2.97	-0.02
1188	1146	G	5	-41.5	-0.43	25.49	-2.15	-0.02
1188	1212	G	11	-38.17	-1.22	26.3	-13.39	-0.11

i-nuc	BP(j)	Nuc	#BP_Win	avgMFE	avgZ	avgED	SumZ	SumZ/#TotalWindows	BPs= 6
nt-1189	-	C	120	-	-	-	-	-
1189	NoBP	C	71	-39.73	-1.51	16.01	-106.98	-0.89
1189	1230	G	17	-40.75	-0.89	25.57	-15.05	-0.13
1189	1197	G	8	-43.34	-1.02	21.92	-8.16	-0.07
1189	1254	G	3	-45.47	-0.97	12.23	-2.92	-0.02
1189	1241	G	5	-40.22	-0.59	32.45	-2.97	-0.02
1189	1145	G	5	-41.5	-0.43	25.49	-2.15	-0.02
1189	1211	G	11	-38.17	-1.22	26.3	-13.39	-0.11

i-nuc	BP(j)	Nuc	#BP_Win	avgMFE	avgZ	avgED	SumZ	SumZ/#TotalWindows	BPs= 7
nt-1190	-	U	120	-	-	-	-	-
1190	NoBP	U	17	-36.29	-1.13	18.13	-19.27	-0.16
1190	1076	A	1	-34.6	-0.78	23.85	-0.78	-0.01
1190	1205	A	46	-40.25	-1.45	20.03	-66.76	-0.56
1190	1132	G	21	-40.49	-1.72	14.86	-36.14	-0.3
1190	1229	A	17	-40.75	-0.89	25.57	-15.05	-0.13
1190	1196	A	8	-43.34	-1.02	21.92	-8.16	-0.07
1190	1252	G	7	-42.73	-0.63	20.77	-4.43	-0.04
1190	1253	A	3	-45.47	-0.97	12.23	-2.92	-0.02

i-nuc	BP(j)	Nuc	#BP_Win	avgMFE	avgZ	avgED	SumZ	SumZ/#TotalWindows	BPs= 5
nt-1191	-	C	120	-	-	-	-	-
1191	NoBP	C	23	-38.2	-1.18	19.95	-27.15	-0.23
1191	1075	G	1	-34.6	-0.78	23.85	-0.78	-0.01
1191	1204	G	63	-40.39	-1.3	21.52	-81.81	-0.68
1191	1131	G	21	-40.49	-1.72	14.86	-36.14	-0.3
1191	1251	G	9	-43.14	-0.75	18.66	-6.73	-0.06
1191	1252	G	3	-45.47	-0.97	12.23	-2.92	-0.02

i-nuc	BP(j)	Nuc	#BP_Win	avgMFE	avgZ	avgED	SumZ	SumZ/#TotalWindows	BPs= 5
nt-1192	-	C	120	-	-	-	-	-
1192	NoBP	C	23	-38.47	-1.3	19.42	-29.91	-0.25
1192	1074	G	1	-34.6	-0.78	23.85	-0.78	-0.01
1192	1203	G	63	-40.39	-1.3	21.52	-81.81	-0.68
1192	1130	G	21	-40.49	-1.72	14.86	-36.14	-0.3
1192	1250	G	9	-43.14	-0.75	18.66	-6.73	-0.06
1192	1251	G	3	-45.47	-0.97	12.23	-2.92	-0.02

i-nuc	BP(j)	Nuc	#BP_Win	avgMFE	avgZ	avgED	SumZ	SumZ/#TotalWindows	BPs= 4
nt-1193	-	C	120	-	-	-	-	-
1193	NoBP	C	24	-38.57	-1.4	19.08	-33.65	-0.28
1193	1202	G	63	-40.39	-1.3	21.52	-81.81	-0.68
1193	1129	G	21	-40.49	-1.72	14.86	-36.14	-0.3
1193	1249	G	9	-43.14	-0.75	18.66	-6.73	-0.06
1193	1250	G	3	-45.47	-0.97	12.23	-2.92	-0.02

i-nuc	BP(j)	Nuc	#BP_Win	avgMFE	avgZ	avgED	SumZ	SumZ/#TotalWindows	BPs= 3
nt-1194	-	A	120	-	-	-	-	-
1194	NoBP	A	24	-38.82	-1.51	18.63	-36.3	-0.3
1194	1201	U	63	-40.39	-1.3	21.52	-81.81	-0.68
1194	1128	U	21	-40.49	-1.72	14.86	-36.14	-0.3
1194	1248	U	12	-43.72	-0.8	17.06	-9.65	-0.08

i-nuc	BP(j)	Nuc	#BP_Win	avgMFE	avgZ	avgED	SumZ	SumZ/#TotalWindows	BPs= 1
nt-1195	-	A	120	-	-	-	-	-
1195	NoBP	A	108	-40.12	-1.45	19.55	-156.37	-1.3
1195	1247	U	12	-43.72	-0.8	17.06	-9.65	-0.08

i-nuc	BP(j)	Nuc	#BP_Win	avgMFE	avgZ	avgED	SumZ	SumZ/#TotalWindows	BPs= 3
nt-1196	-	A	120	-	-	-	-	-
1196	NoBP	A	94	-39.88	-1.39	19.73	-130.86	-1.09
1196	1190	U	8	-43.34	-1.02	21.92	-8.16	-0.07
1196	1246	U	12	-43.72	-0.8	17.06	-9.65	-0.08
1196	1310	U	6	-40.53	-3.16	13.08	-18.95	-0.16

i-nuc	BP(j)	Nuc	#BP_Win	avgMFE	avgZ	avgED	SumZ	SumZ/#TotalWindows	BPs= 4
nt-1197	-	G	120	-	-	-	-	-
1197	NoBP	G	88	-40.15	-1.39	19.75	-122.22	-1.02
1197	1088	C	4	-35.5	-1.17	20.17	-4.69	-0.04
1197	1189	C	8	-43.34	-1.02	21.92	-8.16	-0.07
1197	1245	C	12	-43.72	-0.8	17.06	-9.65	-0.08
1197	1309	U	8	-40.22	-3.0	13.93	-24.03	-0.2

i-nuc	BP(j)	Nuc	#BP_Win	avgMFE	avgZ	avgED	SumZ	SumZ/#TotalWindows	BPs= 3
nt-1198	-	U	120	-	-	-	-	-
1198	NoBP	U	86	-40.92	-1.19	20.81	-102.63	-0.86
1198	1087	A	4	-35.5	-1.17	20.17	-4.69	-0.04
1198	1123	A	21	-40.49	-1.72	14.86	-36.14	-0.3
1198	1308	A	9	-40.01	-2.92	14.07	-26.28	-0.22

i-nuc	BP(j)	Nuc	#BP_Win	avgMFE	avgZ	avgED	SumZ	SumZ/#TotalWindows	BPs= 5
nt-1199	-	G	120	-	-	-	-	-
1199	NoBP	G	65	-40.21	-1.29	21.43	-83.66	-0.7
1199	1086	C	4	-35.5	-1.17	20.17	-4.69	-0.04
1199	1122	U	21	-40.49	-1.72	14.86	-36.14	-0.3
1199	1188	C	8	-43.34	-1.02	21.92	-8.16	-0.07
1199	1243	C	12	-43.72	-0.8	17.06	-9.65	-0.08
1199	1307	C	10	-39.79	-2.84	15.14	-28.4	-0.24

i-nuc	BP(j)	Nuc	#BP_Win	avgMFE	avgZ	avgED	SumZ	SumZ/#TotalWindows	BPs= 5
nt-1200	-	C	120	-	-	-	-	-
1200	NoBP	C	65	-40.26	-1.31	21.29	-84.92	-0.71
1200	1085	G	4	-35.5	-1.17	20.17	-4.69	-0.04
1200	1121	G	21	-40.49	-1.72	14.86	-36.14	-0.3
1200	1187	G	8	-43.34	-1.02	21.92	-8.16	-0.07
1200	1242	G	12	-43.72	-0.8	17.06	-9.65	-0.08
1200	1306	G	10	-39.79	-2.84	15.14	-28.4	-0.24

i-nuc	BP(j)	Nuc	#BP_Win	avgMFE	avgZ	avgED	SumZ	SumZ/#TotalWindows	BPs= 5
nt-1201	-	U	120	-	-	-	-	-
1201	NoBP	U	16	-41.67	-0.9	17.84	-14.34	-0.12
1201	1194	A	63	-40.39	-1.3	21.52	-81.81	-0.68
1201	1120	A	21	-40.49	-1.72	14.86	-36.14	-0.3
1201	1186	G	8	-43.34	-1.02	21.92	-8.16	-0.07
1201	1305	A	10	-39.79	-2.84	15.14	-28.4	-0.24
1201	1317	G	2	-37.5	-2.29	6.51	-4.58	-0.04

i-nuc	BP(j)	Nuc	#BP_Win	avgMFE	avgZ	avgED	SumZ	SumZ/#TotalWindows	BPs= 4
nt-1202	-	G	120	-	-	-	-	-
1202	NoBP	G	18	-41.28	-1.11	15.82	-20.01	-0.17
1202	1193	C	63	-40.39	-1.3	21.52	-81.81	-0.68
1202	1119	U	21	-40.49	-1.72	14.86	-36.14	-0.3
1202	1185	C	8	-43.34	-1.02	21.92	-8.16	-0.07
1202	1304	C	10	-39.79	-2.84	15.14	-28.4	-0.24

i-nuc	BP(j)	Nuc	#BP_Win	avgMFE	avgZ	avgED	SumZ	SumZ/#TotalWindows	BPs= 4
nt-1203	-	G	120	-	-	-	-	-
1203	NoBP	G	24	-41.4	-1.67	16.7	-40.1	-0.33
1203	1192	C	63	-40.39	-1.3	21.52	-81.81	-0.68
1203	1118	U	21	-40.49	-1.72	14.86	-36.14	-0.3
1203	1184	U	8	-43.34	-1.02	21.92	-8.16	-0.07
1203	1315	U	4	-37.17	-2.33	7.15	-9.33	-0.08

i-nuc	BP(j)	Nuc	#BP_Win	avgMFE	avgZ	avgED	SumZ	SumZ/#TotalWindows	BPs= 4
nt-1204	-	G	120	-	-	-	-	-
1204	NoBP	G	23	-41.66	-1.69	16.57	-38.92	-0.32
1204	1191	C	63	-40.39	-1.3	21.52	-81.81	-0.68
1204	1117	U	21	-40.49	-1.72	14.86	-36.14	-0.3
1204	1183	C	8	-43.34	-1.02	21.92	-8.16	-0.07
1204	1314	C	5	-36.88	-2.32	9.43	-11.58	-0.1

i-nuc	BP(j)	Nuc	#BP_Win	avgMFE	avgZ	avgED	SumZ	SumZ/#TotalWindows	BPs= 3
nt-1205	-	A	120	-	-	-	-	-
1205	1190	U	46	-40.25	-1.45	20.03	-66.76	-0.56
1205	1116	U	21	-40.49	-1.72	14.86	-36.14	-0.3
1205	NoBP	A	48	-41.57	-1.31	20.58	-62.83	-0.52
1205	1313	U	5	-36.88	-2.32	9.43	-11.58	-0.1

i-nuc	BP(j)	Nuc	#BP_Win	avgMFE	avgZ	avgED	SumZ	SumZ/#TotalWindows	BPs= 2
nt-1206	-	U	120	-	-	-	-	-
1206	NoBP	U	94	-40.89	-1.38	20.35	-129.86	-1.08
1206	1115	A	21	-40.49	-1.72	14.86	-36.14	-0.3
1206	1312	A	5	-36.88	-2.32	9.43	-11.58	-0.1

i-nuc	BP(j)	Nuc	#BP_Win	avgMFE	avgZ	avgED	SumZ	SumZ/#TotalWindows	BPs= 3
nt-1207	-	U	120	-	-	-	-	-
1207	NoBP	U	77	-41.22	-1.13	21.04	-86.92	-0.72
1207	1114	A	21	-40.49	-1.72	14.86	-36.14	-0.3
1207	1303	A	17	-39.21	-2.53	17.69	-43.02	-0.36
1207	1311	A	5	-36.88	-2.32	9.43	-11.58	-0.1

i-nuc	BP(j)	Nuc	#BP_Win	avgMFE	avgZ	avgED	SumZ	SumZ/#TotalWindows	BPs= 3
nt-1208	-	A	120	-	-	-	-	-
1208	NoBP	A	77	-41.18	-1.13	21.07	-87.23	-0.73
1208	1113	U	21	-40.49	-1.72	14.86	-36.14	-0.3
1208	1302	U	17	-39.21	-2.53	17.69	-43.02	-0.36
1208	1310	U	5	-36.88	-2.32	9.43	-11.58	-0.1

i-nuc	BP(j)	Nuc	#BP_Win	avgMFE	avgZ	avgED	SumZ	SumZ/#TotalWindows	BPs= 5
nt-1209	-	C	120	-	-	-	-	-
1209	NoBP	C	47	-39.33	-1.16	23.33	-54.57	-0.45
1209	1112	G	21	-40.49	-1.72	14.86	-36.14	-0.3
1209	1241	G	21	-44.55	-0.98	16.95	-20.54	-0.17
1209	1186	G	12	-41.91	-1.75	14.07	-21.04	-0.18
1209	1301	G	17	-39.21	-2.53	17.69	-43.02	-0.36
1209	1316	G	2	-33.2	-1.54	22.94	-3.09	-0.03

i-nuc	BP(j)	Nuc	#BP_Win	avgMFE	avgZ	avgED	SumZ	SumZ/#TotalWindows	BPs= 5
nt-1210	-	A	120	-	-	-	-	-
1210	NoBP	A	42	-39.16	-1.25	22.08	-52.63	-0.44
1210	1111	U	20	-40.34	-1.73	15.06	-34.66	-0.29
1210	1240	U	27	-43.72	-0.91	19.66	-24.44	-0.2
1210	1184	U	12	-41.91	-1.75	14.07	-21.04	-0.18
1210	1300	U	17	-39.21	-2.53	17.69	-43.02	-0.36
1210	1315	U	2	-33.2	-1.54	22.94	-3.09	-0.03

i-nuc	BP(j)	Nuc	#BP_Win	avgMFE	avgZ	avgED	SumZ	SumZ/#TotalWindows	BPs= 10
nt-1211	-	G	120	-	-	-	-	-
1211	NoBP	G	30	-43.52	-0.94	19.35	-28.07	-0.23
1211	1110	U	8	-39.92	-1.77	16.8	-14.13	-0.12
1211	1104	U	3	-39.67	-1.74	14.91	-5.22	-0.04
1211	1220	C	5	-39.8	-1.54	14.05	-7.69	-0.06
1211	1228	C	21	-41.33	-1.07	22.79	-22.49	-0.19
1211	1183	C	12	-41.91	-1.75	14.07	-21.04	-0.18
1211	1176	C	2	-38.2	-0.83	21.94	-1.66	-0.01
1211	1189	C	11	-38.17	-1.22	26.3	-13.39	-0.11
1211	1299	U	17	-39.21	-2.53	17.69	-43.02	-0.36
1211	1307	C	9	-35.87	-2.19	11.25	-19.69	-0.16
1211	1314	C	2	-33.2	-1.54	22.94	-3.09	-0.03

i-nuc	BP(j)	Nuc	#BP_Win	avgMFE	avgZ	avgED	SumZ	SumZ/#TotalWindows	BPs= 11
nt-1212	-	G	120	-	-	-	-	-
1212	NoBP	G	10	-36.06	-2.1	11.9	-21.05	-0.18
1212	1109	U	6	-40.23	-1.92	16.68	-11.52	-0.1
1212	1103	C	3	-39.67	-1.74	14.91	-5.22	-0.04
1212	1219	C	5	-39.8	-1.54	14.05	-7.69	-0.06
1212	1227	C	22	-41.28	-1.08	22.51	-23.74	-0.2
1212	1238	U	29	-43.72	-0.91	19.36	-26.41	-0.22
1212	1182	C	12	-41.91	-1.75	14.07	-21.04	-0.18
1212	1175	C	2	-38.2	-0.83	21.94	-1.66	-0.01
1212	1188	C	11	-38.17	-1.22	26.3	-13.39	-0.11
1212	1298	U	17	-39.21	-2.53	17.69	-43.02	-0.36
1212	1313	U	2	-33.2	-1.54	22.94	-3.09	-0.03
1212	1304	C	1	-32.8	-1.82	12.48	-1.82	-0.02

i-nuc	BP(j)	Nuc	#BP_Win	avgMFE	avgZ	avgED	SumZ	SumZ/#TotalWindows	BPs= 11
nt-1213	-	U	120	-	-	-	-	-
1213	NoBP	U	6	-40.23	-1.92	16.68	-11.52	-0.1
1213	1102	G	3	-39.67	-1.74	14.91	-5.22	-0.04
1213	1218	G	5	-39.8	-1.54	14.05	-7.69	-0.06
1213	1226	A	22	-41.28	-1.08	22.51	-23.74	-0.2
1213	1237	A	29	-43.72	-0.91	19.36	-26.41	-0.22
1213	1181	A	12	-41.91	-1.75	14.07	-21.04	-0.18
1213	1172	G	2	-38.2	-0.83	21.94	-1.66	-0.01
1213	1187	G	11	-38.17	-1.22	26.3	-13.39	-0.11
1213	1297	A	17	-39.21	-2.53	17.69	-43.02	-0.36
1213	1305	A	10	-35.49	-2.14	11.28	-21.42	-0.18
1213	1312	A	2	-33.2	-1.54	22.94	-3.09	-0.03
1213	1303	A	1	-32.8	-1.82	12.48	-1.82	-0.02

i-nuc	BP(j)	Nuc	#BP_Win	avgMFE	avgZ	avgED	SumZ	SumZ/#TotalWindows	BPs= 7
nt-1214	-	G	120	-	-	-	-	-
1214	NoBP	G	53	-41.12	-1.13	20.15	-60.01	-0.5
1214	1107	U	3	-42.57	-2.55	12.05	-7.64	-0.06
1214	1225	C	22	-41.28	-1.08	22.51	-23.74	-0.2
1214	1180	C	12	-41.91	-1.75	14.07	-21.04	-0.18
1214	1171	C	2	-38.2	-0.83	21.94	-1.66	-0.01
1214	1296	U	17	-39.21	-2.53	17.69	-43.02	-0.36
1214	1304	C	10	-35.49	-2.14	11.28	-21.42	-0.18
1214	1302	U	1	-32.8	-1.82	12.48	-1.82	-0.02

i-nuc	BP(j)	Nuc	#BP_Win	avgMFE	avgZ	avgED	SumZ	SumZ/#TotalWindows	BPs= 8
nt-1215	-	U	120	-	-	-	-	-
1215	NoBP	U	36	-39.28	-2.16	15.72	-77.68	-0.65
1215	1100	A	3	-39.67	-1.74	14.91	-5.22	-0.04
1215	1106	A	3	-42.57	-2.55	12.05	-7.64	-0.06
1215	1224	G	22	-41.28	-1.08	22.51	-23.74	-0.2
1215	1235	A	32	-43.42	-0.88	19.77	-28.3	-0.24
1215	1170	A	2	-38.2	-0.83	21.94	-1.66	-0.01
1215	1186	G	11	-38.17	-1.22	26.3	-13.39	-0.11
1215	1303	A	10	-35.49	-2.14	11.28	-21.42	-0.18
1215	1301	G	1	-32.8	-1.82	12.48	-1.82	-0.02

i-nuc	BP(j)	Nuc	#BP_Win	avgMFE	avgZ	avgED	SumZ	SumZ/#TotalWindows	BPs= 8
nt-1216	-	G	120	-	-	-	-	-
1216	1099	C	3	-39.67	-1.74	14.91	-5.22	-0.04
1216	NoBP	G	55	-39.81	-1.79	18.5	-98.21	-0.82
1216	1234	U	32	-43.42	-0.88	19.77	-28.3	-0.24
1216	1245	C	1	-43.1	-0.86	26.49	-0.86	-0.01
1216	1169	C	2	-38.2	-0.83	21.94	-1.66	-0.01
1216	1185	C	11	-38.17	-1.22	26.3	-13.39	-0.11
1216	1179	C	5	-42.2	-2.13	10.07	-10.63	-0.09
1216	1302	U	10	-35.49	-2.14	11.28	-21.42	-0.18
1216	1300	U	1	-32.8	-1.82	12.48	-1.82	-0.02

i-nuc	BP(j)	Nuc	#BP_Win	avgMFE	avgZ	avgED	SumZ	SumZ/#TotalWindows	BPs= 6
nt-1217	-	A	120	-	-	-	-	-
1217	NoBP	A	70	-39.17	-1.84	16.86	-128.86	-1.07
1217	1104	U	3	-42.57	-2.55	12.05	-7.64	-0.06
1217	1233	U	32	-43.42	-0.88	19.77	-28.3	-0.24
1217	1244	U	1	-43.1	-0.86	26.49	-0.86	-0.01
1217	1168	U	2	-38.2	-0.83	21.94	-1.66	-0.01
1217	1184	U	11	-38.17	-1.22	26.3	-13.39	-0.11
1217	1299	U	1	-32.8	-1.82	12.48	-1.82	-0.02

i-nuc	BP(j)	Nuc	#BP_Win	avgMFE	avgZ	avgED	SumZ	SumZ/#TotalWindows	BPs= 9
nt-1218	-	G	120	-	-	-	-	-
1218	NoBP	G	58	-38.96	-1.87	17.43	-108.28	-0.9
1218	1103	C	3	-42.57	-2.55	12.05	-7.64	-0.06
1218	1213	U	5	-39.8	-1.54	14.05	-7.69	-0.06
1218	1232	C	32	-43.42	-0.88	19.77	-28.3	-0.24
1218	1243	C	1	-43.1	-0.86	26.49	-0.86	-0.01
1218	1167	C	2	-38.2	-0.83	21.94	-1.66	-0.01
1218	1183	C	11	-38.17	-1.22	26.3	-13.39	-0.11
1218	1178	C	5	-42.2	-2.13	10.07	-10.63	-0.09
1218	1307	C	2	-33.2	-1.54	22.94	-3.09	-0.03
1218	1298	U	1	-32.8	-1.82	12.48	-1.82	-0.02

i-nuc	BP(j)	Nuc	#BP_Win	avgMFE	avgZ	avgED	SumZ	SumZ/#TotalWindows	BPs= 6
nt-1219	-	C	120	-	-	-	-	-
1219	1102	G	3	-42.57	-2.55	12.05	-7.64	-0.06
1219	1212	G	5	-39.8	-1.54	14.05	-7.69	-0.06
1219	NoBP	C	72	-38.66	-1.75	18.79	-126.35	-1.05
1219	1231	G	32	-43.42	-0.88	19.77	-28.3	-0.24
1219	1242	G	1	-43.1	-0.86	26.49	-0.86	-0.01
1219	1177	G	5	-42.2	-2.13	10.07	-10.63	-0.09
1219	1306	G	2	-33.2	-1.54	22.94	-3.09	-0.03

i-nuc	BP(j)	Nuc	#BP_Win	avgMFE	avgZ	avgED	SumZ	SumZ/#TotalWindows	BPs= 6
nt-1220	-	C	120	-	-	-	-	-
1220	1101	G	1	-44.5	-2.99	11.91	-2.99	-0.02
1220	NoBP	C	34	-40.38	-1.14	22.37	-38.79	-0.32
1220	1211	G	5	-39.8	-1.54	14.05	-7.69	-0.06
1220	1230	G	32	-43.42	-0.88	19.77	-28.3	-0.24
1220	1241	G	1	-43.1	-0.86	26.49	-0.86	-0.01
1220	1164	G	2	-38.2	-0.83	21.94	-1.66	-0.01
1220	1295	G	45	-37.5	-2.34	14.85	-105.13	-0.88

i-nuc	BP(j)	Nuc	#BP_Win	avgMFE	avgZ	avgED	SumZ	SumZ/#TotalWindows	BPs= 3
nt-1221	-	A	120	-	-	-	-	-
1221	NoBP	A	70	-41.71	-1.04	20.78	-72.78	-0.61
1221	1240	U	1	-43.1	-0.86	26.49	-0.86	-0.01
1221	1163	U	2	-38.2	-0.83	21.94	-1.66	-0.01
1221	1294	U	47	-37.47	-2.32	14.67	-109.24	-0.91

i-nuc	BP(j)	Nuc	#BP_Win	avgMFE	avgZ	avgED	SumZ	SumZ/#TotalWindows	BPs= 5
nt-1222	-	G	120	-	-	-	-	-
1222	NoBP	G	28	-40.94	-1.17	20.88	-32.78	-0.27
1222	1228	C	32	-43.42	-0.88	19.77	-28.3	-0.24
1222	1234	U	1	-43.1	-0.86	26.49	-0.86	-0.01
1222	1162	C	2	-38.2	-0.83	21.94	-1.66	-0.01
1222	1180	C	8	-37.6	-0.92	26.39	-7.39	-0.06
1222	1293	U	49	-37.41	-2.3	14.59	-112.91	-0.94

i-nuc	BP(j)	Nuc	#BP_Win	avgMFE	avgZ	avgED	SumZ	SumZ/#TotalWindows	BPs= 5
nt-1223	-	G	120	-	-	-	-	-
1223	NoBP	G	26	-41.05	-1.13	21.23	-29.45	-0.25
1223	1227	C	32	-43.42	-0.88	19.77	-28.3	-0.24
1223	1233	U	1	-43.1	-0.86	26.49	-0.86	-0.01
1223	1161	C	2	-38.2	-0.83	21.94	-1.66	-0.01
1223	1179	C	8	-37.6	-0.92	26.39	-7.39	-0.06
1223	1292	C	51	-37.31	-2.28	14.63	-116.31	-0.97

i-nuc	BP(j)	Nuc	#BP_Win	avgMFE	avgZ	avgED	SumZ	SumZ/#TotalWindows	BPs= 4
nt-1224	-	G	120	-	-	-	-	-
1224	NoBP	G	36	-42.68	-0.93	19.51	-33.53	-0.28
1224	1215	U	22	-41.28	-1.08	22.51	-23.74	-0.2
1224	1232	C	3	-39.83	-0.84	23.45	-2.52	-0.02
1224	1178	C	8	-37.6	-0.92	26.39	-7.39	-0.06
1224	1291	C	51	-37.31	-2.28	14.63	-116.31	-0.97

i-nuc	BP(j)	Nuc	#BP_Win	avgMFE	avgZ	avgED	SumZ	SumZ/#TotalWindows	BPs= 4
nt-1225	-	C	120	-	-	-	-	-
1225	NoBP	C	36	-42.34	-0.93	19.83	-33.4	-0.28
1225	1214	G	22	-41.28	-1.08	22.51	-23.74	-0.2
1225	1231	G	3	-39.83	-0.84	23.45	-2.52	-0.02
1225	1177	G	8	-37.6	-0.92	26.39	-7.39	-0.06
1225	1290	G	51	-37.31	-2.28	14.63	-116.31	-0.97

i-nuc	BP(j)	Nuc	#BP_Win	avgMFE	avgZ	avgED	SumZ	SumZ/#TotalWindows	BPs= 3
nt-1226	-	A	120	-	-	-	-	-
1226	NoBP	A	45	-41.72	-0.91	21.28	-40.77	-0.34
1226	1213	U	22	-41.28	-1.08	22.51	-23.74	-0.2
1226	1289	U	51	-37.31	-2.28	14.63	-116.31	-0.97
1226	1296	U	2	-27.5	-1.3	24.78	-2.6	-0.02

i-nuc	BP(j)	Nuc	#BP_Win	avgMFE	avgZ	avgED	SumZ	SumZ/#TotalWindows	BPs= 3
nt-1227	-	C	120	-	-	-	-	-
1227	1212	G	22	-41.28	-1.08	22.51	-23.74	-0.2
1227	1223	G	32	-43.42	-0.88	19.77	-28.3	-0.24
1227	NoBP	C	64	-37.16	-2.01	16.89	-128.96	-1.07
1227	1295	G	2	-27.5	-1.3	24.78	-2.6	-0.02

i-nuc	BP(j)	Nuc	#BP_Win	avgMFE	avgZ	avgED	SumZ	SumZ/#TotalWindows	BPs= 2
nt-1228	-	C	120	-	-	-	-	-
1228	1211	G	21	-41.33	-1.07	22.79	-22.49	-0.19
1228	1222	G	32	-43.42	-0.88	19.77	-28.3	-0.24
1228	NoBP	C	67	-36.73	-1.99	17.28	-133.01	-1.11

i-nuc	BP(j)	Nuc	#BP_Win	avgMFE	avgZ	avgED	SumZ	SumZ/#TotalWindows	BPs= 2
nt-1229	-	A	120	-	-	-	-	-
1229	NoBP	A	98	-39.51	-1.65	17.56	-161.43	-1.35
1229	1190	U	17	-40.75	-0.89	25.57	-15.05	-0.13
1229	1293	U	5	-27.56	-1.36	26.0	-6.79	-0.06

i-nuc	BP(j)	Nuc	#BP_Win	avgMFE	avgZ	avgED	SumZ	SumZ/#TotalWindows	BPs= 4
nt-1230	-	G	120	-	-	-	-	-
1230	NoBP	G	64	-37.67	-2.02	16.4	-129.59	-1.08
1230	1189	C	17	-40.75	-0.89	25.57	-15.05	-0.13
1230	1220	C	32	-43.42	-0.88	19.77	-28.3	-0.24
1230	1292	C	5	-27.56	-1.36	26.0	-6.79	-0.06
1230	1345	U	2	-27.05	-1.28	27.68	-2.56	-0.02

i-nuc	BP(j)	Nuc	#BP_Win	avgMFE	avgZ	avgED	SumZ	SumZ/#TotalWindows	BPs= 6
nt-1231	-	G	120	-	-	-	-	-
1231	NoBP	G	2	-35.95	-1.58	15.0	-3.16	-0.03
1231	1188	C	17	-40.75	-0.89	25.57	-15.05	-0.13
1231	1219	C	32	-43.42	-0.88	19.77	-28.3	-0.24
1231	1225	C	3	-39.83	-0.84	23.45	-2.52	-0.02
1231	1283	U	59	-37.35	-2.1	16.23	-123.7	-1.03
1231	1291	C	5	-27.56	-1.36	26.0	-6.79	-0.06
1231	1344	C	2	-27.05	-1.28	27.68	-2.56	-0.02

i-nuc	BP(j)	Nuc	#BP_Win	avgMFE	avgZ	avgED	SumZ	SumZ/#TotalWindows	BPs= 6
nt-1232	-	C	120	-	-	-	-	-
1232	1187	G	17	-40.75	-0.89	25.57	-15.05	-0.13
1232	1218	G	32	-43.42	-0.88	19.77	-28.3	-0.24
1232	1224	G	3	-39.83	-0.84	23.45	-2.52	-0.02
1232	1282	G	59	-37.35	-2.1	16.23	-123.7	-1.03
1232	1290	G	5	-27.56	-1.36	26.0	-6.79	-0.06
1232	1343	G	2	-27.05	-1.28	27.68	-2.56	-0.02
1232	NoBP	C	2	-28.7	-1.83	17.48	-3.66	-0.03

i-nuc	BP(j)	Nuc	#BP_Win	avgMFE	avgZ	avgED	SumZ	SumZ/#TotalWindows	BPs= 4
nt-1233	-	U	120	-	-	-	-	-
1233	1186	G	16	-40.75	-0.9	26.17	-14.35	-0.12
1233	1217	A	32	-43.42	-0.88	19.77	-28.3	-0.24
1233	1223	G	1	-43.1	-0.86	26.49	-0.86	-0.01
1233	NoBP	U	2	-38.2	-0.83	21.94	-1.66	-0.01
1233	1280	A	69	-35.97	-2.01	17.3	-138.55	-1.15

i-nuc	BP(j)	Nuc	#BP_Win	avgMFE	avgZ	avgED	SumZ	SumZ/#TotalWindows	BPs= 3
nt-1234	-	U	120	-	-	-	-	-
1234	NoBP	U	15	-40.62	-0.88	27.21	-13.22	-0.11
1234	1216	G	32	-43.42	-0.88	19.77	-28.3	-0.24
1234	1222	G	1	-43.1	-0.86	26.49	-0.86	-0.01
1234	1279	A	72	-35.92	-1.97	17.42	-141.78	-1.18

i-nuc	BP(j)	Nuc	#BP_Win	avgMFE	avgZ	avgED	SumZ	SumZ/#TotalWindows	BPs= 3
nt-1235	-	A	120	-	-	-	-	-
1235	NoBP	A	4	-43.02	-0.97	19.06	-3.87	-0.03
1235	1215	U	32	-43.42	-0.88	19.77	-28.3	-0.24
1235	1184	U	11	-39.75	-0.82	31.57	-9.03	-0.08
1235	1278	U	73	-35.79	-1.96	17.55	-142.81	-1.19

i-nuc	BP(j)	Nuc	#BP_Win	avgMFE	avgZ	avgED	SumZ	SumZ/#TotalWindows	BPs= 3
nt-1236	-	G	120	-	-	-	-	-
1236	NoBP	G	33	-43.17	-0.92	19.33	-30.39	-0.25
1236	1175	C	3	-40.57	-0.63	23.74	-1.89	-0.02
1236	1183	C	11	-39.75	-0.82	31.57	-9.03	-0.08
1236	1277	C	73	-35.79	-1.96	17.55	-142.81	-1.19

i-nuc	BP(j)	Nuc	#BP_Win	avgMFE	avgZ	avgED	SumZ	SumZ/#TotalWindows	BPs= 3
nt-1237	-	A	120	-	-	-	-	-
1237	NoBP	A	15	-38.61	-0.91	27.94	-13.63	-0.11
1237	1213	U	29	-43.72	-0.91	19.36	-26.41	-0.22
1237	1174	U	3	-40.57	-0.63	23.74	-1.89	-0.02
1237	1276	U	73	-35.79	-1.96	17.55	-142.81	-1.19

i-nuc	BP(j)	Nuc	#BP_Win	avgMFE	avgZ	avgED	SumZ	SumZ/#TotalWindows	BPs= 3
nt-1238	-	U	120	-	-	-	-	-
1238	1212	G	29	-43.72	-0.91	19.36	-26.41	-0.22
1238	NoBP	U	77	-35.59	-1.92	17.49	-148.1	-1.23
1238	1173	A	3	-40.57	-0.63	23.74	-1.89	-0.02
1238	1181	A	11	-39.75	-0.82	31.57	-9.03	-0.08

i-nuc	BP(j)	Nuc	#BP_Win	avgMFE	avgZ	avgED	SumZ	SumZ/#TotalWindows	BPs= 2
nt-1239	-	G	120	-	-	-	-	-
1239	NoBP	G	106	-37.67	-1.65	17.95	-175.18	-1.46
1239	1171	C	3	-40.57	-0.63	23.74	-1.89	-0.02
1239	1180	C	11	-39.75	-0.82	31.57	-9.03	-0.08

i-nuc	BP(j)	Nuc	#BP_Win	avgMFE	avgZ	avgED	SumZ	SumZ/#TotalWindows	BPs= 3
nt-1240	-	U	120	-	-	-	-	-
1240	1210	A	27	-43.72	-0.91	19.66	-24.44	-0.2
1240	1221	A	1	-43.1	-0.86	26.49	-0.86	-0.01
1240	1170	A	3	-40.57	-0.63	23.74	-1.89	-0.02
1240	NoBP	U	89	-35.85	-1.79	18.99	-159.68	-1.33

i-nuc	BP(j)	Nuc	#BP_Win	avgMFE	avgZ	avgED	SumZ	SumZ/#TotalWindows	BPs= 6
nt-1241	-	G	120	-	-	-	-	-
1241	1209	C	21	-44.55	-0.98	16.95	-20.54	-0.17
1241	1220	C	1	-43.1	-0.86	26.49	-0.86	-0.01
1241	1189	C	5	-40.22	-0.59	32.45	-2.97	-0.02
1241	1169	C	3	-40.57	-0.63	23.74	-1.89	-0.02
1241	1179	C	11	-39.75	-0.82	31.57	-9.03	-0.08
1241	1273	C	79	-35.21	-1.93	17.14	-152.44	-1.27

i-nuc	BP(j)	Nuc	#BP_Win	avgMFE	avgZ	avgED	SumZ	SumZ/#TotalWindows	BPs= 6
nt-1242	-	G	120	-	-	-	-	-
1242	NoBP	G	9	-43.37	-1.18	17.37	-10.66	-0.09
1242	1219	C	1	-43.1	-0.86	26.49	-0.86	-0.01
1242	1200	C	12	-43.72	-0.8	17.06	-9.65	-0.08
1242	1188	C	5	-40.22	-0.59	32.45	-2.97	-0.02
1242	1167	C	3	-40.57	-0.63	23.74	-1.89	-0.02
1242	1178	C	11	-39.75	-0.82	31.57	-9.03	-0.08
1242	1272	C	79	-35.21	-1.93	17.14	-152.44	-1.27

i-nuc	BP(j)	Nuc	#BP_Win	avgMFE	avgZ	avgED	SumZ	SumZ/#TotalWindows	BPs= 4
nt-1243	-	C	120	-	-	-	-	-
1243	NoBP	C	91	-35.96	-1.81	17.44	-164.93	-1.37
1243	1218	G	1	-43.1	-0.86	26.49	-0.86	-0.01
1243	1199	G	12	-43.72	-0.8	17.06	-9.65	-0.08
1243	1187	G	5	-40.22	-0.59	32.45	-2.97	-0.02
1243	1177	G	11	-39.75	-0.82	31.57	-9.03	-0.08

i-nuc	BP(j)	Nuc	#BP_Win	avgMFE	avgZ	avgED	SumZ	SumZ/#TotalWindows	BPs= 4
nt-1244	-	U	120	-	-	-	-	-
1244	NoBP	U	21	-43.67	-0.87	20.94	-18.18	-0.15
1244	1217	A	1	-43.1	-0.86	26.49	-0.86	-0.01
1244	1186	G	5	-40.22	-0.59	32.45	-2.97	-0.02
1244	1165	A	3	-40.57	-0.63	23.74	-1.89	-0.02
1244	1271	A	90	-35.26	-1.82	18.14	-163.46	-1.36

i-nuc	BP(j)	Nuc	#BP_Win	avgMFE	avgZ	avgED	SumZ	SumZ/#TotalWindows	BPs= 4
nt-1245	-	C	120	-	-	-	-	-
1245	NoBP	C	12	-42.22	-0.8	30.0	-9.55	-0.08
1245	1216	G	1	-43.1	-0.86	26.49	-0.86	-0.01
1245	1197	G	12	-43.72	-0.8	17.06	-9.65	-0.08
1245	1164	G	3	-40.57	-0.63	23.74	-1.89	-0.02
1245	1270	G	92	-35.21	-1.8	18.09	-165.53	-1.38

i-nuc	BP(j)	Nuc	#BP_Win	avgMFE	avgZ	avgED	SumZ	SumZ/#TotalWindows	BPs= 2
nt-1246	-	U	120	-	-	-	-	-
1246	NoBP	U	14	-41.84	-0.76	28.59	-10.69	-0.09
1246	1196	A	12	-43.72	-0.8	17.06	-9.65	-0.08
1246	1269	A	94	-35.11	-1.77	18.3	-166.26	-1.39

i-nuc	BP(j)	Nuc	#BP_Win	avgMFE	avgZ	avgED	SumZ	SumZ/#TotalWindows	BPs= 2
nt-1247	-	U	120	-	-	-	-	-
1247	NoBP	U	13	-41.59	-0.74	28.87	-9.64	-0.08
1247	1195	A	12	-43.72	-0.8	17.06	-9.65	-0.08
1247	1268	G	95	-34.95	-1.75	18.39	-165.88	-1.38

i-nuc	BP(j)	Nuc	#BP_Win	avgMFE	avgZ	avgED	SumZ	SumZ/#TotalWindows	BPs= 3
nt-1248	-	U	120	-	-	-	-	-
1248	NoBP	U	7	-39.37	-0.74	25.29	-5.16	-0.04
1248	1194	A	12	-43.72	-0.8	17.06	-9.65	-0.08
1248	1181	A	5	-40.22	-0.59	32.45	-2.97	-0.02
1248	1267	A	96	-35.0	-1.73	18.65	-166.18	-1.38

i-nuc	BP(j)	Nuc	#BP_Win	avgMFE	avgZ	avgED	SumZ	SumZ/#TotalWindows	BPs= 4
nt-1249	-	G	120	-	-	-	-	-
1249	NoBP	G	7	-38.01	-0.72	21.26	-5.01	-0.04
1249	1193	C	9	-43.14	-0.75	18.66	-6.73	-0.06
1249	1180	C	5	-40.22	-0.59	32.45	-2.97	-0.02
1249	1162	C	3	-40.57	-0.63	23.74	-1.89	-0.02
1249	1266	C	96	-35.0	-1.73	18.65	-166.18	-1.38

i-nuc	BP(j)	Nuc	#BP_Win	avgMFE	avgZ	avgED	SumZ	SumZ/#TotalWindows	BPs= 6
nt-1250	-	G	120	-	-	-	-	-
1250	NoBP	G	1	-43.1	-0.86	26.49	-0.86	-0.01
1250	1192	C	9	-43.14	-0.75	18.66	-6.73	-0.06
1250	1193	C	3	-45.47	-0.97	12.23	-2.92	-0.02
1250	1179	C	5	-40.22	-0.59	32.45	-2.97	-0.02
1250	1161	C	3	-40.57	-0.63	23.74	-1.89	-0.02
1250	1265	C	96	-35.0	-1.73	18.65	-166.18	-1.38
1250	1367	U	3	-20.5	0.05	33.02	0.15	0.0

i-nuc	BP(j)	Nuc	#BP_Win	avgMFE	avgZ	avgED	SumZ	SumZ/#TotalWindows	BPs= 6
nt-1251	-	G	120	-	-	-	-	-
1251	1191	C	9	-43.14	-0.75	18.66	-6.73	-0.06
1251	1192	C	3	-45.47	-0.97	12.23	-2.92	-0.02
1251	1178	C	5	-40.22	-0.59	32.45	-2.97	-0.02
1251	1160	U	3	-40.57	-0.63	23.74	-1.89	-0.02
1251	1264	U	96	-35.0	-1.73	18.65	-166.18	-1.38
1251	1366	C	4	-20.3	-0.04	34.93	-0.14	-0.0

i-nuc	BP(j)	Nuc	#BP_Win	avgMFE	avgZ	avgED	SumZ	SumZ/#TotalWindows	BPs= 5
nt-1252	-	G	120	-	-	-	-	-
1252	NoBP	G	102	-35.36	-1.67	19.22	-170.37	-1.42
1252	1190	U	7	-42.73	-0.63	20.77	-4.43	-0.04
1252	1191	C	3	-45.47	-0.97	12.23	-2.92	-0.02
1252	1159	C	3	-40.57	-0.63	23.74	-1.89	-0.02
1252	1365	C	4	-20.3	-0.04	34.93	-0.14	-0.0
1252	1331	U	1	-17.9	-0.05	21.95	-0.05	-0.0

i-nuc	BP(j)	Nuc	#BP_Win	avgMFE	avgZ	avgED	SumZ	SumZ/#TotalWindows	BPs= 5
nt-1253	-	A	120	-	-	-	-	-
1253	NoBP	A	13	-39.71	-0.54	25.65	-7.08	-0.06
1253	1190	U	3	-45.47	-0.97	12.23	-2.92	-0.02
1253	1158	U	3	-40.57	-0.63	23.74	-1.89	-0.02
1253	1262	U	96	-35.0	-1.73	18.65	-166.18	-1.38
1253	1364	U	4	-20.3	-0.04	34.93	-0.14	-0.0
1253	1330	U	1	-17.9	-0.05	21.95	-0.05	-0.0

i-nuc	BP(j)	Nuc	#BP_Win	avgMFE	avgZ	avgED	SumZ	SumZ/#TotalWindows	BPs= 6
nt-1254	-	G	120	-	-	-	-	-
1254	NoBP	G	6	-42.22	-0.53	22.89	-3.18	-0.03
1254	1189	C	3	-45.47	-0.97	12.23	-2.92	-0.02
1254	1175	C	5	-40.22	-0.59	32.45	-2.97	-0.02
1254	1157	C	3	-40.57	-0.63	23.74	-1.89	-0.02
1254	1261	U	96	-35.0	-1.73	18.65	-166.18	-1.38
1254	1363	U	4	-20.3	-0.04	34.93	-0.14	-0.0
1254	1329	U	3	-16.43	0.23	27.04	0.69	0.01

i-nuc	BP(j)	Nuc	#BP_Win	avgMFE	avgZ	avgED	SumZ	SumZ/#TotalWindows	BPs= 5
nt-1255	-	A	120	-	-	-	-	-
1255	NoBP	A	9	-39.86	-0.52	22.46	-4.7	-0.04
1255	1174	U	5	-40.22	-0.59	32.45	-2.97	-0.02
1255	1156	U	3	-40.57	-0.63	23.74	-1.89	-0.02
1255	1260	U	96	-35.0	-1.73	18.65	-166.18	-1.38
1255	1362	U	4	-20.3	-0.04	34.93	-0.14	-0.0
1255	1328	U	3	-16.43	0.23	27.04	0.69	0.01

i-nuc	BP(j)	Nuc	#BP_Win	avgMFE	avgZ	avgED	SumZ	SumZ/#TotalWindows	BPs= 4
nt-1256	-	U	120	-	-	-	-	-
1256	NoBP	U	105	-35.12	-1.61	19.26	-169.42	-1.41
1256	1173	A	5	-40.22	-0.59	32.45	-2.97	-0.02
1256	1155	G	3	-40.57	-0.63	23.74	-1.89	-0.02
1256	1361	A	4	-20.3	-0.04	34.93	-0.14	-0.0
1256	1327	A	3	-16.43	0.23	27.04	0.69	0.01

i-nuc	BP(j)	Nuc	#BP_Win	avgMFE	avgZ	avgED	SumZ	SumZ/#TotalWindows	BPs= 2
nt-1257	-	A	120	-	-	-	-	-
1257	NoBP	A	113	-35.22	-1.53	20.22	-172.67	-1.44
1257	1360	U	4	-20.3	-0.04	34.93	-0.14	-0.0
1257	1326	U	3	-16.43	0.23	27.04	0.69	0.01

i-nuc	BP(j)	Nuc	#BP_Win	avgMFE	avgZ	avgED	SumZ	SumZ/#TotalWindows	BPs= 2
nt-1258	-	A	119	-	-	-	-	-
1258	NoBP	A	113	-34.46	-1.51	20.69	-170.09	-1.43
1258	1153	U	3	-40.57	-0.63	23.74	-1.89	-0.02
1258	1325	U	3	-16.43	0.23	27.04	0.69	0.01

i-nuc	BP(j)	Nuc	#BP_Win	avgMFE	avgZ	avgED	SumZ	SumZ/#TotalWindows	BPs= 2
nt-1259	-	U	118	-	-	-	-	-
1259	NoBP	U	112	-34.38	-1.51	20.68	-169.47	-1.44
1259	1152	A	3	-40.57	-0.63	23.74	-1.89	-0.02
1259	1324	A	3	-16.43	0.23	27.04	0.69	0.01

i-nuc	BP(j)	Nuc	#BP_Win	avgMFE	avgZ	avgED	SumZ	SumZ/#TotalWindows	BPs= 3
nt-1260	-	U	117	-	-	-	-	-
1260	NoBP	U	15	-29.92	-0.2	33.34	-3.04	-0.03
1260	1151	G	3	-40.57	-0.63	23.74	-1.89	-0.02
1260	1255	A	96	-35.0	-1.73	18.65	-166.18	-1.42
1260	1323	G	3	-16.43	0.23	27.04	0.69	0.01

i-nuc	BP(j)	Nuc	#BP_Win	avgMFE	avgZ	avgED	SumZ	SumZ/#TotalWindows	BPs= 2
nt-1261	-	U	116	-	-	-	-	-
1261	NoBP	U	17	-26.86	-0.12	32.89	-2.05	-0.02
1261	1150	G	3	-40.57	-0.63	23.74	-1.89	-0.02
1261	1254	G	96	-35.0	-1.73	18.65	-166.18	-1.43

i-nuc	BP(j)	Nuc	#BP_Win	avgMFE	avgZ	avgED	SumZ	SumZ/#TotalWindows	BPs= 2
nt-1262	-	U	115	-	-	-	-	-
1262	NoBP	U	16	-25.94	-0.1	33.68	-1.62	-0.01
1262	1149	A	3	-40.57	-0.63	23.74	-1.89	-0.02
1262	1253	A	96	-35.0	-1.73	18.65	-166.18	-1.45

i-nuc	BP(j)	Nuc	#BP_Win	avgMFE	avgZ	avgED	SumZ	SumZ/#TotalWindows	BPs= 3
nt-1263	-	G	114	-	-	-	-	-
1263	NoBP	G	104	-34.01	-1.59	19.79	-164.98	-1.45
1263	1148	C	3	-40.57	-0.63	23.74	-1.89	-0.02
1263	1166	C	3	-38.57	-0.7	38.12	-2.1	-0.02
1263	1272	C	4	-20.3	-0.04	34.93	-0.14	-0.0

i-nuc	BP(j)	Nuc	#BP_Win	avgMFE	avgZ	avgED	SumZ	SumZ/#TotalWindows	BPs= 3
nt-1264	-	U	113	-	-	-	-	-
1264	NoBP	U	10	-25.69	-0.03	30.9	-0.28	-0.0
1264	1251	G	96	-35.0	-1.73	18.65	-166.18	-1.47
1264	1165	A	3	-38.57	-0.7	38.12	-2.1	-0.02
1264	1271	A	4	-20.3	-0.04	34.93	-0.14	-0.0

i-nuc	BP(j)	Nuc	#BP_Win	avgMFE	avgZ	avgED	SumZ	SumZ/#TotalWindows	BPs= 4
nt-1265	-	C	112	-	-	-	-	-
1265	NoBP	C	6	-27.68	-0.09	31.64	-0.54	-0.0
1265	1250	G	96	-35.0	-1.73	18.65	-166.18	-1.48
1265	1164	G	3	-38.57	-0.7	38.12	-2.1	-0.02
1265	1270	G	4	-20.3	-0.04	34.93	-0.14	-0.0
1265	1317	G	3	-16.43	0.23	27.04	0.69	0.01

i-nuc	BP(j)	Nuc	#BP_Win	avgMFE	avgZ	avgED	SumZ	SumZ/#TotalWindows	BPs= 2
nt-1266	-	C	111	-	-	-	-	-
1266	NoBP	C	12	-26.86	-0.19	35.28	-2.24	-0.02
1266	1249	G	96	-35.0	-1.73	18.65	-166.18	-1.5
1266	1316	G	3	-16.43	0.23	27.04	0.69	0.01

i-nuc	BP(j)	Nuc	#BP_Win	avgMFE	avgZ	avgED	SumZ	SumZ/#TotalWindows	BPs= 3
nt-1267	-	A	110	-	-	-	-	-
1267	NoBP	A	9	-22.6	0.0	36.67	0.04	0.0
1267	1248	U	96	-35.0	-1.73	18.65	-166.18	-1.51
1267	1160	U	2	-39.1	-0.79	36.2	-1.58	-0.01
1267	1315	U	3	-16.43	0.23	27.04	0.69	0.01

i-nuc	BP(j)	Nuc	#BP_Win	avgMFE	avgZ	avgED	SumZ	SumZ/#TotalWindows	BPs= 5
nt-1268	-	G	109	-	-	-	-	-
1268	NoBP	G	5	-24.14	-0.09	36.62	-0.44	-0.0
1268	1247	U	95	-34.95	-1.75	18.39	-165.88	-1.52
1268	1159	C	2	-39.1	-0.79	36.2	-1.58	-0.01
1268	1161	C	1	-37.5	-0.52	41.97	-0.52	-0.0
1268	1314	C	3	-16.43	0.23	27.04	0.69	0.01
1268	1372	U	3	-14.8	0.45	39.53	1.35	0.01

i-nuc	BP(j)	Nuc	#BP_Win	avgMFE	avgZ	avgED	SumZ	SumZ/#TotalWindows	BPs= 5
nt-1269	-	A	108	-	-	-	-	-
1269	1246	U	94	-35.11	-1.77	18.3	-166.26	-1.54
1269	1158	U	2	-39.1	-0.79	36.2	-1.58	-0.01
1269	1160	U	1	-37.5	-0.52	41.97	-0.52	-0.0
1269	NoBP	A	5	-20.2	0.05	33.18	0.24	0.0
1269	1313	U	3	-16.43	0.23	27.04	0.69	0.01
1269	1371	U	3	-14.8	0.45	39.53	1.35	0.01

i-nuc	BP(j)	Nuc	#BP_Win	avgMFE	avgZ	avgED	SumZ	SumZ/#TotalWindows	BPs= 5
nt-1270	-	G	107	-	-	-	-	-
1270	1245	C	92	-35.21	-1.8	18.09	-165.53	-1.55
1270	1157	C	2	-39.1	-0.79	36.2	-1.58	-0.01
1270	1159	C	1	-37.5	-0.52	41.97	-0.52	-0.0
1270	NoBP	G	5	-18.04	0.2	24.64	0.99	0.01
1270	1265	C	4	-20.3	-0.04	34.93	-0.14	-0.0
1270	1370	C	3	-14.8	0.45	39.53	1.35	0.01

i-nuc	BP(j)	Nuc	#BP_Win	avgMFE	avgZ	avgED	SumZ	SumZ/#TotalWindows	BPs= 5
nt-1271	-	A	106	-	-	-	-	-
1271	1244	U	90	-35.26	-1.82	18.14	-163.46	-1.54
1271	1156	U	2	-39.1	-0.79	36.2	-1.58	-0.01
1271	1158	U	1	-37.5	-0.52	41.97	-0.52	-0.0
1271	NoBP	A	6	-19.03	-0.0	22.46	-0.0	-0.0
1271	1264	U	4	-20.3	-0.04	34.93	-0.14	-0.0
1271	1369	U	3	-14.8	0.45	39.53	1.35	0.01

i-nuc	BP(j)	Nuc	#BP_Win	avgMFE	avgZ	avgED	SumZ	SumZ/#TotalWindows	BPs= 3
nt-1272	-	C	105	-	-	-	-	-
1272	NoBP	C	21	-27.75	-0.44	28.4	-9.3	-0.09
1272	1155	G	1	-40.6	-1.1	29.3	-1.1	-0.01
1272	1242	G	79	-35.21	-1.93	17.14	-152.44	-1.45
1272	1263	G	4	-20.3	-0.04	34.93	-0.14	-0.0

i-nuc	BP(j)	Nuc	#BP_Win	avgMFE	avgZ	avgED	SumZ	SumZ/#TotalWindows	BPs= 1
nt-1273	-	C	104	-	-	-	-	-
1273	NoBP	C	25	-26.46	-0.36	29.77	-9.11	-0.09
1273	1241	G	79	-35.21	-1.93	17.14	-152.44	-1.47

i-nuc	BP(j)	Nuc	#BP_Win	avgMFE	avgZ	avgED	SumZ	SumZ/#TotalWindows	BPs= 0
nt-1274	-	U	103	-	-	-	-	-
1274	NoBP	U	103	-33.01	-1.55	19.99	-160.09	-1.55

i-nuc	BP(j)	Nuc	#BP_Win	avgMFE	avgZ	avgED	SumZ	SumZ/#TotalWindows	BPs= 0
nt-1275	-	U	102	-	-	-	-	-
1275	NoBP	U	102	-32.93	-1.56	19.9	-158.99	-1.56

i-nuc	BP(j)	Nuc	#BP_Win	avgMFE	avgZ	avgED	SumZ	SumZ/#TotalWindows	BPs= 1
nt-1276	-	U	101	-	-	-	-	-
1276	NoBP	U	28	-25.31	-0.56	25.21	-15.7	-0.16
1276	1237	A	73	-35.79	-1.96	17.55	-142.81	-1.41

i-nuc	BP(j)	Nuc	#BP_Win	avgMFE	avgZ	avgED	SumZ	SumZ/#TotalWindows	BPs= 1
nt-1277	-	C	100	-	-	-	-	-
1277	NoBP	C	27	-24.86	-0.56	24.59	-15.18	-0.15
1277	1236	G	73	-35.79	-1.96	17.55	-142.81	-1.43

i-nuc	BP(j)	Nuc	#BP_Win	avgMFE	avgZ	avgED	SumZ	SumZ/#TotalWindows	BPs= 1
nt-1278	-	U	99	-	-	-	-	-
1278	NoBP	U	26	-24.38	-0.56	23.97	-14.69	-0.15
1278	1235	A	73	-35.79	-1.96	17.55	-142.81	-1.44

i-nuc	BP(j)	Nuc	#BP_Win	avgMFE	avgZ	avgED	SumZ	SumZ/#TotalWindows	BPs= 1
nt-1279	-	A	98	-	-	-	-	-
1279	1234	U	72	-35.92	-1.97	17.42	-141.78	-1.45
1279	NoBP	A	26	-23.98	-0.59	23.71	-15.25	-0.16

i-nuc	BP(j)	Nuc	#BP_Win	avgMFE	avgZ	avgED	SumZ	SumZ/#TotalWindows	BPs= 1
nt-1280	-	A	97	-	-	-	-	-
1280	NoBP	A	28	-24.65	-0.63	23.34	-17.78	-0.18
1280	1233	U	69	-35.97	-2.01	17.3	-138.55	-1.43

i-nuc	BP(j)	Nuc	#BP_Win	avgMFE	avgZ	avgED	SumZ	SumZ/#TotalWindows	BPs= 0
nt-1281	-	C	96	-	-	-	-	-
1281	NoBP	C	96	-32.64	-1.62	19.03	-155.37	-1.62

i-nuc	BP(j)	Nuc	#BP_Win	avgMFE	avgZ	avgED	SumZ	SumZ/#TotalWindows	BPs= 2
nt-1282	-	G	95	-	-	-	-	-
1282	NoBP	G	29	-24.04	-0.7	23.75	-20.32	-0.21
1282	1232	C	59	-37.35	-2.1	16.23	-123.7	-1.3
1282	1304	C	7	-27.9	-1.52	21.36	-10.66	-0.11

i-nuc	BP(j)	Nuc	#BP_Win	avgMFE	avgZ	avgED	SumZ	SumZ/#TotalWindows	BPs= 2
nt-1283	-	U	94	-	-	-	-	-
1283	NoBP	U	28	-23.56	-0.71	23.57	-19.79	-0.21
1283	1231	G	59	-37.35	-2.1	16.23	-123.7	-1.32
1283	1303	A	7	-27.9	-1.52	21.36	-10.66	-0.11

i-nuc	BP(j)	Nuc	#BP_Win	avgMFE	avgZ	avgED	SumZ	SumZ/#TotalWindows	BPs= 1
nt-1284	-	A	93	-	-	-	-	-
1284	NoBP	A	86	-32.86	-1.66	18.48	-142.93	-1.54
1284	1302	U	7	-27.9	-1.52	21.36	-10.66	-0.11

i-nuc	BP(j)	Nuc	#BP_Win	avgMFE	avgZ	avgED	SumZ	SumZ/#TotalWindows	BPs= 1
nt-1285	-	U	92	-	-	-	-	-
1285	NoBP	U	85	-32.8	-1.67	18.37	-142.11	-1.54
1285	1301	G	7	-27.9	-1.52	21.36	-10.66	-0.12

i-nuc	BP(j)	Nuc	#BP_Win	avgMFE	avgZ	avgED	SumZ	SumZ/#TotalWindows	BPs= 1
nt-1286	-	U	91	-	-	-	-	-
1286	NoBP	U	72	-34.87	-1.93	17.55	-138.81	-1.53
1286	1355	A	19	-22.92	-0.69	22.13	-13.13	-0.14

i-nuc	BP(j)	Nuc	#BP_Win	avgMFE	avgZ	avgED	SumZ	SumZ/#TotalWindows	BPs= 1
nt-1287	-	C	90	-	-	-	-	-
1287	NoBP	C	71	-34.83	-1.94	17.41	-137.87	-1.53
1287	1354	G	19	-22.92	-0.69	22.13	-13.13	-0.15

i-nuc	BP(j)	Nuc	#BP_Win	avgMFE	avgZ	avgED	SumZ	SumZ/#TotalWindows	BPs= 3
nt-1288	-	A	89	-	-	-	-	-
1288	NoBP	A	60	-36.51	-2.12	16.32	-126.93	-1.43
1288	1298	U	7	-27.9	-1.52	21.36	-10.66	-0.12
1288	1353	U	19	-22.92	-0.69	22.13	-13.13	-0.15
1288	1309	U	3	-16.43	0.23	27.04	0.69	0.01

i-nuc	BP(j)	Nuc	#BP_Win	avgMFE	avgZ	avgED	SumZ	SumZ/#TotalWindows	BPs= 4
nt-1289	-	U	88	-	-	-	-	-
1289	NoBP	U	8	-31.33	-1.2	25.76	-9.62	-0.11
1289	1226	A	51	-37.31	-2.28	14.63	-116.31	-1.32
1289	1297	A	7	-27.9	-1.52	21.36	-10.66	-0.12
1289	1352	G	19	-22.92	-0.69	22.13	-13.13	-0.15
1289	1308	A	3	-16.43	0.23	27.04	0.69	0.01

i-nuc	BP(j)	Nuc	#BP_Win	avgMFE	avgZ	avgED	SumZ	SumZ/#TotalWindows	BPs= 4
nt-1290	-	G	87	-	-	-	-	-
1290	NoBP	G	21	-24.31	-0.71	22.38	-14.93	-0.17
1290	1225	C	51	-37.31	-2.28	14.63	-116.31	-1.34
1290	1232	C	5	-27.56	-1.36	26.0	-6.79	-0.08
1290	1296	U	7	-27.9	-1.52	21.36	-10.66	-0.12
1290	1307	C	3	-16.43	0.23	27.04	0.69	0.01

i-nuc	BP(j)	Nuc	#BP_Win	avgMFE	avgZ	avgED	SumZ	SumZ/#TotalWindows	BPs= 5
nt-1291	-	C	86	-	-	-	-	-
1291	NoBP	C	1	-37.6	-0.88	25.23	-0.88	-0.01
1291	1224	G	51	-37.31	-2.28	14.63	-116.31	-1.35
1291	1231	G	5	-27.56	-1.36	26.0	-6.79	-0.08
1291	1295	G	7	-27.9	-1.52	21.36	-10.66	-0.12
1291	1350	G	19	-22.92	-0.69	22.13	-13.13	-0.15
1291	1306	G	3	-16.43	0.23	27.04	0.69	0.01

i-nuc	BP(j)	Nuc	#BP_Win	avgMFE	avgZ	avgED	SumZ	SumZ/#TotalWindows	BPs= 3
nt-1292	-	C	85	-	-	-	-	-
1292	1223	G	51	-37.31	-2.28	14.63	-116.31	-1.37
1292	1230	G	5	-27.56	-1.36	26.0	-6.79	-0.08
1292	NoBP	C	10	-24.46	-1.0	23.06	-9.97	-0.12
1292	1349	G	19	-22.92	-0.69	22.13	-13.13	-0.15

i-nuc	BP(j)	Nuc	#BP_Win	avgMFE	avgZ	avgED	SumZ	SumZ/#TotalWindows	BPs= 3
nt-1293	-	U	84	-	-	-	-	-
1293	1222	G	49	-37.41	-2.3	14.59	-112.91	-1.34
1293	NoBP	U	11	-25.01	-1.09	22.08	-12.02	-0.14
1293	1229	A	5	-27.56	-1.36	26.0	-6.79	-0.08
1293	1348	A	19	-22.92	-0.69	22.13	-13.13	-0.16

i-nuc	BP(j)	Nuc	#BP_Win	avgMFE	avgZ	avgED	SumZ	SumZ/#TotalWindows	BPs= 3
nt-1294	-	U	83	-	-	-	-	-
1294	1221	A	47	-37.47	-2.32	14.67	-109.24	-1.32
1294	1305	A	5	-22.16	-0.65	21.02	-3.27	-0.04
1294	NoBP	U	12	-27.76	-1.45	23.29	-17.45	-0.21
1294	1347	A	19	-22.92	-0.69	22.13	-13.13	-0.16

i-nuc	BP(j)	Nuc	#BP_Win	avgMFE	avgZ	avgED	SumZ	SumZ/#TotalWindows	BPs= 5
nt-1295	-	G	82	-	-	-	-	-
1295	1220	C	45	-37.5	-2.34	14.85	-105.13	-1.28
1295	NoBP	G	1	-31.6	-2.11	11.91	-2.11	-0.03
1295	1304	C	5	-22.16	-0.65	21.02	-3.27	-0.04
1295	1227	C	2	-27.5	-1.3	24.78	-2.6	-0.03
1295	1344	C	22	-23.55	-0.79	22.77	-17.32	-0.21
1295	1291	C	7	-27.9	-1.52	21.36	-10.66	-0.13

i-nuc	BP(j)	Nuc	#BP_Win	avgMFE	avgZ	avgED	SumZ	SumZ/#TotalWindows	BPs= 5
nt-1296	-	U	81	-	-	-	-	-
1296	NoBP	U	28	-36.01	-2.2	13.41	-61.53	-0.76
1296	1214	G	17	-39.21	-2.53	17.69	-43.02	-0.53
1296	1303	A	5	-22.16	-0.65	21.02	-3.27	-0.04
1296	1226	A	2	-27.5	-1.3	24.78	-2.6	-0.03
1296	1343	G	22	-23.55	-0.79	22.77	-17.32	-0.21
1296	1290	G	7	-27.9	-1.52	21.36	-10.66	-0.13

i-nuc	BP(j)	Nuc	#BP_Win	avgMFE	avgZ	avgED	SumZ	SumZ/#TotalWindows	BPs= 4
nt-1297	-	A	80	-	-	-	-	-
1297	NoBP	A	29	-35.13	-2.11	14.51	-61.3	-0.77
1297	1213	U	17	-39.21	-2.53	17.69	-43.02	-0.54
1297	1302	U	5	-22.16	-0.65	21.02	-3.27	-0.04
1297	1342	U	22	-23.55	-0.79	22.77	-17.32	-0.22
1297	1289	U	7	-27.9	-1.52	21.36	-10.66	-0.13

i-nuc	BP(j)	Nuc	#BP_Win	avgMFE	avgZ	avgED	SumZ	SumZ/#TotalWindows	BPs= 3
nt-1298	-	U	79	-	-	-	-	-
1298	NoBP	U	54	-29.12	-1.44	18.69	-77.61	-0.98
1298	1212	G	17	-39.21	-2.53	17.69	-43.02	-0.54
1298	1218	G	1	-32.8	-1.82	12.48	-1.82	-0.02
1298	1288	A	7	-27.9	-1.52	21.36	-10.66	-0.13

i-nuc	BP(j)	Nuc	#BP_Win	avgMFE	avgZ	avgED	SumZ	SumZ/#TotalWindows	BPs= 2
nt-1299	-	U	78	-	-	-	-	-
1299	NoBP	U	60	-28.75	-1.43	19.2	-85.7	-1.1
1299	1211	G	17	-39.21	-2.53	17.69	-43.02	-0.55
1299	1217	A	1	-32.8	-1.82	12.48	-1.82	-0.02

i-nuc	BP(j)	Nuc	#BP_Win	avgMFE	avgZ	avgED	SumZ	SumZ/#TotalWindows	BPs= 2
nt-1300	-	U	77	-	-	-	-	-
1300	NoBP	U	59	-28.53	-1.41	19.37	-83.07	-1.08
1300	1210	A	17	-39.21	-2.53	17.69	-43.02	-0.56
1300	1216	G	1	-32.8	-1.82	12.48	-1.82	-0.02

i-nuc	BP(j)	Nuc	#BP_Win	avgMFE	avgZ	avgED	SumZ	SumZ/#TotalWindows	BPs= 3
nt-1301	-	G	76	-	-	-	-	-
1301	NoBP	G	51	-28.39	-1.38	18.96	-70.35	-0.93
1301	1209	C	17	-39.21	-2.53	17.69	-43.02	-0.57
1301	1215	U	1	-32.8	-1.82	12.48	-1.82	-0.02
1301	1285	U	7	-27.9	-1.52	21.36	-10.66	-0.14

i-nuc	BP(j)	Nuc	#BP_Win	avgMFE	avgZ	avgED	SumZ	SumZ/#TotalWindows	BPs= 6
nt-1302	-	U	75	-	-	-	-	-
1302	NoBP	U	13	-32.64	-2.03	17.11	-26.37	-0.35
1302	1208	A	17	-39.21	-2.53	17.69	-43.02	-0.57
1302	1216	G	10	-35.49	-2.14	11.28	-21.42	-0.29
1302	1214	G	1	-32.8	-1.82	12.48	-1.82	-0.02
1302	1297	A	5	-22.16	-0.65	21.02	-3.27	-0.04
1302	1337	A	22	-23.55	-0.79	22.77	-17.32	-0.23
1302	1284	A	7	-27.9	-1.52	21.36	-10.66	-0.14

i-nuc	BP(j)	Nuc	#BP_Win	avgMFE	avgZ	avgED	SumZ	SumZ/#TotalWindows	BPs= 6
nt-1303	-	A	74	-	-	-	-	-
1303	1207	U	17	-39.21	-2.53	17.69	-43.02	-0.58
1303	1215	U	10	-35.49	-2.14	11.28	-21.42	-0.29
1303	NoBP	A	12	-32.07	-2.03	16.37	-24.4	-0.33
1303	1213	U	1	-32.8	-1.82	12.48	-1.82	-0.02
1303	1296	U	5	-22.16	-0.65	21.02	-3.27	-0.04
1303	1336	U	22	-23.55	-0.79	22.77	-17.32	-0.23
1303	1283	U	7	-27.9	-1.52	21.36	-10.66	-0.14

i-nuc	BP(j)	Nuc	#BP_Win	avgMFE	avgZ	avgED	SumZ	SumZ/#TotalWindows	BPs= 6
nt-1304	-	C	73	-	-	-	-	-
1304	NoBP	C	18	-34.14	-2.06	17.93	-37.12	-0.51
1304	1202	G	10	-39.79	-2.84	15.14	-28.4	-0.39
1304	1214	G	10	-35.49	-2.14	11.28	-21.42	-0.29
1304	1212	G	1	-32.8	-1.82	12.48	-1.82	-0.02
1304	1295	G	5	-22.16	-0.65	21.02	-3.27	-0.04
1304	1335	G	22	-23.55	-0.79	22.77	-17.32	-0.24
1304	1282	G	7	-27.9	-1.52	21.36	-10.66	-0.15

i-nuc	BP(j)	Nuc	#BP_Win	avgMFE	avgZ	avgED	SumZ	SumZ/#TotalWindows	BPs= 4
nt-1305	-	A	72	-	-	-	-	-
1305	NoBP	A	25	-32.14	-1.9	18.64	-47.53	-0.66
1305	1201	U	10	-39.79	-2.84	15.14	-28.4	-0.39
1305	1213	U	10	-35.49	-2.14	11.28	-21.42	-0.3
1305	1294	U	5	-22.16	-0.65	21.02	-3.27	-0.05
1305	1334	U	22	-23.55	-0.79	22.77	-17.32	-0.24

i-nuc	BP(j)	Nuc	#BP_Win	avgMFE	avgZ	avgED	SumZ	SumZ/#TotalWindows	BPs= 4
nt-1306	-	G	71	-	-	-	-	-
1306	NoBP	G	40	-28.8	-1.36	19.06	-54.43	-0.77
1306	1200	C	10	-39.79	-2.84	15.14	-28.4	-0.4
1306	1219	C	2	-33.2	-1.54	22.94	-3.09	-0.04
1306	1336	U	16	-30.02	-1.91	17.24	-30.56	-0.43
1306	1291	C	3	-16.43	0.23	27.04	0.69	0.01

i-nuc	BP(j)	Nuc	#BP_Win	avgMFE	avgZ	avgED	SumZ	SumZ/#TotalWindows	BPs= 5
nt-1307	-	C	70	-	-	-	-	-
1307	NoBP	C	29	-26.14	-1.06	21.54	-30.65	-0.44
1307	1199	G	10	-39.79	-2.84	15.14	-28.4	-0.41
1307	1211	G	9	-35.87	-2.19	11.25	-19.69	-0.28
1307	1218	G	2	-33.2	-1.54	22.94	-3.09	-0.04
1307	1335	G	17	-30.12	-1.91	17.3	-32.39	-0.46
1307	1290	G	3	-16.43	0.23	27.04	0.69	0.01

i-nuc	BP(j)	Nuc	#BP_Win	avgMFE	avgZ	avgED	SumZ	SumZ/#TotalWindows	BPs= 3
nt-1308	-	A	69	-	-	-	-	-
1308	NoBP	A	40	-28.65	-1.33	19.44	-53.25	-0.77
1308	1198	U	9	-40.01	-2.92	14.07	-26.28	-0.38
1308	1334	U	17	-30.12	-1.91	17.3	-32.39	-0.47
1308	1289	U	3	-16.43	0.23	27.04	0.69	0.01

i-nuc	BP(j)	Nuc	#BP_Win	avgMFE	avgZ	avgED	SumZ	SumZ/#TotalWindows	BPs= 3
nt-1309	-	U	68	-	-	-	-	-
1309	1197	G	8	-40.22	-3.0	13.93	-24.03	-0.35
1309	NoBP	U	40	-28.62	-1.33	19.18	-53.11	-0.78
1309	1333	A	17	-30.12	-1.91	17.3	-32.39	-0.48
1309	1288	A	3	-16.43	0.23	27.04	0.69	0.01

i-nuc	BP(j)	Nuc	#BP_Win	avgMFE	avgZ	avgED	SumZ	SumZ/#TotalWindows	BPs= 4
nt-1310	-	U	67	-	-	-	-	-
1310	1196	A	6	-40.53	-3.16	13.08	-18.95	-0.28
1310	NoBP	U	9	-29.37	-1.21	22.84	-10.93	-0.16
1310	1208	A	5	-36.88	-2.32	9.43	-11.58	-0.17
1310	1327	A	30	-26.16	-1.08	20.3	-32.52	-0.49
1310	1332	A	17	-30.12	-1.91	17.3	-32.39	-0.48

i-nuc	BP(j)	Nuc	#BP_Win	avgMFE	avgZ	avgED	SumZ	SumZ/#TotalWindows	BPs= 3
nt-1311	-	A	66	-	-	-	-	-
1311	NoBP	A	13	-33.4	-1.97	18.87	-25.6	-0.39
1311	1207	U	5	-36.88	-2.32	9.43	-11.58	-0.18
1311	1326	U	31	-26.39	-1.1	20.46	-34.07	-0.52
1311	1331	U	17	-30.12	-1.91	17.3	-32.39	-0.49

i-nuc	BP(j)	Nuc	#BP_Win	avgMFE	avgZ	avgED	SumZ	SumZ/#TotalWindows	BPs= 4
nt-1312	-	A	65	-	-	-	-	-
1312	NoBP	A	10	-32.71	-1.94	18.65	-19.39	-0.3
1312	1206	U	5	-36.88	-2.32	9.43	-11.58	-0.18
1312	1213	U	2	-33.2	-1.54	22.94	-3.09	-0.05
1312	1325	U	31	-26.39	-1.1	20.46	-34.07	-0.52
1312	1330	U	17	-30.12	-1.91	17.3	-32.39	-0.5

i-nuc	BP(j)	Nuc	#BP_Win	avgMFE	avgZ	avgED	SumZ	SumZ/#TotalWindows	BPs= 4
nt-1313	-	U	64	-	-	-	-	-
1313	NoBP	U	23	-32.57	-2.13	16.8	-49.1	-0.77
1313	1205	A	5	-36.88	-2.32	9.43	-11.58	-0.18
1313	1212	G	2	-33.2	-1.54	22.94	-3.09	-0.05
1313	1324	A	31	-26.39	-1.1	20.46	-34.07	-0.53
1313	1269	A	3	-16.43	0.23	27.04	0.69	0.01

i-nuc	BP(j)	Nuc	#BP_Win	avgMFE	avgZ	avgED	SumZ	SumZ/#TotalWindows	BPs= 4
nt-1314	-	C	63	-	-	-	-	-
1314	NoBP	C	22	-32.2	-2.08	16.98	-45.67	-0.72
1314	1204	G	5	-36.88	-2.32	9.43	-11.58	-0.18
1314	1211	G	2	-33.2	-1.54	22.94	-3.09	-0.05
1314	1323	G	31	-26.39	-1.1	20.46	-34.07	-0.54
1314	1268	G	3	-16.43	0.23	27.04	0.69	0.01

i-nuc	BP(j)	Nuc	#BP_Win	avgMFE	avgZ	avgED	SumZ	SumZ/#TotalWindows	BPs= 4
nt-1315	-	U	62	-	-	-	-	-
1315	NoBP	U	36	-28.04	-1.29	19.98	-46.32	-0.75
1315	1203	G	4	-37.17	-2.33	7.15	-9.33	-0.15
1315	1210	A	2	-33.2	-1.54	22.94	-3.09	-0.05
1315	1327	A	17	-30.12	-1.91	17.3	-32.39	-0.52
1315	1267	A	3	-16.43	0.23	27.04	0.69	0.01

i-nuc	BP(j)	Nuc	#BP_Win	avgMFE	avgZ	avgED	SumZ	SumZ/#TotalWindows	BPs= 3
nt-1316	-	G	61	-	-	-	-	-
1316	NoBP	G	39	-28.66	-1.35	18.84	-52.63	-0.86
1316	1209	C	2	-33.2	-1.54	22.94	-3.09	-0.05
1316	1326	U	17	-30.12	-1.91	17.3	-32.39	-0.53
1316	1266	C	3	-16.43	0.23	27.04	0.69	0.01

i-nuc	BP(j)	Nuc	#BP_Win	avgMFE	avgZ	avgED	SumZ	SumZ/#TotalWindows	BPs= 3
nt-1317	-	G	60	-	-	-	-	-
1317	NoBP	G	38	-28.16	-1.28	19.85	-48.53	-0.81
1317	1201	U	2	-37.5	-2.29	6.51	-4.58	-0.08
1317	1325	U	17	-30.12	-1.91	17.3	-32.39	-0.54
1317	1265	C	3	-16.43	0.23	27.04	0.69	0.01

i-nuc	BP(j)	Nuc	#BP_Win	avgMFE	avgZ	avgED	SumZ	SumZ/#TotalWindows	BPs= 1
nt-1318	-	U	59	-	-	-	-	-
1318	NoBP	U	42	-27.52	-1.19	19.84	-50.17	-0.85
1318	1324	A	17	-30.12	-1.91	17.3	-32.39	-0.55

i-nuc	BP(j)	Nuc	#BP_Win	avgMFE	avgZ	avgED	SumZ	SumZ/#TotalWindows	BPs= 0
nt-1319	-	A	58	-	-	-	-	-
1319	NoBP	A	58	-28.11	-1.39	19.01	-80.44	-1.39

i-nuc	BP(j)	Nuc	#BP_Win	avgMFE	avgZ	avgED	SumZ	SumZ/#TotalWindows	BPs= 0
nt-1320	-	A	57	-	-	-	-	-
1320	NoBP	A	57	-27.94	-1.37	19.22	-78.2	-1.37

i-nuc	BP(j)	Nuc	#BP_Win	avgMFE	avgZ	avgED	SumZ	SumZ/#TotalWindows	BPs= 0
nt-1321	-	U	56	-	-	-	-	-
1321	NoBP	U	56	-27.77	-1.35	19.46	-75.86	-1.35

i-nuc	BP(j)	Nuc	#BP_Win	avgMFE	avgZ	avgED	SumZ	SumZ/#TotalWindows	BPs= 0
nt-1322	-	U	55	-	-	-	-	-
1322	NoBP	U	55	-27.6	-1.34	19.7	-73.57	-1.34

i-nuc	BP(j)	Nuc	#BP_Win	avgMFE	avgZ	avgED	SumZ	SumZ/#TotalWindows	BPs= 2
nt-1323	-	G	54	-	-	-	-	-
1323	NoBP	G	20	-30.7	-1.89	17.93	-37.73	-0.7
1323	1314	C	31	-26.39	-1.1	20.46	-34.07	-0.63
1323	1260	U	3	-16.43	0.23	27.04	0.69	0.01

i-nuc	BP(j)	Nuc	#BP_Win	avgMFE	avgZ	avgED	SumZ	SumZ/#TotalWindows	BPs= 3
nt-1324	-	A	53	-	-	-	-	-
1324	NoBP	A	2	-33.2	-1.54	22.94	-3.09	-0.06
1324	1313	U	31	-26.39	-1.1	20.46	-34.07	-0.64
1324	1318	U	17	-30.12	-1.91	17.3	-32.39	-0.61
1324	1259	U	3	-16.43	0.23	27.04	0.69	0.01

i-nuc	BP(j)	Nuc	#BP_Win	avgMFE	avgZ	avgED	SumZ	SumZ/#TotalWindows	BPs= 3
nt-1325	-	U	52	-	-	-	-	-
1325	NoBP	U	1	-33.2	-1.52	24.37	-1.52	-0.03
1325	1312	A	31	-26.39	-1.1	20.46	-34.07	-0.66
1325	1317	G	17	-30.12	-1.91	17.3	-32.39	-0.62
1325	1258	A	3	-16.43	0.23	27.04	0.69	0.01

i-nuc	BP(j)	Nuc	#BP_Win	avgMFE	avgZ	avgED	SumZ	SumZ/#TotalWindows	BPs= 3
nt-1326	-	U	51	-	-	-	-	-
1326	1311	A	31	-26.39	-1.1	20.46	-34.07	-0.67
1326	1316	G	17	-30.12	-1.91	17.3	-32.39	-0.64
1326	1257	A	3	-16.43	0.23	27.04	0.69	0.01

i-nuc	BP(j)	Nuc	#BP_Win	avgMFE	avgZ	avgED	SumZ	SumZ/#TotalWindows	BPs= 3
nt-1327	-	A	50	-	-	-	-	-
1327	1310	U	30	-26.16	-1.08	20.3	-32.52	-0.65
1327	1315	U	17	-30.12	-1.91	17.3	-32.39	-0.65
1327	1256	U	3	-16.43	0.23	27.04	0.69	0.01

i-nuc	BP(j)	Nuc	#BP_Win	avgMFE	avgZ	avgED	SumZ	SumZ/#TotalWindows	BPs= 1
nt-1328	-	U	49	-	-	-	-	-
1328	NoBP	U	46	-27.45	-1.37	19.2	-63.08	-1.29
1328	1255	A	3	-16.43	0.23	27.04	0.69	0.01

i-nuc	BP(j)	Nuc	#BP_Win	avgMFE	avgZ	avgED	SumZ	SumZ/#TotalWindows	BPs= 1
nt-1329	-	U	48	-	-	-	-	-
1329	NoBP	U	45	-27.29	-1.36	19.3	-61.07	-1.27
1329	1254	G	3	-16.43	0.23	27.04	0.69	0.01

i-nuc	BP(j)	Nuc	#BP_Win	avgMFE	avgZ	avgED	SumZ	SumZ/#TotalWindows	BPs= 2
nt-1330	-	U	47	-	-	-	-	-
1330	NoBP	U	29	-24.57	-0.89	21.47	-25.87	-0.55
1330	1312	A	17	-30.12	-1.91	17.3	-32.39	-0.69
1330	1253	A	1	-17.9	-0.05	21.95	-0.05	-0.0

i-nuc	BP(j)	Nuc	#BP_Win	avgMFE	avgZ	avgED	SumZ	SumZ/#TotalWindows	BPs= 2
nt-1331	-	U	46	-	-	-	-	-
1331	NoBP	U	28	-24.2	-0.85	21.93	-23.67	-0.51
1331	1311	A	17	-30.12	-1.91	17.3	-32.39	-0.7
1331	1252	G	1	-17.9	-0.05	21.95	-0.05	-0.0

i-nuc	BP(j)	Nuc	#BP_Win	avgMFE	avgZ	avgED	SumZ	SumZ/#TotalWindows	BPs= 1
nt-1332	-	A	45	-	-	-	-	-
1332	NoBP	A	28	-23.67	-0.78	22.27	-21.9	-0.49
1332	1310	U	17	-30.12	-1.91	17.3	-32.39	-0.72

i-nuc	BP(j)	Nuc	#BP_Win	avgMFE	avgZ	avgED	SumZ	SumZ/#TotalWindows	BPs= 1
nt-1333	-	A	44	-	-	-	-	-
1333	NoBP	A	27	-23.36	-0.75	22.66	-20.17	-0.46
1333	1309	U	17	-30.12	-1.91	17.3	-32.39	-0.74

i-nuc	BP(j)	Nuc	#BP_Win	avgMFE	avgZ	avgED	SumZ	SumZ/#TotalWindows	BPs= 2
nt-1334	-	U	43	-	-	-	-	-
1334	NoBP	U	4	-20.23	-0.28	24.38	-1.13	-0.03
1334	1308	A	17	-30.12	-1.91	17.3	-32.39	-0.75
1334	1305	A	22	-23.55	-0.79	22.77	-17.32	-0.4

i-nuc	BP(j)	Nuc	#BP_Win	avgMFE	avgZ	avgED	SumZ	SumZ/#TotalWindows	BPs= 2
nt-1335	-	G	42	-	-	-	-	-
1335	1307	C	17	-30.12	-1.91	17.3	-32.39	-0.77
1335	1304	C	22	-23.55	-0.79	22.77	-17.32	-0.41
1335	NoBP	G	3	-16.43	0.23	27.04	0.69	0.02

i-nuc	BP(j)	Nuc	#BP_Win	avgMFE	avgZ	avgED	SumZ	SumZ/#TotalWindows	BPs= 2
nt-1336	-	U	41	-	-	-	-	-
1336	1306	G	16	-30.02	-1.91	17.24	-30.56	-0.75
1336	1303	A	22	-23.55	-0.79	22.77	-17.32	-0.42
1336	NoBP	U	3	-16.43	0.23	27.04	0.69	0.02

i-nuc	BP(j)	Nuc	#BP_Win	avgMFE	avgZ	avgED	SumZ	SumZ/#TotalWindows	BPs= 1
nt-1337	-	A	40	-	-	-	-	-
1337	NoBP	A	18	-27.54	-1.52	19.32	-27.38	-0.68
1337	1302	U	22	-23.55	-0.79	22.77	-17.32	-0.43

i-nuc	BP(j)	Nuc	#BP_Win	avgMFE	avgZ	avgED	SumZ	SumZ/#TotalWindows	BPs= 0
nt-1338	-	A	39	-	-	-	-	-
1338	NoBP	A	39	-25.12	-1.07	21.52	-41.92	-1.07

i-nuc	BP(j)	Nuc	#BP_Win	avgMFE	avgZ	avgED	SumZ	SumZ/#TotalWindows	BPs= 1
nt-1339	-	C	38	-	-	-	-	-
1339	NoBP	C	33	-24.36	-0.93	22.25	-30.82	-0.81
1339	1350	G	5	-28.24	-1.62	18.83	-8.1	-0.21

i-nuc	BP(j)	Nuc	#BP_Win	avgMFE	avgZ	avgED	SumZ	SumZ/#TotalWindows	BPs= 1
nt-1340	-	C	37	-	-	-	-	-
1340	NoBP	C	32	-24.05	-0.87	22.59	-27.86	-0.75
[truncated: 2,667 more chars]
