# Supplementary material for: Identification of MYC intron 2 regions that modulate expression
Source: PLoS One. 2024 Jan 18;19(1):e0296889. doi: 10.1371/journal.pone.0296889 (PMC10795982; doi:10.1371/journal.pone.0296889)
Supplement: S1 File — (ZIP) [file pone.0296889.s005.zip › S1_File_ScanFold2 data for species/Suppl_File_3_ScanFold2 data for species/MYCi2/tmpcl6z3mzi.structure_extracts.txt]

UserInput	.	RNA_sequence_secondary_structure	869	944	.	.	.	motif_1;sequence=CAUAACCCAGCUGUCUUUCCCUUUAUGAGACUCUUACCUUCAUGGUGAGAGGAGUAAGGGUGGCUGGCUAGAUUGG;structure=(.....(((((((......(((((((....((((((((.....))))))))..)))))))))))))).......));refoldedMFE=......(((((((((..(((((((((....((((((((.....))))))))..))))))).))..))).)).))));MFE(kcal/mol)=-27.4;z-score=-3.18;ED=14.94
UserInput	.	RNA_sequence_secondary_structure	996	1061	.	.	.	motif_2;sequence=GGCUGGAGUGCAGUGGCGCAAUCAACCUCCAACCCCCUGGUUCAAGAGAUUCUCCUGCCUCAGCCU;structure=(((((.((.((((.((.(.((((...((................)).)))))))))))))))))));refoldedMFE=(((((.((.((((.((.(.((((...((..((((....))))..)).)))))))))))))))))).;MFE(kcal/mol)=-21.3;z-score=-1.81;ED=7.91
UserInput	.	RNA_sequence_secondary_structure	1221	1295	.	.	.	motif_3;sequence=AGGGCACCAGGCUUAGAUGUGGCUCUUUGGGGAGAUAAUUUUGUCCAGAGACCUUUCUAACGUAUUCAUGCCUUG;structure=((((((....(((..............................................).)).....)))))));refoldedMFE=((((((....(((((((...((.((((((((.(((....))).))))))))))..))))).)).....)))))).;MFE(kcal/mol)=-26.1;z-score=-2.96;ED=2.69
