# Supplementary material for: Identification of MYC intron 2 regions that modulate expression
Source: PLoS One. 2024 Jan 18;19(1):e0296889. doi: 10.1371/journal.pone.0296889 (PMC10795982; doi:10.1371/journal.pone.0296889)
Supplement: S1 File — (ZIP) [file pone.0296889.s005.zip › S1_File_ScanFold2 data for species/Suppl_File_3_ScanFold2 data for species/MYCi2/tmpcl6z3mzi.Zavg_-1.ct]

1376	UserInput
1 G 0 2 0 1
2 U 1 3 0 2
3 A 2 4 0 3
4 A 3 5 0 4
5 G 4 6 0 5
6 C 5 7 0 6
7 G 6 8 0 7
8 A 7 9 0 8
9 A 8 10 0 9
10 G 9 11 0 10
11 C 10 12 0 11
12 C 11 13 0 12
13 C 12 14 0 13
14 G 13 15 129 14
15 C 14 16 0 15
16 C 15 17 0 16
17 C 16 18 0 17
18 A 17 19 0 18
19 G 18 20 82 19
20 G 19 21 81 20
21 C 20 22 80 21
22 C 21 23 79 22
23 U 22 24 78 23
24 G 23 25 77 24
25 U 24 26 76 25
26 C 25 27 0 26
27 A 26 28 0 27
28 A 27 29 0 28
29 A 28 30 74 29
30 A 29 31 73 30
31 G 30 32 72 31
32 U 31 33 71 32
33 G 32 34 70 33
34 G 33 35 69 34
35 G 34 36 0 35
36 C 35 37 0 36
37 G 36 38 0 37
38 G 37 39 0 38
39 C 38 40 0 39
40 U 39 41 0 40
41 G 40 42 0 41
42 G 41 43 0 42
43 A 42 44 0 43
44 U 43 45 0 44
45 A 44 46 0 45
46 C 45 47 0 46
47 C 46 48 0 47
48 U 47 49 0 48
49 U 48 50 0 49
50 U 49 51 0 50
51 C 50 52 0 51
52 C 51 53 0 52
53 C 52 54 0 53
54 A 53 55 0 54
55 U 54 56 0 55
56 U 55 57 0 56
57 U 56 58 0 57
58 U 57 59 0 58
59 C 58 60 0 59
60 A 59 61 0 60
61 U 60 62 0 61
62 U 61 63 0 62
63 G 62 64 0 63
64 G 63 65 0 64
65 C 64 66 0 65
66 A 65 67 0 66
67 G 66 68 0 67
68 C 67 69 0 68
69 U 68 70 34 69
70 U 69 71 33 70
71 A 70 72 32 71
72 U 71 73 31 72
73 U 72 74 30 73
74 U 73 75 29 74
75 A 74 76 0 75
76 A 75 77 25 76
77 C 76 78 24 77
78 G 77 79 23 78
79 G 78 80 22 79
80 G 79 81 21 80
81 C 80 82 20 81
82 C 81 83 19 82
83 A 82 84 0 83
84 C 83 85 0 84
85 U 84 86 0 85
86 C 85 87 0 86
87 U 86 88 0 87
88 U 87 89 0 88
89 A 88 90 0 89
90 U 89 91 0 90
91 U 90 92 0 91
92 A 91 93 0 92
93 G 92 94 0 93
94 G 93 95 0 94
95 A 94 96 0 95
96 A 95 97 0 96
97 G 96 98 134 97
98 G 97 99 0 98
99 A 98 100 0 99
100 G 99 101 0 100
101 A 100 102 0 101
102 G 101 103 0 102
103 A 102 104 0 103
104 U 103 105 0 104
105 A 104 106 0 105
106 G 105 107 0 106
107 C 106 108 0 107
108 A 107 109 0 108
109 G 108 110 0 109
110 A 109 111 0 110
111 U 110 112 0 111
112 C 111 113 0 112
113 U 112 114 0 113
114 G 113 115 222 114
115 G 114 116 221 115
116 A 115 117 0 116
117 G 116 118 220 117
118 A 117 119 0 118
119 G 118 120 218 119
120 A 119 121 217 120
121 U 120 122 216 121
122 U 121 123 0 122
123 U 122 124 0 123
124 G 123 125 0 124
125 G 124 126 0 125
126 G 125 127 0 126
127 A 126 128 0 127
128 G 127 129 0 128
129 C 128 130 14 129
130 U 129 131 0 130
131 C 130 132 0 131
132 A 131 133 0 132
133 U 132 134 0 133
134 C 133 135 97 134
135 A 134 136 0 135
136 C 135 137 0 136
137 C 136 138 0 137
138 U 137 139 0 138
139 C 138 140 0 139
140 U 139 141 0 140
141 G 140 142 0 141
142 A 141 143 0 142
143 A 142 144 0 143
144 A 143 145 0 144
145 C 144 146 0 145
146 C 145 147 0 146
147 U 146 148 0 147
148 U 147 149 0 148
149 G 148 150 0 149
150 G 149 151 0 150
151 G 150 152 0 151
152 C 151 153 0 152
153 U 152 154 0 153
154 U 153 155 0 154
155 U 154 156 0 155
156 A 155 157 0 156
157 G 156 158 0 157
158 C 157 159 0 158
159 G 158 160 0 159
160 U 159 161 0 160
161 U 160 162 0 161
162 U 161 163 0 162
163 C 162 164 0 163
164 C 163 165 0 164
165 U 164 166 0 165
166 C 165 167 0 166
167 C 166 168 0 167
168 C 167 169 0 168
169 A 168 170 0 169
170 U 169 171 0 170
171 C 170 172 0 171
172 C 171 173 0 172
173 C 172 174 0 173
174 U 173 175 0 174
175 U 174 176 0 175
176 C 175 177 0 176
177 C 176 178 0 177
178 C 177 179 0 178
179 C 178 180 0 179
180 U 179 181 0 180
181 U 180 182 0 181
182 A 181 183 0 182
183 G 182 184 0 183
184 A 183 185 0 184
185 C 184 186 0 185
186 U 185 187 0 186
187 G 186 188 0 187
188 C 187 189 0 188
189 C 188 190 0 189
190 C 189 191 0 190
191 A 190 192 0 191
192 U 191 193 0 192
193 G 192 194 0 193
194 U 193 195 0 194
195 U 194 196 0 195
196 U 195 197 0 196
197 G 196 198 0 197
198 C 197 199 0 198
199 A 198 200 0 199
200 G 199 201 0 200
201 C 200 202 0 201
202 C 201 203 0 202
203 C 202 204 0 203
204 C 203 205 0 204
205 C 204 206 0 205
206 C 205 207 0 206
207 U 206 208 0 207
208 C 207 209 0 208
209 C 208 210 0 209
210 C 209 211 0 210
211 C 210 212 0 211
212 G 211 213 0 212
213 U 212 214 0 213
214 U 213 215 0 214
215 U 214 216 0 215
216 G 215 217 121 216
217 U 216 218 120 217
218 C 217 219 119 218
219 U 218 220 0 219
220 C 219 221 117 220
221 C 220 222 115 221
222 C 221 223 114 222
223 A 222 224 0 223
224 C 223 225 0 224
225 C 224 226 0 225
226 C 225 227 0 226
227 C 226 228 0 227
228 U 227 229 0 228
229 C 228 230 0 229
230 A 229 231 0 230
231 G 230 232 0 231
232 G 231 233 0 232
233 A 232 234 0 233
234 A 233 235 0 234
235 U 234 236 0 235
236 U 235 237 0 236
237 U 236 238 0 237
238 C 237 239 0 238
239 A 238 240 0 239
240 U 239 241 0 240
241 U 240 242 0 241
242 U 241 243 0 242
243 A 242 244 0 243
244 G 243 245 0 244
245 G 244 246 0 245
246 U 245 247 0 246
247 U 246 248 0 247
248 U 247 249 0 248
249 U 248 250 0 249
250 U 249 251 0 250
251 A 250 252 0 251
252 A 251 253 0 252
253 A 252 254 0 253
254 C 253 255 0 254
255 C 254 256 0 255
256 U 255 257 0 256
257 U 256 258 0 257
258 C 257 259 0 258
259 U 258 260 0 259
260 G 259 261 0 260
261 G 260 262 0 261
262 C 261 263 355 262
263 U 262 264 354 263
264 U 263 265 353 264
265 A 264 266 352 265
266 U 265 267 351 266
267 C 266 268 350 267
268 U 267 269 349 268
269 U 268 270 348 269
270 A 269 271 0 270
271 C 270 272 0 271
272 A 271 273 0 272
273 A 272 274 0 273
274 C 273 275 0 274
275 U 274 276 344 275
276 C 275 277 343 276
277 A 276 278 342 277
278 A 277 279 0 278
279 U 278 280 0 279
280 C 279 281 0 280
281 C 280 282 0 281
282 A 281 283 0 282
283 C 282 284 0 283
284 U 283 285 0 284
285 U 284 286 0 285
286 C 285 287 0 286
287 U 286 288 0 287
288 U 287 289 0 288
289 C 288 290 0 289
290 U 289 291 0 290
291 U 290 292 0 291
292 A 291 293 0 292
293 C 292 294 0 293
294 C 293 295 0 294
295 U 294 296 0 295
296 C 295 297 0 296
297 C 296 298 0 297
298 C 297 299 0 298
299 G 298 300 0 299
300 U 299 301 0 300
301 U 300 302 0 301
302 A 301 303 0 302
303 A 302 304 0 303
304 C 303 305 0 304
305 A 304 306 0 305
306 U 305 307 0 306
307 U 306 308 0 307
308 U 307 309 0 308
309 U 308 310 0 309
310 A 309 311 0 310
311 A 310 312 0 311
312 U 311 313 0 312
313 U 312 314 0 313
314 G 313 315 0 314
315 C 314 316 0 315
316 C 315 317 0 316
317 C 316 318 0 317
318 U 317 319 0 318
319 G 318 320 0 319
320 G 319 321 0 320
321 G 320 322 0 321
322 G 321 323 0 322
323 C 322 324 0 323
324 G 323 325 0 324
325 G 324 326 0 325
326 G 325 327 0 326
327 G 326 328 0 327
328 U 327 329 0 328
329 G 328 330 0 329
330 G 329 331 0 330
331 C 330 332 0 331
332 A 331 333 0 332
333 G 332 334 0 333
334 G 333 335 0 334
335 G 334 336 0 335
336 A 335 337 0 336
337 G 336 338 0 337
338 U 337 339 0 338
339 G 338 340 0 339
340 U 339 341 0 340
341 A 340 342 0 341
342 U 341 343 277 342
343 G 342 344 276 343
344 A 343 345 275 344
345 A 344 346 0 345
346 U 345 347 0 346
347 G 346 348 0 347
348 A 347 349 269 348
349 G 348 350 268 349
350 G 349 351 267 350
351 A 350 352 266 351
352 U 351 353 265 352
353 A 352 354 264 353
354 A 353 355 263 354
355 G 354 356 262 355
356 A 355 357 0 356
357 G 356 358 0 357
358 A 357 359 0 358
359 G 358 360 0 359
360 G 359 361 0 360
361 A 360 362 0 361
362 U 361 363 0 362
363 U 362 364 0 363
364 G 363 365 0 364
365 A 364 366 0 365
366 U 365 367 0 366
367 C 366 368 0 367
368 U 367 369 0 368
369 C 368 370 0 369
370 U 369 371 0 370
371 G 370 372 0 371
372 A 371 373 0 372
373 G 372 374 0 373
374 A 373 375 0 374
375 G 374 376 0 375
376 U 375 377 0 376
377 G 376 378 0 377
378 A 377 379 0 378
379 A 378 380 0 379
380 U 379 381 0 380
381 G 380 382 0 381
382 A 381 383 0 382
383 A 382 384 0 383
384 U 383 385 0 384
385 U 384 386 0 385
386 G 385 387 0 386
387 C 386 388 0 387
388 U 387 389 0 388
389 U 388 390 0 389
390 C 389 391 0 390
391 C 390 392 0 391
392 C 391 393 0 392
393 U 392 394 0 393
394 C 393 395 0 394
395 U 394 396 0 395
396 U 395 397 0 396
397 A 396 398 0 397
398 A 397 399 0 398
399 C 398 400 0 399
400 U 399 401 0 400
401 U 400 402 0 401
402 C 401 403 0 402
403 C 402 404 0 403
404 G 403 405 0 404
405 A 404 406 0 405
406 G 405 407 0 406
407 A 406 408 0 407
408 A 407 409 0 408
409 G 408 410 0 409
410 U 409 411 0 410
411 G 410 412 0 411
412 G 411 413 0 412
413 U 412 414 0 413
414 G 413 415 0 414
415 G 414 416 0 415
416 G 415 417 0 416
417 A 416 418 0 417
418 U 417 419 0 418
419 U 418 420 0 419
420 U 419 421 0 420
421 A 420 422 0 421
422 A 421 423 0 422
423 U 422 424 0 423
424 G 423 425 0 424
425 A 424 426 0 425
426 A 425 427 0 426
427 C 426 428 0 427
428 U 427 429 0 428
429 A 428 430 0 429
430 U 429 431 0 430
431 C 430 432 0 431
432 U 431 433 0 432
433 A 432 434 0 433
434 C 433 435 0 434
435 A 434 436 0 435
436 A 435 437 0 436
437 A 436 438 0 437
438 A 437 439 0 438
439 A 438 440 0 439
440 U 439 441 0 440
441 G 440 442 475 441
442 A 441 443 0 442
443 G 442 444 0 443
444 G 443 445 472 444
445 G 444 446 471 445
446 G 445 447 470 446
447 C 446 448 469 447
448 U 447 449 468 448
449 G 448 450 0 449
450 U 449 451 466 450
451 G 450 452 465 451
452 U 451 453 464 452
453 U 452 454 463 453
454 U 453 455 462 454
455 A 454 456 461 455
456 G 455 457 460 456
457 A 456 458 0 457
458 G 457 459 0 458
459 G 458 460 0 459
460 C 459 461 456 460
461 U 460 462 455 461
462 A 461 463 454 462
463 G 462 464 453 463
464 G 463 465 452 464
465 C 464 466 451 465
466 A 465 467 450 466
467 G 466 468 0 467
468 G 467 469 448 468
469 G 468 470 447 469
470 C 469 471 446 470
471 C 470 472 445 471
472 U 471 473 444 472
473 G 472 474 0 473
474 C 473 475 0 474
475 C 474 476 441 475
476 U 475 477 503 476
477 G 476 478 502 477
478 A 477 479 501 478
479 G 478 480 500 479
480 U 479 481 0 480
481 G 480 482 499 481
482 C 481 483 498 482
483 G 482 484 497 483
484 G 483 485 496 484
485 G 484 486 0 485
486 A 485 487 0 486
487 G 486 488 0 487
488 C 487 489 0 488
489 C 488 490 0 489
490 A 489 491 0 490
491 G 490 492 0 491
492 U 491 493 0 492
493 G 492 494 0 493
494 A 493 495 0 494
495 A 494 496 0 495
496 C 495 497 484 496
497 U 496 498 483 497
498 G 497 499 482 498
499 C 498 500 481 499
500 C 499 501 479 500
501 U 500 502 478 501
502 C 501 503 477 502
503 A 502 504 476 503
504 A 503 505 0 504
505 G 504 506 0 505
506 A 505 507 0 506
507 G 506 508 0 507
508 U 507 509 0 508
509 G 508 510 0 509
510 G 509 511 0 510
511 G 510 512 543 511
512 U 511 513 542 512
513 G 512 514 541 513
514 G 513 515 540 514
515 G 514 516 539 515
516 C 515 517 538 516
517 U 516 518 537 517
518 G 517 519 536 518
519 A 518 520 535 519
520 G 519 521 534 520
521 G 520 522 533 521
522 A 521 523 532 522
523 G 522 524 531 523
524 C 523 525 0 524
525 U 524 526 0 525
526 G 525 527 0 526
527 G 526 528 0 527
528 G 527 529 0 528
529 A 528 530 0 529
530 U 529 531 0 530
531 C 530 532 523 531
532 U 531 533 522 532
533 U 532 534 521 533
534 C 533 535 520 534
535 U 534 536 519 535
536 C 535 537 518 536
537 A 536 538 517 537
538 G 537 539 516 538
539 C 538 540 515 539
540 C 539 541 514 540
541 U 540 542 513 541
542 A 541 543 512 542
543 U 542 544 511 543
544 U 543 545 0 544
545 U 544 546 0 545
546 U 545 547 0 546
547 G 546 548 0 547
548 A 547 549 0 548
549 A 548 550 0 549
550 C 549 551 0 550
551 A 550 552 0 551
552 C 551 553 0 552
553 U 552 554 0 553
554 G 553 555 0 554
555 A 554 556 0 555
556 A 555 557 0 556
557 A 556 558 0 557
558 A 557 559 0 558
559 G 558 560 0 559
560 C 559 561 0 560
561 A 560 562 0 561
562 A 561 563 0 562
563 A 562 564 0 563
564 U 563 565 0 564
565 C 564 566 0 565
566 C 565 567 0 566
567 U 566 568 0 567
568 U 567 569 628 568
569 G 568 570 627 569
570 C 569 571 626 570
571 C 570 572 625 571
572 A 571 573 0 572
573 A 572 574 0 573
574 A 573 575 0 574
575 G 574 576 620 575
576 U 575 577 619 576
577 U 576 578 0 577
578 G 577 579 0 578
579 G 578 580 616 579
580 A 579 581 615 580
581 C 580 582 0 581
582 U 581 583 0 582
583 U 582 584 0 583
584 U 583 585 0 584
585 U 584 586 0 585
586 U 585 587 0 586
587 U 586 588 0 587
588 U 587 589 0 588
589 U 588 590 0 589
590 U 589 591 0 590
591 U 590 592 0 591
592 C 591 593 0 592
593 U 592 594 0 593
594 U 593 595 0 594
595 U 594 596 0 595
596 U 595 597 0 596
597 A 596 598 0 597
598 U 597 599 0 598
599 U 598 600 0 599
600 C 599 601 0 600
601 C 600 602 0 601
602 U 601 603 0 602
603 U 602 604 0 603
604 C 603 605 0 604
605 C 604 606 0 605
606 C 605 607 0 606
607 C 606 608 0 607
608 C 607 609 0 608
609 G 608 610 0 609
610 C 609 611 0 610
611 C 610 612 0 611
612 C 611 613 0 612
613 U 612 614 0 613
614 C 613 615 0 614
615 U 614 616 580 615
616 U 615 617 579 616
617 G 616 618 0 617
618 G 617 619 0 618
619 A 618 620 576 619
620 C 619 621 575 620
621 U 620 622 0 621
622 U 621 623 0 622
623 U 622 624 0 623
624 U 623 625 0 624
625 G 624 626 571 625
626 G 625 627 570 626
627 C 626 628 569 627
628 A 627 629 568 628
629 A 628 630 0 629
630 A 629 631 0 630
631 A 630 632 0 631
632 C 631 633 0 632
633 U 632 634 0 633
634 G 633 635 0 634
635 C 634 636 0 635
636 A 635 637 0 636
637 A 636 638 0 637
638 U 637 639 0 638
639 U 638 640 0 639
640 U 639 641 0 640
641 U 640 642 0 641
642 U 641 643 0 642
643 U 642 644 0 643
644 U 643 645 0 644
645 U 644 646 0 645
646 U 645 647 0 646
647 U 646 648 0 647
648 U 647 649 0 648
649 U 648 650 0 649
650 U 649 651 0 650
651 A 650 652 0 651
652 U 651 653 0 652
653 U 652 654 0 653
654 U 653 655 0 654
655 U 654 656 0 655
656 U 655 657 0 656
657 C 656 658 0 657
658 A 657 659 0 658
659 U 658 660 0 659
660 U 659 661 0 660
661 U 660 662 0 661
662 C 661 663 0 662
663 C 662 664 0 663
664 A 663 665 0 664
665 G 664 666 0 665
666 U 665 667 0 666
667 A 666 668 0 667
668 A 667 669 0 668
669 A 668 670 0 669
670 A 669 671 0 670
671 U 670 672 0 671
672 A 671 673 0 672
673 G 672 674 0 673
674 G 673 675 0 674
675 G 674 676 0 675
676 A 675 677 0 676
677 G 676 678 0 677
678 U 677 679 0 678
679 U 678 680 0 679
680 G 679 681 0 680
681 C 680 682 0 681
682 U 681 683 0 682
683 A 682 684 0 683
684 A 683 685 0 684
685 A 684 686 0 685
686 G 685 687 0 686
687 U 686 688 0 687
688 C 687 689 0 688
689 A 688 690 0 689
690 U 689 691 0 690
691 A 690 692 0 691
692 C 691 693 0 692
693 C 692 694 0 693
694 A 693 695 0 694
695 A 694 696 0 695
696 G 695 697 0 696
697 C 696 698 0 697
698 A 697 699 0 698
699 A 698 700 0 699
700 U 699 701 0 700
701 U 700 702 0 701
702 U 701 703 0 702
703 G 702 704 0 703
704 C 703 705 0 704
705 A 704 706 0 705
706 G 705 707 0 706
707 C 706 708 0 707
708 U 707 709 0 708
709 A 708 710 0 709
710 U 709 711 0 710
711 C 710 712 0 711
712 A 711 713 0 712
713 U 712 714 0 713
714 U 713 715 0 714
715 U 714 716 0 715
716 G 715 717 0 716
717 C 716 718 0 717
718 A 717 719 0 718
719 A 718 720 0 719
720 C 719 721 0 720
721 A 720 722 0 721
722 C 721 723 0 722
723 C 722 724 0 723
724 U 723 725 0 724
725 G 724 726 0 725
726 A 725 727 0 726
727 A 726 728 0 727
728 G 727 729 0 728
729 U 728 730 0 729
730 G 729 731 0 730
731 U 730 732 0 731
732 U 731 733 0 732
733 C 732 734 0 733
734 U 733 735 0 734
735 U 734 736 0 735
736 G 735 737 0 736
737 G 736 738 0 737
738 U 737 739 0 738
739 A 738 740 0 739
740 A 739 741 0 740
741 A 740 742 0 741
742 G 741 743 0 742
743 U 742 744 0 743
744 C 743 745 0 744
745 C 744 746 0 745
746 C 745 747 0 746
747 U 746 748 0 747
748 C 747 749 0 748
749 A 748 750 0 749
750 A 749 751 0 750
751 A 750 752 0 751
752 A 751 753 0 752
753 A 752 754 0 753
754 U 753 755 0 754
755 A 754 756 0 755
756 G 755 757 0 756
757 G 756 758 0 757
758 A 757 759 0 758
759 G 758 760 0 759
760 G 759 761 0 760
761 U 760 762 0 761
762 G 761 763 0 762
763 C 762 764 0 763
764 U 763 765 0 764
765 U 764 766 0 765
766 G 765 767 0 766
767 G 766 768 0 767
768 G 767 769 0 768
769 A 768 770 0 769
770 A 769 771 0 770
771 U 770 772 0 771
772 G 771 773 0 772
773 U 772 774 0 773
774 G 773 775 0 774
775 C 774 776 0 775
776 U 775 777 0 776
777 U 776 778 0 777
778 U 777 779 0 778
779 G 778 780 0 779
780 C 779 781 0 780
781 U 780 782 0 781
782 U 781 783 0 782
783 U 782 784 0 783
784 G 783 785 0 784
785 G 784 786 0 785
786 G 785 787 0 786
787 U 786 788 0 787
788 G 787 789 0 788
789 U 788 790 0 789
790 G 789 791 0 790
791 U 790 792 0 791
792 C 791 793 0 792
793 C 792 794 0 793
794 A 793 795 0 794
795 A 794 796 0 795
796 A 795 797 0 796
797 G 796 798 0 797
798 C 797 799 0 798
799 C 798 800 0 799
800 U 799 801 0 800
801 C 800 802 0 801
802 A 801 803 0 802
803 U 802 804 0 803
804 U 803 805 0 804
805 A 804 806 0 805
806 A 805 807 0 806
807 G 806 808 0 807
808 U 807 809 0 808
809 C 808 810 0 809
810 U 809 811 0 810
811 U 810 812 0 811
812 A 811 813 0 812
813 G 812 814 0 813
814 G 813 815 0 814
815 U 814 816 0 815
816 A 815 817 0 816
817 A 816 818 0 817
818 G 817 819 0 818
819 A 818 820 0 819
820 A 819 821 0 820
821 U 820 822 0 821
822 U 821 823 0 822
823 G 822 824 0 823
824 G 823 825 0 824
825 C 824 826 0 825
826 A 825 827 0 826
827 U 826 828 0 827
828 C 827 829 850 828
829 A 828 830 849 829
830 A 829 831 848 830
831 U 830 832 847 831
832 G 831 833 0 832
833 U 832 834 845 833
834 C 833 835 844 834
835 C 834 836 843 835
836 U 835 837 842 836
837 A 836 838 841 837
838 U 837 839 0 838
839 C 838 840 0 839
840 C 839 841 0 840
841 U 840 842 837 841
842 G 841 843 836 842
843 G 842 844 835 843
844 G 843 845 834 844
845 A 844 846 833 845
846 A 845 847 0 846
847 G 846 848 831 847
848 U 847 849 830 848
849 U 848 850 829 849
850 G 849 851 828 850
851 C 850 852 0 851
852 A 851 853 0 852
853 C 852 854 0 853
854 U 853 855 0 854
855 U 854 856 0 855
856 U 855 857 0 856
857 U 856 858 0 857
858 C 857 859 0 858
859 U 858 860 0 859
860 U 859 861 0 860
861 G 860 862 0 861
862 U 861 863 0 862
863 C 862 864 0 863
864 C 863 865 0 864
865 A 864 866 0 865
866 U 865 867 0 866
867 G 866 868 0 867
868 C 867 869 944 868
869 C 868 870 943 869
870 A 869 871 0 870
871 U 870 872 0 871
872 A 871 873 0 872
873 A 872 874 0 873
874 C 873 875 0 874
875 C 874 876 935 875
876 C 875 877 934 876
877 A 876 878 933 877
878 G 877 879 932 878
879 C 878 880 931 879
880 U 879 881 930 880
881 G 880 882 929 881
882 U 881 883 0 882
883 C 882 884 0 883
884 U 883 885 0 884
885 U 884 886 0 885
886 U 885 887 0 886
887 C 886 888 0 887
888 C 887 889 928 888
889 C 888 890 927 889
890 U 889 891 926 890
891 U 890 892 925 891
892 U 891 893 924 892
893 A 892 894 923 893
894 U 893 895 922 894
895 G 894 896 0 895
896 A 895 897 0 896
897 G 896 898 0 897
898 A 897 899 0 898
899 C 898 900 919 899
900 U 899 901 918 900
901 C 900 902 917 901
902 U 901 903 916 902
903 U 902 904 915 903
904 A 903 905 914 904
905 C 904 906 913 905
906 C 905 907 912 906
907 U 906 908 0 907
908 U 907 909 0 908
909 C 908 910 0 909
910 A 909 911 0 910
911 U 910 912 0 911
912 G 911 913 906 912
913 G 912 914 905 913
914 U 913 915 904 914
915 G 914 916 903 915
916 A 915 917 902 916
917 G 916 918 901 917
918 A 917 919 900 918
919 G 918 920 899 919
920 G 919 921 0 920
921 A 920 922 0 921
922 G 921 923 894 922
923 U 922 924 893 923
924 A 923 925 892 924
925 A 924 926 891 925
926 G 925 927 890 926
927 G 926 928 889 927
928 G 927 929 888 928
929 U 928 930 881 929
930 G 929 931 880 930
931 G 930 932 879 931
932 C 931 933 878 932
933 U 932 934 877 933
934 G 933 935 876 934
935 G 934 936 875 935
936 C 935 937 0 936
937 U 936 938 0 937
938 A 937 939 0 938
939 G 938 940 0 939
940 A 939 941 0 940
941 U 940 942 0 941
942 U 941 943 0 942
943 G 942 944 869 943
944 G 943 945 868 944
945 U 944 946 0 945
946 U 945 947 0 946
947 C 946 948 0 947
948 U 947 949 0 948
949 U 948 950 0 949
950 U 949 951 0 950
951 U 950 952 0 951
952 U 951 953 0 952
953 U 952 954 0 953
954 U 953 955 0 954
955 U 954 956 0 955
956 U 955 957 0 956
957 U 956 958 0 957
958 U 957 959 0 958
959 U 958 960 0 959
960 U 959 961 0 960
961 U 960 962 0 961
962 U 961 963 0 962
963 C 962 964 0 963
964 C 963 965 0 964
965 U 964 966 0 965
966 U 965 967 0 966
967 U 966 968 0 967
968 U 967 969 0 968
969 U 968 970 0 969
970 U 969 971 0 970
971 A 970 972 0 971
972 A 971 973 0 972
973 G 972 974 991 973
974 A 973 975 990 974
975 C 974 976 989 975
976 G 975 977 988 976
977 G 976 978 987 977
978 A 977 979 986 978
979 G 978 980 985 979
980 U 979 981 984 980
981 C 980 982 0 981
982 U 981 983 0 982
983 C 982 984 0 983
984 A 983 985 980 984
985 C 984 986 979 985
986 U 985 987 978 986
987 C 986 988 977 987
988 U 987 989 976 988
989 G 988 990 975 989
990 U 989 991 974 990
991 C 990 992 973 991
992 A 991 993 0 992
993 C 992 994 0 993
994 U 993 995 0 994
995 A 994 996 1061 995
996 G 995 997 1060 996
997 G 996 998 1059 997
998 C 997 999 1058 998
999 U 998 1000 1057 999
1000 G 999 1001 1056 1000
1001 G 1000 1002 0 1001
1002 A 1001 1003 1055 1002
1003 G 1002 1004 1054 1003
1004 U 1003 1005 0 1004
1005 G 1004 1006 1053 1005
1006 C 1005 1007 1052 1006
1007 A 1006 1008 1051 1007
1008 G 1007 1009 1050 1008
1009 U 1008 1010 0 1009
1010 G 1009 1011 1049 1010
1011 G 1010 1012 1048 1011
1012 C 1011 1013 0 1012
1013 G 1012 1014 1047 1013
1014 C 1013 1015 0 1014
1015 A 1014 1016 1046 1015
1016 A 1015 1017 1045 1016
1017 U 1016 1018 1044 1017
1018 C 1017 1019 1043 1018
1019 A 1018 1020 0 1019
1020 A 1019 1021 0 1020
1021 C 1020 1022 0 1021
1022 C 1021 1023 1041 1022
1023 U 1022 1024 1040 1023
1024 C 1023 1025 0 1024
1025 C 1024 1026 0 1025
1026 A 1025 1027 1037 1026
1027 A 1026 1028 1036 1027
1028 C 1027 1029 1035 1028
1029 C 1028 1030 1034 1029
1030 C 1029 1031 0 1030
1031 C 1030 1032 0 1031
1032 C 1031 1033 0 1032
1033 U 1032 1034 0 1033
1034 G 1033 1035 1029 1034
1035 G 1034 1036 1028 1035
1036 U 1035 1037 1027 1036
1037 U 1036 1038 1026 1037
1038 C 1037 1039 0 1038
1039 A 1038 1040 0 1039
1040 A 1039 1041 1023 1040
1041 G 1040 1042 1022 1041
1042 A 1041 1043 0 1042
1043 G 1042 1044 1018 1043
1044 A 1043 1045 1017 1044
1045 U 1044 1046 1016 1045
1046 U 1045 1047 1015 1046
1047 C 1046 1048 1013 1047
1048 U 1047 1049 1011 1048
1049 C 1048 1050 1010 1049
1050 C 1049 1051 1008 1050
1051 U 1050 1052 1007 1051
1052 G 1051 1053 1006 1052
1053 C 1052 1054 1005 1053
1054 C 1053 1055 1003 1054
1055 U 1054 1056 1002 1055
1056 C 1055 1057 1000 1056
1057 A 1056 1058 999 1057
1058 G 1057 1059 998 1058
1059 C 1058 1060 997 1059
1060 C 1059 1061 996 1060
1061 U 1060 1062 995 1061
1062 C 1061 1063 0 1062
1063 C 1062 1064 0 1063
1064 C 1063 1065 0 1064
1065 A 1064 1066 0 1065
1066 A 1065 1067 0 1066
1067 G 1066 1068 0 1067
1068 U 1067 1069 0 1068
1069 A 1068 1070 0 1069
1070 G 1069 1071 0 1070
1071 C 1070 1072 0 1071
1072 U 1071 1073 0 1072
1073 G 1072 1074 0 1073
1074 G 1073 1075 0 1074
1075 G 1074 1076 0 1075
1076 A 1075 1077 0 1076
1077 C 1076 1078 0 1077
1078 U 1077 1079 0 1078
1079 A 1078 1080 0 1079
1080 C 1079 1081 0 1080
1081 A 1080 1082 0 1081
1082 G 1081 1083 0 1082
1083 G 1082 1084 0 1083
1084 U 1083 1085 0 1084
1085 G 1084 1086 0 1085
1086 C 1085 1087 0 1086
1087 A 1086 1088 0 1087
1088 C 1087 1089 0 1088
1089 A 1088 1090 0 1089
1090 C 1089 1091 0 1090
1091 C 1090 1092 0 1091
1092 A 1091 1093 0 1092
1093 C 1092 1094 0 1093
1094 C 1093 1095 0 1094
1095 A 1094 1096 0 1095
1096 U 1095 1097 0 1096
1097 G 1096 1098 0 1097
1098 C 1097 1099 0 1098
1099 C 1098 1100 0 1099
1100 A 1099 1101 0 1100
1101 G 1100 1102 0 1101
1102 G 1101 1103 0 1102
1103 C 1102 1104 0 1103
1104 U 1103 1105 0 1104
1105 A 1104 1106 0 1105
1106 A 1105 1107 0 1106
1107 U 1106 1108 0 1107
1108 U 1107 1109 0 1108
1109 U 1108 1110 0 1109
1110 U 1109 1111 0 1110
1111 U 1110 1112 0 1111
1112 G 1111 1113 0 1112
1113 U 1112 1114 0 1113
1114 A 1113 1115 0 1114
1115 A 1114 1116 0 1115
1116 U 1115 1117 0 1116
1117 U 1116 1118 0 1117
1118 U 1117 1119 0 1118
1119 U 1118 1120 0 1119
1120 A 1119 1121 0 1120
1121 G 1120 1122 0 1121
1122 U 1121 1123 0 1122
1123 A 1122 1124 0 1123
1124 G 1123 1125 0 1124
1125 A 1124 1126 0 1125
1126 G 1125 1127 0 1126
1127 A 1126 1128 0 1127
1128 U 1127 1129 0 1128
1129 G 1128 1130 0 1129
1130 G 1129 1131 0 1130
1131 G 1130 1132 0 1131
1132 G 1131 1133 0 1132
1133 U 1132 1134 0 1133
1134 U 1133 1135 0 1134
1135 U 1134 1136 0 1135
1136 C 1135 1137 0 1136
1137 A 1136 1138 1174 1137
1138 U 1137 1139 1173 1138
1139 C 1138 1140 1172 1139
1140 G 1139 1141 1171 1140
1141 U 1140 1142 1170 1141
1142 G 1141 1143 1169 1142
1143 U 1142 1144 0 1143
1144 U 1143 1145 0 1144
1145 G 1144 1146 1167 1145
1146 G 1145 1147 1166 1146
1147 C 1146 1148 0 1147
1148 C 1147 1149 1164 1148
1149 A 1148 1150 1163 1149
1150 G 1149 1151 1162 1150
1151 G 1150 1152 1161 1151
1152 A 1151 1153 1160 1152
1153 U 1152 1154 0 1153
1154 G 1153 1155 0 1154
1155 G 1154 1156 0 1155
1156 U 1155 1157 0 1156
1157 C 1156 1158 0 1157
1158 U 1157 1159 0 1158
1159 C 1158 1160 0 1159
1160 U 1159 1161 1152 1160
1161 C 1160 1162 1151 1161
1162 C 1161 1163 1150 1162
1163 U 1162 1164 1149 1163
1164 G 1163 1165 1148 1164
1165 A 1164 1166 0 1165
1166 C 1165 1167 1146 1166
1167 C 1166 1168 1145 1167
1168 U 1167 1169 0 1168
1169 C 1168 1170 1142 1169
1170 A 1169 1171 1141 1170
1171 C 1170 1172 1140 1171
1172 G 1171 1173 1139 1172
1173 A 1172 1174 1138 1173
1174 U 1173 1175 1137 1174
1175 C 1174 1176 0 1175
1176 C 1175 1177 0 1176
1177 G 1176 1178 0 1177
1178 C 1177 1179 1187 1178
1179 C 1178 1180 1186 1179
1180 C 1179 1181 0 1180
1181 A 1180 1182 0 1181
1182 C 1181 1183 0 1182
1183 C 1182 1184 0 1183
1184 U 1183 1185 0 1184
1185 C 1184 1186 0 1185
1186 G 1185 1187 1179 1186
1187 G 1186 1188 1178 1187
1188 C 1187 1189 0 1188
1189 C 1188 1190 0 1189
1190 U 1189 1191 1205 1190
1191 C 1190 1192 1204 1191
1192 C 1191 1193 1203 1192
1193 C 1192 1194 1202 1193
1194 A 1193 1195 1201 1194
1195 A 1194 1196 0 1195
1196 A 1195 1197 0 1196
1197 G 1196 1198 0 1197
1198 U 1197 1199 0 1198
1199 G 1198 1200 0 1199
1200 C 1199 1201 0 1200
1201 U 1200 1202 1194 1201
1202 G 1201 1203 1193 1202
1203 G 1202 1204 1192 1203
1204 G 1203 1205 1191 1204
1205 A 1204 1206 1190 1205
1206 U 1205 1207 0 1206
1207 U 1206 1208 0 1207
1208 A 1207 1209 0 1208
1209 C 1208 1210 0 1209
1210 A 1209 1211 0 1210
1211 G 1210 1212 0 1211
1212 G 1211 1213 0 1212
1213 U 1212 1214 0 1213
1214 G 1213 1215 0 1214
1215 U 1214 1216 0 1215
1216 G 1215 1217 0 1216
1217 A 1216 1218 0 1217
1218 G 1217 1219 0 1218
1219 C 1218 1220 0 1219
1220 C 1219 1221 1295 1220
1221 A 1220 1222 1294 1221
1222 G 1221 1223 1293 1222
1223 G 1222 1224 1292 1223
1224 G 1223 1225 1291 1224
1225 C 1224 1226 1290 1225
1226 A 1225 1227 1289 1226
1227 C 1226 1228 0 1227
1228 C 1227 1229 0 1228
1229 A 1228 1230 0 1229
1230 G 1229 1231 0 1230
1231 G 1230 1232 1283 1231
1232 C 1231 1233 1282 1232
1233 U 1232 1234 1280 1233
1234 U 1233 1235 1279 1234
1235 A 1234 1236 1278 1235
1236 G 1235 1237 1277 1236
1237 A 1236 1238 1276 1237
1238 U 1237 1239 0 1238
1239 G 1238 1240 0 1239
1240 U 1239 1241 0 1240
1241 G 1240 1242 1273 1241
1242 G 1241 1243 1272 1242
1243 C 1242 1244 0 1243
1244 U 1243 1245 1271 1244
1245 C 1244 1246 1270 1245
1246 U 1245 1247 1269 1246
1247 U 1246 1248 1268 1247
1248 U 1247 1249 1267 1248
1249 G 1248 1250 1266 1249
1250 G 1249 1251 1265 1250
1251 G 1250 1252 1264 1251
1252 G 1251 1253 0 1252
1253 A 1252 1254 1262 1253
1254 G 1253 1255 1261 1254
1255 A 1254 1256 1260 1255
1256 U 1255 1257 0 1256
1257 A 1256 1258 0 1257
1258 A 1257 1259 0 1258
1259 U 1258 1260 0 1259
1260 U 1259 1261 1255 1260
1261 U 1260 1262 1254 1261
1262 U 1261 1263 1253 1262
1263 G 1262 1264 0 1263
1264 U 1263 1265 1251 1264
1265 C 1264 1266 1250 1265
1266 C 1265 1267 1249 1266
1267 A 1266 1268 1248 1267
1268 G 1267 1269 1247 1268
1269 A 1268 1270 1246 1269
1270 G 1269 1271 1245 1270
1271 A 1270 1272 1244 1271
1272 C 1271 1273 1242 1272
1273 C 1272 1274 1241 1273
1274 U 1273 1275 0 1274
1275 U 1274 1276 0 1275
1276 U 1275 1277 1237 1276
1277 C 1276 1278 1236 1277
1278 U 1277 1279 1235 1278
1279 A 1278 1280 1234 1279
1280 A 1279 1281 1233 1280
1281 C 1280 1282 0 1281
1282 G 1281 1283 1232 1282
1283 U 1282 1284 1231 1283
1284 A 1283 1285 0 1284
1285 U 1284 1286 0 1285
1286 U 1285 1287 0 1286
1287 C 1286 1288 0 1287
1288 A 1287 1289 0 1288
1289 U 1288 1290 1226 1289
1290 G 1289 1291 1225 1290
1291 C 1290 1292 1224 1291
1292 C 1291 1293 1223 1292
1293 U 1292 1294 1222 1293
1294 U 1293 1295 1221 1294
1295 G 1294 1296 1220 1295
1296 U 1295 1297 0 1296
1297 A 1296 1298 0 1297
1298 U 1297 1299 0 1298
1299 U 1298 1300 0 1299
1300 U 1299 1301 0 1300
1301 G 1300 1302 0 1301
1302 U 1301 1303 0 1302
1303 A 1302 1304 0 1303
1304 C 1303 1305 0 1304
1305 A 1304 1306 0 1305
1306 G 1305 1307 0 1306
1307 C 1306 1308 1335 1307
1308 A 1307 1309 0 1308
1309 U 1308 1310 0 1309
1310 U 1309 1311 1332 1310
1311 A 1310 1312 1331 1311
1312 A 1311 1313 1330 1312
1313 U 1312 1314 0 1313
1314 C 1313 1315 0 1314
1315 U 1314 1316 0 1315
1316 G 1315 1317 0 1316
1317 G 1316 1318 0 1317
1318 U 1317 1319 0 1318
1319 A 1318 1320 0 1319
1320 A 1319 1321 0 1320
1321 U 1320 1322 0 1321
1322 U 1321 1323 0 1322
1323 G 1322 1324 0 1323
1324 A 1323 1325 0 1324
1325 U 1324 1326 0 1325
1326 U 1325 1327 0 1326
1327 A 1326 1328 0 1327
1328 U 1327 1329 0 1328
1329 U 1328 1330 0 1329
1330 U 1329 1331 1312 1330
1331 U 1330 1332 1311 1331
1332 A 1331 1333 1310 1332
1333 A 1332 1334 0 1333
1334 U 1333 1335 0 1334
1335 G 1334 1336 1307 1335
1336 U 1335 1337 0 1336
1337 A 1336 1338 0 1337
1338 A 1337 1339 0 1338
1339 C 1338 1340 0 1339
1340 C 1339 1341 0 1340
1341 U 1340 1342 0 1341
1342 U 1341 1343 0 1342
1343 G 1342 1344 0 1343
1344 C 1343 1345 0 1344
1345 U 1344 1346 0 1345
1346 A 1345 1347 0 1346
1347 A 1346 1348 0 1347
1348 A 1347 1349 0 1348
1349 G 1348 1350 0 1349
1350 G 1349 1351 0 1350
1351 A 1350 1352 0 1351
1352 G 1351 1353 0 1352
1353 U 1352 1354 0 1353
1354 G 1353 1355 0 1354
1355 A 1354 1356 0 1355
1356 U 1355 1357 0 1356
1357 U 1356 1358 0 1357
1358 U 1357 1359 0 1358
1359 C 1358 1360 0 1359
1360 U 1359 1361 0 1360
1361 A 1360 1362 0 1361
1362 U 1361 1363 0 1362
1363 U 1362 1364 0 1363
1364 U 1363 1365 0 1364
1365 C 1364 1366 0 1365
1366 C 1365 1367 0 1366
1367 U 1366 1368 0 1367
1368 U 1367 1369 0 1368
1369 U 1368 1370 0 1369
1370 C 1369 1371 0 1370
1371 U 1370 1372 0 1371
1372 U 1371 1373 0 1372
1373 A 1372 1374 0 1373
1374 A 1373 1375 0 1374
1375 A 1374 1376 0 1375
1376 G 1375 1377 0 1376
