# Supplementary material for: Identification of MYC intron 2 regions that modulate expression
Source: PLoS One. 2024 Jan 18;19(1):e0296889. doi: 10.1371/journal.pone.0296889 (PMC10795982; doi:10.1371/journal.pone.0296889)
Supplement: S1 File — (ZIP) [file pone.0296889.s005.zip › S1_File_ScanFold2 data for species/Suppl_File_3_ScanFold2 data for species/MYCi2/tmpcl6z3mzi.zavgs.wig]

fixedStep chrom=UserInput start=1 step=1 span=1
-0.060000
-0.130000
-0.270000
-0.357500
-0.516000
-1.488000
-1.420000
-0.712500
-0.733333
-1.199375
-0.717143
-0.820000
-1.420000
-1.488000
-0.516000
-0.943000
-1.019091
-1.167143
-1.216667
-1.199375
-1.199375
-1.199375
-1.199375
-1.199375
-1.199375
-0.893333
-0.853636
-0.809130
-1.199375
-1.199375
-1.199375
-1.199375
-1.199375
-1.047647
-0.923889
-0.923889
-0.463448
-0.923889
-0.923889
-0.923889
-0.923889
-0.923889
-0.923889
-0.372903
-0.246000
-0.923889
-0.582857
-0.557407
-0.372500
-0.923889
-0.923889
-0.923889
-1.199375
-1.199375
-1.199375
-1.199375
-1.199375
0.066034
0.072881
0.080500
-0.809130
-0.923889
-0.923889
-0.923889
-0.923889
-1.199375
-0.923889
-0.923889
-1.047647
-1.199375
-1.199375
-1.199375
-1.199375
-1.199375
-0.957143
-1.199375
-1.199375
-1.199375
-1.199375
-1.199375
-1.199375
-1.216667
-0.421556
-0.957143
-0.957143
-0.957143
-0.957143
-0.957143
-1.199375
-0.072632
-0.076533
-0.227075
-1.041053
-0.948500
-0.163810
-0.136279
-1.064286
-0.957143
-0.957143
-0.957143
-0.957143
-0.957143
-0.799091
-0.401538
0.022245
-0.023516
-0.116744
-0.132093
-0.152326
-0.401538
-0.799091
-0.676000
-0.153146
-1.234444
-1.234444
-0.084225
-1.128182
-0.140521
-1.128182
-1.128182
-1.128182
-0.169063
-0.290204
-0.974667
-0.875625
-0.875625
-0.875625
-0.516000
-1.488000
-0.373636
-0.369189
-0.159355
-0.957143
-1.064286
-0.254495
-0.254495
-0.254495
-0.227075
-0.688889
-0.688889
-0.688889
-0.638571
-0.638571
-0.638571
-0.638571
-0.725000
-0.186875
-0.472121
-0.442059
-0.442059
-0.442059
-0.442059
-0.164286
-0.140154
-0.116716
-0.254020
-0.231569
-0.207426
-0.173491
-0.103623
-0.148955
-0.165224
-0.098544
-0.219692
-0.232923
-0.184783
-0.262923
-0.160297
-0.091273
-0.090174
-0.100435
-0.161852
-0.161471
-0.173382
-0.189877
-0.162235
-0.224500
-0.160965
-0.124583
-0.134538
-0.137059
-0.132651
-0.139036
-0.160104
-0.405102
-0.449362
-0.442059
-0.442059
-0.442059
-0.442059
-0.472121
-0.200370
-0.638571
-0.638571
-0.638571
-0.638571
-0.284889
-0.688889
-0.688889
-0.688889
-0.170816
-0.168878
-0.151500
-0.154833
-0.155417
-0.516000
-0.875625
-0.875625
-0.875625
-0.974667
-0.173491
-0.207426
-0.231569
-0.254020
-0.215644
-1.128182
-1.128182
-1.128182
-0.140521
-1.128182
-1.234444
-1.234444
-0.153146
-0.240783
-0.185900
-0.164583
-0.168058
-0.279041
-0.223125
-0.186875
-0.725000
-0.731951
-0.156466
-0.155083
-0.143796
-0.151667
-1.175333
-0.946571
-1.148636
-0.208333
-0.218167
-0.228833
-0.227075
-0.254495
-0.254495
-0.254495
-0.254495
-0.319833
-0.327000
-0.333333
-0.339167
-0.254495
-0.254495
-0.254495
-0.254495
-0.227075
-0.360313
-0.343651
-0.830556
-0.946571
-1.175333
-1.494211
-1.494211
-1.460000
-1.460000
-1.460000
-1.460000
-1.460000
-1.460000
-0.441429
-0.367473
-0.375978
-0.562583
-0.573217
-1.211250
-1.211250
-1.211250
-0.487857
-0.499032
-0.506774
-0.879714
-0.554762
-0.515195
-0.523117
-0.830556
-0.830556
-0.830556
-0.539861
-0.503837
-0.830556
-0.830556
-0.830556
-0.830556
-0.830556
-0.830556
-0.830556
-0.548182
-0.830556
-0.572759
-0.830556
-0.721098
-0.684216
-0.668824
-0.830556
-0.830556
-0.597442
-0.591628
-0.617794
-0.600588
-0.628529
-0.617059
-0.548824
-0.830556
-0.830556
-0.684464
-0.731951
-0.725000
-0.703333
-0.830556
-0.551827
-0.830556
-0.548182
-0.735102
-0.830556
-0.830556
-0.830556
-0.830556
-0.830556
-0.830556
-0.830556
-0.410500
-0.539861
-0.830556
-0.830556
-0.830556
-0.523117
-0.515195
-0.554762
-0.879714
-0.668824
-0.830556
-1.211250
-1.211250
-1.211250
-0.546667
-0.375978
-0.367473
-1.460000
-1.460000
-1.460000
-1.460000
-1.460000
-1.460000
-1.494211
-1.494211
-0.830556
-0.830556
-0.830556
-0.879714
-0.506774
-0.499032
-0.487857
-1.211250
-1.211250
-1.211250
-0.888723
-0.998684
-1.127333
-1.107667
-0.441429
-1.460000
-1.460000
-1.460000
-1.460000
-0.559630
-0.410694
-0.559630
-0.559630
-0.202025
-0.310099
-0.199252
-0.185421
-0.133689
-0.145325
-0.468605
-0.448444
-0.482353
-0.202025
-0.559630
-0.559630
-0.574063
-0.559630
-1.460000
-1.460000
-1.460000
-1.460000
-0.441429
-0.553000
-1.020000
-0.559630
-0.116000
-0.825556
-0.049703
-0.062453
-0.100000
-0.438214
-0.394333
-0.409000
-0.764286
-0.818571
-0.306667
-0.326333
-0.273500
-0.788667
-0.825556
-0.116000
-0.559630
-0.181111
-0.177281
-0.165278
-0.210631
-0.239375
-0.268596
-0.320917
-0.345833
-0.350513
-1.774800
-1.774110
-1.829701
-1.868437
-1.615224
-1.556567
-1.512857
-1.575172
-0.606695
-0.634750
-0.659667
-0.686750
-0.712083
-0.832936
-1.348438
-1.231410
-1.256081
-1.282500
-1.173295
-1.172667
-1.164505
-1.164505
-0.882174
-1.164505
-1.164505
-1.164505
-1.164505
-1.164505
-1.164505
-1.164505
-1.044196
-1.088667
-1.172828
-1.164505
-1.164505
-1.164505
-1.164505
-1.164505
-1.164505
-1.164505
-1.214466
-1.164505
-1.164505
-1.172667
-1.173295
-1.282500
-1.166180
-1.325775
-1.348438
-1.692237
-1.594318
-1.594318
-1.594318
-1.351525
-1.594318
-1.594318
-1.594318
-1.594318
-1.570745
-1.553441
-1.587753
-1.466381
-1.519688
-1.538041
-1.535567
-1.450000
-1.431284
-1.439009
-1.417000
-1.594318
-1.594318
-1.594318
-1.594318
-1.594318
-1.594318
-1.594318
-1.692237
-1.614245
-1.632268
-1.434912
-1.575172
-1.512857
-1.556567
-1.615224
-1.868437
-1.829701
-1.774110
-1.774800
-1.778205
-1.780506
-1.773375
-1.773375
-1.773375
-1.773375
-1.773375
-1.773375
-1.773375
-1.739398
-1.652473
-1.670549
-1.712209
-1.703563
-1.706552
-1.796577
-1.773375
-1.773375
-1.773375
-1.773375
-1.773375
-1.773375
-1.773375
-1.780506
-1.778205
-1.774800
-1.774110
-1.829701
-1.868437
-1.615224
-1.666944
-1.672762
-1.645377
-1.653462
-1.641154
-1.556567
-1.512857
-1.575172
-1.723396
-1.659831
-1.593770
-1.484384
-1.489412
-1.416970
-1.188539
-1.716140
-1.189518
-1.348795
-1.364096
-1.406184
-1.320476
-1.313492
-1.753256
-1.261356
-1.264500
-1.264500
-1.264500
-1.696296
-1.573167
-1.554746
-1.264500
-1.264500
-1.609444
-1.239091
-1.264500
-1.264500
-1.434952
-1.421402
-1.215132
-1.219868
-1.189518
-1.393947
-1.188539
-1.192414
-1.185517
-1.179540
-1.167079
-1.167816
-1.360000
-1.351017
-1.340932
-1.330763
-1.311750
-1.306500
-1.098000
-1.100000
-1.101313
-1.094510
-1.094902
-1.315000
-1.301750
-1.094059
-1.091188
-1.086733
-1.201852
-1.204815
-1.096737
-1.068252
-1.189913
-1.250143
-1.264500
-1.264500
-1.273289
-1.609444
-1.264500
-1.264500
-1.131880
-1.554746
-1.573167
-1.696296
-1.264500
-1.264500
-1.264500
-1.261356
-1.753256
-0.986500
-0.978083
-0.970833
-0.893000
-0.929286
-0.930282
-0.930282
-0.930282
-0.930282
-0.930282
-0.930282
-0.930282
-0.930282
-0.930282
-0.931750
-0.961810
-0.940935
-0.930282
-0.930282
-0.930282
-0.930282
-0.930282
-0.930282
-0.930282
-0.954595
-0.928942
-0.905804
-0.870404
-0.867917
-0.900583
-0.898515
-0.900707
-0.891717
-0.884000
-0.930282
-0.930282
-0.930282
-0.930282
-0.930282
-0.930282
-0.930282
-0.909732
-0.930282
-0.930282
-0.930282
-0.930282
-0.930282
-0.930282
-0.930282
-0.930282
-0.930282
-0.929286
-0.927935
-0.910000
-0.892115
-0.875243
-0.921509
-0.925536
-0.893077
-0.823175
-0.834675
-0.937927
-1.609444
-0.960645
-1.264500
-1.264500
-1.250143
-0.742817
-0.739437
-0.802717
-0.802947
-0.798795
-0.830290
-0.839437
-0.839437
-0.839437
-0.839437
-0.777229
-0.800085
-0.798644
-0.791765
-0.810693
-0.810792
-0.838617
-0.839437
-0.839437
-0.839437
-0.839437
-0.830290
-0.875484
-0.864444
-0.864444
-0.864444
-0.792297
-0.778514
-0.803837
-0.805647
-0.809167
-0.864444
-0.864444
-0.864444
-0.875484
-0.909000
-1.250143
-1.264500
-1.264500
-0.788824
-0.823607
-0.795125
-0.803580
-0.675200
-0.690588
-0.685741
-0.927609
-0.813061
-0.860000
-0.860000
-0.860000
-0.860000
-0.804902
-0.799706
-0.779833
-0.792647
-0.788125
-0.783229
-0.782188
-0.784167
-0.860000
-0.860000
-0.860000
-0.860000
-0.694754
-0.927609
-0.685741
-0.690588
-0.675200
-0.960645
-1.264500
-1.140400
-1.081538
-0.875484
-0.678710
-0.483810
-0.773407
-0.668056
-0.702963
-0.743846
-0.699381
-0.713131
-0.785854
-0.784458
-0.784458
-0.784458
-0.784458
-0.784458
-0.784458
-0.772500
-0.770118
-0.775000
-0.784138
-0.746937
-0.733025
-0.784458
-0.784458
-0.784458
-0.784458
-0.784458
-0.784458
-0.785854
-0.791882
-0.731961
-0.654842
-0.645474
-0.634316
-0.657054
-0.654690
-0.741154
-0.726765
-0.746119
-0.856545
-0.873636
-1.000612
-0.595323
-1.810735
-1.766522
-1.770000
-1.760353
-1.674776
-1.776087
-1.769333
-1.011552
-0.950938
-1.959231
-2.204375
-2.204375
-2.333421
-1.545366
-0.683735
-1.552143
-1.552143
-1.552143
-1.552143
-0.988167
-1.196625
-1.196625
-1.196625
-1.196625
-1.196625
-1.098246
-1.195600
-1.218600
-1.196625
-1.196625
-1.196625
-1.196625
-1.196625
-1.126058
-1.552143
-1.552143
-1.552143
-1.552143
-1.791231
-1.179759
-1.560909
-1.249425
-1.416667
-1.876909
-1.769333
-1.776087
-1.674776
-1.760353
-1.770000
-1.542368
-1.766522
-1.810735
-1.366143
-1.545366
-2.333421
-2.204375
-2.204375
-1.959231
-1.760385
-1.648000
-1.736207
-1.819815
-2.268537
-2.263095
-2.263095
-2.263095
-2.263095
-2.263095
-2.263095
-1.926184
-1.945789
-2.176067
-2.192584
-1.721731
-1.823000
-2.436456
-2.410617
-2.389268
-2.389268
-2.389268
-2.400482
-2.400482
-2.279101
-2.289213
-2.280556
-2.290549
-2.232083
-2.197273
-2.176800
-2.149703
-2.149703
-2.095243
-2.095243
-2.095243
-2.017830
-1.959492
-1.940508
-1.899667
-1.879231
-2.095243
-2.095243
-2.095243
-2.149703
-2.149703
-2.176800
-2.197273
-2.232083
-2.072095
-1.983000
-2.400482
-2.400482
-2.389268
-2.389268
-2.389268
-2.410617
-2.436456
-2.263095
-2.263095
-2.263095
-2.263095
-2.263095
-2.263095
-2.268537
-1.446324
-1.812660
-1.790727
-1.749444
-1.577959
-1.804444
-1.959231
-2.204375
-2.204375
-2.333421
-2.229524
-1.875288
-2.021515
-2.010755
-2.008426
-2.025926
-1.954609
-1.857167
-1.974261
-2.025044
-2.032566
-2.041681
-2.049735
-2.056460
-2.014696
-2.065182
-2.187423
-2.347717
-2.346413
-1.953814
-1.947373
-1.940085
-1.933559
-1.883750
-1.875500
-1.862689
-1.836870
-1.741078
-1.750192
-1.751792
-1.756636
-1.756636
-1.756636
-1.756636
-1.756636
-1.751455
-1.734636
-1.752544
-1.756636
-1.756636
-1.756636
-1.756636
-1.756636
-1.751792
-1.750192
-1.741078
-1.861573
-1.737717
-1.788810
-2.603333
-2.273617
-2.273617
-2.273617
-2.273617
-2.273617
-2.273617
-2.241667
-2.241667
-1.786528
-2.241667
-2.241667
-2.241667
-2.241667
-1.402111
-2.241667
-2.241667
-1.770303
-2.241667
-2.069231
-2.241667
-2.241667
-2.241667
-2.241667
-1.278061
-1.146762
-1.214545
-2.241667
-2.241667
-1.603485
-1.205816
-1.549740
-1.549740
-1.549740
-1.549740
-1.300326
-1.404024
-1.516795
-1.482875
-1.549740
-1.549740
-1.549740
-1.549740
-1.297423
-1.341304
-2.241667
-2.241667
-1.823220
-2.241667
-2.241667
-2.241667
-2.241667
-2.241667
-2.241667
-2.241667
-2.241667
-2.241667
-2.241667
-2.241667
-2.241667
-2.241667
-2.273617
-2.273617
-2.273617
-2.273617
-2.273617
-2.603333
-2.261563
-0.805802
-0.772658
-0.725570
-0.766161
-1.367826
-0.627216
-0.558387
-1.232034
-1.187727
-0.725570
-0.772658
-0.805802
-2.261563
-0.621630
-0.537870
-0.517265
-0.556552
-0.501316
-0.475263
-1.187727
-1.401818
-0.558387
-0.627216
-0.274138
-0.480500
-0.415086
-0.493000
-0.489367
-0.627216
-0.509375
-1.401818
-1.187727
-0.572676
-0.586349
-0.970741
-1.558571
-1.558571
-0.556849
-0.594706
-1.287077
-1.306462
-1.298571
-1.298571
-1.298571
-0.546697
-0.532583
-0.476909
-0.473981
-0.406023
-1.161064
-1.132857
-0.401099
-0.409451
-0.417802
-0.429780
-1.298571
-1.298571
-1.298571
-1.306462
-1.287077
-0.412929
-1.314286
-1.404857
-1.370857
-0.875977
-1.224444
-1.275250
-1.558571
-1.558571
-1.102564
-1.317377
-0.956800
-0.892212
-1.016979
-1.201928
-1.187529
-1.180930
-1.148764
-1.148764
-1.148764
-0.969346
-0.934182
-1.148764
-1.148764
-1.010194
-1.148764
-1.148764
-1.148764
-1.148764
-1.148764
-1.017982
-1.115161
-1.148764
-1.148764
-1.049596
-1.006000
-0.995268
-1.148764
-1.148764
-1.148764
-1.148764
-1.148764
-1.048558
-1.148764
-1.148764
-1.025043
-1.148764
-1.148764
-1.148764
-1.180930
-1.187529
-1.201928
-1.135833
-1.121842
-0.970741
-1.558571
-1.558571
-1.275250
-1.224444
-1.157476
-1.370857
-1.404857
-1.314286
-1.558571
-1.558571
-0.970741
-1.506761
-1.451304
-1.298571
-1.298571
-1.298571
-1.298571
-1.447870
-1.392128
-1.388864
-1.193372
-1.287077
-1.306462
-1.298571
-1.298571
-1.298571
-1.298571
-1.451304
-1.381489
-1.128831
-1.132857
-1.161064
-1.253095
-1.428333
-1.437222
-2.113793
-1.132264
-2.157778
-1.785636
-1.840857
-1.866897
-1.754861
-2.336222
-2.324255
-2.304286
-2.280588
-2.280588
-2.280588
-2.280588
-2.015000
-1.985224
-1.647245
-2.024844
-2.096610
-2.096610
-2.007971
-1.969167
-1.956301
-1.956301
-1.956301
-1.923377
-1.652642
-1.794157
-1.929620
-1.929620
-1.812418
-1.816222
-1.799239
-1.768723
-1.746105
-1.731042
-1.731042
-1.731042
-1.731042
-1.670294
-1.731042
-1.731042
-1.731042
-1.613524
-1.528053
-1.505221
-1.513125
-1.731042
-1.731042
-1.731042
-1.586346
-1.731042
-1.731042
-1.731042
-1.731042
-1.746105
-1.768723
-1.799239
-1.816222
-1.929620
-1.929620
-1.554272
-1.558725
-1.956301
-1.956301
-1.956301
-1.969167
-2.007971
-1.618437
-2.096610
-2.096610
-1.661977
-1.671882
-1.927917
-1.941831
-2.115500
-2.280588
-2.280588
-2.280588
-2.280588
-2.304286
-2.324255
-2.336222
-2.197500
-2.113793
-1.437222
-1.428333
-1.407966
-1.379412
-1.132857
-1.128831
-2.062222
-1.901200
-1.360750
-1.905294
-1.331250
-1.327750
-1.905294
-1.905294
-1.905294
-2.134783
-2.075909
-1.286667
-1.349487
-1.277105
-1.194524
-1.386897
-1.371930
-1.354643
-1.337636
-1.886500
-2.134783
-1.905294
-1.905294
-1.905294
-1.371304
-1.357111
-1.905294
-1.905294
-1.905294
-1.327750
-1.331250
-1.905294
-1.360750
-1.521111
-1.074872
-0.933939
-0.870625
-0.830645
-2.113793
-2.197500
-2.336222
-0.824333
-0.951071
-2.324255
-2.304286
-2.280588
-2.280588
-0.850000
-2.280588
-2.115500
-1.941831
-1.927917
-0.530952
-0.479000
-0.421579
-0.352778
-0.343077
-0.222500
-0.130000
-0.101429
-1.731042
-1.670294
-1.731042
-1.731042
-2.324255
-0.185000
0.100000
0.230000
0.370000
0.442500
0.450000
0.490000
0.610000
