# Supplementary material for: Identification of MYC intron 2 regions that modulate expression
Source: PLoS One. 2024 Jan 18;19(1):e0296889. doi: 10.1371/journal.pone.0296889 (PMC10795982; doi:10.1371/journal.pone.0296889)
Supplement: S1 File — (ZIP) [file pone.0296889.s005.zip › S1_File_ScanFold2 data for species/Suppl_File_3_ScanFold2 data for species/MYCLi2/tmppt92ju_g.ALL.bp]

color:	55	129	255	Less than -2 -5.72
color:	89	222	111	-1 to -2
color:	236	236	136	0 to -1
color:	199	199	199	0
color:	228	228	228	0 to 1
color:	243	243	243	1 to 2
color:	247	247	247	Greater than 2
MYCLi2	1	1	1	1	1
MYCLi2	2	2	2	2	1
MYCLi2	3	3	3	3	1
MYCLi2	4	4	4	4	1
MYCLi2	5	5	109	109	1
MYCLi2	6	6	108	108	1
MYCLi2	7	7	107	107	1
MYCLi2	8	8	8	8	0
MYCLi2	9	9	9	9	0
MYCLi2	10	10	10	10	0
MYCLi2	11	11	101	101	0
MYCLi2	12	12	100	100	0
MYCLi2	13	13	99	99	0
MYCLi2	14	14	14	14	0
MYCLi2	15	15	96	96	0
MYCLi2	16	16	95	95	0
MYCLi2	17	17	94	94	0
MYCLi2	18	18	93	93	0
MYCLi2	19	19	19	19	0
MYCLi2	20	20	20	20	0
MYCLi2	21	21	21	21	0
MYCLi2	22	22	22	22	0
MYCLi2	23	23	23	23	0
MYCLi2	24	24	24	24	0
MYCLi2	25	25	57	57	0
MYCLi2	26	26	56	56	0
MYCLi2	27	27	55	55	0
MYCLi2	28	28	54	54	0
MYCLi2	29	29	29	29	0
MYCLi2	30	30	30	30	0
MYCLi2	31	31	49	49	0
MYCLi2	32	32	48	48	0
MYCLi2	33	33	47	47	0
MYCLi2	34	34	46	46	0
MYCLi2	35	35	45	45	0
MYCLi2	36	36	44	44	0
MYCLi2	37	37	43	43	0
MYCLi2	38	38	42	42	0
MYCLi2	39	39	39	39	0
MYCLi2	40	40	40	40	0
MYCLi2	41	41	41	41	0
MYCLi2	42	42	38	38	0
MYCLi2	43	43	37	37	0
MYCLi2	44	44	36	36	0
MYCLi2	45	45	35	35	0
MYCLi2	46	46	34	34	0
MYCLi2	47	47	33	33	0
MYCLi2	48	48	32	32	0
MYCLi2	49	49	31	31	0
MYCLi2	50	50	50	50	1
MYCLi2	51	51	51	51	1
MYCLi2	52	52	52	52	0
MYCLi2	53	53	53	53	0
MYCLi2	54	54	28	28	0
MYCLi2	55	55	27	27	0
MYCLi2	56	56	56	56	1
MYCLi2	57	57	57	57	1
MYCLi2	58	58	83	83	1
MYCLi2	59	59	82	82	1
MYCLi2	60	60	81	81	1
MYCLi2	61	61	61	61	1
MYCLi2	62	62	62	62	1
MYCLi2	63	63	78	78	1
MYCLi2	64	64	77	77	1
MYCLi2	65	65	76	76	1
MYCLi2	66	66	75	75	1
MYCLi2	67	67	74	74	1
MYCLi2	68	68	73	73	1
MYCLi2	69	69	69	69	1
MYCLi2	70	70	70	70	1
MYCLi2	71	71	71	71	1
MYCLi2	72	72	72	72	1
MYCLi2	73	73	68	68	1
MYCLi2	74	74	67	67	1
MYCLi2	75	75	66	66	1
MYCLi2	76	76	65	65	1
MYCLi2	77	77	64	64	1
MYCLi2	78	78	63	63	1
MYCLi2	79	79	79	79	1
MYCLi2	80	80	80	80	1
MYCLi2	81	81	60	60	1
MYCLi2	82	82	59	59	1
MYCLi2	83	83	58	58	1
MYCLi2	84	84	84	84	1
MYCLi2	85	85	85	85	1
MYCLi2	86	86	86	86	1
MYCLi2	87	87	87	87	1
MYCLi2	88	88	88	88	1
MYCLi2	89	89	89	89	1
MYCLi2	90	90	90	90	1
MYCLi2	91	91	91	91	1
MYCLi2	92	92	92	92	1
MYCLi2	93	93	140	140	1
MYCLi2	94	94	139	139	1
MYCLi2	95	95	138	138	1
MYCLi2	96	96	136	136	1
MYCLi2	97	97	97	97	1
MYCLi2	98	98	98	98	1
MYCLi2	99	99	133	133	1
MYCLi2	100	100	132	132	1
MYCLi2	101	101	131	131	1
MYCLi2	102	102	130	130	1
MYCLi2	103	103	103	103	1
MYCLi2	104	104	104	104	1
MYCLi2	105	105	105	105	1
MYCLi2	106	106	106	106	1
MYCLi2	107	107	125	125	1
MYCLi2	108	108	124	124	1
MYCLi2	109	109	109	109	1
MYCLi2	110	110	122	122	1
MYCLi2	111	111	121	121	1
MYCLi2	112	112	120	120	1
MYCLi2	113	113	113	113	1
MYCLi2	114	114	114	114	1
MYCLi2	115	115	115	115	1
MYCLi2	116	116	116	116	2
MYCLi2	117	117	117	117	1
MYCLi2	118	118	118	118	1
MYCLi2	119	119	119	119	1
MYCLi2	120	120	112	112	1
MYCLi2	121	121	111	111	1
MYCLi2	122	122	110	110	1
MYCLi2	123	123	123	123	1
MYCLi2	124	124	108	108	1
MYCLi2	125	125	107	107	1
MYCLi2	126	126	126	126	2
MYCLi2	127	127	127	127	1
MYCLi2	128	128	128	128	1
MYCLi2	129	129	129	129	1
MYCLi2	130	130	102	102	1
MYCLi2	131	131	101	101	1
MYCLi2	132	132	100	100	1
MYCLi2	133	133	99	99	1
MYCLi2	134	134	98	98	1
MYCLi2	135	135	135	135	2
MYCLi2	136	136	96	96	1
MYCLi2	137	137	137	137	1
MYCLi2	138	138	95	95	1
MYCLi2	139	139	94	94	1
MYCLi2	140	140	93	93	1
MYCLi2	141	141	141	141	2
MYCLi2	142	142	142	142	1
MYCLi2	143	143	143	143	1
MYCLi2	144	144	166	166	2
MYCLi2	145	145	145	145	2
MYCLi2	146	146	146	146	2
MYCLi2	147	147	147	147	2
MYCLi2	148	148	164	164	2
MYCLi2	149	149	163	163	2
MYCLi2	150	150	162	162	2
MYCLi2	151	151	161	161	2
MYCLi2	152	152	160	160	2
MYCLi2	153	153	159	159	2
MYCLi2	154	154	154	154	2
MYCLi2	155	155	155	155	2
MYCLi2	156	156	156	156	2
MYCLi2	157	157	157	157	2
MYCLi2	158	158	158	158	2
MYCLi2	159	159	153	153	2
MYCLi2	160	160	152	152	2
MYCLi2	161	161	151	151	2
MYCLi2	162	162	150	150	2
MYCLi2	163	163	149	149	2
MYCLi2	164	164	148	148	2
MYCLi2	165	165	145	145	2
MYCLi2	166	166	144	144	2
MYCLi2	167	167	143	143	2
MYCLi2	168	168	142	142	2
MYCLi2	169	169	169	169	2
MYCLi2	170	170	170	170	2
MYCLi2	171	171	171	171	2
MYCLi2	172	172	172	172	2
MYCLi2	173	173	173	173	2
MYCLi2	174	174	174	174	2
MYCLi2	175	175	175	175	2
MYCLi2	176	176	176	176	2
MYCLi2	177	177	225	225	2
MYCLi2	178	178	224	224	2
MYCLi2	179	179	174	174	2
MYCLi2	180	180	173	173	2
MYCLi2	181	181	172	172	2
MYCLi2	182	182	171	171	2
MYCLi2	183	183	295	295	2
MYCLi2	184	184	294	294	2
MYCLi2	185	185	293	293	2
MYCLi2	186	186	292	292	2
MYCLi2	187	187	109	109	2
MYCLi2	188	188	108	108	2
MYCLi2	189	189	107	107	2
MYCLi2	190	190	190	190	2
MYCLi2	191	191	191	191	2
MYCLi2	192	192	285	285	2
MYCLi2	193	193	105	105	2
MYCLi2	194	194	104	104	2
MYCLi2	195	195	103	103	2
MYCLi2	196	196	102	102	2
MYCLi2	197	197	101	101	2
MYCLi2	198	198	198	198	2
MYCLi2	199	199	207	207	1
MYCLi2	200	200	206	206	1
MYCLi2	201	201	205	205	1
MYCLi2	202	202	202	202	2
MYCLi2	203	203	203	203	2
MYCLi2	204	204	204	204	2
MYCLi2	205	205	201	201	1
MYCLi2	206	206	206	206	2
MYCLi2	207	207	207	207	2
MYCLi2	208	208	315	315	1
MYCLi2	209	209	314	314	1
MYCLi2	210	210	313	313	1
MYCLi2	211	211	211	211	2
MYCLi2	212	212	312	312	1
MYCLi2	213	213	311	311	1
MYCLi2	214	214	310	310	1
MYCLi2	215	215	309	309	1
MYCLi2	216	216	308	308	1
MYCLi2	217	217	307	307	1
MYCLi2	218	218	306	306	1
MYCLi2	219	219	305	305	1
MYCLi2	220	220	304	304	1
MYCLi2	221	221	221	221	2
MYCLi2	222	222	222	222	2
MYCLi2	223	223	300	300	1
MYCLi2	224	224	299	299	1
MYCLi2	225	225	298	298	1
MYCLi2	226	226	297	297	1
MYCLi2	227	227	227	227	1
MYCLi2	228	228	228	228	1
MYCLi2	229	229	229	229	2
MYCLi2	230	230	291	291	1
MYCLi2	231	231	290	290	1
MYCLi2	232	232	289	289	1
MYCLi2	233	233	288	288	1
MYCLi2	234	234	287	287	1
MYCLi2	235	235	286	286	1
MYCLi2	236	236	285	285	1
MYCLi2	237	237	284	284	1
MYCLi2	238	238	238	238	2
MYCLi2	239	239	239	239	2
MYCLi2	240	240	240	240	2
MYCLi2	241	241	241	241	2
MYCLi2	242	242	242	242	1
MYCLi2	243	243	243	243	1
MYCLi2	244	244	244	244	1
MYCLi2	245	245	245	245	2
MYCLi2	246	246	246	246	2
MYCLi2	247	247	247	247	2
MYCLi2	248	248	248	248	2
MYCLi2	249	249	273	273	1
MYCLi2	250	250	272	272	1
MYCLi2	251	251	271	271	1
MYCLi2	252	252	270	270	1
MYCLi2	253	253	269	269	1
MYCLi2	254	254	268	268	1
MYCLi2	255	255	266	266	1
MYCLi2	256	256	265	265	1
MYCLi2	257	257	257	257	2
MYCLi2	258	258	258	258	2
MYCLi2	259	259	259	259	2
MYCLi2	260	260	260	260	1
MYCLi2	261	261	261	261	2
MYCLi2	262	262	262	262	2
MYCLi2	263	263	263	263	2
MYCLi2	264	264	264	264	2
MYCLi2	265	265	256	256	1
MYCLi2	266	266	255	255	1
MYCLi2	267	267	267	267	2
MYCLi2	268	268	254	254	1
MYCLi2	269	269	253	253	1
MYCLi2	270	270	252	252	1
MYCLi2	271	271	251	251	1
MYCLi2	272	272	250	250	1
MYCLi2	273	273	249	249	1
MYCLi2	274	274	274	274	2
MYCLi2	275	275	275	275	2
MYCLi2	276	276	276	276	2
MYCLi2	277	277	277	277	2
MYCLi2	278	278	278	278	2
MYCLi2	279	279	279	279	1
MYCLi2	280	280	280	280	2
MYCLi2	281	281	281	281	2
MYCLi2	282	282	282	282	2
MYCLi2	283	283	283	283	2
MYCLi2	284	284	237	237	1
MYCLi2	285	285	236	236	1
MYCLi2	286	286	235	235	1
MYCLi2	287	287	234	234	1
MYCLi2	288	288	233	233	1
MYCLi2	289	289	232	232	1
MYCLi2	290	290	231	231	1
MYCLi2	291	291	230	230	1
MYCLi2	292	292	292	292	1
MYCLi2	293	293	293	293	2
MYCLi2	294	294	294	294	2
MYCLi2	295	295	295	295	2
MYCLi2	296	296	296	296	1
MYCLi2	297	297	297	297	2
MYCLi2	298	298	225	225	1
MYCLi2	299	299	224	224	1
MYCLi2	300	300	223	223	1
MYCLi2	301	301	301	301	2
MYCLi2	302	302	302	302	2
MYCLi2	303	303	303	303	2
MYCLi2	304	304	220	220	1
MYCLi2	305	305	219	219	1
MYCLi2	306	306	218	218	1
MYCLi2	307	307	217	217	1
MYCLi2	308	308	216	216	1
MYCLi2	309	309	215	215	1
MYCLi2	310	310	214	214	1
MYCLi2	311	311	213	213	1
MYCLi2	312	312	212	212	1
MYCLi2	313	313	355	355	2
MYCLi2	314	314	354	354	2
MYCLi2	315	315	353	353	2
MYCLi2	316	316	316	316	2
MYCLi2	317	317	317	317	1
MYCLi2	318	318	318	318	1
MYCLi2	319	319	319	319	1
MYCLi2	320	320	320	320	1
MYCLi2	321	321	321	321	2
MYCLi2	322	322	322	322	2
MYCLi2	323	323	323	323	2
MYCLi2	324	324	346	346	2
MYCLi2	325	325	345	345	2
MYCLi2	326	326	326	326	2
MYCLi2	327	327	327	327	1
MYCLi2	328	328	343	343	2
MYCLi2	329	329	342	342	2
MYCLi2	330	330	341	341	2
MYCLi2	331	331	331	331	1
MYCLi2	332	332	339	339	2
MYCLi2	333	333	333	333	1
MYCLi2	334	334	334	334	2
MYCLi2	335	335	335	335	2
MYCLi2	336	336	336	336	1
MYCLi2	337	337	337	337	1
MYCLi2	338	338	333	333	2
MYCLi2	339	339	332	332	2
MYCLi2	340	340	340	340	2
MYCLi2	341	341	330	330	2
MYCLi2	342	342	329	329	2
MYCLi2	343	343	328	328	2
MYCLi2	344	344	326	326	2
MYCLi2	345	345	325	325	2
MYCLi2	346	346	324	324	2
MYCLi2	347	347	323	323	2
MYCLi2	348	348	348	348	1
MYCLi2	349	349	349	349	1
MYCLi2	350	350	320	320	2
MYCLi2	351	351	351	351	2
MYCLi2	352	352	352	352	2
MYCLi2	353	353	353	353	1
MYCLi2	354	354	354	354	1
MYCLi2	355	355	399	399	1
MYCLi2	356	356	356	356	1
MYCLi2	357	357	397	397	1
MYCLi2	358	358	358	358	1
MYCLi2	359	359	395	395	1
MYCLi2	360	360	394	394	1
MYCLi2	361	361	393	393	1
MYCLi2	362	362	392	392	1
MYCLi2	363	363	391	391	1
MYCLi2	364	364	390	390	1
MYCLi2	365	365	389	389	1
MYCLi2	366	366	388	388	1
MYCLi2	367	367	387	387	1
MYCLi2	368	368	386	386	1
MYCLi2	369	369	385	385	1
MYCLi2	370	370	384	384	1
MYCLi2	371	371	371	371	1
MYCLi2	372	372	372	372	1
MYCLi2	373	373	373	373	1
MYCLi2	374	374	374	374	1
MYCLi2	375	375	375	375	1
MYCLi2	376	376	376	376	1
MYCLi2	377	377	377	377	1
MYCLi2	378	378	378	378	1
MYCLi2	379	379	379	379	1
MYCLi2	380	380	380	380	1
MYCLi2	381	381	381	381	1
MYCLi2	382	382	382	382	1
MYCLi2	383	383	383	383	1
MYCLi2	384	384	370	370	1
MYCLi2	385	385	369	369	1
MYCLi2	386	386	368	368	1
MYCLi2	387	387	367	367	1
MYCLi2	388	388	366	366	1
MYCLi2	389	389	365	365	1
MYCLi2	390	390	364	364	1
MYCLi2	391	391	363	363	1
MYCLi2	392	392	362	362	1
MYCLi2	393	393	361	361	1
MYCLi2	394	394	360	360	1
MYCLi2	395	395	359	359	1
MYCLi2	396	396	396	396	1
MYCLi2	397	397	466	466	0
MYCLi2	398	398	398	398	1
MYCLi2	399	399	399	399	1
MYCLi2	400	400	463	463	0
MYCLi2	401	401	401	401	1
MYCLi2	402	402	461	461	0
MYCLi2	403	403	403	403	1
MYCLi2	404	404	404	404	1
MYCLi2	405	405	405	405	1
MYCLi2	406	406	406	406	1
MYCLi2	407	407	453	453	0
MYCLi2	408	408	408	408	1
MYCLi2	409	409	409	409	1
MYCLi2	410	410	427	427	1
MYCLi2	411	411	426	426	1
MYCLi2	412	412	425	425	1
MYCLi2	413	413	424	424	1
MYCLi2	414	414	423	423	1
MYCLi2	415	415	415	415	1
MYCLi2	416	416	422	422	1
MYCLi2	417	417	421	421	1
MYCLi2	418	418	418	418	1
MYCLi2	419	419	419	419	1
MYCLi2	420	420	420	420	1
MYCLi2	421	421	417	417	1
MYCLi2	422	422	416	416	1
MYCLi2	423	423	414	414	1
MYCLi2	424	424	413	413	1
MYCLi2	425	425	412	412	1
MYCLi2	426	426	411	411	1
MYCLi2	427	427	427	427	1
MYCLi2	428	428	428	428	1
MYCLi2	429	429	429	429	1
MYCLi2	430	430	430	430	1
MYCLi2	431	431	431	431	1
MYCLi2	432	432	432	432	1
MYCLi2	433	433	453	453	1
MYCLi2	434	434	434	434	1
MYCLi2	435	435	435	435	1
MYCLi2	436	436	436	436	1
MYCLi2	437	437	437	437	1
MYCLi2	438	438	438	438	1
MYCLi2	439	439	439	439	1
MYCLi2	440	440	440	440	1
MYCLi2	441	441	441	441	1
MYCLi2	442	442	442	442	1
MYCLi2	443	443	443	443	1
MYCLi2	444	444	444	444	1
MYCLi2	445	445	445	445	1
MYCLi2	446	446	446	446	1
MYCLi2	447	447	447	447	1
MYCLi2	448	448	448	448	1
MYCLi2	449	449	437	437	1
MYCLi2	450	450	436	436	1
MYCLi2	451	451	435	435	1
MYCLi2	452	452	452	452	1
MYCLi2	453	453	433	433	1
MYCLi2	454	454	454	454	1
MYCLi2	455	455	455	455	1
MYCLi2	456	456	456	456	1
MYCLi2	457	457	457	457	1
MYCLi2	458	458	458	458	1
MYCLi2	459	459	481	481	1
MYCLi2	460	460	480	480	1
MYCLi2	461	461	479	479	1
MYCLi2	462	462	478	478	1
MYCLi2	463	463	477	477	1
MYCLi2	464	464	464	464	1
MYCLi2	465	465	465	465	1
MYCLi2	466	466	466	466	1
MYCLi2	467	467	467	467	1
MYCLi2	468	468	468	468	1
MYCLi2	469	469	469	469	1
MYCLi2	470	470	470	470	1
MYCLi2	471	471	471	471	1
MYCLi2	472	472	472	472	1
MYCLi2	473	473	473	473	1
MYCLi2	474	474	474	474	1
MYCLi2	475	475	475	475	1
MYCLi2	476	476	476	476	1
MYCLi2	477	477	463	463	1
MYCLi2	478	478	462	462	1
MYCLi2	479	479	461	461	1
MYCLi2	480	480	480	480	1
MYCLi2	481	481	481	481	1
MYCLi2	482	482	482	482	1
MYCLi2	483	483	483	483	1
MYCLi2	484	484	484	484	1
MYCLi2	485	485	485	485	1
MYCLi2	486	486	486	486	1
MYCLi2	487	487	487	487	1
MYCLi2	488	488	488	488	1
MYCLi2	489	489	489	489	1
MYCLi2	490	490	490	490	1
MYCLi2	491	491	491	491	1
MYCLi2	492	492	492	492	1
MYCLi2	493	493	493	493	1
MYCLi2	494	494	494	494	1
MYCLi2	495	495	495	495	1
MYCLi2	496	496	496	496	1
MYCLi2	497	497	551	551	1
MYCLi2	498	498	550	550	1
MYCLi2	499	499	549	549	1
MYCLi2	500	500	548	548	1
MYCLi2	501	501	512	512	1
MYCLi2	502	502	502	502	1
MYCLi2	503	503	510	510	1
MYCLi2	504	504	504	504	1
MYCLi2	505	505	505	505	1
MYCLi2	506	506	506	506	1
MYCLi2	507	507	507	507	1
MYCLi2	508	508	508	508	1
MYCLi2	509	509	509	509	1
MYCLi2	510	510	503	503	1
MYCLi2	511	511	511	511	1
MYCLi2	512	512	512	512	1
MYCLi2	513	513	513	513	1
MYCLi2	514	514	514	514	1
MYCLi2	515	515	515	515	1
MYCLi2	516	516	530	530	1
MYCLi2	517	517	529	529	1
MYCLi2	518	518	528	528	1
MYCLi2	519	519	519	519	1
MYCLi2	520	520	520	520	1
MYCLi2	521	521	521	521	1
MYCLi2	522	522	522	522	1
MYCLi2	523	523	523	523	1
MYCLi2	524	524	524	524	1
MYCLi2	525	525	525	525	1
MYCLi2	526	526	526	526	1
MYCLi2	527	527	527	527	1
MYCLi2	528	528	518	518	1
MYCLi2	529	529	517	517	1
MYCLi2	530	530	516	516	1
MYCLi2	531	531	531	531	1
MYCLi2	532	532	532	532	1
MYCLi2	533	533	547	547	1
MYCLi2	534	534	546	546	1
MYCLi2	535	535	545	545	1
MYCLi2	536	536	544	544	1
MYCLi2	537	537	543	543	1
MYCLi2	538	538	542	542	1
MYCLi2	539	539	539	539	1
MYCLi2	540	540	540	540	1
MYCLi2	541	541	541	541	1
MYCLi2	542	542	538	538	1
MYCLi2	543	543	537	537	1
MYCLi2	544	544	536	536	1
MYCLi2	545	545	535	535	1
MYCLi2	546	546	534	534	1
MYCLi2	547	547	533	533	1
MYCLi2	548	548	500	500	1
MYCLi2	549	549	499	499	1
MYCLi2	550	550	498	498	1
MYCLi2	551	551	551	551	1
MYCLi2	552	552	552	552	1
MYCLi2	553	553	495	495	1
MYCLi2	554	554	554	554	1
MYCLi2	555	555	555	555	1
MYCLi2	556	556	556	556	1
MYCLi2	557	557	557	557	1
MYCLi2	558	558	558	558	1
MYCLi2	559	559	559	559	1
MYCLi2	560	560	560	560	1
MYCLi2	561	561	561	561	1
MYCLi2	562	562	562	562	1
MYCLi2	563	563	563	563	1
MYCLi2	564	564	564	564	1
MYCLi2	565	565	565	565	1
MYCLi2	566	566	579	579	1
MYCLi2	567	567	578	578	1
MYCLi2	568	568	577	577	1
MYCLi2	569	569	576	576	1
MYCLi2	570	570	575	575	1
MYCLi2	571	571	571	571	1
MYCLi2	572	572	572	572	1
MYCLi2	573	573	573	573	1
MYCLi2	574	574	574	574	1
MYCLi2	575	575	570	570	1
MYCLi2	576	576	569	569	1
MYCLi2	577	577	568	568	1
MYCLi2	578	578	567	567	1
MYCLi2	579	579	566	566	1
MYCLi2	580	580	580	580	2
MYCLi2	581	581	581	581	2
MYCLi2	582	582	582	582	2
MYCLi2	583	583	583	583	2
MYCLi2	584	584	584	584	2
MYCLi2	585	585	585	585	2
MYCLi2	586	586	586	586	2
MYCLi2	587	587	623	623	2
MYCLi2	588	588	506	506	1
MYCLi2	589	589	621	621	2
MYCLi2	590	590	620	620	2
MYCLi2	591	591	619	619	2
MYCLi2	592	592	592	592	2
MYCLi2	593	593	611	611	2
MYCLi2	594	594	610	610	2
MYCLi2	595	595	609	609	2
MYCLi2	596	596	596	596	2
MYCLi2	597	597	607	607	2
MYCLi2	598	598	606	606	2
MYCLi2	599	599	605	605	2
MYCLi2	600	600	600	600	2
MYCLi2	601	601	601	601	2
MYCLi2	602	602	602	602	2
MYCLi2	603	603	603	603	2
MYCLi2	604	604	604	604	2
MYCLi2	605	605	599	599	2
MYCLi2	606	606	598	598	2
MYCLi2	607	607	597	597	2
MYCLi2	608	608	608	608	2
MYCLi2	609	609	595	595	2
MYCLi2	610	610	594	594	2
MYCLi2	611	611	593	593	2
MYCLi2	612	612	612	612	2
MYCLi2	613	613	613	613	2
MYCLi2	614	614	614	614	2
MYCLi2	615	615	615	615	2
MYCLi2	616	616	616	616	2
MYCLi2	617	617	617	617	2
MYCLi2	618	618	592	592	2
MYCLi2	619	619	591	591	2
MYCLi2	620	620	590	590	2
MYCLi2	621	621	589	589	2
MYCLi2	622	622	622	622	2
MYCLi2	623	623	587	587	2
MYCLi2	624	624	586	586	2
MYCLi2	625	625	585	585	2
MYCLi2	626	626	626	626	2
MYCLi2	627	627	583	583	2
MYCLi2	628	628	582	582	2
MYCLi2	629	629	581	581	2
MYCLi2	630	630	630	630	2
MYCLi2	631	631	631	631	2
MYCLi2	632	632	632	632	2
MYCLi2	633	633	579	579	2
MYCLi2	634	634	578	578	2
MYCLi2	635	635	577	577	2
MYCLi2	636	636	576	576	2
MYCLi2	637	637	575	575	2
MYCLi2	638	638	574	574	2
MYCLi2	639	639	639	639	2
MYCLi2	640	640	640	640	2
MYCLi2	641	641	641	641	2
MYCLi2	642	642	642	642	2
MYCLi2	643	643	643	643	2
MYCLi2	644	644	644	644	2
MYCLi2	645	645	645	645	2
MYCLi2	646	646	646	646	2
MYCLi2	647	647	647	647	2
MYCLi2	648	648	648	648	2
MYCLi2	649	649	554	554	2
MYCLi2	650	650	553	553	2
MYCLi2	651	651	552	552	2
MYCLi2	652	652	551	551	2
MYCLi2	653	653	653	653	2
MYCLi2	654	654	654	654	2
MYCLi2	655	655	655	655	2
MYCLi2	656	656	656	656	2
MYCLi2	657	657	657	657	2
MYCLi2	658	658	658	658	2
MYCLi2	659	659	659	659	2
MYCLi2	660	660	660	660	2
MYCLi2	661	661	661	661	2
MYCLi2	662	662	760	760	2
MYCLi2	663	663	759	759	2
MYCLi2	664	664	758	758	2
MYCLi2	665	665	757	757	2
MYCLi2	666	666	756	756	2
MYCLi2	667	667	755	755	2
MYCLi2	668	668	668	668	2
MYCLi2	669	669	753	753	2
MYCLi2	670	670	752	752	2
MYCLi2	671	671	671	671	2
MYCLi2	672	672	697	697	2
MYCLi2	673	673	696	696	2
MYCLi2	674	674	695	695	2
MYCLi2	675	675	694	694	2
MYCLi2	676	676	693	693	2
MYCLi2	677	677	692	692	2
MYCLi2	678	678	691	691	2
MYCLi2	679	679	679	679	2
MYCLi2	680	680	689	689	2
MYCLi2	681	681	681	681	2
MYCLi2	682	682	682	682	2
MYCLi2	683	683	683	683	2
MYCLi2	684	684	684	684	2
MYCLi2	685	685	685	685	2
MYCLi2	686	686	686	686	2
MYCLi2	687	687	687	687	2
MYCLi2	688	688	688	688	2
MYCLi2	689	689	680	680	2
MYCLi2	690	690	800	800	1
MYCLi2	691	691	678	678	2
MYCLi2	692	692	677	677	2
MYCLi2	693	693	676	676	2
MYCLi2	694	694	675	675	2
MYCLi2	695	695	695	695	2
MYCLi2	696	696	673	673	2
MYCLi2	697	697	672	672	2
MYCLi2	698	698	738	738	2
MYCLi2	699	699	737	737	2
MYCLi2	700	700	736	736	2
MYCLi2	701	701	701	701	2
MYCLi2	702	702	702	702	2
MYCLi2	703	703	703	703	2
MYCLi2	704	704	731	731	2
MYCLi2	705	705	730	730	2
MYCLi2	706	706	729	729	2
MYCLi2	707	707	728	728	2
MYCLi2	708	708	727	727	2
MYCLi2	709	709	726	726	2
MYCLi2	710	710	710	710	2
MYCLi2	711	711	725	725	2
MYCLi2	712	712	724	724	2
MYCLi2	713	713	723	723	2
MYCLi2	714	714	722	722	2
MYCLi2	715	715	715	715	2
MYCLi2	716	716	716	716	2
MYCLi2	717	717	717	717	2
MYCLi2	718	718	718	718	2
MYCLi2	719	719	719	719	2
MYCLi2	720	720	720	720	2
MYCLi2	721	721	721	721	2
MYCLi2	722	722	714	714	2
MYCLi2	723	723	713	713	2
MYCLi2	724	724	712	712	2
MYCLi2	725	725	711	711	2
MYCLi2	726	726	709	709	2
MYCLi2	727	727	708	708	2
MYCLi2	728	728	707	707	2
MYCLi2	729	729	706	706	2
MYCLi2	730	730	705	705	2
MYCLi2	731	731	704	704	2
MYCLi2	732	732	732	732	2
MYCLi2	733	733	733	733	2
MYCLi2	734	734	734	734	2
MYCLi2	735	735	735	735	2
MYCLi2	736	736	700	700	2
MYCLi2	737	737	699	699	2
MYCLi2	738	738	698	698	2
MYCLi2	739	739	739	739	2
MYCLi2	740	740	740	740	2
MYCLi2	741	741	798	798	2
MYCLi2	742	742	742	742	2
MYCLi2	743	743	796	796	2
MYCLi2	744	744	795	795	2
MYCLi2	745	745	745	745	2
MYCLi2	746	746	746	746	2
MYCLi2	747	747	747	747	2
MYCLi2	748	748	791	791	2
MYCLi2	749	749	790	790	2
MYCLi2	750	750	750	750	2
MYCLi2	751	751	751	751	2
MYCLi2	752	752	785	785	2
MYCLi2	753	753	784	784	2
MYCLi2	754	754	783	783	2
MYCLi2	755	755	782	782	2
MYCLi2	756	756	756	756	2
MYCLi2	757	757	757	757	2
MYCLi2	758	758	779	779	2
MYCLi2	759	759	778	778	2
MYCLi2	760	760	777	777	2
MYCLi2	761	761	761	761	2
MYCLi2	762	762	762	762	2
MYCLi2	763	763	763	763	2
MYCLi2	764	764	764	764	2
MYCLi2	765	765	765	765	2
MYCLi2	766	766	766	766	2
MYCLi2	767	767	767	767	2
MYCLi2	768	768	768	768	2
MYCLi2	769	769	769	769	2
MYCLi2	770	770	770	770	2
MYCLi2	771	771	771	771	2
MYCLi2	772	772	764	764	2
MYCLi2	773	773	763	763	2
MYCLi2	774	774	762	762	2
MYCLi2	775	775	775	775	2
MYCLi2	776	776	776	776	2
MYCLi2	777	777	760	760	2
MYCLi2	778	778	759	759	2
MYCLi2	779	779	758	758	2
MYCLi2	780	780	780	780	2
MYCLi2	781	781	781	781	2
MYCLi2	782	782	755	755	2
MYCLi2	783	783	754	754	2
MYCLi2	784	784	753	753	2
MYCLi2	785	785	752	752	2
MYCLi2	786	786	786	786	2
MYCLi2	787	787	787	787	2
MYCLi2	788	788	788	788	2
MYCLi2	789	789	750	750	2
MYCLi2	790	790	749	749	2
MYCLi2	791	791	748	748	2
MYCLi2	792	792	792	792	2
MYCLi2	793	793	793	793	2
MYCLi2	794	794	794	794	2
MYCLi2	795	795	744	744	2
MYCLi2	796	796	743	743	2
MYCLi2	797	797	742	742	2
MYCLi2	798	798	741	741	2
MYCLi2	799	799	815	815	2
MYCLi2	800	800	814	814	2
MYCLi2	801	801	813	813	2
MYCLi2	802	802	812	812	2
MYCLi2	803	803	811	811	2
MYCLi2	804	804	804	804	2
MYCLi2	805	805	805	805	2
MYCLi2	806	806	806	806	2
MYCLi2	807	807	807	807	2
MYCLi2	808	808	808	808	2
MYCLi2	809	809	809	809	2
MYCLi2	810	810	894	894	2
MYCLi2	811	811	803	803	2
MYCLi2	812	812	802	802	2
MYCLi2	813	813	801	801	2
MYCLi2	814	814	800	800	2
MYCLi2	815	815	799	799	2
MYCLi2	816	816	816	816	2
MYCLi2	817	817	887	887	2
MYCLi2	818	818	886	886	2
MYCLi2	819	819	885	885	2
MYCLi2	820	820	912	912	4
MYCLi2	821	821	847	847	2
MYCLi2	822	822	846	846	2
MYCLi2	823	823	845	845	2
MYCLi2	824	824	844	844	2
MYCLi2	825	825	843	843	2
MYCLi2	826	826	884	884	2
MYCLi2	827	827	883	883	2
MYCLi2	828	828	882	882	2
MYCLi2	829	829	881	881	2
MYCLi2	830	830	879	879	2
MYCLi2	831	831	921	921	5
MYCLi2	832	832	920	920	5
MYCLi2	833	833	919	919	5
MYCLi2	834	834	738	738	2
MYCLi2	835	835	737	737	2
MYCLi2	836	836	736	736	2
MYCLi2	837	837	837	837	2
MYCLi2	838	838	945	945	4
MYCLi2	839	839	944	944	4
MYCLi2	840	840	848	848	4
MYCLi2	841	841	847	847	4
MYCLi2	842	842	846	846	4
MYCLi2	843	843	825	825	2
MYCLi2	844	844	824	824	2
MYCLi2	845	845	823	823	2
MYCLi2	846	846	960	960	2
MYCLi2	847	847	959	959	2
MYCLi2	848	848	738	738	2
MYCLi2	849	849	737	737	2
MYCLi2	850	850	736	736	2
MYCLi2	851	851	735	735	2
MYCLi2	852	852	734	734	2
MYCLi2	853	853	790	790	4
MYCLi2	854	854	893	893	4
MYCLi2	855	855	892	892	4
MYCLi2	856	856	891	891	4
MYCLi2	857	857	831	831	4
MYCLi2	858	858	830	830	4
MYCLi2	859	859	958	958	4
MYCLi2	860	860	957	957	4
MYCLi2	861	861	956	956	4
MYCLi2	862	862	862	862	4
MYCLi2	863	863	955	955	4
MYCLi2	864	864	954	954	4
MYCLi2	865	865	953	953	4
MYCLi2	866	866	969	969	4
MYCLi2	867	867	985	985	4
MYCLi2	868	868	984	984	4
MYCLi2	869	869	841	841	4
MYCLi2	870	870	840	840	4
MYCLi2	871	871	839	839	4
MYCLi2	872	872	792	792	4
MYCLi2	873	873	791	791	4
MYCLi2	874	874	790	790	4
MYCLi2	875	875	789	789	4
MYCLi2	876	876	982	982	4
MYCLi2	877	877	976	976	4
MYCLi2	878	878	780	780	4
MYCLi2	879	879	830	830	2
MYCLi2	880	880	983	983	4
MYCLi2	881	881	829	829	2
MYCLi2	882	882	828	828	2
MYCLi2	883	883	827	827	2
MYCLi2	884	884	826	826	2
MYCLi2	885	885	819	819	2
MYCLi2	886	886	818	818	2
MYCLi2	887	887	817	817	2
MYCLi2	888	888	888	888	4
MYCLi2	889	889	872	872	4
MYCLi2	890	890	814	814	2
MYCLi2	891	891	813	813	2
MYCLi2	892	892	812	812	2
MYCLi2	893	893	811	811	2
MYCLi2	894	894	810	810	2
MYCLi2	895	895	895	895	2
MYCLi2	896	896	896	896	2
MYCLi2	897	897	897	897	2
MYCLi2	898	898	944	944	4
MYCLi2	899	899	899	899	2
MYCLi2	900	900	922	922	4
MYCLi2	901	901	941	941	4
MYCLi2	902	902	1020	1020	4
MYCLi2	903	903	1019	1019	4
MYCLi2	904	904	1023	1023	5
MYCLi2	905	905	1022	1022	5
MYCLi2	906	906	1022	1022	5
MYCLi2	907	907	1025	1025	5
MYCLi2	908	908	1024	1024	5
MYCLi2	909	909	1023	1023	5
MYCLi2	910	910	1022	1022	5
MYCLi2	911	911	821	821	4
MYCLi2	912	912	820	820	4
MYCLi2	913	913	913	913	2
MYCLi2	914	914	817	817	4
MYCLi2	915	915	915	915	4
MYCLi2	916	916	815	815	4
MYCLi2	917	917	814	814	4
MYCLi2	918	918	918	918	4
MYCLi2	919	919	818	818	5
MYCLi2	920	920	817	817	5
MYCLi2	921	921	816	816	5
MYCLi2	922	922	815	815	5
MYCLi2	923	923	814	814	5
MYCLi2	924	924	1031	1031	5
MYCLi2	925	925	1030	1030	5
MYCLi2	926	926	936	936	5
MYCLi2	927	927	1009	1009	5
MYCLi2	928	928	914	914	4
MYCLi2	929	929	913	913	4
MYCLi2	930	930	938	938	5
MYCLi2	931	931	940	940	5
MYCLi2	932	932	939	939	5
MYCLi2	933	933	938	938	5
MYCLi2	934	934	976	976	5
MYCLi2	935	935	975	975	5
MYCLi2	936	936	936	936	5
MYCLi2	937	937	931	931	5
MYCLi2	938	938	933	933	5
MYCLi2	939	939	932	932	5
MYCLi2	940	940	931	931	5
MYCLi2	941	941	921	921	5
MYCLi2	942	942	920	920	5
MYCLi2	943	943	919	919	5
MYCLi2	944	944	839	839	4
MYCLi2	945	945	838	838	4
MYCLi2	946	946	837	837	4
MYCLi2	947	947	836	836	4
MYCLi2	948	948	894	894	4
MYCLi2	949	949	915	915	5
MYCLi2	950	950	1056	1056	2
MYCLi2	951	951	1055	1055	2
MYCLi2	952	952	1053	1053	2
MYCLi2	953	953	1052	1052	2
MYCLi2	954	954	1051	1051	2
MYCLi2	955	955	851	851	2
MYCLi2	956	956	850	850	2
MYCLi2	957	957	849	849	2
MYCLi2	958	958	848	848	2
MYCLi2	959	959	847	847	2
MYCLi2	960	960	846	846	2
MYCLi2	961	961	934	934	5
MYCLi2	962	962	1051	1051	4
MYCLi2	963	963	976	976	4
MYCLi2	964	964	1054	1054	4
MYCLi2	965	965	1042	1042	2
MYCLi2	966	966	1041	1041	2
MYCLi2	967	967	1040	1040	2
MYCLi2	968	968	1039	1039	2
MYCLi2	969	969	1038	1038	2
MYCLi2	970	970	1037	1037	2
MYCLi2	971	971	1036	1036	2
MYCLi2	972	972	864	864	4
MYCLi2	973	973	1034	1034	2
MYCLi2	974	974	879	879	4
MYCLi2	975	975	1032	1032	2
MYCLi2	976	976	877	877	4
MYCLi2	977	977	876	876	4
MYCLi2	978	978	874	874	4
MYCLi2	979	979	881	881	4
MYCLi2	980	980	993	993	2
MYCLi2	981	981	992	992	2
MYCLi2	982	982	991	991	2
MYCLi2	983	983	990	990	2
MYCLi2	984	984	994	994	4
MYCLi2	985	985	867	867	4
MYCLi2	986	986	1045	1045	4
MYCLi2	987	987	1043	1043	4
MYCLi2	988	988	1042	1042	4
MYCLi2	989	989	1041	1041	4
MYCLi2	990	990	983	983	2
MYCLi2	991	991	982	982	2
MYCLi2	992	992	981	981	2
MYCLi2	993	993	980	980	2
MYCLi2	994	994	984	984	4
MYCLi2	995	995	1009	1009	2
MYCLi2	996	996	1008	1008	2
MYCLi2	997	997	1007	1007	2
MYCLi2	998	998	1017	1017	5
MYCLi2	999	999	1016	1016	5
MYCLi2	1000	1000	1032	1032	5
MYCLi2	1001	1001	1031	1031	5
MYCLi2	1002	1002	937	937	5
MYCLi2	1003	1003	936	936	5
MYCLi2	1004	1004	1112	1112	4
MYCLi2	1005	1005	1111	1111	4
MYCLi2	1006	1006	1110	1110	4
MYCLi2	1007	1007	997	997	2
MYCLi2	1008	1008	996	996	2
MYCLi2	1009	1009	995	995	2
MYCLi2	1010	1010	1028	1028	4
MYCLi2	1011	1011	1027	1027	4
MYCLi2	1012	1012	915	915	5
MYCLi2	1013	1013	1013	1013	4
MYCLi2	1014	1014	1125	1125	4
MYCLi2	1015	1015	1124	1124	4
MYCLi2	1016	1016	1123	1123	4
MYCLi2	1017	1017	1122	1122	4
MYCLi2	1018	1018	997	997	5
MYCLi2	1019	1019	1031	1031	5
MYCLi2	1020	1020	1107	1107	2
MYCLi2	1021	1021	1106	1106	2
MYCLi2	1022	1022	1105	1105	2
MYCLi2	1023	1023	1104	1104	2
MYCLi2	1024	1024	1103	1103	2
MYCLi2	1025	1025	1102	1102	2
MYCLi2	1026	1026	1100	1100	4
MYCLi2	1027	1027	1011	1011	4
MYCLi2	1028	1028	1010	1010	4
MYCLi2	1029	1029	1009	1009	4
MYCLi2	1030	1030	1008	1008	4
MYCLi2	1031	1031	1110	1110	4
MYCLi2	1032	1032	975	975	2
MYCLi2	1033	1033	1048	1048	2
MYCLi2	1034	1034	1047	1047	2
MYCLi2	1035	1035	1106	1106	4
MYCLi2	1036	1036	1045	1045	2
MYCLi2	1037	1037	1044	1044	2
MYCLi2	1038	1038	1043	1043	2
MYCLi2	1039	1039	1039	1039	2
MYCLi2	1040	1040	967	967	2
MYCLi2	1041	1041	966	966	2
MYCLi2	1042	1042	1042	1042	2
MYCLi2	1043	1043	1043	1043	2
MYCLi2	1044	1044	1037	1037	2
MYCLi2	1045	1045	1036	1036	2
MYCLi2	1046	1046	1046	1046	2
MYCLi2	1047	1047	1073	1073	2
MYCLi2	1048	1048	1072	1072	2
MYCLi2	1049	1049	1071	1071	2
MYCLi2	1050	1050	1068	1068	2
MYCLi2	1051	1051	1067	1067	2
MYCLi2	1052	1052	1066	1066	2
MYCLi2	1053	1053	1065	1065	2
MYCLi2	1054	1054	1064	1064	2
MYCLi2	1055	1055	1055	1055	2
MYCLi2	1056	1056	1056	1056	2
MYCLi2	1057	1057	1057	1057	2
MYCLi2	1058	1058	1058	1058	2
MYCLi2	1059	1059	1059	1059	2
MYCLi2	1060	1060	1060	1060	2
MYCLi2	1061	1061	1061	1061	2
MYCLi2	1062	1062	1062	1062	2
MYCLi2	1063	1063	1063	1063	2
MYCLi2	1064	1064	1054	1054	2
MYCLi2	1065	1065	1053	1053	2
MYCLi2	1066	1066	1066	1066	2
MYCLi2	1067	1067	1067	1067	2
MYCLi2	1068	1068	1068	1068	2
MYCLi2	1069	1069	1069	1069	2
MYCLi2	1070	1070	1070	1070	2
MYCLi2	1071	1071	1071	1071	2
MYCLi2	1072	1072	1163	1163	0
MYCLi2	1073	1073	1162	1162	0
MYCLi2	1074	1074	1161	1161	0
MYCLi2	1075	1075	1160	1160	0
MYCLi2	1076	1076	1093	1093	1
MYCLi2	1077	1077	1092	1092	1
MYCLi2	1078	1078	1091	1091	1
MYCLi2	1079	1079	1090	1090	1
MYCLi2	1080	1080	1089	1089	1
MYCLi2	1081	1081	1088	1088	1
MYCLi2	1082	1082	1082	1082	2
MYCLi2	1083	1083	1083	1083	2
MYCLi2	1084	1084	1084	1084	2
MYCLi2	1085	1085	1085	1085	1
MYCLi2	1086	1086	1086	1086	2
MYCLi2	1087	1087	1087	1087	2
MYCLi2	1088	1088	1081	1081	1
MYCLi2	1089	1089	1080	1080	1
MYCLi2	1090	1090	1079	1079	1
MYCLi2	1091	1091	1078	1078	1
MYCLi2	1092	1092	1077	1077	1
MYCLi2	1093	1093	1076	1076	1
MYCLi2	1094	1094	1157	1157	0
MYCLi2	1095	1095	1156	1156	0
MYCLi2	1096	1096	1155	1155	0
MYCLi2	1097	1097	1154	1154	0
MYCLi2	1098	1098	1153	1153	0
MYCLi2	1099	1099	1152	1152	0
MYCLi2	1100	1100	1100	1100	1
MYCLi2	1101	1101	1151	1151	0
MYCLi2	1102	1102	1150	1150	0
MYCLi2	1103	1103	1149	1149	0
MYCLi2	1104	1104	1148	1148	0
MYCLi2	1105	1105	1147	1147	0
MYCLi2	1106	1106	1146	1146	0
MYCLi2	1107	1107	1145	1145	0
MYCLi2	1108	1108	1144	1144	0
MYCLi2	1109	1109	1109	1109	0
MYCLi2	1110	1110	1142	1142	0
MYCLi2	1111	1111	1141	1141	0
MYCLi2	1112	1112	1112	1112	1
MYCLi2	1113	1113	1113	1113	1
MYCLi2	1114	1114	1139	1139	0
MYCLi2	1115	1115	1138	1138	0
MYCLi2	1116	1116	1137	1137	0
MYCLi2	1117	1117	1136	1136	0
MYCLi2	1118	1118	1135	1135	0
MYCLi2	1119	1119	1134	1134	0
MYCLi2	1120	1120	1120	1120	1
MYCLi2	1121	1121	1121	1121	1
MYCLi2	1122	1122	1131	1131	0
MYCLi2	1123	1123	1130	1130	0
MYCLi2	1124	1124	1129	1129	0
MYCLi2	1125	1125	1125	1125	1
MYCLi2	1126	1126	1126	1126	1
MYCLi2	1127	1127	1127	1127	1
MYCLi2	1128	1128	1128	1128	1
MYCLi2	1129	1129	1124	1124	0
MYCLi2	1130	1130	1123	1123	0
MYCLi2	1131	1131	1122	1122	0
MYCLi2	1132	1132	1132	1132	1
MYCLi2	1133	1133	1133	1133	1
MYCLi2	1134	1134	1119	1119	0
MYCLi2	1135	1135	1118	1118	0
MYCLi2	1136	1136	1117	1117	0
MYCLi2	1137	1137	1116	1116	0
MYCLi2	1138	1138	1115	1115	0
MYCLi2	1139	1139	1114	1114	0
MYCLi2	1140	1140	1140	1140	1
MYCLi2	1141	1141	1111	1111	0
MYCLi2	1142	1142	1110	1110	0
MYCLi2	1143	1143	1143	1143	1
MYCLi2	1144	1144	1108	1108	0
MYCLi2	1145	1145	1107	1107	0
MYCLi2	1146	1146	1106	1106	0
MYCLi2	1147	1147	1105	1105	0
MYCLi2	1148	1148	1104	1104	0
MYCLi2	1149	1149	1103	1103	0
MYCLi2	1150	1150	1102	1102	0
MYCLi2	1151	1151	1101	1101	0
MYCLi2	1152	1152	1099	1099	0
MYCLi2	1153	1153	1098	1098	0
MYCLi2	1154	1154	1097	1097	0
MYCLi2	1155	1155	1096	1096	0
MYCLi2	1156	1156	1095	1095	0
MYCLi2	1157	1157	1094	1094	0
MYCLi2	1158	1158	1158	1158	1
MYCLi2	1159	1159	1159	1159	1
MYCLi2	1160	1160	1160	1160	1
MYCLi2	1161	1161	1161	1161	1
MYCLi2	1162	1162	1073	1073	0
MYCLi2	1163	1163	1072	1072	0
MYCLi2	1164	1164	1164	1164	1
MYCLi2	1165	1165	1165	1165	1
MYCLi2	1166	1166	1166	1166	1
MYCLi2	1167	1167	1167	1167	0
MYCLi2	1168	1168	1168	1168	0
MYCLi2	1169	1169	1169	1169	1
MYCLi2	1170	1170	1170	1170	1
MYCLi2	1171	1171	1171	1171	1
MYCLi2	1172	1172	1172	1172	1
MYCLi2	1173	1173	1173	1173	1
MYCLi2	1174	1174	1174	1174	1
MYCLi2	1175	1175	1175	1175	1
MYCLi2	1176	1176	1176	1176	1
MYCLi2	1177	1177	1177	1177	1
MYCLi2	1178	1178	1178	1178	1
MYCLi2	1179	1179	1179	1179	1
MYCLi2	1180	1180	1180	1180	2
MYCLi2	1181	1181	1181	1181	2
MYCLi2	1182	1182	1182	1182	2
MYCLi2	1183	1183	1183	1183	2
MYCLi2	1184	1184	1184	1184	2
MYCLi2	1185	1185	1185	1185	2
MYCLi2	1186	1186	1186	1186	2
MYCLi2	1187	1187	1187	1187	2
MYCLi2	1188	1188	1188	1188	2
MYCLi2	1189	1189	1189	1189	2
MYCLi2	1190	1190	1190	1190	2
MYCLi2	1191	1191	1191	1191	2
MYCLi2	1192	1192	1192	1192	2
MYCLi2	1193	1193	1193	1193	2
MYCLi2	1194	1194	1179	1179	2
MYCLi2	1195	1195	1178	1178	2
MYCLi2	1196	1196	1177	1177	2
MYCLi2	1197	1197	1176	1176	2
MYCLi2	1198	1198	1175	1175	2
MYCLi2	1199	1199	1173	1173	2
MYCLi2	1200	1200	1172	1172	2
MYCLi2	1201	1201	1171	1171	2
MYCLi2	1202	1202	1170	1170	2
MYCLi2	1203	1203	1169	1169	2
MYCLi2	1204	1204	1168	1168	2
MYCLi2	1205	1205	1167	1167	2
MYCLi2	1206	1206	1165	1165	2
MYCLi2	1207	1207	1164	1164	2
MYCLi2	1208	1208	1208	1208	2
MYCLi2	1209	1209	1162	1162	2
MYCLi2	1210	1210	1210	1210	2
MYCLi2	1211	1211	1126	1126	2
MYCLi2	1212	1212	1125	1125	2
MYCLi2	1213	1213	1213	1213	2
MYCLi2	1214	1214	1124	1124	2
MYCLi2	1215	1215	1123	1123	2
MYCLi2	1216	1216	1122	1122	2
MYCLi2	1217	1217	1121	1121	2
MYCLi2	1218	1218	1158	1158	2
MYCLi2	1219	1219	1219	1219	2
MYCLi2	1220	1220	1220	1220	2
MYCLi2	1221	1221	1221	1221	2
MYCLi2	1222	1222	1222	1222	2
MYCLi2	1223	1223	1115	1115	2
MYCLi2	1224	1224	1114	1114	2
MYCLi2	1225	1225	1113	1113	2
MYCLi2	1226	1226	1112	1112	1
MYCLi2	1227	1227	1315	1315	4
MYCLi2	1228	1228	1314	1314	4
MYCLi2	1229	1229	1313	1313	4
MYCLi2	1230	1230	1312	1312	4
MYCLi2	1231	1231	1311	1311	4
MYCLi2	1232	1232	1310	1310	4
MYCLi2	1233	1233	1309	1309	4
MYCLi2	1234	1234	1335	1335	4
MYCLi2	1235	1235	1350	1350	2
MYCLi2	1236	1236	1349	1349	2
MYCLi2	1237	1237	1348	1348	2
MYCLi2	1238	1238	1357	1357	2
MYCLi2	1239	1239	1356	1356	2
MYCLi2	1240	1240	1355	1355	2
MYCLi2	1241	1241	1358	1358	2
MYCLi2	1242	1242	1150	1150	2
MYCLi2	1243	1243	1354	1354	2
MYCLi2	1244	1244	1148	1148	2
MYCLi2	1245	1245	1147	1147	2
MYCLi2	1246	1246	1146	1146	2
MYCLi2	1247	1247	1145	1145	2
MYCLi2	1248	1248	1143	1143	2
MYCLi2	1249	1249	1142	1142	2
MYCLi2	1250	1250	1141	1141	2
MYCLi2	1251	1251	1343	1343	2
MYCLi2	1252	1252	1139	1139	2
MYCLi2	1253	1253	1138	1138	2
MYCLi2	1254	1254	1292	1292	2
MYCLi2	1255	1255	1291	1291	2
MYCLi2	1256	1256	1290	1290	2
MYCLi2	1257	1257	1289	1289	2
MYCLi2	1258	1258	1158	1158	4
MYCLi2	1259	1259	1287	1287	2
MYCLi2	1260	1260	1286	1286	2
MYCLi2	1261	1261	1285	1285	2
MYCLi2	1262	1262	1343	1343	4
MYCLi2	1263	1263	1251	1251	4
MYCLi2	1264	1264	1250	1250	4
MYCLi2	1265	1265	1281	1281	2
MYCLi2	1266	1266	1280	1280	2
MYCLi2	1267	1267	1377	1377	2
MYCLi2	1268	1268	1376	1376	2
MYCLi2	1269	1269	1375	1375	2
MYCLi2	1270	1270	1374	1374	2
MYCLi2	1271	1271	1373	1373	2
MYCLi2	1272	1272	1372	1372	2
MYCLi2	1273	1273	1371	1371	2
MYCLi2	1274	1274	1370	1370	2
MYCLi2	1275	1275	1332	1332	2
MYCLi2	1276	1276	1331	1331	2
MYCLi2	1277	1277	1395	1395	1
MYCLi2	1278	1278	1394	1394	1
MYCLi2	1279	1279	1393	1393	1
MYCLi2	1280	1280	1280	1280	2
MYCLi2	1281	1281	1281	1281	2
MYCLi2	1282	1282	1282	1282	2
MYCLi2	1283	1283	1283	1283	2
MYCLi2	1284	1284	1284	1284	2
MYCLi2	1285	1285	1319	1319	2
MYCLi2	1286	1286	1286	1286	2
MYCLi2	1287	1287	1287	1287	2
MYCLi2	1288	1288	1315	1315	2
MYCLi2	1289	1289	1314	1314	2
MYCLi2	1290	1290	1313	1313	2
MYCLi2	1291	1291	1312	1312	2
MYCLi2	1292	1292	1311	1311	2
MYCLi2	1293	1293	1293	1293	2
MYCLi2	1294	1294	1294	1294	2
MYCLi2	1295	1295	1295	1295	2
MYCLi2	1296	1296	1296	1296	2
MYCLi2	1297	1297	1297	1297	2
MYCLi2	1298	1298	1298	1298	2
MYCLi2	1299	1299	1299	1299	2
MYCLi2	1300	1300	1300	1300	2
MYCLi2	1301	1301	1301	1301	2
MYCLi2	1302	1302	1302	1302	2
MYCLi2	1303	1303	1303	1303	2
MYCLi2	1304	1304	1304	1304	2
MYCLi2	1305	1305	1305	1305	2
MYCLi2	1306	1306	1306	1306	2
MYCLi2	1307	1307	1307	1307	2
MYCLi2	1308	1308	1308	1308	2
MYCLi2	1309	1309	1309	1309	2
MYCLi2	1310	1310	1310	1310	2
MYCLi2	1311	1311	1311	1311	2
MYCLi2	1312	1312	1312	1312	2
MYCLi2	1313	1313	1360	1360	2
MYCLi2	1314	1314	1359	1359	2
MYCLi2	1315	1315	1358	1358	2
MYCLi2	1316	1316	1357	1357	2
MYCLi2	1317	1317	1356	1356	2
MYCLi2	1318	1318	1318	1318	2
MYCLi2	1319	1319	1355	1355	2
MYCLi2	1320	1320	1354	1354	2
MYCLi2	1321	1321	1351	1351	2
MYCLi2	1322	1322	1350	1350	2
MYCLi2	1323	1323	1349	1349	2
MYCLi2	1324	1324	1348	1348	2
MYCLi2	1325	1325	1347	1347	2
MYCLi2	1326	1326	1326	1326	2
MYCLi2	1327	1327	1343	1343	2
MYCLi2	1328	1328	1342	1342	2
MYCLi2	1329	1329	1329	1329	2
MYCLi2	1330	1330	1340	1340	2
MYCLi2	1331	1331	1339	1339	2
MYCLi2	1332	1332	1338	1338	2
MYCLi2	1333	1333	1333	1333	2
MYCLi2	1334	1334	1334	1334	2
MYCLi2	1335	1335	1335	1335	2
MYCLi2	1336	1336	1336	1336	2
MYCLi2	1337	1337	1337	1337	2
MYCLi2	1338	1338	1332	1332	2
MYCLi2	1339	1339	1331	1331	2
MYCLi2	1340	1340	1330	1330	2
MYCLi2	1341	1341	1341	1341	2
MYCLi2	1342	1342	1328	1328	2
MYCLi2	1343	1343	1327	1327	2
MYCLi2	1344	1344	1344	1344	2
MYCLi2	1345	1345	1345	1345	2
MYCLi2	1346	1346	1346	1346	2
MYCLi2	1347	1347	1325	1325	2
MYCLi2	1348	1348	1324	1324	2
MYCLi2	1349	1349	1323	1323	2
MYCLi2	1350	1350	1322	1322	2
MYCLi2	1351	1351	1321	1321	2
MYCLi2	1352	1352	1352	1352	2
MYCLi2	1353	1353	1353	1353	2
MYCLi2	1354	1354	1320	1320	2
MYCLi2	1355	1355	1319	1319	2
MYCLi2	1356	1356	1317	1317	2
MYCLi2	1357	1357	1316	1316	2
MYCLi2	1358	1358	1315	1315	2
MYCLi2	1359	1359	1314	1314	2
MYCLi2	1360	1360	1313	1313	2
MYCLi2	1361	1361	1361	1361	2
MYCLi2	1362	1362	1362	1362	2
MYCLi2	1363	1363	1396	1396	2
MYCLi2	1364	1364	1395	1395	2
MYCLi2	1365	1365	1394	1394	2
MYCLi2	1366	1366	1393	1393	2
MYCLi2	1367	1367	1392	1392	2
MYCLi2	1368	1368	1391	1391	2
MYCLi2	1369	1369	1369	1369	2
MYCLi2	1370	1370	1370	1370	2
MYCLi2	1371	1371	1388	1388	2
MYCLi2	1372	1372	1387	1387	2
MYCLi2	1373	1373	1386	1386	2
MYCLi2	1374	1374	1385	1385	2
MYCLi2	1375	1375	1384	1384	2
MYCLi2	1376	1376	1383	1383	2
MYCLi2	1377	1377	1377	1377	2
MYCLi2	1378	1378	1378	1378	2
MYCLi2	1379	1379	1379	1379	2
MYCLi2	1380	1380	1380	1380	2
MYCLi2	1381	1381	1381	1381	2
MYCLi2	1382	1382	1382	1382	2
MYCLi2	1383	1383	1376	1376	2
MYCLi2	1384	1384	1375	1375	2
MYCLi2	1385	1385	1374	1374	2
MYCLi2	1386	1386	1373	1373	2
MYCLi2	1387	1387	1372	1372	2
MYCLi2	1388	1388	1371	1371	2
MYCLi2	1389	1389	1389	1389	2
MYCLi2	1390	1390	1390	1390	2
MYCLi2	1391	1391	1368	1368	2
MYCLi2	1392	1392	1367	1367	2
MYCLi2	1393	1393	1366	1366	2
MYCLi2	1394	1394	1365	1365	2
MYCLi2	1395	1395	1364	1364	2
MYCLi2	1396	1396	1363	1363	2
MYCLi2	1397	1397	1397	1397	2
MYCLi2	1398	1398	1398	1398	2
MYCLi2	1399	1399	1412	1412	2
MYCLi2	1400	1400	1411	1411	2
MYCLi2	1401	1401	1410	1410	2
MYCLi2	1402	1402	1409	1409	2
MYCLi2	1403	1403	1408	1408	2
MYCLi2	1404	1404	1404	1404	2
MYCLi2	1405	1405	1405	1405	2
MYCLi2	1406	1406	1406	1406	2
MYCLi2	1407	1407	1407	1407	2
MYCLi2	1408	1408	1403	1403	2
MYCLi2	1409	1409	1402	1402	2
MYCLi2	1410	1410	1401	1401	2
MYCLi2	1411	1411	1400	1400	2
MYCLi2	1412	1412	1399	1399	2
MYCLi2	1413	1413	1413	1413	2
MYCLi2	1414	1414	1414	1414	2
MYCLi2	1415	1415	1415	1415	2
MYCLi2	1416	1416	1394	1394	2
MYCLi2	1417	1417	1393	1393	2
MYCLi2	1418	1418	1392	1392	2
MYCLi2	1419	1419	1391	1391	2
MYCLi2	1420	1420	1420	1420	2
MYCLi2	1421	1421	1389	1389	1
MYCLi2	1422	1422	1388	1388	1
MYCLi2	1423	1423	1387	1387	1
MYCLi2	1424	1424	1441	1441	1
MYCLi2	1425	1425	1440	1440	1
MYCLi2	1426	1426	1439	1439	1
MYCLi2	1427	1427	1438	1438	1
MYCLi2	1428	1428	1428	1428	2
MYCLi2	1429	1429	1509	1509	0
MYCLi2	1430	1430	1508	1508	0
MYCLi2	1431	1431	1507	1507	0
MYCLi2	1432	1432	1506	1506	0
MYCLi2	1433	1433	1433	1433	2
MYCLi2	1434	1434	1434	1434	2
MYCLi2	1435	1435	1435	1435	1
MYCLi2	1436	1436	1436	1436	2
MYCLi2	1437	1437	1486	1486	1
MYCLi2	1438	1438	1485	1485	2
MYCLi2	1439	1439	1484	1484	2
MYCLi2	1440	1440	1483	1483	2
MYCLi2	1441	1441	1482	1482	2
MYCLi2	1442	1442	1442	1442	2
MYCLi2	1443	1443	1443	1443	2
MYCLi2	1444	1444	1464	1464	2
MYCLi2	1445	1445	1463	1463	2
MYCLi2	1446	1446	1462	1462	2
MYCLi2	1447	1447	1461	1461	2
MYCLi2	1448	1448	1460	1460	2
MYCLi2	1449	1449	1459	1459	2
MYCLi2	1450	1450	1458	1458	2
MYCLi2	1451	1451	1451	1451	2
MYCLi2	1452	1452	1452	1452	2
MYCLi2	1453	1453	1453	1453	2
MYCLi2	1454	1454	1454	1454	2
MYCLi2	1455	1455	1455	1455	1
MYCLi2	1456	1456	1456	1456	2
MYCLi2	1457	1457	1457	1457	2
MYCLi2	1458	1458	1450	1450	2
MYCLi2	1459	1459	1449	1449	2
MYCLi2	1460	1460	1448	1448	2
MYCLi2	1461	1461	1447	1447	2
MYCLi2	1462	1462	1446	1446	2
MYCLi2	1463	1463	1445	1445	2
MYCLi2	1464	1464	1444	1444	2
MYCLi2	1465	1465	1465	1465	1
MYCLi2	1466	1466	1466	1466	1
MYCLi2	1467	1467	1480	1480	1
MYCLi2	1468	1468	1479	1479	1
MYCLi2	1469	1469	1478	1478	1
MYCLi2	1470	1470	1477	1477	1
MYCLi2	1471	1471	1471	1471	1
MYCLi2	1472	1472	1472	1472	1
MYCLi2	1473	1473	1473	1473	1
MYCLi2	1474	1474	1474	1474	1
MYCLi2	1475	1475	1475	1475	1
MYCLi2	1476	1476	1476	1476	1
MYCLi2	1477	1477	1470	1470	1
MYCLi2	1478	1478	1469	1469	1
MYCLi2	1479	1479	1468	1468	1
MYCLi2	1480	1480	1467	1467	1
MYCLi2	1481	1481	1481	1481	1
MYCLi2	1482	1482	1482	1482	0
MYCLi2	1483	1483	1483	1483	0
MYCLi2	1484	1484	1484	1484	0
MYCLi2	1485	1485	1485	1485	0
MYCLi2	1486	1486	1486	1486	0
MYCLi2	1487	1487	1487	1487	1
MYCLi2	1488	1488	1488	1488	1
MYCLi2	1489	1489	1489	1489	1
MYCLi2	1490	1490	1490	1490	0
MYCLi2	1491	1491	1491	1491	0
MYCLi2	1492	1492	1492	1492	0
MYCLi2	1493	1493	1493	1493	1
MYCLi2	1494	1494	1494	1494	0
MYCLi2	1495	1495	1495	1495	0
MYCLi2	1496	1496	1496	1496	0
MYCLi2	1497	1497	1568	1568	0
MYCLi2	1498	1498	1567	1567	0
MYCLi2	1499	1499	1566	1566	0
MYCLi2	1500	1500	1565	1565	0
MYCLi2	1501	1501	1564	1564	0
MYCLi2	1502	1502	1563	1563	0
MYCLi2	1503	1503	1562	1562	0
MYCLi2	1504	1504	1560	1560	0
MYCLi2	1505	1505	1559	1559	0
MYCLi2	1506	1506	1506	1506	0
MYCLi2	1507	1507	1557	1557	0
MYCLi2	1508	1508	1556	1556	0
MYCLi2	1509	1509	1555	1555	0
MYCLi2	1510	1510	1554	1554	0
MYCLi2	1511	1511	1547	1547	0
MYCLi2	1512	1512	1546	1546	0
MYCLi2	1513	1513	1545	1545	0
MYCLi2	1514	1514	1544	1544	0
MYCLi2	1515	1515	1543	1543	0
MYCLi2	1516	1516	1542	1542	0
MYCLi2	1517	1517	1541	1541	0
MYCLi2	1518	1518	1540	1540	0
MYCLi2	1519	1519	1539	1539	0
MYCLi2	1520	1520	1538	1538	0
MYCLi2	1521	1521	1521	1521	0
MYCLi2	1522	1522	1536	1536	0
MYCLi2	1523	1523	1535	1535	0
MYCLi2	1524	1524	1534	1534	0
MYCLi2	1525	1525	1533	1533	0
MYCLi2	1526	1526	1532	1532	0
MYCLi2	1527	1527	1527	1527	0
MYCLi2	1528	1528	1528	1528	0
MYCLi2	1529	1529	1529	1529	0
MYCLi2	1530	1530	1530	1530	0
MYCLi2	1531	1531	1531	1531	0
MYCLi2	1532	1532	1526	1526	0
MYCLi2	1533	1533	1525	1525	0
MYCLi2	1534	1534	1524	1524	0
MYCLi2	1535	1535	1523	1523	0
MYCLi2	1536	1536	1522	1522	0
MYCLi2	1537	1537	1537	1537	0
MYCLi2	1538	1538	1520	1520	0
MYCLi2	1539	1539	1519	1519	0
MYCLi2	1540	1540	1518	1518	0
MYCLi2	1541	1541	1517	1517	0
MYCLi2	1542	1542	1516	1516	0
MYCLi2	1543	1543	1515	1515	0
MYCLi2	1544	1544	1514	1514	0
MYCLi2	1545	1545	1513	1513	0
MYCLi2	1546	1546	1512	1512	0
MYCLi2	1547	1547	1511	1511	0
MYCLi2	1548	1548	1548	1548	0
MYCLi2	1549	1549	1549	1549	0
MYCLi2	1550	1550	1550	1550	0
MYCLi2	1551	1551	1551	1551	0
MYCLi2	1552	1552	1552	1552	0
MYCLi2	1553	1553	1553	1553	0
MYCLi2	1554	1554	1510	1510	0
MYCLi2	1555	1555	1509	1509	0
MYCLi2	1556	1556	1508	1508	0
MYCLi2	1557	1557	1507	1507	0
MYCLi2	1558	1558	1558	1558	0
MYCLi2	1559	1559	1505	1505	0
MYCLi2	1560	1560	1504	1504	0
MYCLi2	1561	1561	1561	1561	0
MYCLi2	1562	1562	1503	1503	0
MYCLi2	1563	1563	1502	1502	0
MYCLi2	1564	1564	1501	1501	0
MYCLi2	1565	1565	1500	1500	0
MYCLi2	1566	1566	1499	1499	0
MYCLi2	1567	1567	1498	1498	0
MYCLi2	1568	1568	1497	1497	0
MYCLi2	1569	1569	1569	1569	0
MYCLi2	1570	1570	1570	1570	0
MYCLi2	1571	1571	1571	1571	0
MYCLi2	1572	1572	1572	1572	0
MYCLi2	1573	1573	1573	1573	0
MYCLi2	1574	1574	1574	1574	0
MYCLi2	1575	1575	1575	1575	0
MYCLi2	1576	1576	1576	1576	0
MYCLi2	1577	1577	1592	1592	0
MYCLi2	1578	1578	1591	1591	0
MYCLi2	1579	1579	1590	1590	0
MYCLi2	1580	1580	1589	1589	0
MYCLi2	1581	1581	1588	1588	0
MYCLi2	1582	1582	1587	1587	0
MYCLi2	1583	1583	1583	1583	0
MYCLi2	1584	1584	1584	1584	0
MYCLi2	1585	1585	1585	1585	0
MYCLi2	1586	1586	1586	1586	0
MYCLi2	1587	1587	1582	1582	0
MYCLi2	1588	1588	1581	1581	0
MYCLi2	1589	1589	1580	1580	0
MYCLi2	1590	1590	1579	1579	0
MYCLi2	1591	1591	1578	1578	0
MYCLi2	1592	1592	1577	1577	0
MYCLi2	1593	1593	1593	1593	0
MYCLi2	1594	1594	1594	1594	0
MYCLi2	1595	1595	1595	1595	0
MYCLi2	1596	1596	1596	1596	0
MYCLi2	1597	1597	1597	1597	0
MYCLi2	1598	1598	1598	1598	0
MYCLi2	1599	1599	1599	1599	0
MYCLi2	1600	1600	1600	1600	0
MYCLi2	1601	1601	1601	1601	0
MYCLi2	1602	1602	1602	1602	0
MYCLi2	1603	1603	1603	1603	0
MYCLi2	1604	1604	1604	1604	0
MYCLi2	1605	1605	1605	1605	0
MYCLi2	1606	1606	1606	1606	0
MYCLi2	1607	1607	1667	1667	0
MYCLi2	1608	1608	1666	1666	0
MYCLi2	1609	1609	1665	1665	0
MYCLi2	1610	1610	1664	1664	0
MYCLi2	1611	1611	1663	1663	0
MYCLi2	1612	1612	1662	1662	0
MYCLi2	1613	1613	1661	1661	0
MYCLi2	1614	1614	1660	1660	0
MYCLi2	1615	1615	1659	1659	0
MYCLi2	1616	1616	1616	1616	0
MYCLi2	1617	1617	1657	1657	0
MYCLi2	1618	1618	1656	1656	0
MYCLi2	1619	1619	1619	1619	0
MYCLi2	1620	1620	1654	1654	0
MYCLi2	1621	1621	1653	1653	0
MYCLi2	1622	1622	1652	1652	0
MYCLi2	1623	1623	1651	1651	0
MYCLi2	1624	1624	1624	1624	0
MYCLi2	1625	1625	1649	1649	0
MYCLi2	1626	1626	1648	1648	0
MYCLi2	1627	1627	1627	1627	0
MYCLi2	1628	1628	1628	1628	0
MYCLi2	1629	1629	1629	1629	0
MYCLi2	1630	1630	1630	1630	0
MYCLi2	1631	1631	1631	1631	0
MYCLi2	1632	1632	1632	1632	0
MYCLi2	1633	1633	1643	1643	0
MYCLi2	1634	1634	1642	1642	0
MYCLi2	1635	1635	1641	1641	0
MYCLi2	1636	1636	1636	1636	0
MYCLi2	1637	1637	1637	1637	0
MYCLi2	1638	1638	1638	1638	0
MYCLi2	1639	1639	1639	1639	0
MYCLi2	1640	1640	1640	1640	0
MYCLi2	1641	1641	1635	1635	0
MYCLi2	1642	1642	1634	1634	0
MYCLi2	1643	1643	1633	1633	0
MYCLi2	1644	1644	1644	1644	0
MYCLi2	1645	1645	1645	1645	0
MYCLi2	1646	1646	1646	1646	0
MYCLi2	1647	1647	1647	1647	0
MYCLi2	1648	1648	1626	1626	0
MYCLi2	1649	1649	1625	1625	0
MYCLi2	1650	1650	1650	1650	0
MYCLi2	1651	1651	1623	1623	0
MYCLi2	1652	1652	1622	1622	0
MYCLi2	1653	1653	1621	1621	0
MYCLi2	1654	1654	1620	1620	0
MYCLi2	1655	1655	1655	1655	0
MYCLi2	1656	1656	1618	1618	0
MYCLi2	1657	1657	1617	1617	0
MYCLi2	1658	1658	1658	1658	0
MYCLi2	1659	1659	1615	1615	0
MYCLi2	1660	1660	1614	1614	0
MYCLi2	1661	1661	1613	1613	0
MYCLi2	1662	1662	1662	1662	0
MYCLi2	1663	1663	1611	1611	0
MYCLi2	1664	1664	1664	1664	0
MYCLi2	1665	1665	1609	1609	0
MYCLi2	1666	1666	1608	1608	0
MYCLi2	1667	1667	1607	1607	0
MYCLi2	1668	1668	1668	1668	0
MYCLi2	1669	1669	1669	1669	0
MYCLi2	1670	1670	1670	1670	0
MYCLi2	1671	1671	1671	1671	0
MYCLi2	1672	1672	1688	1688	0
MYCLi2	1673	1673	1687	1687	0
MYCLi2	1674	1674	1686	1686	0
MYCLi2	1675	1675	1685	1685	0
MYCLi2	1676	1676	1684	1684	0
MYCLi2	1677	1677	1683	1683	0
MYCLi2	1678	1678	1682	1682	0
MYCLi2	1679	1679	1679	1679	0
MYCLi2	1680	1680	1680	1680	0
MYCLi2	1681	1681	1681	1681	0
MYCLi2	1682	1682	1678	1678	0
MYCLi2	1683	1683	1677	1677	0
MYCLi2	1684	1684	1676	1676	0
MYCLi2	1685	1685	1675	1675	0
MYCLi2	1686	1686	1674	1674	0
MYCLi2	1687	1687	1673	1673	0
MYCLi2	1688	1688	1672	1672	0
MYCLi2	1689	1689	1709	1709	0
MYCLi2	1690	1690	1708	1708	0
MYCLi2	1691	1691	1691	1691	0
MYCLi2	1692	1692	1707	1707	0
MYCLi2	1693	1693	1706	1706	0
MYCLi2	1694	1694	1705	1705	0
MYCLi2	1695	1695	1704	1704	0
MYCLi2	1696	1696	1703	1703	0
MYCLi2	1697	1697	1702	1702	0
MYCLi2	1698	1698	1698	1698	0
MYCLi2	1699	1699	1699	1699	0
MYCLi2	1700	1700	1700	1700	0
MYCLi2	1701	1701	1701	1701	0
MYCLi2	1702	1702	1697	1697	0
MYCLi2	1703	1703	1696	1696	0
MYCLi2	1704	1704	1695	1695	0
MYCLi2	1705	1705	1694	1694	0
MYCLi2	1706	1706	1693	1693	0
MYCLi2	1707	1707	1692	1692	0
MYCLi2	1708	1708	1690	1690	0
MYCLi2	1709	1709	1689	1689	0
MYCLi2	1710	1710	1710	1710	0
MYCLi2	1711	1711	1711	1711	0
MYCLi2	1712	1712	1712	1712	0
MYCLi2	1713	1713	1713	1713	0
MYCLi2	1714	1714	1714	1714	0
MYCLi2	1715	1715	1715	1715	0
MYCLi2	1716	1716	1729	1729	1
MYCLi2	1717	1717	1728	1728	0
MYCLi2	1718	1718	1727	1727	0
MYCLi2	1719	1719	1726	1726	0
MYCLi2	1720	1720	1725	1725	0
MYCLi2	1721	1721	1721	1721	0
MYCLi2	1722	1722	1722	1722	0
MYCLi2	1723	1723	1723	1723	0
MYCLi2	1724	1724	1724	1724	0
MYCLi2	1725	1725	1720	1720	0
MYCLi2	1726	1726	1719	1719	0
MYCLi2	1727	1727	1718	1718	0
MYCLi2	1728	1728	1717	1717	0
MYCLi2	1729	1729	1716	1716	1
MYCLi2	1730	1730	1730	1730	1
MYCLi2	1731	1731	1731	1731	1
MYCLi2	1732	1732	1732	1732	1
MYCLi2	1733	1733	1733	1733	1
MYCLi2	1734	1734	1734	1734	1
MYCLi2	1735	1735	1735	1735	1
MYCLi2	1736	1736	1736	1736	0
MYCLi2	1737	1737	1737	1737	1
MYCLi2	1738	1738	1660	1660	0
MYCLi2	1739	1739	1659	1659	0
MYCLi2	1740	1740	1740	1740	0
MYCLi2	1741	1741	1741	1741	1
MYCLi2	1742	1742	1742	1742	1
MYCLi2	1743	1743	1743	1743	1
MYCLi2	1744	1744	1777	1777	1
MYCLi2	1745	1745	1776	1776	1
MYCLi2	1746	1746	1775	1775	1
MYCLi2	1747	1747	1774	1774	1
MYCLi2	1748	1748	1773	1773	1
MYCLi2	1749	1749	1772	1772	1
MYCLi2	1750	1750	1771	1771	1
MYCLi2	1751	1751	1751	1751	1
MYCLi2	1752	1752	1752	1752	1
MYCLi2	1753	1753	1753	1753	1
MYCLi2	1754	1754	1754	1754	1
MYCLi2	1755	1755	1766	1766	1
MYCLi2	1756	1756	1765	1765	1
MYCLi2	1757	1757	1757	1757	1
MYCLi2	1758	1758	1758	1758	1
MYCLi2	1759	1759	1759	1759	1
MYCLi2	1760	1760	1760	1760	1
MYCLi2	1761	1761	1761	1761	1
MYCLi2	1762	1762	1762	1762	1
MYCLi2	1763	1763	1763	1763	1
MYCLi2	1764	1764	1764	1764	1
MYCLi2	1765	1765	1756	1756	1
MYCLi2	1766	1766	1755	1755	1
MYCLi2	1767	1767	1767	1767	1
MYCLi2	1768	1768	1768	1768	1
MYCLi2	1769	1769	1769	1769	1
MYCLi2	1770	1770	1770	1770	1
MYCLi2	1771	1771	1750	1750	1
MYCLi2	1772	1772	1749	1749	1
MYCLi2	1773	1773	1748	1748	1
MYCLi2	1774	1774	1747	1747	1
MYCLi2	1775	1775	1746	1746	1
MYCLi2	1776	1776	1745	1745	1
MYCLi2	1777	1777	1744	1744	1
MYCLi2	1778	1778	1778	1778	1
MYCLi2	1779	1779	1779	1779	1
MYCLi2	1780	1780	1780	1780	1
MYCLi2	1781	1781	1781	1781	1
MYCLi2	1782	1782	1782	1782	1
MYCLi2	1783	1783	1783	1783	1
MYCLi2	1784	1784	1830	1830	1
MYCLi2	1785	1785	1829	1829	1
MYCLi2	1786	1786	1828	1828	1
MYCLi2	1787	1787	1827	1827	1
MYCLi2	1788	1788	1788	1788	1
MYCLi2	1789	1789	1789	1789	1
MYCLi2	1790	1790	1822	1822	1
MYCLi2	1791	1791	1791	1791	1
MYCLi2	1792	1792	1820	1820	1
MYCLi2	1793	1793	1819	1819	1
MYCLi2	1794	1794	1818	1818	1
MYCLi2	1795	1795	1817	1817	1
MYCLi2	1796	1796	1796	1796	1
MYCLi2	1797	1797	1815	1815	1
MYCLi2	1798	1798	1814	1814	1
MYCLi2	1799	1799	1799	1799	1
MYCLi2	1800	1800	1800	1800	1
MYCLi2	1801	1801	1810	1810	1
MYCLi2	1802	1802	1809	1809	1
MYCLi2	1803	1803	1808	1808	1
MYCLi2	1804	1804	1804	1804	1
MYCLi2	1805	1805	1805	1805	1
MYCLi2	1806	1806	1806	1806	1
MYCLi2	1807	1807	1807	1807	1
MYCLi2	1808	1808	1803	1803	1
MYCLi2	1809	1809	1802	1802	1
MYCLi2	1810	1810	1801	1801	1
MYCLi2	1811	1811	1811	1811	2
MYCLi2	1812	1812	1812	1812	1
MYCLi2	1813	1813	1813	1813	1
MYCLi2	1814	1814	1798	1798	1
MYCLi2	1815	1815	1797	1797	1
MYCLi2	1816	1816	1816	1816	2
MYCLi2	1817	1817	1795	1795	1
MYCLi2	1818	1818	1794	1794	1
MYCLi2	1819	1819	1793	1793	1
MYCLi2	1820	1820	1792	1792	1
MYCLi2	1821	1821	1821	1821	1
MYCLi2	1822	1822	1790	1790	1
MYCLi2	1823	1823	1823	1823	2
MYCLi2	1824	1824	1824	1824	2
MYCLi2	1825	1825	1825	1825	1
MYCLi2	1826	1826	1826	1826	1
MYCLi2	1827	1827	1787	1787	1
MYCLi2	1828	1828	1786	1786	1
MYCLi2	1829	1829	1785	1785	1
MYCLi2	1830	1830	1784	1784	1
MYCLi2	1831	1831	1831	1831	2
MYCLi2	1832	1832	1832	1832	2
MYCLi2	1833	1833	1833	1833	1
MYCLi2	1834	1834	1834	1834	1
MYCLi2	1835	1835	1835	1835	2
MYCLi2	1836	1836	1850	1850	2
MYCLi2	1837	1837	1849	1849	2
MYCLi2	1838	1838	1848	1848	2
MYCLi2	1839	1839	1839	1839	2
MYCLi2	1840	1840	1846	1846	2
MYCLi2	1841	1841	1845	1845	2
MYCLi2	1842	1842	1842	1842	2
MYCLi2	1843	1843	1843	1843	2
MYCLi2	1844	1844	1844	1844	2
MYCLi2	1845	1845	1845	1845	1
MYCLi2	1846	1846	1846	1846	1
MYCLi2	1847	1847	1847	1847	2
MYCLi2	1848	1848	1838	1838	2
MYCLi2	1849	1849	1837	1837	2
MYCLi2	1850	1850	1836	1836	2
MYCLi2	1851	1851	1851	1851	2
MYCLi2	1852	1852	1834	1834	2
MYCLi2	1853	1853	1833	1833	2
MYCLi2	1854	1854	1854	1854	2
MYCLi2	1855	1855	1830	1830	2
MYCLi2	1856	1856	1829	1829	2
MYCLi2	1857	1857	1828	1828	2
MYCLi2	1858	1858	1827	1827	2
MYCLi2	1859	1859	1859	1859	1
MYCLi2	1860	1860	1860	1860	2
MYCLi2	1861	1861	1861	1861	1
MYCLi2	1862	1862	1862	1862	2
MYCLi2	1863	1863	1863	1863	2
MYCLi2	1864	1864	1898	1898	1
MYCLi2	1865	1865	1865	1865	2
MYCLi2	1866	1866	1896	1896	1
MYCLi2	1867	1867	1895	1895	1
MYCLi2	1868	1868	1894	1894	1
MYCLi2	1869	1869	1869	1869	1
MYCLi2	1870	1870	1870	1870	1
MYCLi2	1871	1871	1871	1871	1
MYCLi2	1872	1872	1890	1890	1
MYCLi2	1873	1873	1889	1889	1
MYCLi2	1874	1874	1888	1888	1
MYCLi2	1875	1875	1887	1887	1
MYCLi2	1876	1876	1876	1876	2
MYCLi2	1877	1877	1877	1877	2
MYCLi2	1878	1878	1878	1878	2
MYCLi2	1879	1879	1879	1879	2
MYCLi2	1880	1880	1880	1880	2
MYCLi2	1881	1881	1881	1881	2
MYCLi2	1882	1882	1882	1882	2
MYCLi2	1883	1883	1883	1883	2
MYCLi2	1884	1884	1884	1884	1
MYCLi2	1885	1885	1885	1885	2
MYCLi2	1886	1886	1876	1876	1
MYCLi2	1887	1887	1875	1875	1
MYCLi2	1888	1888	1874	1874	1
MYCLi2	1889	1889	1889	1889	2
MYCLi2	1890	1890	1890	1890	2
MYCLi2	1891	1891	1891	1891	2
MYCLi2	1892	1892	1892	1892	2
MYCLi2	1893	1893	1893	1893	2
MYCLi2	1894	1894	1868	1868	1
MYCLi2	1895	1895	1867	1867	1
MYCLi2	1896	1896	1866	1866	1
MYCLi2	1897	1897	1897	1897	1
MYCLi2	1898	1898	1864	1864	1
MYCLi2	1899	1899	1863	1863	1
MYCLi2	1900	1900	1862	1862	1
MYCLi2	1901	1901	1901	1901	2
MYCLi2	1902	1902	1902	1902	2
MYCLi2	1903	1903	1903	1903	2
MYCLi2	1904	1904	1904	1904	2
MYCLi2	1905	1905	1905	1905	1
MYCLi2	1906	1906	1906	1906	2
MYCLi2	1907	1907	1907	1907	2
MYCLi2	1908	1908	1908	1908	2
MYCLi2	1909	1909	1909	1909	2
MYCLi2	1910	1910	1910	1910	1
MYCLi2	1911	1911	1911	1911	1
MYCLi2	1912	1912	1912	1912	1
MYCLi2	1913	1913	1855	1855	1
MYCLi2	1914	1914	1854	1854	1
MYCLi2	1915	1915	1853	1853	1
MYCLi2	1916	1916	1852	1852	1
MYCLi2	1917	1917	1851	1851	1
MYCLi2	1918	1918	1850	1850	1
MYCLi2	1919	1919	1919	1919	1
MYCLi2	1920	1920	1920	1920	1
MYCLi2	1921	1921	1921	1921	1
MYCLi2	1922	1922	1922	1922	2
MYCLi2	1923	1923	1923	1923	2
MYCLi2	1924	1924	1924	1924	2
MYCLi2	1925	1925	1925	1925	1
MYCLi2	1926	1926	1962	1962	1
MYCLi2	1927	1927	1927	1927	1
MYCLi2	1928	1928	1928	1928	1
MYCLi2	1929	1929	1959	1959	1
MYCLi2	1930	1930	1958	1958	1
MYCLi2	1931	1931	1957	1957	1
MYCLi2	1932	1932	1932	1932	2
MYCLi2	1933	1933	1933	1933	1
MYCLi2	1934	1934	1955	1955	1
MYCLi2	1935	1935	1954	1954	1
MYCLi2	1936	1936	1953	1953	1
MYCLi2	1937	1937	1952	1952	1
MYCLi2	1938	1938	1951	1951	1
MYCLi2	1939	1939	1939	1939	1
MYCLi2	1940	1940	1949	1949	1
MYCLi2	1941	1941	1941	1941	1
MYCLi2	1942	1942	1942	1942	1
MYCLi2	1943	1943	1943	1943	1
MYCLi2	1944	1944	1944	1944	2
MYCLi2	1945	1945	1945	1945	2
MYCLi2	1946	1946	1946	1946	1
MYCLi2	1947	1947	1947	1947	1
MYCLi2	1948	1948	1948	1948	1
MYCLi2	1949	1949	1940	1940	1
MYCLi2	1950	1950	1950	1950	1
MYCLi2	1951	1951	1938	1938	1
MYCLi2	1952	1952	1937	1937	1
MYCLi2	1953	1953	1936	1936	1
MYCLi2	1954	1954	1935	1935	1
MYCLi2	1955	1955	1934	1934	1
MYCLi2	1956	1956	1932	1932	1
MYCLi2	1957	1957	1931	1931	1
MYCLi2	1958	1958	1930	1930	1
MYCLi2	1959	1959	1929	1929	1
MYCLi2	1960	1960	1960	1960	2
MYCLi2	1961	1961	1961	1961	2
MYCLi2	1962	1962	1962	1962	2
MYCLi2	1963	1963	1963	1963	2
MYCLi2	1964	1964	1931	1931	1
MYCLi2	1965	1965	1930	1930	1
MYCLi2	1966	1966	1929	1929	1
MYCLi2	1967	1967	1928	1928	1
MYCLi2	1968	1968	1927	1927	1
MYCLi2	1969	1969	1969	1969	2
MYCLi2	1970	1970	1970	1970	2
MYCLi2	1971	1971	1971	1971	2
MYCLi2	1972	1972	1926	1926	1
MYCLi2	1973	1973	1925	1925	1
MYCLi2	1974	1974	1924	1924	1
MYCLi2	1975	1975	1923	1923	1
MYCLi2	1976	1976	1922	1922	1
MYCLi2	1977	1977	1921	1921	1
MYCLi2	1978	1978	1978	1978	1
MYCLi2	1979	1979	1979	1979	2
MYCLi2	1980	1980	1918	1918	1
MYCLi2	1981	1981	1917	1917	1
MYCLi2	1982	1982	1916	1916	1
MYCLi2	1983	1983	1983	1983	1
MYCLi2	1984	1984	1984	1984	2
MYCLi2	1985	1985	1915	1915	1
MYCLi2	1986	1986	1914	1914	1
MYCLi2	1987	1987	1913	1913	1
MYCLi2	1988	1988	1988	1988	2
MYCLi2	1989	1989	1909	1909	1
MYCLi2	1990	1990	1908	1908	1
MYCLi2	1991	1991	1907	1907	1
MYCLi2	1992	1992	1906	1906	1
MYCLi2	1993	1993	1905	1905	1
MYCLi2	1994	1994	1994	1994	2
MYCLi2	1995	1995	1995	1995	2
MYCLi2	1996	1996	1996	1996	1
MYCLi2	1997	1997	1997	1997	1
MYCLi2	1998	1998	1901	1901	0
MYCLi2	1999	1999	1900	1900	0
MYCLi2	2000	2000	1899	1899	0
MYCLi2	2001	2001	1898	1898	0
MYCLi2	2002	2002	2002	2002	2
MYCLi2	2003	2003	2003	2003	2
MYCLi2	2004	2004	2004	2004	2
MYCLi2	2005	2005	1986	1986	2
MYCLi2	2006	2006	1985	1985	2
MYCLi2	2007	2007	2007	2007	2
MYCLi2	2008	2008	2008	2008	2
MYCLi2	2009	2009	2009	2009	2
MYCLi2	2010	2010	2010	2010	2
MYCLi2	2011	2011	2011	2011	2
MYCLi2	2012	2012	2012	2012	2
MYCLi2	2013	2013	1978	1978	2
MYCLi2	2014	2014	2014	2014	2
MYCLi2	2015	2015	2015	2015	1
MYCLi2	2016	2016	2034	2034	2
MYCLi2	2017	2017	2033	2033	2
MYCLi2	2018	2018	2018	2018	2
MYCLi2	2019	2019	2019	2019	2
MYCLi2	2020	2020	2020	2020	2
MYCLi2	2021	2021	2021	2021	2
MYCLi2	2022	2022	2022	2022	2
MYCLi2	2023	2023	2023	2023	2
MYCLi2	2024	2024	2024	2024	2
MYCLi2	2025	2025	2025	2025	2
MYCLi2	2026	2026	2026	2026	2
MYCLi2	2027	2027	2027	2027	2
MYCLi2	2028	2028	2053	2053	2
MYCLi2	2029	2029	2029	2029	2
MYCLi2	2030	2030	2052	2052	2
MYCLi2	2031	2031	2051	2051	2
MYCLi2	2032	2032	2050	2050	2
MYCLi2	2033	2033	2049	2049	2
MYCLi2	2034	2034	2034	2034	2
MYCLi2	2035	2035	2048	2048	2
MYCLi2	2036	2036	2047	2047	2
MYCLi2	2037	2037	2046	2046	2
MYCLi2	2038	2038	2045	2045	2
MYCLi2	2039	2039	2044	2044	2
MYCLi2	2040	2040	2040	2040	2
MYCLi2	2041	2041	2041	2041	2
MYCLi2	2042	2042	2042	2042	2
MYCLi2	2043	2043	2043	2043	2
MYCLi2	2044	2044	2039	2039	2
MYCLi2	2045	2045	2045	2045	2
MYCLi2	2046	2046	2046	2046	2
MYCLi2	2047	2047	2047	2047	2
MYCLi2	2048	2048	2035	2035	2
MYCLi2	2049	2049	2033	2033	2
MYCLi2	2050	2050	2032	2032	2
MYCLi2	2051	2051	2051	2051	1
MYCLi2	2052	2052	2052	2052	1
MYCLi2	2053	2053	2053	2053	2
MYCLi2	2054	2054	2054	2054	2
MYCLi2	2055	2055	2055	2055	2
MYCLi2	2056	2056	2056	2056	1
MYCLi2	2057	2057	2057	2057	1
MYCLi2	2058	2058	2114	2114	1
MYCLi2	2059	2059	2113	2113	1
MYCLi2	2060	2060	2112	2112	1
MYCLi2	2061	2061	2111	2111	1
MYCLi2	2062	2062	2062	2062	1
MYCLi2	2063	2063	2109	2109	1
MYCLi2	2064	2064	2108	2108	1
MYCLi2	2065	2065	2107	2107	1
MYCLi2	2066	2066	2106	2106	1
MYCLi2	2067	2067	2100	2100	1
MYCLi2	2068	2068	2099	2099	1
MYCLi2	2069	2069	2098	2098	1
MYCLi2	2070	2070	2097	2097	1
MYCLi2	2071	2071	2096	2096	1
MYCLi2	2072	2072	2095	2095	1
MYCLi2	2073	2073	2091	2091	1
MYCLi2	2074	2074	2090	2090	1
MYCLi2	2075	2075	2089	2089	1
MYCLi2	2076	2076	2088	2088	1
MYCLi2	2077	2077	2087	2087	1
MYCLi2	2078	2078	2078	2078	1
MYCLi2	2079	2079	2079	2079	1
MYCLi2	2080	2080	2080	2080	1
MYCLi2	2081	2081	2081	2081	1
MYCLi2	2082	2082	2082	2082	1
MYCLi2	2083	2083	2083	2083	1
MYCLi2	2084	2084	2084	2084	1
MYCLi2	2085	2085	2085	2085	1
MYCLi2	2086	2086	2086	2086	1
MYCLi2	2087	2087	2077	2077	1
MYCLi2	2088	2088	2076	2076	1
MYCLi2	2089	2089	2075	2075	1
MYCLi2	2090	2090	2074	2074	1
MYCLi2	2091	2091	2073	2073	1
MYCLi2	2092	2092	2092	2092	1
MYCLi2	2093	2093	2093	2093	1
MYCLi2	2094	2094	2094	2094	1
MYCLi2	2095	2095	2072	2072	1
MYCLi2	2096	2096	2071	2071	1
MYCLi2	2097	2097	2070	2070	1
MYCLi2	2098	2098	2069	2069	1
MYCLi2	2099	2099	2068	2068	1
MYCLi2	2100	2100	2067	2067	1
MYCLi2	2101	2101	2101	2101	1
MYCLi2	2102	2102	2102	2102	1
MYCLi2	2103	2103	2103	2103	1
MYCLi2	2104	2104	2104	2104	1
MYCLi2	2105	2105	2105	2105	1
MYCLi2	2106	2106	2066	2066	1
MYCLi2	2107	2107	2065	2065	1
MYCLi2	2108	2108	2064	2064	1
MYCLi2	2109	2109	2063	2063	1
MYCLi2	2110	2110	2110	2110	1
MYCLi2	2111	2111	2061	2061	1
MYCLi2	2112	2112	2060	2060	1
MYCLi2	2113	2113	2059	2059	1
MYCLi2	2114	2114	2058	2058	1
MYCLi2	2115	2115	2115	2115	1
MYCLi2	2116	2116	2116	2116	1
MYCLi2	2117	2117	2117	2117	1
MYCLi2	2118	2118	2118	2118	1
MYCLi2	2119	2119	2119	2119	1
MYCLi2	2120	2120	2170	2170	1
MYCLi2	2121	2121	2169	2169	1
MYCLi2	2122	2122	2168	2168	1
MYCLi2	2123	2123	2167	2167	1
MYCLi2	2124	2124	2165	2165	1
MYCLi2	2125	2125	2164	2164	1
MYCLi2	2126	2126	2163	2163	1
MYCLi2	2127	2127	2162	2162	1
MYCLi2	2128	2128	2128	2128	1
MYCLi2	2129	2129	2161	2161	1
MYCLi2	2130	2130	2160	2160	1
MYCLi2	2131	2131	2159	2159	1
MYCLi2	2132	2132	2158	2158	1
MYCLi2	2133	2133	2157	2157	1
MYCLi2	2134	2134	2156	2156	1
MYCLi2	2135	2135	2135	2135	1
MYCLi2	2136	2136	2136	2136	1
MYCLi2	2137	2137	2137	2137	1
MYCLi2	2138	2138	2154	2154	1
MYCLi2	2139	2139	2153	2153	1
MYCLi2	2140	2140	2152	2152	1
MYCLi2	2141	2141	2141	2141	1
MYCLi2	2142	2142	2150	2150	1
MYCLi2	2143	2143	2149	2149	1
MYCLi2	2144	2144	2148	2148	1
MYCLi2	2145	2145	2145	2145	1
MYCLi2	2146	2146	2146	2146	1
MYCLi2	2147	2147	2147	2147	1
MYCLi2	2148	2148	2144	2144	1
MYCLi2	2149	2149	2143	2143	1
MYCLi2	2150	2150	2142	2142	1
MYCLi2	2151	2151	2151	2151	1
MYCLi2	2152	2152	2140	2140	1
MYCLi2	2153	2153	2139	2139	1
MYCLi2	2154	2154	2138	2138	1
MYCLi2	2155	2155	2155	2155	1
MYCLi2	2156	2156	2134	2134	1
MYCLi2	2157	2157	2133	2133	1
MYCLi2	2158	2158	2132	2132	1
MYCLi2	2159	2159	2131	2131	1
MYCLi2	2160	2160	2130	2130	1
MYCLi2	2161	2161	2129	2129	1
MYCLi2	2162	2162	2127	2127	1
MYCLi2	2163	2163	2126	2126	1
MYCLi2	2164	2164	2125	2125	1
MYCLi2	2165	2165	2124	2124	1
MYCLi2	2166	2166	2166	2166	1
MYCLi2	2167	2167	2123	2123	1
MYCLi2	2168	2168	2122	2122	1
MYCLi2	2169	2169	2121	2121	1
MYCLi2	2170	2170	2120	2120	1
MYCLi2	2171	2171	2117	2117	1
MYCLi2	2172	2172	2115	2115	1
MYCLi2	2173	2173	2114	2114	1
MYCLi2	2174	2174	2113	2113	1
MYCLi2	2175	2175	2112	2112	1
MYCLi2	2176	2176	2111	2111	1
MYCLi2	2177	2177	2177	2177	1
MYCLi2	2178	2178	2178	2178	1
MYCLi2	2179	2179	2179	2179	2
MYCLi2	2180	2180	2180	2180	2
MYCLi2	2181	2181	2181	2181	2
MYCLi2	2182	2182	2106	2106	1
MYCLi2	2183	2183	2183	2183	2
MYCLi2	2184	2184	2184	2184	2
MYCLi2	2185	2185	2185	2185	2
MYCLi2	2186	2186	2186	2186	2
MYCLi2	2187	2187	2187	2187	2
MYCLi2	2188	2188	2178	2178	2
MYCLi2	2189	2189	2177	2177	2
MYCLi2	2190	2190	2176	2176	2
MYCLi2	2191	2191	2175	2175	2
MYCLi2	2192	2192	2192	2192	2
MYCLi2	2193	2193	2174	2174	2
MYCLi2	2194	2194	2173	2173	2
MYCLi2	2195	2195	2172	2172	2
MYCLi2	2196	2196	2196	2196	2
MYCLi2	2197	2197	2171	2171	2
MYCLi2	2198	2198	2170	2170	2
MYCLi2	2199	2199	2199	2199	2
MYCLi2	2200	2200	2200	2200	2
MYCLi2	2201	2201	2201	2201	2
MYCLi2	2202	2202	2202	2202	2
MYCLi2	2203	2203	2203	2203	2
MYCLi2	2204	2204	2204	2204	2
MYCLi2	2205	2205	2205	2205	2
MYCLi2	2206	2206	2206	2206	2
MYCLi2	2207	2207	2207	2207	2
MYCLi2	2208	2208	2208	2208	2
MYCLi2	2209	2209	2209	2209	2
MYCLi2	2210	2210	2251	2251	2
MYCLi2	2211	2211	2250	2250	2
MYCLi2	2212	2212	2249	2249	2
MYCLi2	2213	2213	2248	2248	2
MYCLi2	2214	2214	2247	2247	2
MYCLi2	2215	2215	2215	2215	2
MYCLi2	2216	2216	2216	2216	2
MYCLi2	2217	2217	2217	2217	2
MYCLi2	2218	2218	2218	2218	2
MYCLi2	2219	2219	2219	2219	2
MYCLi2	2220	2220	2220	2220	2
MYCLi2	2221	2221	2221	2221	2
MYCLi2	2222	2222	2222	2222	2
MYCLi2	2223	2223	2223	2223	2
MYCLi2	2224	2224	2224	2224	2
MYCLi2	2225	2225	2225	2225	2
MYCLi2	2226	2226	2246	2246	2
MYCLi2	2227	2227	2245	2245	2
MYCLi2	2228	2228	2244	2244	2
MYCLi2	2229	2229	2243	2243	2
MYCLi2	2230	2230	2242	2242	2
MYCLi2	2231	2231	2241	2241	2
MYCLi2	2232	2232	2240	2240	2
MYCLi2	2233	2233	2239	2239	2
MYCLi2	2234	2234	2234	2234	2
MYCLi2	2235	2235	2235	2235	2
MYCLi2	2236	2236	2236	2236	2
MYCLi2	2237	2237	2237	2237	2
MYCLi2	2238	2238	2238	2238	2
MYCLi2	2239	2239	2233	2233	2
MYCLi2	2240	2240	2232	2232	2
MYCLi2	2241	2241	2231	2231	2
MYCLi2	2242	2242	2230	2230	2
MYCLi2	2243	2243	2229	2229	2
MYCLi2	2244	2244	2228	2228	2
MYCLi2	2245	2245	2227	2227	2
MYCLi2	2246	2246	2226	2226	2
MYCLi2	2247	2247	2214	2214	2
MYCLi2	2248	2248	2248	2248	2
MYCLi2	2249	2249	2291	2291	2
MYCLi2	2250	2250	2290	2290	2
MYCLi2	2251	2251	2289	2289	2
MYCLi2	2252	2252	2288	2288	2
MYCLi2	2253	2253	2253	2253	2
MYCLi2	2254	2254	2254	2254	2
MYCLi2	2255	2255	2265	2265	2
MYCLi2	2256	2256	2264	2264	2
MYCLi2	2257	2257	2263	2263	2
MYCLi2	2258	2258	2262	2262	2
MYCLi2	2259	2259	2259	2259	2
MYCLi2	2260	2260	2260	2260	2
MYCLi2	2261	2261	2261	2261	2
MYCLi2	2262	2262	2258	2258	2
MYCLi2	2263	2263	2257	2257	2
MYCLi2	2264	2264	2264	2264	1
MYCLi2	2265	2265	2255	2255	2
MYCLi2	2266	2266	2266	2266	2
MYCLi2	2267	2267	2267	2267	2
MYCLi2	2268	2268	2268	2268	2
MYCLi2	2269	2269	2287	2287	2
MYCLi2	2270	2270	2286	2286	2
MYCLi2	2271	2271	2285	2285	2
MYCLi2	2272	2272	2284	2284	2
MYCLi2	2273	2273	2283	2283	2
MYCLi2	2274	2274	2282	2282	2
MYCLi2	2275	2275	2275	2275	2
MYCLi2	2276	2276	2276	2276	2
MYCLi2	2277	2277	2277	2277	2
MYCLi2	2278	2278	2278	2278	2
MYCLi2	2279	2279	2279	2279	2
MYCLi2	2280	2280	2280	2280	2
MYCLi2	2281	2281	2281	2281	2
MYCLi2	2282	2282	2274	2274	2
MYCLi2	2283	2283	2273	2273	2
MYCLi2	2284	2284	2272	2272	2
MYCLi2	2285	2285	2271	2271	2
MYCLi2	2286	2286	2270	2270	2
MYCLi2	2287	2287	2269	2269	2
MYCLi2	2288	2288	2288	2288	1
MYCLi2	2289	2289	2251	2251	2
MYCLi2	2290	2290	2250	2250	2
MYCLi2	2291	2291	2249	2249	2
MYCLi2	2292	2292	2292	2292	1
MYCLi2	2293	2293	2300	2300	1
MYCLi2	2294	2294	2294	2294	1
MYCLi2	2295	2295	2295	2295	1
MYCLi2	2296	2296	2296	2296	1
MYCLi2	2297	2297	2297	2297	1
MYCLi2	2298	2298	2298	2298	1
MYCLi2	2299	2299	2299	2299	0
MYCLi2	2300	2300	2300	2300	0
MYCLi2	2301	2301	2301	2301	1
MYCLi2	2302	2302	2302	2302	2
MYCLi2	2303	2303	2303	2303	2
MYCLi2	2304	2304	2304	2304	2
MYCLi2	2305	2305	2305	2305	1
MYCLi2	2306	2306	2306	2306	1
MYCLi2	2307	2307	2307	2307	1
MYCLi2	2308	2308	2308	2308	1
MYCLi2	2309	2309	2309	2309	1
MYCLi2	2310	2310	2310	2310	1
MYCLi2	2311	2311	2311	2311	1
MYCLi2	2312	2312	2335	2335	1
MYCLi2	2313	2313	2334	2334	1
MYCLi2	2314	2314	2333	2333	1
MYCLi2	2315	2315	2332	2332	1
MYCLi2	2316	2316	2331	2331	1
MYCLi2	2317	2317	2317	2317	1
MYCLi2	2318	2318	2318	2318	1
MYCLi2	2319	2319	2319	2319	1
MYCLi2	2320	2320	2320	2320	1
MYCLi2	2321	2321	2321	2321	0
MYCLi2	2322	2322	2322	2322	1
MYCLi2	2323	2323	2323	2323	1
MYCLi2	2324	2324	2324	2324	1
MYCLi2	2325	2325	2325	2325	0
MYCLi2	2326	2326	2326	2326	1
MYCLi2	2327	2327	2327	2327	0
MYCLi2	2328	2328	2328	2328	0
MYCLi2	2329	2329	2329	2329	1
MYCLi2	2330	2330	2330	2330	1
MYCLi2	2331	2331	2316	2316	1
MYCLi2	2332	2332	2315	2315	1
MYCLi2	2333	2333	2314	2314	1
MYCLi2	2334	2334	2313	2313	1
MYCLi2	2335	2335	2312	2312	1
MYCLi2	2336	2336	2336	2336	0
MYCLi2	2337	2337	2337	2337	0
MYCLi2	2338	2338	2338	2338	0
MYCLi2	2339	2339	2339	2339	0
MYCLi2	2340	2340	2340	2340	0
MYCLi2	2341	2341	2341	2341	0
MYCLi2	2342	2342	2358	2358	0
MYCLi2	2343	2343	2357	2357	0
MYCLi2	2344	2344	2356	2356	0
MYCLi2	2345	2345	2355	2355	0
MYCLi2	2346	2346	2354	2354	0
MYCLi2	2347	2347	2353	2353	0
MYCLi2	2348	2348	2352	2352	0
MYCLi2	2349	2349	2349	2349	0
MYCLi2	2350	2350	2350	2350	0
MYCLi2	2351	2351	2351	2351	0
MYCLi2	2352	2352	2348	2348	0
MYCLi2	2353	2353	2347	2347	0
MYCLi2	2354	2354	2346	2346	0
MYCLi2	2355	2355	2345	2345	0
MYCLi2	2356	2356	2344	2344	0
MYCLi2	2357	2357	2343	2343	0
MYCLi2	2358	2358	2342	2342	0
MYCLi2	2359	2359	2359	2359	0
MYCLi2	2360	2360	2360	2360	0
MYCLi2	2361	2361	2375	2375	0
MYCLi2	2362	2362	2374	2374	0
MYCLi2	2363	2363	2373	2373	0
MYCLi2	2364	2364	2364	2364	0
MYCLi2	2365	2365	2371	2371	0
MYCLi2	2366	2366	2403	2403	0
MYCLi2	2367	2367	2367	2367	0
MYCLi2	2368	2368	2401	2401	0
MYCLi2	2369	2369	2400	2400	0
MYCLi2	2370	2370	2370	2370	0
MYCLi2	2371	2371	2371	2371	0
MYCLi2	2372	2372	2398	2398	0
MYCLi2	2373	2373	2397	2397	0
MYCLi2	2374	2374	2396	2396	0
MYCLi2	2375	2375	2395	2395	0
MYCLi2	2376	2376	2394	2394	0
MYCLi2	2377	2377	2377	2377	0
MYCLi2	2378	2378	2388	2388	0
MYCLi2	2379	2379	2387	2387	0
MYCLi2	2380	2380	2386	2386	0
MYCLi2	2381	2381	2381	2381	0
MYCLi2	2382	2382	2382	2382	0
MYCLi2	2383	2383	2383	2383	0
MYCLi2	2384	2384	2384	2384	0
MYCLi2	2385	2385	2385	2385	0
MYCLi2	2386	2386	2380	2380	0
MYCLi2	2387	2387	2379	2379	0
MYCLi2	2388	2388	2378	2378	0
MYCLi2	2389	2389	2389	2389	0
MYCLi2	2390	2390	2390	2390	0
MYCLi2	2391	2391	2391	2391	0
MYCLi2	2392	2392	2392	2392	0
MYCLi2	2393	2393	2377	2377	0
MYCLi2	2394	2394	2376	2376	0
MYCLi2	2395	2395	2375	2375	0
MYCLi2	2396	2396	2374	2374	0
MYCLi2	2397	2397	2373	2373	0
MYCLi2	2398	2398	2372	2372	0
MYCLi2	2399	2399	2399	2399	0
MYCLi2	2400	2400	2369	2369	0
MYCLi2	2401	2401	2368	2368	0
MYCLi2	2402	2402	2367	2367	0
MYCLi2	2403	2403	2366	2366	0
MYCLi2	2404	2404	2365	2365	0
MYCLi2	2405	2405	2405	2405	0
MYCLi2	2406	2406	2406	2406	0
MYCLi2	2407	2407	2407	2407	0
MYCLi2	2408	2408	2408	2408	0
MYCLi2	2409	2409	2409	2409	0
MYCLi2	2410	2410	2401	2401	0
MYCLi2	2411	2411	2411	2411	0
MYCLi2	2412	2412	2441	2441	0
MYCLi2	2413	2413	2460	2460	0
MYCLi2	2414	2414	2459	2459	0
MYCLi2	2415	2415	2457	2457	0
MYCLi2	2416	2416	2456	2456	0
MYCLi2	2417	2417	2455	2455	0
MYCLi2	2418	2418	2454	2454	0
MYCLi2	2419	2419	2453	2453	0
MYCLi2	2420	2420	2452	2452	0
MYCLi2	2421	2421	2451	2451	0
MYCLi2	2422	2422	2450	2450	0
MYCLi2	2423	2423	2423	2423	0
MYCLi2	2424	2424	2424	2424	0
MYCLi2	2425	2425	2425	2425	0
MYCLi2	2426	2426	2426	2426	0
MYCLi2	2427	2427	2427	2427	0
MYCLi2	2428	2428	2444	2444	0
MYCLi2	2429	2429	2443	2443	0
MYCLi2	2430	2430	2442	2442	0
MYCLi2	2431	2431	2431	2431	0
MYCLi2	2432	2432	2432	2432	0
MYCLi2	2433	2433	2433	2433	0
MYCLi2	2434	2434	2434	2434	0
MYCLi2	2435	2435	2435	2435	0
MYCLi2	2436	2436	2436	2436	1
MYCLi2	2437	2437	2437	2437	0
MYCLi2	2438	2438	2438	2438	1
MYCLi2	2439	2439	2433	2433	0
MYCLi2	2440	2440	2432	2432	0
MYCLi2	2441	2441	2441	2441	1
MYCLi2	2442	2442	2430	2430	0
MYCLi2	2443	2443	2429	2429	0
MYCLi2	2444	2444	2428	2428	0
MYCLi2	2445	2445	2445	2445	0
MYCLi2	2446	2446	2427	2427	0
MYCLi2	2447	2447	2426	2426	0
MYCLi2	2448	2448	2425	2425	0
MYCLi2	2449	2449	2449	2449	0
MYCLi2	2450	2450	2422	2422	0
MYCLi2	2451	2451	2421	2421	0
MYCLi2	2452	2452	2420	2420	0
MYCLi2	2453	2453	2419	2419	0
MYCLi2	2454	2454	2418	2418	0
MYCLi2	2455	2455	2417	2417	0
MYCLi2	2456	2456	2416	2416	0
MYCLi2	2457	2457	2415	2415	0
MYCLi2	2458	2458	2458	2458	1
MYCLi2	2459	2459	2414	2414	0
MYCLi2	2460	2460	2413	2413	0
MYCLi2	2461	2461	2412	2412	0
MYCLi2	2462	2462	2411	2411	0
MYCLi2	2463	2463	2410	2410	0
MYCLi2	2464	2464	2464	2464	0
MYCLi2	2465	2465	2465	2465	0
MYCLi2	2466	2466	2466	2466	0
MYCLi2	2467	2467	2467	2467	1
MYCLi2	2468	2468	2468	2468	1
MYCLi2	2469	2469	2469	2469	1
MYCLi2	2470	2470	2470	2470	1
MYCLi2	2471	2471	2471	2471	1
MYCLi2	2472	2472	2472	2472	1
MYCLi2	2473	2473	2473	2473	1
MYCLi2	2474	2474	2488	2488	1
MYCLi2	2475	2475	2487	2487	1
MYCLi2	2476	2476	2486	2486	1
MYCLi2	2477	2477	2485	2485	1
MYCLi2	2478	2478	2484	2484	1
MYCLi2	2479	2479	2483	2483	1
MYCLi2	2480	2480	2480	2480	1
MYCLi2	2481	2481	2481	2481	1
MYCLi2	2482	2482	2482	2482	1
MYCLi2	2483	2483	2479	2479	1
MYCLi2	2484	2484	2478	2478	1
MYCLi2	2485	2485	2477	2477	1
MYCLi2	2486	2486	2476	2476	1
MYCLi2	2487	2487	2475	2475	1
MYCLi2	2488	2488	2474	2474	1
MYCLi2	2489	2489	2489	2489	1
MYCLi2	2490	2490	2490	2490	1
MYCLi2	2491	2491	2491	2491	1
MYCLi2	2492	2492	2492	2492	1
MYCLi2	2493	2493	2493	2493	1
MYCLi2	2494	2494	2494	2494	1
MYCLi2	2495	2495	2495	2495	1
MYCLi2	2496	2496	2496	2496	1
MYCLi2	2497	2497	2466	2466	1
MYCLi2	2498	2498	2465	2465	1
MYCLi2	2499	2499	2464	2464	1
MYCLi2	2500	2500	2463	2463	1
MYCLi2	2501	2501	2462	2462	1
MYCLi2	2502	2502	2461	2461	1
MYCLi2	2503	2503	2460	2460	1
MYCLi2	2504	2504	2504	2504	1
MYCLi2	2505	2505	2505	2505	1
MYCLi2	2506	2506	2546	2546	1
MYCLi2	2507	2507	2507	2507	1
MYCLi2	2508	2508	2508	2508	1
MYCLi2	2509	2509	2543	2543	1
MYCLi2	2510	2510	2542	2542	1
MYCLi2	2511	2511	2541	2541	1
MYCLi2	2512	2512	2539	2539	1
MYCLi2	2513	2513	2538	2538	1
MYCLi2	2514	2514	2537	2537	1
MYCLi2	2515	2515	2536	2536	1
MYCLi2	2516	2516	2535	2535	1
MYCLi2	2517	2517	2517	2517	1
MYCLi2	2518	2518	2533	2533	1
MYCLi2	2519	2519	2532	2532	1
MYCLi2	2520	2520	2520	2520	1
MYCLi2	2521	2521	2521	2521	1
MYCLi2	2522	2522	2529	2529	1
MYCLi2	2523	2523	2523	2523	1
MYCLi2	2524	2524	2524	2524	1
MYCLi2	2525	2525	2525	2525	1
MYCLi2	2526	2526	2526	2526	1
MYCLi2	2527	2527	2527	2527	1
MYCLi2	2528	2528	2528	2528	1
MYCLi2	2529	2529	2529	2529	1
MYCLi2	2530	2530	2530	2530	1
MYCLi2	2531	2531	2531	2531	1
MYCLi2	2532	2532	2532	2532	1
MYCLi2	2533	2533	2518	2518	1
MYCLi2	2534	2534	2534	2534	1
MYCLi2	2535	2535	2516	2516	1
MYCLi2	2536	2536	2515	2515	1
MYCLi2	2537	2537	2514	2514	1
MYCLi2	2538	2538	2538	2538	1
MYCLi2	2539	2539	2539	2539	1
MYCLi2	2540	2540	2540	2540	1
MYCLi2	2541	2541	2541	2541	1
MYCLi2	2542	2542	2510	2510	1
MYCLi2	2543	2543	2509	2509	1
MYCLi2	2544	2544	2508	2508	1
MYCLi2	2545	2545	2545	2545	1
MYCLi2	2546	2546	2506	2506	1
MYCLi2	2547	2547	2547	2547	1
MYCLi2	2548	2548	2548	2548	0
MYCLi2	2549	2549	2549	2549	0
MYCLi2	2550	2550	2550	2550	1
MYCLi2	2551	2551	2551	2551	1
MYCLi2	2552	2552	2576	2576	1
MYCLi2	2553	2553	2575	2575	1
MYCLi2	2554	2554	2574	2574	1
MYCLi2	2555	2555	2573	2573	1
MYCLi2	2556	2556	2571	2571	1
MYCLi2	2557	2557	2570	2570	1
MYCLi2	2558	2558	2569	2569	1
MYCLi2	2559	2559	2559	2559	1
MYCLi2	2560	2560	2560	2560	1
MYCLi2	2561	2561	2561	2561	1
MYCLi2	2562	2562	2562	2562	1
MYCLi2	2563	2563	2563	2563	1
MYCLi2	2564	2564	2564	2564	1
MYCLi2	2565	2565	2565	2565	1
MYCLi2	2566	2566	2566	2566	1
MYCLi2	2567	2567	2567	2567	1
MYCLi2	2568	2568	2568	2568	1
MYCLi2	2569	2569	2558	2558	1
MYCLi2	2570	2570	2557	2557	1
MYCLi2	2571	2571	2556	2556	1
MYCLi2	2572	2572	2572	2572	1
MYCLi2	2573	2573	2555	2555	1
MYCLi2	2574	2574	2554	2554	1
MYCLi2	2575	2575	2553	2553	1
MYCLi2	2576	2576	2552	2552	1
MYCLi2	2577	2577	2577	2577	1
MYCLi2	2578	2578	2578	2578	1
MYCLi2	2579	2579	2579	2579	0
MYCLi2	2580	2580	2641	2641	0
MYCLi2	2581	2581	2640	2640	0
MYCLi2	2582	2582	2639	2639	0
MYCLi2	2583	2583	2638	2638	0
MYCLi2	2584	2584	2637	2637	0
MYCLi2	2585	2585	2636	2636	0
MYCLi2	2586	2586	2635	2635	0
MYCLi2	2587	2587	2634	2634	0
MYCLi2	2588	2588	2631	2631	0
MYCLi2	2589	2589	2630	2630	0
MYCLi2	2590	2590	2629	2629	0
MYCLi2	2591	2591	2591	2591	0
MYCLi2	2592	2592	2626	2626	0
MYCLi2	2593	2593	2625	2625	0
MYCLi2	2594	2594	2624	2624	0
MYCLi2	2595	2595	2623	2623	0
MYCLi2	2596	2596	2622	2622	0
MYCLi2	2597	2597	2621	2621	0
MYCLi2	2598	2598	2598	2598	0
MYCLi2	2599	2599	2599	2599	0
MYCLi2	2600	2600	2619	2619	0
MYCLi2	2601	2601	2618	2618	0
MYCLi2	2602	2602	2602	2602	0
MYCLi2	2603	2603	2603	2603	0
MYCLi2	2604	2604	2615	2615	0
MYCLi2	2605	2605	2614	2614	0
MYCLi2	2606	2606	2613	2613	0
MYCLi2	2607	2607	2612	2612	0
MYCLi2	2608	2608	2608	2608	0
MYCLi2	2609	2609	2609	2609	0
MYCLi2	2610	2610	2610	2610	0
MYCLi2	2611	2611	2611	2611	0
MYCLi2	2612	2612	2607	2607	0
MYCLi2	2613	2613	2606	2606	0
MYCLi2	2614	2614	2605	2605	0
MYCLi2	2615	2615	2604	2604	0
MYCLi2	2616	2616	2616	2616	0
MYCLi2	2617	2617	2617	2617	0
MYCLi2	2618	2618	2601	2601	0
MYCLi2	2619	2619	2600	2600	0
MYCLi2	2620	2620	2620	2620	0
MYCLi2	2621	2621	2597	2597	0
MYCLi2	2622	2622	2596	2596	0
MYCLi2	2623	2623	2595	2595	0
MYCLi2	2624	2624	2594	2594	0
MYCLi2	2625	2625	2593	2593	0
MYCLi2	2626	2626	2592	2592	0
MYCLi2	2627	2627	2627	2627	0
MYCLi2	2628	2628	2628	2628	0
MYCLi2	2629	2629	2590	2590	0
MYCLi2	2630	2630	2589	2589	0
MYCLi2	2631	2631	2588	2588	0
MYCLi2	2632	2632	2632	2632	0
MYCLi2	2633	2633	2633	2633	0
MYCLi2	2634	2634	2587	2587	0
MYCLi2	2635	2635	2586	2586	0
MYCLi2	2636	2636	2585	2585	0
MYCLi2	2637	2637	2584	2584	0
MYCLi2	2638	2638	2583	2583	0
MYCLi2	2639	2639	2582	2582	0
MYCLi2	2640	2640	2670	2670	0
MYCLi2	2641	2641	2669	2669	0
MYCLi2	2642	2642	2668	2668	0
MYCLi2	2643	2643	2667	2667	0
MYCLi2	2644	2644	2666	2666	0
MYCLi2	2645	2645	2665	2665	0
MYCLi2	2646	2646	2664	2664	0
MYCLi2	2647	2647	2647	2647	0
MYCLi2	2648	2648	2648	2648	0
MYCLi2	2649	2649	2661	2661	0
MYCLi2	2650	2650	2660	2660	0
MYCLi2	2651	2651	2659	2659	0
MYCLi2	2652	2652	2658	2658	0
MYCLi2	2653	2653	2653	2653	0
MYCLi2	2654	2654	2654	2654	0
MYCLi2	2655	2655	2655	2655	0
MYCLi2	2656	2656	2656	2656	0
MYCLi2	2657	2657	2657	2657	0
MYCLi2	2658	2658	2652	2652	0
MYCLi2	2659	2659	2651	2651	0
MYCLi2	2660	2660	2650	2650	0
MYCLi2	2661	2661	2649	2649	0
MYCLi2	2662	2662	2662	2662	0
MYCLi2	2663	2663	2663	2663	0
MYCLi2	2664	2664	2646	2646	0
MYCLi2	2665	2665	2645	2645	0
MYCLi2	2666	2666	2644	2644	0
MYCLi2	2667	2667	2643	2643	0
MYCLi2	2668	2668	2642	2642	0
MYCLi2	2669	2669	2641	2641	0
MYCLi2	2670	2670	2640	2640	0
MYCLi2	2671	2671	2678	2678	0
MYCLi2	2672	2672	2677	2677	0
MYCLi2	2673	2673	2673	2673	0
MYCLi2	2674	2674	2674	2674	0
MYCLi2	2675	2675	2675	2675	0
MYCLi2	2676	2676	2676	2676	0
MYCLi2	2677	2677	2706	2706	0
MYCLi2	2678	2678	2705	2705	0
MYCLi2	2679	2679	2679	2679	0
MYCLi2	2680	2680	2680	2680	0
MYCLi2	2681	2681	2681	2681	0
MYCLi2	2682	2682	2682	2682	0
MYCLi2	2683	2683	2683	2683	0
MYCLi2	2684	2684	2684	2684	0
MYCLi2	2685	2685	2698	2698	0
MYCLi2	2686	2686	2697	2697	0
MYCLi2	2687	2687	2696	2696	0
MYCLi2	2688	2688	2688	2688	0
MYCLi2	2689	2689	2694	2694	0
MYCLi2	2690	2690	2690	2690	0
MYCLi2	2691	2691	2691	2691	0
MYCLi2	2692	2692	2692	2692	0
MYCLi2	2693	2693	2693	2693	0
MYCLi2	2694	2694	2689	2689	0
MYCLi2	2695	2695	2695	2695	0
MYCLi2	2696	2696	2687	2687	0
MYCLi2	2697	2697	2686	2686	0
MYCLi2	2698	2698	2685	2685	0
MYCLi2	2699	2699	2699	2699	0
MYCLi2	2700	2700	2683	2683	0
MYCLi2	2701	2701	2682	2682	0
MYCLi2	2702	2702	2681	2681	0
MYCLi2	2703	2703	2680	2680	0
MYCLi2	2704	2704	2704	2704	0
MYCLi2	2705	2705	2678	2678	0
MYCLi2	2706	2706	2677	2677	0
MYCLi2	2707	2707	2707	2707	0
MYCLi2	2708	2708	2708	2708	0
MYCLi2	2709	2709	2709	2709	0
MYCLi2	2710	2710	2710	2710	0
MYCLi2	2711	2711	2711	2711	0
MYCLi2	2712	2712	2672	2672	0
MYCLi2	2713	2713	2671	2671	0
MYCLi2	2714	2714	2714	2714	1
MYCLi2	2715	2715	2715	2715	1
MYCLi2	2716	2716	2716	2716	1
MYCLi2	2717	2717	2717	2717	0
MYCLi2	2718	2718	2718	2718	0
MYCLi2	2719	2719	2719	2719	0
MYCLi2	2720	2720	2720	2720	0
MYCLi2	2721	2721	2721	2721	0
MYCLi2	2722	2722	2722	2722	0
MYCLi2	2723	2723	2723	2723	0
MYCLi2	2724	2724	2724	2724	0
MYCLi2	2725	2725	2729	2729	1
MYCLi2	2726	2726	2726	2726	1
MYCLi2	2727	2727	2727	2727	1
MYCLi2	2728	2728	2728	2728	1
MYCLi2	2729	2729	2725	2725	1
MYCLi2	2730	2730	2724	2724	1
MYCLi2	2731	2731	2731	2731	0
MYCLi2	2732	2732	2732	2732	0
MYCLi2	2733	2733	2733	2733	0
MYCLi2	2734	2734	2793	2793	1
MYCLi2	2735	2735	2792	2792	1
MYCLi2	2736	2736	2791	2791	1
MYCLi2	2737	2737	2737	2737	1
MYCLi2	2738	2738	2787	2787	1
MYCLi2	2739	2739	2786	2786	1
MYCLi2	2740	2740	2785	2785	1
MYCLi2	2741	2741	2784	2784	1
MYCLi2	2742	2742	2783	2783	1
MYCLi2	2743	2743	2782	2782	1
MYCLi2	2744	2744	2781	2781	1
MYCLi2	2745	2745	2745	2745	1
MYCLi2	2746	2746	2746	2746	1
MYCLi2	2747	2747	2780	2780	1
MYCLi2	2748	2748	2779	2779	1
MYCLi2	2749	2749	2778	2778	1
MYCLi2	2750	2750	2777	2777	1
MYCLi2	2751	2751	2751	2751	1
MYCLi2	2752	2752	2773	2773	1
MYCLi2	2753	2753	2772	2772	1
MYCLi2	2754	2754	2771	2771	1
MYCLi2	2755	2755	2770	2770	1
MYCLi2	2756	2756	2769	2769	1
MYCLi2	2757	2757	2757	2757	1
MYCLi2	2758	2758	2758	2758	1
MYCLi2	2759	2759	2766	2766	1
MYCLi2	2760	2760	2760	2760	1
MYCLi2	2761	2761	2761	2761	1
MYCLi2	2762	2762	2762	2762	1
MYCLi2	2763	2763	2763	2763	1
MYCLi2	2764	2764	2764	2764	1
MYCLi2	2765	2765	2765	2765	1
MYCLi2	2766	2766	2759	2759	1
MYCLi2	2767	2767	2767	2767	1
MYCLi2	2768	2768	2768	2768	1
MYCLi2	2769	2769	2756	2756	1
MYCLi2	2770	2770	2755	2755	1
MYCLi2	2771	2771	2754	2754	1
MYCLi2	2772	2772	2753	2753	1
MYCLi2	2773	2773	2752	2752	1
MYCLi2	2774	2774	2774	2774	1
MYCLi2	2775	2775	2775	2775	1
MYCLi2	2776	2776	2776	2776	1
MYCLi2	2777	2777	2750	2750	1
MYCLi2	2778	2778	2749	2749	1
MYCLi2	2779	2779	2748	2748	1
MYCLi2	2780	2780	2747	2747	1
MYCLi2	2781	2781	2744	2744	1
MYCLi2	2782	2782	2743	2743	1
MYCLi2	2783	2783	2742	2742	1
MYCLi2	2784	2784	2741	2741	1
MYCLi2	2785	2785	2740	2740	1
MYCLi2	2786	2786	2739	2739	1
MYCLi2	2787	2787	2738	2738	1
MYCLi2	2788	2788	2788	2788	1
MYCLi2	2789	2789	2789	2789	1
MYCLi2	2790	2790	2790	2790	1
MYCLi2	2791	2791	2736	2736	1
MYCLi2	2792	2792	2735	2735	1
MYCLi2	2793	2793	2734	2734	1
MYCLi2	2794	2794	2733	2733	1
MYCLi2	2795	2795	2795	2795	1
MYCLi2	2796	2796	2796	2796	1
MYCLi2	2797	2797	2797	2797	1
MYCLi2	2798	2798	2798	2798	1
MYCLi2	2799	2799	2799	2799	1
MYCLi2	2800	2800	2800	2800	1
MYCLi2	2801	2801	2801	2801	1
MYCLi2	2802	2802	2802	2802	1
MYCLi2	2803	2803	2803	2803	1
MYCLi2	2804	2804	2804	2804	1
MYCLi2	2805	2805	2805	2805	1
MYCLi2	2806	2806	2806	2806	1
MYCLi2	2807	2807	2843	2843	1
MYCLi2	2808	2808	2842	2842	1
MYCLi2	2809	2809	2841	2841	1
MYCLi2	2810	2810	2840	2840	1
MYCLi2	2811	2811	2839	2839	1
MYCLi2	2812	2812	2838	2838	1
MYCLi2	2813	2813	2837	2837	1
MYCLi2	2814	2814	2835	2835	1
MYCLi2	2815	2815	2834	2834	1
MYCLi2	2816	2816	2816	2816	1
MYCLi2	2817	2817	2817	2817	1
MYCLi2	2818	2818	2818	2818	1
MYCLi2	2819	2819	2829	2829	1
MYCLi2	2820	2820	2828	2828	1
MYCLi2	2821	2821	2827	2827	1
MYCLi2	2822	2822	2822	2822	1
MYCLi2	2823	2823	2823	2823	1
MYCLi2	2824	2824	2824	2824	1
MYCLi2	2825	2825	2825	2825	1
MYCLi2	2826	2826	2826	2826	1
MYCLi2	2827	2827	2821	2821	1
MYCLi2	2828	2828	2820	2820	1
MYCLi2	2829	2829	2819	2819	1
MYCLi2	2830	2830	2830	2830	1
MYCLi2	2831	2831	2831	2831	1
MYCLi2	2832	2832	2832	2832	1
MYCLi2	2833	2833	2833	2833	1
MYCLi2	2834	2834	2815	2815	1
MYCLi2	2835	2835	2814	2814	1
MYCLi2	2836	2836	2836	2836	1
MYCLi2	2837	2837	2813	2813	1
MYCLi2	2838	2838	2812	2812	1
MYCLi2	2839	2839	2811	2811	1
MYCLi2	2840	2840	2810	2810	1
MYCLi2	2841	2841	2809	2809	1
MYCLi2	2842	2842	2808	2808	1
MYCLi2	2843	2843	2807	2807	1
MYCLi2	2844	2844	2844	2844	1
MYCLi2	2845	2845	2845	2845	1
MYCLi2	2846	2846	2846	2846	1
MYCLi2	2847	2847	2847	2847	1
MYCLi2	2848	2848	2848	2848	1
MYCLi2	2849	2849	2849	2849	1
MYCLi2	2850	2850	2850	2850	1
MYCLi2	2851	2851	2851	2851	1
MYCLi2	2852	2852	2852	2852	1
MYCLi2	2853	2853	2853	2853	1
MYCLi2	2854	2854	2854	2854	1
MYCLi2	2855	2855	2855	2855	1
MYCLi2	2856	2856	2869	2869	1
MYCLi2	2857	2857	2868	2868	1
MYCLi2	2858	2858	2867	2867	1
MYCLi2	2859	2859	2859	2859	1
MYCLi2	2860	2860	2860	2860	1
MYCLi2	2861	2861	2861	2861	1
MYCLi2	2862	2862	2862	2862	1
MYCLi2	2863	2863	2863	2863	1
MYCLi2	2864	2864	2864	2864	1
MYCLi2	2865	2865	2865	2865	1
MYCLi2	2866	2866	2866	2866	1
MYCLi2	2867	2867	2858	2858	1
MYCLi2	2868	2868	2857	2857	1
MYCLi2	2869	2869	2856	2856	1
MYCLi2	2870	2870	2870	2870	1
MYCLi2	2871	2871	2871	2871	1
MYCLi2	2872	2872	2872	2872	1
MYCLi2	2873	2873	2873	2873	1
MYCLi2	2874	2874	2874	2874	1
MYCLi2	2875	2875	2875	2875	1
MYCLi2	2876	2876	2876	2876	1
MYCLi2	2877	2877	2877	2877	1
MYCLi2	2878	2878	2878	2878	1
MYCLi2	2879	2879	2930	2930	1
MYCLi2	2880	2880	2924	2924	1
MYCLi2	2881	2881	2923	2923	1
MYCLi2	2882	2882	2922	2922	1
MYCLi2	2883	2883	2921	2921	1
MYCLi2	2884	2884	2920	2920	1
MYCLi2	2885	2885	2885	2885	1
MYCLi2	2886	2886	2918	2918	1
MYCLi2	2887	2887	2917	2917	1
MYCLi2	2888	2888	2916	2916	1
MYCLi2	2889	2889	2915	2915	1
MYCLi2	2890	2890	2914	2914	1
MYCLi2	2891	2891	2913	2913	1
MYCLi2	2892	2892	2912	2912	1
MYCLi2	2893	2893	2911	2911	1
MYCLi2	2894	2894	2910	2910	1
MYCLi2	2895	2895	2895	2895	1
MYCLi2	2896	2896	2896	2896	1
MYCLi2	2897	2897	2908	2908	1
MYCLi2	2898	2898	2907	2907	1
MYCLi2	2899	2899	2906	2906	1
MYCLi2	2900	2900	2900	2900	1
MYCLi2	2901	2901	2901	2901	1
MYCLi2	2902	2902	2902	2902	1
MYCLi2	2903	2903	2903	2903	1
MYCLi2	2904	2904	2904	2904	1
MYCLi2	2905	2905	2905	2905	1
MYCLi2	2906	2906	2899	2899	1
MYCLi2	2907	2907	2898	2898	1
MYCLi2	2908	2908	2897	2897	1
MYCLi2	2909	2909	2909	2909	1
MYCLi2	2910	2910	2894	2894	1
MYCLi2	2911	2911	2893	2893	1
MYCLi2	2912	2912	2892	2892	1
MYCLi2	2913	2913	2891	2891	1
MYCLi2	2914	2914	2890	2890	1
MYCLi2	2915	2915	2889	2889	1
MYCLi2	2916	2916	2888	2888	1
MYCLi2	2917	2917	2887	2887	1
MYCLi2	2918	2918	2886	2886	1
MYCLi2	2919	2919	2919	2919	1
MYCLi2	2920	2920	2884	2884	1
MYCLi2	2921	2921	2883	2883	1
MYCLi2	2922	2922	2882	2882	1
MYCLi2	2923	2923	2881	2881	1
MYCLi2	2924	2924	2880	2880	1
MYCLi2	2925	2925	2925	2925	1
MYCLi2	2926	2926	2926	2926	1
MYCLi2	2927	2927	2927	2927	1
MYCLi2	2928	2928	2928	2928	1
MYCLi2	2929	2929	2929	2929	1
MYCLi2	2930	2930	2879	2879	1
MYCLi2	2931	2931	2878	2878	1
MYCLi2	2932	2932	2877	2877	1
MYCLi2	2933	2933	2876	2876	1
MYCLi2	2934	2934	2875	2875	1
MYCLi2	2935	2935	2935	2935	1
MYCLi2	2936	2936	2872	2872	1
MYCLi2	2937	2937	2871	2871	1
MYCLi2	2938	2938	2870	2870	1
MYCLi2	2939	2939	2939	2939	1
MYCLi2	2940	2940	2940	2940	1
MYCLi2	2941	2941	2941	2941	1
MYCLi2	2942	2942	2942	2942	1
MYCLi2	2943	2943	2943	2943	1
MYCLi2	2944	2944	2944	2944	1
MYCLi2	2945	2945	2945	2945	1
MYCLi2	2946	2946	2946	2946	1
MYCLi2	2947	2947	2947	2947	1
MYCLi2	2948	2948	2948	2948	1
MYCLi2	2949	2949	2949	2949	1
MYCLi2	2950	2950	2950	2950	1
MYCLi2	2951	2951	2951	2951	1
MYCLi2	2952	2952	2952	2952	1
MYCLi2	2953	2953	2953	2953	1
MYCLi2	2954	2954	2954	2954	1
MYCLi2	2955	2955	2955	2955	1
MYCLi2	2956	2956	2956	2956	1
MYCLi2	2957	2957	2957	2957	1
MYCLi2	2958	2958	2958	2958	1
MYCLi2	2959	2959	2959	2959	1
MYCLi2	2960	2960	2960	2960	1
MYCLi2	2961	2961	2961	2961	1
MYCLi2	2962	2962	2962	2962	1
MYCLi2	2963	2963	2963	2963	1
MYCLi2	2964	2964	2947	2947	1
MYCLi2	2965	2965	2946	2946	1
MYCLi2	2966	2966	2966	2966	1
MYCLi2	2967	2967	2967	2967	1
MYCLi2	2968	2968	2968	2968	2
