# Supplementary material for: Identification of MYC intron 2 regions that modulate expression
Source: PLoS One. 2024 Jan 18;19(1):e0296889. doi: 10.1371/journal.pone.0296889 (PMC10795982; doi:10.1371/journal.pone.0296889)
Supplement: S2 File — (XLSX) [file pone.0296889.s006.xlsx]

## Sheet: Poly(U)
Species	Common name	Gene	Transcript	poly(U)	region	length intron 2	start region	end region		length intron 2	to 5' ss	to 3' ss	distance to previous
Aquila chrysaetos chrysaetos	Golden eagle	ENSACCG00020001175	ENSACCT00020001727.1	UUUUU	178-182	1090	178	182		1090	178	908
Aquila chrysaetos chrysaetos	Golden eagle	ENSACCG00020001175	ENSACCT00020001727.1	UUUUU	1076-1080	1090	1076	1080		1090	1076	10	894
Aotus nancymaae	Nancy Ma's night monkey	ENSANAG00000024521	ENSANAT00000031058.1	UUUUU	267-271	1062	267	271		1062	267	791
Aotus nancymaae	Nancy Ma's night monkey	ENSANAG00000024521	ENSANAT00000031058.1	UUUUUUUUUUUU	588-599	1062	588	599		1062	588	463	317
Aotus nancymaae	Nancy Ma's night monkey	ENSANAG00000024521	ENSANAT00000031058.1	UUUUUU	641-646	1062	641	646		1062	641	416	42
Aotus nancymaae	Nancy Ma's night monkey	ENSANAG00000024521	ENSANAT00000031058.1	UUUUU	648-652	1062	648	652		1062	648	410	2
Anas platyrhynchos	Mallard duck	ENSAPLG00000013997	ENSAPLT00000014574.2	UUUUUU	21-26	993	21	26		993	21	967
Anas platyrhynchos	Mallard duck	ENSAPLG00000013997	ENSAPLT00000014574.2	UUUUUUUU	509-516	993	509	516		993	509	477	483
Anas platyrhynchos	Mallard duck	ENSAPLG00000013997	ENSAPLT00000014574.2	UUUUU	944-948	993	944	948		993	944	45	428
Anas platyrhynchos	Mallard duck	ENSAPLG00000013997	ENSAPLT00000014574.2	UUUUUUU	973-979	993	973	979		993	973	14	25
Bos taurus	Domestic cow	ENSBTAG00000008409	ENSBTAT00000011066.5	UUUUU	288-292	1256	288	292		1256	288	964
Bos taurus	Domestic cow	ENSBTAG00000008409	ENSBTAT00000011066.5	UUUUUU	635-640	1256	635	640		1256	635	616	343
Bos taurus	Domestic cow	ENSBTAG00000008409	ENSBTAT00000011066.5	UUUUUUUUUUU	682-692	1256	682	692		1256	682	564	42
Bos taurus	Domestic cow	ENSBTAG00000008409	ENSBTAT00000011066.5	UUUUU	694-698	1256	694	698		1256	694	558	2
Bos taurus	Domestic cow	ENSBTAG00000008409	ENSBTAT00000011066.5	UUUUU	1018-1022	1256	1018	1022		1256	1018	234	320
Bos taurus	Domestic cow	ENSBTAG00000008409	ENSBTAT00000011066.5	UUUUUUU	1024-1030	1256	1024	1030		1256	1024	226	2
Bos taurus	Domestic cow	ENSBTAG00000008409	ENSBTAT00000011066.5	UUUUUU	1236-1241	1256	1236	1241		1256	1236	15	206
Canis lupus familiaris	Dog	ENSCAFG00845012475	ENSCAFT00845022232.1	UUUUUUU	174-180	1123	174	180		1123	174	943
Canis lupus familiaris	Dog	ENSCAFG00845012475	ENSCAFT00845022232.1	UUUUUUUU	256-263	1123	256	263		1123	256	860	76
Canis lupus familiaris	Dog	ENSCAFG00845012475	ENSCAFT00845022232.1	UUUUUUUUUU	681-690	1123	681	690		1123	681	433	418
Canis lupus familiaris	Dog	ENSCAFG00845012475	ENSCAFT00845022232.1	UUUUU	692-696	1123	692	696		1123	692	427	2
Canis lupus familiaris	Dog	ENSCAFG00845012475	ENSCAFT00845022232.1	UUUUUU	1106-1111	1123	1106	1111		1123	1106	12	410
Cebus imitator	Colombian white-faced capuchin	ENSCCAG00000032999	ENSCCAT00000047652.1	UUUUU	265-269	1050	265	269		1050	265	781
Cebus imitator	Colombian white-faced capuchin	ENSCCAG00000032999	ENSCCAT00000047652.1	UUUUUUUUUUU	587-597	1050	587	597		1050	587	453	318
Cebus imitator	Colombian white-faced capuchin	ENSCCAG00000032999	ENSCCAT00000047652.1	UUUUUUUU	638-645	1050	638	645		1050	638	405	41
Callithrix jacchus	Common marmoset	ENSCJAG00000012620	ENSCJAT00000024441.5	UUUUU	267-271	1060	267	271		1060	267	789
Callithrix jacchus	Common marmoset	ENSCJAG00000012620	ENSCJAT00000024441.5	UUUUUUUUUU	594-603	1060	594	603		1060	594	457	323
Callithrix jacchus	Common marmoset	ENSCJAG00000012620	ENSCJAT00000024441.5	UUUUUU	644-649	1060	644	649		1060	644	411	41
Callithrix jacchus	Common marmoset	ENSCJAG00000012620	ENSCJAT00000024441.5	UUUUU	651-655	1060	651	655		1060	651	405	2
Chlorocebus sabaeus	Green monkey	ENSCSAG00000010109	ENSCSAT00000008192.1	UUUUU	236-240	1378	236	240		1378	236	1138
Chlorocebus sabaeus	Green monkey	ENSCSAG00000010109	ENSCSAT00000008192.1	UUUUUUUUUU	574-583	1378	574	583		1378	574	795	334
Chlorocebus sabaeus	Green monkey	ENSCSAG00000010109	ENSCSAT00000008192.1	UUUUUUU	586-592	1378	586	592		1378	586	786	3
Chlorocebus sabaeus	Green monkey	ENSCSAG00000010109	ENSCSAT00000008192.1	UUUUUUUUUU	631-640	1378	631	640		1378	631	738	39
Chlorocebus sabaeus	Green monkey	ENSCSAG00000010109	ENSCSAT00000008192.1	UUUUU	642-646	1378	642	646		1378	642	732	2
Chlorocebus sabaeus	Green monkey	ENSCSAG00000010109	ENSCSAT00000008192.1	UUUUUU	940-945	1378	940	945		1378	940	433	294
Chlorocebus sabaeus	Green monkey	ENSCSAG00000010109	ENSCSAT00000008192.1	UUUUUU	947-952	1378	947	952		1378	947	426	2
Chlorocebus sabaeus	Green monkey	ENSCSAG00000010109	ENSCSAT00000008192.1	UUUUUUUUUUUU	954-965	1378	954	965		1378	954	413	2
Chlorocebus sabaeus	Green monkey	ENSCSAG00000010109	ENSCSAT00000008192.1	UUUUUU	967-972	1378	967	972		1378	967	406	2
Chlorocebus sabaeus	Green monkey	ENSCSAG00000010109	ENSCSAT00000008192.1	UUUUU	1109-1113	1378	1109	1113		1378	1109	265	137
Chlorocebus sabaeus	Green monkey	ENSCSAG00000010109	ENSCSAT00000008192.1	UUUUU	1117-1121	1378	1117	1121		1378	1117	257	4
Chlorocebus sabaeus	Green monkey	ENSCSAG00000010109	ENSCSAT00000008192.1	UUUUU	1358-1362	1378	1358	1362		1378	1358	16	237
Catagonus wagneri	Chacoan peccary	ENSCWAG00000018238	ENSCWAT00000025972.1	UUUUU	264-268	1068	264	268		1068	264	800
Catagonus wagneri	Chacoan peccary	ENSCWAG00000018238	ENSCWAT00000025972.1	UUUUUUUUUUUUUUUUUU	627-644	1068	627	644		1068	627	424	359
Equus asinus	Donkey	ENSEASG00005029845	ENSEAST00005053919.1	UUUUU	271-275	1077	271	275		1077	271	802
Equus asinus	Donkey	ENSEASG00005029845	ENSEAST00005053919.1	UUUUUU	587-592	1077	587	592		1077	587	485	312
Equus asinus	Donkey	ENSEASG00005029845	ENSEAST00005053919.1	UUUUUUUUU	634-642	1077	634	642		1077	634	435	42
Equus asinus	Donkey	ENSEASG00005029845	ENSEAST00005053919.1	UUUUU	644-648	1077	644	648		1077	644	429	2
Equus asinus	Donkey	ENSEASG00005029845	ENSEAST00005053919.1	UUUUU	970-974	1077	970	974		1077	970	103	322
Equus asinus	Donkey	ENSEASG00005029845	ENSEAST00005053919.1	UUUUUUU	1067-1073	1077	1067	1073		1077	1067	4	93
Eptatretus burgeri	Pacific hagfish	ENSEBUG00000007045	ENSEBUT00000011519.1	UUUUU	546-550	3395	546	550		3395	546	2845
Eptatretus burgeri	Pacific hagfish	ENSEBUG00000007045	ENSEBUT00000011519.1	UUUUU	946-950	3395	946	950		3395	946	2445	396
Eptatretus burgeri	Pacific hagfish	ENSEBUG00000007045	ENSEBUT00000011519.1	UUUUUU	1403-1408	3395	1403	1408		3395	1403	1987	453
Eptatretus burgeri	Pacific hagfish	ENSEBUG00000007045	ENSEBUT00000011519.1	UUUUUU	1622-1627	3395	1622	1627		3395	1622	1768	214
Eptatretus burgeri	Pacific hagfish	ENSEBUG00000007045	ENSEBUT00000011519.1	UUUUU	1633-1637	3395	1633	1637		3395	1633	1758	6
Eptatretus burgeri	Pacific hagfish	ENSEBUG00000007045	ENSEBUT00000011519.1	UUUUUU	1681-1686	3395	1681	1686		3395	1681	1709	44
Eptatretus burgeri	Pacific hagfish	ENSEBUG00000007045	ENSEBUT00000011519.1	UUUUU	1752-1756	3395	1752	1756		3395	1752	1639	66
Eptatretus burgeri	Pacific hagfish	ENSEBUG00000007045	ENSEBUT00000011519.1	UUUUU	1839-1843	3395	1839	1843		3395	1839	1552	83
Eptatretus burgeri	Pacific hagfish	ENSEBUG00000007045	ENSEBUT00000011519.1	UUUUU	2139-2143	3395	2139	2143		3395	2139	1252	296
Eptatretus burgeri	Pacific hagfish	ENSEBUG00000007045	ENSEBUT00000011519.1	UUUUUUUUU	2391-2399	3395	2391	2399		3395	2391	996	248
Eptatretus burgeri	Pacific hagfish	ENSEBUG00000007045	ENSEBUT00000011519.1	UUUUUUU	2678-2684	3395	2678	2684		3395	2678	711	279
Eptatretus burgeri	Pacific hagfish	ENSEBUG00000007045	ENSEBUT00000011519.1	UUUUUUUUUUUUUU	3103-3116	3395	3103	3116		3395	3103	279	419
Eptatretus burgeri	Pacific hagfish	ENSEBUG00000007045	ENSEBUT00000011519.1	UUUUUU	3368-3373	3395	3368	3373		3395	3368	22	252
Equus caballus	Horse	ENSECAG00000022059	ENSECAT00000059782.2	UUUUU	271-275	1072	271	275		1072	271	797
Equus caballus	Horse	ENSECAG00000022059	ENSECAT00000059782.2	UUUUUU	589-594	1072	589	594		1072	589	478	314
Equus caballus	Horse	ENSECAG00000022059	ENSECAT00000059782.2	UUUUUUUUU	636-644	1072	636	644		1072	636	428	42
Equus caballus	Horse	ENSECAG00000022059	ENSECAT00000059782.2	UUUUU	646-650	1072	646	650		1072	646	422	2
Equus caballus	Horse	ENSECAG00000022059	ENSECAT00000059782.2	UUUUU	962-966	1072	962	966		1072	962	106	312
Equus caballus	Horse	ENSECAG00000022059	ENSECAT00000059782.2	UUUUUUU	1059-1065	1072	1059	1065		1072	1059	7	93
Homo sapiens	Human MYCL	ENSG00000116990	ENST00000372816.3	UUUUUUU	343-349	2968	343	349		2968	343	2619
Homo sapiens	Human MYCL	ENSG00000116990	ENST00000372816.3	UUUUU	1027-1031	2968	1027	1031		2968	1027	1937	678
Homo sapiens	Human MYCL	ENSG00000116990	ENST00000372816.3	UUUUUUUU	1197-1204	2968	1197	1204		2968	1197	1764	166
Homo sapiens	Human MYCL	ENSG00000116990	ENST00000372816.3	UUUUU	1228-1232	2968	1228	1232		2968	1228	1736	24
Homo sapiens	Human MYCN	ENSG00000134323	ENST00000281043.4	UUUUU	538-542	2638	538	542		2638	538	2096
Homo sapiens	Human MYCN	ENSG00000134323	ENST00000281043.4	UUUUU	544-548	2638	544	548		2638	544	2090	2
Homo sapiens	Human MYCN	ENSG00000134323	ENST00000281043.4	UUUUUUUUUUUUUUU	550-564	2638	550	564		2638	550	2074	2
Homo sapiens	Human MYCN	ENSG00000134323	ENST00000281043.4	UUUUUUUU	1656-1663	2638	1656	1663		2638	1656	975	1092
Homo sapiens	Human MYCN	ENSG00000134323	ENST00000281043.4	UUUUU	2152-2156	2638	2152	2156		2638	2152	482	489
Homo sapiens	Human MYCN	ENSG00000134323	ENST00000281043.4	UUUUU	2158-2162	2638	2158	2162		2638	2158	476	2
Homo sapiens	Human MYCN	ENSG00000134323	ENST00000281043.4	UUUUU	2321-2325	2638	2321	2325		2638	2321	313	159
Homo sapiens	Human MYC	ENSG00000136997	ENST00000259523.10	UUUUU	246-250	1378	246	250		1378	246	1128
Homo sapiens	Human MYC	ENSG00000136997	ENST00000259523.10	UUUUUUUUUU	582-591	1378	582	591		1378	582	787	332
Homo sapiens	Human MYC	ENSG00000136997	ENST00000259523.10	UUUUUUUUUUUUU	638-650	1378	638	650		1378	638	728	47
Homo sapiens	Human MYC	ENSG00000136997	ENST00000259523.10	UUUUU	652-656	1378	652	656		1378	652	722	2
Homo sapiens	Human MYC	ENSG00000136997	ENST00000259523.10	UUUUUUUUUUUUUUU	948-962	1378	948	962		1378	948	416	292
Homo sapiens	Human MYC	ENSG00000136997	ENST00000259523.10	UUUUUU	965-970	1378	965	970		1378	965	408	3
Homo sapiens	Human MYC	ENSG00000136997	ENST00000259523.10	UUUUU	1107-1111	1378	1107	1111		1378	1107	267	137
Gallus gallus	Chicken	ENSGALG00000033631	ENSGALT00000080250.4	UUUUUU	516-521	987	516	521		987	516	466
Gallus gallus	Chicken	ENSGALG00000033631	ENSGALT00000080250.4	UUUUUUUUUUUUUUUU	526-541	987	526	541		987	526	446	5
Gallus gallus	Chicken	ENSGALG00000033631	ENSGALT00000080250.4	UUUUU	944-948	987	944	948		987	944	39	403
Gallus gallus	Chicken	ENSGALG00000033631	ENSGALT00000080250.4	UUUUUUU	972-978	987	972	978		987	972	9	24
Gorilla gorilla gorilla	Western lowland gorilla	ENSGGOG00000012135	ENSGGOT00000028336.2	UUUUU	246-250	1381	246	250		1381	246	1131
Gorilla gorilla gorilla	Western lowland gorilla	ENSGGOG00000012135	ENSGGOT00000028336.2	UUUUUUUUU	584-592	1381	584	592		1381	584	789	334
Gorilla gorilla gorilla	Western lowland gorilla	ENSGGOG00000012135	ENSGGOT00000028336.2	UUUUUUU	594-600	1381	594	600		1381	594	781	2
Gorilla gorilla gorilla	Western lowland gorilla	ENSGGOG00000012135	ENSGGOT00000028336.2	UUUUUUUUU	639-647	1381	639	647		1381	639	734	39
Gorilla gorilla gorilla	Western lowland gorilla	ENSGGOG00000012135	ENSGGOT00000028336.2	UUUUU	649-653	1381	649	653		1381	649	728	2
Gorilla gorilla gorilla	Western lowland gorilla	ENSGGOG00000012135	ENSGGOT00000028336.2	UUUUUUUUUUUUUUUUUUUUUUU	945-967	1381	945	967		1381	945	414	292
Gorilla gorilla gorilla	Western lowland gorilla	ENSGGOG00000012135	ENSGGOT00000028336.2	UUUUUU	970-975	1381	970	975		1381	970	406	3
Gorilla gorilla gorilla	Western lowland gorilla	ENSGGOG00000012135	ENSGGOT00000028336.2	UUUUU	1112-1116	1381	1112	1116		1381	1112	265	137
Latimeria chalumnae	Coelacanth	ENSLACG00000017161	ENSLACT00000019652.1	UUUUU	17-21	1355	17	21		1355	17	1334
Latimeria chalumnae	Coelacanth	ENSLACG00000017161	ENSLACT00000019652.1	UUUUU	127-131	1355	127	131		1355	127	1224	106
Latimeria chalumnae	Coelacanth	ENSLACG00000017161	ENSLACT00000019652.1	UUUUU	138-142	1355	138	142		1355	138	1213	7
Latimeria chalumnae	Coelacanth	ENSLACG00000017161	ENSLACT00000019652.1	UUUUUUUUUUU	333-343	1355	333	343		1355	333	1012	191
Latimeria chalumnae	Coelacanth	ENSLACG00000017161	ENSLACT00000019652.1	UUUUU	394-398	1355	394	398		1355	394	957	51
Latimeria chalumnae	Coelacanth	ENSLACG00000017161	ENSLACT00000019652.1	UUUUUUUUUUUUU	617-629	1355	617	629		1355	617	726	219
Latimeria chalumnae	Coelacanth	ENSLACG00000017161	ENSLACT00000019652.1	UUUUU	647-651	1355	647	651		1355	647	704	18
Latimeria chalumnae	Coelacanth	ENSLACG00000017161	ENSLACT00000019652.1	UUUUU	738-742	1355	738	742		1355	738	613	87
Latimeria chalumnae	Coelacanth	ENSLACG00000017161	ENSLACT00000019652.1	UUUUU	794-798	1355	794	798		1355	794	557	52
Latimeria chalumnae	Coelacanth	ENSLACG00000017161	ENSLACT00000019652.1	UUUUUUU	875-881	1355	875	881		1355	875	474	77
Latimeria chalumnae	Coelacanth	ENSLACG00000017161	ENSLACT00000019652.1	UUUUUU	1165-1170	1355	1165	1170		1355	1165	185	284
Latimeria chalumnae	Coelacanth	ENSLACG00000017161	ENSLACT00000019652.1	UUUUUUU	1181-1187	1355	1181	1187		1355	1181	168	11
Microcebus murinus	Gray mouse lemur	ENSMICG00000014990	ENSMICT00000014980.3	UUUUU	251-255	1097	251	255		1097	251	842
Microcebus murinus	Gray mouse lemur	ENSMICG00000014990	ENSMICT00000014980.3	UUUUU	550-554	1097	550	554		1097	550	543	295
Microcebus murinus	Gray mouse lemur	ENSMICG00000014990	ENSMICT00000014980.3	UUUUUU	598-603	1097	598	603		1097	598	494	44
Microcebus murinus	Gray mouse lemur	ENSMICG00000014990	ENSMICT00000014980.3	UUUUU	646-650	1097	646	650		1097	646	447	43
Marmota marmota marmota	Alpine marmot	ENSMMMG00000002155	ENSMMMT00000002657.1	UUUUUUUUU	112-120	1050	112	120		1050	112	930
Marmota marmota marmota	Alpine marmot	ENSMMMG00000002155	ENSMMMT00000002657.1	UUUUU	237-241	1050	237	241		1050	237	809	117
Marmota marmota marmota	Alpine marmot	ENSMMMG00000002155	ENSMMMT00000002657.1	UUUUUUU	583-589	1050	583	589		1050	583	461	342
Marmota marmota marmota	Alpine marmot	ENSMMMG00000002155	ENSMMMT00000002657.1	UUUUUUUUUU	629-638	1050	629	638		1050	629	412	40
Marmota marmota marmota	Alpine marmot	ENSMMMG00000002155	ENSMMMT00000002657.1	UUUUU	640-644	1050	640	644		1050	640	406	2
Macaca mulatta	Rhesus macaque	ENSMMUG00000014601	ENSMMUT00000020477.4	UUUUU	234-238	1365	234	238		1365	234	1127
Macaca mulatta	Rhesus macaque	ENSMMUG00000014601	ENSMMUT00000020477.4	UUUUUUUUUUUUUU	573-586	1365	573	586		1365	573	779	335
Macaca mulatta	Rhesus macaque	ENSMMUG00000014601	ENSMMUT00000020477.4	UUUUUUUUU	625-633	1365	625	633		1365	625	732	39
Macaca mulatta	Rhesus macaque	ENSMMUG00000014601	ENSMMUT00000020477.4	UUUUU	635-639	1365	635	639		1365	635	726	2
Macaca mulatta	Rhesus macaque	ENSMMUG00000014601	ENSMMUT00000020477.4	UUUUUUUUUUU	933-943	1365	933	943		1365	933	422	294
Macaca mulatta	Rhesus macaque	ENSMMUG00000014601	ENSMMUT00000020477.4	UUUUUUU	953-959	1365	953	959		1365	953	406	10
Macaca mulatta	Rhesus macaque	ENSMMUG00000014601	ENSMMUT00000020477.4	UUUUUU	961-966	1365	961	966		1365	961	399	2
Macaca mulatta	Rhesus macaque	ENSMMUG00000014601	ENSMMUT00000020477.4	UUUUU	1103-1107	1365	1103	1107		1365	1103	258	137
Macaca mulatta	Rhesus macaque	ENSMMUG00000014601	ENSMMUT00000020477.4	UUUUU	1111-1115	1365	1111	1115		1365	1111	250	4
Macaca mulatta	Rhesus macaque	ENSMMUG00000014601	ENSMMUT00000020477.4	UUUUU	1345-1349	1365	1345	1349		1365	1345	16	230
Macaca nemestrina	Pig-tailed macaque	ENSMNEG00000020890	ENSMNET00000022839.1	UUUUU	234-238	1365	234	238		1365	234	1127
Macaca nemestrina	Pig-tailed macaque	ENSMNEG00000020890	ENSMNET00000022839.1	UUUUUUUUUUUUU	573-585	1365	573	585		1365	573	780	335
Macaca nemestrina	Pig-tailed macaque	ENSMNEG00000020890	ENSMNET00000022839.1	UUUUUUUUUU	624-633	1365	624	633		1365	624	732	39
Macaca nemestrina	Pig-tailed macaque	ENSMNEG00000020890	ENSMNET00000022839.1	UUUUU	635-639	1365	635	639		1365	635	726	2
Macaca nemestrina	Pig-tailed macaque	ENSMNEG00000020890	ENSMNET00000022839.1	UUUUUUUUUUU	933-943	1365	933	943		1365	933	422	294
Macaca nemestrina	Pig-tailed macaque	ENSMNEG00000020890	ENSMNET00000022839.1	UUUUUUU	953-959	1365	953	959		1365	953	406	10
Macaca nemestrina	Pig-tailed macaque	ENSMNEG00000020890	ENSMNET00000022839.1	UUUUUU	961-966	1365	961	966		1365	961	399	2
Macaca nemestrina	Pig-tailed macaque	ENSMNEG00000020890	ENSMNET00000022839.1	UUUUU	1103-1107	1365	1103	1107		1365	1103	258	137
Macaca nemestrina	Pig-tailed macaque	ENSMNEG00000020890	ENSMNET00000022839.1	UUUUU	1111-1115	1365	1111	1115		1365	1111	250	4
Macaca nemestrina	Pig-tailed macaque	ENSMNEG00000020890	ENSMNET00000022839.1	UUUUU	1345-1349	1365	1345	1349		1365	1345	16	230
Mus musculus	House mouse	ENSMUSG00000022346	ENSMUST00000022971.8	UUUUU	249-253	1067	249	253		1067	249	814
Mus musculus	House mouse	ENSMUSG00000022346	ENSMUST00000022971.8	UUUUUU	550-555	1067	550	555		1067	550	512	297
Mus musculus	House mouse	ENSMUSG00000022346	ENSMUST00000022971.8	UUUUUUUUUUUUUUUUUUUUUUU	658-680	1067	658	680		1067	658	387	103
Naja naja	Indian cobra	ENSNNAG00000017883	ENSNNAT00000028972.1	UUUUUU	364-369	1976	364	369		1976	364	1607
Naja naja	Indian cobra	ENSNNAG00000017883	ENSNNAT00000028972.1	UUUUUUUUUUUU	726-737	1976	726	737		1976	726	1239	357
Naja naja	Indian cobra	ENSNNAG00000017883	ENSNNAT00000028972.1	UUUUU	1087-1091	1976	1087	1091		1976	1087	885	350
Naja naja	Indian cobra	ENSNNAG00000017883	ENSNNAT00000028972.1	UUUUU	1224-1228	1976	1224	1228		1976	1224	748	133
Naja naja	Indian cobra	ENSNNAG00000017883	ENSNNAT00000028972.1	UUUUUUUUUUUUU	1785-1797	1976	1785	1797		1976	1785	179	557
Naja naja	Indian cobra	ENSNNAG00000017883	ENSNNAT00000028972.1	UUUUU	1961-1965	1976	1961	1965		1976	1961	11	164
Neogale vison	American mink	ENSNVIG00000008865	ENSNVIT00000013081.1	UUUUU	57-61	1118	57	61		1118	57	1057
Neogale vison	American mink	ENSNVIG00000008865	ENSNVIT00000013081.1	UUUUUU	104-109	1118	104	109		1118	104	1009	43
Neogale vison	American mink	ENSNVIG00000008865	ENSNVIT00000013081.1	UUUUU	269-273	1118	269	273		1118	269	845	160
Neogale vison	American mink	ENSNVIG00000008865	ENSNVIT00000013081.1	UUUUU	620-624	1118	620	624		1118	620	494	347
Neogale vison	American mink	ENSNVIG00000008865	ENSNVIT00000013081.1	UUUUU	645-649	1118	645	649		1118	645	469	21
Neogale vison	American mink	ENSNVIG00000008865	ENSNVIT00000013081.1	UUUUUUUUUUUUUUUUUUUUUU	666-687	1118	666	687		1118	666	431	17
Ornithorhynchus anatinus	Platypus	ENSOANG00000008107	ENSOANT00000012893.2	UUUUU	321-325	989	321	325		989	321	664
Ornithorhynchus anatinus	Platypus	ENSOANG00000008107	ENSOANT00000012893.2	UUUUUUU	433-439	989	433	439		989	433	550	108
Ornithorhynchus anatinus	Platypus	ENSOANG00000008107	ENSOANT00000012893.2	UUUUU	531-535	989	531	535		989	531	454	92
Ornithorhynchus anatinus	Platypus	ENSOANG00000008107	ENSOANT00000012893.2	UUUUU	640-644	989	640	644		989	640	345	105
Papio anubis	Olive baboon	ENSPANG00000010418	ENSPANT00000021748.3	UUUUU	234-238	1372	234	238		1372	234	1134
Papio anubis	Olive baboon	ENSPANG00000010418	ENSPANT00000021748.3	UUUUUUUUUUUUUUUUUUUU	572-591	1372	572	591		1372	572	781	334
Papio anubis	Olive baboon	ENSPANG00000010418	ENSPANT00000021748.3	UUUUUUUUUU	630-639	1372	630	639		1372	630	733	39
Papio anubis	Olive baboon	ENSPANG00000010418	ENSPANT00000021748.3	UUUUU	641-645	1372	641	645		1372	641	727	2
Papio anubis	Olive baboon	ENSPANG00000010418	ENSPANT00000021748.3	UUUUUUUUUUUUUUUU	939-954	1372	939	954		1372	939	418	294
Papio anubis	Olive baboon	ENSPANG00000010418	ENSPANT00000021748.3	UUUUUUU	960-966	1372	960	966		1372	960	406	6
Papio anubis	Olive baboon	ENSPANG00000010418	ENSPANT00000021748.3	UUUUUU	968-973	1372	968	973		1372	968	399	2
Papio anubis	Olive baboon	ENSPANG00000010418	ENSPANT00000021748.3	UUUUU	1110-1114	1372	1110	1114		1372	1110	258	137
Papio anubis	Olive baboon	ENSPANG00000010418	ENSPANT00000021748.3	UUUUU	1118-1122	1372	1118	1122		1372	1118	250	4
Papio anubis	Olive baboon	ENSPANG00000010418	ENSPANT00000021748.3	UUUUU	1352-1356	1372	1352	1356		1372	1352	16	230
Phascolarctos cinereus	Koala	ENSPCIG00000005677	ENSPCIT00000061671.1	UUUUUUUUU	14-22	1282	14	22		1282	14	1260
Phascolarctos cinereus	Koala	ENSPCIG00000005677	ENSPCIT00000061671.1	UUUUU	242-246	1282	242	246		1282	242	1036	220
Phascolarctos cinereus	Koala	ENSPCIG00000005677	ENSPCIT00000061671.1	UUUUUU	601-606	1282	601	606		1282	601	676	355
Phascolarctos cinereus	Koala	ENSPCIG00000005677	ENSPCIT00000061671.1	UUUUUUUUUU	643-652	1282	643	652		1282	643	630	37
Pan paniscus	Bonobo	ENSPPAG00000026360	ENSPPAT00000029361.1	UUUUU	246-250	1368	246	250		1368	246	1118
Pan paniscus	Bonobo	ENSPPAG00000026360	ENSPPAT00000029361.1	UUUUUUUU	581-588	1368	581	588		1368	581	780	331
Pan paniscus	Bonobo	ENSPPAG00000026360	ENSPPAT00000029361.1	UUUUUUU	590-596	1368	590	596		1368	590	772	2
Pan paniscus	Bonobo	ENSPPAG00000026360	ENSPPAT00000029361.1	UUUUUUUUUU	635-644	1368	635	644		1368	635	724	39
Pan paniscus	Bonobo	ENSPPAG00000026360	ENSPPAT00000029361.1	UUUUU	646-650	1368	646	650		1368	646	718	2
Pan paniscus	Bonobo	ENSPPAG00000026360	ENSPPAT00000029361.1	UUUUUUU	942-948	1368	942	948		1368	942	420	292
Pan paniscus	Bonobo	ENSPPAG00000026360	ENSPPAT00000029361.1	UUUUU	950-954	1368	950	954		1368	950	414	2
Pan paniscus	Bonobo	ENSPPAG00000026360	ENSPPAT00000029361.1	UUUUUU	957-962	1368	957	962		1368	957	406	3
Pan paniscus	Bonobo	ENSPPAG00000026360	ENSPPAT00000029361.1	UUUUU	1099-1103	1368	1099	1103		1368	1099	265	137
Prolemur simus	Greater bamboo lemur	ENSPSMG00000005378	ENSPSMT00000008499.1	UUUUUU	603-608	1095	603	608		1095	603	487
Prolemur simus	Greater bamboo lemur	ENSPSMG00000005378	ENSPSMT00000008499.1	UUUUUUU	651-657	1095	651	657		1095	651	438	43
Prolemur simus	Greater bamboo lemur	ENSPSMG00000005378	ENSPSMT00000008499.1	UUUUU	659-663	1095	659	663		1095	659	432	2
Pogona vitticeps	Central bearded dragon	ENSPVIG00000000809	ENSPVIT00000001128.1	UUUUUU	59-64	2492	59	64		2492	59	2428
Pogona vitticeps	Central bearded dragon	ENSPVIG00000000809	ENSPVIT00000001128.1	UUUUUUUU	325-332	2492	325	332		2492	325	2160	261
Pogona vitticeps	Central bearded dragon	ENSPVIG00000000809	ENSPVIT00000001128.1	UUUUUU	623-628	2492	623	628		2492	623	1864	291
Pogona vitticeps	Central bearded dragon	ENSPVIG00000000809	ENSPVIT00000001128.1	UUUUU	735-739	2492	735	739		2492	735	1753	107
Pogona vitticeps	Central bearded dragon	ENSPVIG00000000809	ENSPVIT00000001128.1	UUUUUUUUUUUU	1081-1092	2492	1081	1092		2492	1081	1400	342
Pogona vitticeps	Central bearded dragon	ENSPVIG00000000809	ENSPVIT00000001128.1	UUUUU	1528-1532	2492	1528	1532		2492	1528	960	436
Pogona vitticeps	Central bearded dragon	ENSPVIG00000000809	ENSPVIT00000001128.1	UUUUU	1581-1585	2492	1581	1585		2492	1581	907	49
Pogona vitticeps	Central bearded dragon	ENSPVIG00000000809	ENSPVIT00000001128.1	UUUUU	2070-2074	2492	2070	2074		2492	2070	418	485
Pogona vitticeps	Central bearded dragon	ENSPVIG00000000809	ENSPVIT00000001128.1	UUUUUU	2479-2484	2492	2479	2484		2492	2479	8	405
Rhinopithecus roxellana	Golden snub-nosed monkey	ENSRROG00000032307	ENSRROT00000040467.1	UUUUU	235-239	1359	235	239		1359	235	1120
Rhinopithecus roxellana	Golden snub-nosed monkey	ENSRROG00000032307	ENSRROT00000040467.1	UUUUUUUUUUUUUU	566-579	1359	566	579		1359	566	780	327
Rhinopithecus roxellana	Golden snub-nosed monkey	ENSRROG00000032307	ENSRROT00000040467.1	UUUUUUUUU	619-627	1359	619	627		1359	619	732	40
Rhinopithecus roxellana	Golden snub-nosed monkey	ENSRROG00000032307	ENSRROT00000040467.1	UUUUUU	629-634	1359	629	634		1359	629	725	2
Rhinopithecus roxellana	Golden snub-nosed monkey	ENSRROG00000032307	ENSRROT00000040467.1	UUUUUUU	928-934	1359	928	934		1359	928	425	294
Rhinopithecus roxellana	Golden snub-nosed monkey	ENSRROG00000032307	ENSRROT00000040467.1	UUUUUU	948-953	1359	948	953		1359	948	406	14
Rhinopithecus roxellana	Golden snub-nosed monkey	ENSRROG00000032307	ENSRROT00000040467.1	UUUUU	1090-1094	1359	1090	1094		1359	1090	265	137
Rhinopithecus roxellana	Golden snub-nosed monkey	ENSRROG00000032307	ENSRROT00000040467.1	UUUUU	1098-1102	1359	1098	1102		1359	1098	257	4
Rhinopithecus roxellana	Golden snub-nosed monkey	ENSRROG00000032307	ENSRROT00000040467.1	UUUUU	1339-1343	1359	1339	1343		1359	1339	16	237
Saimiri boliviensis	Bolivian squirrel monkey	ENSSBOG00000025820	ENSSBOT00000035194.1	UUUUUUUUUUUUUUU	29-43	1613	29	43		1613	29	1570
Saimiri boliviensis	Bolivian squirrel monkey	ENSSBOG00000025820	ENSSBOT00000035194.1	UUUUU	601-605	1613	601	605		1613	601	1008	558
Saimiri boliviensis	Bolivian squirrel monkey	ENSSBOG00000025820	ENSSBOT00000035194.1	UUUUUUU	1457-1463	1613	1457	1463		1613	1457	150	852
Sarcophilus harrisii	Tasmanian devil	ENSSHAG00000029812	ENSSHAT00000035722.1	UUUUUUUUUUUUUUUUUUUUUUUUUUUUUUUU	208-239	1269	208	239		1269	208	1030
Sarcophilus harrisii	Tasmanian devil	ENSSHAG00000029812	ENSSHAT00000035722.1	UUUUUUU	595-601	1269	595	601		1269	595	668	356
Sarcophilus harrisii	Tasmanian devil	ENSSHAG00000029812	ENSSHAT00000035722.1	UUUUU	618-622	1269	618	622		1269	618	647	17
Sarcophilus harrisii	Tasmanian devil	ENSSHAG00000029812	ENSSHAT00000035722.1	UUUUUUUUU	637-645	1269	637	645		1269	637	624	15
Sarcophilus harrisii	Tasmanian devil	ENSSHAG00000029812	ENSSHAT00000035722.1	UUUUUU	650-655	1269	650	655		1269	650	614	5
Taeniopygia guttata	Zebra finch	ENSTGUG00000012513	ENSTGUT00000013029.2	UUUUUUUUUUUUUUU	126-140	1040	126	140		1040	126	900
Taeniopygia guttata	Zebra finch	ENSTGUG00000012513	ENSTGUT00000013029.2	UUUUU	204-208	1040	204	208		1040	204	832	64
Taeniopygia guttata	Zebra finch	ENSTGUG00000012513	ENSTGUT00000013029.2	UUUUU	522-526	1040	522	526		1040	522	514	314
Taeniopygia guttata	Zebra finch	ENSTGUG00000012513	ENSTGUT00000013029.2	UUUUUUU	529-535	1040	529	535		1040	529	505	3
Taeniopygia guttata	Zebra finch	ENSTGUG00000012513	ENSTGUT00000013029.2	UUUUU	542-546	1040	542	546		1040	542	494	7
Taeniopygia guttata	Zebra finch	ENSTGUG00000012513	ENSTGUT00000013029.2	UUUUUUUUUUUUUUU	548-562	1040	548	562		1040	548	478	2
Taeniopygia guttata	Zebra finch	ENSTGUG00000012513	ENSTGUT00000013029.2	UUUUU	797-801	1040	797	801		1040	797	239	235
Taeniopygia guttata	Zebra finch	ENSTGUG00000012513	ENSTGUT00000013029.2	UUUUU	1014-1018	1040	1014	1018		1040	1014	22	213
Taeniopygia guttata	Zebra finch	ENSTGUG00000012513	ENSTGUT00000013029.2	UUUUUUUUUUUU	1021-1032	1040	1021	1032		1040	1021	8	3
Tursiops truncatus	Bottlenose dolphin	ENSTTRG00000016278	ENSTTRT00000016278.1	UUUUU	88-92	1215	88	92		1215	88	1123
Tursiops truncatus	Bottlenose dolphin	ENSTTRG00000016278	ENSTTRT00000016278.1	UUUUU	257-261	1215	257	261		1215	257	954	165
Tursiops truncatus	Bottlenose dolphin	ENSTTRG00000016278	ENSTTRT00000016278.1	UUUUUU	600-605	1215	600	605		1215	600	610	339
Tursiops truncatus	Bottlenose dolphin	ENSTTRG00000016278	ENSTTRT00000016278.1	UUUUUUUUUUUUUU	648-661	1215	648	661		1215	648	554	43
Tursiops truncatus	Bottlenose dolphin	ENSTTRG00000016278	ENSTTRT00000016278.1	UUUUUUUUUUUUU	974-986	1215	974	986		1215	974	229	313
Tursiops truncatus	Bottlenose dolphin	ENSTTRG00000016278	ENSTTRT00000016278.1	UUUUU	1199-1203	1215	1199	1203		1215	1199	12	213
Vulpes vulpes	Red fox	ENSVVUG00000016922	ENSVVUT00000030577.1	UUUUUUUU	174-181	1135	174	181		1135	174	954
Vulpes vulpes	Red fox	ENSVVUG00000016922	ENSVVUT00000030577.1	UUUUUUUUUUUUUUUUUUUUUUUUUUUU	260-287	1135	260	287		1135	260	848	79
Vulpes vulpes	Red fox	ENSVVUG00000016922	ENSVVUT00000030577.1	UUUUUUUUUUUUU	703-715	1135	703	715		1135	703	420	416
Vulpes vulpes	Red fox	ENSVVUG00000016922	ENSVVUT00000030577.1	UUUUU	717-721	1135	717	721		1135	717	414	2
Vulpes vulpes	Red fox	ENSVVUG00000016922	ENSVVUT00000030577.1	UUUUUUU	1117-1123	1135	1117	1123		1135	1117	12	396
Zalophus californianus	California sea lion	ENSZCAG00015003612	ENSZCAT00015006374.1	UUUUUUUUUUUUU	101-113	1139	101	113		1139	101	1026
Zalophus californianus	California sea lion	ENSZCAG00015003612	ENSZCAT00015006374.1	UUUUU	283-287	1139	283	287		1139	283	852	170
Zalophus californianus	California sea lion	ENSZCAG00015003612	ENSZCAT00015006374.1	UUUUUUUUUUUUUUU	623-637	1139	623	637		1139	623	502	336
Zalophus californianus	California sea lion	ENSZCAG00015003612	ENSZCAT00015006374.1	UUUUUUUUU	678-686	1139	678	686		1139	678	453	41
Zalophus californianus	California sea lion	ENSZCAG00015003612	ENSZCAT00015006374.1	UUUUU	688-692	1139	688	692		1139	688	447	2
Drosophila melanogaster	Fruit fly	FBgn0262656	FBtr0331605	UUUUU	534-538	8153	534	538		8153	534	7615
Drosophila melanogaster	Fruit fly	FBgn0262656	FBtr0331605	UUUUU	607-611	8153	607	611		8153	607	7542	69
Drosophila melanogaster	Fruit fly	FBgn0262656	FBtr0331605	UUUUU	1163-1167	8153	1163	1167		8153	1163	6986	552
Drosophila melanogaster	Fruit fly	FBgn0262656	FBtr0331605	UUUUU	1178-1182	8153	1178	1182		8153	1178	6971	11
Drosophila melanogaster	Fruit fly	FBgn0262656	FBtr0331605	UUUUU	1247-1251	8153	1247	1251		8153	1247	6902	65
Drosophila melanogaster	Fruit fly	FBgn0262656	FBtr0331605	UUUUU	1314-1318	8153	1314	1318		8153	1314	6835	63
Drosophila melanogaster	Fruit fly	FBgn0262656	FBtr0331605	UUUUU	1440-1444	8153	1440	1444		8153	1440	6709	122
Drosophila melanogaster	Fruit fly	FBgn0262656	FBtr0331605	UUUUU	1626-1630	8153	1626	1630		8153	1626	6523	182
Drosophila melanogaster	Fruit fly	FBgn0262656	FBtr0331605	UUUUUU	1748-1753	8153	1748	1753		8153	1748	6400	118
Drosophila melanogaster	Fruit fly	FBgn0262656	FBtr0331605	UUUUU	1765-1769	8153	1765	1769		8153	1765	6384	12
Drosophila melanogaster	Fruit fly	FBgn0262656	FBtr0331605	UUUUUUUUUU	1800-1809	8153	1800	1809		8153	1800	6344	31
Drosophila melanogaster	Fruit fly	FBgn0262656	FBtr0331605	UUUUU	2125-2129	8153	2125	2129		8153	2125	6024	316
Drosophila melanogaster	Fruit fly	FBgn0262656	FBtr0331605	UUUUU	2615-2619	8153	2615	2619		8153	2615	5534	486
Drosophila melanogaster	Fruit fly	FBgn0262656	FBtr0331605	UUUUU	3052-3056	8153	3052	3056		8153	3052	5097	433
Drosophila melanogaster	Fruit fly	FBgn0262656	FBtr0331605	UUUUUUUUUU	3103-3112	8153	3103	3112		8153	3103	5041	47
Drosophila melanogaster	Fruit fly	FBgn0262656	FBtr0331605	UUUUUUUU	3128-3135	8153	3128	3135		8153	3128	5018	16
Drosophila melanogaster	Fruit fly	FBgn0262656	FBtr0331605	UUUUUU	3142-3147	8153	3142	3147		8153	3142	5006	7
Drosophila melanogaster	Fruit fly	FBgn0262656	FBtr0331605	UUUUU	3376-3380	8153	3376	3380		8153	3376	4773	229
Drosophila melanogaster	Fruit fly	FBgn0262656	FBtr0331605	UUUUUUUUUUU	3429-3439	8153	3429	3439		8153	3429	4714	49
Drosophila melanogaster	Fruit fly	FBgn0262656	FBtr0331605	UUUUU	3991-3995	8153	3991	3995		8153	3991	4158	552
Drosophila melanogaster	Fruit fly	FBgn0262656	FBtr0331605	UUUUUU	4990-4995	8153	4990	4995		8153	4990	3158	995
Drosophila melanogaster	Fruit fly	FBgn0262656	FBtr0331605	UUUUUUU	5052-5058	8153	5052	5058		8153	5052	3095	57
Drosophila melanogaster	Fruit fly	FBgn0262656	FBtr0331605	UUUUU	5063-5067	8153	5063	5067		8153	5063	3086	5
Drosophila melanogaster	Fruit fly	FBgn0262656	FBtr0331605	UUUUU	5243-5247	8153	5243	5247		8153	5243	2906	176
Drosophila melanogaster	Fruit fly	FBgn0262656	FBtr0331605	UUUUUUUUUU	5250-5259	8153	5250	5259		8153	5250	2894	3
Drosophila melanogaster	Fruit fly	FBgn0262656	FBtr0331605	UUUUUU	5275-5280	8153	5275	5280		8153	5275	2873	16
Drosophila melanogaster	Fruit fly	FBgn0262656	FBtr0331605	UUUUU	5492-5496	8153	5492	5496		8153	5492	2657	212
Drosophila melanogaster	Fruit fly	FBgn0262656	FBtr0331605	UUUUU	5908-5912	8153	5908	5912		8153	5908	2241	412
Drosophila melanogaster	Fruit fly	FBgn0262656	FBtr0331605	UUUUUU	5970-5975	8153	5970	5975		8153	5970	2178	58
Drosophila melanogaster	Fruit fly	FBgn0262656	FBtr0331605	UUUUU	6122-6126	8153	6122	6126		8153	6122	2027	147
Drosophila melanogaster	Fruit fly	FBgn0262656	FBtr0331605	UUUUU	6128-6132	8153	6128	6132		8153	6128	2021	2
Drosophila melanogaster	Fruit fly	FBgn0262656	FBtr0331605	UUUUU	6249-6253	8153	6249	6253		8153	6249	1900	117
Drosophila melanogaster	Fruit fly	FBgn0262656	FBtr0331605	UUUUUUUUUUUUUUUUUUUUUUUU	6273-6296	8153	6273	6296		8153	6273	1857	20
Drosophila melanogaster	Fruit fly	FBgn0262656	FBtr0331605	UUUUUUUUU	6456-6464	8153	6456	6464		8153	6456	1689	160
Drosophila melanogaster	Fruit fly	FBgn0262656	FBtr0331605	UUUUUUUUUU	6640-6649	8153	6640	6649		8153	6640	1504	176
Drosophila melanogaster	Fruit fly	FBgn0262656	FBtr0331605	UUUUUU	6655-6660	8153	6655	6660		8153	6655	1493	6
Drosophila melanogaster	Fruit fly	FBgn0262656	FBtr0331605	UUUUUU	6954-6959	8153	6954	6959		8153	6954	1194	294
Drosophila melanogaster	Fruit fly	FBgn0262656	FBtr0331605	UUUUU	7361-7365	8153	7361	7365		8153	7361	788	402
Drosophila melanogaster	Fruit fly	FBgn0262656	FBtr0331605	UUUUU	7705-7709	8153	7705	7709		8153	7705	444	340
Drosophila melanogaster	Fruit fly	FBgn0262656	FBtr0331605	UUUUUUU	7730-7736	8153	7730	7736		8153	7730	417	21
Drosophila melanogaster	Fruit fly	FBgn0262656	FBtr0331605	UUUUUUUUUUUU	8127-8138	8153	8127	8138		8153	8127	15	391
