# Supplementary material for: Identification of MYC intron 2 regions that modulate expression
Source: PLoS One. 2024 Jan 18;19(1):e0296889. doi: 10.1371/journal.pone.0296889 (PMC10795982; doi:10.1371/journal.pone.0296889)
Supplement: S3 File — (XLSX) [file pone.0296889.s007.xlsx]

## Sheet: S2 correlation coefficients
	intron length	first to last poly(U)	first to 5'ss poly(U)	last to 5'ss poly(U)	first to 3'ss poly(U)	last to 3'ss poly(U)	# of poly(U)	mean distance between poly(U)	median distance between poly(U)
intron length	1
first to last poly(U)	0.956159	1
first to 5'ss poly(U)	0.431337	0.3001	1
last to 5'ss poly(U)	0.967196	0.993441	0.407209	1
first to 3'ss poly(U)	0.993128	0.964159	0.322784	0.961843	1
last to 3'ss poly(U)	0.00874175	-0.261866	0.0430497	-0.245567	0.00358621	1
# of poly(U)	0.872809	0.921949	0.286076	0.917028	0.878538	-0.279136	1
mean distance between poly(U)	0.0701106	0.111486	-0.181923	0.0849369	0.0971516	-0.0668022	-0.183889	1
median distance between poly(U)	0.0194308	0.089978	-0.268753	0.0539346	0.0552484	-0.138159	-0.21011	0.95633	1

## Sheet: S2 Table Values
Species	Gene	Transcript	Cladogram order	length intron 2	first to last	first to 5'ss	last to 5'ss	first to 3'ss	last to 3'ss	# of poly(U=5) regions (276 total)	Ave distance between poly(U)	Med distance between poly(U)
Human MYC (Homo sapiens)	ENSG00000136997	ENST00000259523.10	1	1378	865	246	1111	1132	267	7	135.5	92
Bonobo (Pan paniscus)	ENSPPAG00000026360	ENSPPAT00000029361.1	2	1368	857	246	1103	1122	265	9	101	21
Western lowland gorilla (Gorilla gorilla gorilla)	ENSGGOG00000012135	ENSGGOT00000028336.2	3	1381	870	246	1116	1135	265	8	115.571	39
Green monkey (Chlorocebus sabaeus)	ENSCSAG00000010109	ENSCSAT00000008192.1	4	1378	1126	236	1362	1142	16	12	96	4
Rhesus macaque (Macaca mulatta)	ENSMMUG00000014601	ENSMMUT00000020477.4	5	1365	1115	234	1349	1131	16	10	117	39
Pig-tailed macaque (Macaca nemestrina)	ENSMNEG00000020890	ENSMNET00000022839.1	6	1365	1115	234	1349	1131	16	10	117	39
Olive baboon (Papio anubis)	ENSPANG00000010418	ENSPANT00000021748.3	7	1372	1122	234	1356	1138	16	10	116.444	39
Golden snub-nosed monkey (Rhinopithecus roxellana)	ENSRROG00000032307	ENSRROT00000040467.1	8	1359	1108	235	1343	1124	16	9	131.875	88.5
Nancy Ma's night monkey (Aotus nancymaae)	ENSANAG00000024521	ENSANAT00000031058.1	9	1062	385	267	652	795	410	4	120.333	42
Colombian white-faced capuchin (Cebus imitator)	ENSCCAG00000032999	ENSCCAT00000047652.1	10	1050	380	265	645	785	405	3	179.5	179.5
Common marmoset (Callithrix jacchus)	ENSCJAG00000012620	ENSCJAT00000024441.5	11	1060	388	267	655	793	405	4	122	41
Domestic cow (Bos taurus)	ENSBTAG00000008409	ENSBTAT00000011066.5	12	1256	953	288	1241	968	15	7	152.5	124
Bottlenose dolphin (Tursiops truncatus)	ENSTTRG00000016278	ENSTTRT00000016278.1	13	1215	1115	88	1203	1127	12	6	214.6	213
Chacoan peccary (Catagonus wagneri)	ENSCWAG00000018238	ENSCWAT00000025972.1	14	1068	380	264	644	804	424	2	359	359
Donkey (Equus asinus)	ENSEASG00005029845	ENSEAST00005053919.1	15	1077	802	271	1073	806	4	6	154.2	93
Horse (Equus caballus)	ENSECAG00000022059	ENSECAT00000059782.2	16	1072	794	271	1065	801	7	6	152.6	93
Dog (Canis lupus familiaris)	ENSCAFG00845012475	ENSCAFT00845022232.1	17	1123	937	174	1111	949	12	5	226.5	243
Red fox (Vulpes vulpes)	ENSVVUG00000016922	ENSVVUT00000030577.1	18	1135	949	174	1123	961	12	5	223.25	237.5
California sea lion (Zalophus californianus)	ENSZCAG00015003612	ENSZCAT00015006374.1	19	1139	591	101	692	1038	447	5	137.25	105.5
American mink (Neogale vison)	ENSNVIG00000008865	ENSNVIT00000013081.1	20	1118	630	57	687	1061	431	6	117.6	43
Gray mouse lemur (Microcebus murinus)	ENSMICG00000014990	ENSMICT00000014980.3	21	1097	399	251	650	846	447	4	127.333	44
Greater bamboo lemur (Prolemur simus)	ENSPSMG00000005378	ENSPSMT00000008499.1	22	1095	60	603	663	492	432	3	22.5	22.5
Alpine marmot (Marmota marmota marmota)	ENSMMMG00000002155	ENSMMMT00000002657.1	23	1050	532	112	644	938	406	5	125.25	78.5
House mouse (Mus musculus)	ENSMUSG00000022346	ENSMUST00000022971.8	24	1067	431	249	680	818	387	3	200	200
Koala (Phascolarctos cinereus)	ENSPCIG00000005677	ENSPCIT00000061671.1	25	1282	638	14	652	1268	630	4	204	220
Tasmanian devil (Sarcophilus harrisii)	ENSSHAG00000029812	ENSSHAT00000035722.1	26	1269	447	208	655	1061	614	5	98.25	16
Human MYCN (Homo sapiens)	ENSG00000134323	ENST00000281043.4	27	2638	1787	538	2325	2100	313	7	291	80.5
Human MYCL (Homo sapiens)	ENSG00000116990	ENST00000372816.3	28	2968	889	343	1232	2625	1736	4	289.333	166
Central bearded dragon (Pogona vitticeps)	ENSPVIG00000000809	ENSPVIT00000001128.1	29	2492	2425	59	2484	2433	8	9	297	316.5
Pacific hagfish (Eptatretus burgeri)	ENSEBUG00000007045	ENSEBUT00000011519.1	30	3395	2827	546	3373	2849	22	13	229.667	250
Fruit fly (Drosophila melanogaster)	FBgn0262656	FBtr0331605	31	8153	7604	534	8138	7619	15	41	184.25	117.5
Coelacanth (Latimeria chalumnae)	ENSLACG00000017161	ENSLACT00000019652.1	32	1355	1170	17	1187	1338	168	12	100.273	77
Indian cobra (Naja naja)	ENSNNAG00000017883	ENSNNAT00000028972.1	33	1976	1601	364	1965	1612	11	6	312.2	350
Bolivian squirrel monkey (Saimiri boliviensis)	ENSSBOG00000025820	ENSSBOT00000035194.1	34	1613	1434	29	1463	1584	150	3	705	705
Chicken (Gallus gallus)	ENSGALG00000033631	ENSGALT00000080250.4	35	987	462	516	978	471	9	4	144	24
Golden eagle (Aquila chrysaetos chrysaetos)	ENSACCG00020001175	ENSACCT00020001727.1	36	1090	902	178	1080	912	10	2	894	894
Mallard duck (Anas platyrhynchos)	ENSAPLG00000013997	ENSAPLT00000014574.2	37	993	958	21	979	972	14	4	312	428
Zebra finch (Taeniopygia guttata)	ENSTGUG00000012513	ENSTGUT00000013029.2	38	1040	906	126	1032	914	8	9	105.125	35.5
Platypus (Ornithorhynchus anatinus)	ENSOANG00000008107	ENSOANT00000012893.2	39	989	323	321	644	668	345	4	101.667	105

## Sheet: Fisher's Z
Generate Random data set to assess chance correlation
Random Number Generator - True Random Number Generator / Picker (gigacalculator.com)
Step 1
Random Lengths of 39 introns up to longest in list (1-8153)
8100, 2435, 7758, 275, 5889, 4223, 2404, 7835, 5347, 5072, 416, 4139, 6680, 7896, 5307, 3201, 3349, 2926, 7124, 7701, 1958, 1299, 1764, 4371, 851, 3550, 6276, 3221, 552, 8063, 988, 1280, 7796, 7629, 5053, 7239, 7820, 5287, 408
Step 2
random first poly(U) and last poly(U) per faux intron length
CHANCE Dataset						for Correlation					from MYC intron 2 - S2 Correlation Coefficients
Length	first polyU	last polyU	first to 3'ss	interval		Length	first to 3'ss	last to 5'ss	interval			Length
8100	5541	6554	2559	1013		8100	2559	6554	1013		first to 3'ss	0.993128
2435	951	1188	1484	237		2435	1484	1188	237		last to 5'ss	0.967196
7758	4850	6820	2908	1970		7758	2908	6820	1970		interval	0.956159
275	82	155	193	73		275	193	155	73
5889	1830	5565	4059	3735		5889	4059	5565	3735		Chance Dataset Correlation coefficients
4223	867	4038	3356	3171		4223	3356	4038	3171			Length	first to 3'ss	last to 5'ss	interval
2404	601	1393	1803	792		2404	1803	1393	792		Length	1
7835	285	3088	7550	2803		7835	7550	3088	2803		first to 3'ss	0.725405	1
5347	1222	1584	4125	362		5347	4125	1584	362		last to 5'ss	0.842342	0.357916	1
5072	2616	4404	2456	1788		5072	2456	4404	1788		interval	0.50263	0.715859	0.375658	1
416	155	277	261	122		416	261	277	122
4139	947	2241	3192	1294		4139	3192	2241	1294
6680	5107	5971	1573	864		6680	1573	5971	864		Fisher's Z for significant difference between two correlation coefficients
7896	2777	3938	5119	1161		7896	5119	3938	1161		Vassar Stats used for Fisher r-to-z transformation and Fisher's Z test
5307	3498	3587	1809	89		5307	1809	3587	89		Two Correlation Coefficients (vassarstats.net)
3201	1284	1786	1917	502		3201	1917	1786	502			test Z-stat	p-value
3349	1497	2357	1852	860		3349	1852	2357	860			8.09	0
2926	2104	2145	822	41		2926	822	2145	41			3.46	0.0005
7124	3569	7060	3555	3491		7124	3555	7060	3491			5.7	0
7701	1966	6169	5735	4203		7701	5735	6169	4203				two-tailed
1958	393	1153	1565	760		1958	1565	1153	760
1299	108	637	1191	529		1299	1191	637	529
1764	366	1763	1398	1397		1764	1398	1763	1397
4371	3222	3919	1149	697		4371	1149	3919	697
851	182	416	669	234		851	669	182	234
3550	49	2803	3501	2754		3550	3501	49	2754
6276	1257	6226	5019	4969		6276	5019	1257	4969
3221	1200	2395	2021	1195		3221	2021	1200	1195
552	236	479	316	243		552	316	236	243
8063	7327	7696	736	369		8063	736	7327	369
988	20	184	968	164		988	968	184	164
1280	178	1060	1102	882		1280	1102	1060	882
7796	5619	6045	2177	426		7796	2177	6045	426
7629	1106	3733	6523	2627		7629	6523	3733	2627
5053	2417	3653	2636	1236		5053	2636	3653	1236
7239	3271	4769	3968	1498		7239	3968	4769	1498
7820	1970	3349	5850	1379		7820	5850	3349	1379
5287	2731	5109	2556	2378		5287	2556	5109	2378
408	289	346	119	57		408	119	346	57
